# Supplementary material for: A Phylogenetic Codon Substitution Model for Antibody Lineages
Source: Genetics. 2017 Mar 16;206(1):417–27. doi: 10.1534/genetics.116.196303 (PMC5419485; doi:10.1534/genetics.116.196303)
Supplement: Supplementary file 2 [file 417FileS2.zip]

Archive with 118 entries (105 files):
- Code/
- Code/README.txt
- Code/Omega_h_simulations/
- Code/Omega_h_simulations/TrimerHotSpottable.csv
- Code/Omega_h_simulations/simulateRealEqSeqs.FullContext.pl
- Code/Omega_h_simulations/fullContextSimulate.omega.pl
- Code/Omega_h_simulations/ParamAnalyze.R
- Code/Omega_h_simulations/ParamAnalyze.asym.R
- Code/Omega_h_simulations/parameterAnalysis.asym.pl
- Code/Omega_h_simulations/simulationAnalysis.asym.pl
- Code/Omega_h_simulations/parameterAnalysis.pl
- Code/Omega_h_simulations/simulationAnalysis.pl
- Code/Ancestral_Reconstructions/
- Code/Ancestral_Reconstructions/CH103.example.config.txt
- Code/Ancestral_Reconstructions/ancReconstructHLP17.pl
- Code/Ancestral_Reconstructions/ancbNAbAnalysis.pl
- Code/Ancestral_Reconstructions/README.txt
- Code/Ancestral_Reconstructions/MPDanalyze.R
- Code/Helper_Functions/
- Code/Helper_Functions/hotSpotUtilsPDL.pm
- Code/Helper_Functions/hotSpotUtils.pm
- Code/Sequences_Trees/
- Code/Sequences_Trees/CAP256.FWR.CDR.fa.phy_igphyml_stats.txt_e2e2e2
- Code/Sequences_Trees/VRC01.FWR.CDR.fa.phy_igphyml_stats.txt_e2e2e2
- Code/Sequences_Trees/CAP256.FWR.CDR.fa.phy_igphyml_tree.txt_e2e2e2
- Code/Sequences_Trees/VRC01.FWR.CDR.fa.phy_igphyml_tree.txt_e2e2e2
- Code/Sequences_Trees/CAP256.FWR.CDR.fa.phy_igphyml_stats.txt_h0
- Code/Sequences_Trees/CAP256.FWR.CDR.phy_codonphyml_tree.reroot
- Code/Sequences_Trees/CAP256.FWR.CDR.fa.phy_igphyml_tree.txt_h0
- Code/Sequences_Trees/VRC01.FWR.CDR.fa.phy_igphyml_stats.txt_h0
- Code/Sequences_Trees/CH103.FWR.CDR.fa.phy_igphyml_stats.txt_h0
- Code/Sequences_Trees/CH103.FWR.CDR.phy_igphyml_stats.txt_e2e2e
- Code/Sequences_Trees/CH103.FWR.CDR.phy_codonphyml_tree.reroot
- Code/Sequences_Trees/VRC01.FWR.CDR.phy_codonphyml_tree.reroot
- Code/Sequences_Trees/VRC01.FWR.CDR.fa.phy_igphyml_tree.txt_h0
- Code/Sequences_Trees/CH103.FWR.CDR.fa.phy_igphyml_tree.txt_h0
- Code/Sequences_Trees/CH103.FWR.CDR.phy_igphyml_tree.txt_e2e2e
- Code/Sequences_Trees/CAP256.FWR.CDR.fa.phy
- Code/Sequences_Trees/VRC01.FWR.CDR.fa.phy
- Code/Sequences_Trees/CH103.FWR.CDR.fa.phy
- Code/Sequences_Trees/CAP256.FWR.CDR.fa
- Code/Sequences_Trees/VRC01.FWR.CDR.fa
- Code/Sequences_Trees/CH103.FWR.CDR.fa
- Code/Simulations/
- Code/Simulations/ancReconstructHLP17.pl
- Code/Simulations/simulateRealEqSeqs.FullContext.pl
- Code/Simulations/simulationAnalysis.EM.pl
- Code/Simulations/fullContextSimulate.pl
- Code/Simulations/TrimerHotSpottable.csv
- Code/Simulations/simulationAnalysis.pl
- Code/Simulations/parameterAnalysis.pl
- Code/Simulations/ancReconstruct.pl
- Code/Simulations/ancAnalysis.pl
- Code/Simulations/ParamAnalyze.R
- Code/Simulations/CAP256.config
- Code/Simulations/VRC01.config
- Code/Simulations/CH103.config
- Code/Simulations/ancMPD.R
- Code/Simulations/blank.txt
- Code/Omega_h_simulations/simTree/
- Code/Omega_h_simulations/simTree/CAP256.FWR.CDR.phy_codonphyml_tree.figtree.reroot
- Code/Omega_h_simulations/simTree/CH103.FWR.CDR.phy_codonphyml_tree.figtree.reroot
- Code/Omega_h_simulations/simTree/VRC01.FWR.CDR.phy_codonphyml_tree.figtree.reroot
- Code/Omega_h_simulations/simTree/CAP256.FWR.CDR.phy_codonphyml_stats.txt
- Code/Omega_h_simulations/simTree/VRC01.FWR.CDR.phy_codonphyml_stats.txt
- Code/Omega_h_simulations/simTree/CH103.FWR.CDR.phy_codonphyml_stats.txt
- Code/Omega_h_simulations/simTree/CAP256.FWR.CDR.phy
- Code/Omega_h_simulations/simTree/CH103.FWR.CDR.phy
- Code/Omega_h_simulations/simTree/VRC01.FWR.CDR.phy
- Code/Omega_h_simulations/simTree/CAP256.FWR.CDR.fa
- Code/Omega_h_simulations/simTree/VRC01.FWR.CDR.fa
- Code/Omega_h_simulations/simTree/CH103.FWR.CDR.fa
- Code/Ancestral_Reconstructions/example/
- Code/Ancestral_Reconstructions/example/CH103.20.phy_igphyml_stats.txt_hlp
- Code/Ancestral_Reconstructions/example/CH103.20.phy_igphyml_tree.txt_hlp
- Code/Ancestral_Reconstructions/example/CH103.example.MLcodons.fa
- Code/Ancestral_Reconstructions/example/CH103.example.MLaas.fa
- Code/Ancestral_Reconstructions/example/CH103.20.phy
- Code/Ancestral_Reconstructions/example/CH103.ambig
- Code/Ancestral_Reconstructions/example/CH103.20.fa
- Code/Ancestral_Reconstructions/ambigfiles/
- Code/Ancestral_Reconstructions/ambigfiles/CAP256.000.ambig
- Code/Ancestral_Reconstructions/ambigfiles/VRC01.000.ambig
- Code/Ancestral_Reconstructions/ambigfiles/CH103.000.ambig
- Code/Ancestral_Reconstructions/results/
- Code/Ancestral_Reconstructions/results/CAP256.e2e2e2.norootfreq.MLcodons.fa
- Code/Ancestral_Reconstructions/results/VRC01.e2e2e2.norootfreq.MLcodons.fa
- Code/Ancestral_Reconstructions/results/CH103.e2e2e.norootfreq.MLcodons.fa
- Code/Ancestral_Reconstructions/results/CAP256.e2e2e2.norootfreq.MLaas.fa
- Code/Ancestral_Reconstructions/results/CAP256.000.norootfreq.MLcodons.fa
- Code/Ancestral_Reconstructions/results/VRC01.e2e2e2.norootfreq.MLaas.fa
- Code/Ancestral_Reconstructions/results/VRC01.000.norootfreq.MLcodons.fa
- Code/Ancestral_Reconstructions/results/CH103.000.norootfreq.MLcodons.fa
- Code/Ancestral_Reconstructions/results/CH103.e2e2e.norootfreq.MLaas.fa
- Code/Ancestral_Reconstructions/results/CAP256.000.norootfreq.MLaas.fa
- Code/Ancestral_Reconstructions/results/VRC01.000.norootfreq.MLaas.fa
- Code/Ancestral_Reconstructions/results/CH103.000.norootfreq.MLaas.fa
- Code/Ancestral_Reconstructions/configs/
- Code/Ancestral_Reconstructions/configs/CAP256.e2e2e2.config.txt
- Code/Ancestral_Reconstructions/configs/VRC01.e2e2e2.config.txt
- Code/Ancestral_Reconstructions/configs/CH103.e2e2e.config.txt
- Code/Ancestral_Reconstructions/configs/CAP256.000.config.txt
- Code/Ancestral_Reconstructions/configs/VRC01.000.config.txt
- Code/Ancestral_Reconstructions/configs/CH103.000.config.txt
- Code/Ancestral_Reconstructions/logs/
- Code/Simulations/simTree/
- Code/Simulations/simTree/CAP256.FWR.CDR.phy_codonphyml_tree.figtree.reroot
- Code/Simulations/simTree/CH103.FWR.CDR.phy_codonphyml_tree.figtree.reroot
- Code/Simulations/simTree/VRC01.FWR.CDR.phy_codonphyml_tree.figtree.reroot
- Code/Simulations/simTree/CAP256.FWR.CDR.phy_codonphyml_stats.txt
- Code/Simulations/simTree/VRC01.FWR.CDR.phy_codonphyml_stats.txt
- Code/Simulations/simTree/CH103.FWR.CDR.phy_codonphyml_stats.txt
- Code/Simulations/simTree/CAP256.FWR.CDR.phy
- Code/Simulations/simTree/CH103.FWR.CDR.phy
- Code/Simulations/simTree/VRC01.FWR.CDR.phy
- Code/Simulations/simTree/CAP256.FWR.CDR.fa
- Code/Simulations/simTree/VRC01.FWR.CDR.fa
- Code/Simulations/simTree/CH103.FWR.CDR.fa
