# Supplementary material for: A Phylogenetic Codon Substitution Model for Antibody Lineages
Source: Genetics. 2017 Mar 16;206(1):417–27. doi: 10.1534/genetics.116.196303 (PMC5419485; doi:10.1534/genetics.116.196303)
Supplement: Supplementary file 2 [file 417FileS2.zip › Code/README.txt]

A phylogenetic codon substitution model for antibody lineages
Extra code used in analyses.
Kenneth B Hoehn
kenneth.hoehn@oriel.ox.ac.uk
10/3/2017

Dependencies

igphyml (https://github.com/kbhoehn/IgPhyML)

Perl packages:
PDL
PDL::LinearAlgebra::Trans
Parallel::ForkManager

R packages:
ggplot2
gridExtra

Other:
seqret (included in EMBOSS)

If you move the scripts outside of their current directories it is important 
that the path variable PERL5LIB include the directory Helper_Functions. For 
instance: 
export PERL5LIB=/<PATH to Helper_Functions>:$PERL5LIB

Other than that, I'm happy to help if you have any issues with these scripts
that aren't addressed here or in other README files in the sub-folders.
Just send me (Ken) an email.


#################################
Fitting HLP17 to bNAb lineages
#################################

Alignments and best fit trees are available in Sequence_Trees. You can 
replicate the analyses performed in the paper by using their respective tree 
files ending in .reroot. e.g:

igphyml -i CH103.FWR.CDR.fa.phy -m HLP17 --root V4-59 --run_id e00 -u 
CH103.FWR.CDR.phy_codonphyml_tree.reroot -o lr

You can do motif model selection analysis by using the --motifs and --hotness 
options in IgPhyML. See the manual for details. 


#################################
Ancestral reconstructions
#################################

1. Edit each file in configs/ to set the igphyml line to the path to the 
igphyml installation directory:
igphyml	<PATH TO IGPHYML MAIN DIRECTORY>. You can get this path quickly by 
entering the command 'which igphyml' and omitting the 'src' directory at the 
end.

2. run ancReconstructHLP17.pl with each config file as the first argument e.g. 
perl ancReconstructHLP17.pl configs/CH103.e2e2e.config.txt for best fit CH103 
model. 000 indicates 0 all h parameters were set to zero (GY94).

3. Use ancbNAbAnalysis.pl to compare ML ancestral reconstructed sequences

4. Use MPDanalyze.R to graph these differences.


#################################
Simulation analyses
#################################

1. Simulate fully context dependent sequneces using 
simulateRealEqSeqs.FullContext.pl. Specify the base directory, lineage, and 
whether you want fully context dependent simulations by editing the parameters 
in the script. e.g.

perl simulateRealEqSeqs.FullContext.pl CH103 V4-59
perl simulateRealEqSeqs.FullContext.pl CAP256 V3-30_18
perl simulateRealEqSeqs.FullContext.pl VRC01 V1-2_1

2. Fit IgPhyML to simulated sequences using simulationAnalysis.pl (for ML 
frequencies), or simulationAnalysis.EM.pl (for empirical frequencies). 
Parameters are commented on in the files themselves. For instance:

perl simulationAnalysis.pl CH103 V4-59 CH103_FullContext_ML 0 19
perl simulationAnalysis.EM.pl CH103 V4-59 CH103_FullContext_EM 0 19

3. Analyze fitted parameters using parameterAnalysis.pl and ParamAnalyze.R. You 
will likely need to adjust some hardcoded parameters in each depending on the 
simulations you performed, but it's pretty straightforward.

perl parameterAnalysis.pl CH103_FullContext_ML V4-59
perl parameterAnalysis.pl CAP256_FullContext_ML V3-30_18
perl parameterAnalysis.pl VRC01_FullContext_ML V1-2_1

Rscript ParamAnalyze.R

4. Do ancestral reconstruction simulation using ancReconstruct.pl, then 
ancAnalysis.pl, and finally ancMPD.R if you want to visualize the results. e.g. 

perl ancReconstruct.pl CH103_FullContext_ML CH103 0 19
perl ancReconstruct.pl CAP256_FullContext_ML CAP256 0 19
perl ancReconstruct.pl VRC01_FullContext_ML VRC01 0 19

perl ancAnalysis.pl CH103
perl ancAnalysis.pl CAP256
perl ancAnalysis.pl VRC01

Rscript ancMPD.R


######################################
Simulation analyses with varying omega
######################################

These scripts work very similarly to regular simulation analyses and can be 
found in the directory Omega_h_simulations.

run 
perl simulateRealEqSeqs.FullContext.pl 

then
perl simulationAnalysis.pl CH103 V4-59 CH103_FullContext_ML 0 19
perl simulationAnalysis.asym.pl CH103 V4-59 CH103_FullContext_ML 0 19

and 
perl parameterAnalysis.pl
perl parameterAnalysis.asym.pl

Note - the current version of IgPhyML outputs rooted trees, which likely won't 
work with these scripts, which were made to work with unrooted trees.
To get them to work with the current version, just change in each script:
readInUnrootedNewick($tree,$rootname,0) to readInRootedNewick($tree,0)

Finally you can summarize the results with 

Rscript ParamAnalyze.R
Rscript ParamAnalyze.asym.R
