# Supplementary material for: A Phylogenetic Codon Substitution Model for Antibody Lineages
Source: Genetics. 2017 Mar 16;206(1):417–27. doi: 10.1534/genetics.116.196303 (PMC5419485; doi:10.1534/genetics.116.196303)
Supplement: Supplementary file 2 [file 417FileS2.zip › Code/Omega_h_simulations/TrimerHotSpottable.csv]

Kmer	Hotspot	RHotspot	LHotspot
AAA	0	0	0
AAC	1	1	0
AAG	0	0	0
AAT	0	0	0
ACA	0	0	0
ACC	0	0	0
ACG	0	0	0
ACT	0	0	0
AGA	0	0	0
AGC	1	1	0
AGG	0	0	0
AGT	0	0	0
ATA	0	0	0
ATC	0	0	0
ATG	0	0	0
ATT	0	0	0
CAA	0	0	0
CAC	0	0	0
CAG	0	0	0
CAT	0	0	0
CCA	0	0	0
CCC	0	0	0
CCG	0	0	0
CCT	0	0	0
CGA	0	0	0
CGC	0	0	0
CGG	0	0	0
CGT	0	0	0
CTA	0	0	0
CTC	0	0	0
CTG	0	0	0
CTT	0	0	0
GAA	0	0	0
GAC	0	0	0
GAG	0	0	0
GAT	0	0	0
GCA	1	0	1
GCC	0	0	0
GCG	0	0	0
GCT	1	0	1
GGA	0	0	0
GGC	0	0	0
GGG	0	0	0
GGT	0	0	0
GTA	1	0	1
GTC	0	0	0
GTG	0	0	0
GTT	1	0	1
TAA	0	0	0
TAC	1	1	0
TAG	0	0	0
TAT	0	0	0
TCA	0	0	0
TCC	0	0	0
TCG	0	0	0
TCT	0	0	0
TGA	0	0	0
TGC	1	1	0
TGG	0	0	0
TGT	0	0	0
TTA	0	0	0
TTC	0	0	0
TTG	0	0	0
TTT	0	0	0
