# Supplementary material for: A Phylogenetic Codon Substitution Model for Antibody Lineages
Source: Genetics. 2017 Mar 16;206(1):417–27. doi: 10.1534/genetics.116.196303 (PMC5419485; doi:10.1534/genetics.116.196303)
Supplement: Supplementary file 2 [file 417FileS2.zip › Code/Omega_h_simulations/simulateRealEqSeqs.FullContext.pl]

use strict;
use warnings;
use Parallel::ForkManager;

my @hs = (4,2,1,0);
my @omegas = (0.1,0.5,1,2);
my $nsim = 20;
my $command;

my $line = "CH103";
my $root = "V4-59";
my $trimerfile= "TrimerHotSpottable.csv";

my $pm = new Parallel::ForkManager(3);

system("mkdir $line\_FullContext_ML");

#system("rm $base/datasets_*/*");
foreach my $omega (@omegas){
	foreach my $h (@hs){
		$pm->start and next;
		my $hotness = $h;
		system("mkdir $line\_FullContext_ML/datasets_$h\_$omega");
	
		print "$h\n";
		$command = "perl fullContextSimulate.omega.pl simTree/$line\.FWR.CDR.phy_codonphyml_stats.txt simTree/$line\.FWR.CDR.phy_codonphyml_tree.figtree.reroot HTABLE simTree/$line\.FWR.CDR.fa $line\_FullContext_ML/datasets_$h\_$omega $root $h $nsim $omega $trimerfile";
		system($command)==0 or die("Failed to execute $command\n");

		$pm->finish;
	}
}
$pm->wait_all_children;
