# Supplementary material for: A Phylogenetic Codon Substitution Model for Antibody Lineages
Source: Genetics. 2017 Mar 16;206(1):417–27. doi: 10.1534/genetics.116.196303 (PMC5419485; doi:10.1534/genetics.116.196303)
Supplement: Supplementary file 2 [file 417FileS2.zip › Code/Omega_h_simulations/fullContextSimulate.omega.pl]

#!/usr/bin/perl

#Simulate multiple data sets of sequences using the hotspot modification to the GY94 model
#29/March/2016
#Kenneth Hoehn

use strict;
use warnings;
use lib '../Helper_Functions';
use hotSpotUtilsPDL;

my $stats = $ARGV[0]; #Codonphyml stats file
my $treef = $ARGV[1]; #tree file (rooted)
my $htablef = $ARGV[2]; #hotspot table
my $seqfile = $ARGV[3]; #seqquences
my $outdir = $ARGV[4]; #outfile
my $rootid = $ARGV[5]; #root id
my $hotness_tri = $ARGV[6]; #trimer hotness
my $nsims = $ARGV[7];
my $omega = $ARGV[8];
my $trimerfile = $ARGV[9];

open(STATS,$stats) or die();
open(TREE,$treef) or die();

#Read in tree
my $tree = <TREE>;
chomp($tree);
my %root = %{readInRootedNewick($tree,0)};
getSubTaxa(\%root); #label subtaxa at each node

#Read in parameters from stats file
my $kappa = -1; #my $omega = -1;
my @stats = <STATS>;
my $bstats = "";
foreach my $l (@stats){
	chomp($l);
#	if($l =~ /\. Nonsynonymous\/synonymous ratio:\s+(\d+\.*\d*)/){$omega=$1}
	if($l =~ /\. Transition\/transversion ratio:\s+(\d+\.*\d*)/){$kappa=$1}
	$bstats .= " $l";
}
if($omega == -1 || $kappa == -1){die("$omega $kappa $hotness_tri\n")}

#read in codon translation table
my %tr = %{codonTable()};

#Make codon indexes and get frequencies
my @transfreq;
my @codons;
my %codoni;
my $index = 0;
my @chars = ("t","c","a","g");
my %freqs;
my $fsum=0;
foreach my $a (@chars){
	foreach my $b (@chars){
		foreach my $c (@chars){
			if($a.$b.$c ne "tga" && $a.$b.$c ne "taa" && $a.$b.$c ne "tag"){
				push(@codons,$a.$b.$c);
				$codoni{$a.$b.$c}=$index;
				my $match = uc $a.$b.$c;
				if($bstats =~ /f\($match\)=(\d+\.*\d*)/){
					$freqs{lc $match} = $1;
				}else{die($match)}
				$fsum += $freqs{$a.$b.$c};
				$index++;
			}
		}
	}
}
foreach my $k (keys %freqs){
	$freqs{$k} = $freqs{$k}/$fsum;
	$transfreq[$codoni{$k}]=$freqs{$k};
}


open(H,"$trimerfile") or die($trimerfile);
my $header = <H>;
my %rhotspot; my %lhotspot;
while(<H>){
	my $line = $_;
	chomp $line;
	my @in = split(",",$line);
	$rhotspot{$in[0]} = $in[2];
	$lhotspot{$in[0]} = $in[3];
}

my @modeqs = @{makeBmat_freq($hotness_tri,\%rhotspot,\%lhotspot,\@codons,\%freqs)};

#my $Qs = getOmegaQ_hotsites_selection_pi(\@modeqs,$kappa,$omega,\@codons,\%tr,\%freqs,1);
my $Qs = getQmat_HLP17(\@modeqs,$kappa,$omega,\%freqs,\@codons,0);

my $p = mexp($Qs); #try it out
#Get root sequence if specified
print "Root id: $rootid\n";
my @root;
my @rs;
if($rootid !~ /NONE\d+/){
	print "USING ROOT FROM SEQUENCE FILE!\n";
	my $seqs = getfasta($seqfile);
	@root = split("",$seqs->{$rootid});
	@rs = @{transarrayCodon(\@root,\%codoni)};
}else{
	print "USING ROOTS FROM EQ FREQUENCIES!\n";
}

#Simulate!
print "Simulating $nsims repetitions\n";
#system("rm $outdir/*.fa");
#system("rm $outdir/*.fa.reduced");
for(my $i = 0; $i < $nsims; $i++){

	#make root sequence if NONE selected
	if($rootid =~ /NONE(\d+)/){
		my $l = $1;
		my $root;
		for(my $j=0;$j<$l;$j++){
			my $n = rand(1);
			my $sum = 0;
			for(my $ind = 0; $ind < 61; $ind++){
				$sum += $freqs{$codons[$ind]};
				if($sum >= $n){
					$root .= $codons[$ind];
					last;
				}
			}
		}
		my @root = split("",$root);
		@rs = @{transarrayCodon(\@root,\%codoni)};
	}

	print "Root @rs\n";
	simulate_1_omega_full_context(\%root,\@rs,$hotness_tri,$omega,$kappa,\%freqs,\%tr,\@codons,\%rhotspot,\%lhotspot,\%codoni);
	my $seqs = printseqsCodon(\%root,"",\@codons);
	open(OUT,">$outdir/$i.fa") or die();
	print OUT uc "$seqs\n";
	close(OUT);	

	$seqs = printAncSeqsCodon(\%root,"",\@codons);
	open(OUT,">$outdir/$i.anc.fa") or die();
	print OUT uc "$seqs\n";
	close(OUT);	
}
