# Supplementary material for: A Phylogenetic Codon Substitution Model for Antibody Lineages
Source: Genetics. 2017 Mar 16;206(1):417–27. doi: 10.1534/genetics.116.196303 (PMC5419485; doi:10.1534/genetics.116.196303)
Supplement: Supplementary file 2 [file 417FileS2.zip › Code/Omega_h_simulations/ParamAnalyze.R]

require("ggplot2")
require("gridExtra")

f <- function(x) {
  r <- quantile(x, probs = c(0, 0.25, 0.5, 0.75, 1))
  names(r) <- c("ymin", "lower", "middle", "upper", "ymax")
  r
}


b="CH103_FullContext_ML";
t = read.table(paste0(b,"/Param_results.txt"),head=TRUE,sep=" ",stringsAsFactors=FALSE)

ml = t[t$type=="hml_oml",]
ht = t[t$type=="ht_ot",]

#Summarize parameters with h
results = data.frame()
errors = data.frame()
for(h in unique(t$realH)){
	for(o in unique(t$realOmega)){
		null = c();	true = c();	biash = c(); biaso = c();mleh = c(); mleo = c();
		print(paste(b,h,length(unique(t$rep)),sum(ml[ml$realH == h,]$h < 0.2)))
		for(rep in unique(t$rep)){
			tml = ml[ml$realH == h & ml$realOmega == o & ml$rep == rep,] 
			tht = ht[ht$realH == h & ht$realOmega == o & ht$rep == rep,]

			mlt = 2*(tml$lhood - tht$lhood)
			if(mlt<0){
				print(paste("ML has lower lhood:",mlt/2,tml$h,h))
				errors = rbind(errors,cbind(mlt/2,tml$h,h))
			}
			true = c(true,1-pchisq(mlt,df=2))
			biash = c(biash,(tml$h - h))
			biaso = c(biaso,(tml$omega - o))
			mleh = c(mleh,tml$h)
			mleo = c(mleo,tml$omega)
		}
		results = rbind(results,cbind(o,h,mean(mleo),mean(biaso),var(mleo),mean(mleh),mean(biash),var(mleh),mean(true < 0.05)))
	}
}

names(results)=c("realOmega","realH","mean_MLE_o","Mean_Bias_o","Variability_o","mean_MLE_h","Mean_Bias_h","Variability_h","Reject_True")
write.table(results,file=paste0(b,"/Parameter_results.csv"),quote=FALSE,sep=",",row.names=FALSE)


for(h in unique(t$realH)){
	temp = results[results$realH == h,]
	print(paste(h,mean(temp$Reject_True)))
}
for(h in unique(t$realOmega)){
	temp = results[results$realOmega == h,]
	print(paste(h,mean(temp$Reject_True)))
}

pdf("param_results1.sym.pdf",width=2.8,height=2)
ggplot(results,aes(x=factor(realOmega),y=factor(realH),fill=Reject_True))+
geom_tile()+geom_text(size=2,aes(label=Reject_True),color="white")+theme_bw()+
xlab("Omega")+ylab("h used in simulation")+scale_fill_continuous(guide_legend(title="Reject\ntrue omega\nand h"))+
theme(text = element_text(size=9))
dev.off()

ggplot(results,aes(x=factor(realOmega),y=factor(realH),fill=Reject_True))+
geom_tile()+geom_text(aes(label=Reject_True),color="white")+theme_bw()
