# Supplementary material for: A Phylogenetic Codon Substitution Model for Antibody Lineages
Source: Genetics. 2017 Mar 16;206(1):417–27. doi: 10.1534/genetics.116.196303 (PMC5419485; doi:10.1534/genetics.116.196303)
Supplement: Supplementary file 2 [file 417FileS2.zip › Code/Omega_h_simulations/ParamAnalyze.asym.R]

require("ggplot2")
require("gridExtra")

f <- function(x) {
  r <- quantile(x, probs = c(0, 0.25, 0.5, 0.75, 1))
  names(r) <- c("ymin", "lower", "middle", "upper", "ymax")
  r
}


b="CH103_FullContext_ML";
t = read.table(paste0(b,"/Param_asym_results.txt"),head=TRUE,sep=" ",stringsAsFactors=FALSE)
aml = t[t$type=="hml_asym_oml",]
ml = t[t$type=="hml_oml",]
ht = t[t$type=="ht_ot",]

#Summarize parameters with h
results = data.frame()
errors = data.frame()
for(h in unique(t$realH)){
	for(o in unique(t$realOmega)){
		null = c();	true = c();	biashwrc = c(); biasgyw = c(); biasosym = c(); biaso = c();lrs = c(); mleo = c();biassym=c();
		print(paste(b,h,length(unique(t$rep)),sum(ml[ml$realH == h,]$h < 0.2)))
		for(rep in unique(t$rep)){
			taml = aml[aml$realH == h & aml$realOmega == o & aml$rep == rep,] 
			tml = ml[ml$realH == h & ml$realOmega == o & ml$rep == rep,] 
			tht = ht[ht$realH == h & ht$realOmega == o & ht$rep == rep,]

			tamlt = 2*(taml$lhood - tml$lhood)
			if(tamlt < 0){
				print(paste("ML has lower lhood:",tamlt,h))
				errors = rbind(errors,cbind(tamlt,h))
			}
			true = c(true,1-pchisq(tamlt,df=2))
			biaso = c(biaso,(taml$omega - taml$realOmega))
			biasosym = c(biasosym,(tml$omega - tml$realOmega))
			mleo = c(mleo,taml$omega)
			lrs = c(lrs,tamlt)
			biassym = c(biassym,tml$h - tml$realH)
			biashwrc = c(biashwrc,taml$h - taml$realH)
			biasgyw = c(biasgyw,taml$h_gyw - taml$realH)
		}
		results = rbind(results,cbind(o,h,mean(mleo),mean(biaso),mean(biasosym),mean(biassym),mean(biashwrc),mean(biasgyw),mean(lrs),max(lrs),mean(true < 0.05)))
	}
}
names(results)=c("realOmega","realH","mean_MLE_o","Mean_Bias_o","Bias_o_sym","Bias_Sym","Bias_WRC","Bias_GYW","mean_LR","max_LR","Reject_True")
write.table(results,file=paste0(b,"/Parameter_asym_results.csv"),quote=FALSE,sep=",",row.names=FALSE)


for(h in unique(t$realH)){
	temp = results[results$realH == h,]
	print(paste(h,mean(temp$Reject_True)))
}
for(h in unique(t$realOmega)){
	temp = results[results$realOmega == h,]
	print(paste(h,mean(temp$Reject_True)))
}

#results = results[results$realH!=0,]
w=2.8
h=2
font=9
tfont=2
pdf("param_results1.pdf",width=w,height=h)
ggplot(results,aes(x=factor(realOmega),y=factor(realH),fill=Reject_True))+
geom_tile()+geom_text(size=tfont,aes(label=Reject_True),color="white")+theme_bw()+
xlab("Omega")+ylab("h used in simulation")+scale_fill_continuous(guide_legend(title="Reject\nsymmetric\nmodel"))+
theme(text = element_text(size=font))
dev.off()

pdf("param_results2.pdf",width=w,height=h)
ggplot(results,aes(x=factor(realOmega),y=factor(realH),fill=Mean_Bias_o))+
geom_tile()+geom_text(size=tfont,aes(label=round(Mean_Bias_o,2)),color="white")+theme_bw()+
xlab("Omega")+ylab("h used in simulation")+scale_fill_continuous(guide_legend(title="Bias in\nomega"))+
theme(text = element_text(size=font))
dev.off()

pdf("param_results3.pdf",width=w,height=h)
ggplot(results,aes(x=factor(realOmega),y=factor(realH),fill=Bias_o_sym))+
geom_tile()+geom_text(size=tfont,aes(label=round(Bias_o_sym,2)),color="white")+theme_bw()+
xlab("Omega")+ylab("h used in simulation")+scale_fill_continuous(guide_legend(title="Bias in\nomega"))+
theme(text = element_text(size=font))
dev.off()

pdf("param_results4.pdf",width=w,height=h)
ggplot(results,aes(x=factor(realOmega),y=factor(realH),fill=Bias_WRC))+
geom_tile()+geom_text(size=tfont,aes(label=round(Bias_WRC,2)),color="white")+theme_bw()+
xlab("Omega")+ylab("h used in simulation")+scale_fill_continuous(guide_legend(title="Bias in\nWRC"))+
theme(text = element_text(size=font))
dev.off()

pdf("param_results5.pdf",width=w,height=h)
ggplot(results,aes(x=factor(realOmega),y=factor(realH),fill=Bias_GYW))+
geom_tile()+geom_text(size=tfont,aes(label=round(Bias_GYW,2)),color="white")+theme_bw()+
xlab("Omega")+ylab("h used in simulation")+scale_fill_continuous(guide_legend(title="Bias in\nGYW"))+
theme(text = element_text(size=font))
dev.off()

pdf("param_results6.pdf",width=w,height=h)
ggplot(results,aes(x=factor(realOmega),y=factor(realH),fill=Bias_Sym))+
geom_tile()+geom_text(size=tfont,aes(label=round(Bias_Sym,2)),color="white")+theme_bw()+
xlab("Omega")+ylab("h used in simulation")+scale_fill_continuous(guide_legend(title="Bias in\nWRC/GYW"))+
theme(text = element_text(size=font))
dev.off()
