# Supplementary material for: A Phylogenetic Codon Substitution Model for Antibody Lineages
Source: Genetics. 2017 Mar 16;206(1):417–27. doi: 10.1534/genetics.116.196303 (PMC5419485; doi:10.1534/genetics.116.196303)
Supplement: Supplementary file 2 [file 417FileS2.zip › Code/Omega_h_simulations/simulationAnalysis.pl]

use strict;
use warnings;

my @hs = (0,1,2,4);
my @omegas = (0.1,0.5,1,2);

my $base = $ARGV[0];
my $root = $ARGV[1];
my $dir = $ARGV[2];
my $start = $ARGV[3];
my $end = $ARGV[4];

my @ids = ("hml_oml","ht_ot");
my $command;

foreach my $h (@hs){
	foreach my $o (@omegas){
		print "$h $o\n";
		for(my $n = $start; $n <= $end; $n++){
			my $command = "seqret $dir/datasets_$h\_$o/$n.fa -osformat phylip -outseq $dir/datasets_$h\_$o/$n.fa\.phy";
			system($command) == 0 or die();

			$command = "igphyml -i $dir/datasets_$h\_$o/$n.fa\.phy -m HLP17 -o lr -u simTree/$base.FWR.CDR.phy_codonphyml_tree.figtree.reroot --motifs WRC_2:0,GYW_0:0 --hotness e --root $root --run_id $ids[0]";
			system($command)==0 or die($command);

			$command = "igphyml -i $dir/datasets_$h\_$o/$n.fa\.phy -m HLP17 -o lr -u simTree/$base.FWR.CDR.phy_codonphyml_tree.figtree.reroot --motifs WRC_2:0,GYW_0:0 --hotness $h --wvals $o --root $root --run_id $ids[1]";
			system($command)==0 or die($command);
		}
	}	
}
