# Supplementary material for: A Phylogenetic Codon Substitution Model for Antibody Lineages
Source: Genetics. 2017 Mar 16;206(1):417–27. doi: 10.1534/genetics.116.196303 (PMC5419485; doi:10.1534/genetics.116.196303)
Supplement: Supplementary file 2 [file 417FileS2.zip › Code/Ancestral_Reconstructions/CH103.example.config.txt]

length	81
rooted	1
outdir example
seqfile	example/CH103.20.fa
rootid	V4-59
igphyml	<PATH TO IGPHYML MAIN DIRECTORY>
stats example/CH103.20.phy_igphyml_stats.txt_hlp
tree example/CH103.20.phy_igphyml_tree.txt_hlp
ambigfile example/CH103.ambig 
stem	CH103.example
