# Supplementary material for: A Phylogenetic Codon Substitution Model for Antibody Lineages
Source: Genetics. 2017 Mar 16;206(1):417–27. doi: 10.1534/genetics.116.196303 (PMC5419485; doi:10.1534/genetics.116.196303)
Supplement: Supplementary file 2 [file 417FileS2.zip › Code/Ancestral_Reconstructions/ancbNAbAnalysis.pl]

#Compare accuracy of ancestral state reconstruction in three different models for H
#Kenneth Hoehn 6/9/2016

use strict;
use warnings;
use hotSpotUtils;

my @bnabs = ("CH103","CAP256","VRC01");
my @ids = ("e2e2e","e2e2e2","e2e2e2");
#my @ids1 = ("e00","e00","e00");
open(OUT,">bNAb_MPD.best.txt") or die();
open(OUT2,">bNAb_Null_diffAAs.fa") or die();
open(OUT3,">bNAb_Best_diffAAs.fa") or die();
open(OUT4,">bNAb_diff_AApos.csv") or die();

print OUT "Lineage\tDegree\tDifference\tNSubtaxa\tSubtaxa\n";
print OUT4 "Lineage\tPosition\tHLPchar\tGYchar\tDegree\tNSubtaxa\tNDiff\tSubtaxa\n";
for(my $i=0;$i<scalar(@bnabs);$i++){
	my $b = $bnabs[$i];
	#read in real ancestors
	my $s = getfasta("results/$b.000.norootfreq.MLaas.fa");
	my $r = getfasta("results/$b.$ids[$i].norootfreq.MLaas.fa");

	#compare amino acid differences between data sets
	my %ns; my %nr;
	foreach my $k (keys %$s){
		my @in = split(";",$k);
		$ns{$in[0].";".$in[1]}=$s->{$k};
	}
	foreach my $k (keys %$r){
		my @in = split(";",$k);
		$nr{$in[0].";".$in[1]}=$r->{$k};
	}
	#compare differences
	foreach my $k (keys %ns){
		if(!exists($nr{$k})){die($k)}
		my $diff = distngap_aa($nr{$k},$ns{$k});
		my @in = split(";",$k);
		my @st = split(",",$in[1]);
		my $nsubtaxa = scalar(@st);
		print OUT "$b\t$in[0]\t$diff\t$nsubtaxa\t$in[1]\n";
		if($diff > 1){
			print OUT2 ">$b;$in[0];$in[1];".(scalar(@st))."\n$ns{$k}\n";
			print OUT3 ">$b;$in[0];$in[1];".(scalar(@st))."\n$nr{$k}\n";
		}

		#tally all differences
		for(my $pos = 0; $pos < length($nr{$k}); $pos++){
			my $rchar = substr($nr{$k},$pos,1);
			my $schar = substr($ns{$k},$pos,1);
			if($rchar ne $schar){
				print OUT4 "$b\t$pos\t$rchar\t$schar\t$in[0]\t$nsubtaxa\t$diff\t$in[1]\n";
			}
		}
	}
}
