# Supplementary material for: A Phylogenetic Codon Substitution Model for Antibody Lineages
Source: Genetics. 2017 Mar 16;206(1):417–27. doi: 10.1534/genetics.116.196303 (PMC5419485; doi:10.1534/genetics.116.196303)
Supplement: Supplementary file 2 [file 417FileS2.zip › Code/Ancestral_Reconstructions/README.txt]

A phylogenetic codon substitution model for antibody lineages
Supplemental code used in ancestral state reconstruction
Kenneth B Hoehn
kenneth.hoehn@oriel.ox.ac.uk
10/3/2017


Introduction
#####################################

The supplied script ancReconstructHLP17.pl is a perl script that calculates the 
most likely marginal ancestral sequence at each node and site, given a number 
of parameters taken from an IgPhyML analysis. It works by reading in parameters 
and files from a config file. See the files in the examples/ directory for 
examples.

For explanation of marginal ancestral reconstruction see Pupko et al (2000).

For more detail into the specific caluclations used here see Boussau and Gouy
(2006) and Boussau et al (2008).

Most current public explanation of HLP17 model:
http://biorxiv.org/content/early/2016/09/28/078279

You'll need the most recent version of IgPhyML installed: 
https://github.com/kbhoehn/IgPhyML

You'll also need the Perl programming language and the following Perl 
dependencies installed:
PDL
PDL::LinearAlgebra::Trans

I recommend using cpanm to install them.


1. When you run IgPhyML on a data set
#####################################

Use the --ambigfile <ambigfile> flag when you use the HLP17 model. This will 
output a file which specifies the assignments IgPhyML makes on ambiguous 
nucleotides (e.g. N's). Record the name of this file in the config file. For 
the example, run:

igphyml -i example/CH103.20.phy -m HLP17 --motifs WRC_2:0,GYW_0:1 --hotness e,e 
--root V4-59 --run_id hlp --ambigfile example/CH103.ambig

Which will fit an asymmetric WRC/GYW motif model. If you want to try a 
different motif model, it's pretty easy - check out the manual.


2. Complete config file
#####################################

Within the config file you need to specify IgPhyML stats and tree 
files, location of IgPhyML installation directory, ambiguous character files 
(see point 1.), output directory, output stem, germline root ID, sequence file 
(fasta format), length of the sequences, and whether the tree is rooted (for 
now it should always be).

The example config file CH103.example.config.txt contains the parameters:

length	81
rooted	1
outdir example
seqfile	example/CH103.20.fa
rootid	V4-59
igphyml	../../../IgPhyML_development/IgPhyML_dev
stats example/CH103.20.phy_igphyml_stats.txt_hlp
tree example/CH103.20.phy_igphyml_tree.txt_hlp
ambigfile example/CH103.ambig 
stem	CH103.example

To run this you need to replace the current value of "igphyml" with the 
directory on your computer. If you've followed the installation instructions in 
the IgPhyML manual, you can find this easily by entering the command 'which 
igphyml' and omitting the 'src' at the end. 

Note that in some configs provided "rooted" is 0. This is because older versions
of IgPhyML outputted unrooted trees. Generally you should only work with rooted
trees.


3. Run script
#####################################

The basic operation is

perl ancReconstructHLP17.pl <config file> <overwritten parameters>

For example:

perl ancReconstructHLP17.pl CH103.example.config.txt


To do these analyses on your own files, you'll need to specify these parameters 
according to your own analysis. You can also overwrite any of these parameters 
by adding a - to them and specifying their value when you run the program. For 
instance, to use a different output stem, run:

perl ancReconstructHLP17.pl CH103.example.config.txt -stem CH103.differentfile


If all goes well a lot of text will print out showing the settings of the 
reconstruction run. Check to make sure they are what you want. After the 
initial deluge of information a slower trickle will follow, showing first the 
lower partial likelihoods of each subtree as they are calculated. Next will 
follow the upper partial likelihoods of each upper tree, specified by their 
subtaxa. Next will come information about the marginal ASRs of each node. Part 
of sanity checking this caluclation is printing out the likelihood at each 
node, which should be the same as that calculated in the IgPhyML stats file, 
given the latter is rounded to two decimal places. Finally you'll get the 
likelihood calculation at the root node compared to that from the stats file. 
If this, or any of the previously mentioned likelihood values spat out during 
the ASR stage (but not lower/upper partial likelihoods) are different from that 
in the stats file, something is wrong.


For 20 taxa, as in the example file, this doesn't take long, but if you have a 
very large dataset you may need to watch these results trickle in for a while.

Finally, this will result in two output files:

<outdir>/<stem>.MLcodons.fa

and 

<outdir>/<stem>.MLaas.fa

These have the most likely marginal reconstructions at each node for codons and 
amino acids, respectively. Their ids contain:

<Cladistic degree>;<Subtaxa1,..,SubtaxaN>;<Divergence from root>

Using these peices of information you can figure out where on the tree these 
sequences fit.


References
#####################################

Boussau B, Blanquart S, Necsulea A, Lartillot N, Gouy M. 2008. Parallel 
adaptations to high temperatures in the Archaean eon. Nature 456:942–945.

Boussau B, Gouy M. 2006. Efficient Likelihood Computations with Nonreversible 
Models of Evolution. Syst. Biol. 55:756–768.

Pupko T, Pe I, Shamir R, Graur D. 2000. A fast algorithm for joint 
reconstruction of ancestral amino acid sequences. Mol. Biol. Evol. 17:890–896.
