# Supplementary material for: A Phylogenetic Codon Substitution Model for Antibody Lineages
Source: Genetics. 2017 Mar 16;206(1):417–27. doi: 10.1534/genetics.116.196303 (PMC5419485; doi:10.1534/genetics.116.196303)
Supplement: Supplementary file 2 [file 417FileS2.zip › Code/Ancestral_Reconstructions/MPDanalyze.R]

require("ggplot2")
require("gridExtra")

f <- function(x) {
  r <- quantile(x, probs = c(0, 0.25, 0.5, 0.75, 1))
  names(r) <- c("ymin", "lower", "middle", "upper", "ymax")
  r
}

#Ancestral state reconstruction
#compare total MPD
t = read.table("bNAb_MPD.best.txt",head=TRUE,sep="\t",stringsAsFactors=FALSE)

paste("CH103",mean(t[t$Lineage=="CH103" & t$NSubtaxa>1,]$Difference))
paste("CAP256",mean(t[t$Lineage=="CAP256" & t$NSubtaxa>1,]$Difference))
paste("VRC01",mean(t[t$Lineage=="VRC01" & t$NSubtaxa>1,]$Difference))


paste("CH103",max(t[t$Lineage=="CH103" & t$NSubtaxa>1,]$Difference))
paste("CAP256",max(t[t$Lineage=="CAP256" & t$NSubtaxa>1,]$Difference))
paste("VRC01",max(t[t$Lineage=="VRC01" & t$NSubtaxa>1,]$Difference))

mins = data.frame()
maxs = data.frame()
means = data.frame()
for(b in unique(t$Lineage)){
	temp = t[t$Lineage == b,]	
	for(d in unique(temp$Degree)){
		t2 = temp[temp$Degree == d,]
		mins = rbind(mins,cbind(b,d,min(t2$Difference)))
		maxs = rbind(maxs,cbind(b,d,max(t2$Difference)))
		means = rbind(means,cbind(b,d,mean(t2$Difference)))
	}
}
mins$d = as.numeric(as.character(mins$d))
maxs$d = as.numeric(as.character(maxs$d))
means$d = as.numeric(as.character(means$d))
mins$V3 = as.numeric(as.character(mins$V3))
maxs$V3 = as.numeric(as.character(maxs$V3))
means$V3 = as.numeric(as.character(means$V3))

plots=list()
count=1
for(b in unique(t$Lineage)){
	plots[[count]] = ggplot()+geom_line(data=maxs[maxs$b==b,],aes(x=d,y=V3),linetype="dashed")+
	geom_line(data=mins[mins$b==b,],aes(x=d,y=V3),linetype="dashed")+
	geom_line(data=means[means$b==b,],aes(x=d,y=V3))+ggtitle(paste(b))
	count=count+1
}
for(i in 1:(count-1)){
	plots[[i]]=plots[[i]]+xlab("Cladistic Degree")+ylab("Amino Acid Differences")+
	theme_bw()
}

pdf("HML_Difference.pdf",width=8,height=10)
grid.arrange(plots[[1]],plots[[2]],plots[[3]])
dev.off()
