# Supplementary material for: A Phylogenetic Codon Substitution Model for Antibody Lineages
Source: Genetics. 2017 Mar 16;206(1):417–27. doi: 10.1534/genetics.116.196303 (PMC5419485; doi:10.1534/genetics.116.196303)
Supplement: Supplementary file 2 [file 417FileS2.zip › Code/Sequences_Trees/VRC01.FWR.CDR.fa.phy_igphyml_stats.txt_e2e2e2]

# oooooooooooooooooooooooooooooooooooooooooooooooooooooooooooooooooooooooooooooooo
#                       --- IgPhyML 0.1 201607.25 ---
#                Kenneth B Hoehn, Gerton Lunter, Oliver G Pybus
#                                 
#                                 
#                          Based off of codonPhyML
# Marcelo S Zanetti, Stefan Zoller, Manuel Gil, Louis du Plessis, Maria Anisimova
#                  http://sourceforge.net/projects/codonphyml/
# oooooooooooooooooooooooooooooooooooooooooooooooooooooooooooooooooooooooooooooooo
. Sequence filename: 			VRC01.FWR.CDR.fa.phy
. Data set: 				1
. Tree topology search: 		fixed
. Initial tree: 			user tree (VRC01.FWR.CDR.phy_codonphyml_tree.figtree.reroot) + GYECMK07
. Model name: 				HLP16+W+K+F CF3x4
. Hotspots: 				WRC_2:0,GYW_0:1,WA_1:2,TW_0:3,SYC_2:4,GRS_0:5
. h optimization: 			e,e,e,e,e,e
. Partition file: 			
. Genetic code: 			Standard
. Number of taxa: 			1032
. Log-likelihood: 			-43321.6
. Unconstrained Log-likelihood: 	-438.177
. Parsimony: 				54738
. Tree size: 				103.606
. Proportion of invariant: 		0
. Transition/transversion ratio: 	2.18394
. Omega 0 SINGLE: 			0.313894
. Hotspot model		h_index	optimized?	h_value: 
    Motif:	WRC_2		0		1		2.50193313   
    Motif:	GYW_0		1		1		2.95996162   
    Motif:	WA_1		2		1		1.34629032   
    Motif:	TW_0		3		1		0.32012725   
    Motif:	SYC_2		4		1		-0.57433257   
    Motif:	GRS_0		5		1		-0.33653996   
. Nucleotides frequencies: 
    Position 1: f(T1)=0.21206993   f(C1)=0.24123869   f(A1)=0.29914051   f(G1)=0.24755087   
    Position 2: f(T2)=0.27405167   f(C2)=0.22138477   f(A2)=0.28502765   f(G2)=0.21953592   
    Position 3: f(T3)=0.23009621   f(C3)=0.24293601   f(A3)=0.23635992   f(G3)=0.29060785   
. Codon frequencies: 
    f(TTT)=0.01397154   f(TTC)=0.01475118   f(TTA)=0.01435187   f(TTG)=0.01764583   
    f(TCT)=0.01128651   f(TCC)=0.01191631   f(TCA)=0.01159375   f(TCG)=0.01425468   
    f(TAT)=0.01453111   f(TAC)=0.01534197   f(TAA)=0.00000000   f(TAG)=0.00000000   
    f(TGT)=0.01119225   f(TGC)=0.01181680   f(TGA)=0.00000000   f(TGG)=0.01413563   
    f(CTT)=0.01589323   f(CTC)=0.01678010   f(CTA)=0.01632588   f(CTG)=0.02007290   
    f(CCT)=0.01283889   f(CCC)=0.01355532   f(CCA)=0.01318839   f(CCG)=0.01621531   
    f(CAT)=0.01652977   f(CAC)=0.01745216   f(CAA)=0.01697974   f(CAG)=0.02087683   
    f(CGT)=0.01273167   f(CGC)=0.01344212   f(CGA)=0.01307825   f(CGG)=0.01607989   
    f(ATT)=0.01970790   f(ATC)=0.02080764   f(ATA)=0.02024439   f(ATG)=0.02489077   
    f(ACT)=0.01592046   f(ACC)=0.01680885   f(ACA)=0.01635385   f(ACG)=0.02010729   
    f(AAT)=0.02049722   f(AAC)=0.02164100   f(AAA)=0.02105520   f(AAG)=0.02588766   
    f(AGT)=0.01578751   f(AGC)=0.01666848   f(AGA)=0.01621728   f(AGG)=0.01993937   
    f(GTT)=0.01630909   f(GTC)=0.01721916   f(GTA)=0.01675305   f(GTG)=0.02059812   
    f(GCT)=0.01317483   f(GCC)=0.01391001   f(GCA)=0.01353347   f(GCG)=0.01663960   
    f(GAT)=0.01696228   f(GAC)=0.01790880   f(GAA)=0.01742403   f(GAG)=0.02142309   
    f(GGT)=0.01306480   f(GGC)=0.01379384   f(GGA)=0.01342045   f(GGG)=0.01650063   
. Time used: 				2h11m33s
. Seconds: 				7893
. MLTree: 				(V1-2_1:0.0636481381,955_148:0.2731571964,(((696_171:0.6515731513,839_154:0.2028636116):0.0668365452,448_142:0.1385115585):0.0204237875,((106_76:0.3293339062,((931_76:0.2258863741,33_76:0.0000000100):0.4525282300,750_76:0.2621474895):0.0333948218):0.0357089971,(((((51_136:0.1672904511,347_142:0.2450148737):0.0138972245,(808_76:0.3652260678,697_76:0.2299051781):0.0459289170):0.0131090333,969_171:0.1674341057):0.0097324363,((672_76:0.2012313226,648_171:0.1371922782):0.0210988197,(393_161:0.0000004496,814_161:0.0589156972):0.2567817203):0.0184701010):0.0223346677,(145_161:0.2935860972,(309_148:0.1937268434,((461_76:0.4133551978,(768_0:0.4556419278,114_76:0.6144523774):0.2007598237):0.0416485522,(((((312_0:0.1113702550,((((624_0:0.0362040764,(528_0:0.0240564374,779_0:0.0000010322):0.0486220868):0.0000008401,163_0:0.0780573440):0.0118901465,(248_0:0.2257040976,((895_0:0.0000007800,683_0:0.0000000100):0.0000029316,(352_0:0.1133965801,546_0:0.0769298149):0.0467301647):0.0218883442):0.0514121012):0.0120770035,450_0:0.0000009094):0.0126858673):0.0492733903,(((757_76:0.0719230492,((272_76:0.0603659895,(174_76:0.0360136836,(680_76:0.0359381777,217_76:0.0000000100):0.0355038141):0.0000008714):0.0246794907,(613_85:0.0362683245,67_76:0.0241419233):0.0109108657):0.0729010998):0.0000016931,(399_76:0.0836963485,993_76:0.0000009575):0.0598308510):0.0219942745,((874_148:0.1640587848,569_161:0.0752509210):0.0481995589,(((4_148:0.0530286896,(235_136:0.0358120416,474_142:0.0363693021):0.0356435942):0.0118284636,((((((12_161:0.0797538072,((182_148:0.0129951824,(275_142:0.0000004796,66_142:0.0240161126):0.0417302631):0.0709323670,428_142:0.1790148031):0.0229694172):0.0108234832,62_148:0.0000000100):0.0126237295,(187_161:0.1338677532,((644_154:0.0526634406,55_148:0.1066072957):0.0628312367,(342_161:0.0252533164,499_148:0.0000000100):0.0000019268):0.0161977622):0.0160525641):0.0000004577,650_171:0.0890705008):0.0000010772,(172_154:0.0939139630,980_154:0.0792600608):0.0155584961):0.0462483998,896_142:0.0389025721):0.0000010803):0.0000005038,(812_142:0.0000000100,921_142:0.0127367091):0.0732352649):0.0143999067):0.0867219203):0.0640978749):0.2968077847,954_0:0.0866225230):0.3985540291,(((((((97_76:0.1580127136,(871_76:0.2004981980,((((526_154:0.0363201772,((538_154:0.0000009282,1032_154:0.1325782015):0.0547382720,(((552_171:0.0945002285,(((126_171:0.0592417252,((74_171:0.0354980429,((467_171:0.0000000100,276_171:0.0000008556):0.0000004586,838_171:0.0000000100):0.0586831982):0.0000028337,(404_171:0.0000000100,802_171:0.0117021076):0.0233415990):0.0107288662):0.0118498618,((((1024_171:0.0000008264,425_171:0.0000000100):0.0000004551,730_171:0.0000000100):0.0581720980,820_171:0.0346378730):0.0116698260,((41_171:0.0115369233,458_171:0.0230545965):0.0237872261,651_171:0.0477640522):0.0110355233):0.0000009511):0.0000004480,(671_171:0.0711345534,615_171:0.0346897507):0.0117686331):0.0120923082):0.0121774103,(150_171:0.0000007283,221_171:0.0000000100):0.1174394425):0.0858839958,866_161:0.1068336239):0.0641316499):0.0203157600):0.0572633209,965_154:0.0647580779):0.1397769849,((146_85:0.0108354073,1010_142:0.0324359275):0.0359808143,((721_142:0.0276429761,((386_171:0.1897786102,702_142:0.1041098160):0.1076448800,((1009_171:0.3485498049,706_142:0.1143311473):0.0505061385,527_142:0.0552728948):0.1047248227):0.2306454590):0.0538098274,418_142:0.0535734189):0.0746637686):0.0169487603):0.1316645383,162_76:0.0326064059):0.0645827084):0.0760870884):0.3634881318,60_0:0.3294502574):0.0802206955,(((((705_0:0.0117712892,85_0:0.0000000100):0.0000009406,953_0:0.0000000100):0.0235422880,(23_0:0.0357146491,(((675_0:0.1094954632,851_0:0.0000000100):0.0119088576,318_0:0.0357147933):0.0000011350,485_0:0.0239260356):0.0117343620):0.0000009001):0.0833310989,722_0:0.0596607086):0.0000015454,590_0:0.0452040655):0.0757931566):0.1413144537,998_0:0.1873690304):0.0516157795,(789_0:0.0637080676,((922_0:0.0142946506,529_0:0.0203844861):0.0892500156,984_0:0.1456914712):0.0658040952):0.0431391545):0.1259737638,(631_177:0.3451022738,(465_76:0.1287619211,((61_142:0.1592671064,(((((265_154:0.0834246855,(((707_148:0.0748858030,(168_142:0.0708155807,198_142:0.1160725431):0.0124904976):0.0645263555,433_136:0.0123058724):0.0922200932,(((80_161:0.0826743149,(((1005_142:0.1075480791,(573_154:0.0000004587,962_154:0.0000000100):0.0724396939):0.0000018704,((456_136:0.0000000100,(((853_136:0.0867733018,1019_136:0.1569891263):0.0608320593,518_136:0.0400166587):0.0124028216,654_136:0.0000000100):0.0000004487):0.0000004529,302_136:0.0000000100):0.0000009328):0.0000008144,410_136:0.0000000100):0.0000010411):0.0000007144,(((((269_171:0.0532448073,929_171:0.0512899464):0.0357920385,353_177:0.0541165420):0.0276126588,((((732_177:0.0944411390,764_177:0.1129901751):0.1389009790,(945_177:0.0856361911,382_177:0.0234035908):0.0354132748):0.0000007402,(442_177:0.0000000100,299_177:0.0116699846):0.0000010760):0.0000007904,193_177:0.0000000100):0.0371887648):0.0338405976,665_161:0.0239746205):0.0236368860,(561_171:0.0365060635,521_171:0.0244160175):0.0599549175):0.0359284316):0.0000011526,((((422_136:0.0000000100,937_136:0.0000008546):0.0000007356,65_136:0.0000000100):0.0000011509,740_148:0.0833540072):0.0595877862,(900_161:0.0733666038,488_142:0.0232401915):0.0246176054):0.0110619572):0.0000007146):0.0000005082):0.0118936400,(((872_154:0.0351134380,501_154:0.0474119654):0.0481590504,(125_154:0.0000008436,767_177:0.0848951587):0.0362116631):0.0111254335,(699_148:0.0078260838,((391_154:0.1365198456,472_154:0.0182984765):0.0259550846,857_154:0.0151209553):0.0116876438):0.0270501111):0.0111955113):0.0233103868,(((170_148:0.0517507415,1012_148:0.0086475451):0.0469029704,407_142:0.1895876647):0.0706292408,241_148:0.1320858831):0.0150956530):0.0358295557,((316_76:0.0396387890,620_76:0.0225900903):0.0940930355,(630_76:0.0000007376,459_76:0.0000000100):0.0355559383):0.1124408401):0.0356573080,(95_154:0.0151801320,(388_154:0.0470480159,((144_161:0.0323086354,846_161:0.2300255820):0.1394614913,(((390_154:0.0634178590,(333_161:0.0674803259,((286_136:0.0000008885,351_136:0.0000000100):0.0162121478,(1018_177:0.2115826256,438_177:0.0109398893):0.0427154174):0.0239123627):0.0157016056):0.0215892702,(((5_76:0.0922845062,(((121_85:0.2604520103,((270_76:0.0462025433,739_76:0.1144616587):0.0518067146,478_142:0.1898828727):0.1833611215):0.0844855681,581_76:0.1198546829):0.0248503214,(247_76:0.1524473261,362_76:0.0000004863):0.0380714819):0.0465312069):0.0282779629,832_76:0.4042171194):0.1798858563,((((729_161:0.0595755239,588_177:0.1063740615):0.1278228658,((534_171:0.0638305976,(493_154:0.1226040011,637_154:0.0513833470):0.0134444815):0.0767686119,657_154:0.0525856531):0.0752736098):0.0686830262,225_161:0.3197482706):0.0561072100,((((((((45_154:0.0223825568,152_154:0.0476185033):0.0477108331,((678_171:0.0592357302,((296_171:0.0591451003,(712_177:0.0840613576,(1028_177:0.0000000100,25_177:0.1570552910):0.0236856214):0.0102798842):0.0409196601,(600_177:0.0309952311,(398_177:0.0492208464,566_171:0.0095721488):0.0413490951):0.0568490115):0.0210249073):0.0102838188,((957_171:0.0695514181,414_161:0.0580879941):0.0110168755,437_154:0.0227901308):0.0114492356):0.0228277878):0.0000005237,(((133_177:0.0000007656,891_177:0.0000000100):0.0112528162,511_177:0.0229305794):0.0699814598,((610_171:0.1061850594,366_171:0.0476070169):0.0347628042,227_171:0.1183529175):0.0000014481):0.0000011446):0.0085821767,817_177:0.0849157299):0.0752614888,(402_161:0.0367936365,563_161:0.0098409137):0.1207901798):0.0114874125,(((((492_154:0.0458107589,625_154:0.0359197755):0.0344241316,(852_154:0.0827518306,(77_154:0.0594587225,((822_171:0.1185331575,((184_154:0.0000000100,988_154:0.0000004478):0.0000007662,557_154:0.0114741992):0.0000010757):0.0232451995,(835_161:0.0112481849,737_161:0.0461407319):0.0468483484):0.0098969403):0.0355819907):0.0000010944):0.0000004752,748_154:0.1276945648):0.0000005161,(882_154:0.0856631004,(752_154:0.0000007791,698_154:0.0179901127):0.0171089808):0.0723172926):0.0000008181,((831_154:0.1079132682,918_161:0.0263609315):0.0808049119,973_161:0.0544256285):0.0635466041):0.0000004566):0.0584796129,((((((898_154:0.0243855912,775_154:0.0601231994):0.0328717545,597_171:0.0479710309):0.0150315236,295_161:0.0354009909):0.0449297659,(((734_154:0.0000007942,(((758_161:0.0000000100,834_161:0.0000004951):0.0370662290,278_161:0.0000005257):0.0748115139,((((661_177:0.0000008181,996_177:0.0237291805):0.0240217422,96_161:0.0607141229):0.0117805093,((902_177:0.0000000100,861_177:0.0869311523):0.0000011354,42_177:0.0000000100):0.0239864243):0.0000004893,((435_177:0.0365484226,638_177:0.1132430302):0.0358790177,(32_177:0.0000011386,2_177:0.0000000100):0.0606079729):0.0117461668):0.0371341453):0.0111026622):0.0120797785,(11_154:0.0495581222,731_154:0.0373050800):0.0106756470):0.0359331194,(255_161:0.0479889554,((679_154:0.0000000100,215_154:0.0235633767):0.0223061813,(323_171:0.0936410260,277_136:0.0254474278):0.0229093194):0.0135320496):0.0000007090):0.0280232164):0.0338203528,(417_154:0.0580330867,482_154:0.0470432894):0.0229579755):0.0359878390,413_161:0.1591316745):0.0227244876):0.0000004584,(((((((((749_177:0.0000007935,421_177:0.0000000100):0.0000011022,806_177:0.0000000100):0.0235270117,445_177:0.0000010338):0.0484536127,539_177:0.0850280552):0.0343014307,977_148:0.0582885885):0.0000008157,((212_154:0.1207682906,26_154:0.0109686156):0.0668521651,(((583_148:0.1069115697,827_161:0.0843723330):0.0389367329,553_154:0.1292868708):0.0000085051,128_161:0.0797169781):0.0216660002):0.0146969602):0.0230615500,(((932_171:0.0782333969,((206_177:0.1004655087,408_161:0.0674590399):0.0229323367,496_161:0.0420197389):0.0241310804):0.0304091537,829_154:0.0373982262):0.0418969717,989_148:0.0231260757):0.0000007246):0.0000007867,(304_161:0.0584077969,((((281_171:0.1597001877,1029_171:0.0324332108):0.0507467282,264_171:0.0363646605):0.0100714192,196_171:0.0580147832):0.0351227921,((447_161:0.0228798992,((127_161:0.0114540243,476_161:0.0695985502):0.0000010124,959_161:0.0347555575):0.0228624819):0.0000008090,394_171:0.0229262475):0.0114097753):0.0000007155):0.0229179309):0.0000010012,116_154:0.1064795188):0.0467622179):0.0000004841):0.0553691757):0.2274937353):0.0367219434,824_154:0.0736342281):0.1001402870):0.0000017565):0.0812347527):0.1537088259):0.0152703466):0.2913026022,944_136:0.2080183180):0.2887771867):0.1195231353):0.1110567012):0.2017786061,((((((609_154:0.0117810831,574_161:0.1471575082):0.1000543940,(384_136:0.0000008536,859_154:0.1383025822):0.0116692420):0.0595420046,((53_154:0.1062239019,(710_154:0.0789886675,(49_154:0.0119474606,599_154:0.0000009963):0.0472245279):0.0363816080):0.0174056688,858_136:0.0765439210):0.0329387208):0.0416263157,860_148:0.0957749095):0.0487700376,(725_154:0.0501186396,349_177:0.1459194165):0.0775439011):0.6575611682,(890_0:0.0187195590,154_0:0.1169186925):0.1755672030):0.4113486895):0.0658965257):0.0299060412,((((385_76:0.3770693444,543_76:0.1711569228):0.0815266523,((((((743_85:0.0739955045,473_85:0.0377111408):0.0198288640,256_85:0.0666495348):0.0238372683,794_76:0.0276788453):0.1290468085,((((((((((554_161:0.0624144659,632_161:0.0370063422):0.0000014940,(((990_171:0.0249099696,406_177:0.0000000100):0.0624034459,372_171:0.0369323858):0.0000008864,((173_177:0.1263131336,(((((156_161:0.0374417692,6_171:0.0495983665):0.0120829715,((704_171:0.0000004632,545_171:0.0244032056):0.0245347099,((516_171:0.0000011509,559_171:0.0130203716):0.0368901352,370_161:0.0122027908):0.0000008300):0.0000009048):0.0000004514,((((805_177:0.0000000100,230_171:0.0246666378):0.0000010012,360_177:0.0000000100):0.0000005845,(999_171:0.0000010190,250_171:0.0000000100):0.0122784523):0.0748396944,1000_171:0.0622875995):0.0126773992):0.0000007926,560_171:0.0371865938):0.0000007149,((841_171:0.0805278945,(88_171:0.0176945331,(915_177:0.0765358136,753_177:0.0380548988):0.0177175908):0.0260010212):0.0315437423,((787_177:0.0000000100,910_177:0.0000008609):0.0000010869,668_177:0.0000000100):0.0372285997):0.0370871842):0.0446289983):0.0665301651,(652_161:0.0000004582,(636_161:0.0657994823,682_171:0.1349942553):0.0275982767):0.0241638784):0.0149493106):0.0122112185):0.0172237033,(1001_177:0.0000000100,(616_177:0.0246300072,29_177:0.0369422458):0.0000007020):0.0447998469):0.0904406091,703_142:0.0630110134):0.0125935979,(((713_171:0.1155552642,(982_161:0.0884914943,862_171:0.0633580298):0.0000004512):0.0248902698,(773_171:0.0937949040,(522_171:0.1187633327,271_171:0.0335246320):0.0182057389):0.1471536436):0.0000011426,(((623_171:0.1432541078,711_177:0.0000016785):0.0125524831,981_177:0.0000008799):0.0255456870,((640_177:0.1649948902,818_171:0.1025279347):0.0119893511,727_171:0.0995204590):0.0401752628):0.0383748175):0.0125412410):0.0000004862,436_148:0.0505323286):0.0627460737,((165_136:0.0864403979,((843_142:0.0000000100,287_154:0.1006766187):0.0637186156,991_142:0.0649111510):0.0111939789):0.0000013403,908_136:0.0373594669):0.0000009972):0.0126479913,(249_161:0.1301769353,(((((((340_148:0.0126051080,867_148:0.0000000100):0.0000004698,935_148:0.0000000100):0.0000007811,763_148:0.0000000100):0.0000010472,155_148:0.0254129946):0.1484944023,((82_142:0.0000004689,677_142:0.0000000100):0.0131560730,497_161:0.0118992922):0.0391749852):0.0468705414,(((((((((635_76:0.0837090015,288_85:0.0000008839):0.0118520291,((555_76:0.0120333897,659_76:0.0120313119):0.0239214800,341_85:0.0359961752):0.0000007781):0.0000010910,979_76:0.0240361777):0.0000008657,484_76:0.0357449603):0.0000009617,578_85:0.0734758760):0.0219947115,975_85:0.1506582046):0.0861355739,589_76:0.0411020334):0.0372500839,((((81_142:0.0000008542,371_142:0.0000000100):0.2179279405,642_142:0.2555119252):0.0509934523,(319_76:0.0361372838,1022_76:0.0000007180):0.0124302717):0.0247860442,591_76:0.0610715877):0.0500274048):0.0631293905,(618_76:0.0207858861,((122_76:0.0000004614,533_76:0.0000000100):0.0378219250,(136_85:0.0000000100,515_85:0.0493528559):0.0246530876):0.0481433452):0.0300748901):0.0725482874):0.0471856997,((((550_136:0.0000000100,(141_136:0.0000007253,751_136:0.0000000100):0.0000010305):0.0118097529,809_136:0.0120960356):0.0615399236,(1006_142:0.0123623362,((798_148:0.0000011430,1025_148:0.0000001138):0.0000007167,(868_154:0.0267649695,99_154:0.0000011425):0.0370294810):0.0122412497):0.0625184803):0.0000008606,(((320_136:0.0000000100,((686_136:0.0000010464,290_136:0.0000000100):0.0000004598,204_136:0.0000000100):0.0000009296):0.0124917473,799_161:0.0489547216):0.0121245762,(((909_154:0.0123635108,(((((284_171:0.0131452839,500_171:0.0123734073):0.0000010933,(934_171:0.0637271619,((300_171:0.0000000100,186_171:0.0247575006):0.0121131728,303_171:0.0251429094):0.0126705880):0.0125046118):0.0000004720,509_171:0.1092306455):0.0000007875,(894_171:0.0636145356,978_171:0.0386375576):0.0500172658):0.0184202584,(507_171:0.0313757389,((166_161:0.0211080752,549_161:0.0696342188):0.0392644049,334_171:0.0731435826):0.0100339849):0.0125733654):0.0189556112):0.0000010963,(((((((((403_177:0.1735791818,468_177:0.0000000100):0.0000007647,148_177:0.0000000100):0.0000004760,(101_171:0.0765215942,926_161:0.0126253027):0.0124688156):0.0256265406,(((759_171:0.0000000100,244_171:0.0000004743):0.0382831574,462_171:0.0000011188):0.0157837654,(772_177:0.0000011370,576_177:0.0000000100):0.0221697175):0.0158528887):0.0343934964,(311_148:0.0000010977,132_148:0.0640837821):0.0000019358):0.0128305059,(791_161:0.0000011517,415_161:0.0000000100):0.0641820951):0.0249851267,(234_136:0.0944927438,434_142:0.0375199253):0.0000004599):0.0000008018,292_148:0.0252696221):0.0000004693,263_161:0.0379599809):0.0124682377):0.0496868742,(741_142:0.0467674257,159_142:0.1123970300):0.0459913353):0.0128386569):0.0124064840):0.0000008149):0.1193240577):0.0064967595):0.0637494983,57_161:0.1181298432):0.0382397769,245_76:0.0773957074):0.0532160191):0.0368063966,985_142:0.2333145576):0.0327979868,(873_85:0.0864001442,(708_76:0.0363834812,676_76:0.0737468626):0.0126980036):0.0183042273):0.2050121992):0.2996966966,((((608_0:0.1362831180,796_0:0.0000011095):0.0443862114,605_0:0.0872073467):0.0159345598,((76_0:0.0000140999,849_0:0.0000000100):0.0240434677,970_0:0.1367821400):0.0592270458):0.2109169603,(216_0:0.1474172142,669_0:0.0000005626):0.2350798885):0.2354475465):0.3393614235,(((((((((((((((((((((((112_154:0.0608731514,884_154:0.0000013919):0.0311166090,((((540_171:0.0398748409,930_171:0.1131383581):0.1125484880,21_154:0.0121073130):0.0059742606,(102_177:0.0432718892,211_177:0.1147148871):0.0640971391):0.2367619395,((((52_148:0.0620253382,232_148:0.0239092525):0.0501459334,(117_154:0.0112510693,879_154:0.0751960231):0.0770537841):0.0200374975,(((((((939_136:0.0000004965,765_171:0.1687179825):0.3560467953,441_136:0.0120563213):0.0000008792,(863_136:0.0000011015,233_136:0.0000000100):0.0000004778):0.0000010987,260_136:0.0000000100):0.0363512956,(((335_142:0.0368239332,904_142:0.0237184955):0.0000007903,(376_142:0.1234089083,681_142:0.1014507782):0.0232328126):0.0100165388,792_142:0.0511798908):0.0244363014):0.0000005779,(816_136:0.0000004849,947_136:0.0000000100):0.0877473106):0.0117676926,(((307_161:0.0490277995,207_177:0.0748298180):0.0000009597,(46_154:0.0000008010,1016_154:0.0000000100):0.1540713336):0.0121395265,((((222_154:0.0000007261,24_154:0.0867314345):0.0820605952,(670_154:0.0000005014,941_154:0.1493379786):0.0666757096):0.0248958384,(((151_154:0.0119523698,27_154:0.0119911280):0.0361615158,258_154:0.1140656198):0.0866468052,762_154:0.0000010979):0.0534183948):0.0318724797,((176_154:0.0263820177,(826_154:0.0875985308,(((((111_154:0.0361041559,(75_154:0.0119871863,110_154:0.0119785925):0.0000008005):0.0119485405,16_154:0.1242698427):0.0000010680,(720_171:0.0732580814,629_161:0.0238736740):0.0120594546):0.0119471135,((113_154:0.0873774039,10_154:0.0000000100):0.0000010763,793_154:0.0481250102):0.0000008900):0.0000004662,(((209_154:0.0238615310,((332_171:0.0976303412,(93_171:0.0362064867,361_171:0.0614307391):0.1064596259):0.0364397166,747_154:0.0688800624):0.0153627055):0.0119529770,423_154:0.0000008845):0.0119977150,(321_171:0.1704970437,746_154:0.1149985175):0.0101421829):0.0119185947):0.0000011340):0.0119648141):0.0000004934,((((530_161:0.1158004251,(((972_177:0.0768437915,810_161:0.0612488702):0.0000008032,(850_154:0.1035868286,958_154:0.0974846916):0.0376198328):0.0252676802,(639_154:0.0464166790,992_177:0.0479749156):0.0052269777):0.0111050855):0.0241634265,164_171:0.1297894122):0.0520007049,((((400_177:0.0842075189,(((558_171:0.0000000100,190_171:0.0000011115):0.0000010444,897_171:0.1009224761):0.0140073697,313_177:0.0728547403):0.0344323132):0.0442398229,(((800_161:0.0000000100,(848_161:0.0000000100,236_161:0.0243454887):0.0000008754):0.0000011531,777_171:0.1119071613):0.0000004717,964_161:0.0121424472):0.0000011116):0.0000011201,((58_177:0.0490668058,948_177:0.0000010111):0.0244576764,(628_177:0.0000000100,684_177:0.0120932010):0.0122246906):0.0367751693):0.0000009836,37_171:0.1005769254):0.0122862497):0.0109610754,(((949_171:0.0275883261,614_136:0.1734334510):0.1160605771,325_171:0.0000005499):0.2394001302,283_171:0.0256217710):0.0757562447):0.0133879616):0.0248881204):0.0000005109):0.0475508679):0.0420809025):0.0242152548,253_136:0.0269225784):0.0718338428):0.0174457801):0.0673030030,306_154:0.0872293877):0.0606144098,580_154:0.0000009409):0.0734384296,523_154:0.0000010643):0.0738074853,((((89_161:0.1143587722,490_161:0.0484708829):0.0120073754,15_161:0.0353156096):0.0118534648,470_154:0.0353023898):0.0130480286,475_161:0.0119903390):0.0000008522):0.0119019825,(845_161:0.0000000100,443_161:0.0000010988):0.0852173684):0.0000010748,(171_171:0.0241705210,606_161:0.0241781690):0.0239221652):0.0120936715,(((((((((695_177:0.0000008268,285_177:0.2338465711):0.0245533415,192_177:0.0000000100):0.0246758361,(338_177:0.0000000100,135_177:0.0000011305):0.0124691193):0.0752064117,124_171:0.0363229888):0.0123887180,(13_161:0.0121812194,(326_171:0.0000007380,243_171:0.1035141368):0.0244707017):0.0119863958):0.0000008769,((923_171:0.0000000100,547_171:0.0000008421):0.0489477232,237_171:0.0370382150):0.0120989437):0.0000011428,634_171:0.0863546565):0.0000007349,107_171:0.0363323401):0.0121530846,(760_154:0.0000008895,199_154:0.0000000100):0.0244806936):0.0121003663):0.0118703495,(((((100_177:0.0667969988,(103_171:0.0332152929,((744_171:0.0522162061,504_171:0.0840461728):0.0637442452,259_171:0.0523715086):0.0118627449):0.0442380646):0.0123594222,976_171:0.0494245215):0.0370509184,((((466_177:0.0441676717,78_177:0.0604111648):0.0717348224,514_177:0.0370744907):0.0644959696,856_171:0.0235363030):0.0386977524,223_154:0.0370859301):0.0246751489):0.0000009171,59_136:0.0742419815):0.0362019374,(586_148:0.0481864642,1011_148:0.1766695920):0.0000005125):0.0245389846):0.0119245917,266_161:0.0483895458):0.0000004797,((745_148:0.0847227189,911_148:0.0650968720):0.0115911541,(479_148:0.0365937728,(452_142:0.0000010237,298_142:0.0860407166):0.0245039278):0.0212635284):0.0148920323):0.0120215237,(((((224_154:0.1114775281,328_154:0.0281817470):0.0625559325,641_154:0.0412804432):0.0324678625,(((460_142:0.0117841922,((246_154:0.1358126113,598_148:0.0238826029):0.0354254327,(869_142:0.0000000100,231_142:0.0000004878):0.0000011687):0.0355642442):0.0356629287,(178_142:0.0596577417,(524_148:0.0000010984,327_148:0.0000000100):0.0474009724):0.0353587505):0.0240616425,836_148:0.0601033991):0.0000009217):0.0356556476,((378_154:0.0603481928,(((619_171:0.0104946490,536_171:0.1565367218):0.0909675814,906_154:0.0743293465):0.0113910112,952_148:0.0000008190):0.0129885833):0.0114755391,811_148:0.0125390445):0.0729537412):0.0122120450,((83_148:0.1106754793,(709_148:0.0242847781,933_148:0.0120639330):0.0113658143):0.0243216240,513_148:0.0242012018):0.0000010904):0.0000004878):0.0000004766,((((((((((440_85:0.0000000100,655_85:0.0120497953):0.0126856041,537_85:0.1381677404):0.0235312485,((412_76:0.0740675758,71_76:0.0000004946):0.0241054221,(381_76:0.0000000100,612_76:0.0000008350):0.0241607311):0.0117948321):0.0119932303,((365_85:0.0000008949,828_85:0.0000000100):0.0000010898,491_85:0.1508263708):0.0741290964):0.0117458702,(339_142:0.2041581624,(579_85:0.0000084649,963_85:0.0000000100):0.0096355343):0.0266288332):0.0101456178,626_85:0.0377832981):0.0000009703,((((337_85:0.0763725932,(790_148:0.0196440312,301_148:0.0685280872):0.2439411868):0.0366228637,797_85:0.0472337448):0.0555113881,(((350_76:0.0490399158,35_76:0.0520300113):0.0259997453,(219_76:0.0479896119,(180_85:0.1529805152,(((946_177:0.1902841410,84_161:0.0502734142):0.1254349662,((28_142:0.1049112467,(((542_161:0.0108931438,50_161:0.1907228192):0.0715243818,(((343_171:0.0127057202,565_161:0.0378554946):0.0000011184,(658_171:0.0129055714,183_171:0.1337523218):0.0515501436):0.0241537574,43_171:0.0264041933):0.0652050177):0.0134901181,268_161:0.0112992716):0.0414968156):0.0259076880,(289_171:0.0898243849,(((864_171:0.0000000100,1015_177:0.0264561065):0.0636736098,229_161:0.0127029836):0.0126254209,(387_171:0.0000000100,(693_171:0.0000008576,315_171:0.0000000100):0.0000008382):0.0506790580):0.0000005121):0.0000010033):0.0810422305):0.1095927161,(((690_85:0.0245129420,525_85:0.0244604052):0.0000006443,((((738_85:0.0124802475,(305_85:0.0000000100,689_85:0.0000007985):0.0248012608):0.0123435398,((((724_85:0.0889830711,118_85:0.0000000100):0.0000004700,997_85:0.0000000100):0.0245132860,(317_85:0.0124338533,1008_85:0.0000000100):0.0500849083):0.0000005066,815_85:0.0627494057):0.0000004543):0.0000007971,(331_85:0.0635428537,544_85:0.0625171110):0.0131930582):0.0000010110,(((420_148:0.2115340752,647_85:0.0322224242):0.0495141852,48_85:0.0277096936):0.0263821804,(807_85:0.0263107691,123_85:0.0229882626):0.0840631464):0.0363284137):0.0496545667):0.0245157932,(685_85:0.0000007666,756_85:0.0508450083):0.0125256983):0.0859612892):0.0477696674):0.0824371878):0.0000029438):0.2299806219,(502_85:0.0000010777,(942_85:0.0118908560,94_85:0.0115654468):0.0354929376):0.1305816007):0.0063264708):0.0739565135,((240_85:0.0502279050,3_76:0.0372905155):0.0188230091,(377_85:0.0246208140,950_85:0.0245872350):0.0168918666):0.0756315698):0.0163102181):0.0318209595,((((((364_161:0.0501226786,736_171:0.0877492414):0.0101517725,881_171:0.0385210214):0.0637270786,((((666_154:0.0000009894,257_154:0.0000000100):0.0492294904,(194_154:0.0000005016,348_154:0.0000000100):0.0000010305):0.0118920293,(293_154:0.0000000100,36_154:0.0000000100):0.0125673085):0.0380770777,((664_154:0.0991882298,160_154:0.0379733048):0.0278839261,983_154:0.0863732161):0.0221291296):0.0245345903):0.0592452938,((131_142:0.1254924913,621_142:0.0719429821):0.0421563401,(875_142:0.0000007633,653_142:0.0000000100):0.0000005292):0.0285619541):0.0464860936,532_142:0.0544943857):0.0331315534,91_154:0.1289742689):0.1320225519):0.0417990257,899_136:0.1358137569):0.0143935760,((((761_148:0.1112042730,((803_154:0.0300481241,(238_154:0.0000000100,1027_154:0.0000007799):0.0502568797):0.0694562108,108_142:0.0372219802):0.0123654391):0.0245562068,568_154:0.0238057576):0.0366920787,(203_154:0.1596605276,582_154:0.0914886058):0.0354445044):0.0000013002,951_142:0.0616103462):0.1021918852):0.0359935571):0.0000011359,(((714_136:0.0000000100,((877_136:0.0000000100,520_136:0.0000004742):0.0000008284,18_136:0.0000000100):0.0000007378):0.0000019722,197_136:0.0000000100):0.0241040591,20_142:0.0360921462):0.0119452140):0.0166533211,((87_148:0.0000017475,1004_148:0.2597621983):0.0445996751,169_161:0.0722407591):0.0693057390):0.0457665003,480_148:0.0757712791):0.0502820451,487_136:0.0372531107):0.0284707525,140_161:0.0721996425):0.1690093166,512_154:0.1436465958):0.1454689090,((392_148:0.0972745379,602_142:0.1044922617):0.0630097714,130_142:0.0265751859):0.0995269640):0.1018189145,((778_171:0.1109231905,185_154:0.0442278134):0.2942441997,(570_85:0.1956148078,971_154:0.2062601985):0.4172613778):0.2726080023):0.2206935610,((1014_0:0.0000000358,649_0:0.1951267862):0.0769032508,((214_0:0.1011118818,916_0:0.0521896206):0.0618556668,((((((1026_0:0.0239057741,601_0:0.0000000100):0.0993584048,(((175_0:0.0000008712,469_0:0.0000000100):0.0000010924,742_0:0.0000000100):0.0000007000,453_0:0.1239902678):0.0000010131):0.0000010854,188_0:0.0749385371):0.0226070501,503_0:0.1014023708):0.0267868721,((595_0:0.0860482537,577_0:0.0000004475):0.0731972744,660_0:0.0383086426):0.0501690051):0.0759772322,((((1020_0:0.1344562296,887_0:0.1323043443):0.2448572970,449_0:0.0000008616):0.1224482348,345_0:0.0249326702):0.0390090599,(((878_0:0.0869596169,(788_0:0.1009658756,218_0:0.0615562751):0.0000009642):0.0367787923,481_0:0.0000003499):0.2578966293,((531_0:0.0402071700,((1007_0:0.0000000100,455_0:0.0000010607):0.1469712164,((((((((((((771_171:0.0000010837,147_171:0.0000000100):0.0492035692,770_161:0.0484206206):0.0100453383,(405_171:0.0114939157,201_171:0.0114249572):0.0579589035):0.0119207227,(((47_171:0.0336677039,(870_171:0.0000007236,(776_171:0.0000000100,719_171:0.0000007717):0.0226446022):0.0573930899):0.0000005010,297_171:0.0339815086):0.1053913208,855_171:0.0684381818):0.0151800305):0.0000011282,228_171:0.0810119249):0.0352466551,((((359_161:0.0357498816,430_154:0.0000004495):0.0000008642,((((((9_154:0.0000000100,572_154:0.0000007424):0.0358864590,(((68_154:0.0119543412,(494_161:0.0362578325,535_154:0.0482751562):0.0000007182):0.0000004917,774_161:0.0360370946):0.0000004741,262_154:0.0239500290):0.0240841578):0.0000008442,(((567_171:0.0471117190,548_161:0.0000009351):0.0235364667,(844_154:0.0000000100,966_154:0.0000008272):0.0117890140):0.0000007303,439_154:0.0237856841):0.0477256582):0.0000008974,202_154:0.0977246273):0.0000004750,611_154:0.1106569031):0.0706052129,161_154:0.1219413636):0.0668675364):0.0632734655,928_154:0.0091238320):0.0625837191,((((((444_148:0.0000010656,471_148:0.0000000100):0.0000009318,(205_154:0.0124128881,119_154:0.1201001693):0.0340520284):0.0116407525,(((177_154:0.0000000100,(506_154:0.0000000100,354_154:0.0113932256):0.0000007704):0.0349543472,(254_154:0.0000000100,584_154:0.0000004803):0.0232721553):0.0118209373,(375_154:0.0595775023,(627_154:0.0000011505,842_154:0.0000000100):0.0351840100):0.0232313151):0.0000008826):0.0115259334,892_154:0.0230587041):0.0000008047,885_161:0.0349875888):0.0000005927,920_154:0.1735056641):0.0116391726):0.0119390458):0.0764900657,813_154:0.0436880579):0.0790139024,1_148:0.1410121253):0.0389574700,(330_148:0.0352538770,(446_171:0.1656125194,424_154:0.0000011515):0.0260195028):0.1082304272):0.1750274974,(457_85:0.0242211423,54_85:0.0844756102):0.0353699774):0.0922383576,((191_76:0.0000004546,505_76:0.2282055374):0.0266744684,344_76:0.0577091428):0.2639867595):0.0693692817,((((498_148:0.0363055009,(575_148:0.0000000100,((617_148:0.0000000100,726_161:0.0747566101):0.0000009841,419_148:0.1109904157):0.0000011094):0.0000007970):0.0133499240,(880_136:0.0769370506,825_142:0.0344386452):0.0253422094):0.2687794979,((((876_85:0.0104679787,322_85:0.1956558892):0.0471710291,383_85:0.0337724488):0.0554488259,830_76:0.0729612677):0.0149347503,(426_76:0.1004011747,662_85:0.1902122171):0.1957003992):0.0722109209):0.1399382206,717_85:0.0098105809):0.1243917055):0.2256030647):0.0439372110):0.0289070485,(((((((((517_0:0.0980719220,(210_0:0.0128355682,592_0:0.1067846545):0.0119840320):0.0596226114,673_0:0.0359598620):0.0000012215,397_0:0.1255985989):0.0802054849,363_0:0.0843664866):0.1417937442,464_0:0.0129580105):0.0737289109,782_0:0.0000005115):0.0256932277,226_0:0.0993131915):0.0250539805,((((571_0:0.0238666010,195_0:0.1427485199):0.0771323327,780_0:0.0370960138):0.0368474518,587_0:0.0000010854):0.0000011429,974_0:0.1663606689):0.0139167265):0.0617341668,((((781_0:0.0756376726,((153_0:0.0247090502,956_0:0.0253134547):0.0251133816,((865_0:0.0391164775,(961_0:0.0000008967,356_0:0.0000000100):0.0650742769):0.0363200598,(943_0:0.0514504759,622_0:0.0372769769):0.0636264767):0.0000022703):0.0128003663):0.0758675005,986_0:0.0505938577):0.0462883440,56_0:0.0654641585):0.0954116383,(((((716_85:0.0597867258,(1017_85:0.0000000100,157_85:0.0000008650):0.1126134557):0.0116803266,((692_85:0.0951904787,(821_136:0.0516382247,604_136:0.0468934366):0.0829428783):0.0164449881,510_85:0.0000009972):0.0977122927):0.0364368659,919_76:0.0000005330):0.0149161342,(585_76:0.1135410795,718_85:0.1275117517):0.0742990822):0.2804198676,(427_0:0.5771757481,((607_76:0.0277311366,273_76:0.2952524987):0.2629393505,((((889_76:0.0000007369,833_76:0.0000000100):0.0000012601,((((603_76:0.0468583954,((((431_85:0.0346871904,167_76:0.0000010470):0.0586401924,(((213_76:0.0000000100,(416_76:0.0000011081,960_76:0.0000000100):0.0000007186):0.0839585286,(769_76:0.0000000100,30_76:0.0000004754):0.0841435501):0.0117125003,454_76:0.0945785172):0.0234641270):0.0000008566,(754_76:0.0000000100,336_76:0.0000004814):0.0710038935):0.0233295259,((633_85:0.0116539574,495_85:0.0350852384):0.0233609716,(7_76:0.0115735777,519_76:0.0115363861):0.0000019300):0.0351115317):0.0117733401):0.0000004866,19_76:0.0950357057):0.0000005088,208_76:0.0712488272):0.0000007733,596_76:0.0965910555):0.0842489809):0.1229219383,562_76:0.0000011127):0.1059811055,((541_76:0.0830321443,64_76:0.0586262033):0.0000010103,(401_76:0.1075977541,((138_76:0.0711214983,735_76:0.1462388282):0.0117605583,(261_76:0.0590133445,(355_85:0.0507137432,(((((((((508_171:0.0242494309,674_171:0.0000009262):0.0368344797,903_171:0.0874951203):0.0000008869,1021_161:0.0247622652):0.0000011076,1031_171:0.0753867422):0.1065903726,667_161:0.0783718947):0.0662974860,282_171:0.0119987100):0.0000008346,368_161:0.0489935312):0.0941901275,(((645_142:0.0463893173,(((914_142:0.1259407870,(252_136:0.0853601869,688_148:0.1712882059):0.0813401679):0.0629565972,(179_154:0.1636578484,1013_154:0.0101064098):0.0660115910):0.0165147615,(((((139_171:0.0493244279,(379_171:0.0000009286,432_171:0.0000000100):0.0368168605):0.0000004573,(((134_171:0.0000000100,656_171:0.0000007300):0.0000004943,90_171:0.0246256666):0.0124987347,314_171:0.0871303731):0.0618963324):0.0122619509,(63_171:0.0371642155,886_171:0.0370618872):0.0124999339):0.0751818733,((924_161:0.0247575548,(149_142:0.2193517108,((927_171:0.0000009137,39_171:0.0000000100):0.0361895818,267_171:0.0253194918):0.0519901334):0.0520819448):0.0119461330,(137_161:0.0000000100,40_161:0.0122423989):0.0000008337):0.0494730805):0.0125322471,((551_142:0.1532380939,854_148:0.0000019366):0.0121790373,556_154:0.0244192144):0.0000007538):0.0114968725):0.1459623641):0.0155276933,1003_142:0.1238314609):0.0000007425,(105_171:0.1467190390,907_161:0.0437723026):0.0322647162):0.0293130778):0.0560389602,(564_154:0.1284840352,((((((733_154:0.0000000100,486_154:0.0000008563):0.0987981529,(142_154:0.0468847229,104_154:0.1084003830):0.0213405937):0.0601320401,(38_154:0.0235084935,294_154:0.0356848870):0.0138901255):0.0559876545,(((98_161:0.0524248060,1002_154:0.1173172360):0.0233766594,(((463_161:0.0860295503,((((291_154:0.0000000100,329_154:0.0000011408):0.0997418337,(((((((14_154:0.0743504288,477_154:0.0610406791):0.0124013181,(374_154:0.0300987509,801_154:0.0590488493):0.0090903218):0.0124944085,(883_148:0.0000000100,22_148:0.0000009810):0.0122437775):0.0121869744,((938_154:0.0368160301,784_154:0.0000000100):0.0271713742,((279_177:0.0874744010,(346_171:0.0000000100,0_171:0.0000008762):0.0245076399):0.0250549392,(220_161:0.0000011240,723_161:0.0000000100):0.0244451408):0.0854225997):0.0367839903):0.0000010786,429_148:0.0620028188):0.0000011530,396_148:0.0366786109):0.0000009954,(70_142:0.0365287715,((917_142:0.0729450691,913_142:0.0732547500):0.0000005103,(200_142:0.0359129768,369_142:0.0980944730):0.0122337298):0.0239731842):0.0243945369):0.0121704151):0.0000011466,(280_148:0.0000004514,274_148:0.0000000100):0.0243676201):0.0245814981,(239_154:0.0496076061,(158_148:0.0737741475,242_148:0.0000000100):0.0117123006):0.0126017666):0.0000008168):0.0122442627,(((((((823_154:0.1130702000,(847_154:0.0558238723,(967_161:0.1335368649,69_161:0.0311731578):0.0122582991):0.0180326369):0.0123494952,79_154:0.0362935631):0.0000037915,((755_161:0.0823308568,701_171:0.2209694657):0.0175871567,694_171:0.0993926115):0.0128258938):0.0121340120,(((840_171:0.0856149382,785_171:0.0227961908):0.0223566893,((905_177:0.0000005244,357_177:0.1309744117):0.0272466066,373_177:0.0810009633):0.0530620335):0.1173858582,728_161:0.0254172335):0.0355406089):0.0000011038,804_161:0.1377733572):0.0243632151,(73_154:0.0752215792,411_154:0.0909275447):0.0109415059):0.0000005432,(129_171:0.0448553741,(((483_171:0.0274149505,8_171:0.1107418593):0.0342355361,189_177:0.1524660718):0.0482341288,912_171:0.0561518743):0.0460561657):0.0533887876):0.0000018709):0.0101267063,((120_148:0.0246274955,(((92_161:0.0000008186,489_161:0.0000005532):0.0606747730,(143_154:0.0361735488,663_154:0.0242637645):0.0000008841):0.0221917213,((687_161:0.0394379409,(1030_161:0.0243501111,1023_177:0.0000000100):0.0235533682):0.0117897478,968_177:0.1126192618):0.0155564870):0.0000010435):0.0122447435,((786_154:0.0000000100,358_154:0.0000007700):0.0000004587,766_154:0.0000000100):0.0631520245):0.0000009720):0.0000009324):0.1208710971,(((888_154:0.1777888515,389_177:0.0916928922):0.0368490318,995_154:0.0802438219):0.0000019920,(115_161:0.0702865747,795_161:0.0791702408):0.0126313596):0.0341478340):0.0080745934):0.0330720476,593_154:0.0742057794):0.0489297683,(819_161:0.0755522491,(((324_171:0.0122589966,837_171:0.1223176764):0.0464634165,(((310_171:0.0500228544,994_171:0.0355802298):0.0370452223,380_171:0.1122278089):0.0000004660,(((643_171:0.0606313559,((((646_171:0.0604396277,(109_171:0.0000000100,700_171:0.0000010687):0.0000008117):0.0119273623,86_171:0.0000000100):0.0499548566,451_171:0.0870395867):0.0110416810,251_171:0.0727517609):0.0000008211):0.0000009127,((987_177:0.0727659432,893_171:0.0240615830):0.0000011537,((395_171:0.0477666747,181_171:0.0000000100):0.0000008206,691_171:0.0000000100):0.0000008528):0.0606392096):0.0120959939,44_171:0.0988953435):0.1525393473):0.0260501336):0.0446796616,(940_171:0.0904219301,(715_177:0.0000009370,(936_177:0.0120968409,(72_177:0.0481348105,(((367_171:0.0000015963,783_171:0.0477565798):0.0347068160,(594_177:0.0000010442,925_177:0.1344733786):0.0996266853):0.0379412676,(901_177:0.0000000100,(308_177:0.0000000100,(34_177:0.0120280630,17_177:0.1196367804):0.0000010480):0.0000009036):0.0000005729):0.1095563693):0.0823483494):0.0000004698):0.0195329028):0.1622523271):0.0321551842):0.0000019472):0.0588283777):0.0723023197):0.2315121475):0.0064182377):0.0242181584):0.0113544786):0.0236946194):0.0156633366):0.0783132735):0.8689979815):0.2372119333):0.1275565774):0.0136015055):0.0639863460):0.0492948492):0.1405118066):0.0570960750):0.0252637291):0.0509191150):0.2370463039):0.2473980549):0.0658956374):0.1659495701):0.0127659975):0.0597504750):0.0059078908):0.0142527567):0.0129756745):0.0256247047);
. MLTreeSize: 				103.606
. Omega partition indexes: 		0 0 0 0 0 0 0 0 0 0 0 0 0 0 0 0 0 0 0 0 0 0 0 0 0 0 0 0 0 0 0 0 0 0 0 0 0 0 0 0 0 0 0 0 0 0 0 0 0 0 0 0 0 0 0 0 0 0 0 0 0 0 0 0 0 0 0 0 0 0 0 0 0 0 0 0 0 0 0 0 0 0 0 0 0 0 0 0 0 0 0 0 0 0 0 0 
# 
# If you use IgPhyML, please cite:
# K.B. Hoehn, G Lunter, O.G. Pybus
# A phylogenetic codon substitution model for antibody lineages
# Under review
# 
# and
# 
# M. Gil, M.S. Zanetti, S. Zoller and M. Anisimova 2013
# CodonPhyML: Fast Maximum Likelihood Phylogeny Estimation under Codon Substitution Models
# Molecular Biology and Evolution, pages 1270-1280, volume 30, number 6
# 
# If you use aBayes branch supports please cite:
# M. Anisimova, M. Gil, J.F. Dufayard, C. Dessimoz and O. Gascuel 2011
# Survey of branch support methods demonstrates accuracy, power, and robustness of fast likelihood-based approximation schemes. Syst Biol 60:685-699
