# Supplementary material for: A Phylogenetic Codon Substitution Model for Antibody Lineages
Source: Genetics. 2017 Mar 16;206(1):417–27. doi: 10.1534/genetics.116.196303 (PMC5419485; doi:10.1534/genetics.116.196303)
Supplement: Supplementary file 2 [file 417FileS2.zip › Code/Sequences_Trees/CAP256.FWR.CDR.fa.phy_igphyml_tree.txt_e2e2e2]

(V3-30_18:0.0000008473,(((128_119:0.2399124159,((16_048:0.1793954258,(420_048:0.0715869075,400_038:0.0229289878):0.0246688066):0.0221103180,((285_059:0.1092670928,580_059:0.0599176408):0.0347545094,(122_048:0.1466120337,79_048:0.0356835910):0.0116237256):0.0112923123):0.0114532843):0.0000008473,(((203_038:0.0000008473,622_038:0.0000008473):0.0348022530,((664_038:0.1778528700,259_038:0.1475377761):0.0084104517,(90_038:0.0000008473,674_038:0.0000008473):0.0117297817):0.0352662582):0.0116662662,(477_038:0.0232884166,((112_048:0.0449231776,504_048:0.1616880686):0.1103749259,(123_048:0.0589751090,((427_048:0.0469975787,(604_048:0.0593387919,470_048:0.0117631318):0.0000008473):0.0234342145,447_048:0.1076537866):0.0120516005):0.0185128711):0.0179912341):0.0000008473):0.0234009576):0.0114379414,453_038:0.0705585789):0.0000008473,((((((((324_038:0.0966377582,(30_048:0.0970563340,(518_038:0.0116302145,((((((((191_048:0.0712345256,(507_048:0.0906676150,553_048:0.1233280966):0.0534045794):0.0580448452,(64_048:0.0710547826,3_048:0.0854780093):0.0023481183):0.0447655239,(((296_048:0.0840958602,246_048:0.0098396879):0.0371966219,412_048:0.0117624401):0.0000008473,((5_048:0.0245004847,245_048:0.0606546815):0.0115360878,(252_048:0.3657673133,525_048:0.1111497906):0.0354421638):0.0118536296):0.0118169801):0.0449625096,(((150_048:0.1595671630,572_048:0.0964594894):0.0000008473,646_048:0.0000008473):0.0120316239,481_048:0.1243331100):0.0261379515):0.0116498988,263_048:0.0212640053):0.0254974996,(110_048:0.0605975915,99_048:0.0606274880):0.0234035307):0.0116986397,(((((311_048:0.0116888945,((114_059:0.0596526635,(87_048:0.1184105627,393_048:0.0241143106):0.0356438266):0.0117540598,((301_059:0.0469813716,465_059:0.0476951650):0.0117437026,121_059:0.1078201751):0.0000008473):0.0000008473):0.0119125415,(558_048:0.0116556538,(418_059:0.0720004932,(336_059:0.0241684976,261_059:0.1392566208):0.0120888646):0.0230878164):0.0115740912):0.0490467645,570_048:0.0603135607):0.0350414172,(((656_059:0.0845584323,666_059:0.0721414797):0.0000006061,(((635_048:0.0592794703,143_048:0.0964091538):0.0240649706,(560_059:0.0473922794,357_048:0.0238208289):0.0237257245):0.0000009746,((257_059:0.0711145751,430_048:0.0000006061):0.0435220880,(644_048:0.1963973547,463_048:0.0856340398):0.0401118600):0.0157042817):0.0000008473):0.0474454106,(434_059:0.1601100533,6_119:0.1476256538):0.0119368798):0.0119762325):0.0114522842,((((348_048:0.1074108311,(158_048:0.0353941985,369_048:0.0474523157):0.0000015707):0.0233619940,(673_059:0.0732815377,249_048:0.0988313360):0.0227987044):0.0000008473,(61_048:0.0849994186,(180_048:0.0481059039,468_048:0.0288751193):0.0436231134):0.0114246741):0.0000008473,584_038:0.0716750232):0.0115992361):0.0000008473):0.0350342379,(136_048:0.0495496998,178_059:0.2011114429):0.0098757721):0.0000008473):0.0117118366):0.0000008473):0.0115072050,(((((335_048:0.1934420412,47_038:0.1484906042):0.0060834392,652_038:0.1069719373):0.0110679587,((((323_119:0.1306126421,(((237_119:0.2643247562,108_119:0.2566788760):0.0413458014,608_119:0.3731369999):0.0101288969,124_119:0.0127401234):0.0606630693):0.0089040662,((34_048:0.2306323777,78_048:0.0346602405):0.0455478146,(((((((677_119:0.3302104146,207_119:0.2258831210):0.0362226533,83_119:0.2801899030):0.1003681012,((243_119:0.1635437562,458_119:0.2639536306):0.0000010093,(589_119:0.3344176295,406_119:0.1614614461):0.0771420769):0.0269682507):0.0050969916,(42_048:0.0703781478,575_119:0.2106599080):0.0000004762):0.0125787561,228_119:0.1430719789):0.0104156987,((((616_119:0.2868014456,58_119:0.2026917690):0.0000016247,241_119:0.1891695230):0.0823378512,221_119:0.1863347554):0.0208439055,((658_119:0.0593538002,175_119:0.1923338906):0.0122668491,472_119:0.1589389561):0.0114515550):0.0109091684):0.0000006996,(562_119:0.1532900467,(551_048:0.0971159497,605_119:0.2388066371):0.0318243648):0.0391006375):0.0113774251):0.0000006996):0.0113626498,(134_038:0.0927361149,(((43_119:0.0448599440,(567_119:0.2168437838,103_119:0.1842847700):0.1706776725):0.0154430760,487_038:0.1110518988):0.0216159308,(524_048:0.0594868999,489_048:0.0729965965):0.0213107781):0.0231470826):0.0000008473):0.0113320975,(548_048:0.1534783529,((421_119:0.0000008473,((469_048:0.0320326427,678_048:0.1049104969):0.0157694653,610_038:0.0342445603):0.0000008473):0.0000008473,(0_038:0.1050011705,(((242_048:0.0342342601,(((96_048:0.2486817482,295_048:0.0407181489):0.0290855482,(565_048:0.1855029018,165_048:0.1121178215):0.0081808536):0.0471316046,(599_048:0.1759585477,(100_048:0.2061758175,566_048:0.0715450261):0.0226200144):0.0263887324):0.0009235811):0.0115033970,625_048:0.1294592489):0.0000008473,(113_048:0.0348491991,377_048:0.0345873713):0.0348389301):0.0000008473):0.0113579423):0.0000008473):0.0000007713):0.0112865654):0.0112991574,((411_038:0.1070027224,((233_048:0.0730341341,(579_048:0.1449232627,((445_048:0.0000008473,226_048:0.0000008473):0.0114511685,(56_059:0.0804724413,222_059:0.0670234996):0.0051690496):0.0208062851):0.0747397637):0.0353135365,77_048:0.0809581420):0.0329331344):0.0116458925,484_038:0.1813687957):0.0121181454):0.0000008473,(((479_048:0.0592886806,(((315_048:0.1925236109,(196_038:0.1236029223,88_048:0.0988266477):0.0210342810):0.0113272904,(374_048:0.1681352918,(185_119:0.2090935264,((269_048:0.1752391231,(505_048:0.0000008473,414_059:0.0237543880):0.0505618526):0.0604388372,519_048:0.0750062593):0.0092334720):0.0360527353):0.0000032906):0.0116923779,(441_038:0.2088802185,(417_048:0.0325156865,(516_048:0.2260299582,12_048:0.0949031276):0.0213384349):0.0615092395):0.0000032883):0.0114615666):0.0000008473,210_048:0.0588071278):0.0000008473,(((188_048:0.1292775301,(410_048:0.2560261950,250_048:0.0434228548):0.0363409402):0.0141820254,(101_048:0.1604333905,632_038:0.0931875573):0.0231068810):0.0000008473,(581_038:0.1064567541,310_038:0.0092329450):0.0946124982):0.0114859459):0.0229560951):0.0229997419):0.0000008473,((334_048:0.0000008473,289_048:0.0000008473):0.0839055109,(((509_048:0.0464850709,((549_048:0.0575276385,((82_048:0.1108776093,(68_059:0.1388181134,533_048:0.0351639973):0.0161627610):0.0184754625,((563_059:0.0569358086,9_059:0.0658470799):0.0139352059,(59_059:0.0265228384,98_059:0.0362038135):0.0424999231):0.0635542828):0.0000024422):0.0000008473,192_059:0.2134331830):0.0114999483):0.0000008473,305_059:0.0806357059):0.0107193348,((436_059:0.0471976206,(277_048:0.0351962709,((((617_048:0.2186340214,662_048:0.0100137255):0.0724786556,331_048:0.0963367313):0.0000008473,320_048:0.0350496644):0.0000008473,236_048:0.0589501392):0.0116304269):0.0000008473):0.0470645403,307_059:0.0234889546):0.0123740894):0.0975344129):0.0105358459):0.0000006061,((((654_048:0.1540618004,(367_048:0.0513815397,(33_048:0.2135496088,((439_048:0.0241037011,((398_048:0.0847832031,(620_048:0.0369078592,163_059:0.1118846850):0.0242302251):0.0000008473,497_119:0.0854355897):0.0000008473):0.0000008473,432_048:0.0239537340):0.0242389890):0.0095134971):0.0269226526):0.0203559908,72_038:0.0957163537):0.0000008473,(517_038:0.0590555673,(((153_048:0.1323183860,(342_059:0.0236693779,((650_048:0.0113014876,370_059:0.0350918556):0.0118805365,((539_059:0.0993589628,138_059:0.1359933164):0.0089833827,594_048:0.0708839788):0.0000008473):0.0117571642):0.0235811678):0.0116441772,(232_119:0.0999471080,24_048:0.0271523002):0.0429258255):0.0000008473,(94_048:0.0583241243,282_048:0.0957621173):0.0233242426):0.0000008473):0.0116871524):0.0233769985,461_038:0.0461070030):0.0000015707):0.0115539930,((522_048:0.0473424166,(65_048:0.0362946506,137_048:0.2218371878):0.0109981728):0.0232619185,(476_048:0.1486381035,46_048:0.1088840367):0.0000006061):0.0116961046):0.0115471231,(39_048:0.1684414456,(((45_048:0.1279982290,(600_038:0.1990033237,356_038:0.0458192820):0.0416353649):0.0181071820,((361_048:0.1061844535,(184_119:0.3014604177,(((44_119:0.1454889536,459_048:0.1337832259):0.0209580765,168_038:0.0770195671):0.0169138490,((503_038:0.1061450649,615_048:0.1317903423):0.0123944574,186_038:0.2916982192):0.0116032145):0.0117193433):0.0000006061):0.0117091686,((621_048:0.2163204295,(585_038:0.0941613945,179_038:0.0413500902):0.0169105629):0.0580749421,(((((((498_119:0.0854808873,21_119:0.0932871282):0.0701744476,254_119:0.0000009746):0.0918785261,319_119:0.1406297059):0.0495296222,(266_048:0.1759033140,574_048:0.0681958523):0.0105915641):0.0688869247,325_038:0.0791359179):0.0114230514,(((593_048:0.2087614739,426_048:0.0526310953):0.0149846775,537_048:0.1636862092):0.0259348599,(457_038:0.1319878027,618_119:0.2197865422):0.0462494237):0.0000004893):0.0113808154,597_048:0.2738827000):0.0114532313):0.0224972655):0.0346328296):0.0000008473,(((((107_038:0.0449484040,(375_048:0.1350226738,139_038:0.1196450546):0.0551887924):0.0000008473,(490_038:0.0559484956,((7_048:0.1244345386,588_048:0.1225106901):0.0657027073,(583_038:0.1038423964,(104_038:0.0679099335,543_038:0.0452013693):0.0000008473):0.0111589586):0.0000008473):0.0110203054):0.0330491582,(166_038:0.1398920819,(115_038:0.1416413185,(612_048:0.3001140053,((49_038:0.0568382229,(568_119:0.2698815105,443_038:0.0116460648):0.0119163130):0.0194843449,614_048:0.1230488107):0.0194853707):0.0446508253):0.0230935510):0.0377782250):0.0215365431,595_048:0.1284159471):0.0000026929,(542_048:0.1648357124,(606_038:0.1334265305,316_048:0.0919188115):0.0187363591):0.0281409287):0.0328752111):0.0231649903):0.0233585142):0.0000008473,(275_038:0.0947643815,((((279_038:0.0624695162,(431_038:0.0000026289,195_038:0.0120811493):0.0364365940):0.0972016043,(((((378_119:0.2754756848,287_119:0.1478250480):0.0141875645,444_048:0.1185384294):0.0353468111,(((672_048:0.2385131350,41_048:0.0696352105):0.0445897874,(540_119:0.0990675838,(29_119:0.0630753167,330_119:0.3615462377):0.0000009746):0.0754649887):0.0128374213,(133_119:0.1487599759,521_119:0.1223586476):0.0158957174):0.0117419052):0.0123397282,((((213_038:0.1218339053,164_038:0.2147287253):0.1318773539,((240_038:0.1579295110,528_038:0.0000011771):0.0238519380,106_038:0.0834535778):0.0113086962):0.0000008473,((557_038:0.0438601911,661_048:0.0590062490):0.0161832836,(2_038:0.1820033537,((149_048:0.2380625782,341_048:0.1428755387):0.0319317335,172_048:0.0353315513):0.0119784549):0.0000008473):0.0116525012):0.0000008473,(119_048:0.1153471823,573_048:0.1205182668):0.0669470715):0.0000008473):0.0000008473,(((167_048:0.1217548035,670_048:0.0598808095):0.0360966136,(438_038:0.1816813400,(215_038:0.0591914991,592_038:0.0727462672):0.0000008473):0.0109024518):0.0000008473,(384_048:0.1100462850,(230_048:0.0739828946,480_048:0.0495532061):0.0601439709):0.0000007205):0.0116959411):0.0116399479):0.0000008473,486_038:0.0357154739):0.0119109432,154_038:0.1913280514):0.0352503483):0.0114840234):0.0000008473,(((((544_048:0.0938862463,((675_038:0.0595313341,(526_038:0.1323776898,288_038:0.0112350515):0.0853054890):0.0113741800,511_119:0.1078764916):0.0000008473):0.0116641674,190_038:0.0353146659):0.0110687774,(402_038:0.0349288889,(623_048:0.1428379665,((205_048:0.1189732515,(155_048:0.0920214987,270_048:0.0973436308):0.0346531714):0.0385682898,((344_048:0.1596362337,26_048:0.0986359942):0.0222050616,162_048:0.1297489788):0.0000008473):0.0233513873):0.0000008473):0.0232273284):0.0005940092,(((23_038:0.0595249536,((((18_048:0.0000008473,642_048:0.0000008473):0.0382337169,((11_059:0.0878986329,534_048:0.0000008473):0.0000008473,651_048:0.0615761639):0.0760103445):0.1177907965,397_048:0.0503993975):0.0659999997,514_119:0.1907444031):0.0205324345):0.0000006061,408_038:0.0233977450):0.0116312252,((((627_119:0.1493360407,262_119:0.1677547461):0.1869684459,147_119:0.1073196975):0.0264228851,(((73_059:0.0462431119,(419_048:0.0698679483,660_048:0.1396660938):0.0130077266):0.0230699454,((390_059:0.0594159209,((((229_059:0.0352860731,264_059:0.0351792945):0.0229952461,((663_206:0.2654698893,(((((((102_206:0.1477464788,((676_206:0.1214571939,234_206:0.0972684378):0.0000008473,((535_176:0.0953984012,368_176:0.1055571398):0.0295364338,446_206:0.0721220568):0.0103466915):0.0455842544):0.0241000426,(144_206:0.1325767281,607_206:0.1313428954):0.0457024737):0.0407277227,(403_206:0.0740723166,(520_206:0.0482252418,8_206:0.0968600786):0.0352729958):0.0347390912):0.0128821827,((((347_206:0.1044817654,399_206:0.1619148549):0.0337094662,(((247_206:0.1244511160,(231_206:0.1467491726,297_206:0.1210661039):0.0000011189):0.0118776779,117_206:0.1105376205):0.0000011170,515_176:0.0471245660):0.0000008473):0.0118643054,545_206:0.1218673548):0.0236875980,638_206:0.1107995967):0.0125856917):0.0000008473,(333_206:0.1082062962,(395_206:0.1009052458,(193_206:0.0722807336,(352_206:0.0360964991,648_206:0.0119216836):0.0000008473):0.0742236386):0.0192606330):0.0149118029):0.0275288699,156_206:0.2524226329):0.0407453118,((187_119:0.1353588101,448_119:0.1069993420):0.0923749765,((25_206:0.0644123667,(332_206:0.1756439088,((171_206:0.0841088180,381_206:0.0390326677):0.0812692951,(52_206:0.0738594935,(598_206:0.0283999487,478_206:0.0000008473):0.0119198721):0.0319688487):0.0351972893):0.0368319986):0.2619188884,(433_119:0.0000008473,198_119:0.0000008473):0.0000015707):0.0436652835):0.0506268829):0.0284315140):0.0737238423,313_059:0.0827747544):0.0000004974):0.0113005493,204_059:0.0964422010):0.0352341807,428_048:0.0471325281):0.0236463520):0.0100994969,(((((((253_119:0.0967414558,506_119:0.0975073393):0.0610015154,(140_119:0.1078822226,(238_119:0.0589694475,((475_119:0.0346530116,27_119:0.0790593734):0.0112981458,211_119:0.0459758091):0.0346563416):0.0476991585):0.0111405152):0.1701830457,(601_059:0.0451406640,306_059:0.0122450825):0.0199931976):0.0743791791,((((530_059:0.1178363949,173_059:0.0822716746):0.0229825859,(((((321_059:0.0927024809,((50_059:0.0509368479,((386_119:0.0329315455,((407_119:0.0721059086,(125_119:0.2101608425,(84_119:0.1308948294,387_119:0.0353102221):0.0318487457):0.0409556403):0.0493732055,353_119:0.0245508811):0.0257523084):0.0275541681,291_119:0.0505541610):0.0368031901):0.0499222858,70_059:0.0671833846):0.0137544941):0.0122137938,((((197_059:0.0230234735,(89_059:0.0350963475,(483_059:0.0000008473,201_059:0.0000008473):0.0118030088):0.0112291899):0.0114325931,(((671_059:0.0112151471,((327_059:0.1173845832,373_059:0.0460663048):0.0220435400,51_059:0.1024545335):0.0000008473):0.0340344068,((634_059:0.0370092374,40_059:0.0703936830):0.0344161594,170_059:0.0244124280):0.0100735773):0.0113677550,((((576_119:0.2195437257,17_119:0.1414084731):0.0776796909,464_059:0.0787232662):0.0643231712,(636_059:0.0471926226,442_059:0.0835123371):0.0225540774):0.0000006061,(359_059:0.1811232812,312_048:0.0231604816):0.0000010114):0.0114532595):0.0000008473):0.0000008473,((396_059:0.0939845029,(379_059:0.0694689352,142_059:0.0705000711):0.0000008473):0.0105635394,48_059:0.0697672528):0.0009758342):0.0113525499,(485_059:0.0948892235,(547_059:0.0230287923,55_059:0.0342967399):0.0000005611):0.0229667200):0.0229749703):0.0112876986,(((496_059:0.0569049843,248_048:0.0457946769):0.0111227144,((116_119:0.1268352362,(86_059:0.0694039094,299_059:0.0224204809):0.0000008473):0.0112629049,(((((467_059:0.0340513230,(66_059:0.0882135398,38_059:0.0691515870):0.0389446084):0.0000006061,(93_059:0.0454621991,208_059:0.0458819390):0.0218421360):0.0112307283,(((35_059:0.0933206026,217_059:0.0466209981):0.0110293180,(273_059:0.0448522360,(298_048:0.1407865217,95_059:0.0575385971):0.0103697238):0.0112539831):0.0000008473,135_059:0.0565789344):0.0000008473):0.0000008473,(383_059:0.1058619495,355_059:0.0231296401):0.0107999028):0.0225994693,(260_059:0.0574521057,613_059:0.0689142796):0.0000008473):0.0112666330):0.0000008473):0.0000011596,569_059:0.1903499664):0.0452991307):0.0000008473,425_059:0.0931707808):0.0113030165,354_059:0.0824373523):0.0000008473):0.0000008473,(351_059:0.0609445570,(501_119:0.1536221590,(((546_119:0.0833022645,75_119:0.0352688680):0.0365386500,(151_119:0.0846689527,76_119:0.0937046169):0.0350526484):0.0483592809,((225_119:0.1189562944,274_119:0.1170272724):0.0474590845,(281_119:0.1276962704,((495_119:0.0164572559,((((401_119:0.0349507922,((460_119:0.0361116063,641_119:0.0714307622):0.0104094604,92_119:0.0462571105):0.0228914718):0.0115523880,129_119:0.0579983514):0.0098721039,(199_119:0.0962604958,659_119:0.0844181895):0.0125537927):0.0362683965,415_119:0.0592617669):0.0298602810):0.0110477836,556_119:0.1099335976):0.0579461423):0.0130191793):0.0420109365):0.0730588786):0.0112841672):0.0431564093):0.0114353975,145_059:0.0584557778):0.0000008473):0.0120900665,(((206_059:0.0000008473,571_059:0.0351451145):0.0231210742,((((308_119:0.0000008473,491_119:0.0000008473):0.0804190096,((346_119:0.0164543608,(629_119:0.0237546851,63_119:0.0000008473):0.0077156244):0.1371035955,(((((((((54_119:0.1040724372,(630_119:0.0949154163,256_119:0.1373475806):0.0502060130):0.0325019880,309_119:0.0370339713):0.0000006061,120_119:0.1246376544):0.1377119619,((385_119:0.0828927770,(220_119:0.1967666835,283_119:0.0241268746):0.0744537745):0.0358924665,343_119:0.0576779893):0.0916778799):0.0820316088,(429_119:0.2271222557,(1_119:0.0688289044,611_119:0.1290102117):0.0842206215):0.0594983706):0.0000025095,(57_119:0.1773315893,(85_119:0.0613640064,224_119:0.0000008473):0.0375159707):0.0485503903):0.0358565464,(((640_119:0.0347879001,339_119:0.1015236333):0.0507934049,292_119:0.1880785515):0.0117876117,451_119:0.1360220427):0.0000269647):0.0333316166,609_119:0.0733106794):0.0141851308,218_119:0.1277618743):0.0128310332):0.0246078895):0.0233167074,587_119:0.0812084383):0.0475225761,((((502_119:0.1502607126,603_119:0.1937095855):0.0364037512,(((235_119:0.1025088099,388_119:0.0409267599):0.0506794639,(624_176:0.2550620893,423_119:0.0261507123):0.1107438074):0.0761907601,(265_119:0.0733861131,(((371_119:0.0273026432,(488_119:0.1776860187,(227_119:0.1179910880,(146_119:0.2646878784,15_119:0.0936680730):0.0948715796):0.0253119357):0.0262649642):0.0836923237,((200_119:0.0000015707,405_119:0.0746377222):0.0274318136,392_119:0.0339962680):0.0474683256):0.0515179453,527_119:0.0961848345):0.0021074025):0.0804481118):0.0575067241):0.0273916901,((((318_119:0.0488332331,19_119:0.0348779268):0.0320463474,((((668_119:0.1642518061,28_119:0.0365331516):0.0723171896,214_119:0.0120911101):0.0233879307,13_119:0.0000008473):0.0231446956,508_119:0.1078942964):0.0174206541):0.0230598452,(80_119:0.1398375716,((290_119:0.1316878594,37_119:0.0609804227):0.0188134239,((364_119:0.1153677568,69_119:0.0736907258):0.0573293390,111_119:0.0851480228):0.0017517151):0.0365812782):0.0350899559):0.0348331173,((189_119:0.1315791641,(((473_119:0.0987299993,272_119:0.0909324764):0.0653055966,(382_119:0.0000008473,645_119:0.0125939339):0.0407156095):0.1235539389,((74_119:0.1005041218,(((62_119:0.1372828399,454_119:0.0401460282):0.0477042056,416_119:0.1143048919):0.0116127950,(239_119:0.0742720588,(60_119:0.2148935052,(554_119:0.0743056643,183_119:0.0245466718):0.0244832056):0.0000012284):0.0125080723):0.0374735539):0.0000008473,((550_119:0.0885504316,152_119:0.0000008473):0.0380197963,559_119:0.1680142472):0.0368121301):0.0271773807):0.0192700603):0.0916323771,(((((391_119:0.0367805754,424_119:0.0123942002):0.0597973857,(20_119:0.0707732251,679_119:0.0689770672):0.1219940872):0.0000006061,(413_119:0.1132429720,466_119:0.1169012859):0.0232165878):0.0128678118,((((628_119:0.0482690101,((657_119:0.0467344264,((127_119:0.2439855340,(105_119:0.0096992905,255_119:0.0618530778):0.0255516317):0.0081376695,((494_119:0.1200713620,(471_119:0.0000008473,365_119:0.0230717210):0.0594961679):0.0101854977,((440_119:0.0000008473,(280_119:0.0339465032,(529_119:0.1319642221,(643_119:0.0816351542,394_119:0.0789556008):0.0319684331):0.0346302405):0.0124015882):0.0000007619,(((209_119:0.1091911963,202_119:0.0712068978):0.0409221405,32_119:0.3684036489):0.0420226010,((602_119:0.0827744001,(((4_119:0.0917086574,((219_119:0.1419798630,(174_119:0.0667045023,((304_119:0.1141058048,531_119:0.0570402736):0.0716198687,(91_119:0.1440849194,(338_119:0.0480720516,637_119:0.0119353535):0.0118144143):0.0120594859):0.0341289543):0.0156595993):0.0144400138,317_119:0.3118366654):0.0579191907):0.0575041130,(((564_119:0.0186791921,((449_119:0.1034416746,(314_119:0.0954951827,372_119:0.0572378867):0.0391874614):0.0123600764,358_119:0.1408708629):0.0496673160):0.0364799428,(267_119:0.1334430097,538_119:0.0594636650):0.0577714959):0.0186114495,492_119:0.1273171770):0.0400052096):0.0000008473,653_119:0.0838983733):0.0117077075):0.0000024567,(302_119:0.1440720288,(141_119:0.0506297883,586_119:0.0952057565):0.0115089518):0.0360532957):0.0296233176):0.0929364854):0.0470034810):0.0271984864):0.0200305425):0.0480223602,161_119:0.0590387517):0.0000008473):0.0605663052,((669_119:0.0000008473,350_119:0.0000008473):0.0240488452,(((((284_206:0.0486789406,328_206:0.0469252106):0.0140298314,((81_206:0.0626974986,118_206:0.0861240276):0.0735926723,(212_206:0.1368072487,((((216_206:0.0745137250,380_206:0.1392548483):0.0243876237,67_206:0.0618225867):0.0118978178,(626_206:0.0714440531,552_206:0.0603282330):0.0133428618):0.0120446394,(10_206:0.1082466546,(510_206:0.2159366049,303_206:0.0504894011):0.0261242035):0.0258259060):0.0000035825):0.0000008473):0.0134469673):0.1494037493,(71_119:0.0117552405,667_119:0.0353666257):0.0097997406):0.0253861335,(362_119:0.0237905925,(665_119:0.1551583757,169_206:0.2409857838):0.0035365085):0.0000023450):0.0241226426,14_119:0.0363399515):0.0118482286):0.0000008473):0.0119057227,(181_119:0.1641513701,462_119:0.1094107321):0.0000016247):0.0198316701,541_119:0.0543242838):0.0866902739):0.1679355012,((422_119:0.0864258417,536_119:0.1526982902):0.0803345225,(276_119:0.0738410786,((404_119:0.0162152812,(482_119:0.0599398170,159_119:0.0639355142):0.0125058003):0.0451929257,((194_119:0.0638288417,(223_119:0.0805392713,(591_119:0.1037003451,582_119:0.1929298142):0.0607073536):0.0186737567):0.0454245219,(513_119:0.1219651473,53_119:0.0581384653):0.0901210150):0.0336632906):0.0140150990):0.0504163236):0.0970803009):0.0444783042):0.0250082443):0.0000015707):0.0345383730,((((126_119:0.1603819388,182_119:0.1258229543):0.0745054627,322_119:0.0759088284):0.0475677759,(649_119:0.0989613725,647_119:0.0369056105):0.0147346142):0.0577050983,(655_119:0.1362278539,278_119:0.0484242254):0.1014943484):0.0281699520):0.0192968510):0.0719113067):0.0238524844,(500_059:0.0121087444,577_059:0.0596899560):0.0115739067):0.0236007788):0.0108884244,(452_059:0.1055379578,130_048:0.0000006061):0.0458338808):0.0000004885,((493_059:0.0345848871,(499_059:0.0463731473,((157_119:0.0750119615,(596_119:0.0631870824,(555_119:0.2170990333,631_119:0.0000008473):0.0301909704):0.1349785614):0.1647284733,(474_119:0.0972078914,(366_119:0.0132894380,((((31_119:0.1397456998,((409_119:0.0994605881,(131_119:0.2475489313,532_119:0.0626013754):0.0272744651):0.0528274312,455_119:0.0978146509):0.0561773401):0.0000016830,268_119:0.0653829611):0.0473347065,(258_119:0.0382517703,639_119:0.0492814799):0.0634632824):0.0353414586,(300_119:0.2504397794,36_119:0.0405724942):0.0684223588):0.0000006016):0.0689117163):0.0216811053):0.0496765230):0.0110595318):0.0228505827,437_059:0.1052885368):0.0000015707):0.0000016247):0.0345780438):0.0113954517,345_048:0.0462380674):0.0468216291):0.0000008473,((((109_119:0.0800659238,349_119:0.0824308777):0.0886038239,((590_119:0.1714317166,(363_119:0.2811565026,((435_119:0.2221126925,294_119:0.1188654406):0.0310456358,293_119:0.1394603031):0.0298219549):0.0110024968):0.0246427353,(148_119:0.1265203970,340_119:0.2670387829):0.0160836534):0.0232430277):0.0307556950,(251_119:0.2086791152,((((176_119:0.2057458432,(22_119:0.0903010387,271_119:0.1054708994):0.0000008473):0.0113030299,(561_119:0.3537008403,(337_119:0.0000008473,360_119:0.2300690524):0.0135245138):0.0094130450):0.0173243365,326_119:0.2034374424):0.0182411040,(177_119:0.1429060111,376_119:0.1621129917):0.0411165733):0.0092172264):0.0239155604):0.0181448598,(512_119:0.1790812862,329_048:0.0834229948):0.0749891668):0.0000008473):0.0115647492):0.0116258187):0.0000008473,((450_048:0.1456747176,(((389_048:0.1017474495,286_048:0.0590554505):0.0878157071,633_048:0.0885830397):0.0119304970,97_048:0.1221011686):0.0000015707):0.0338323834,((578_038:0.0233143547,132_048:0.1979364820):0.0000008473,((523_048:0.0190681580,619_048:0.0313437955):0.0506183242,456_038:0.0327225867):0.0436395613):0.0350729760):0.0000008473):0.0000008473):0.0000008473);
