# Supplementary material for: A Phylogenetic Codon Substitution Model for Antibody Lineages
Source: Genetics. 2017 Mar 16;206(1):417–27. doi: 10.1534/genetics.116.196303 (PMC5419485; doi:10.1534/genetics.116.196303)
Supplement: Supplementary file 2 [file 417FileS2.zip › Code/Sequences_Trees/CAP256.FWR.CDR.phy_codonphyml_tree.reroot]

(((((128_119:0.20646541200000001,((16_048:0.15248241239999993,(420_048:0.06294137270000011,400_038:0.020721339500000102):0.020492970399999866):0.020875715300000097,((285_059:0.09557010580000003,580_059:0.0525051473):0.031410035200000186,(122_048:0.12758909129999996,79_048:0.03119827789999996):0.01053684910000019):0.010196174799999902):0.010364570599999956):8.472999999398212E-7,(((203_038:8.472999999398212E-7,622_038:8.472999999398212E-7):0.030999018499999975,((664_038:0.1544190632000002,259_038:0.13262797790000014):0.0063826680999998775,(90_038:8.472999999398212E-7,674_038:8.472999999398212E-7):0.010399409799999981):0.03137837369999996):0.010325607299999984,(477_038:0.0206092444999999,((112_048:0.039831521400000014,504_048:0.14143331959999994):0.09675528860000004,(123_048:0.051784673500000045,((427_048:0.04145894369999992,(604_048:0.05192135799999997,470_048:0.010313614500000012):8.472999999398212E-7):0.020746828500000092,447_048:0.09461522420000001):0.010804503899999984):0.017907573100000018):0.014542878999999953):8.472999999398212E-7):0.02075003129999997):0.010196304000000156,453_038:0.06252570820000014):8.472999999398212E-7,((((((((324_038:0.08360512590000013,(30_048:0.08406519339999985,(518_038:0.01027261639999999,((((((((191_048:0.05880007590000014,(507_048:0.09380275510000002,553_048:0.10049627750000001):0.04904587380000014):0.05886361089999981,(64_048:0.06319785470000006,3_048:0.07393069669999996):0.005922181699999918):0.03668404500000011,(((296_048:0.07371009539999984,246_048:0.00982929329999993):0.03158340830000017,412_048:0.010300540700000083):8.472999999398212E-7,((5_048:0.020765877400000132,245_048:0.052227062600000096):0.010188458000000011,(252_048:0.3141006406,525_048:0.10256691849999999):0.026887944500000094):0.010402793199999927):0.010426098800000005):0.03397214930000003,(((150_048:0.13923201860000012,572_048:0.08398255730000015):8.472999999398212E-7,646_048:8.472999999398212E-7):0.009401421199999982,481_048:0.10654998989999998):0.029283468100000043):0.010333539899999966,263_048:0.013157641300000078):0.028094069200000016,(110_048:0.05232540840000022,99_048:0.05182393470000002):0.020776593399999932):0.010277009900000023,(((((311_048:0.01022484350000008,((114_059:0.05186338530000012,(87_048:0.10521363569999997,393_048:0.020790528799999874):0.03094523040000019):0.010279091899999981,((301_059:0.04131717199999985,465_059:0.04142869639999991):0.010227102300000013,121_059:0.0943507926999998):8.473000001618658E-7):8.472999999398212E-7):0.01024912829999991,(558_048:0.010232834299999993,(418_059:0.06228833680000001,(336_059:0.020654716300000153,261_059:0.11652957610000014):0.01031695779999997):0.020450385900000034):0.010253649399999842):0.0422441294,570_048:0.05232220210000005):0.030568854700000037,(((656_059:0.07356368209999986,666_059:0.06240752429999996):1.5707000000642068E-6,(((635_048:0.05196135670000013,143_048:0.0850481380000001):0.02095553849999998,(560_059:0.04146663900000003,357_048:0.02076074250000004):0.020668203300000076):1.5707000000642068E-6,((257_059:0.06261183850000007,430_048:1.5706999998421622E-6):0.03888900140000007,(644_048:0.17114292870000003,463_048:0.07399639680000014):0.03466280749999995):0.01291495510000007):8.472999999398212E-7):0.0415676170999999,(434_059:0.13877973229999996,6_119:0.12805371069999993):0.012067100199999903):0.01038691870000008):0.010266552799999884,((((348_048:0.09438853340000009,(158_048:0.031089187299999876,369_048:0.04147566039999995):1.5707000000642068E-6):0.02058072369999997,(673_059:0.06349236860000018,249_048:0.08450858780000003):0.020136015899999915):8.472999999398212E-7,(61_048:0.07339194409999994,(180_048:0.0418057208,468_048:0.02547307260000009):0.03672541589999989):0.010180962800000026):8.473000001618658E-7,584_038:0.062422715400000106):0.010265314399999781):8.473000001618658E-7):0.03098557430000004,(136_048:0.04263706960000002,178_059:0.17342764769999985):0.009442004800000126):8.472999999398212E-7):0.010298676099999904):8.473000001618658E-7):0.010292046899999852,(((((335_048:0.17396038889999987,47_038:0.1302225416999998):0.007331959200000071,652_038:0.09471288049999993):0.010581659100000085,((((323_119:0.11880414219999991,(((237_119:0.21284613740000002,108_119:0.2187021025):0.02956775959999991,608_119:0.3133579728):0.018511489400000025,124_119:0.010519119200000038):0.05340464109999998):0.009217417899999969,((34_048:0.20731030520000004,78_048:0.031398927400000165):0.04148117039999999,(((((((677_119:0.2826798169999999,207_119:0.19637053679999994):0.037804631199999994,83_119:0.24003470999999998):0.0828839174,((243_119:0.14022631600000002,458_119:0.2207859057):1.009300000021085E-6,(589_119:0.29495981579999997,406_119:0.13713923019999996):0.06983620710000005):0.01909966179999989):0.01311808950000004,(42_048:0.06289041770000003,575_119:0.18544736350000002):1.2303999998852788E-6):0.01013475779999995,228_119:0.12929321319999998):0.010600957800000144,((((616_119:0.2473863409999999,58_119:0.17617717629999996):1.6247000000912948E-6,241_119:0.16338561230000004):0.07607283279999999,221_119:0.16544809100000002):0.019647280400000078,((658_119:0.05287867089999998,175_119:0.17198115860000007):0.011251697099999847,472_119:0.14136817449999994):0.010227200400000136):0.010438204399999984):6.995999999315217E-7,(562_119:0.13263470510000008,(551_048:0.08100265679999996,605_119:0.21389095139999992):0.030682994900000038):0.03760764729999999):0.010338589000000065):6.995999999315217E-7):0.010311162400000073,(134_038:0.08388921170000008,(((43_119:0.041838666699999916,(567_119:0.18539374619999993,103_119:0.1506129061):0.14829062139999993):0.013775938600000037,487_038:0.09723220619999995):0.020315427799999952,(524_048:0.05270496059999985,489_048:0.0631097545999999):0.018154977000000017):0.023338620800000154):8.472999999398212E-7):0.01032068389999985,(548_048:0.13871990680000001,((421_119:8.472999999398212E-7,((469_048:0.029458976399999948,678_048:0.09453011979999992):0.013085256799999945,610_038:0.031059923900000008):8.472999999398212E-7):8.473000001618658E-7,(0_038:0.09510635069999984,(((242_048:0.031027450300000092,(((96_048:0.21841414150000005,295_048:0.037751609500000116):0.02608994529999986,(565_048:0.16232757200000003,165_048:0.09719521320000002):0.008805643999999946):0.041859056900000136,(599_048:0.1597200232,(100_048:0.18191760590000006,566_048:0.0602027437999999):0.02425534379999994):0.023807166500000143):0.0024762208999999924):0.01037787339999996,625_048:0.11672727009999995):8.472999999398212E-7,(113_048:0.03123166739999994,377_048:0.03128968080000005):0.03134609840000002):8.472999999398212E-7):0.01029253930000018):8.472999999398212E-7):7.712999998688019E-7):0.01025404810000019):0.010277404400000023,((411_038:0.09683835400000018,((233_048:0.06364944000000006,(579_048:0.13069707040000011,((445_048:8.472999999398212E-7,226_048:8.472999999398212E-7):0.010307596000000085,(56_059:0.07337255260000008,222_059:0.06262499650000009):5.859997999999589E-4):0.018702534500000034):0.06583333169999994):0.031439825100000096,77_048:0.07344362580000019):0.03029085379999996):0.009943291999999992,484_038:0.16128071110000008):0.01156033320000005):8.472999999398212E-7,(((479_048:0.05249901570000004,(((315_048:0.1736603417,(196_038:0.10761712779999999,88_048:0.08509955250000001):0.021291512600000173):0.010146678199999926,(374_048:0.14146215989999988,(185_119:0.19441288880000007,((269_048:0.15267278929999994,(505_048:8.473000001618658E-7,414_059:0.02085135700000018):0.04273864199999977):0.05358311870000021,519_048:0.06474211730000001):3.340499999948676E-6):0.02856666869999991):0.011987704600000093):0.010566584800000056,(441_038:0.17642586259999993,(417_048:0.02190141609999996,(516_048:0.20945978360000006,12_048:0.07628029980000006):0.019322293399999912):0.053909164200000026):0.00784895870000013):0.010368447099999845):8.473000001618658E-7,210_048:0.05219385990000003):8.472999999398212E-7,(((188_048:0.11283628769999998,(410_048:0.22394558809999987,250_048:0.037869614499999926):0.03179103910000003):0.013953263100000113,(101_048:0.14037348919999992,632_038:0.08296721579999988):0.02240671840000008):8.472999999398212E-7,(581_038:0.09951573010000003,310_038:0.00701356250000007):0.08736998399999996):0.010327700900000014):0.02059350900000001):0.020636998799999917):8.472999999398212E-7,((334_048:8.472999999398212E-7,289_048:8.472999999398212E-7):0.07415286669999999,(((509_048:0.04115518969999998,((549_048:0.05143907999999997,((82_048:0.1003809591,(68_059:0.12161266960000006,533_048:0.03372228190000004):0.01300035580000003):0.015219140299999934,((563_059:0.05067786070000002,9_059:0.05968937240000005):0.01141868909999988,(59_059:0.022693975399999955,98_059:0.03264776690000004):0.03868378370000003):0.05504682790000004):2.4422000000079436E-6):8.472999999398212E-7,192_059:0.19285529329999995):0.010216435500000065):8.472999999398212E-7,305_059:0.07225861099999986):0.01028360440000009,((436_059:0.041133167599999965,(277_048:0.030786826699999992,((((617_048:0.196965253,662_048:0.008860723700000017):0.06426354359999986,331_048:0.08335418669999983):8.473000001618658E-7,320_048:0.030757798600000053):8.472999999398212E-7,236_048:0.05132660010000012):0.010218050300000003):8.472999999398212E-7):0.04134126979999997,307_059:0.020615064100000025):0.010132838200000105):0.08505287969999986):0.009505900600000006):1.5707000000642068E-6,((((654_048:0.12979539549999997,(367_048:0.04283321799999995,(33_048:0.1857024973,((439_048:0.02067770070000008,((398_048:0.07369510869999996,(620_048:0.031198787200000133,163_059:0.09606557059999998):0.02096931479999986):8.473000001618658E-7,497_119:0.07391180580000012):8.472999999398212E-7):8.472999999398212E-7,432_048:0.02069332970000004):0.020461503699999994):0.009811170799999935):0.0217008820000002):0.020028336300000005,72_038:0.08448886410000012):8.472999999398212E-7,(517_038:0.05231918410000014,(((153_048:0.11772850070000018,(342_059:0.020736879700000044,((650_048:0.010318859400000102,370_059:0.03136766720000006):0.010450049699999964,((539_059:0.08765772890000001,138_059:0.12043505590000003):0.007340779099999972,594_048:0.0630303793):8.472999999398212E-7):0.010423997600000012):0.02078712550000006):0.010393335699999895,(232_119:0.08956230180000002,24_048:0.024426406299999925):0.03821465199999996):8.472999999398212E-7,(94_048:0.05264058620000012,282_048:0.0847278373):0.020545104899999833):8.473000001618658E-7):0.010343759199999969):0.02068928329999986,461_038:0.041511180899999944):1.5707000000642068E-6):0.010318429900000092,((522_048:0.04179013669999998,(65_048:0.03206468129999984,137_048:0.19775409469999983):0.00946226409999995):0.02068618610000006,(476_048:0.1280045987999998,46_048:0.09462231649999997):1.5707000000642068E-6):0.010322377600000099):0.010275583399999899,(39_048:0.15060422960000008,(((45_048:0.113435226,(600_038:0.18350945889999992,356_038:0.041410812399999886):0.03748364709999996):0.01696829700000002,((361_048:0.09522572090000003,(184_119:0.2680815879999999,(((44_119:0.1311554092999998,459_048:0.12007476819999985):0.018561359700000057,168_038:0.06994302529999996):0.014127515099999988,((503_038:0.09406578279999978,615_048:0.11698535189999992):0.011332725799999999,186_038:0.2542745785999999):0.010315035000000083):0.010392402499999953):1.5707000000642068E-6):0.010405556600000088,((621_048:0.19716227880000003,(585_038:0.08310552049999997,179_038:0.03809527639999999):0.014710451400000046):0.05387954059999989,(((((((498_119:0.07439502880000004,21_119:0.08521415700000001):0.06348512929999994,254_119:1.5706999999531845E-6):0.08404739360000013,319_119:0.12585290830000007):0.046362535399999905,(266_048:0.15966388949999988,574_048:0.06443960039999985):0.00955377980000005):0.06288612100000002,325_038:0.07341218610000011):0.010207850100000027,(((593_048:0.18717963709999996,426_048:0.04293158159999999):0.015481962500000002,537_048:0.14213750850000006):0.02669325329999994,(457_038:0.11892096600000013,618_119:0.19984706390000007):0.041936344999999875):1.2648000000670123E-6):0.010281270599999948,597_048:0.24223190100000003):0.010476902499999996):0.020623513500000135):0.03097576029999982):8.473000001618658E-7,(((((107_038:0.04263732209999982,(375_048:0.11645896750000007,139_038:0.10771381980000005):0.0532073448999999):8.473000001618658E-7,(490_038:0.050935958199999964,((7_048:0.11490504570000004,588_048:0.1094660099):0.06495617389999997,(583_038:0.09550499369999987,(104_038:0.06301624090000013,543_038:0.04155993810000003):8.472999999398212E-7):0.011504555799999983):8.472999999398212E-7):0.010191530100000179):0.03331442429999987,(166_038:0.12272820810000007,(115_038:0.12693311129999996,(612_048:0.2610922683000001,((49_038:0.05061193539999986,(568_119:0.24287756100000013,443_038:0.00999566900000004):0.01194023859999982):0.015395815600000029,614_048:0.11041809229999999):0.0184811465000001):0.041749674699999906):0.02396323070000017):0.03335844099999985):0.016537253000000085,595_048:0.11629211089999991):0.0059211572999999795,(542_048:0.15021627550000005,(606_038:0.12140507329999983,316_048:0.08482188139999991):0.01832796400000003):0.02004699310000002):0.028670138100000075):0.02072456059999994):0.020692018799999934):8.472999999398212E-7,(275_038:0.08429770850000007,((((279_038:0.052829986100000115,(431_038:2.6288999999124485E-6,195_038:0.010257678999999964):0.030707201700000075):0.08482755600000003,(((((378_119:0.23527164010000012,287_119:0.12402855420000014):0.016739736399999927,444_048:0.10599076210000002):0.03112047540000007,(((672_048:0.19467417730000003,41_048:0.057173938000000035):0.03803705149999992,(540_119:0.08432773169999996,(29_119:0.05203377370000006,330_119:0.29902215259999987):1.5707000000642068E-6):0.06353209169999996):0.010384840800000017,(133_119:0.12667511790000008,521_119:0.10487921430000013):0.013035206799999921):0.010287221900000088):0.010494303099999991,((((213_038:0.10302029609999996,164_038:0.18407902949999988):0.11663762020000012,((240_038:0.13753645660000013,528_038:3.0654000000573944E-6):0.020682913499999955,106_038:0.07335711420000002):0.01022089209999999):8.472999999398212E-7,((557_038:0.038963087000000174,661_048:0.051090595100000025):0.013544257599999998,(2_038:0.16034590299999985,((149_048:0.19803609489999996,341_048:0.11505205399999996):0.033562997500000025,172_048:0.030929560799999978):0.010506321799999885):8.473000001618658E-7):0.010270172699999858):8.472999999398212E-7,(119_048:0.10394156079999983,573_048:0.10427117529999985):0.059515332399999954):8.473000001618658E-7):8.472999999398212E-7,(((167_048:0.10560439259999987,670_048:0.051933204199999805):0.03133772430000015,(438_038:0.16039533020000007,(215_038:0.0518043641999999,592_038:0.06318824199999984):8.473000001618658E-7):0.009929709699999956):8.472999999398212E-7,(384_048:0.09462582529999986,(230_048:0.06293428850000016,480_048:0.04150506580000002):0.05214741469999984):3.019800000059192E-6):0.010273526700000035):0.01028040270000008):8.472999999398212E-7,486_038:0.031145676600000005):0.010445914599999995,154_038:0.17145701480000008):0.03142111210000009):0.009992604099999802):8.473000001618658E-7,(((((544_048:0.08440749439999995,((675_038:0.05252634640000009,(526_038:0.11664303190000003,288_038:0.00985039650000008):0.0746932199999999):0.010183800600000126,511_119:0.09545017160000002):8.472999999398212E-7):0.01030513859999993,190_038:0.03118906509999997):0.005680589500000055,(402_038:0.030846483599999974,(623_048:0.1262789606000001,((205_048:0.10205428829999996,(155_048:0.08264818349999992,270_048:0.08635722179999994):0.03175975350000004):0.0333602528000001,((344_048:0.1400428951999999,26_048:0.08538613929999994):0.020302133099999953,162_048:0.11520689309999987):8.473000001618658E-7):0.02072201210000002):8.472999999398212E-7):0.019977567500000015):0.005300929399999932,(((23_038:0.05218872860000001,((((18_048:8.472999999398212E-7,642_048:8.472999999398212E-7):0.03576988530000014,((11_059:0.07296094279999998,534_048:8.472999999398212E-7):8.472999999398212E-7,651_048:0.051607904699999985):0.05928203250000008):0.0960463761999999,397_048:0.04231250070000003):0.05404775780000004,514_119:0.16522625049999995):0.019097675000000036):1.5707000000642068E-6,408_038:0.020759675700000146):0.010350652699999907,((((627_119:0.12166425860000007,262_119:0.14372933369999996):0.1588456360999999,147_119:0.0859295646999998):0.03085757350000007,(((73_059:0.041749294099999945,(419_048:0.06331658459999989,660_048:0.12821929879999994):0.010299446300000126):0.020830957400000072,((390_059:0.053172159500000094,((((229_059:0.03140444230000017,264_059:0.03146535320000021):0.020624222999999997,((663_206:0.23270687460000006,(((((((102_206:0.12778006909999995,((676_206:0.10557767539999996,234_206:0.0844825749):8.473000000508435E-7,((535_176:0.08563650990000005,368_176:0.09343529880000001):0.024355311699999938,446_206:0.06495183029999996):0.008223241000000048):0.040357858399999946):0.01799724359999999,(144_206:0.11486019670000003,607_206:0.11188628):0.04122354649999993):0.03165776269999998,(403_206:0.06849686059999993,(520_206:0.04199052049999996,8_206:0.08452700939999991):0.026495273600000036):0.03088780899999999):0.015697658999999975,((((347_206:0.0876855674,399_206:0.13413961959999998):0.03505788259999998,(((247_206:0.10659397599999987,(231_206:0.12858019899999995,297_206:0.10618192649999991):1.1188999999856009E-6):0.010435422300000052,117_206:0.09524733730000001):1.1170000000504388E-6,515_176:0.04146211379999998):8.472999999398212E-7):0.01027648559999994,545_206:0.1064879514999999):0.02107841740000005,638_206:0.09518860220000003):0.010452463799999978):8.473000000508435E-7,(333_206:0.09520074950000001,(395_206:0.0852926893,(193_206:0.06329416239999996,(352_206:0.03117815079999997,648_206:0.010354212899999937):8.473000000508435E-7):0.06428533869999997):0.015301451699999968):0.015401806400000106):0.022942575599999904,156_206:0.21808357089999997):0.041608477500000074,((187_119:0.10548596760000006,448_119:0.09880991780000004):0.08396055470000008,((25_206:0.06191056610000001,(332_206:0.1535030099,((171_206:0.08007342220000002,381_206:0.027102092300000047):0.0719806274,(52_206:0.06295095890000002,(598_206:0.023797570599999984,478_206:8.473000000508435E-7):0.010423969600000027):0.029972783700000005):0.01939038169999996):0.02983406359999996):0.2132963336,(433_119:8.472999999398212E-7,198_119:8.472999999398212E-7):1.5707000000642068E-6):0.03225473010000002):0.04411289119999995):0.019874845699999977):0.06469992060000007,313_059:0.0740748549000001):1.2859000000364773E-6):0.010327920699999993,204_059:0.08426881680000009):0.03170191429999991,428_048:0.04246699730000003):0.021085780599999993):0.009834492400000006,(((((((253_119:0.08324881969999998,506_119:0.09064605690000005):0.053682091099999996,(140_119:0.09353835320000004,(238_119:0.05367378490000008,((475_119:0.03174731180000001,27_119:0.07498761389999997):0.011208180199999918,211_119:0.04198396999999998):0.03206017140000006):0.04634501160000004):0.010019522899999966):0.1537926731999999,(601_059:0.041048725800000074,306_059:0.011446165600000224):0.019814493899999785):0.0661314138000002,((((530_059:0.10743723379999981,173_059:0.07442889529999985):0.021183740200000134,(((((321_059:0.08462152969999992,((50_059:0.022408641900000026,((386_119:0.030502195899999918,((407_119:0.062363695399999974,(125_119:0.18451730570000002,(84_119:0.11858868629999997,387_119:0.03107833069999999):0.0295837001):0.03655368999999997):0.04445419400000006,353_119:0.02111198790000013):0.022439300799999895):0.022611190900000078,291_119:0.05063120909999996):0.05441267350000001):0.05010767139999994,70_059:0.041661386899999986):0.03347285450000004):0.010333115399999926,((((197_059:0.020843270299999883,(89_059:0.0314077423000001,(483_059:8.472999999398212E-7,201_059:8.472999999398212E-7):0.010338210400000047):0.010453416199999843):0.010409131400000105,(((671_059:0.01038533010000009,((327_059:0.10744527170000007,373_059:0.04232764070000017):0.02079846839999977,51_059:0.09523090299999992):8.473000001618658E-7):0.03126987679999993,((634_059:0.03165799019999982,40_059:0.0632326513999999):0.03145012430000005,170_059:0.021113510700000004):0.010238207700000057):0.010343344200000049,((((576_119:0.19833242369999993,17_119:0.11828762929999992):0.06769755210000006,464_059:0.06384504130000002):0.06362133999999986,(636_059:0.04208499440000013,442_059:0.07450825110000003):0.020691086499999845):1.5707000000642068E-6,(359_059:0.16120609069999992,312_048:0.018837785499999926):0.002210052699999965):0.010379936300000114):8.472999999398212E-7):8.472999999398212E-7,((396_059:0.08454199600000001,(379_059:0.06295206700000011,142_059:0.06314122000000011):8.472999999398212E-7):0.00535140700000003,48_059:0.06327252410000006):0.005226135599999848):0.010320569899999965,(485_059:0.08546325990000003,(547_059:0.020999637399999882,55_059:0.03149824229999987):1.4527000000708057E-6):0.021024565599999878):0.02102042609999999):0.010443232300000105,(((496_059:0.05292254019999998,248_048:0.04236901040000007):0.010118073099999902,((116_119:0.11625787190000003,(86_059:0.06316183500000006,299_059:0.020713387600000077):8.472999999398212E-7):0.010359718899999981,(((((467_059:0.031145606699999995,(66_059:0.08277862469999997,38_059:0.06236405479999996):0.03527480110000014):1.5706999998421622E-6,(93_059:0.04186118029999997,208_059:0.04189680459999989):0.020668288099999987):0.01033545580000017,(((35_059:0.08436382790000008,217_059:0.04178822700000007):0.010352477499999901,(273_059:0.04176981299999993,(298_048:0.12827754479999998,95_059:0.05262249760000004):0.009861800099999929):0.010362963900000022):8.472999999398212E-7,135_059:0.05245291969999988):8.473000001618658E-7):8.472999999398212E-7,(383_059:0.09518832460000004,355_059:0.020800281100000095):0.010298393600000066):0.020704102300000082,(260_059:0.05211019019999985,613_059:0.06301353700000001):8.473000001618658E-7):0.010368272799999856):8.472999999398212E-7):3.019800000059192E-6,569_059:0.17289773470000003):0.041777038800000055):8.472999999398212E-7,425_059:0.08491528670000004):0.01039395310000013,354_059:0.07474733180000004):8.472999999398212E-7):8.472999999398212E-7,(351_059:0.05661061700000003,(501_119:0.1359136286000001,(((546_119:0.07445517420000003,75_119:0.03112279140000007):0.031685836700000025,(151_119:0.07529546549999999,76_119:0.08493559820000007):0.03148143339999998):0.042700290500000126,((225_119:0.10631704930000008,274_119:0.10395529320000008):0.03923944639999988,(281_119:0.11256442989999993,((495_119:0.014617809300000006,((((401_119:0.03120359649999993,((460_119:0.031462946899999955,641_119:0.06347068190000005):0.009801507100000051,92_119:0.04171001530000007):0.020849791799999906):0.0103841870000001,129_119:0.05205088079999998):0.010228265699999906,(199_119:0.08470376069999996,659_119:0.07363618409999995):0.011600822199999916):0.03160822429999999,415_119:0.05298551709999999):0.027130913500000076):0.01038245410000005,556_119:0.10003006780000012):0.0506827353999999):0.012646802899999976):0.038426103100000164):0.06743487719999997):0.010495722099999938):0.03841861339999997):0.010415588599999914,145_059:0.05266147249999986):8.473000001618658E-7):0.010480848399999854,(((206_059:8.472999999398212E-7,571_059:0.03140870820000008):0.021086454500000018,((((308_119:8.472999999398212E-7,491_119:8.472999999398212E-7):0.07222231250000011,((346_119:0.019511810100000027,(629_119:0.020924141399999874,63_119:8.472999999398212E-7):0.001621082800000062):0.12504971850000002,(((((((((54_119:0.09237622810000001,(630_119:0.0846510842,256_119:0.11847463790000001):0.04547062769999999):0.025693727399999977,309_119:0.03180946880000002):1.5706999999531845E-6,120_119:0.10726826970000003):0.1192582392,((385_119:0.07376358100000002,(220_119:0.17373974449999996,283_119:0.014434849100000036):0.0726306833):0.03120046259999998,343_119:0.05186594929999999):0.08385799709999997):0.06982978700000009,(429_119:0.20077144189999996,(1_119:0.06006041340000001,611_119:0.11606224489999994):0.07388659809999998):0.05463101710000007):0.005516395699999954,(57_119:0.15348373850000008,(85_119:0.052547305399999966,224_119:8.472999999398212E-7):0.031712543700000095):0.03671524049999997):0.03180907169999991,(((640_119:0.030858550099999937,339_119:0.0866012827):0.049249006200000056,292_119:0.1559431523000001):0.010507668099999923,451_119:0.11210477159999999):1.5706999999531845E-6):0.028751308500000072,609_119:0.07269455810000003):0.012398964199999973,218_119:0.10508146509999994):0.015347214900000017):0.01576056850000007):0.021272625399999967,587_119:0.07247908559999994):0.03245312140000012,((((502_119:0.11968759549999997,603_119:0.17721070529999994):0.03229100539999996,(((235_119:0.09098401980000004,388_119:0.03534701480000002):0.030566740100000045,(624_176:0.22229561229999995,423_119:0.02094880389999998):0.09789411470000009):0.07138977239999988,(265_119:0.06369040209999999,(((371_119:0.02484421290000005,(488_119:0.15432064579999993,(227_119:0.10744390739999998,(146_119:0.23851049320000006,15_119:0.07689962169999998):0.09256182700000004):0.017610795700000015):0.023340934200000052):0.06939722000000004,((200_119:1.5706999999531845E-6,405_119:0.06424371120000005):0.024044162000000036,392_119:0.029085518300000057):0.04274635840000007):0.04552214669999999,527_119:0.08502233820000005):1.5706999999531845E-6):0.07231933029999993):0.0557725563):0.018339641600000123,((((318_119:0.04260692620000006,19_119:0.031246054500000064):0.02781701049999996,((((668_119:0.1439840416,28_119:0.031769714299999974):0.06452780690000004,214_119:0.010564025900000051):0.02104726239999999,13_119:8.473000000508435E-7):0.0209781604,508_119:0.09699718499999999):0.016791590199999984):0.019081149100000028,(80_119:0.11953366710000002,((290_119:0.11804605710000005,37_119:0.05310621339999999):0.010773840400000068,((364_119:0.10508965960000005,69_119:0.07235239540000005):0.04743090579999998,111_119:0.07422616150000005):0.010386821099999999):0.031913920199999946):0.03152624940000004):0.026724708199999947,((189_119:0.10455408509999997,(((473_119:0.08223996860000005,272_119:0.07835582100000005):0.0540090661999999,(382_119:8.473000000508435E-7,645_119:0.010454675299999994):0.03504280609999999):0.10262611360000007,((74_119:0.08541194149999998,(((62_119:0.1169276763,454_119:0.03818518829999995):0.037961208000000024,416_119:0.09566130269999995):0.009935844000000027,(239_119:0.06334429590000001,(60_119:0.18558268750000007,(554_119:0.06366751260000003,183_119:0.021070281800000035):0.020910664600000017):1.228400000052865E-6):0.01077587549999992):0.03186229210000002):8.473000000508435E-7,((550_119:0.07412228599999993,152_119:8.472999999398212E-7):0.031785326700000116,559_119:0.14136245710000006):0.031358829199999994):0.023460778399999938):0.027121079800000003):0.06288766170000004,(((((391_119:0.03194887609999997,424_119:0.010482668099999981):0.04557347700000003,(20_119:0.061387451999999954,679_119:0.05884775870000003):0.10686797370000001):1.5706999999531845E-6,(413_119:0.08722515639999995,466_119:0.10370321289999995):0.025637998999999967):0.01126733060000007,((((628_119:0.04241448719999996,((657_119:0.04250059279999996,((127_119:0.21301362339999996,(105_119:0.008058693199999967,255_119:0.055769598300000056):0.021472653599999947):0.01004436360000005,((494_119:0.10788700510000004,(471_119:8.473000000508435E-7,365_119:0.021083048299999962):0.05369972430000003):0.00978894990000001,((440_119:8.473000000508435E-7,(280_119:0.030967407999999974,(529_119:0.11892313600000004,(643_119:0.07152243160000005,394_119:0.07194256099999996):0.029109104200000013):0.03045727170000001):0.010989197600000056):0.009593280100000046,(((209_119:0.09737562509999997,202_119:0.06409518479999998):0.03901820619999996,32_119:0.33143522670000003):0.02117340499999998,((602_119:0.07429308420000003,(((4_119:0.07599845789999993,((219_119:0.12147806659999993,(174_119:0.060275659900000056,((304_119:0.10413516620000007,531_119:0.048655968300000074):0.06276053409999993,(91_119:0.1304830469,(338_119:0.04228881020000008,637_119:0.0105577684):0.010492840299999973):0.011819561900000108):0.029276611000000008):0.013394185499999933):0.01069618080000001,317_119:0.27899758639999994):0.04702226799999998):0.05314047229999996,(((564_119:0.020188419000000013,((449_119:0.09624794139999993,(314_119:0.09295902720000004,372_119:0.04720889099999992):0.038838962500000074):0.0108285050000001,358_119:0.13174429049999992):0.043033874800000094):0.02831610090000003,(267_119:0.1204449917,538_119:0.0537621667):0.04935488119999998):0.020772137100000032,492_119:0.11824549799999995):0.03249910749999996):8.473000000508435E-7,653_119:0.07429746719999997):0.010545795800000035):0.010992214599999994,(302_119:0.12908881669999994,(141_119:0.04243503390000003,586_119:0.08593655249999999):0.01098002379999996):0.021552043799999976):0.025588582699999973):0.08572460660000003):0.032532705900000014):0.02367840440000002):0.018564468300000025):0.042592187000000004,161_119:0.05292102639999996):8.473000000508435E-7):0.0533782438,((669_119:8.473000000508435E-7,350_119:8.473000000508435E-7):0.0211413654,(((((284_206:0.042142160199999945,328_206:0.0319668273):0.010338575000000017,((81_206:0.05351581939999994,118_206:0.07571172510000002):0.06430007790000003,(212_206:0.11866270970000004,((((216_206:0.06445701670000004,380_206:0.11891761239999998):0.02100599390000002,67_206:0.05304622469999998):0.010479576599999985,(626_206:0.06235509139999995,552_206:0.051995225199999995):0.013252967400000037):0.010562719900000017,(10_206:0.0964044704,(510_206:0.18452190710000005,303_206:0.043153562300000003):0.021968821900000046):0.021241867700000028):3.5824999999878315E-6):8.473000000508435E-7):0.020926918200000033):0.13235480850000003,(71_119:0.010613574399999992,667_119:0.03190498939999997):2.3449999999591853E-6):0.031822030599999995,(362_119:0.02115782249999998,(665_119:0.1332460929,169_206:0.20285965419999996):0.007938720600000004):2.3449999999591853E-6):0.021276860900000027,14_119:0.03177324420000005):0.010503885999999962):8.473000000508435E-7):0.010518494100000053,(181_119:0.14169608059999994,462_119:0.097250791):1.6246999999802725E-6):0.01372641370000005,541_119:0.0511534374):0.08192064980000002):0.13123405500000007,((422_119:0.07487061790000005,536_119:0.12998365170000004):0.059580800200000006,(276_119:0.0763299165000001,((404_119:1.5706999999531845E-6,(482_119:0.05325435649999999,159_119:0.053219961100000046):0.021023529299999955):0.042392372899999975,((194_119:0.043424051799999974,(223_119:0.08062761409999997,(591_119:0.07849972920000003,582_119:0.17563971109999998):0.05095505140000001):0.01689132069999999):0.035047854300000014,(513_119:0.09593368899999999,53_119:0.05775382090000003):0.08035292829999996):0.030860256999999947):0.009077084400000102):0.0408357922):0.08670237790000002):0.04373890089999999):0.03165245029999997):1.5707000000642068E-6):0.02916130759999991,((((126_119:0.13945739280000002,182_119:0.11613087420000001):0.05661066240000001,322_119:0.06962851189999997):0.03359355460000002,(649_119:0.08596747560000007,647_119:0.03182534709999996):0.024543158499999995):0.045182554400000075,(655_119:0.1139704708,278_119:0.04441513679999998):0.08180275010000004):0.03351923389999989):0.016404100400000177):0.07285573879999996):0.02089010219999987,(500_059:0.010516544999999988,577_059:0.05290206019999988):0.010155803299999988):0.02109586600000002):0.010346970600000116,(452_059:0.09600603660000018,130_048:1.5707000000642068E-6):0.041874584899999956):1.2626999998932575E-6,((493_059:0.03131885649999999,(499_059:0.042635164400000036,((157_119:0.05867427339999998,(596_119:0.05524980589999995,(555_119:0.19583642479999996,631_119:8.473000000508435E-7):0.02889176240000002):0.12776854189999998):0.1458731379,(474_119:0.09098034659999998,(366_119:0.013873996000000055,((((31_119:0.1232477381,((409_119:0.09379952180000006,(131_119:0.21925769979999998,532_119:0.04966141970000004):0.029013181100000063):0.045756047899999874,455_119:0.09121198649999995):0.048729039300000054):0.003692244999999983,268_119:0.05374674739999996):0.04258604620000006,(258_119:0.031673018,639_119:0.04210576060000004):0.046981335999999985):0.03461972319999984,(300_119:0.2197696723,36_119:0.036385856600000044):0.055588293299999814):1.0626100000132865E-5):0.06165733139999996):0.023487268600000055):0.041293870999999926):0.009515526299999966):0.020820897700000174,437_059:0.09513701740000013):1.5706999998421622E-6):1.6247000000912948E-6):0.03123323110000009):0.010385925199999813,345_048:0.042010923599999916):0.04178278180000006):8.472999999398212E-7,((((109_119:0.07220475920000013,349_119:0.06911899100000007):0.08240093069999999,((590_119:0.15070346950000002,(363_119:0.2553725616000001,((435_119:0.19614722179999988,294_119:0.1000962219999999):0.032305066699999996,293_119:0.12728250910000005):0.023552573300000157):0.011279901400000014):0.021017038599999927,(148_119:0.10707795590000013,340_119:0.23234040170000003):0.022123022499999978):0.02091507250000002):0.04205707570000006,(251_119:0.19568882799999998,((((176_119:0.18382111290000003,(22_119:0.08454724260000002,271_119:0.09461785240000009):8.472999999398212E-7):0.010561471599999983,(561_119:0.3147380498000001,(337_119:8.473000001618658E-7,360_119:0.20667672970000006):0.011358396999999965):0.009539463599999909):0.027859581800000033,326_119:0.1732609664):0.013975432000000065,(177_119:0.12043368099999996,376_119:0.1402519849999999):0.03099240230000011):0.009263862799999911):0.021880558700000163):1.6246999998692502E-6,(512_119:0.15983332120000004,329_048:0.0721961616000002):0.06781398719999987):8.472999999398212E-7):0.010319081900000082):0.010332114799999959):8.472999999398212E-7,((450_048:0.12715585929999995,(((389_048:0.08642831390000016,286_048:0.051412619200000176):0.0759919309999999,633_048:0.07412582089999997):0.010705544699999958,97_048:0.10670893799999992):1.5707000000642068E-6):0.030767560199999933,((578_038:0.02066418949999993,132_048:0.17276827110000004):8.472999999398212E-7,((523_048:0.0173068140999999,619_048:0.02703811229999986):0.04654293739999993,456_038:0.028414256599999854):0.03777706780000001):0.031181326300000034):8.472999999398212E-7):8.473000001618658E-7):8.472999999398212E-7):8.47299999939821e-07,V3-30_18:0);
