# Supplementary material for: A Phylogenetic Codon Substitution Model for Antibody Lineages
Source: Genetics. 2017 Mar 16;206(1):417–27. doi: 10.1534/genetics.116.196303 (PMC5419485; doi:10.1534/genetics.116.196303)
Supplement: Supplementary file 2 [file 417FileS2.zip › Code/Sequences_Trees/CAP256.FWR.CDR.fa.phy_igphyml_tree.txt_h0]

(V3-30_18:0.0000008473,(((128_119:0.2203964541,((16_048:0.1624749274,(420_048:0.0667659339,400_038:0.0216112036):0.0220171203):0.0219046195,((285_059:0.1015307154,580_059:0.0556296281):0.0327759434,(122_048:0.1360377616,79_048:0.0335706746):0.0110249352):0.0108998658):0.0109443410):0.0000008473,(((203_038:0.0000008473,622_038:0.0000008473):0.0329110865,((664_038:0.1604060032,259_038:0.1368180361):0.0091982309,(90_038:0.0000008473,674_038:0.0000008473):0.0109302579):0.0331006305):0.0109701119,(477_038:0.0219335687,((112_048:0.0428340245,504_048:0.1487376753):0.1022901132,(123_048:0.0551661999,((427_048:0.0442602241,(604_048:0.0551201499,470_048:0.0109719456):0.0000008473):0.0220279711,447_048:0.1006400407):0.0112645512):0.0188071880):0.0153008889):0.0000008473):0.0223083775):0.0106011355,453_038:0.0663886769):0.0000008473,((((((((324_038:0.0892219105,(30_048:0.0891509196,(518_038:0.0108793199,((((((((191_048:0.0588989288,(507_048:0.0976613668,553_048:0.1076276224):0.0527136015):0.0639744529,(64_048:0.0668945770,3_048:0.0778621566):0.0013826328):0.0423882596,(((296_048:0.0779786971,246_048:0.0103555322):0.0332917544,412_048:0.0108444258):0.0000008473,((5_048:0.0218425251,245_048:0.0550189602):0.0108024098,(252_048:0.3270466030,525_048:0.1049916787):0.0305388666):0.0109602273):0.0109876093):0.0361477628,(((150_048:0.1457341028,572_048:0.0882145577):0.0000008473,646_048:0.0000008473):0.0106023218,481_048:0.1118858731):0.0297706387):0.0108864191,263_048:0.0142394819):0.0292525236,(110_048:0.0551337965,99_048:0.0547733945):0.0218168810):0.0108829684,(((((311_048:0.0108326148,((114_059:0.0548590528,(87_048:0.1114110364,393_048:0.0219774041):0.0328386348):0.0108848950,((301_059:0.0438640647,465_059:0.0441740748):0.0108665397,121_059:0.0998497644):0.0000008473):0.0000008473):0.0108771810,(558_048:0.0108643467,(418_059:0.0660197439,(336_059:0.0218636414,261_059:0.1237274888):0.0110762593):0.0215490967):0.0108649151):0.0446108815,570_048:0.0553639771):0.0326414019,(((656_059:0.0774946979,666_059:0.0659210304):0.0000006061,(((635_048:0.0550778783,143_048:0.0899211738):0.0219086681,(560_059:0.0439023705,357_048:0.0219240990):0.0218551998):0.0000006061,((257_059:0.0658728613,430_048:0.0000006061):0.0416781179,(644_048:0.1817630273,463_048:0.0777597302):0.0367071781):0.0131033761):0.0000008473):0.0438535176,(434_059:0.1476183695,6_119:0.1361271907):0.0103568617):0.0109799552):0.0108333380,((((348_048:0.0999706149,(158_048:0.0328377827,369_048:0.0438757224):0.0000006061):0.0217386320,(673_059:0.0673372092,249_048:0.0894936091):0.0212299944):0.0000008473,(61_048:0.0773846386,(180_048:0.0441671050,468_048:0.0262610904):0.0394563463):0.0108037556):0.0000008473,584_038:0.0660304377):0.0108473161):0.0000008473):0.0327604674,(136_048:0.0461582457,178_059:0.1848456091):0.0090352969):0.0000008473):0.0109198528):0.0000008473):0.0109079105,(((((335_048:0.1871543263,47_038:0.1410559259):0.0047616713,652_038:0.1011243025):0.0110841661,((((323_119:0.1254960058,(((237_119:0.2294178775,108_119:0.2350836673):0.0341310601,608_119:0.3377176945):0.0159178769,124_119:0.0112884959):0.0573124479):0.0095315772,((34_048:0.2214429018,78_048:0.0331745485):0.0447756878,(((((((677_119:0.3034555982,207_119:0.2056694027):0.0398037221,83_119:0.2501337409):0.0905326287,((243_119:0.1482554893,458_119:0.2345611750):0.0000010093,(589_119:0.3130971091,406_119:0.1454671633):0.0742964893):0.0203750791):0.0138700472,(42_048:0.0665778891,575_119:0.1969794078):0.0000004762):0.0111787345,228_119:0.1360740175):0.0108490742,((((616_119:0.2617897597,58_119:0.1853389237):0.0000016247,241_119:0.1729371144):0.0775962355,221_119:0.1740830413):0.0229257851,((658_119:0.0560052294,175_119:0.1814081600):0.0127699595,472_119:0.1506283259):0.0113386372):0.0107161542):0.0000006996,(562_119:0.1430690884,(551_048:0.0893353770,605_119:0.2262826386):0.0310442318):0.0393152330):0.0110204540):0.0000006996):0.0109770921,(134_038:0.0890578708,(((43_119:0.0429588215,(567_119:0.1948078436,103_119:0.1596486562):0.1597024229):0.0139113801,487_038:0.1035618978):0.0219332034,(524_048:0.0560544383,489_048:0.0675016611):0.0204647398):0.0230853395):0.0000008473):0.0109692605,(548_048:0.1472945521,((421_119:0.0000008473,((469_048:0.0312604177,678_048:0.1007103498):0.0139884300,610_038:0.0329696055):0.0000008473):0.0000008473,(0_038:0.1008568373,(((242_048:0.0328462749,(((96_048:0.2332029967,295_048:0.0402767247):0.0274171818,(565_048:0.1708616480,165_048:0.1035540535):0.0086612354):0.0451580552,(599_048:0.1697693018,(100_048:0.1927999053,566_048:0.0632093325):0.0255577649):0.0251617557):0.0021096171):0.0109902907,625_048:0.1236478004):0.0000008473,(113_048:0.0330125245,377_048:0.0332059328):0.0332188200):0.0000008473):0.0109371861):0.0000008473):0.0000007713):0.0109232365):0.0109241033,((411_038:0.1028704209,((233_048:0.0678289861,(579_048:0.1386809984,((445_048:0.0000008473,226_048:0.0000008473):0.0110066016,(56_059:0.0786224655,222_059:0.0671371297):0.0000521516):0.0208892131):0.0692438216):0.0333940857,77_048:0.0776169875):0.0316745309):0.0108844455,484_038:0.1707332486):0.0123030156):0.0000008473,(((479_048:0.0556246206,(((315_048:0.1834874596,(196_038:0.1144758234,88_048:0.0908394444):0.0218274309):0.0105735262,(374_048:0.1483943148,(185_119:0.2059185524,((269_048:0.1613318014,(505_048:0.0000008473,414_059:0.0218668607):0.0448230812):0.0561766773,519_048:0.0677256056):0.0000012821):0.0302613948):0.0134511854):0.0111886595,(441_038:0.1874250239,(417_048:0.0242573813,(516_048:0.2188131000,12_048:0.0819812967):0.0202664660):0.0566310847):0.0076155162):0.0108353999):0.0000008473,210_048:0.0551508143):0.0000008473,(((188_048:0.1187311539,(410_048:0.2368728764,250_048:0.0391299719):0.0337284685):0.0157361436,(101_048:0.1483008353,632_038:0.0885365201):0.0230064338):0.0000008473,(581_038:0.1027430521,310_038:0.0088648595):0.0906901499):0.0109163225):0.0218473162):0.0218998999):0.0000008473,((334_048:0.0000008473,289_048:0.0000008473):0.0792355592,(((509_048:0.0441920878,((549_048:0.0553333658,((82_048:0.1096232915,(68_059:0.1286637223,533_048:0.0382668307):0.0136133428):0.0145656178,((563_059:0.0544597075,9_059:0.0629175813):0.0117580450,(59_059:0.0228357286,98_059:0.0359090495):0.0413735415):0.0598571080):0.0000009390):0.0000008473,192_059:0.2050187809):0.0109798745):0.0000008473,305_059:0.0775789563):0.0107685974,((436_059:0.0438762726,(277_048:0.0327056398,((((617_048:0.2070332793,662_048:0.0106985270):0.0672325332,331_048:0.0892236361):0.0000008473,320_048:0.0327908429):0.0000008473,236_048:0.0548833032):0.0108813977):0.0000008473):0.0442051333,307_059:0.0220938411):0.0111347588):0.0914107277):0.0098580091):0.0000006061,((((654_048:0.1385671770,(367_048:0.0459475563,(33_048:0.1958954118,((439_048:0.0218645214,((398_048:0.0775865542,(620_048:0.0330373587,163_059:0.1020024379):0.0221276049):0.0000008473,497_119:0.0781881624):0.0000008473):0.0000008473,432_048:0.0218732676):0.0220498211):0.0095568045):0.0231485829):0.0209231126,72_038:0.0892470313):0.0000008473,(517_038:0.0554704032,(((153_048:0.1238475194,(342_059:0.0218734777,((650_048:0.0108447336,370_059:0.0329172063):0.0109658573,((539_059:0.0919279744,138_059:0.1265585437):0.0082288822,594_048:0.0661625781):0.0000008473):0.0109825733):0.0220873292):0.0108929512,(232_119:0.0945091096,24_048:0.0262649636):0.0401018179):0.0000008473,(94_048:0.0557706706,282_048:0.0895271746):0.0216496269):0.0000008473):0.0109437853):0.0219801191,461_038:0.0438899469):0.0000015707):0.0109570021,((522_048:0.0440066611,(65_048:0.0337388167,137_048:0.2072663327):0.0102272352):0.0218700405,(476_048:0.1357846489,46_048:0.1003715203):0.0000009746):0.0109640134):0.0109102530,(39_048:0.1593962231,(((45_048:0.1211928166,(600_038:0.1954106011,356_038:0.0448356355):0.0394330452):0.0180288944,((361_048:0.1012642905,(184_119:0.2861996782,(((44_119:0.1401867698,459_048:0.1297998113):0.0192748889,168_038:0.0747441529):0.0150160875,((503_038:0.1002554139,615_048:0.1244563974):0.0119145328,186_038:0.2699062914):0.0109626186):0.0110582322):0.0000006061):0.0111114601,((621_048:0.2085764172,(585_038:0.0875404429,179_038:0.0403759082):0.0155154404):0.0573347734,(((((((498_119:0.0798166582,21_119:0.0907398317):0.0674772836,254_119:0.0000006061):0.0891769167,319_119:0.1335541184):0.0499548824,(266_048:0.1702168845,574_048:0.0683192504):0.0103662103):0.0667333974,325_038:0.0777217879):0.0108761099,(((593_048:0.1960676873,426_048:0.0480208264):0.0160406611,537_048:0.1537533142):0.0257644718,(457_038:0.1238591023,618_119:0.2101552487):0.0451413239):0.0000004893):0.0110204741,597_048:0.2572626639):0.0110499641):0.0219978417):0.0330703117):0.0000008473,(((((107_038:0.0446328087,(375_048:0.1256690994,139_038:0.1134364910):0.0555114732):0.0000008473,(490_038:0.0553042861,((7_048:0.1200899978,588_048:0.1169272593):0.0682817006,(583_038:0.1015568323,(104_038:0.0674730568,543_038:0.0443492403):0.0000008473):0.0112784097):0.0000008473):0.0108639823):0.0344970161,(166_038:0.1329712087,(115_038:0.1352769380,(612_048:0.2786486349,((49_038:0.0542356610,(568_119:0.2570470407,443_038:0.0107966980):0.0123445920):0.0175837236,614_048:0.1167424231):0.0210173393):0.0418596957):0.0236949944):0.0351438102):0.0196025536,595_048:0.1234953272):0.0050928102,(542_048:0.1574718834,(606_038:0.1284228352,316_048:0.0903667096):0.0193474188):0.0220768854):0.0306088805):0.0218861912):0.0221375099):0.0000008473,(275_038:0.0894434491,((((279_038:0.0564740645,(431_038:0.0000026289,195_038:0.0109885643):0.0329517066):0.0907632916,(((((378_119:0.2493652784,287_119:0.1339805091):0.0176846294,444_048:0.1131228748):0.0337104610,(((672_048:0.2092771752,41_048:0.0618231797):0.0412997245,(540_119:0.0911020595,(29_119:0.0559970722,330_119:0.3232166496):0.0000015707):0.0685582470):0.0112765199,(133_119:0.1356279744,521_119:0.1123799041):0.0139459177):0.0110353982):0.0112306389,((((213_038:0.1085922554,164_038:0.1956539651):0.1244495202,((240_038:0.1472071401,528_038:0.0000011771):0.0224349080,106_038:0.0787725511):0.0106578952):0.0000008473,((557_038:0.0419982258,661_048:0.0546364123):0.0142085120,(2_038:0.1699496315,((149_048:0.2123187248,341_048:0.1245096474):0.0341762910,172_048:0.0330041703):0.0111484322):0.0000008473):0.0109752790):0.0000008473,(119_048:0.1089878025,573_048:0.1116505805):0.0638379818):0.0000008473):0.0000008473,(((167_048:0.1125119157,670_048:0.0553933134):0.0335653085,(438_038:0.1699790324,(215_038:0.0548158776,592_038:0.0678548333):0.0000008473):0.0101027232):0.0000008473,(384_048:0.1013262728,(230_048:0.0676388266,480_048:0.0447572997):0.0559026663):0.0000011596):0.0109934113):0.0109863125):0.0000008473,486_038:0.0332546616):0.0110687050,154_038:0.1819070003):0.0333585706):0.0108392352):0.0000008473,(((((544_048:0.0887417334,((675_038:0.0554305486,(526_038:0.1232999684,288_038:0.0103473024):0.0793737696):0.0106599911,511_119:0.1010685874):0.0000008473):0.0109485122,190_038:0.0330459143):0.0060100408,(402_038:0.0327260247,(623_048:0.1338393855,((205_048:0.1082107990,(155_048:0.0865658839,270_048:0.0917077215):0.0334765686):0.0357541407,((344_048:0.1479651359,26_048:0.0903042877):0.0213204991,162_048:0.1225200747):0.0000008473):0.0219284681):0.0000008473):0.0211767050):0.0056709138,(((23_038:0.0554274200,((((18_048:0.0000008473,642_048:0.0000008473):0.0389062680,((11_059:0.0789745888,534_048:0.0000008473):0.0000008473,651_048:0.0558084993):0.0630139610):0.1037184991,397_048:0.0449123815):0.0578834342,514_119:0.1745063016):0.0204202257):0.0000015707,408_038:0.0220575561):0.0110058004,((((627_119:0.1291239677,262_119:0.1555343307):0.1703860716,147_119:0.0941575846):0.0305936074,(((73_059:0.0443544211,(419_048:0.0667709922,660_048:0.1356309306):0.0119406307):0.0221517443,((390_059:0.0565668819,((((229_059:0.0335549628,264_059:0.0336287088):0.0220980593,((663_206:0.2489629071,(((((((102_206:0.1365304677,((676_206:0.1127289308,234_206:0.0898959830):0.0000008473,((535_176:0.0908482779,368_176:0.0995066065):0.0253218031,446_206:0.0690364739):0.0089950506):0.0427273527):0.0191630217,(144_206:0.1236022135,607_206:0.1194245196):0.0437488270):0.0348452709,(403_206:0.0725143435,(520_206:0.0447641295,8_206:0.0906219043):0.0286982511):0.0331330274):0.0164023962,((((347_206:0.0935505326,399_206:0.1423470360):0.0379641800,(((247_206:0.1136971906,(231_206:0.1369600420,297_206:0.1135817631):0.0000011189):0.0111402319,117_206:0.1021057523):0.0000011170,515_176:0.0444461336):0.0000008473):0.0110104878,545_206:0.1133278366):0.0223305961,638_206:0.1011585869):0.0111973008):0.0000008473,(333_206:0.1013980975,(395_206:0.0907823708,(193_206:0.0674964647,(352_206:0.0334296193,648_206:0.0110724730):0.0000008473):0.0684019560):0.0157714493):0.0165613926):0.0250766653,156_206:0.2300982908):0.0442143470,((187_119:0.1139549791,448_119:0.1033614398):0.0910306251,((25_206:0.0693369283,(332_206:0.1677954507,((171_206:0.0872629812,381_206:0.0275519361):0.0776151703,(52_206:0.0679656766,(598_206:0.0258749120,478_206:0.0000008473):0.0113161739):0.0332853022):0.0166465626):0.0315274969):0.2267745369,(433_119:0.0000008473,198_119:0.0000008473):0.0000015707):0.0340024138):0.0484259160):0.0195004534):0.0701858018,313_059:0.0792864039):0.0000004974):0.0107689084,204_059:0.0902500689):0.0339128851,428_048:0.0452655226):0.0226397696):0.0101482597,(((((((253_119:0.0857594101,506_119:0.0956154889):0.0554253426,(140_119:0.0960252793,(238_119:0.0562499703,((475_119:0.0330931960,27_119:0.0774185160):0.0122722343,211_119:0.0428798205):0.0335873951):0.0485013348):0.0109014917):0.1612116332,(601_059:0.0434384888,306_059:0.0117838732):0.0216285577):0.0689345547,((((530_059:0.1142087532,173_059:0.0790516229):0.0222181362,(((((321_059:0.0878257877,((50_059:0.0485090861,((386_119:0.0301142298,((407_119:0.0669292103,(125_119:0.1937148892,(84_119:0.1241530851,387_119:0.0330897763):0.0306734171):0.0375781330):0.0473031694,353_119:0.0237915794):0.0259114092):0.0279240512,291_119:0.0474762435):0.0377981237):0.0455603344,70_059:0.0645775896):0.0155952789):0.0129708803,((((197_059:0.0221124361,(89_059:0.0332185080,(483_059:0.0000008473,201_059:0.0000008473):0.0110682657):0.0109529640):0.0110669822,(((671_059:0.0110197091,((327_059:0.1135435859,373_059:0.0447197347):0.0217630126,51_059:0.1002448976):0.0000008473):0.0331823996,((634_059:0.0339212071,40_059:0.0669655205):0.0332035531,170_059:0.0226932626):0.0105209777):0.0109881309,((((576_119:0.2101424648,17_119:0.1231312153):0.0733833931,464_059:0.0669328229):0.0683607713,(636_059:0.0445815573,442_059:0.0791948510):0.0218512548):0.0000006061,(359_059:0.1710322319,312_048:0.0212144104):0.0010145339):0.0110443089):0.0000008473):0.0000008473,((396_059:0.0898492567,(379_059:0.0669865414,142_059:0.0669165095):0.0000008473):0.0055671910,48_059:0.0669629381):0.0056940069):0.0108230833,(485_059:0.0901718286,(547_059:0.0221938063,55_059:0.0333134635):0.0000005611):0.0223145758):0.0224544175):0.0110597312,(((496_059:0.0564583462,248_048:0.0450787574):0.0106540472,((116_119:0.1239250568,(86_059:0.0674322496,299_059:0.0220884892):0.0000008473):0.0110484289,(((((467_059:0.0331949617,(66_059:0.0883614013,38_059:0.0665193057):0.0375199167):0.0000015707,(93_059:0.0448773881,208_059:0.0447845131):0.0220424810):0.0110405017,(((35_059:0.0898150506,217_059:0.0446761299):0.0109866035,(273_059:0.0446641229,(298_048:0.1383718237,95_059:0.0568795904):0.0100890230):0.0111207371):0.0000008473,135_059:0.0561129680):0.0000008473):0.0000008473,(383_059:0.1013370329,355_059:0.0225611945):0.0105886337):0.0221063611,(260_059:0.0557807056,613_059:0.0674053258):0.0000008473):0.0110648159):0.0000008473):0.0000011596,569_059:0.1837501295):0.0444107448):0.0000008473,425_059:0.0900004095):0.0110190174,354_059:0.0788805427):0.0000008473):0.0000008473,(351_059:0.0618869130,(501_119:0.1422126968,(((546_119:0.0791424881,75_119:0.0331005365):0.0335287397,(151_119:0.0798347044,76_119:0.0900894953):0.0334142015):0.0450062634,((225_119:0.1131108656,274_119:0.1104526515):0.0421065838,(281_119:0.1194611299,((495_119:0.0179020311,((((401_119:0.0331098315,((460_119:0.0334322314,641_119:0.0674303012):0.0106250970,92_119:0.0444697261):0.0222170651):0.0110821784,129_119:0.0553555614):0.0107235119,(199_119:0.0896026187,659_119:0.0782250920):0.0125528549):0.0336728293,415_119:0.0560783034):0.0264510579):0.0107863332,556_119:0.1087075531):0.0523911583):0.0136525786):0.0404236938):0.0743609683):0.0110637058):0.0387081324):0.0110380540,145_059:0.0557648328):0.0000008473):0.0111451334,(((206_059:0.0000008473,571_059:0.0333394213):0.0220750259,((((308_119:0.0000008473,491_119:0.0000008473):0.0774141807,((346_119:0.0208066287,(629_119:0.0218910714,63_119:0.0000008473):0.0012065408):0.1356627465,(((((((((54_119:0.0973566244,(630_119:0.0906428838,256_119:0.1245521458):0.0467075288):0.0272584167,309_119:0.0339526640):0.0000006061,120_119:0.1130301131):0.1262111045,((385_119:0.0780401826,(220_119:0.1840834628,283_119:0.0178098204):0.0753343543):0.0334252139,343_119:0.0546522384):0.0893257413):0.0745883868,(429_119:0.2120659803,(1_119:0.0635099305,611_119:0.1247182601):0.0780516778):0.0576767433):0.0109047580,(57_119:0.1619501860,(85_119:0.0559488654,224_119:0.0000008473):0.0337733651):0.0340523740):0.0339081305,(((640_119:0.0329971566,339_119:0.0924111435):0.0570615604,292_119:0.1613115011):0.0110585474,451_119:0.1137704693):0.0000015707):0.0305838501,609_119:0.0815863281):0.0114185442,218_119:0.1093491984):0.0149672573):0.0128721557):0.0221282732,587_119:0.0777860001):0.0355184492,((((502_119:0.1289959373,603_119:0.1858581696):0.0339900661,(((235_119:0.0974946368,388_119:0.0364293213):0.0344016092,(624_176:0.2365367523,423_119:0.0229406639):0.1031811798):0.0758512838,(265_119:0.0678161379,(((371_119:0.0262354787,(488_119:0.1653746157,(227_119:0.1120243416,(146_119:0.2483142619,15_119:0.0837251083):0.0948890624):0.0220880671):0.0233457374):0.0720482136,((200_119:0.0000006061,405_119:0.0677014819):0.0274274874,392_119:0.0288787895):0.0455984325):0.0501367149,527_119:0.0902139887):0.0000015707):0.0759391957):0.0585755543):0.0221038088,((((318_119:0.0452854699,19_119:0.0331392048):0.0303027723,((((668_119:0.1516590727,28_119:0.0330764033):0.0680797993,214_119:0.0110892527):0.0221430301,13_119:0.0000008473):0.0221091533,508_119:0.1028711306):0.0169948733):0.0201772380,(80_119:0.1274490220,((290_119:0.1243405950,37_119:0.0561575973):0.0116825569,((364_119:0.1115783751,69_119:0.0755427095):0.0519160146,111_119:0.0795002266):0.0098795474):0.0340132593):0.0335185566):0.0273441512,((189_119:0.1150493532,(((473_119:0.0888859298,272_119:0.0837184748):0.0585717638,(382_119:0.0000008473,645_119:0.0112244014):0.0364537429):0.1091308504,((74_119:0.0918125558,(((62_119:0.1251936529,454_119:0.0415552279):0.0406521587,416_119:0.1023707853):0.0104589978,(239_119:0.0680861800,(60_119:0.1980938545,(554_119:0.0682024282,183_119:0.0225068816):0.0224523467):0.0000007630):0.0120111862):0.0343791680):0.0000008473,((550_119:0.0795117424,152_119:0.0000008473):0.0341335328,559_119:0.1509551350):0.0329683672):0.0268347312):0.0267529534):0.0661517309,(((((391_119:0.0335658066,424_119:0.0109272297):0.0476657402,(20_119:0.0645660546,679_119:0.0628816302):0.1132239102):0.0000009746,(413_119:0.0923113576,466_119:0.1103342276):0.0263060555):0.0111062799,((((628_119:0.0445801093,((657_119:0.0446327682,((127_119:0.2339440728,(105_119:0.0000021391,255_119:0.0672950662):0.0235496346):0.0100078922,((494_119:0.1140032015,(471_119:0.0000008473,365_119:0.0221458886):0.0568352457):0.0100437078,((440_119:0.0000008473,(280_119:0.0325244784,(529_119:0.1256990181,(643_119:0.0757914717,394_119:0.0761247179):0.0305168152):0.0328492545):0.0117519152):0.0090623665,(((209_119:0.1023458559,202_119:0.0675568168):0.0419358297,32_119:0.3458753284):0.0210235087,((602_119:0.0777935795,(((4_119:0.0800901178,((219_119:0.1275338470,(174_119:0.0636201684,((304_119:0.1074883506,531_119:0.0526415623):0.0660841525,(91_119:0.1366098041,(338_119:0.0442391399,637_119:0.0110329910):0.0110787926):0.0132053540):0.0297892701):0.0138163198):0.0103640996,317_119:0.2952126998):0.0499458615):0.0566177776,(((564_119:0.0195341596,((449_119:0.1022525473,(314_119:0.0962151821,372_119:0.0518311799):0.0380397201):0.0115167724,358_119:0.1390712854):0.0483253585):0.0322801244,(267_119:0.1270756072,538_119:0.0564530832):0.0527589094):0.0202382046,492_119:0.1230860052):0.0342755774):0.0000008473,653_119:0.0777873452):0.0111006470):0.0111761598,(302_119:0.1368386834,(141_119:0.0447434061,586_119:0.0913819635):0.0113946900):0.0230094942):0.0288478864):0.0914133656):0.0354428059):0.0332255820):0.0113363177):0.0448564202,161_119:0.0556978359):0.0000008473):0.0559230639,((669_119:0.0000008473,350_119:0.0000008473):0.0221486155,(((((284_206:0.0446775721,328_206:0.0342271716):0.0107421873,((81_206:0.0563411505,118_206:0.0799100978):0.0675165976,(212_206:0.1249460970,((((216_206:0.0678459531,380_206:0.1247216396):0.0220991218,67_206:0.0556986952):0.0109919830,(626_206:0.0660474175,552_206:0.0551870657):0.0132930586):0.0111308412,(10_206:0.1012887050,(510_206:0.1943016525,303_206:0.0452620940):0.0235687623):0.0226974783):0.0000022179):0.0000008473):0.0218784141):0.1386216618,(71_119:0.0111077975,667_119:0.0332571532):0.0000023450):0.0332296105,(362_119:0.0221734611,(665_119:0.1429478011,169_206:0.2172479357):0.0053088584):0.0000023450):0.0223656489,14_119:0.0334125323):0.0110068061):0.0000008473):0.0110408069,(181_119:0.1490489491,462_119:0.1021416792):0.0000016247):0.0146293574,541_119:0.0537054375):0.0875302070):0.1403708168,((422_119:0.0792137921,536_119:0.1378625186):0.0630827248,(276_119:0.0818304305,((404_119:0.0000015707,(482_119:0.0564032343,159_119:0.0563396480):0.0221902307):0.0448370971,((194_119:0.0459833061,(223_119:0.0836388929,(591_119:0.0850351781,582_119:0.1835341924):0.0536813850):0.0204892654):0.0372764930,(513_119:0.1049076371,53_119:0.0581396545):0.0839444733):0.0336898020):0.0087090324):0.0435105091):0.0919721064):0.0445826271):0.0361194045):0.0000015707):0.0312886053,((((126_119:0.1503636138,182_119:0.1172943483):0.0654427277,322_119:0.0734684931):0.0330309027,(649_119:0.0912703743,647_119:0.0341041341):0.0218791759):0.0500369447,(655_119:0.1190183539,278_119:0.0496839497):0.0869404931):0.0375605203):0.0160233535):0.0772398513):0.0224216791,(500_059:0.0110858415,577_059:0.0559993864):0.0109119277):0.0223220902):0.0109072342,(452_059:0.1022408858,130_048:0.0000006061):0.0443592453):0.0000004885,((493_059:0.0333175111,(499_059:0.0449154107,((157_119:0.0580480376,(596_119:0.0554446358,(555_119:0.2070340240,631_119:0.0000008473):0.0343692144):0.1369691641):0.1605566787,(474_119:0.0979083927,(366_119:0.0158821694,((((31_119:0.1322190653,((409_119:0.0998482716,(131_119:0.2332025130,532_119:0.0520015709):0.0308374234):0.0466304984,455_119:0.0980908638):0.0508529074):0.0031818269,268_119:0.0556291046):0.0465454991,(258_119:0.0336576280,639_119:0.0442872181):0.0498771990):0.0359884567,(300_119:0.2340321907,36_119:0.0372158697):0.0598776292):0.0000025161):0.0651654326):0.0254401416):0.0423441244):0.0106680632):0.0221344381,437_059:0.1008378712):0.0000009746):0.0000006268):0.0331715718):0.0109413980,345_048:0.0445933496):0.0445284849):0.0000008473,((((109_119:0.0770650478,349_119:0.0743469459):0.0863883478,((590_119:0.1598546324,(363_119:0.2691867461,((435_119:0.2085779588,294_119:0.1062377296):0.0335064259,293_119:0.1349761008):0.0257741610):0.0105157537):0.0225603784,(148_119:0.1125523253,340_119:0.2467808618):0.0229049537):0.0221433227):0.0447464123,(251_119:0.2095682010,((((176_119:0.1948719304,(22_119:0.0891838281,271_119:0.1001648575):0.0000008473):0.0110622578,(561_119:0.3328681561,(337_119:0.0000008473,360_119:0.2197931018):0.0117022122):0.0104151389):0.0289681654,326_119:0.1845427897):0.0156144180,(177_119:0.1289943665,376_119:0.1498706880):0.0320204740):0.0098395235):0.0232753891):0.0000016247,(512_119:0.1699915917,329_048:0.0763472662):0.0725460706):0.0000008473):0.0109706195):0.0109845189):0.0000008473,((450_048:0.1347703671,(((389_048:0.0916850967,286_048:0.0544955685):0.0797093416,633_048:0.0787109801):0.0118783634,97_048:0.1127963761):0.0000006061):0.0325707807,((578_038:0.0218549699,132_048:0.1820802044):0.0000008473,((523_048:0.0180735234,619_048:0.0285231854):0.0483806190,456_038:0.0302183961):0.0402194842):0.0329750931):0.0000008473):0.0000008473):0.0000008473);
