# Supplementary material for: A Phylogenetic Codon Substitution Model for Antibody Lineages
Source: Genetics. 2017 Mar 16;206(1):417–27. doi: 10.1534/genetics.116.196303 (PMC5419485; doi:10.1534/genetics.116.196303)
Supplement: Supplementary file 2 [file 417FileS2.zip › Code/Sequences_Trees/VRC01.FWR.CDR.fa.phy_igphyml_stats.txt_h0]

# oooooooooooooooooooooooooooooooooooooooooooooooooooooooooooooooooooooooooooooooo
#                       --- IgPhyML 0.1 201607.25 ---
#                Kenneth B Hoehn, Gerton Lunter, Oliver G Pybus
#                                 
#                                 
#                          Based off of codonPhyML
# Marcelo S Zanetti, Stefan Zoller, Manuel Gil, Louis du Plessis, Maria Anisimova
#                  http://sourceforge.net/projects/codonphyml/
# oooooooooooooooooooooooooooooooooooooooooooooooooooooooooooooooooooooooooooooooo
. Sequence filename: 			VRC01.FWR.CDR.fa.phy
. Data set: 				1
. Tree topology search: 		fixed
. Initial tree: 			user tree (../../Trees/VRC01/VRC01.FWR.CDR.phy_codonphyml_tree.figtree.reroot) + GYECMK07
. Model name: 				HLP16+W+K+F CF3x4
. Hotspots: 				WRC_2:0,GYW_0:0
. h optimization: 			0
. Partition file: 			
. Genetic code: 			Standard
. Number of taxa: 			1032
. Log-likelihood: 			-43945.3
. Unconstrained Log-likelihood: 	-438.177
. Parsimony: 				54738
. Tree size: 				95.1926
. Proportion of invariant: 		0
. Transition/transversion ratio: 	2.20809
. Omega 0 SINGLE: 			0.333325
. Hotspot model		h_index	optimized?	h_value: 
    Motif:	WRC_2		0		0		0.00000000   
    Motif:	GYW_0		0		0		0.00000000   
. Nucleotides frequencies: 
    Position 1: f(T1)=0.23162248   f(C1)=0.22988230   f(A1)=0.31694645   f(G1)=0.22154877   
    Position 2: f(T2)=0.28423388   f(C2)=0.18541718   f(A2)=0.31651951   f(G2)=0.21382943   
    Position 3: f(T3)=0.24831568   f(C3)=0.24006265   f(A3)=0.24052271   f(G3)=0.27109895   
. Codon frequencies: 
    f(TTT)=0.01719778   f(TTC)=0.01662620   f(TTA)=0.01665806   f(TTG)=0.01877570   
    f(TCT)=0.01121881   f(TCC)=0.01084594   f(TCA)=0.01086672   f(TCG)=0.01224815   
    f(TAT)=0.01915125   f(TAC)=0.01851474   f(TAA)=0.00000000   f(TAG)=0.00000000   
    f(TGT)=0.01293791   f(TGC)=0.01250791   f(TGA)=0.00000000   f(TGG)=0.01412498   
    f(CTT)=0.01706858   f(CTC)=0.01650129   f(CTA)=0.01653291   f(CTG)=0.01863464   
    f(CCT)=0.01113452   f(CCC)=0.01076445   f(CCA)=0.01078508   f(CCG)=0.01215613   
    f(CAT)=0.01900737   f(CAC)=0.01837564   f(CAA)=0.01841085   f(CAG)=0.02075132   
    f(CGT)=0.01284071   f(CGC)=0.01241393   f(CGA)=0.01243772   f(CGG)=0.01401886   
    f(ATT)=0.02353302   f(ATC)=0.02275088   f(ATA)=0.02279448   f(ATG)=0.02569221   
    f(ACT)=0.01535154   f(ACC)=0.01484131   f(ACA)=0.01486975   f(ACG)=0.01676006   
    f(AAT)=0.02620610   f(AAC)=0.02533511   f(AAA)=0.02538366   f(AAG)=0.02861054   
    f(AGT)=0.01770392   f(AGC)=0.01711551   f(AGA)=0.01714831   f(AGG)=0.01932827   
    f(GTT)=0.01644982   f(GTC)=0.01590309   f(GTA)=0.01593357   f(GTG)=0.01795911   
    f(GCT)=0.01073088   f(GCC)=0.01037423   f(GCA)=0.01039411   f(GCG)=0.01171545   
    f(GAT)=0.01831833   f(GAC)=0.01770950   f(GAA)=0.01774344   f(GAG)=0.01999906   
    f(GGT)=0.01237522   f(GGC)=0.01196391   f(GGA)=0.01198684   f(GGG)=0.01351066   
. Time used: 				0h31m48s
. Seconds: 				1908
. MLTree: 				(V1-2_1:0.0632432172,955_148:0.2613481978,(((696_171:0.6321134813,839_154:0.1814095685):0.0669704938,448_142:0.1210794856):0.0205372881,((106_76:0.3061422750,((931_76:0.2169641342,33_76:0.0000000100):0.4255480458,750_76:0.2369262814):0.0342376502):0.0366189043,(((((51_136:0.1582881306,347_142:0.2362351015):0.0154912511,(808_76:0.3345130303,697_76:0.2152955985):0.0588730209):0.0118380957,969_171:0.1619311681):0.0110629998,((672_76:0.1943712499,648_171:0.1339842270):0.0219885813,(393_161:0.0000004496,814_161:0.0558238637):0.2450463016):0.0193604850):0.0336539177,(145_161:0.2616665407,(309_148:0.1915244582,((461_76:0.3756510147,(768_0:0.4120679750,114_76:0.5551768514):0.1903419577):0.0393188614,(((((312_0:0.1020184947,((((624_0:0.0331945548,(528_0:0.0221767984,779_0:0.0000010322):0.0446339169):0.0000008401,163_0:0.0710362261):0.0109017390,(248_0:0.2018937460,((895_0:0.0000007800,683_0:0.0000000100):0.0000018156,(352_0:0.0985077764,546_0:0.0656155350):0.0508494934):0.0204364820):0.0466561357):0.0111248969,450_0:0.0000009094):0.0113436545):0.0416686155,(((757_76:0.0661192315,((272_76:0.0552456800,(174_76:0.0329481187,(680_76:0.0329726202,217_76:0.0000000100):0.0327421915):0.0000008714):0.0226148569,(613_85:0.0331946389,67_76:0.0219849988):0.0102771808):0.0667243097):0.0000016931,(399_76:0.0771791336,993_76:0.0000009575):0.0550734932):0.0200835405,((874_148:0.1504749647,569_161:0.0701306830):0.0435333031,(((4_148:0.0482131953,(235_136:0.0330885245,474_142:0.0336984567):0.0334169192):0.0106645574,((((((12_161:0.0722297599,((182_148:0.0117361016,(275_142:0.0000004796,66_142:0.0221929418):0.0387914754):0.0662008198,428_142:0.1652542672):0.0198731017):0.0107591588,62_148:0.0000000100):0.0128045986,(187_161:0.1218953220,((644_154:0.0481137679,55_148:0.1045017455):0.0588733869,(342_161:0.0234109429,499_148:0.0000000100):0.0000007422):0.0158169807):0.0153826383):0.0000004577,650_171:0.0828986275):0.0000010772,(172_154:0.0870652976,980_154:0.0718343630):0.0149653439):0.0420596390,896_142:0.0357712558):0.0000010803):0.0000005038,(812_142:0.0000000100,921_142:0.0116899195):0.0675489789):0.0117146096):0.0811143802):0.0630937937):0.2699680504,954_0:0.0731849289):0.3356413151,(((((((97_76:0.1496029006,(871_76:0.1933015648,((((526_154:0.0329642451,((538_154:0.0000009282,1032_154:0.1211529598):0.0501368370,(((552_171:0.0869725847,(((126_171:0.0541577693,((74_171:0.0325858261,((467_171:0.0000000100,276_171:0.0000008556):0.0000004586,838_171:0.0000000100):0.0542580203):0.0053763413,(404_171:0.0000000100,802_171:0.0106735098):0.0208502844):0.0052646050):0.0107866129,((((1024_171:0.0000008264,425_171:0.0000000100):0.0000004551,730_171:0.0000000100):0.0539458129,820_171:0.0322431295):0.0105154554,((41_171:0.0107203281,458_171:0.0213012492):0.0216711971,651_171:0.0434655738):0.0103951937):0.0000009511):0.0000004480,(671_171:0.0651416976,615_171:0.0319880552):0.0108776337):0.0109426551):0.0100003730,(150_171:0.0000007283,221_171:0.0000000100):0.1098385937):0.0738171929,866_161:0.1065110842):0.0586259078):0.0174024631):0.0558566874,965_154:0.0579966180):0.1323583528,((146_85:0.0089613102,1010_142:0.0273043933):0.0263344536,((721_142:0.0229270889,((386_171:0.1763025445,702_142:0.0992526046):0.1082012563,((1009_171:0.3179808904,706_142:0.0969182160):0.0463348943,527_142:0.0648450152):0.0958701304):0.2096368899):0.0466565047,418_142:0.0537187932):0.0750672224):0.0154296451):0.1116505266,162_76:0.0277387575):0.0538246005):0.0670086577):0.3215904443,60_0:0.3046319427):0.0782048406,(((((705_0:0.0110846516,85_0:0.0000000100):0.0000009406,953_0:0.0000000100):0.0221834383,(23_0:0.0336853087,(((675_0:0.1027240405,851_0:0.0000000100):0.0111078229,318_0:0.0334712561):0.0000011350,485_0:0.0223447721):0.0110566138):0.0000009001):0.0784789910,722_0:0.0562537203):0.0000015454,590_0:0.0442696326):0.0708039247):0.1356479275,998_0:0.1852124549):0.0524236283,(789_0:0.0544823118,((922_0:0.0114647983,529_0:0.0217255710):0.0869247134,984_0:0.1309282023):0.0618063308):0.0419482250):0.1239218613,(631_177:0.3068457681,(465_76:0.1104510728,((61_142:0.1473605138,(((((265_154:0.0770093239,(((707_148:0.0713961466,(168_142:0.0693984862,198_142:0.1055806671):0.0132744690):0.0559184482,433_136:0.0111554326):0.0856781218,(((80_161:0.0769611883,(((1005_142:0.0997526044,(573_154:0.0000004587,962_154:0.0000000100):0.0662420758):0.0000018704,((456_136:0.0000000100,(((853_136:0.0830490473,1019_136:0.1466583628):0.0523974517,518_136:0.0367751093):0.0114869744,654_136:0.0000000100):0.0000004487):0.0000004529,302_136:0.0000000100):0.0000009328):0.0000008144,410_136:0.0000000100):0.0000010411):0.0000007144,(((((269_171:0.0404977755,929_171:0.0587396175):0.0336308240,353_177:0.0404549619):0.0347099964,((((732_177:0.0850461104,764_177:0.1077911009):0.1303432076,(945_177:0.0786614655,382_177:0.0218615323):0.0329038041):0.0000007402,(442_177:0.0000000100,299_177:0.0108192904):0.0000010760):0.0000007904,193_177:0.0000000100):0.0387259859):0.0287852796,665_161:0.0220610567):0.0220854379,(561_171:0.0335928365,521_171:0.0225210733):0.0554725444):0.0331847294):0.0000011526,((((422_136:0.0000000100,937_136:0.0000008546):0.0000007356,65_136:0.0000000100):0.0000011509,740_148:0.0771964155):0.0554698780,(900_161:0.0671222065,488_142:0.0218299434):0.0224275937):0.0102992476):0.0000007146):0.0000005082):0.0108485738,(((872_154:0.0332503333,501_154:0.0444215399):0.0451823341,(125_154:0.0000008436,767_177:0.0780312394):0.0334813045):0.0104840531,(699_148:0.0100231450,((391_154:0.1247082474,472_154:0.0164848887):0.0273374503,857_154:0.0118950459):0.0109987689):0.0230924551):0.0105117990):0.0214890137,(((170_148:0.0491040708,1012_148:0.0068922217):0.0349115139,407_142:0.1846721707):0.0650560606,241_148:0.1129931839):0.0235808121):0.0330524805,((316_76:0.0363541024,620_76:0.0194997460):0.0873849774,(630_76:0.0000007376,459_76:0.0000000100):0.0357624564):0.1044522445):0.0337873499,(95_154:0.0229379460,(388_154:0.0454266201,((144_161:0.0321060376,846_161:0.2096596934):0.1246505481,(((390_154:0.0639070261,(333_161:0.0584673612,((286_136:0.0000008885,351_136:0.0000000100):0.0125479872,(1018_177:0.1968955613,438_177:0.0095217258):0.0438421813):0.0233710303):0.0137723087):0.0213381459,(((5_76:0.0776297690,(((121_85:0.2358819580,((270_76:0.0395850064,739_76:0.1170404360):0.0502070072,478_142:0.1835215514):0.1803505838):0.0894641677,581_76:0.1056206522):0.0214673339,(247_76:0.1480403230,362_76:0.0000004863):0.0461932601):0.0407696127):0.0386763989,832_76:0.3696659590):0.1653459005,((((729_161:0.0560780185,588_177:0.1008543334):0.1248478276,((534_171:0.0586473252,(493_154:0.1133793211,637_154:0.0453904428):0.0153525707):0.0746915507,657_154:0.0467082079):0.0716328148):0.0573695696,225_161:0.2988829470):0.0586890843,((((((((45_154:0.0216398604,152_154:0.0441147043):0.0446989235,((678_171:0.0551657071,((296_171:0.0553119886,(712_177:0.0787977982,(1028_177:0.0000000100,25_177:0.1470144861):0.0221958182):0.0099839227):0.0304356771,(600_177:0.0336522393,(398_177:0.0447676867,566_171:0.0098561205):0.0330104168):0.0522891661):0.0281503511):0.0105559740,((957_171:0.0666879642,414_161:0.0554832183):0.0106571563,437_154:0.0216241617):0.0108769788):0.0216416857):0.0000005237,(((133_177:0.0000007656,891_177:0.0000000100):0.0106241481,511_177:0.0219618283):0.0667097509,((610_171:0.1002425086,366_171:0.0444427603):0.0331192745,227_171:0.1113562805):0.0000008988):0.0000011446):0.0108578683,817_177:0.0773278997):0.0689354588,(402_161:0.0341642123,563_161:0.0094268338):0.1134295712):0.0106634707,(((((492_154:0.0436219831,625_154:0.0335554078):0.0325732514,(852_154:0.0777135661,(77_154:0.0556700947,((822_171:0.1117416497,((184_154:0.0000000100,988_154:0.0000004478):0.0000007662,557_154:0.0108049753):0.0000010757):0.0221708219,(835_161:0.0107028063,737_161:0.0441274850):0.0446291603):0.0100180296):0.0328902197):0.0000010944):0.0000004752,748_154:0.1220384576):0.0000005161,(882_154:0.0791689471,(752_154:0.0000007791,698_154:0.0166272637):0.0155090973):0.0676668828):0.0000008181,((831_154:0.1022052155,918_161:0.0241631099):0.0739754390,973_161:0.0516478845):0.0598439862):0.0000004566):0.0547384861,((((((898_154:0.0224127278,775_154:0.0555583694):0.0299336400,597_171:0.0436084989):0.0157603483,295_161:0.0332208152):0.0447835330,(((734_154:0.0000007942,(((758_161:0.0000000100,834_161:0.0000004951):0.0334679052,278_161:0.0000005257):0.0682077540,((((661_177:0.0000005094,996_177:0.0221024549):0.0224445397,96_161:0.0566110053):0.0107695700,((902_177:0.0000000100,861_177:0.0802964563):0.0000011354,42_177:0.0000000100):0.0222432441):0.0000004893,((435_177:0.0333418249,638_177:0.1029393047):0.0337284199,(32_177:0.0000011386,2_177:0.0000000100):0.0561574854):0.0109738795):0.0343155622):0.0104718432):0.0112338891,(11_154:0.0452963470,731_154:0.0337763388):0.0104266939):0.0333241996,(255_161:0.0447660898,((679_154:0.0000000100,215_154:0.0221853239):0.0211629961,(323_171:0.0893019585,277_136:0.0234036767):0.0218837547):0.0121913644):0.0000007090):0.0228130952):0.0328565574,(417_154:0.0558875683,482_154:0.0442942741):0.0221557099):0.0343271999,413_161:0.1494684269):0.0237939278):0.0000004584,(((((((((749_177:0.0000007935,421_177:0.0000000100):0.0000011022,806_177:0.0000000100):0.0219529954,445_177:0.0000010338):0.0447236175,539_177:0.0789923141):0.0327394949,977_148:0.0552140288):0.0000021194,((212_154:0.1141510521,26_154:0.0105667572):0.0637197145,(((583_148:0.1048496141,827_161:0.0768593513):0.0423703925,553_154:0.1129178807):0.0111969524,128_161:0.0627317253):0.0198573456):0.0143123759):0.0219176827,(((932_171:0.0728516697,((206_177:0.0946325843,408_161:0.0629542558):0.0239555930,496_161:0.0373523387):0.0245347298):0.0320952836,829_154:0.0359438004):0.0377306698,989_148:0.0218614016):0.0000007246):0.0000007867,(304_161:0.0560207116,((((281_171:0.1517780831,1029_171:0.0334112208):0.0461932268,264_171:0.0327313824):0.0108602446,196_171:0.0560906207):0.0337758894,((447_161:0.0219179323,((127_161:0.0109404673,476_161:0.0664208630):0.0000010124,959_161:0.0328838162):0.0218628418):0.0000008090,394_171:0.0218679277):0.0109182340):0.0000007155):0.0218328507):0.0000010012,116_154:0.1009545801):0.0448729080):0.0000004841):0.0534507964):0.2107381129):0.0313551100,824_154:0.0685783360):0.0956978545):0.0000017565):0.0710716702):0.1345966776):0.0129570623):0.2601760815,944_136:0.1811663838):0.2907725340):0.1137800903):0.1186058764):0.2030346640,((((((609_154:0.0099365161,574_161:0.1381342019):0.0933722565,(384_136:0.0000008536,859_154:0.1250002344):0.0099851912):0.0621905986,((53_154:0.1028823728,(710_154:0.0665419358,(49_154:0.0109262574,599_154:0.0000009963):0.0467164585):0.0331510745):0.0195953020,858_136:0.0596487775):0.0296546856):0.0290913727,860_148:0.0871418337):0.0415760135,(725_154:0.0461999314,349_177:0.1278308621):0.0681737008):0.5904068761,(890_0:0.0201694586,154_0:0.1042183029):0.1660669751):0.3459870225):0.0661673639):0.0217237403,((((385_76:0.3527980124,543_76:0.1615754205):0.0639138184,((((((743_85:0.0676875046,473_85:0.0334338023):0.0164402766,256_85:0.0613131777):0.0228849786,794_76:0.0271306664):0.1160675542,((((((((((554_161:0.0540560872,632_161:0.0313365923):0.0018070519,(((990_171:0.0217217204,406_177:0.0000000100):0.0545962462,372_171:0.0326297966):0.0000008864,((173_177:0.1108899034,(((((156_161:0.0328042237,6_171:0.0437055504):0.0107099347,((704_171:0.0000004632,545_171:0.0215930454):0.0216591774,((516_171:0.0000011509,559_171:0.0114650529):0.0326420314,370_161:0.0107560566):0.0000008300):0.0000009048):0.0000004514,((((805_177:0.0000000100,230_171:0.0217374602):0.0000010012,360_177:0.0000000100):0.0000005845,(999_171:0.0000010190,250_171:0.0000000100):0.0108033114):0.0659691513,1000_171:0.0548441262):0.0110113507):0.0000007926,560_171:0.0325777625):0.0000007149,((841_171:0.0732075092,(88_171:0.0199608812,(915_177:0.0665993886,753_177:0.0332809571):0.0121198786):0.0250487036):0.0237794628,((787_177:0.0000000100,910_177:0.0000008609):0.0000010869,668_177:0.0000000100):0.0353483291):0.0302279492):0.0374042493):0.0613701588,(652_161:0.0000004582,(636_161:0.0555453268,682_171:0.1211226137):0.0239418635):0.0216413597):0.0118268207):0.0107835194):0.0140231966,(1001_177:0.0000000100,(616_177:0.0216627168,29_177:0.0325695995):0.0000007020):0.0406057224):0.0779416689,703_142:0.0552450060):0.0109619705,(((713_171:0.1011714231,(982_161:0.0775245298,862_171:0.0553832468):0.0000004512):0.0217842690,(773_171:0.0789905054,(522_171:0.1000731146,271_171:0.0275084023):0.0173189540):0.1253799046):0.0000011426,(((623_171:0.1243332638,711_177:0.0048168379):0.0061269365,981_177:0.0000008799):0.0220732578,((640_177:0.1454675812,818_171:0.0903524912):0.0089970758,727_171:0.0852054650):0.0352794252):0.0332430654):0.0109088457):0.0000004862,436_148:0.0442409353):0.0551050482,((165_136:0.0776381500,((843_142:0.0000000100,287_154:0.0894855992):0.0563599594,991_142:0.0565525058):0.0056430139):0.0047645482,908_136:0.0330674061):0.0000009972):0.0111997135,(249_161:0.1167376006,(((((((340_148:0.0109169859,867_148:0.0000000100):0.0000004698,935_148:0.0000000100):0.0000007811,763_148:0.0000000100):0.0000027253,155_148:0.0219240780):0.1273554627,((82_142:0.0000004689,677_142:0.0000000100):0.0113300280,497_161:0.0105038087):0.0329785819):0.0394534141,(((((((((635_76:0.0778651184,288_85:0.0000008839):0.0109526324,((555_76:0.0109939408,659_76:0.0110224305):0.0219882025,341_85:0.0332612129):0.0000007781):0.0000010910,979_76:0.0222034501):0.0000008657,484_76:0.0330128778):0.0000009617,578_85:0.0667205561):0.0217440207,975_85:0.1366579892):0.0784615443,589_76:0.0351176828):0.0330633161,((((81_142:0.0000008542,371_142:0.0000000100):0.1861328799,642_142:0.2247450993):0.0520859069,(319_76:0.0333059990,1022_76:0.0000007180):0.0119133437):0.0226727769,591_76:0.0555650423):0.0495513862):0.0497371632,(618_76:0.0296750739,((122_76:0.0000004614,533_76:0.0000000100):0.0360327196,(136_85:0.0000000100,515_85:0.0446449320):0.0198778059):0.0394533053):0.0202737460):0.0696030517):0.0427315489,((((550_136:0.0000000100,(141_136:0.0000007253,751_136:0.0000000100):0.0000010305):0.0106966345,809_136:0.0110721081):0.0555657341,(1006_142:0.0110505722,((798_148:0.0000011430,1025_148:0.0000001138):0.0000007167,(868_154:0.0236156057,99_154:0.0000011425):0.0328893797):0.0108988657):0.0557013785):0.0000008606,(((320_136:0.0000000100,((686_136:0.0000010464,290_136:0.0000000100):0.0000004598,204_136:0.0000000100):0.0000009296):0.0111926848,799_161:0.0442974311):0.0108141242,(((909_154:0.0108903177,(((((284_171:0.0116051928,500_171:0.0109325873):0.0000010933,(934_171:0.0559824579,((300_171:0.0000000100,186_171:0.0218606118):0.0108118387,303_171:0.0220124355):0.0110257722):0.0110618754):0.0000004720,509_171:0.0952310157):0.0000053394,(894_171:0.0562907665,978_171:0.0337564059):0.0443567337):0.0217763343,(507_171:0.0329879551,((166_161:0.0221884991,549_161:0.0561725761):0.0335506096,334_171:0.0672017593):0.0000023052):0.0110291537):0.0111172515):0.0000010963,(((((((((403_177:0.1502121185,468_177:0.0000000100):0.0000007647,148_177:0.0000000100):0.0000004760,(101_171:0.0667608201,926_161:0.0109867518):0.0108963176):0.0236835018,(((759_171:0.0000000100,244_171:0.0000004743):0.0330509293,462_171:0.0000011188):0.0153670387,(772_177:0.0000011370,576_177:0.0000000100):0.0175277726):0.0140794469):0.0281419995,(311_148:0.0000010977,132_148:0.0553508314):0.0000019358):0.0111189694,(791_161:0.0000011517,415_161:0.0000000100):0.0556635756):0.0218122909,(234_136:0.0830643798,434_142:0.0328092568):0.0000004599):0.0000008018,292_148:0.0219682808):0.0000004693,263_161:0.0330413276):0.0109158238):0.0431783590,(741_142:0.0386621801,159_142:0.0985725109):0.0426674510):0.0120377836):0.0110063382):0.0000008149):0.1048863967):0.0069943891):0.0551727641,57_161:0.1005225265):0.0353952927,245_76:0.0700855087):0.0477233799):0.0382169311,985_142:0.2125918878):0.0317499883,(873_85:0.0803078332,(708_76:0.0338974482,676_76:0.0679796886):0.0092864135):0.0140155966):0.1854420509):0.2714703744,((((608_0:0.1284479697,796_0:0.0000011095):0.0411198151,605_0:0.0813585783):0.0144457141,((76_0:0.0000140999,849_0:0.0000000100):0.0231264936,970_0:0.1250480658):0.0553517450):0.2027622521,(216_0:0.1385205457,669_0:0.0000005626):0.2115044104):0.2200456786):0.3082455929,(((((((((((((((((((((((112_154:0.0563636166,884_154:0.0000013919):0.0303505801,((((540_171:0.0366385171,930_171:0.1043687086):0.1022477582,21_154:0.0118421517):0.0060200223,(102_177:0.0383828936,211_177:0.1039698544):0.0586457212):0.2189558430,((((52_148:0.0565704677,232_148:0.0223526671):0.0460650830,(117_154:0.0107081252,879_154:0.0677052411):0.0707113443):0.0171459385,(((((((939_136:0.0000004965,765_171:0.1519397337):0.3232778075,441_136:0.0111787043):0.0000008792,(863_136:0.0000011015,233_136:0.0000000100):0.0000004778):0.0000010987,260_136:0.0000000100):0.0337409326,(((335_142:0.0336012127,904_142:0.0222194281):0.0000007903,(376_142:0.1160148031,681_142:0.0938816990):0.0210006244):0.0085431382,792_142:0.0476123115):0.0226621227):0.0000005779,(816_136:0.0000004849,947_136:0.0000000100):0.0814596211):0.0110694601,(((307_161:0.0449196008,207_177:0.0679230435):0.0000009597,(46_154:0.0000008010,1016_154:0.0000000100):0.1382583035):0.0110188474,((((222_154:0.0000007261,24_154:0.0795455388):0.0746254709,(670_154:0.0000005014,941_154:0.1374770186):0.0623966983):0.0221607813,(((151_154:0.0109893920,27_154:0.0111817604):0.0330137233,258_154:0.1049542248):0.0806924327,762_154:0.0000010979):0.0506772275):0.0283649160,((176_154:0.0241346901,(826_154:0.0804749550,(((((111_154:0.0334217670,(75_154:0.0110803941,110_154:0.0110671521):0.0000008005):0.0110774326,16_154:0.1146759382):0.0000010680,(720_171:0.0676885759,629_161:0.0219828772):0.0113644497):0.0110884772,((113_154:0.0809139642,10_154:0.0000000100):0.0000010763,793_154:0.0446678966):0.0000008900):0.0000004662,(((209_154:0.0222064379,((332_171:0.0900410477,(93_171:0.0332243962,361_171:0.0563756430):0.0955905190):0.0338461914,747_154:0.0653013602):0.0132750833):0.0111291145,423_154:0.0000008845):0.0111528128,(321_171:0.1543076139,746_154:0.1050185505):0.0098031836):0.0110378299):0.0000011340):0.0110855506):0.0000004934,((((530_161:0.1050559296,(((972_177:0.0682584684,810_161:0.0561959390):0.0000008032,(850_154:0.0929953618,958_154:0.0907382239):0.0336980246):0.0226102156,(639_154:0.0442604829,992_177:0.0443191208):0.0014060391):0.0095590116):0.0217797282,164_171:0.1160378293):0.0480379981,((((400_177:0.0758291932,(((558_171:0.0000000100,190_171:0.0000011115):0.0000010444,897_171:0.0917418800):0.0134609118,313_177:0.0658218359):0.0308435958):0.0416800958,(((800_161:0.0000000100,(848_161:0.0000000100,236_161:0.0222378261):0.0000008754):0.0000011531,777_171:0.1024293730):0.0000004717,964_161:0.0110848265):0.0000011116):0.0000011201,((58_177:0.0449060752,948_177:0.0000010111):0.0222943470,(628_177:0.0000000100,684_177:0.0110579067):0.0111151502):0.0335396660):0.0000009836,37_171:0.0909569671):0.0111443719):0.0094962977,(((949_171:0.0263622102,614_136:0.1578814496):0.1056626040,325_171:0.0000005499):0.2178102520,283_171:0.0253931472):0.0690806184):0.0130315778):0.0227264772):0.0000005109):0.0434508070):0.0413059052):0.0231785044,253_136:0.0275944944):0.0625870904):0.0168187948):0.0609599703,306_154:0.0801436028):0.0570888468,580_154:0.0000009409):0.0677218643,523_154:0.0000010643):0.0679407936,((((89_161:0.1047379963,490_161:0.0432777814):0.0150742047,15_161:0.0318959270):0.0109872982,470_154:0.0318082085):0.0129444053,475_161:0.0110918896):0.0000008522):0.0110503948,(845_161:0.0000000100,443_161:0.0000010988):0.0793370150):0.0000010748,(171_171:0.0224478676,606_161:0.0224161842):0.0222535732):0.0111746220,(((((((((695_177:0.0000008268,285_177:0.2134963126):0.0224213735,192_177:0.0000000100):0.0223345370,(338_177:0.0000000100,135_177:0.0000011305):0.0114009444):0.0686618522,124_171:0.0337565739):0.0112800956,(13_161:0.0111001965,(326_171:0.0000007380,243_171:0.0922126735):0.0222506089):0.0110800189):0.0000008769,((923_171:0.0000000100,547_171:0.0000008421):0.0447392376,237_171:0.0337029181):0.0111884034):0.0000011428,634_171:0.0792527316):0.0000007349,107_171:0.0335860799):0.0111680763,(760_154:0.0000008895,199_154:0.0000000100):0.0223702683):0.0111671637):0.0110421031,(((((100_177:0.0620422943,(103_171:0.0318258828,((744_171:0.0472233114,504_171:0.0782336827):0.0580933949,259_171:0.0465280848):0.0108316538):0.0401560365):0.0100098308,976_171:0.0449441240):0.0337626182,((((466_177:0.0391875602,78_177:0.0557605079):0.0668757056,514_177:0.0333379769):0.0583376432,856_171:0.0221064830):0.0348223114,223_154:0.0335006546):0.0225607853):0.0000009171,59_136:0.0679845915):0.0331894196,(586_148:0.0447973803,1011_148:0.1635512234):0.0000005125):0.0228247388):0.0110546397,266_161:0.0449061527):0.0000004797,((745_148:0.0761461773,911_148:0.0614047890):0.0109268418,(479_148:0.0339231133,(452_142:0.0000006365,298_142:0.0796961734):0.0224842826):0.0181402277):0.0153606755):0.0112222614,(((((224_154:0.0983831433,328_154:0.0280971567):0.0546122141,641_154:0.0392877210):0.0323221848,(((460_142:0.0111109087,((246_154:0.1271780192,598_148:0.0226710420):0.0333413551,(869_142:0.0000000100,231_142:0.0000004878):0.0000004526):0.0335017033):0.0335992942,(178_142:0.0569517704,(524_148:0.0000010984,327_148:0.0000000100):0.0450765288):0.0332476481):0.0225296060,836_148:0.0564647782):0.0000009217):0.0337047453,((378_154:0.0562972692,(((619_171:0.0094495558,536_171:0.1417266443):0.0828618652,906_154:0.0681724839):0.0111624927,952_148:0.0000008190):0.0117495791):0.0109978110,811_148:0.0116181825):0.0681656153):0.0111918343,((83_148:0.1038772622,(709_148:0.0226815577,933_148:0.0111525233):0.0104730103):0.0231233112,513_148:0.0224243812):0.0000010904):0.0000004878):0.0000004766,((((((((((440_85:0.0000000100,655_85:0.0111960188):0.0114504333,537_85:0.1284026232):0.0224119665,((412_76:0.0684025727,71_76:0.0000004946):0.0226635612,(381_76:0.0000000100,612_76:0.0000008350):0.0227729806):0.0109959926):0.0114127811,((365_85:0.0000008949,828_85:0.0000000100):0.0000010898,491_85:0.1400455497):0.0687596680):0.0110427486,(339_142:0.1890645008,(579_85:0.0000084649,963_85:0.0000000100):0.0104660700):0.0233095809):0.0000005420,626_85:0.0450953116):0.0000009703,((((337_85:0.0705613465,(790_148:0.0196129138,301_148:0.0608696818):0.2215103415):0.0366038947,797_85:0.0447016827):0.0510561742,(((350_76:0.0453065942,35_76:0.0488749745):0.0237710981,(219_76:0.0431744149,(180_85:0.1403624102,(((946_177:0.1714588904,84_161:0.0422396121):0.1116736060,((28_142:0.0936460559,(((542_161:0.0108764938,50_161:0.1693480929):0.0625440374,(((343_171:0.0112034593,565_161:0.0336854940):0.0000011184,(658_171:0.0110829580,183_171:0.1174672163):0.0457181133):0.0222321015,43_171:0.0228859093):0.0571903816):0.0122932057,268_161:0.0096549905):0.0372614475):0.0237865627,(289_171:0.0806966212,(((864_171:0.0000000100,1015_177:0.0237168245):0.0571869697,229_161:0.0112441111):0.0113663410,(387_171:0.0000000100,(693_171:0.0000008576,315_171:0.0000000100):0.0000008382):0.0456274337):0.0000005121):0.0000010033):0.0737603265):0.0988745468,(((690_85:0.0226303682,525_85:0.0226349294):0.0000006443,((((738_85:0.0114583155,(305_85:0.0000000100,689_85:0.0000007985):0.0227207907):0.0113544675,((((724_85:0.0824510616,118_85:0.0000000100):0.0000004700,997_85:0.0000000100):0.0226452878,(317_85:0.0112914648,1008_85:0.0000000100):0.0457299329):0.0000005066,815_85:0.0574860835):0.0000004543):0.0000007971,(331_85:0.0575379855,544_85:0.0551927782):0.0138443859):0.0000010110,(((420_148:0.2028259774,647_85:0.0255620154):0.0469587048,48_85:0.0303216859):0.0251081343,(807_85:0.0235748099,123_85:0.0219943605):0.0765413498):0.0315310300):0.0457292144):0.0229093903,(685_85:0.0000007666,756_85:0.0462306663):0.0112216032):0.0813343983):0.0413790217):0.0747860065):0.0000029438):0.2084005896,(502_85:0.0000010777,(942_85:0.0112630251,94_85:0.0109727356):0.0338651545):0.1195221114):0.0105364680):0.0638811745,((240_85:0.0459404037,3_76:0.0343294564):0.0209942913,(377_85:0.0226484852,950_85:0.0224570558):0.0125984057):0.0809480876):0.0125163408):0.0319511931,((((((364_161:0.0457102641,736_171:0.0803952948):0.0094738983,881_171:0.0344208422):0.0573887138,((((666_154:0.0000009894,257_154:0.0000000100):0.0448098171,(194_154:0.0000005016,348_154:0.0000000100):0.0000010305):0.0109750239,(293_154:0.0000000100,36_154:0.0000000100):0.0112261515):0.0340935266,((664_154:0.0907156191,160_154:0.0341832602):0.0274217020,983_154:0.0781169894):0.0188837411):0.0223917364):0.0543874340,((131_142:0.1142246508,621_142:0.0715824076):0.0341817425,(875_142:0.0000007633,653_142:0.0000000100):0.0000005292):0.0255449274):0.0438601008,532_142:0.0473951692):0.0202534426,91_154:0.1290956733):0.1199892793):0.0369949502,899_136:0.1155519132):0.0227538532,((((761_148:0.1042847206,((803_154:0.0255819928,(238_154:0.0000000100,1027_154:0.0000007799):0.0458862013):0.0648192634,108_142:0.0348664409):0.0114508505):0.0243866771,568_154:0.0195352365):0.0332447678,(203_154:0.1419933052,582_154:0.0819248517):0.0245639185):0.0080198682,951_142:0.0570404849):0.0951600509):0.0337988529):0.0000011359,(((714_136:0.0000000100,((877_136:0.0000000100,520_136:0.0000004742):0.0000008284,18_136:0.0000000100):0.0000007378):0.0000019722,197_136:0.0000000100):0.0223940273,20_142:0.0336705476):0.0111411963):0.0164459577,((87_148:0.0000017475,1004_148:0.2347002889):0.0403264892,169_161:0.0675453410):0.0628867097):0.0416097911,480_148:0.0697437448):0.0453868131,487_136:0.0343102252):0.0272535919,140_161:0.0642335403):0.1456423341,512_154:0.1366458073):0.1221430190,((392_148:0.0920371818,602_142:0.0960331745):0.0587435602,130_142:0.0235372407):0.1132986402):0.0909011881,((778_171:0.0957742142,185_154:0.0436324526):0.2703820948,(570_85:0.1814817900,971_154:0.1816282720):0.3786181513):0.2164623384):0.2245672989,((1014_0:0.0000000358,649_0:0.1740061553):0.0756757129,((214_0:0.0916276424,916_0:0.0452454580):0.0560961181,((((((1026_0:0.0218501004,601_0:0.0000000100):0.0902339336,(((175_0:0.0000008712,469_0:0.0000000100):0.0000010924,742_0:0.0000000100):0.0000007000,453_0:0.1121387621):0.0000010131):0.0000010854,188_0:0.0671662607):0.0210689982,503_0:0.0908111346):0.0239196935,((595_0:0.0790872555,577_0:0.0000004475):0.0669444058,660_0:0.0344537020):0.0457094381):0.0678435042,((((1020_0:0.1239558466,887_0:0.1217175952):0.2245597452,449_0:0.0000008616):0.1133350222,345_0:0.0229809070):0.0513880395,(((878_0:0.0794358709,(788_0:0.0915979439,218_0:0.0565277262):0.0000009642):0.0335896331,481_0:0.0000003499):0.2267788757,((531_0:0.0303432110,((1007_0:0.0000000100,455_0:0.0000010607):0.1299421683,((((((((((((771_171:0.0000010837,147_171:0.0000000100):0.0442982509,770_161:0.0440969238):0.0100025255,(405_171:0.0107407092,201_171:0.0108068462):0.0545626318):0.0110234018,(((47_171:0.0323598296,(870_171:0.0000007236,(776_171:0.0000000100,719_171:0.0000007717):0.0216097754):0.0545125625):0.0000005010,297_171:0.0323245785):0.0973093235,855_171:0.0636272546):0.0157883020):0.0000011282,228_171:0.0763919915):0.0327347312,((((359_161:0.0322767757,430_154:0.0000004495):0.0000008642,((((((9_154:0.0000000100,572_154:0.0000007424):0.0325791430,(((68_154:0.0106969219,(494_161:0.0323618701,535_154:0.0432703465):0.0000007182):0.0000004917,774_161:0.0323618144):0.0000004741,262_154:0.0214316255):0.0214502455):0.0000008442,(((567_171:0.0431973343,548_161:0.0000009351):0.0215270999,(844_154:0.0000000100,966_154:0.0000008272):0.0107486349):0.0000007303,439_154:0.0216630039):0.0432198992):0.0000008974,202_154:0.0876800934):0.0000004750,611_154:0.0991705339):0.0626910677,161_154:0.1078684351):0.0616682019):0.0553777708,928_154:0.0096910755):0.0555188321,((((((444_148:0.0000010656,471_148:0.0000000100):0.0000009318,(205_154:0.0135498865,119_154:0.1102071314):0.0297557842):0.0106560972,(((177_154:0.0000000100,(506_154:0.0000000100,354_154:0.0106858721):0.0000007704):0.0323595715,(254_154:0.0000000100,584_154:0.0000004803):0.0214826423):0.0107504690,(375_154:0.0546581633,(627_154:0.0000011505,842_154:0.0000000100):0.0320426812):0.0214867431):0.0000008826):0.0106407922,892_154:0.0213903550):0.0000008047,885_161:0.0322284824):0.0000005927,920_154:0.1560405784):0.0107083125):0.0108124213):0.0722543046,813_154:0.0373639071):0.0730952144,1_148:0.1305334392):0.0350563525,(330_148:0.0326423682,(446_171:0.1455127839,424_154:0.0000011515):0.0215461189):0.0950934811):0.1553402802,(457_85:0.0217282031,54_85:0.0763667875):0.0343106810):0.0772116358,((191_76:0.0000004546,505_76:0.2107998150):0.0250004132,344_76:0.0525607446):0.2358910995):0.0673798656,((((498_148:0.0324750000,(575_148:0.0000000100,((617_148:0.0000000100,726_161:0.0661315151):0.0000009841,419_148:0.1005645849):0.0000011094):0.0000007970):0.0128370426,(880_136:0.0664449577,825_142:0.0318617389):0.0207440724):0.2435794057,((((876_85:0.0100579783,322_85:0.1839446541):0.0449084962,383_85:0.0330575608):0.0581824225,830_76:0.0638413609):0.0219982034,(426_76:0.0992968528,662_85:0.1612718701):0.1786978924):0.0577182701):0.1229098135,717_85:0.0206710920):0.1008763045):0.2229288338):0.0425393412):0.0443278330,(((((((((517_0:0.0944956009,(210_0:0.0124712348,592_0:0.1001637837):0.0116401825):0.0545385438,673_0:0.0342833734):0.0116795337,397_0:0.1037441427):0.0755283303,363_0:0.0657687535):0.1292718574,464_0:0.0193531354):0.0589369136,782_0:0.0000005115):0.0228107620,226_0:0.0904511231):0.0222377584,((((571_0:0.0215826065,195_0:0.1290043357):0.0689044899,780_0:0.0331988632):0.0334032630,587_0:0.0000010854):0.0000011429,974_0:0.1491139148):0.0116847634):0.0485726688,((((781_0:0.0676819284,((153_0:0.0223838299,956_0:0.0226959382):0.0226143289,((865_0:0.0341227984,(961_0:0.0000008967,356_0:0.0000000100):0.0566902242):0.0334462568,(943_0:0.0452777914,622_0:0.0338406448):0.0569679814):0.0000022703):0.0114684886):0.0685825359,986_0:0.0455843281):0.0448775786,56_0:0.0575304701):0.0907432720,(((((716_85:0.0550851632,(1017_85:0.0000000100,157_85:0.0000008650):0.1049899684):0.0112464777,((692_85:0.0900363939,(821_136:0.0448568039,604_136:0.0493754798):0.0767135618):0.0131245344,510_85:0.0000009972):0.0920518377):0.0342190149,919_76:0.0000005330):0.0165665498,(585_76:0.1055388792,718_85:0.1134370066):0.0660671837):0.2448404701,(427_0:0.5410639603,((607_76:0.0247919828,273_76:0.2885577590):0.2665884803,((((889_76:0.0000007369,833_76:0.0000000100):0.0000007826,((((603_76:0.0445499892,((((431_85:0.0329727253,167_76:0.0000010470):0.0557354736,(((213_76:0.0000000100,(416_76:0.0000011081,960_76:0.0000000100):0.0000007186):0.0790878105,(769_76:0.0000000100,30_76:0.0000004754):0.0789927729):0.0111850379,454_76:0.0894360374):0.0222633403):0.0000008566,(754_76:0.0000000100,336_76:0.0000004814):0.0676292575):0.0221414822,((633_85:0.0109696098,495_85:0.0335258411):0.0222286446,(7_76:0.0110081150,519_76:0.0110045533):0.0000019300):0.0333143925):0.0111170714):0.0000004866,19_76:0.0905710699):0.0000005088,208_76:0.0673795939):0.0000007733,596_76:0.0914511739):0.0790163435):0.1136395473,562_76:0.0000011127):0.0923962723,((541_76:0.0778125315,64_76:0.0548758017):0.0000010103,(401_76:0.0997985955,((138_76:0.0663732051,735_76:0.1357082919):0.0110744605,(261_76:0.0551462180,(355_85:0.0469854746,(((((((((508_171:0.0222194989,674_171:0.0000009262):0.0335080109,903_171:0.0791654563):0.0000008869,1021_161:0.0222752624):0.0000011076,1031_171:0.0680567130):0.0940366700,667_161:0.0678362136):0.0640557007,282_171:0.0109546882):0.0000021689,368_161:0.0441072142):0.0804395569,(((645_142:0.0420600371,(((914_142:0.1142928539,(252_136:0.0796146602,688_148:0.1607848414):0.0746873738):0.0592814063,(179_154:0.1493101861,1013_154:0.0090097556):0.0587493727):0.0172585411,(((((139_171:0.0450416660,(379_171:0.0000009286,432_171:0.0000000100):0.0338825168):0.0000004573,(((134_171:0.0000000100,656_171:0.0000007300):0.0000004943,90_171:0.0222996932):0.0111717881,314_171:0.0793849671):0.0566524373):0.0112795315,(63_171:0.0336738622,886_171:0.0339742138):0.0112883923):0.0683453503,((924_161:0.0227515503,(149_142:0.1981670251,((927_171:0.0000009137,39_171:0.0000000100):0.0349011316,267_171:0.0213604004):0.0454831084):0.0495605282):0.0108173050,(137_161:0.0000000100,40_161:0.0111486299):0.0000005190):0.0450613047):0.0113730375,((551_142:0.1392089947,854_148:0.0111766403):0.0000017610,556_154:0.0224214387):0.0000007538):0.0104454603):0.1341207552):0.0142858655,1003_142:0.1130606997):0.0000011952,(105_171:0.1347992521,907_161:0.0388766162):0.0293986086):0.0314684261):0.0509585624,(564_154:0.1170928257,((((((733_154:0.0000000100,486_154:0.0000008563):0.0790749625,(142_154:0.0442851866,104_154:0.1021541168):0.0327945094):0.0542143584,(38_154:0.0283020209,294_154:0.0298633545):0.0000047064):0.0722179656,(((98_161:0.0453092622,1002_154:0.1048114464):0.0133253536,(((463_161:0.0795632517,((((291_154:0.0000000100,329_154:0.0000011408):0.0913588187,(((((((14_154:0.0683270063,477_154:0.0567969282):0.0112733815,(374_154:0.0279207421,801_154:0.0533011011):0.0084669943):0.0113076857,(883_148:0.0000000100,22_148:0.0000009810):0.0111772299):0.0111413868,((938_154:0.0332585785,784_154:0.0000000100):0.0250333804,((279_177:0.0789138693,(346_171:0.0000000100,0_171:0.0000008762):0.0220734846):0.0225082059,(220_161:0.0000011240,723_161:0.0000000100):0.0220049315):0.0768370190):0.0334462547):0.0000010786,429_148:0.0561882059):0.0000011530,396_148:0.0335031922):0.0000009954,(70_142:0.0337205564,((917_142:0.0674502880,913_142:0.0681403866):0.0000005103,(200_142:0.0336631271,369_142:0.0913634638):0.0115140965):0.0219842209):0.0221998941):0.0111238244):0.0000011466,(280_148:0.0000004514,274_148:0.0000000100):0.0223476460):0.0224914015,(239_154:0.0450896294,(158_148:0.0680714901,242_148:0.0000000100):0.0109707641):0.0113289728):0.0000008168):0.0108041575,(((((((823_154:0.1098564565,(847_154:0.0468998722,(967_161:0.1243207719,69_161:0.0240914265):0.0114000525):0.0137345701):0.0115875145,79_154:0.0270293599):0.0064237432,((755_161:0.0738186174,701_171:0.2027820560):0.0176623420,694_171:0.0914074385):0.0120903401):0.0111926084,(((840_171:0.0774067357,785_171:0.0251799539):0.0219336758,((905_177:0.0000005244,357_177:0.1241007119):0.0310804399,373_177:0.0709763756):0.0516604702):0.1017065168,728_161:0.0234115899):0.0329869595):0.0000011038,804_161:0.1261104306):0.0224190345,(73_154:0.0678704520,411_154:0.0816456548):0.0118985511):0.0000005432,(129_171:0.0494585193,(((483_171:0.0232653972,8_171:0.1038825379):0.0327413477,189_177:0.1405260477):0.0386333044,912_171:0.0592302503):0.0418421978):0.0414426520):0.0054505196):0.0057641927,((120_148:0.0224961554,(((92_161:0.0000008186,489_161:0.0000005532):0.0564619259,(143_154:0.0335521753,663_154:0.0224379388):0.0000008841):0.0219697760,((687_161:0.0365338797,(1030_161:0.0221703968,1023_177:0.0000000100):0.0205970887):0.0107840312,968_177:0.1012959614):0.0136584785):0.0000010435):0.0111755755,((786_154:0.0000000100,358_154:0.0000007700):0.0000004587,766_154:0.0000000100):0.0566889642):0.0000009720):0.0091726819):0.1045710786,(((888_154:0.1627764838,389_177:0.0817572507):0.0322484195,995_154:0.0664137123):0.0000007671,(115_161:0.0569426747,795_161:0.0770208512):0.0110832687):0.0236244936):0.0159976698):0.0288577991,593_154:0.0778830454):0.0368066678,(819_161:0.0691911836,(((324_171:0.0110073972,837_171:0.1111312285):0.0426320729,(((310_171:0.0441582461,994_171:0.0330125499):0.0330188901,380_171:0.1007461577):0.0000004660,(((643_171:0.0556918440,((((646_171:0.0554136348,(109_171:0.0000000100,700_171:0.0000010687):0.0000008117):0.0109702472,86_171:0.0000000100):0.0459276716,451_171:0.0801998455):0.0098646353,251_171:0.0673657155):0.0000008211):0.0000009127,((987_177:0.0671528407,893_171:0.0220894215):0.0000011537,((395_171:0.0441344360,181_171:0.0000000100):0.0000008206,691_171:0.0000000100):0.0000008528):0.0555365799):0.0114711855,44_171:0.0908656912):0.1373259607):0.0231079543):0.0390219093,(940_171:0.0869252435,(715_177:0.0000009370,(936_177:0.0109514674,(72_177:0.0402974249,(((367_171:0.0000025766,783_171:0.0450296533):0.0332821799,(594_177:0.0000010442,925_177:0.1254875666):0.0917427716):0.0340677813,(901_177:0.0000000100,(308_177:0.0000000100,(34_177:0.0110763980,17_177:0.1084781605):0.0000010480):0.0000009036):0.0000005729):0.0995668781):0.0788209061):0.0000004698):0.0142347454):0.1506350251):0.0281504491):0.0002870626):0.0516449824):0.0659522495):0.2145408007):0.0074487990):0.0223171321):0.0106676421):0.0220357628):0.0198723353):0.0583212114):0.7927506039):0.1958139965):0.1167127328):0.0129628301):0.0480391287):0.0419489276):0.1386217913):0.0389876989):0.0231278838):0.0415758432):0.1767212093):0.2295555040):0.1040219486):0.1972518381):0.0141233507):0.0480986073):0.0150284110):0.0106264256):0.0120506135):0.0259652046);
. MLTreeSize: 				95.1926
. Omega partition indexes: 		0 0 0 0 0 0 0 0 0 0 0 0 0 0 0 0 0 0 0 0 0 0 0 0 0 0 0 0 0 0 0 0 0 0 0 0 0 0 0 0 0 0 0 0 0 0 0 0 0 0 0 0 0 0 0 0 0 0 0 0 0 0 0 0 0 0 0 0 0 0 0 0 0 0 0 0 0 0 0 0 0 0 0 0 0 0 0 0 0 0 0 0 0 0 0 0 
# 
# If you use IgPhyML, please cite:
# K.B. Hoehn, G Lunter, O.G. Pybus
# A phylogenetic codon substitution model for antibody lineages
# Under review
# 
# and
# 
# M. Gil, M.S. Zanetti, S. Zoller and M. Anisimova 2013
# CodonPhyML: Fast Maximum Likelihood Phylogeny Estimation under Codon Substitution Models
# Molecular Biology and Evolution, pages 1270-1280, volume 30, number 6
# 
# If you use aBayes branch supports please cite:
# M. Anisimova, M. Gil, J.F. Dufayard, C. Dessimoz and O. Gascuel 2011
# Survey of branch support methods demonstrates accuracy, power, and robustness of fast likelihood-based approximation schemes. Syst Biol 60:685-699
