# Supplementary material for: A Phylogenetic Codon Substitution Model for Antibody Lineages
Source: Genetics. 2017 Mar 16;206(1):417–27. doi: 10.1534/genetics.116.196303 (PMC5419485; doi:10.1534/genetics.116.196303)
Supplement: Supplementary file 2 [file 417FileS2.zip › Code/Sequences_Trees/CH103.FWR.CDR.fa.phy_igphyml_stats.txt_h0]

# oooooooooooooooooooooooooooooooooooooooooooooooooooooooooooooooooooooooooooooooo
#                       --- IgPhyML 0.1 201607.25 ---
#                Kenneth B Hoehn, Gerton Lunter, Oliver G Pybus
#                                 
#                                 
#                          Based off of codonPhyML
# Marcelo S Zanetti, Stefan Zoller, Manuel Gil, Louis du Plessis, Maria Anisimova
#                  http://sourceforge.net/projects/codonphyml/
# oooooooooooooooooooooooooooooooooooooooooooooooooooooooooooooooooooooooooooooooo
. Sequence filename: 			CH103.FWR.CDR.fa.phy
. Data set: 				1
. Tree topology search: 		fixed
. Initial tree: 			user tree (../../Trees/CH103/CH103.FWR.CDR.phy_codonphyml_tree.figtree.reroot) + GYECMK07
. Model name: 				HLP16+W+K+F CF3x4
. Hotspots: 				WRC_2:0,GYW_0:0
. h optimization: 			0
. Partition file: 			
. Genetic code: 			Standard
. Number of taxa: 			449
. Log-likelihood: 			-14702
. Unconstrained Log-likelihood: 	-355.95
. Parsimony: 				19303
. Tree size: 				36.106
. Proportion of invariant: 		0
. Transition/transversion ratio: 	1.89158
. Omega 0 SINGLE: 			0.431182
. Hotspot model		h_index	optimized?	h_value: 
    Motif:	WRC_2		0		0		0.00000000   
    Motif:	GYW_0		0		0		0.00000000   
. Nucleotides frequencies: 
    Position 1: f(T1)=0.20289718   f(C1)=0.18543230   f(A1)=0.32826631   f(G1)=0.28340422   
    Position 2: f(T2)=0.26018602   f(C2)=0.20241909   f(A2)=0.29625812   f(G2)=0.24113677   
    Position 3: f(T3)=0.30527234   f(C3)=0.28655712   f(A3)=0.16333883   f(G3)=0.24483171   
. Codon frequencies: 
    f(TTT)=0.01665744   f(TTC)=0.01563623   f(TTA)=0.00891272   f(TTG)=0.01335945   
    f(TCT)=0.01295913   f(TCC)=0.01216465   f(TCA)=0.00693390   f(TCG)=0.01039336   
    f(TAT)=0.01896683   f(TAC)=0.01780404   f(TAA)=0.00000000   f(TAG)=0.00000000   
    f(TGT)=0.01543789   f(TGC)=0.01449144   f(TGA)=0.00000000   f(TGG)=0.01238135   
    f(CTT)=0.01522361   f(CTC)=0.01429031   f(CTA)=0.00814554   f(CTG)=0.01220950   
    f(CCT)=0.01184364   f(CCC)=0.01111755   f(CCA)=0.00633705   f(CCG)=0.00949873   
    f(CAT)=0.01733421   f(CAC)=0.01627151   f(CAA)=0.00927483   f(CAG)=0.01390222   
    f(CGT)=0.01410903   f(CGC)=0.01324406   f(CGA)=0.00754917   f(CGG)=0.01131560   
    f(ATT)=0.02695000   f(ATC)=0.02529778   f(ATA)=0.01441985   f(ATG)=0.02161419   
    f(ACT)=0.02096651   f(ACC)=0.01968113   f(ACA)=0.01121833   f(ACG)=0.01681537   
    f(AAT)=0.03068633   f(AAC)=0.02880506   f(AAA)=0.01641901   f(AAG)=0.02461077   
    f(AGT)=0.02497688   f(AGC)=0.02344563   f(AGA)=0.01336411   f(AGG)=0.02003173   
    f(GTT)=0.02326691   f(GTC)=0.02184049   f(GTA)=0.01244918   f(GTG)=0.01866031   
    f(GCT)=0.01810115   f(GCC)=0.01699143   f(GCA)=0.00968519   f(GCG)=0.01451732   
    f(GAT)=0.02649263   f(GAC)=0.02486845   f(GAA)=0.01417513   f(GAG)=0.02124737   
    f(GGT)=0.02156345   f(GGC)=0.02024146   f(GGA)=0.01153772   f(GGG)=0.01729412   
. Time used: 				0h8m39s
. Seconds: 				519
. MLTree: 				(V4-59:0.0000005650,(356_53:0.1052238988,199_53:0.0910757923):0.0121485688,((171_53:0.2571689820,((208_92:0.2304735342,(282_53:0.0876286864,81_53:0.1509399808):0.0282760682):0.0743867141,252_53:0.3445959360):0.0459891408):0.0000015701,((347_92:0.2943816864,290_53:0.0788399020):0.0116407389,((((((((((((((358_53:0.0000000100,372_53:0.0128818626):0.0380919621,((61_53:0.1334824372,((212_53:0.0938807990,377_53:0.0429864115):0.0764808119,(((((239_53:0.0000011476,230_53:0.1328495812):0.0129311995,306_53:0.0000008381):0.0130650483,34_92:0.2036305330):0.0549814099,(202_92:0.0130761855,25_92:0.0000000100):0.1104737064):0.0108886788,422_53:0.0533835630):0.0130896281):0.0140752793):0.0000028205,((((393_92:0.0992870552,95_92:0.1467320918):0.1042414057,382_92:0.0426278656):0.0332952813,(((((((327_92:0.0000000100,346_92:0.0392049554):0.0261901137,60_92:0.0660199093):0.0123936376,((((213_92:0.0000008422,(395_92:0.0000000100,79_92:0.0000010409):0.0128916536):0.0128476003,76_92:0.0386855359):0.0000005109,151_92:0.0388049157):0.0127960266,51_92:0.0387052664):0.0000005335):0.0399196518,((355_92:0.0552419470,31_92:0.1043196403):0.0252520930,187_92:0.0161067143):0.0240594781):0.0120223653,(((323_92:0.0000011376,39_92:0.0000000100):0.0127892872,253_92:0.0000000100):0.0000010459,(314_92:0.0000005815,174_92:0.0000000100):0.0128105082):0.0524765552):0.0124510555,(((224_92:0.0444881463,(440_92:0.0000000100,183_92:0.0000005476):0.0592483591):0.0258287066,((75_92:0.0319444514,((84_92:0.0000004502,265_92:0.0000005336):0.0588781264,((((324_92:0.0128131480,115_92:0.0000005216):0.0128028482,(((274_92:0.0127447822,(62_92:0.0000000100,266_92:0.0000004987):0.0258055088):0.0129179893,411_92:0.0000009418):0.0127865921,167_92:0.0000005262):0.0000005736):0.0000010616,193_92:0.0649749505):0.0000004609,(181_92:0.0000005743,453_92:0.0000000100):0.0517014699):0.0851980462):0.0258877863):0.0460007656,104_92:0.0658615770):0.0202855600):0.0183585096,((((175_92:0.0392577576,326_92:0.0000005312):0.0389848342,70_92:0.0257726915):0.0128460232,(((((367_92:0.0000000100,423_92:0.0000005193):0.0259787359,389_92:0.0126467944):0.0259935742,345_92:0.0658471644):0.0000005415,268_92:0.0385776837):0.0000005218,(85_92:0.0000009517,406_144:0.0908751814):0.0385521887):0.0128402585):0.0000010184,(421_92:0.0925283466,148_92:0.1197659881):0.0255929432):0.0128245700):0.0000008418):0.0000005126,(407_92:0.0367112829,(((((416_92:0.0128798884,288_92:0.0000000100):0.0258408675,93_92:0.0000000100):0.0257810658,305_92:0.0257809412):0.0524034103,23_92:0.0258174426):0.0000009725,(369_92:0.0262179818,442_92:0.0518576518):0.0256425129):0.0056057567):0.0220446654):0.0552611863):0.0244864333,233_92:0.2017116866):0.0564292875):0.0132175903):0.0139066080,(((30_53:0.0624736389,165_53:0.0848151918):0.0257208198,(87_53:0.0000000100,32_53:0.0000004628):0.0757963143):0.0297796070,(((((0_53:0.0000000100,135_53:0.0129558439):0.0389813173,(136_53:0.0521793206,378_53:0.0393388208):0.0263535513):0.0670093198,(412_53:0.0000000100,287_53:0.0257743494):0.1066619530):0.0257378560,316_53:0.1054093693):0.0000009968,357_53:0.0797872807):0.0000004998):0.0000005206):0.0262822553,267_53:0.2045940892):0.0392580263,(((((((318_53:0.0516672315,(245_53:0.0000008691,3_53:0.0256396255):0.0000005019):0.1170131617,(418_53:0.1051529969,430_53:0.0551270802):0.0385514003):0.0148598769,(246_53:0.1463132394,(317_53:0.0129402988,286_53:0.0000009200):0.0393569353):0.0129810087):0.0000004962,((((((2_53:0.0000011517,9_53:0.0000000100):0.0000005724,27_53:0.0000000100):0.0000008974,98_53:0.0000000100):0.0000009735,146_53:0.0128541492):0.0128951199,(321_53:0.0000000100,20_53:0.0128435676):0.0000004540):0.0665396455,(58_53:0.0798922128,223_53:0.0389304118):0.0531459756):0.0253444544):0.0256056611,((((391_53:0.0000010763,189_53:0.0000000100):0.1635096326,450_53:0.0667589455):0.0652151351,(((176_53:0.1156726660,366_144:0.3457780881):0.0736481031,(354_53:0.0386077598,((402_53:0.0932958434,262_53:0.0386944302):0.0791141377,((125_53:0.0000005428,452_53:0.0000000100):0.0128196808,205_53:0.0000005572):0.0650850660):0.0000005479):0.0132705103):0.0000006024,159_53:0.1193997894):0.0000068794):0.0252434402,(129_53:0.0918704238,(((((156_53:0.0256622460,425_53:0.0000010861):0.0127565136,457_53:0.0000010463):0.0127710980,(((119_53:0.0000000100,322_53:0.0000008743):0.0384181527,373_53:0.0254585407):0.0000009638,200_53:0.0127540722):0.0000009910):0.0517693478,298_53:0.0525055550):0.0393618251,410_53:0.0775327481):0.0261682332):0.0132152191):0.0000008510):0.0130852403,((390_53:0.0657068697,(380_53:0.0000000100,((24_53:0.0000009627,105_53:0.0000000100):0.0000009906,444_53:0.0000000100):0.0000010371):0.0253838101):0.0129170856,72_53:0.0000014662):0.1048128273):0.0400625924,(73_53:0.0929386295,(139_53:0.2178980635,((292_53:0.0000000100,221_53:0.0000005464):0.0625222068,((328_92:0.0946417698,(216_53:0.0000021571,65_53:0.0923117542):0.1354383807):0.0381113844,240_53:0.0803806029):0.0189960465):0.0233879174):0.0127128273):0.0000010840):0.0128928519):0.0129368427,((((103_53:0.0862124319,204_53:0.0853265765):0.0792246763,((90_53:0.0659492880,341_53:0.0266268226):0.0123420600,12_53:0.0000005463):0.0131998225):0.0125316127,(41_53:0.0790880300,126_53:0.0802792952):0.0519922083):0.0130811598,((((28_53:0.0258142952,330_53:0.0000008782):0.0388341566,(((((255_53:0.0650841264,386_53:0.0535095254):0.0391814363,(191_53:0.1199625631,443_92:0.1640439113):0.0000043651):0.0374184726,(455_53:0.0933588976,((((144_53:0.0255961551,(((((((((37_53:0.0000000100,(426_53:0.0128009692,249_53:0.0256765077):0.0000009389):0.0000004999,206_53:0.0000000100):0.0000009448,47_53:0.0000000100):0.0000005392,451_53:0.0000000100):0.0000005729,130_53:0.0128071076):0.0000004791,123_53:0.0127839354):0.0000008943,(310_53:0.0000000100,17_53:0.0000008982):0.0127985432):0.0000007581,(435_53:0.0387182108,343_53:0.0000008219):0.0128187976):0.0128193841,122_53:0.0000005059):0.0000005699):0.0000004672,348_53:0.0386163117):0.0121953455,429_53:0.0661846444):0.0926555706,((166_53:0.0128840043,(257_53:0.0000000100,(160_53:0.0000000100,13_53:0.0000004627):0.0128792243):0.0000009670):0.0258310145,((394_53:0.0000010211,141_53:0.0779237783):0.0522977917,(((256_53:0.0000000100,33_53:0.0000004479):0.0000005336,381_53:0.0000000100):0.0000004784,334_53:0.0000000100):0.0259824480):0.0257126064):0.0000027140):0.0259477469):0.0256801672):0.0000020649,(((((116_53:0.0000008616,361_53:0.0000000100):0.0000005386,320_53:0.0520619050):0.0126048241,432_53:0.0522952116):0.0532929135,276_53:0.0660207313):0.0123865299,((297_53:0.0000010551,63_53:0.0128374593):0.0000015685,((((312_92:0.2477982793,340_92:0.3810825319):0.0817474674,219_92:0.1009780739):0.1063755319,(235_53:0.0128501339,112_53:0.0522364567):0.0000006517):0.0797524706,(((7_53:0.0779843657,80_53:0.0392627027):0.0128710356,(229_53:0.0520400917,(99_53:0.0000000100,434_53:0.0000004715):0.0253814135):0.0000028154):0.0528915710,(353_92:0.2585141832,295_53:0.0000010971):0.0261786901):0.0124963021):0.0256089222):0.0129239861):0.0129607951):0.0000009312,409_53:0.0651222946):0.0128399703):0.0000009740,((436_53:0.0128391952,364_53:0.0000005432):0.1057801261,49_53:0.0663666329):0.0252204610):0.0344154757,((242_53:0.0129003482,113_53:0.0000000100):0.0660991434,456_53:0.0253682825):0.0657902499):0.0183615481):0.0000011400):0.0129332689,((((197_92:0.3218201419,458_53:0.0965376685):0.0328289490,68_53:0.1682446651):0.0374072349,((((281_92:0.1928910340,210_53:0.1792078084):0.0509567698,((158_53:0.0654467182,299_53:0.0256908863):0.0255629035,(383_53:0.0255258887,35_53:0.0000000100):0.0518903594):0.0394416048):0.0138275948,((((((((((((46_144:0.0541284040,153_144:0.0590012895):0.0720505448,((275_144:0.0131649222,(222_144:0.0000000100,(137_144:0.0264727312,303_144:0.0000000100):0.0000009083):0.0000005838):0.0201938647,96_144:0.0868957819):0.0667306349):0.1679013649,(((439_92:0.0496414127,333_92:0.0186669192):0.0249211559,((331_92:0.0390031780,182_92:0.0000008921):0.0177090719,((433_92:0.0000000100,408_92:0.0128774357):0.0000004571,396_92:0.0257508531):0.0345925507):0.0641172220):0.0124415985,111_92:0.0542417649):0.0621259929):0.0207068780,(((38_144:0.0283085891,261_144:0.0107240792):0.3089172502,196_92:0.1987794718):0.0458008065,((107_144:0.0259091742,(359_144:0.0128227000,415_144:0.0000010261):0.0387264911):0.0415101471,237_144:0.0636977244):0.2155051723):0.0191732688):0.0234118899,((163_92:0.1912547780,392_92:0.1249322999):0.0500682942,329_92:0.4032253932):0.0000026732):0.0241730574,(((((339_53:0.0126466335,211_53:0.0000009744):0.0465723310,194_53:0.0310275945):0.0380430345,260_53:0.1181572069):0.0269981540,48_53:0.0896903587):0.0134737275,(352_53:0.0252713081,53_53:0.0000000100):0.0250615991):0.0504284940):0.0000024238,((277_92:0.0127093211,11_92:0.0000000100):0.2261550013,(((((401_144:0.0519438357,101_144:0.0259437101):0.0257711451,(350_144:0.0650636065,((40_144:0.0126675159,178_144:0.0259159211):0.0224320316,448_144:0.0365823500):0.0187288087):0.0000013567):0.0126989116,((4_144:0.0258065467,217_144:0.0259058200):0.0402121410,301_144:0.1347936342):0.0117081731):0.0000010321,(((114_144:0.0000004633,1_144:0.0126756776):0.0842149087,419_144:0.1162053002):0.0243676155,254_144:0.0480734925):0.0168974830):0.0726531343,405_92:0.0462066489):0.2104062435):0.0335183195):0.0391429289,(((((((86_92:0.0127906605,338_92:0.0000000100):0.0183101760,(447_144:0.0646487895,((375_144:0.0127144067,106_144:0.0000004799):0.0000009404,234_144:0.0385181487):0.0000010115):0.0461860848):0.0370251177,247_144:0.1021501341):0.2306797010,404_92:0.1722097709):0.0550328167,(((((50_53:0.0000005516,15_53:0.0000000100):0.0126785348,118_53:0.0000000100):0.0000008496,315_53:0.0383893364):0.0126654802,5_53:0.0000016056):0.0754313255,(269_53:0.0000008460,349_53:0.0000000100):0.0357099219):0.0266378998):0.0174191452,(157_53:0.0125825189,280_53:0.0128802369):0.0518302197):0.0000005053,(244_53:0.0120127082,71_53:0.1063823069):0.0927436575):0.0109371770):0.0145414464,((21_53:0.0255317869,(185_53:0.0254952918,231_53:0.0000004947):0.0000027789):0.0383667936,(225_53:0.0128271543,56_53:0.0000000100):0.0912766105):0.0000009719):0.0513884099,(((((149_53:0.0000005041,304_53:0.0000000100):0.0127438590,67_53:0.0000008936):0.0321944736,(190_53:0.0324732931,368_53:0.0199267650):0.0174243471):0.0387731437,147_53:0.1785306069):0.0477839478,(226_53:0.0253604505,259_53:0.0643427105):0.1054611011):0.0000014781):0.0000005509,(307_53:0.0522870299,((336_53:0.0513162345,((54_92:0.2571684524,(271_53:0.0436396425,133_53:0.0620339594):0.0766518349):0.0364754674,((446_53:0.0000009342,438_92:0.2029754770):0.0260529973,238_53:0.0260365465):0.0397166255):0.0000004706):0.0130191562,100_53:0.1325726633):0.0000026115):0.0386194191):0.0000005419,(454_53:0.0782724815,(43_53:0.0257945569,427_53:0.0387887577):0.0386621025):0.0392118722):0.0121609971):0.0383482410,(198_53:0.0396470635,(((278_53:0.0652236900,127_53:0.0380530346):0.0520094956,(398_53:0.0000000100,437_53:0.0000011067):0.0000005107):0.0441065924,218_53:0.0590136029):0.0114678281):0.0260834150):0.0228658696):0.0262128815,29_53:0.1017822761):0.0431963396):0.0129461085,(293_53:0.1183541004,195_53:0.0000005067):0.0516412727):0.0000006291,132_53:0.0909198512):0.0292975900,((117_53:0.4058636184,8_53:0.0924752348):0.0577887115,270_53:0.1171012394):0.0217990512):0.0261676851,((((258_53:0.1733573482,319_53:0.1263656500):0.0232289614,((120_53:0.0000008880,10_53:0.0000000100):0.1018481938,(77_53:0.1310269938,(94_53:0.0796329610,18_53:0.2143302454):0.0146292707):0.0194340491):0.0228661768):0.0374382353,((431_53:0.0638045169,(403_53:0.0254681799,285_53:0.0000000100):0.0135976193):0.0588914612,241_53:0.1149368189):0.0405006588):0.0456014246,16_53:0.2941661029):0.1084763744):0.0091287103,(((374_53:0.3893296523,325_53:0.2100373069):0.0210355100,236_53:0.2284910863):0.0371264849,(78_53:0.1506652202,209_53:0.1922806360):0.0092561244):0.0135771914):0.0000005738,((449_53:0.0787984456,26_53:0.1327644472):0.0115820897,414_53:0.1443956733):0.0000005707):0.0127266604,(413_92:0.3322506301,(169_53:0.2166279031,((((((232_92:0.0513696096,(((((((313_144:0.2046964207,332_92:0.1339519869):0.0371766417,((((69_92:0.0253668839,227_92:0.0000000358):0.0126213130,((109_92:0.0126357145,296_92:0.0126219331):0.0000004845,379_92:0.0254084897):0.0000004710):0.0000019665,83_92:0.0644359447):0.0382299422,55_92:0.0518909235):0.0512679018):0.0000023908,((((110_92:0.0000000100,309_92:0.0000005490):0.0252108824,(52_92:0.0125741716,(384_92:0.0125966114,362_92:0.0000000100):0.0000008815):0.0000005914):0.0637597624,((88_92:0.0252803296,335_144:0.2878790168):0.0254912392,400_92:0.0647860149):0.0126678282):0.0000015058,(((((((((((162_92:0.0126682573,376_92:0.0126240495):0.0126173787,(((42_92:0.0000000100,311_92:0.0000004741):0.0000005548,283_92:0.0383801069):0.0126161961,44_92:0.0125981755):0.0000005406):0.0106891152,((((344_92:0.0000008669,((251_92:0.0381775666,168_92:0.0641071275):0.0125064676,(263_144:0.1608761632,74_92:0.0511265356):0.0128395714):0.0000015923):0.0000005384,((192_92:0.0000000100,57_92:0.0125726144):0.0000005382,154_92:0.0641540447):0.0379863804):0.0000005574,(173_92:0.0000000100,108_92:0.0000008277):0.0125770276):0.0000004983,279_92:0.0381698622):0.0072517339):0.0072404136,((36_92:0.0253584013,((((((138_92:0.0126237084,273_92:0.0000005134):0.0125998143,(((((145_92:0.0126686292,((424_92:0.0128797795,243_92:0.0000008879):0.0515485016,420_92:0.0000000100):0.0000005315):0.0000008343,134_92:0.0126688196):0.0381268030,155_92:0.0253194363):0.0000023283,(142_92:0.0637717668,170_92:0.0126168391):0.0000018790):0.0000004688,(((399_92:0.0000000100,180_92:0.0000004961):0.0126585979,(272_92:0.0126571163,417_92:0.0254180426):0.0000010057):0.0126332734,92_92:0.0508492573):0.0000009725):0.0000004678):0.0000004863,(441_92:0.0250386592,(89_92:0.0126137917,215_92:0.0000008338):0.0123622726):0.0005241966):0.0000005242,365_92:0.0000000100):0.0000005267,188_92:0.0000000100):0.0000010535,445_92:0.0125882786):0.0000008623):0.0000009812,((14_92:0.0254687700,131_92:0.0000005658):0.0126795205,59_92:0.0509069202):0.0000004758):0.0000009984):0.0000008640,((152_92:0.0126085262,385_92:0.0000000100):0.0000005148,284_92:0.0508182197):0.0126024391):0.0000008310,82_92:0.0126285765):0.0000009836,294_92:0.0252431617):0.0000004629,((250_92:0.0125620676,248_92:0.0000000100):0.0000005700,351_92:0.0380394927):0.0126010328):0.0000009033,66_92:0.0252656115):0.0000009128,(308_92:0.0000000100,201_92:0.0000005118):0.0380599679):0.0000005611,363_92:0.0640848959):0.0000008070):0.0000008455):0.0125173920,(((102_92:0.0000000100,172_92:0.0000008258):0.0254397828,(186_92:0.0000000100,124_92:0.0000010284):0.0000011229):0.0642404076,179_92:0.1185102892):0.0128552336):0.0127498746,(203_92:0.0000000100,177_92:0.0000009805):0.0000005644):0.0614371287,228_92:0.0907228884):0.0159031152,397_92:0.1017029302):0.0144874845):0.0044051951,(((((97_144:0.0000000100,150_144:0.0000008776):0.0000017111,220_144:0.0128253233):0.0365905087,(264_144:0.0000005364,428_144:0.0000000100):0.0423372985):0.0797609953,((370_144:0.0255113484,291_144:0.0000008002):0.0000004864,214_144:0.0127866141):0.0115618396):0.1607141841,22_144:0.0000074365):0.1523216294):0.1478121152,(371_92:0.1550744723,360_92:0.0847956702):0.0116458899):0.0735231975,19_92:0.0646128321):0.0262473231,(140_53:0.0813363593,300_144:0.1984884207):0.0405269733):0.0129482130,(((302_53:0.0923282434,289_53:0.0115703156):0.0943566925,388_53:0.1199863880):0.0256234251,(64_53:0.0701471069,(337_53:0.0000010902,164_53:0.0253769640):0.4316600302):0.0323589913):0.0000010227):0.0131445934):0.0107676585):0.0273644657):0.0000005576):0.0126835237):0.0000008888);
. MLTreeSize: 				36.106
. Omega partition indexes: 		0 0 0 0 0 0 0 0 0 0 0 0 0 0 0 0 0 0 0 0 0 0 0 0 0 0 0 0 0 0 0 0 0 0 0 0 0 0 0 0 0 0 0 0 0 0 0 0 0 0 0 0 0 0 0 0 0 0 0 0 0 0 0 0 0 0 0 0 0 0 0 0 0 0 0 0 0 0 0 0 0 
# 
# If you use IgPhyML, please cite:
# K.B. Hoehn, G Lunter, O.G. Pybus
# A phylogenetic codon substitution model for antibody lineages
# Under review
# 
# and
# 
# M. Gil, M.S. Zanetti, S. Zoller and M. Anisimova 2013
# CodonPhyML: Fast Maximum Likelihood Phylogeny Estimation under Codon Substitution Models
# Molecular Biology and Evolution, pages 1270-1280, volume 30, number 6
# 
# If you use aBayes branch supports please cite:
# M. Anisimova, M. Gil, J.F. Dufayard, C. Dessimoz and O. Gascuel 2011
# Survey of branch support methods demonstrates accuracy, power, and robustness of fast likelihood-based approximation schemes. Syst Biol 60:685-699
