# Supplementary material for: A Phylogenetic Codon Substitution Model for Antibody Lineages
Source: Genetics. 2017 Mar 16;206(1):417–27. doi: 10.1534/genetics.116.196303 (PMC5419485; doi:10.1534/genetics.116.196303)
Supplement: Supplementary file 2 [file 417FileS2.zip › Code/Sequences_Trees/CH103.FWR.CDR.phy_codonphyml_tree.reroot]

(((356_53:0.10191009809999996,199_53:0.08885563510000005):0.011978638800000052,((171_53:0.24959911889999997,((208_92:0.2204062121,(282_53:0.08325744609999997,81_53:0.1464737882):0.026974175400000022):0.0725302511,252_53:0.3355208947):0.04766074669999998):1.5701000000145626E-6,((347_92:0.2904762758,290_53:0.07784869910000003):0.010102009300000048,((((((((((((((358_53:1.0000000050247593E-8,372_53:0.012360155899999947):0.036443816699999965,((61_53:0.12704051520000004,((212_53:0.09154702250000002,377_53:0.03970061250000001):0.07460652850000005,(((((239_53:1.1476000000287812E-6,230_53:0.12664484509999996):0.012321070699999992,306_53:8.380999999557659E-7):0.007706105599999957,34_92:0.19957102820000006):0.055402104200000024,(202_92:0.012393021900000023,25_92:1.0000000050247593E-8):0.10434229809999995):0.009920887499999975,422_53:0.05328917150000001):0.012765859399999968):0.013684242600000007):2.8205000000003366E-6,((((393_92:0.10539243800000009,95_92:0.13250678429999996):0.10252350239999997,382_92:0.04939244750000005):0.02604179910000004,(((((((327_92:1.0000000050247593E-8,346_92:0.0381313982):0.025154903500000048,60_92:0.0640543912):0.012472943699999961,((((213_92:8.421999999619345E-7,(395_92:1.0000000050247593E-8,79_92:1.0408999999711455E-6):0.01244536169999999):0.01245770980000005,76_92:0.03768521579999995):1.3212999999678843E-6,151_92:0.03783019700000001):0.012444018199999962,51_92:0.037604766600000006):1.380599999989407E-6):0.03802239500000004,((355_92:0.057294487900000024,31_92:0.09958627180000001):0.023732070700000052,187_92:0.01720783640000001):0.02103378680000001):0.01224059639999997,(((323_92:1.1375999999785336E-6,39_92:1.0000000050247593E-8):0.012420665900000016,253_92:1.0000000050247593E-8):1.0459000000517804E-6,(314_92:1.5061999999455011E-6,174_92:1.0000000050247593E-8):0.012408363100000042):0.05081906299999994):0.012346907299999987,(((224_92:0.04199528770000005,(440_92:1.0000000050247593E-8,183_92:1.4174000000366505E-6):0.05924073169999999):0.025072536599999973,((75_92:0.034118173999999946,((84_92:4.501999999462214E-7,265_92:1.380699999997681E-6):0.05388024150000004,((((324_92:0.012303692899999996,115_92:1.3493999999614203E-6):0.012317195000000059,(((274_92:0.012141411099999999,(62_92:9.99999993922529E-9,266_92:1.2894999998902534E-6):0.024959860600000106):0.0125079092,411_92:9.417999999872251E-7):0.01227457249999997,167_92:1.3613000000578523E-6):1.48549999989811E-6):1.0615999999075143E-6,193_92:0.06253845200000008):1.1905999999228811E-6,(181_92:1.4873000000470427E-6,453_92:9.99999993922529E-9):0.049674069399999965):0.08555597190000008):0.025007910899999986):0.04151348239999997,104_92:0.0636008736):0.02107298049999995):0.016544627599999973,((((175_92:0.037495287000000044,326_92:1.3745000000398022E-6):0.03746813029999996,70_92:0.024878291399999974):0.012172974099999956,(((((367_92:1.0000000050247593E-8,423_92:1.3433000000118156E-6):0.025001749299999987,389_92:0.012122609299999976):0.025092804899999988,345_92:0.06347129900000004):1.401599999950598E-6,268_92:0.03714690399999998):1.3500000000110646E-6,(85_92:9.517000000291986E-7,406_144:0.08794270510000002):0.03735829319999995):0.012368860799999992):1.0183999999968663E-6,(421_92:0.08828218519999997,148_92:0.11534734479999997):0.025685317200000002):0.012388418899999976):8.418000000398607E-7):1.325900000015423E-6,(407_92:0.03528477990000001,(((((416_92:0.012416921499999956,288_92:1.0000000050247593E-8):0.024985049800000048,93_92:1.0000000050247593E-8):0.025493633199999977,305_92:0.024530901700000052):0.05115844029999994,23_92:0.025063999500000045):9.724999999738415E-7,(369_92:0.025608296200000047,442_92:0.050446633500000004):0.02486842509999998):0.006067829899999988):0.021108739700000045):0.051314424900000044):0.02369909739999998,233_92:0.19713643570000006):0.05317616589999996):0.013003668700000026):0.01334371099999998,(((30_53:0.059610348199999996,165_53:0.08050442709999994):0.024900468300000034,(87_53:1.0000000050247593E-8,32_53:1.195499999995242E-6):0.0728676936):0.028887244300000003,(((((0_53:1.0000000050247593E-8,135_53:0.012327702799999951):0.036993503699999986,(136_53:0.049469301400000054,378_53:0.03728458680000002):0.025186086299999966):0.06465992060000003,(412_53:1.0000000050247593E-8,287_53:0.024612800999999962):0.10286210399999995):0.02415762170000002,316_53:0.10173893460000005):2.5935999999893156E-6,357_53:0.07689062030000005):1.2922000000026301E-6):1.346699999960066E-6):0.025131682299999958,267_53:0.1972361278):0.03781018300000005,(((((((318_53:0.04972031040000002,(245_53:8.690999999672044E-7,3_53:0.024727862799999945):1.297700000013613E-6):0.11301171860000003,(418_53:0.10150927860000003,430_53:0.05304180189999996):0.03617657259999996):0.0142981955,(246_53:0.14083888889999996,(317_53:0.012383365499999965,286_53:9.199999999598418E-7):0.037931973399999985):0.012392061599999948):1.2828000000020268E-6,((((((2_53:1.1517000000349498E-6,9_53:1.0000000050247593E-8):1.4823999999746817E-6,27_53:1.0000000050247593E-8):8.973999999772886E-7,98_53:1.0000000050247593E-8):9.734999999455596E-7,146_53:0.012287870900000053):0.01231071319999999,(321_53:1.0000000050247593E-8,20_53:0.012248068):1.1724999999795926E-6):0.06343922979999994,(58_53:0.07632484389999994,223_53:0.03786475779999998):0.05056394340000003):0.024392974499999998):0.024624063099999982,((((391_53:1.0763000000135747E-6,189_53:1.0000000050247593E-8):0.15694227959999996,450_53:0.06323912740000004):0.06373674279999997,(((176_53:0.11241242890000003,366_144:0.3368628508999999):0.06979763549999995,(354_53:0.03709496869999995,((402_53:0.09027001509999999,262_53:0.03740567250000004):0.07628911390000004,((125_53:1.4047999999933225E-6,452_53:1.0000000050247593E-8):0.012242392300000016,205_53:1.44250000000401E-6):0.06246144320000002):1.4181999999918204E-6):0.01245471389999997):1.5609000000305073E-6,159_53:0.1146978837):6.8793999999927635E-6):0.024554726299999996,(129_53:0.08726188639999999,(((((156_53:0.024578511199999986,425_53:1.0861000000472742E-6):0.012243743900000048,457_53:1.0462999999738543E-6):0.012272493999999967,(((119_53:1.0000000050247593E-8,322_53:8.742999999533652E-7):0.03689580199999998,373_53:0.024475591500000005):9.638000000311564E-7,200_53:0.012230695099999966):9.909999999502261E-7):0.04935197170000005,298_53:0.050082706099999985):0.038489318500000036,410_53:0.07428619780000001):0.02518340050000001):0.013554456299999962):8.51000000023916E-7):0.01416547899999998,((390_53:0.06250204920000002,(380_53:1.0000000050247593E-8,((24_53:9.627000000511643E-7,105_53:1.0000000050247593E-8):9.906000000281523E-7,444_53:1.0000000050247593E-8):1.037099999989799E-6):0.024132220000000038):0.012488750499999979,72_53:3.82229999995598E-6):0.09851208869999994):0.03861752240000005,(73_53:0.09007417129999995,(139_53:0.21078146899999994,((292_53:1.0000000050247593E-8,221_53:1.4143000000022E-6):0.06068435390000004,((328_92:0.09090370179999996,(216_53:2.157099999955392E-6,65_53:0.08946552200000002):0.13201418090000006):0.03743140249999999,240_53:0.07785676939999997):0.019298892000000012):0.0219344266):0.012266499200000003):1.0839999999845418E-6):0.012484743100000029):0.012399300799999957,((((103_53:0.08088097890000001,204_53:0.08478212949999997):0.07621187009999997,((90_53:0.06364941759999998,341_53:0.02537251939999996):0.012248250800000027,12_53:1.4140999999856518E-6):0.012625700600000012):0.012114720300000048,(41_53:0.07597917850000002,126_53:0.0773921809):0.05109732720000004):0.012735266099999976,((((28_53:0.024753866700000016,330_53:8.78200000054008E-7):0.037328538899999986,(((((255_53:0.05236603630000003,386_53:0.06057481529999997):0.03746742879999998,(191_53:0.1047074711,443_92:0.16616842389999997):4.3651000000144435E-6):0.03689330260000001,(455_53:0.09002971449999997,((((144_53:0.024591728900000054,(((((((((37_53:1.0000000050247593E-8,(426_53:0.01231737079999995,249_53:0.024744159299999957):9.388999999693226E-7):1.2927000000440003E-6,206_53:1.0000000050247593E-8):9.448000000134016E-7,47_53:1.0000000050247593E-8):1.3955000000009932E-6,451_53:1.0000000050247593E-8):1.483699999971222E-6,130_53:0.012262943299999995):1.2381999999755422E-6,123_53:0.012276089099999998):8.943000000538603E-7,(310_53:1.0000000050247593E-8,17_53:8.982000000434809E-7):0.012287072699999957):7.580999999978744E-7,(435_53:0.037204409600000043,343_53:8.218999999476395E-7):0.012281803100000044):0.012313128900000025,122_53:1.3083000000024825E-6):1.4757999999837068E-6):1.2069999999475556E-6,348_53:0.037039694700000014):0.011834098100000023,429_53:0.06344511279999998):0.08877680600000004,((166_53:0.01232773499999995,(257_53:1.0000000050247593E-8,(160_53:1.0000000050247593E-8,13_53:1.195299999978694E-6):0.012360262700000013):9.669999999628587E-7):0.024782917200000032,((394_53:1.0210999999982207E-6,141_53:0.0752366404):0.04988649580000004,(((256_53:1.0000000050247593E-8,33_53:1.1564999999880143E-6):1.380900000014229E-6,381_53:1.0000000050247593E-8):1.23630000004038E-6,334_53:1.0000000050247593E-8):0.024984502599999958):0.024582426000000046):2.713999999959249E-6):0.024903226099999953):0.014918124599999971):0.009922773799999951,(((((116_53:8.616000000127855E-7,361_53:1.0000000050247593E-8):1.3938999999796309E-6,320_53:0.04976588039999996):0.012207538600000012,432_53:0.050249754900000054):0.05073100819999998,276_53:0.06287328559999994):0.012367628599999958,((297_53:1.0551000000358357E-6,63_53:0.01233874140000002):4.090300000036962E-6,((((312_92:0.2368292206000001,340_92:0.3734091212):0.07793922659999997,219_92:0.09701762349999998):0.103126316,(235_53:0.012299061899999963,112_53:0.05028958699999997):1.6900999999514E-6):0.0782949073,(((7_53:0.07492306149999994,80_53:0.03762322259999995):0.012409206700000008,(229_53:0.049596279600000015,(99_53:1.0000000050247593E-8,434_53:1.2180999999777953E-6):0.02444841539999998):2.81540000002245E-6):0.050714658800000034,(353_92:0.25082146020000007,295_53:1.0970999999582176E-6):0.025321333199999962):0.011220583700000009):0.02548300349999999):0.012417252500000031):0.012463177400000025):9.311999999983556E-7,409_53:0.0625413682):0.01235652949999999):9.739999999869298E-7,((436_53:0.012261730900000045,364_53:1.4058999999733146E-6):0.10128617490000003,49_53:0.06416890610000003):0.024566081499999948):0.03316124600000003,((242_53:0.012375473199999987,113_53:1.0000000050247593E-8):0.06319500059999994,456_53:0.024486128299999965):0.06290042930000006):0.017812431399999995):1.1399999999550658E-6):0.01244588049999995,((((197_92:0.3075252332999999,458_53:0.09325635749999994):0.03190015550000003,68_53:0.1605354979):0.0391878229,((((281_92:0.18606299699999995,210_53:0.17314529690000002):0.049103855699999976,((158_53:0.06346914339999998,299_53:0.024573194999999992):0.024742911299999948,(383_53:0.024606533199999947,35_53:1.0000000050247593E-8):0.0503561173):0.038003467999999985):0.013425566999999972,((((((((((((46_144:0.05088191819999999,153_144:0.057148421800000015):0.08131945439999999,((275_144:0.012411616899999922,(222_144:9.99999993922529E-9,(137_144:0.025010213400000092,303_144:9.99999993922529E-9):9.083000001020025E-7):1.5122000001088765E-6):0.022304386899999917,96_144:0.07905778359999993):0.05248973300000004):0.16101893840000003,(((439_92:0.04767097729999992,333_92:0.017664660799999954):0.023669530200000066,((331_92:0.03734957970000008,182_92:8.921000000938761E-7):0.01670253129999999,((433_92:9.99999993922529E-9,408_92:0.012168450199999903):1.1804999999753818E-6,396_92:0.02451324119999998):0.03300599329999998):0.06173349710000009):0.011946047899999979,111_92:0.051825245499999895):0.07050109989999997):0.020609550199999993,(((38_144:0.026338003300000024,261_144:0.010495498000000048):0.29530948280000013,196_92:0.1928277475000001):0.04752836810000005,((107_144:0.02479012250000001,(359_144:0.012151324900000038,415_144:1.0261000000788556E-6):0.036706244699999946):0.0351736748,237_144:0.06498214130000002):0.21212544759999996):4.3508000000525016E-6):0.023917465000000027,((163_92:0.18398550449999995,392_92:0.12260417619999997):0.059396896099999985,329_92:0.3758811564000001):2.6732000000251332E-6):0.02396795340000002,(((((339_53:0.012179901899999956,211_53:9.74400000020026E-7):0.04474902599999997,194_53:0.029564481099999984):0.03673578820000001,260_53:0.1139655127000001):0.024907254000000045,48_53:0.08758110630000004):0.01168704570000001,(352_53:0.02427173469999999,53_53:1.0000000050247593E-8):0.024462754700000033):0.03785206539999997):0.011426429799999971,((277_92:0.01208391359999994,11_92:9.99999993922529E-9):0.21691688060000003,(((((401_144:0.04971686140000009,101_144:0.02477817959999995):0.024494026800000013,(350_144:0.06218017600000003,((40_144:0.012011663200000022,178_144:0.024915977100000042):0.021744034599999962,448_144:0.034646663600000016):0.017912595699999923):1.3566999998992912E-6):0.012205297700000006,((4_144:0.024466446299999944,217_144:0.025150253999999928):0.03763329000000004,301_144:0.12750643769999992):0.012065838899999903):1.032099999909164E-6,(((114_144:1.1967999999917822E-6,1_144:0.012223364700000072):0.08071208619999992,419_144:0.10978979399999989):0.023217118999999897,254_144:0.04574164170000006):0.01632045999999998):0.0740807818,405_92:0.03936377540000002):0.20773913730000004):0.03224743770000005):0.038189097199999966,(((((((86_92:0.012000809499999932,338_92:9.99999993922529E-9):0.01683804710000003,(447_144:0.060514701500000045,((375_144:0.011900661699999926,106_144:1.2403000000382747E-6):9.404000000934332E-7,234_144:0.03585608260000006):1.0114999999810692E-6):0.04390260409999991):0.03342655920000004,247_144:0.09834988330000005):0.2184700141,404_92:0.1685139659999999):0.05205708089999994,(((((50_53:1.4278000000089719E-6,15_53:1.0000000050247593E-8):0.012300879200000003,118_53:1.0000000050247593E-8):8.496000000191017E-7,315_53:0.037387457500000054):0.012285026200000049,5_53:1.6055999999542436E-6):0.07268260169999996,(269_53:8.460000000543033E-7,349_53:1.0000000050247593E-8):0.03468760049999997):0.02187759460000005):0.019945002699999992,(157_53:0.011953943099999975,280_53:0.012355407699999987):0.04955586690000002):1.3066999999811202E-6,(244_53:0.012050892500000021,71_53:0.10149517730000002):0.088593476):0.011972568599999955):0.012496563999999988,((21_53:0.024509013800000035,(185_53:0.0245487083,231_53:1.2790000000206803E-6):2.7789000000000286E-6):0.03694592399999996,(225_53:0.012381561800000052,56_53:1.0000000050247593E-8):0.08794743820000006):9.719000000352196E-7):0.04945341300000006,(((((149_53:1.3036999999549437E-6,304_53:1.0000000050247593E-8):0.012086448699999974,67_53:8.935999999959421E-7):0.027520662699999976,(190_53:0.03116291410000005,368_53:0.01869606739999996):0.02006464149999998):0.037755466100000024,147_53:0.17615004999999995):0.041467463599999976,(226_53:0.024473445699999985,259_53:0.06140385270000004):0.10132150360000003):1.478099999951965E-6):1.4260999999793356E-6,(307_53:0.05010418569999997,((336_53:0.049555217600000034,((54_92:0.24438459229999998,(271_53:0.04685948409999996,133_53:0.055086430799999975):0.07265806429999999):0.04118519700000001,((446_53:9.342000000245321E-7,438_92:0.19502626160000003):0.025068094099999993,238_53:0.024850011299999974):0.03770063609999996):1.215900000017811E-6):0.012435253699999982,100_53:0.12902179540000003):2.6115000000270783E-6):0.037150859499999966):1.4025000000250643E-6,(454_53:0.07607637720000004,(43_53:0.024707727999999984,427_53:0.03736249140000003):0.037623542600000004):0.03752025069999998):0.01181111850000005):0.036539875,(198_53:0.038127490900000005,(((278_53:0.0627248936,127_53:0.036554698600000046):0.04970233879999997,(398_53:1.0000000050247593E-8,437_53:1.106699999975369E-6):1.3209000000458104E-6):0.041534950800000026,218_53:0.05599854910000002):0.011933254000000004):0.024946705700000016):0.021632496499999987):0.0251062487,29_53:0.09640061450000004):0.04301030880000001):0.01245583419999996,(293_53:0.11295929780000002,195_53:1.3103999999541927E-6):0.04948321489999996):1.6307000000326255E-6,132_53:0.08785312499999998):0.02926762100000002,((117_53:0.38934938200000013,8_53:0.09482552170000003):0.05388477020000004,270_53:0.11567904139999996):0.018367206900000044):0.024132655299999972,((((258_53:0.1724581555,319_53:0.12627346540000006):0.022524810900000025,((120_53:8.879999999766852E-7,10_53:1.0000000050247593E-8):0.09941951319999998,(77_53:0.1278162411,(94_53:0.07764681699999998,18_53:0.21298249739999997):0.013570940399999953):0.018522218199999996):0.022068902899999965):0.03421869550000001,((431_53:0.06275501429999997,(403_53:0.025059951499999955,285_53:1.0000000050247593E-8):0.01357618770000002):0.05949966309999999,241_53:0.11427254340000004):0.037909796100000004):0.0458640521,16_53:0.2874742644):0.10847274709999999):0.009075142699999983,(((374_53:0.3722436199,325_53:0.20517060919999996):0.029065693800000014,236_53:0.22854123869999998):0.030093477700000038,(78_53:0.1467346075,209_53:0.18843403599999997):0.00862362959999996):0.012944695800000017):1.4860000000505025E-6,((449_53:0.07634218709999996,26_53:0.12858724379999997):0.011372747599999955,414_53:0.13958858080000003):1.4780000000547133E-6):0.012294650600000012,(413_92:0.3197796182,(169_53:0.20888437120000003,((((((232_92:0.04903435540000001,(((((((313_144:0.1932119632,332_92:0.12824408850000002):0.03596269650000006,((((69_92:0.02421388339999997,227_92:3.5799999964503115E-8):0.012028121900000022,((109_92:0.01202783240000005,296_92:0.012045579499999959):1.2523000000319584E-6,379_92:0.024192834499999982):1.2168999999895291E-6):1.966499999950244E-6,83_92:0.06156318380000003):0.03625842170000004,55_92:0.04916385710000004):0.04868875819999996):2.390799999973936E-6,((((110_92:1.0000000050247593E-8,309_92:1.421200000017997E-6):0.02403904109999999,(52_92:0.011972134700000026,(384_92:0.011987569800000042,362_92:1.0000000050247593E-8):8.814999999939843E-7):1.532199999987327E-6):0.06057869069999999,((88_92:0.02374702129999995,335_144:0.2766362902999999):0.024588141900000027,400_92:0.0617081746):0.012089014099999962):1.5058000000234273E-6,(((((((((((162_92:0.011947739500000054,376_92:0.01190857479999996):0.01191100580000004,(((42_92:1.0000000050247593E-8,311_92:1.2249999999935923E-6):1.4362000000378572E-6,283_92:0.03623401029999995):0.011880589799999952,44_92:0.011882074500000006):1.3989999999575176E-6):0.010260395800000044,((((344_92:8.669000000072202E-7,((251_92:0.036170620299999956,168_92:0.06076110000000001):0.012040609699999982,(263_144:0.151817561,74_92:0.043989050999999946):0.016776345399999948):4.1524999999653645E-6):1.3934999999465347E-6,((192_92:1.0000000050247593E-8,57_92:0.011935168099999949):1.3929000000079128E-6,154_92:0.06067215349999999):0.03604318179999999):1.4430000000453802E-6,(173_92:1.0000000050247593E-8,108_92:8.276999999834445E-7):0.011929693300000044):1.2884000000212836E-6,279_92:0.03617016949999996):0.006786024800000012):0.00677105280000001,((36_92:0.024107140599999966,((((((138_92:0.011903199299999945,273_92:1.3278999999588592E-6):0.011935258900000023,(((((145_92:0.01196210639999995,((424_92:0.012010207100000003,243_92:8.878999999684112E-7):0.0484061616,420_92:1.0000000050247593E-8):1.3754000000032462E-6):8.342999999744194E-7,134_92:0.011953585799999944):0.036067746600000006,155_92:0.023999968799999993):2.328300000020711E-6,(142_92:0.060632581200000035,170_92:0.01194415839999996):3.0341000000211338E-6):1.2111999999619982E-6,(((399_92:1.0000000050247593E-8,180_92:1.2825999999854787E-6):0.011985131600000032,(272_92:0.01198973010000004,417_92:0.024091400700000043):1.0056999999452643E-6):0.011984338700000041,92_92:0.04830608609999998):9.724999999738415E-7):1.2085999999689179E-6):1.256899999968475E-6,(441_92:0.023886419500000033,(89_92:0.011950031100000036,215_92:8.338000000440715E-7):0.011959835500000016):5.11539999999977E-5):1.3562999999772174E-6,365_92:1.0000000050247593E-8):1.3627999999599183E-6,188_92:1.0000000050247593E-8):1.0535000000144734E-6,445_92:0.011937288699999993):8.622999999596814E-7):9.81200000027549E-7,((14_92:0.02420084109999998,131_92:1.4649999999782892E-6):0.011978597599999974,59_92:0.04852387920000001):1.229500000032857E-6):9.984000000073934E-7):8.639999999893178E-7,((152_92:0.011950916199999995,385_92:1.0000000050247593E-8):1.33150000003468E-6,284_92:0.04827131019999997):0.011947666700000026):8.310000000344431E-7,82_92:0.01194586310000001):9.836000000040812E-7,294_92:0.024016046700000016):1.1957000000117901E-6,((250_92:0.011898784500000037,248_92:1.0000000050247593E-8):1.476100000008529E-6,351_92:0.03591706250000004):0.011931187700000012):9.033000000213676E-7,66_92:0.02392979949999996):9.12800000030245E-7,(308_92:1.0000000050247593E-8,201_92:1.3237999999526906E-6):0.03609429809999998):1.4526999999597834E-6,363_92:0.060692448499999996):8.070000000470756E-7):8.455000000129331E-7):0.011891975700000001,(((102_92:1.0000000050247593E-8,172_92:8.258000000482824E-7):0.023944407699999948,(186_92:1.0000000050247593E-8,124_92:1.0284000000471138E-6):1.1228999999834954E-6):0.060887490399999966,179_92:0.11178903699999998):0.01193470419999998):0.012141159300000037,(203_92:1.0000000050247593E-8,177_92:9.804999999696307E-7):1.4615000000217648E-6):0.05792199990000002,228_92:0.08672061320000002):0.014924423700000022,397_92:0.09662959059999998):0.014482089799999986):5.96509999994943E-6,(((((97_144:9.99999993922529E-9,150_144:8.776000000043638E-7):1.7110999999125909E-6,220_144:0.012012613800000072):0.0347886557999999,(264_144:1.3882000000631223E-6,428_144:9.99999993922529E-9):0.039865108299999896):0.07562788079999994,((370_144:0.024144306199999965,291_144:8.002000000395526E-7):1.2572999998905487E-6,214_144:0.012082335999999971):0.011060144300000019):0.1484588484,22_144:0.0039745897999999835):0.14595568839999995):0.14589656519999994,(371_92:0.14766791980000005,360_92:0.08141559060000003):0.012126545300000013):0.0690659871999999,19_92:0.06230657679999996):0.025350311299999984,(140_53:0.07633898120000004,300_144:0.19085698689999997):0.04100783149999998):0.01247589970000007,(((302_53:0.08759836129999998,289_53:0.012047562899999975):0.08878407870000005,388_53:0.1146475844):0.025087282300000013,(64_53:0.06853342709999999,(337_53:1.0902000000534429E-6,164_53:0.024818349700000075):0.4249981784):0.030666915299999986):1.022700000019583E-6):0.012754635399999992):0.010681115100000027):0.026154070300000054):1.4436999999922762E-6):0.01225949049999997):8.888000000428775E-7):1.46300000003485e-06,V4-59:0);
