# Supplementary material for: A Phylogenetic Codon Substitution Model for Antibody Lineages
Source: Genetics. 2017 Mar 16;206(1):417–27. doi: 10.1534/genetics.116.196303 (PMC5419485; doi:10.1534/genetics.116.196303)
Supplement: Supplementary file 2 [file 417FileS2.zip › Code/Sequences_Trees/VRC01.FWR.CDR.phy_codonphyml_tree.reroot]

((955_148:0.25104842130000016,(((696_171:0.6068099433,839_154:0.1716127676000001):0.06444676570000007,448_142:0.11533322779999988):0.019579599900000133,((106_76:0.2919969244999998,((931_76:0.2105843526000002,33_76:9.99999993922529E-9):0.4044792786999998,750_76:0.22219476109999992):0.03539080859999988):0.0366945084000001,(((((51_136:0.15314057319999996,347_142:0.2260221791000001):0.014737770300000008,(808_76:0.3244191486000001,697_76:0.20873206620000007):0.055709355299999874):0.011008545700000205,969_171:0.15512829949999984):0.010849911899999842,((672_76:0.18646083640000022,648_171:0.1277983947000001):0.02222802899999987,(393_161:1.1610000001383014E-6,814_161:0.05383012860000003):0.23542524759999983):0.017207562599999893):0.032100403999999916,(145_161:0.250270467,(309_148:0.1793521290000002,((461_76:0.36114141869999994,(768_0:0.3923555771,114_76:0.5262830515000001):0.18180966950000021):0.03685574540000003,(((((312_0:0.09740548890000023,((((624_0:0.03162813580000012,(528_0:0.021127552099999836,779_0:1.0322000001394827E-6):0.04252221590000005):8.400999997881797E-7,163_0:0.0673060362000002):0.0103128400000001,(248_0:0.19191123050000014,((895_0:7.80000000144554E-7,683_0:9.99999993922529E-9):4.737199999826913E-6,(352_0:0.09431081239999983,546_0:0.06169371299999993):0.04888073560000006):0.020041162000000057):0.04387902250000009):0.010711278100000055,450_0:9.094000001930169E-7):0.011106955699999865):0.040038347399999896,(((757_76:0.06380546089999983,((272_76:0.052999693099999856,(174_76:0.03166382700000003,(680_76:0.03158905660000011,217_76:9.99999993922529E-9):0.03143662220000021):8.714000001575073E-7):0.021516426199999827,(613_85:0.031757699099999925,67_76:0.0210675629999999):0.010167478500000104):0.06396778389999991):1.693100000199621E-6,(399_76:0.07505865330000017,993_76:9.575000001760259E-7):0.05311067729999985):0.019783031399999818,((874_148:0.1442687867000001,569_161:0.06649471470000012):0.04230837689999989,(((4_148:0.0458272969000002,(235_136:0.03178527880000015,474_142:0.03221748330000018):0.03212709999999985):0.01005000669999978,((((((12_161:0.06857331610000017,((182_148:0.01124136490000005,(275_142:1.2393999999638083E-6,66_142:0.021288797800000037):0.03713620090000003):0.0635137402999999,428_142:0.1587401625):0.018917694000000207):0.01013174920000015,62_148:9.99999993922529E-9):0.011745423199999827,(187_161:0.11726849089999991,((644_154:0.04768896310000015,55_148:0.0998146591000002):0.05458296380000016,(342_161:0.022240542200000046,499_148:9.99999993922529E-9):1.9267999999961205E-6):0.014837142699999806):0.014872288499999886):1.1822000001160404E-6,650_171:0.07925669860000006):1.0771999998659965E-6,(172_154:0.0827530418000002,980_154:0.06838709599999993):0.014648591499999863):0.040789062099999995,896_142:0.033914500099999856):1.0803000001224916E-6):1.3028999998887514E-6,(812_142:9.99999993922529E-9,921_142:0.011112731099999884):0.0645300271):0.011337573000000045):0.07704108459999981):0.05988400770000002):0.2539234293999999,954_0:0.07070075659999997):0.3195407468,(((((((97_76:0.14135112409999984,(871_76:0.1854270497999999,((((526_154:0.03127599589999974,((538_154:9.282000004162683E-7,1032_154:0.11747080099999962):0.04925645379999999,(((552_171:0.08474721380000005,(((126_171:0.05258458760000018,((74_171:0.03146881059999984,((467_171:9.99999993922529E-9,276_171:8.555999997383879E-7):1.1845000003063433E-6,838_171:9.99999993922529E-9):0.05244167000000033):0.005514669700000141,(404_171:9.99999993922529E-9,802_171:0.010369903099999966):0.020239354900000173):0.005134723600000335):0.010427600099999879,((((1024_171:8.263999999869043E-7,425_171:9.99999993922529E-9):1.1753000004333103E-6,730_171:9.99999993922529E-9):0.05230610849999984,820_171:0.031318090100000084):0.01030261290000034,((41_171:0.010416566099999969,458_171:0.020720717099999675):0.021155650999999942,651_171:0.042304669299999986):0.009971755799999649):9.510999996464875E-7):1.1567999997907918E-6,(671_171:0.06357740879999962,615_171:0.031052017100000384):0.01056110489999984):0.010547592400000028):0.009611680099999909,(150_171:7.282999998636797E-7,221_171:9.99999993922529E-9):0.10686711079999967):0.07078309490000034,866_161:0.10412719410000015):0.05610290330000023):0.01690587039999958):0.05473872079999964,965_154:0.056822422999999844):0.1283967827999999,((146_85:0.008638127499999815,1010_142:0.026506481000000193):0.02618739010000004,((721_142:0.021787802499999565,((386_171:0.1672683976,702_142:0.0949129794000001):0.10299433129999969,((1009_171:0.3012256614000002,706_142:0.09482806719999992):0.04181196960000033,527_142:0.06394744740000036):0.09032596149999961):0.2014299222):0.04517896140000044,418_142:0.051843139599999866):0.07229309779999982):0.015114357699999914):0.10898929569999982,162_76:0.026841686400000064):0.0533668667999998):0.06458385140000011):0.31121999109999976,60_0:0.29226820789999985):0.08029667229999982,(((((705_0:0.010595569099999924,85_0:9.99999993922529E-9):9.406000001099812E-7,953_0:9.99999993922529E-9):0.02107842619999989,(23_0:0.03219104460000022,(((675_0:0.09807959350000006,851_0:9.99999993922529E-9):0.010583120200000184,318_0:0.031923358399999824):1.1350000002074978E-6,485_0:0.021210315499999854):0.010590360900000206):2.340400000022669E-6):0.07522456259999988,722_0:0.053448340600000144):1.545399999969277E-6,590_0:0.042513811100000076):0.07065226689999982):0.12839108739999983,998_0:0.1769151550000001):0.052285310699999865,(789_0:0.050238383399999975,((922_0:0.010837825299999881,529_0:0.020593255200000105):0.0844094138,984_0:0.12235109309999981):0.05989116579999987):0.03906211319999997):0.11532099669999996,(631_177:0.2855720957000001,(465_76:0.10077712030000008,((61_142:0.14020575189999995,(((((265_154:0.07325120239999983,(((707_148:0.06748034570000039,(168_142:0.06552955309999975,198_142:0.1022446698999997):0.012115467900000176):0.05443408550000006,433_136:0.010575247199999804):0.08128530460000016,(((80_161:0.07325385529999995,(((1005_142:0.09498484439999988,(573_154:1.1846999998788021E-6,962_154:9.99999993922529E-9):0.06297787100000019):1.8704000002145449E-6,((456_136:9.99999993922529E-9,(((853_136:0.09362436669999985,1019_136:0.14418227619999957):0.030601573999999854,518_136:0.036904119999999985):0.008606031499999833,654_136:9.99999993922529E-9):1.1584999999314505E-6):1.1694999999534161E-6,302_136:9.99999993922529E-9):9.327999999086956E-7):8.143999998821982E-7,410_136:9.99999993922529E-9):1.0410999999876935E-6):7.144000000458561E-7,(((((269_171:0.038142391199999626,929_171:0.05642345999999998):0.03205237890000001,353_177:0.03835183969999978):0.03359104319999995,((((732_177:0.08155506910000021,764_177:0.09939248009999968):0.12664124619999972,(945_177:0.07450133159999961,382_177:0.02076074509999959):0.03133941480000013):7.401999999601117E-7,(442_177:9.99999993922529E-9,299_177:0.010304197299999984):1.0760000002107972E-6):7.904000001168754E-7,193_177:9.99999993922529E-9):0.03647690240000001):0.027474776600000084,665_161:0.020944039799999814):0.020959874899999953,(561_171:0.0317397064999998,521_171:0.021316805600000155):0.05261380200000021):0.031463637199999894):1.1525999998873715E-6,((((422_136:9.99999993922529E-9,937_136:8.546000000997367E-7):7.356000000235952E-7,65_136:9.99999993922529E-9):1.150900000190802E-6,740_148:0.07345625020000002):0.05244923859999995,(900_161:0.06381822730000009,488_142:0.02066008109999995):0.021097123700000164):0.010027361900000198):7.146000000624042E-7):1.3142999999438132E-6):0.01032234189999981,(((872_154:0.03146360899999978,501_154:0.04233389970000001):0.04303773429999991,(125_154:8.43600000077771E-7,767_177:0.07397446429999999):0.03179769330000015):0.009956916999999788,(699_148:0.00882265009999994,((391_154:0.11976116230000011,472_154:0.014711630599999914):0.02634203079999997,857_154:0.011981523899999846):0.010472452900000206):0.02261181979999982):0.009986535099999916):0.02123426780000015,(((170_148:0.049637358900000095,1012_148:0.003632743299999852):0.03285992559999995,407_142:0.17954769940000004):0.060825438999999815,241_148:0.1054318311000002):0.02339275960000009):0.031660730600000075,((316_76:0.03515948530000035,620_76:0.018012288800000054):0.08240695460000014,(630_76:7.376000001890759E-7,459_76:9.99999993922529E-9):0.034858887900000024):0.09829091699999992):0.03217782810000003,(95_154:0.021782923499999995,(388_154:0.044477770299999886,((144_161:0.03037393750000028,846_161:0.20034159640000038):0.11871682090000002,(((390_154:0.0589493047999996,(333_161:0.05688181569999973,((286_136:8.884999997960108E-7,351_136:9.99999993922529E-9):0.01503946410000001,(1018_177:0.18839762769999968,438_177:0.010108076399999888):0.03836600769999965):0.02221895939999996):0.013782599899999859):0.020821609200000424,(((5_76:0.07429965599999999,(((121_85:0.2233176001999997,((270_76:0.03714416389999986,739_76:0.11304913429999974):0.04628404919999962,478_142:0.17693441000000032):0.17301170639999963):0.08205347589999956,581_76:0.10067482430000041):0.020859454900000074,(247_76:0.14048237060000002,362_76:1.2570000000877712E-6):0.044399595999999875):0.03910312440000041):0.03718648630000043,832_76:0.35501904569999976):0.15852665099999985,((((729_161:0.0534421892000001,588_177:0.09634096929999991):0.1211281470000003,((534_171:0.054529505499999686,(493_154:0.10773198199999978,637_154:0.04178728040000035):0.015414894700000126):0.07215151970000022,657_154:0.043275343600000404):0.06774662269999965):0.05146205550000005,225_161:0.2850477655999999):0.058068379599999886,((((((((45_154:0.020611369000000046,152_154:0.042627935099999625):0.04297978289999982,((678_171:0.053560076400000156,((296_171:0.053280788600000406,(712_177:0.07633300150000011,(1028_177:9.99999993922529E-9,25_177:0.14289904750000026):0.021492248899999566):0.009961569099999679):0.02034420980000018,(600_177:0.0407444243999997,(398_177:0.04490568070000034,566_171:0.008222520900000418):0.025422319999999665):0.05147870389999998):0.03583398219999978):0.009973334899999742,((957_171:0.06419769730000002,414_161:0.05332235429999965):0.010306239500000203,437_154:0.02084766800000004):0.010490335500000114):0.020831875299999858):1.3550000002027218E-6,(((133_177:7.656000002853602E-7,891_177:9.99999993922529E-9):0.010045178200000393,511_177:0.02116085950000013):0.0639814215000003,((610_171:0.09575726300000031,366_171:0.04267574350000025):0.031692921800000384,227_171:0.10678514309999976):1.4480999999122446E-6):1.1445999996695377E-6):0.010412547499999647,817_177:0.07437523150000036):0.0674665691999996,(402_161:0.03295981179999963,563_161:0.008923060599999921):0.11020514460000008):0.008972649799999566,(((((492_154:0.04191837559999989,625_154:0.03205299670000006):0.031375584700000125,(852_154:0.07469054929999963,(77_154:0.05352152990000025,((822_171:0.10721088479999974,((184_154:9.99999993922529E-9,988_154:1.1562999997494217E-6):7.662000003350045E-7,557_154:0.010372844599999986):1.0757000001859751E-6):0.02127904820000026,(835_161:0.010254907500000243,737_161:0.04233882499999986):0.042978666099999785):0.009579104900000246):0.031597677399999746):1.0943999999568632E-6):1.2278000003362877E-6,748_154:0.117183818):1.3349000003159972E-6,(882_154:0.07675591749999988,(752_154:7.790999996259984E-7,698_154:0.016067715300000174):0.01408637160000037):0.06540364149999967):8.181000001883376E-7,((831_154:0.09706979120000003,918_161:0.024238234000000247):0.07072390629999958,973_161:0.05049722860000028):0.05657605760000006):1.1790999998595453E-6):0.05275298669999984,((((((898_154:0.02134763659999983,775_154:0.05325100469999988):0.028587677199999995,597_171:0.04156359629999962):0.014961814400000328,295_161:0.03162504199999994):0.04275234260000005,(((734_154:7.941999999871996E-7,(((758_161:9.99999993922529E-9,834_161:1.280000000214443E-6):0.03193349589999972,278_161:1.3599999997282453E-6):0.0646624947000003,((((661_177:1.3174999997644932E-6,996_177:0.02115530180000036):0.02156341109999982,96_161:0.054084201400000254):0.010274538400000033,((902_177:9.99999993922529E-9,861_177:0.0765332671000003):1.1353999997965047E-6,42_177:9.99999993922529E-9):0.021354488900000135):1.2648999998532418E-6,((435_177:0.031845096199999645,638_177:0.09806076929999996):0.032275942800000124,(32_177:1.138600000061274E-6,2_177:9.99999993922529E-9):0.05386378349999976):0.010441889400000015):0.03239786339999995):0.01031183659999968):0.010746367800000378,(11_154:0.043278167499999576,731_154:0.03232951830000008):0.009968372500000378):0.031757788100000184,(255_161:0.04268120299999989,((679_154:9.99999993922529E-9,215_154:0.021316542100000113):0.019901949700000365,(323_171:0.08513501350000041,277_136:0.02268430570000035):0.02093361409999961):0.012024148900000142):1.8400000003637729E-6):0.021576718300000408):0.031709837600000235,(417_154:0.05363059949999993,482_154:0.0425756051999997):0.0209949009999999):0.032617059899999745,413_161:0.1430497676):0.022572432199999604):1.183800000248425E-6,(((((((((749_177:7.934999999292813E-7,421_177:9.99999993922529E-9):1.1021999997140597E-6,806_177:9.99999993922529E-9):0.02101617080000029,445_177:1.0338000002718672E-6):0.04277149410000014,539_177:0.07601231850000012):0.03164546330000029,977_148:0.05316150340000014):2.1194000003887936E-6,((212_154:0.11002597979999962,26_154:0.009912433300000245):0.06019659269999966,(((583_148:0.10047940389999965,827_161:0.07436256719999967):0.04110205639999975,553_154:0.10876683580000002):0.008644830499999756,128_161:0.06105236800000036):0.019572491099999922):0.015281456300000329):0.021110600900000165,(((932_171:0.06966199819999996,((206_177:0.09278007300000013,408_161:0.059211035799999756):0.023803758999999758,496_161:0.03409506339999968):0.025207994999999705):0.031849795400000325,829_154:0.03467972279999998):0.036031793700000314,989_148:0.020992908300000224):7.245999995575403E-7):7.867000002548252E-7,(304_161:0.05357545669999997,((((281_171:0.1436117045999996,1029_171:0.03190962990000035):0.04388938429999989,264_171:0.030987882699999858):0.01062875289999976,196_171:0.053420492499999916):0.03214781790000032,((447_161:0.02103150720000002,((127_161:0.010505021200000186,476_161:0.06384493829999993):1.0124000002775801E-6,959_161:0.03155345530000009):0.020975017599999646):8.090000003235787E-7,394_171:0.021005260699999972):0.010453485300000231):7.154999996927813E-7):0.02091223760000016):1.0012000002390664E-6,116_154:0.09698019579999961):0.042760658799999796):1.251199999607877E-6):0.04940295359999958):0.20591576530000033):0.02929862289999985,824_154:0.06680215569999959):0.08985638060000012):1.75650000011629E-6):0.06759348549999977):0.12898716109999997):0.011841894099999806):0.24944533730000007,944_136:0.17292101389999992):0.2749951211999999):0.11476147740000009):0.12110868230000005):0.19380123090000012,((((((609_154:0.010084804999999974,574_161:0.13170738620000044):0.08844021790000012,(384_136:8.536000000169963E-7,859_154:0.11909612279999982):0.009888131699999914):0.05624939359999992,((53_154:0.10048779390000018,(710_154:0.06454739720000013,(49_154:0.01047026250000016,599_154:9.962999998336386E-7):0.043742344200000005):0.03164184539999981):0.017054916000000198,858_136:0.056115102200000155):0.030967294299999892):0.028850468599999957,860_148:0.08067009539999992):0.04000827090000003,(725_154:0.048825522800000076,349_177:0.11846452770000004):0.06459569509999996):0.5585084015000001,(890_0:0.015399050300000106,154_0:0.10504366069999982):0.16765181289999997):0.31985358500000016):0.0643454739):0.019587213399999914,((((385_76:0.33238428900000017,543_76:0.15676460250000002):0.048411287900000044,((((((743_85:0.06425180530000008,473_85:0.03155296250000017):0.015098369199999961,256_85:0.058830003899999816):0.02144616020000001,794_76:0.026668614500000132):0.1083866497999999,((((((((((554_161:0.05130209110000017,632_161:0.029650481600000056):0.002024192099999933,(((990_171:0.020642202799999954,406_177:9.99999993922529E-9):0.05183082400000005,372_171:0.031124351099999892):8.864000000663452E-7,((173_177:0.10559884370000017,(((((156_161:0.0315219108,6_171:0.04195654669999982):0.010278562399999913,((704_171:1.196399999958686E-6,545_171:0.020719901100000104):0.020765254100000075,((516_171:1.150900000190802E-6,559_171:0.0109858855999998):0.03138183710000009,370_161:0.010324060599999907):8.299999998406804E-7):9.047999998124112E-7):1.1655000000665439E-6,((((805_177:9.99999993922529E-9,230_171:0.02084721579999993):1.0011999997949772E-6,360_177:9.99999993922529E-9):1.5141000000440386E-6,(999_171:1.0189999999354882E-6,250_171:9.99999993922529E-9):0.010361253100000134):0.06303133930000016,1000_171:0.052444108800000055):0.010553386699999834):7.92599999854815E-7,560_171:0.031226918199999787):7.149000000872263E-7,((841_171:0.06981403360000016,(88_171:0.019499722399999975,(915_177:0.06394571700000018,753_177:0.031966417600000074):0.011408451499999916):0.0246060453000001):0.02241462279999995,((787_177:9.99999993922529E-9,910_177:8.609000001769118E-7):1.0868999997803996E-6,668_177:9.99999993922529E-9):0.03451954699999993):0.02843969469999985):0.036098458400000144):0.05787709449999978,(652_161:4.5820000016405515E-7,(636_161:0.05370891060000016,682_171:0.11528953650000018):0.02239662390000019):0.020551002799999996):0.011744801399999893):0.010273062100000008):0.013350719099999964,(1001_177:9.99999993922529E-9,(616_177:0.020616863599999924,29_177:0.03097792900000007):7.01999999908054E-7):0.038687319200000125):0.07423948440000006,703_142:0.052815053299999803):0.010529963399999787,(((713_171:0.09669486419999984,(982_161:0.07430536300000012,862_171:0.05306930709999991):1.1651000000334477E-6):0.020826590199999995,(773_171:0.07659435689999983,(522_171:0.09632011480000013,271_171:0.026115359199999855):0.016718170599999915):0.12054800960000023):1.1425999999481462E-6,(((623_171:0.11865734820000018,711_177:0.005958151799999811):0.004567257400000191,981_177:8.79899999972622E-7):0.02103561179999991,((640_177:0.13722881920000018,818_171:0.08732727870000012):0.009344553900000108,727_171:0.08226603859999981):0.03221334209999993):0.03170506769999992):0.010446787899999865):1.2567000000629491E-6,436_148:0.0422744596000002):0.05259291580000003,((165_136:0.07420994709999995,((843_142:9.99999993922529E-9,287_154:0.08497367919999999):0.05381689370000009,991_142:0.05410844009999982):0.00526998309999982):0.0043772244000002125,908_136:0.03148575390000019):9.97199999908105E-7):0.010614138699999831,(249_161:0.11011311200000007,(((((((340_148:0.010504674699999939,867_148:9.99999993922529E-9):1.2138000000661009E-6,935_148:9.99999993922529E-9):7.810999997914791E-7,763_148:9.99999993922529E-9):2.7252999998950145E-6,155_148:0.02106885390000013):0.1218570134000001,((82_142:1.211399999867524E-6,677_142:9.99999993922529E-9):0.010607398899999954,497_161:0.010370710200000133):0.031789105000000095):0.037418396700000134,(((((((((635_76:0.07467932159999968,288_85:8.838999998594943E-7):0.010461367800000065,((555_76:0.01050451749999981,659_76:0.010533135699999807):0.020980739200000098,341_85:0.0317541670999999):7.780999999873472E-7):1.0910000001196352E-6,979_76:0.021122014899999986):8.657000001299764E-7,484_76:0.03150144730000015):9.617000000794462E-7,578_85:0.06373954290000006):0.020948019700000042,975_85:0.12973123059999958):0.07371760510000014,589_76:0.03377134230000012):0.03127045249999982,((((81_142:8.541999996225513E-7,371_142:9.99999993922529E-9):0.17636571170000037,642_142:0.21405407809999977):0.05117454360000018,(319_76:0.031771517100000146,1022_76:7.179999998996323E-7):0.011339489400000069):0.02132606749999999,591_76:0.05321141340000013):0.04726900710000015):0.04639168239999991,(618_76:0.030001864900000008,((122_76:1.1918000000221696E-6,533_76:9.99999993922529E-9):0.033292525599999845,(136_85:9.99999993922529E-9,515_85:0.04238310880000018):0.019570120600000074):0.03682440630000006):0.018048855400000008):0.06735901189999982):0.040831020699999776,((((550_136:9.99999993922529E-9,(141_136:7.253000000595478E-7,751_136:9.99999993922529E-9):1.030499999998824E-6):0.010379924200000001,809_136:0.010651812999999954):0.05348359589999996,(1006_142:0.010564465199999873,((798_148:1.1429999999812424E-6,1025_148:1.1380000008998081E-7):7.166999997920698E-7,(868_154:0.022504970900000032,99_154:1.1424999999398722E-6):0.03160510779999992):0.01054904280000013):0.0533729259000002):8.606000001520897E-7,(((320_136:9.99999993922529E-9,((686_136:1.0463999999821283E-6,290_136:9.99999993922529E-9):1.1875000001104752E-6,204_136:9.99999993922529E-9):9.296000000880156E-7):0.010763172699999934,799_161:0.04262507709999985):0.010338439499999907,(((909_154:0.010501801399999788,(((((284_171:0.011149544099999797,500_171:0.010559715099999867):1.0932999998658488E-6,(934_171:0.0538723834999999,((300_171:9.99999993922529E-9,186_171:0.021108934999999995):0.010467602999999936,303_171:0.021210593999999805):0.010617771999999803):0.010648554799999932):1.2196000001019058E-6,509_171:0.0909498580000001):1.3962500000186395E-5,(894_171:0.05444266469999981,978_171:0.03243338199999979):0.04280021739999995):0.021018621800000137,(507_171:0.03175557050000011,((166_161:0.0214171149000002,549_161:0.05416361609999987):0.03217840679999995,334_171:0.06466322220000009):2.305200000218832E-6):0.010636523200000081):0.010703147400000113):1.09630000011407E-6,(((((((((403_177:0.14287643159999996,468_177:9.99999993922529E-9):7.647000002108939E-7,148_177:9.99999993922529E-9):1.2300000000742273E-6,(101_171:0.06397643969999978,926_161:0.010533063400000042):0.010481474200000118):0.02360843459999984,(((759_171:9.99999993922529E-9,244_171:1.2256000001542589E-6):0.031775125999999876,462_171:1.1188000001993714E-6):0.015617899500000032,(772_177:1.1369999999288893E-6,576_177:9.99999993922529E-9):0.016036206499999928):0.013527078700000139):0.0262403281000001,(311_148:1.0976999997858172E-6,132_148:0.05324066669999983):1.9357999998526054E-6):0.010693107599999863,(791_161:1.1516999998129052E-6,415_161:9.99999993922529E-9):0.05356423130000021):0.021024914899999914,(234_136:0.08036908680000021,434_142:0.031659719599999914):1.1878000001352973E-6):8.018000001719372E-7,292_148:0.021150570300000116):1.2124999999585384E-6,263_161:0.03183073089999988):0.010519245299999813):0.041250713400000194,(741_142:0.03690326810000011,159_142:0.0943504087):0.04103964960000006):0.011749783199999975):0.010567409300000108):8.148999999235684E-7):0.09945868950000003):0.007586540800000208):0.05200279630000004,57_161:0.09472825099999982):0.03340033120000019,245_76:0.06638891859999996):0.04561632309999997):0.03612489260000018,985_142:0.2016051835999999):0.029966175399999795,(873_85:0.07594862169999983,(708_76:0.031972499700000157,676_76:0.0641248232999998):0.009273719799999913):0.01350837440000019):0.18158729559999998):0.25954818589999995,((((608_0:0.1223917982999998,796_0:1.1094999998739752E-6):0.03901664770000002,605_0:0.07774684729999981):0.012980744700000102,((76_0:1.4099900000008603E-5,849_0:9.99999993922529E-9):0.021873142500000053,970_0:0.11963778799999991):0.05352211469999979):0.20119905140000016,(216_0:0.13272382159999996,669_0:1.4566000001714485E-6):0.19360890180000023):0.20459139949999994):0.2909238072,(((((((((((((((((((((((112_154:0.05310108739999997,884_154:3.627799999961212E-6):0.02928246120000022,((((540_171:0.03371308789999983,930_171:0.0990930617000001):0.09741035620000016,21_154:0.011122942900000155):0.007326982699999984,(102_177:0.0368615495000002,211_177:0.09897319279999994):0.05360138499999989):0.20644123290000005,((((52_148:0.05297801300000016,232_148:0.02184299319999994):0.04367221590000003,(117_154:0.010686491900000039,879_154:0.06429666189999983):0.06689990179999983):0.016497843899999864,(((((((939_136:1.283700000076493E-6,765_171:0.14366491329999986):0.3060334537,441_136:0.010598038799999987):8.791999999147038E-7,(863_136:1.1015000001002306E-6,233_136:9.99999993922529E-9):1.2348000000272918E-6):1.0986999998685576E-6,260_136:9.99999993922529E-9):0.03201669669999996,(((335_142:0.031932506400000005,904_142:0.02113483599999988):7.903000001086014E-7,(376_142:0.11074201989999999,681_142:0.08940666059999991):0.019628394799999782):0.009532057099999935,792_142:0.04384145670000006):0.021404744899999884):1.4967999999448978E-6,(816_136:1.2532999997816319E-6,947_136:9.99999993922529E-9):0.07603773870000019):0.010621971800000019,(((307_161:0.04257145170000021,207_177:0.06459802590000008):9.596999999139655E-7,(46_154:8.010000001057449E-7,1016_154:9.99999993922529E-9):0.13151541369999986):0.01053081130000022,((((222_154:7.2610000012574E-7,24_154:0.07513031879999987):0.06929872439999984,(670_154:1.2965999998115763E-6,941_154:0.1298843344999998):0.060515955600000115):0.021079736599999954,(((151_154:0.010345256099999922,27_154:0.010521049599999888):0.031152344400000143,258_154:0.09884791360000023):0.07600695899999987,762_154:1.0978999998023653E-6):0.04928245480000015):0.0254978331000002,((176_154:0.022915480700000046,(826_154:0.07590135510000007,(((((111_154:0.03163210680000006,(75_154:0.010487275700000076,110_154:0.010495155100000098):8.005000000643747E-7):0.010494235499999949,16_154:0.10887739549999997):1.0679999999929635E-6,(720_171:0.06423983670000011,629_161:0.02087162900000017):0.010740879600000142):0.010519704300000043,((113_154:0.07644450889999987,10_154:9.99999993922529E-9):1.0762999997915301E-6,793_154:0.04246457479999988):8.899999999201214E-7):1.2044000001765198E-6,(((209_154:0.021056144700000168,((332_171:0.08606651099999985,(93_171:0.031782946699999925,361_171:0.05380950200000001):0.0908322117):0.03170718809999995,747_154:0.062333902499999816):0.012435572099999792):0.010560938899999872,423_154:8.844999999091385E-7):0.01060859049999996,(321_171:0.14551282459999992,746_154:0.0995256618):0.008861992099999938):0.010447543500000211):1.1340000001247574E-6):0.010525139199999867):1.2754999998421113E-6,((((530_161:0.0994158555000002,(((972_177:0.0647438134999998,810_161:0.05352089679999983):8.031999998436845E-7,(850_154:0.08829183629999982,958_154:0.08669019080000018):0.03194827499999997):0.02144421360000015,(639_154:0.041904345499999884,992_177:0.042110961500000155):0.001510222399999872):0.0091648579000001):0.02097856620000016,164_171:0.11001061069999984):0.04506027499999998,((((400_177:0.07138563240000018,(((558_171:9.99999993922529E-9,190_171:1.111500000039456E-6):1.0443999998166476E-6,897_171:0.0868595860000001):0.012394909799999798,313_177:0.06274579339999997):0.029466554099999875):0.03971850259999998,(((800_161:9.99999993922529E-9,(848_161:9.99999993922529E-9,236_161:0.02107473449999997):8.754000000443796E-7):1.1530999999287417E-6,777_171:0.0976063815999999):1.2188000000357135E-6,964_161:0.010526052499999938):1.11160000004773E-6):1.1200999998628447E-6,((58_177:0.0428372414,948_177:1.0111000001700177E-6):0.02115539600000016,(628_177:9.99999993922529E-9,684_177:0.01050609300000005):0.010552717399999967):0.031840735999999925):9.836000001151035E-7,37_171:0.08591094189999993):0.01058221909999979):0.008923617000000217,(((949_171:0.024303891999999827,614_136:0.14960757690000026):0.1005095530000002,325_171:1.4234000000890035E-6):0.2070652705999998,283_171:0.02373836989999978):0.06609447860000017):0.01251590370000022):0.021593296099999826):1.3215000000954547E-6):0.042085541900000134):0.03649720270000012):0.022412683199999783,253_136:0.025568888000000012):0.05660649789999983):0.017563805200000004):0.056856166200000224,306_154:0.07573464069999991):0.054164954800000054,580_154:9.409000001348033E-7):0.06453289040000021,523_154:1.0643000001309133E-6):0.06444485020000013,((((89_161:0.09999718140000002,490_161:0.041462136699999874):0.013948759899999885,15_161:0.03090623920000013):0.010481540199999806,470_154:0.03074630739999984):0.012010650300000147,475_161:0.01057450900000001):8.521999999011598E-7):0.010527878200000007,(845_161:9.99999993922529E-9,443_161:1.0987999998768316E-6):0.07543711500000017):1.0748000001115088E-6,(171_171:0.021365901699999856,606_161:0.02128583389999994):0.021175277299999795):0.01064258760000003,(((((((((695_177:8.268000000200004E-7,285_177:0.2028039614999999):0.021186528499999913,192_177:9.99999993922529E-9):0.0211166073000002,(338_177:9.99999993922529E-9,135_177:1.1304999998351661E-6):0.010784829699999943):0.06497947100000001,124_171:0.03209807379999985):0.010740971100000163,(13_161:0.010621578399999887,(326_171:7.379999997780828E-7,243_171:0.08833869560000007):0.021330083100000063):0.010606614899999922):8.769000001684901E-7,((923_171:9.99999993922529E-9,547_171:8.420999999536605E-7):0.042850222000000215,237_171:0.03222757790000008):0.010649814200000218):1.1427999999646943E-6,634_171:0.07556030709999995):7.348999999656769E-7,107_171:0.03206048880000001):0.010618540899999918,(760_154:8.894999998787512E-7,199_154:9.99999993922529E-9):0.02130740650000007):0.010664366999999952):0.010461987899999858,(((((100_177:0.058588420600000024,(103_171:0.029629973900000106,((744_171:0.04575869560000001,504_171:0.07398071509999982):0.05512304390000011,259_171:0.04506960679999983):0.010605424500000016):0.03840093979999981):0.010329732399999791,976_171:0.04288065760000004):0.032172549999999855,((((466_177:0.03741886729999999,78_177:0.052806987899999935):0.06297334970000001,514_177:0.03200576510000008):0.055389816499999966,856_171:0.020923906700000217):0.03332537060000007,223_154:0.03197567959999992):0.02156450629999984):9.170999999419394E-7,59_136:0.06489117149999979):0.031700745999999835,(586_148:0.042803185799999977,1011_148:0.15532494569999988):1.325499999982327E-6):0.021655689100000153):0.010588892599999955,266_161:0.042705032499999795):1.2397999999969045E-6,((745_148:0.07325722380000022,911_148:0.057895437600000044):0.010435568500000159,(479_148:0.03231204099999996,(452_142:1.6502000002027728E-6,298_142:0.07596525009999988):0.02141225180000017):0.018030612400000035):0.01388843729999989):0.010654930199999857,(((((224_154:0.09162748149999977,328_154:0.028384611999999976):0.05160578339999988,641_154:0.039223504499999784):0.02886157289999991,(((460_142:0.010696207000000069,((246_154:0.12237929530000002,598_148:0.021944082200000103):0.032114474600000165,(869_142:9.99999993922529E-9,231_142:1.2607999999580954E-6):1.1686999998872238E-6):0.032208769499999956):0.0321199550000002,(178_142:0.05453731149999985,(524_148:1.0983999998437355E-6,327_148:9.99999993922529E-9):0.04315216909999986):0.03216391969999988):0.021541297200000198,836_148:0.0537203529000001):9.216999998784559E-7):0.03231952819999995,((378_154:0.053890048199999985,(((619_171:0.007114963099999816,536_171:0.13736151390000018):0.08121271670000008,906_154:0.0657615853000002):0.010754205000000017,952_148:8.189999998187147E-7):0.011397614699999892):0.010449075699999977,811_148:0.011211795399999946):0.06516077800000009):0.010495620399999961,((83_148:0.09897271309999978,(709_148:0.0216528574999999,933_148:0.010642767099999784):0.009847461300000138):0.022167498299999977,513_148:0.0213984195000001):1.090400000069991E-6):1.2607999999580954E-6):1.2315000001983378E-6,((((((((((440_85:9.99999993922529E-9,655_85:0.010582973800000062):0.010883112300000164,537_85:0.1211422928000001):0.021140357500000206,((412_76:0.06514166239999986,71_76:1.2786000000986064E-6):0.02144551469999989,(381_76:9.99999993922529E-9,612_76:8.34999999810293E-7):0.021510967699999828):0.010589489700000065):0.010617510499999927,((365_85:8.9489999988146E-7,828_85:9.99999993922529E-9):1.0898000000203467E-6,491_85:0.13320384000000018):0.06523495840000004):0.010606953599999969,(339_142:0.18062240810000008,(579_85:2.2145299999998258E-5,963_85:9.99999993922529E-9):0.00957322929999993):0.022448116000000073):1.4028000001609087E-6,626_85:0.042780382600000166):9.70299999902835E-7,((((337_85:0.06674379310000012,(790_148:0.01855561519999993,301_148:0.05679762970000013):0.20807967040000008):0.034110235800000055,797_85:0.042511172599999814):0.04838769749999994,(((350_76:0.042537258599999905,35_76:0.04737091779999991):0.02314194700000005,(219_76:0.03996831820000013,(180_85:0.1356610384999999,(((946_177:0.16459533770000023,84_161:0.04007645999999987):0.10546643079999996,((28_142:0.08894901870000016,(((542_161:0.010375562400000149,50_161:0.16140990189999993):0.05865715920000003,(((343_171:0.010682227499999808,565_161:0.032110219499999815):1.1184000001662753E-6,(658_171:0.010586850899999778,183_171:0.1113155198000002):0.04352480889999999):0.021232667100000047,43_171:0.02169142649999989):0.054496285499999964):0.011540529199999927,268_161:0.009835239900000126):0.03478552019999981):0.022642691200000176,(289_171:0.07697440739999983,(((864_171:9.99999993922529E-9,1015_177:0.022639484299999957):0.05482288809999991,229_161:0.010623115100000025):0.0109549820999999,(387_171:9.99999993922529E-9,(693_171:8.575999999038686E-7,315_171:9.99999993922529E-9):8.382000000750622E-7):0.0434991708000001):1.3244999998995866E-6):1.003299999968732E-6):0.07207579919999985):0.09296931849999979,(((690_85:0.021470639299999927,525_85:0.021473970899999806):6.443000000189159E-7,((((738_85:0.010866926999999915,(305_85:9.99999993922529E-9,689_85:7.98499999898894E-7):0.021536606499999777):0.010755869100000037,((((724_85:0.0775578171000002,118_85:9.99999993922529E-9):1.214300000107471E-6,997_85:9.99999993922529E-9):0.02144980530000007,(317_85:0.01074632820000021,1008_85:9.99999993922529E-9):0.0434271249):1.3102000000486669E-6,815_85:0.05453086589999989):1.1731999998154663E-6):7.970999997830575E-7,(331_85:0.054731801199999985,544_85:0.05249228730000022):0.012885003300000086):1.0110000001617436E-6,(((420_148:0.1890912444999997,647_85:0.026207342999999828):0.04410468599999984,48_85:0.02661304210000015):0.024267416399999853,(807_85:0.022256035499999882,123_85:0.020842825099999907):0.07245282530000008):0.030258094500000166):0.04329580759999985):0.02163971120000019,(685_85:7.665999999240114E-7,756_85:0.043930949900000016):0.010748511300000096):0.07874271860000004):0.03685621559999985):0.07058134140000005):2.943800000210217E-6):0.1998000434999998,(502_85:1.0776999999073666E-6,(942_85:0.010830568999999901,94_85:0.010481009299999844):0.032484639299999785):0.113360825):0.010346772200000132):0.06118327549999991,((240_85:0.04364481879999982,3_76:0.03270423239999998):0.02021854859999994,(377_85:0.02149999470000008,950_85:0.021415492600000086):0.011657638199999987):0.0768626011000002):0.011665069200000211):0.030567043000000016,((((((364_161:0.04342222729999978,736_171:0.07629770459999996):0.009195465399999936,881_171:0.032508622399999965):0.05484107430000007,((((666_154:9.894000001509085E-7,257_154:9.99999993922529E-9):0.042695274400000205,(194_154:1.2968999998363984E-6,348_154:9.99999993922529E-9):1.030499999998824E-6):0.010397925299999944,(293_154:9.99999993922529E-9,36_154:9.99999993922529E-9):0.010738344800000021):0.032524165499999924,((664_154:0.08586024219999988,160_154:0.03246916019999979):0.026522010399999907,983_154:0.07405923269999981):0.017458261599999858):0.020808950999999798):0.05148744049999987,((131_142:0.10799903960000012,621_142:0.06894083529999984):0.031225506799999803,(875_142:7.633000000950574E-7,653_142:9.99999993922529E-9):1.3692000000453675E-6):0.02479294689999989):0.04094220300000018,532_142:0.04552957209999997):0.01930938570000018,91_154:0.12193587079999979):0.11446737210000002):0.034755640599999804,899_136:0.10983997710000004):0.021650181200000063,((((761_148:0.09990666149999994,((803_154:0.024388785200000207,(238_154:9.99999993922529E-9,1027_154:7.799000001362799E-7):0.044020651099999863):0.06242151530000006,108_142:0.033108779199999994):0.011077227999999995):0.018886342000000056,568_154:0.02297389609999989):0.031453300099999915,(203_154:0.13526858630000005,582_154:0.0784351727999999):0.011868293900000104):0.018665845600000175,951_142:0.054625750200000045):0.08982487299999997):0.03248787410000009):1.135899999837875E-6,(((714_136:9.99999993922529E-9,((877_136:9.99999993922529E-9,520_136:1.2254000001377108E-6):8.28400000152385E-7,18_136:9.99999993922529E-9):7.37800000205624E-7):1.9722000001998197E-6,197_136:9.99999993922529E-9):0.02134528400000013,20_142:0.03197240750000008):0.010567089699999865):0.015000000700000182,((87_148:1.747499999815716E-6,1004_148:0.22307294470000016):0.038993376300000104,169_161:0.06441794179999993):0.059306160499999816):0.04019027889999993,480_148:0.06630703899999979):0.04287023189999983,487_136:0.03264472369999982):0.02766131269999983,140_161:0.05908463709999978):0.13547960720000018,512_154:0.1267781616999999):0.11799882429999986,((392_148:0.08511875039999994,602_142:0.09066416119999987):0.05540508330000016,130_142:0.022900106099999817):0.1055849631000001):0.09593377139999992,((778_171:0.09132558160000004,185_154:0.03767636999999979):0.2526672294000001,(570_85:0.17211581609999982,971_154:0.17780165619999977):0.35628472580000015):0.19717798109999984):0.2022730200999998,((1014_0:3.579999985348081E-8,649_0:0.1662003876):0.07151894910000012,((214_0:0.08665782510000009,916_0:0.04312601409999983):0.05259951920000017,((((((1026_0:0.020835269200000006,601_0:9.99999993922529E-9):0.08592797619999981,(((175_0:8.712000001409592E-7,469_0:9.99999993922529E-9):1.0923999997913825E-6,742_0:9.99999993922529E-9):7.000000001866624E-7,453_0:0.10639599870000005):1.0130999998914092E-6):1.0854000001003783E-6,188_0:0.06370147529999981):0.020276762299999973,503_0:0.08668356989999992):0.0230703322000001,((595_0:0.07490962199999984,577_0:1.1554000001190445E-6):0.06343862750000007,660_0:0.03249222389999984):0.04355945160000019):0.0634433045999998,((((1020_0:0.1155502461000002,887_0:0.11457143039999984):0.2133025407,449_0:8.615999997907409E-7):0.10794933230000003,345_0:0.02207490589999983):0.045367297999999945,(((878_0:0.07532539380000003,(788_0:0.08668514749999989,218_0:0.0537891409000002):9.64199999842208E-7):0.03192323900000016,481_0:3.4990000008505717E-7):0.2176504264000001,((531_0:0.029141387800000196,((1007_0:9.99999993922529E-9,455_0:1.060699999833048E-6):0.1257979347,((((((((((((771_171:1.0836999999597197E-6,147_171:9.99999993922529E-9):0.043197040199999925,770_161:0.04286758310000005):0.010099555400000071,(405_171:0.010532754399999789,201_171:0.010562538499999885):0.053225512300000055):0.010714387899999789,(((47_171:0.03180422749999989,(870_171:7.235999999188891E-7,(776_171:9.99999993922529E-9,719_171:7.716999999018981E-7):0.0211831977000001):0.05358459689999995):1.295500000164651E-6,297_171:0.031857562599999945):0.09531340920000009,855_171:0.06241237660000021):0.015433844599999968):1.1282000000889525E-6,228_171:0.0747125500000001):0.031990609300000195,((((359_161:0.03166898939999996,430_154:1.1607000001134793E-6):8.642000000058658E-7,((((((9_154:9.99999993922529E-9,572_154:7.424000001421405E-7):0.031978397700000105,(((68_154:0.010538041199999792,(494_161:0.0318351751999999,535_154:0.042539469299999855):7.181999999161803E-7):1.2711999999304169E-6,774_161:0.03183547870000014):1.2249000000963406E-6,262_154:0.021107892899999925):0.021080656600000136):8.442000001274153E-7,(((567_171:0.04239475849999996,548_161:9.351000000989984E-7):0.021120097299999863,(844_154:9.99999993922529E-9,966_154:8.272000000530966E-7):0.010530719100000141):7.303000000291604E-7,439_154:0.02117938120000007):0.04238732929999989):8.974000000883109E-7,202_154:0.08639245780000016):1.2274999998673763E-6,611_154:0.09653560639999981):0.061458864900000076,161_154:0.10589080130000017):0.0601178764000001):0.054444800699999796,928_154:0.009032427599999782):0.05464207920000019,((((((444_148:1.0655999997943866E-6,471_148:9.99999993922529E-9):9.317999998259552E-7,(205_154:0.013914100800000107,119_154:0.10800774299999993):0.028737752200000077):0.010456577099999809,(((177_154:9.99999993922529E-9,(506_154:9.99999993922529E-9,354_154:0.01048368420000001):7.703999997943356E-7):0.031709386400000206,(254_154:9.99999993922529E-9,584_154:1.241200000112741E-6):0.021030908200000198):0.010547552099999802,(375_154:0.053174638599999824,(627_154:1.150500000157706E-6,842_154:9.99999993922529E-9):0.0313521699999999):0.021003465600000215):8.82600000196021E-7):0.010433862599999788,892_154:0.02099375839999995):8.046999999677951E-7,885_161:0.031555436400000136):1.5354000000300516E-6,920_154:0.1530550637000001):0.010509986699999807):0.010623901999999852):0.0706028098,813_154:0.03653209430000004):0.07100796079999983,1_148:0.12707946309999985):0.03364393880000005,(330_148:0.03155231200000008,(446_171:0.14092594380000012,424_154:1.151499999796357E-6):0.02124709289999993):0.09265937749999997):0.15096873719999993,(457_85:0.02083236339999983,54_85:0.07443811859999983):0.03265705020000009):0.07539696009999997,((191_76:1.1739999998816586E-6,505_76:0.2016274200999999):0.02325711390000018,344_76:0.051008806200000034):0.2239330970000002):0.06206197960000015,((((498_148:0.03131873099999982,(575_148:9.99999993922529E-9,((617_148:9.99999993922529E-9,726_161:0.06384621870000018):9.841000001564737E-7,419_148:0.0970812124):1.1093999998657011E-6):7.970000002188726E-7):0.011714602900000148,(880_136:0.0638427199999998,825_142:0.030640277599999877):0.020498392199999937):0.23455036389999995,((((876_85:0.009806599200000043,322_85:0.17575642049999995):0.04323528079999983,383_85:0.03137593950000017):0.05544088330000019,830_76:0.06128952509999985):0.020677472900000105,(426_76:0.09445402990000007,662_85:0.151720203):0.16937368419999999):0.05587737259999992):0.11762976199999997,717_85:0.017017462600000144):0.10065778699999983):0.20939793599999978):0.04037794800000016):0.03892844929999972,(((((((((517_0:0.08826856599999999,(210_0:0.010917050499999803,592_0:0.09563261680000013):0.011455792500000062):0.05183694489999979,673_0:0.032070439900000025):0.013381363100000154,397_0:0.09495489210000008):0.07102223359999993,363_0:0.059640560600000114):0.12243333539999979,464_0:0.01974690109999999):0.054698279700000185,782_0:1.322899999767202E-6):0.02179519920000006,226_0:0.08559211029999991):0.021159975699999833,((((571_0:0.02077967160000016,195_0:0.12214385949999995):0.06518055090000008,780_0:0.03168480330000012):0.03191582670000015,587_0:1.0854000001003783E-6):1.1428999995288791E-6,974_0:0.14189987339999988):0.01117063500000004):0.049170161600000206,((((781_0:0.06482546410000012,((153_0:0.021430319199999825,956_0:0.02166447360000001):0.021624248699999793,((865_0:0.032745262799999786,(961_0:8.967000000303926E-7,356_0:9.99999993922529E-9):0.05435274729999984):0.0319139434000002,(943_0:0.04340545569999987,622_0:0.032489757700000066):0.05444503530000011):2.2702999999957285E-6):0.010943404299999848):0.06561526320000022,986_0:0.043403550599999896):0.041710893299999885,56_0:0.056168366699999694):0.07945892499999996,(((((716_85:0.05265993019999993,(1017_85:9.99999993922529E-9,157_85:8.650000000720581E-7):0.09993333609999988):0.010981603399999873,((692_85:0.0864439464000002,(821_136:0.04216548309999979,604_136:0.04787801380000012):0.07310405869999981):0.011725523800000026,510_85:9.97199999908105E-7):0.08760018730000008):0.03262634380000007,919_76:1.3792999999928668E-6):0.019046636000000117,(585_76:0.10070072559999987,718_85:0.10719395460000003):0.059173442700000134):0.23986088689999985,(427_0:0.5250469968999996,((607_76:0.023431908600000106,273_76:0.28063567849999993):0.259328977,((((889_76:7.369000001311576E-7,833_76:9.99999993922529E-9):1.2600999999001772E-6,((((603_76:0.04364527859999967,((((431_85:0.0324879410000003,167_76:1.0470000000317725E-6):0.0547678573999999,(((213_76:9.99999993922529E-9,(416_76:1.1081000002022279E-6,960_76:9.99999993922529E-9):7.185999999492765E-7):0.07747508299999994,(769_76:9.99999993922529E-9,30_76:1.228500000394206E-6):0.07745025289999985):0.010798047200000216,454_76:0.08800023750000019):0.021790209299999752):8.565999998211282E-7,(754_76:9.99999993922529E-9,336_76:1.2440999999085989E-6):0.0664687344999999):0.02173142450000043,((633_85:0.010669406799999948,495_85:0.03312682839999992):0.022021315199999947,(7_76:0.010835418700000155,519_76:0.010834270200000162):1.9299999998168005E-6):0.03267336690000011):0.010907979099999743):1.2577000001456895E-6,19_76:0.08868256590000012):1.3159999996403826E-6,208_76:0.06583173409999965):7.733000000342827E-7,596_76:0.08951204459999973):0.0773266932000003):0.11067216560000004,562_76:1.1126999996946552E-6):0.08686571760000028,((541_76:0.07598586249999961,64_76:0.05353062040000012):1.0103000001038254E-6,(401_76:0.09758611279999929,((138_76:0.0648184423,735_76:0.13231965339999974):0.010515769599999558,(261_76:0.05383969050000026,(355_85:0.04449344329999949,(((((((((508_171:0.022084550100000655,674_171:9.262000002507875E-7):0.03329219229999936,903_171:0.07845371909999965):8.869000005518046E-7,1021_161:0.022035497500000112):1.1075999992726793E-6,1031_171:0.06748080149999947):0.09263960410000038,667_161:0.0665468329000003):0.06431302490000057,282_171:0.010819424400000166):2.16890000004355E-6,368_161:0.04358998010000015):0.07673644149999959,(((645_142:0.040429213500000394,(((914_142:0.11569807630000017,(252_136:0.08028035290000002,688_148:0.15578523039999936):0.07299695610000079):0.054998878299999276,(179_154:0.14833888650000038,1013_154:0.006838535400000012):0.06024442409999953):0.016219918700000058,(((((139_171:0.04414782040000009,(379_171:9.286000004493644E-7,432_171:9.99999993922529E-9):0.033206723800000226):1.181100000025026E-6,(((134_171:9.99999993922529E-9,656_171:7.300000000043383E-7):1.2779000000406882E-6,90_171:0.021967673899999873):0.011091909900000196,314_171:0.07836814179999951):0.05544391310000041):0.011033709199999464,(63_171:0.0328866868000004,886_171:0.03316875100000072):0.011101713899999588):0.0669243125000003,((924_161:0.0221581393000001,(149_142:0.1937330354000002,((927_171:9.137000001047113E-7,39_171:9.99999993922529E-9):0.03642349980000059,267_171:0.018911253000000627):0.045003559099999535):0.049680655600000456):0.010801476000000143,(137_161:9.99999993922529E-9,40_161:0.010927744600000011):1.3427000000731937E-6):0.04407591529999966):0.011216747299999774,((551_142:0.13644803509999992,854_148:0.010959552299999231):1.7610000000445325E-6,556_154:0.021949876599999918):7.538000001972023E-7):0.01068485259999985):0.13078254350000051):0.014861919599999496,1003_142:0.11098851790000008):1.1952000003034868E-6,(105_171:0.13107616789999987,907_161:0.03760042760000015):0.029117975100000137):0.03356945039999992):0.050187672899999924,(564_154:0.11713090469999976,((((((733_154:9.99999993922529E-9,486_154:8.563000006844845E-7):0.07734869769999975,(142_154:0.04347449430000072,104_154:0.09927221159999977):0.031560933599999785):0.05281716639999967,(38_154:0.027107488800000468,294_154:0.029927315900000195):1.230529999940444E-5):0.06922240630000065,(((98_161:0.04429740219999978,1002_154:0.10204320169999992):0.013158537200000708,(((463_161:0.07802918810000037,((((291_154:9.99999993922529E-9,329_154:1.1408000002433027E-6):0.08938631280000031,(((((((14_154:0.06680491049999926,477_154:0.05562596539999909):0.01096294130000075,(374_154:0.027387258800000147,801_154:0.052116704700000405):0.00822233650000026):0.011023830699999237,(883_148:9.99999993922529E-9,22_148:9.809999994558893E-7):0.010941698399999922):0.010917767100000475,((938_154:0.03287674450000022,784_154:9.99999993922529E-9):0.024550501699999394,((279_177:0.07879076660000006,(346_171:9.99999993922529E-9,0_171:8.761999996664827E-7):0.022074665899999957):0.02256404430000014,(220_161:1.1240000006296214E-6,723_161:9.99999993922529E-9):0.021711471399999738):0.07658579509999974):0.033065038100000166):1.0786000004259222E-6,429_148:0.05514419060000009):1.1529999994763784E-6,396_148:0.03286158550000007):9.953999997591723E-7,(70_142:0.033222652500000116,((917_142:0.06634407740000015,913_142:0.06696531979999953):1.319699999946522E-6,(200_142:0.03317065690000032,369_142:0.08969846280000038):0.01130698019999965):0.021543914400000475):0.02192251839999937):0.010909726200000414):1.1465999998350185E-6,(280_148:1.1654999996224547E-6,274_148:9.99999993922529E-9):0.02187771290000029):0.022031602100000214,(239_154:0.04445040100000064,(158_148:0.0669506954000001,242_148:9.99999993922529E-9):0.010815378200000225):0.011076041399999959):8.168000000807751E-7):0.01054612649999953,(((((((823_154:0.11002570369999987,(847_154:0.04541863100000043,(967_161:0.12288894719999988,69_161:0.023107630600000206):0.010992991000000174):0.01255822009999985):0.011488943099999815,79_154:0.025016547699999947):0.007784679600000288,((755_161:0.07181220639999975,701_171:0.19948423399999982):0.01839312169999996,694_171:0.08969570669999971):0.011905071800000222):0.011037323100000052,(((840_171:0.07585340600000023,785_171:0.02518121409999985):0.0217727628000004,((905_177:1.356799999463476E-6,357_177:0.12328487709999969):0.03129218140000045,373_177:0.06951689859999988):0.05125795280000034):0.09876329449999943,728_161:0.022908542299999723):0.03248681450000035):1.1037999998464443E-6,804_161:0.12395469139999982):0.021970038500000122,(73_154:0.0670073057999998,411_154:0.08039662970000006):0.010863490600000247):5.431999996474701E-7,(129_171:0.04793571510000039,(((483_171:0.022507192999999148,8_171:0.10238484249999935):0.03269094800000083,189_177:0.1375766114000001):0.03834499489999921,912_171:0.05754563300000015):0.04095770720000047):0.041259574199999705):0.005642550100000143):0.005386213600000467,((120_148:0.021917949799999725,(((92_161:8.186000002297078E-7,489_161:5.532000004748738E-7):0.055097039099999634,(143_154:0.03279606039999994,663_154:0.02184916879999932):8.841000003201316E-7):0.02147791730000037,((687_161:0.03513256429999956,(1030_161:0.02166522939999993,1023_177:9.99999993922529E-9):0.02045630609999982):0.01081689230000027,968_177:0.0989685537999998):0.012589454600000494):1.043499999298092E-6):0.010921156800000276,((786_154:9.99999993922529E-9,358_154:7.699999997612395E-7):1.1846000003146173E-6,766_154:9.99999993922529E-9):0.05539176849999983):9.720000004875828E-7):0.00862306249999989):0.1016204281999995,(((888_154:0.15874445599999998,389_177:0.07970111069999941):0.0318580487000002,995_154:0.06415633339999971):1.9920000005058114E-6,(115_161:0.05580954249999959,795_161:0.07452105499999995):0.010771714400000576):0.023628577099999326):0.01597089480000058):0.029912470399999336,593_154:0.07327973469999982):0.03572467710000016,(819_161:0.06647179949999948,(((324_171:0.010790262700000497,837_171:0.1095085684999999):0.042111149100000134,(((310_171:0.04331422680000063,994_171:0.032233013899999996):0.03250372459999973,380_171:0.09897259769999955):1.2038000001268756E-6,(((643_171:0.05521092799999927,((((646_171:0.054881236599999994,(109_171:9.99999993922529E-9,700_171:1.068700000494971E-6):8.116999996587992E-7):0.010863244400000305,86_171:9.99999993922529E-9):0.04588751339999941,451_171:0.07996967359999996):0.0093054933000003,251_171:0.06646792360000031):8.210999995483803E-7):9.127000009101494E-7,((987_177:0.06638115179999993,893_171:0.02183396840000018):1.1537000004224751E-6,((395_171:0.04368196410000014,181_171:1.000000082740371E-8):8.205999995070101E-7,691_171:9.99999993922529E-9):8.528000003948932E-7):0.05494472230000014):0.0107832338999998,44_171:0.09009722379999996):0.13526058049999978):0.022403736200000246):0.04044241709999952,(940_171:0.08700928549999976,(715_177:9.370000002562051E-7,(936_177:0.010809454900000404,(72_177:0.03911072509999958,(((367_171:4.162899999826664E-6,783_171:0.04449657099999982):0.03306795050000044,(594_177:1.0441999993560103E-6,925_177:0.1245834527999996):0.0913912330000004):0.03376017109999996,(901_177:9.99999993922529E-9,(308_177:9.99999993922529E-9,(34_177:0.011000361399999825,17_177:0.10778579569999991):1.0479999996704237E-6):9.03600000157212E-7):1.4838000002015406E-6):0.09847816470000037):0.07887888849999936):1.2137000000578269E-6):0.012374790700000027):0.1477312161000004):0.02687171020000001):0.002642409599999951):0.04791578730000001):0.06485312399999987):0.20614187640000026):0.008957716299999419):0.021732286500000697):0.010370566299999773):0.021535155499999625):0.0226948939999998):0.05534570310000042):0.7667644387000001):0.17764546769999967):0.10618505560000013):0.01834578149999988):0.047386011900000025):0.0402329052999999):0.13065933499999982):0.041414084699999965):0.02244870379999986):0.04017681400000006):0.16500736839999997):0.22313040560000008):0.09748970440000004):0.18882396000000012):0.013992754499999815):0.04870614289999997):0.01361284489999992):0.010381847400000144):0.011275522800000104):0.024423164199999903):0.0607819417000002,V1-2_1:0);
