# Supplementary material for: A Phylogenetic Codon Substitution Model for Antibody Lineages
Source: Genetics. 2017 Mar 16;206(1):417–27. doi: 10.1534/genetics.116.196303 (PMC5419485; doi:10.1534/genetics.116.196303)
Supplement: Supplementary file 2 [file 417FileS2.zip › Code/Sequences_Trees/CH103.FWR.CDR.phy_igphyml_tree.txt_e2e2e]

(V4-59:0.0000005650,(356_53:0.1066725589,199_53:0.0925395257):0.0123169429,((171_53:0.2653570841,((208_92:0.2474166858,(282_53:0.0944577917,81_53:0.1604516678):0.0275830111):0.0766599278,252_53:0.3747252589):0.0456882113):0.0000015701,((347_92:0.3070737886,290_53:0.0835017768):0.0205914438,((((((((((((((358_53:0.0000000100,372_53:0.0135917240):0.0412127436,((61_53:0.1400061056,((212_53:0.0980716110,377_53:0.0479995259):0.0836680873,(((((239_53:0.0000011476,230_53:0.1430212315):0.0139132904,306_53:0.0000008381):0.0126800665,34_92:0.2198902788):0.0568451357,(202_92:0.0139629772,25_92:0.0000000100):0.1228814935):0.0092911502,422_53:0.0610332440):0.0139837774):0.0087046626):0.0000028205,((((393_92:0.1248611636,95_92:0.1424790608):0.1108274543,382_92:0.0621717133):0.0209609279,(((((((327_92:0.0000000100,346_92:0.0406928830):0.0270506853,60_92:0.0702639255):0.0140568946,((((213_92:0.0000008422,(395_92:0.0000000100,79_92:0.0000010409):0.0139677203):0.0138351062,76_92:0.0416138594):0.0000005109,151_92:0.0417358464):0.0138160586,51_92:0.0424647033):0.0000005335):0.0484610023,((355_92:0.0579755846,31_92:0.1134129606):0.0250844591,187_92:0.0263674692):0.0223920849):0.0098661643,(((323_92:0.0000011376,39_92:0.0000000100):0.0137119684,253_92:0.0000000100):0.0000010459,(314_92:0.0000005815,174_92:0.0000000100):0.0138286890):0.0584042790):0.0107691335,(((224_92:0.0423546235,(440_92:0.0000000100,183_92:0.0000005476):0.0657019651):0.0266875972,((75_92:0.0361699619,((84_92:0.0000004502,265_92:0.0000005336):0.0593348090,((((324_92:0.0137553133,115_92:0.0000005216):0.0137269008,(((274_92:0.0135420229,(62_92:0.0000000100,266_92:0.0000004987):0.0275322465):0.0137463709,411_92:0.0000009418):0.0137071717,167_92:0.0000005262):0.0000005736):0.0000010616,193_92:0.0703311527):0.0000004609,(181_92:0.0000005743,453_92:0.0000000100):0.0557483352):0.0930268812):0.0271275970):0.0453267999,104_92:0.0697320281):0.0248813792):0.0154236359,((((175_92:0.0412876289,326_92:0.0000005312):0.0410341245,70_92:0.0271007369):0.0134664244,(((((367_92:0.0000000100,423_92:0.0000005193):0.0272656311,389_92:0.0133431427):0.0271846975,345_92:0.0697593886):0.0000008701,268_92:0.0406851534):0.0000005218,(85_92:0.0000009517,406_144:0.0984182514):0.0408440471):0.0134665228):0.0000010184,(421_92:0.0980177833,148_92:0.1278224091):0.0267010324):0.0134954137):0.0000008418):0.0000005126,(407_92:0.0416017351,(((((416_92:0.0137648352,288_92:0.0000000100):0.0278584082,93_92:0.0000000100):0.0263361839,305_92:0.0296829122):0.0566618943,23_92:0.0290775965):0.0000009725,(369_92:0.0299305089,442_92:0.0533158468):0.0273293569):0.0101867934):0.0171487056):0.0556027042):0.0264737523,233_92:0.2234150936):0.0568180301):0.0137487983):0.0137589370,(((30_53:0.0715162907,165_53:0.0911553146):0.0280546545,(87_53:0.0000000100,32_53:0.0000004628):0.0848161057):0.0288806264,(((((0_53:0.0000000100,135_53:0.0139891019):0.0422156253,(136_53:0.0569533090,378_53:0.0429769944):0.0285691716):0.0716551793,(412_53:0.0000000100,287_53:0.0273466899):0.1137949930):0.0262638396,316_53:0.1125861540):0.0000009968,357_53:0.0845422919):0.0000004998):0.0000005206):0.0281999961,267_53:0.2153163513):0.0404484999,(((((((318_53:0.0543505409,(245_53:0.0000008691,3_53:0.0268787508):0.0000005019):0.1265782304,(418_53:0.1148491634,430_53:0.0517786914):0.0411079701):0.0167568049,(246_53:0.1484338095,(317_53:0.0133567185,286_53:0.0000009200):0.0461080841):0.0138652076):0.0000004962,((((((2_53:0.0000011517,9_53:0.0000000100):0.0000005724,27_53:0.0000000100):0.0000008974,98_53:0.0000000100):0.0000009735,146_53:0.0138281497):0.0138723442,(321_53:0.0000000100,20_53:0.0138149762):0.0000004540):0.0727148367,(58_53:0.0864218970,223_53:0.0413992873):0.0575598081):0.0309297718):0.0216607696,((((391_53:0.0000010763,189_53:0.0000000100):0.1741449435,450_53:0.0732781829):0.0649192003,(((176_53:0.1354785372,366_144:0.3695276477):0.0585496743,(354_53:0.0390454224,((402_53:0.0939058955,262_53:0.0389958640):0.0790482801,((125_53:0.0000005428,452_53:0.0000000100):0.0129223319,205_53:0.0000005572):0.0657084668):0.0000005479):0.0129852473):0.0000006024,159_53:0.1212607607):0.0000026339):0.0255521742,(129_53:0.0962156641,(((((156_53:0.0268392331,425_53:0.0000010861):0.0133968537,457_53:0.0000010463):0.0134853294,(((119_53:0.0000000100,322_53:0.0000008743):0.0405726756,373_53:0.0269810398):0.0000009638,200_53:0.0135090734):0.0000009910):0.0556500555,298_53:0.0562877081):0.0431132459,410_53:0.0812084453):0.0266592519):0.0139752561):0.0000008510):0.0135759157,((390_53:0.0705637402,(380_53:0.0000000100,((24_53:0.0000009627,105_53:0.0000000100):0.0000009906,444_53:0.0000000100):0.0000010371):0.0267322761):0.0138048019,72_53:0.0000014662):0.1111461934):0.0437486174,(73_53:0.0970253977,(139_53:0.2340183796,((292_53:0.0000000100,221_53:0.0000005464):0.0593431886,((328_92:0.1020999463,(216_53:0.0000021571,65_53:0.0971508657):0.1432979288):0.0383618867,240_53:0.0844061414):0.0213471342):0.0245852634):0.0140522525):0.0000010840):0.0132251387):0.0000008375,((((103_53:0.0875628789,204_53:0.0981258354):0.0836245910,((90_53:0.0674666245,341_53:0.0274647986):0.0133433105,12_53:0.0000005463):0.0141903956):0.0129917259,(41_53:0.0821754598,126_53:0.0872088164):0.0538747658):0.0138315040,((((28_53:0.0279956117,330_53:0.0000008782):0.0419791561,(((((255_53:0.0800441448,386_53:0.0509989840):0.0433221740,(191_53:0.1290600088,443_92:0.1741714730):0.0120149922):0.0308452860,(455_53:0.1049314034,((((144_53:0.0284814695,(((((((((37_53:0.0000000100,(426_53:0.0143220260,249_53:0.0286423812):0.0000009389):0.0000004999,206_53:0.0000000100):0.0000009448,47_53:0.0000000100):0.0000005392,451_53:0.0000000100):0.0000005729,130_53:0.0142836238):0.0000004791,123_53:0.0143200474):0.0000008943,(310_53:0.0000000100,17_53:0.0000008982):0.0142391828):0.0000007581,(435_53:0.0433484903,343_53:0.0000008219):0.0143084270):0.0143367198,122_53:0.0000005059):0.0000005699):0.0000004672,348_53:0.0429079274):0.0139178606,429_53:0.0739448945):0.1024594066,((166_53:0.0141076668,(257_53:0.0000000100,(160_53:0.0000000100,13_53:0.0000004627):0.0140796060):0.0000009670):0.0283416789,((394_53:0.0000010211,141_53:0.0876442099):0.0594650871,(((256_53:0.0000000100,33_53:0.0000004479):0.0000005336,381_53:0.0000000100):0.0000004784,334_53:0.0000000100):0.0296958373):0.0283840609):0.0000027140):0.0285296569):0.0280788418):0.0000010714,(((((116_53:0.0000008616,361_53:0.0000000100):0.0000005386,320_53:0.0561031428):0.0134778215,432_53:0.0570589843):0.0577375930,276_53:0.0711902979):0.0129066495,((297_53:0.0000010551,63_53:0.0137912038):0.0000025318,((((312_92:0.2667271687,340_92:0.4303822808):0.0901434787,219_92:0.1223615219):0.1138111264,(235_53:0.0144299382,112_53:0.0574989436):0.0000016901):0.0889397989,(((7_53:0.0851507861,80_53:0.0474672254):0.0143395480,(229_53:0.0570688296,(99_53:0.0000000100,434_53:0.0000004715):0.0169090431):0.0079289283):0.0623452479,(353_92:0.2857831240,295_53:0.0000010971):0.0292831056):0.0135315111):0.0270751923):0.0139003455):0.0140479922):0.0000009312,409_53:0.0708659872):0.0139351202):0.0000009740,((436_53:0.0138512706,364_53:0.0000005432):0.1151458589,49_53:0.0726627080):0.0268742072):0.0373051172,((242_53:0.0133789557,113_53:0.0000000100):0.0687021320,456_53:0.0259361021):0.0695774919):0.0191220587):0.0131027223):0.0137007973,((((197_92:0.3364580061,458_53:0.1035515012):0.0495437933,68_53:0.1548429058):0.0325179680,((((281_92:0.2103506922,210_53:0.1903899074):0.0551131039,((158_53:0.0707027962,299_53:0.0277220522):0.0277134818,(383_53:0.0277198736,35_53:0.0000000100):0.0563566733):0.0426908131):0.0274250761,((((((((((((46_144:0.0625476373,153_144:0.0642384379):0.0934393755,((275_144:0.0144823625,(222_144:0.0000000100,(137_144:0.0291550592,303_144:0.0000000100):0.0000009083):0.0000005838):0.0201690338,96_144:0.0989873205):0.0621272145):0.1795946252,(((439_92:0.0578372995,333_92:0.0188169860):0.0275942456,((331_92:0.0445602227,182_92:0.0000008921):0.0199598602,((433_92:0.0000000100,408_92:0.0147506742):0.0000007334,396_92:0.0295638650):0.0411399214):0.0745377254):0.0141290552,111_92:0.0610150289):0.0856092913):0.0323864908,(((38_144:0.0345250759,261_144:0.0103916216):0.3428110964,196_92:0.2163843099):0.0557518399,((107_144:0.0296073416,(359_144:0.0143469941,415_144:0.0000010261):0.0438341772):0.0439714505,237_144:0.0751681718):0.2410923292):0.0000016680):0.0291076121,((163_92:0.2077542615,392_92:0.1455648230):0.0594752648,329_92:0.4361651825):0.0000026732):0.0243532310,(((((339_53:0.0133882547,211_53:0.0000009744):0.0488527965,194_53:0.0342742993):0.0413574208,260_53:0.1282726562):0.0265789661,48_53:0.0978706516):0.0140245553,(352_53:0.0275495953,53_53:0.0000000100):0.0273876864):0.0439400735):0.0083121003,((277_92:0.0136941079,11_92:0.0000000100):0.2506757896,(((((401_144:0.0595376637,101_144:0.0289393957):0.0300474136,(350_144:0.0740561398,((40_144:0.0145689790,178_144:0.0299268909):0.0285647626,448_144:0.0422499853):0.0191897517):0.0000008423):0.0145767099,((4_144:0.0307409112,217_144:0.0307097306):0.0496109266,301_144:0.1562370141):0.0118142728):0.0000010321,(((114_144:0.0000004633,1_144:0.0148454230):0.0984107953,419_144:0.1407681347):0.0275015091,254_144:0.0584431788):0.0172926140):0.0871424764,405_92:0.0500383238):0.2392885815):0.0363134605):0.0469479773,(((((((86_92:0.0138483975,338_92:0.0000000100):0.0177996692,(447_144:0.0712874743,((375_144:0.0139828814,106_144:0.0000004799):0.0000009404,234_144:0.0423554625):0.0000010115):0.0526645350):0.0411679300,247_144:0.1141233386):0.2500971136,404_92:0.2028474138):0.0542278741,(((((50_53:0.0000005516,15_53:0.0000000100):0.0135652924,118_53:0.0000000100):0.0000008496,315_53:0.0410649326):0.0134861361,5_53:0.0000006195):0.0788209370,(269_53:0.0000008460,349_53:0.0000000100):0.0386820933):0.0257551199):0.0232198733,(157_53:0.0136772755,280_53:0.0145492368):0.0571069528):0.0000005053,(244_53:0.0135448122,71_53:0.1125083372):0.0992815635):0.0133766429):0.0140975852,((21_53:0.0278365959,(185_53:0.0273340533,231_53:0.0000004947):0.0000027789):0.0415352012,(225_53:0.0139489059,56_53:0.0000000100):0.0988298206):0.0000009719):0.0548841901,(((((149_53:0.0000005041,304_53:0.0000000100):0.0132966636,67_53:0.0000008936):0.0370008185,(190_53:0.0340574008,368_53:0.0222181395):0.0134918208):0.0398498186,147_53:0.1867112953):0.0539769960,(226_53:0.0259254426,259_53:0.0682304669):0.1109189592):0.0000014781):0.0000005509,(307_53:0.0539049030,((336_53:0.0545837973,((54_92:0.2879589313,(271_53:0.0470305403,133_53:0.0673645757):0.0893596907):0.0291334434,((446_53:0.0000009342,438_92:0.2136870516):0.0268694313,238_53:0.0264815135):0.0404707937):0.0000007553):0.0134000965,100_53:0.1362982595):0.0000010037):0.0402858545):0.0000005419,(454_53:0.0835160375,(43_53:0.0279300604,427_53:0.0423918719):0.0418864796):0.0419223504):0.0000007908):0.0420633465,(198_53:0.0575768132,(((278_53:0.0666624720,127_53:0.0399110509):0.0537692283,(398_53:0.0000000100,437_53:0.0000011067):0.0000005107):0.0288411336,218_53:0.0688675475):0.0106754930):0.0276023122):0.0261659515):0.0272780687,29_53:0.0982529415):0.0387866353):0.0238914150,(293_53:0.1103088269,195_53:0.0126136028):0.0548730938):0.0000006291,132_53:0.0944170723):0.0290612857,((117_53:0.4300582087,8_53:0.1060813206):0.0562327454,270_53:0.1187061696):0.0177870585):0.0396101295,((((258_53:0.1654972012,319_53:0.1475017710):0.0244785166,((120_53:0.0000008880,10_53:0.0000000100):0.1094673624,(77_53:0.1395171393,(94_53:0.0918377076,18_53:0.2376955441):0.0273681393):0.0262172298):0.0245179397):0.0304768403,((431_53:0.0614237873,(403_53:0.0273490402,285_53:0.0000000100):0.0213431309):0.0524905839,241_53:0.1342215293):0.0369909384):0.0619263020,16_53:0.2941535739):0.1036708489):0.0000022079,(((374_53:0.4226801718,325_53:0.2173976193):0.0252345149,236_53:0.2224515321):0.0280562880,(78_53:0.1781749310,209_53:0.2077293807):0.0000150056):0.0130987430):0.0000005738,((449_53:0.0834734103,26_53:0.1391453735):0.0108120591,414_53:0.1514825768):0.0117051714):0.0126528325,(413_92:0.3525278475,(169_53:0.2195538282,((((((232_92:0.0562002347,(((((((313_144:0.2280361509,332_92:0.1458346478):0.0385480707,((((69_92:0.0279926923,227_92:0.0000000358):0.0138721138,((109_92:0.0138332083,296_92:0.0138247311):0.0000004845,379_92:0.0277585724):0.0000004710):0.0000019665,83_92:0.0700405468):0.0427044196,55_92:0.0571705895):0.0556244737):0.0000023908,((((110_92:0.0000000100,309_92:0.0000005490):0.0276942567,(52_92:0.0137611108,(384_92:0.0137358320,362_92:0.0000000100):0.0000008815):0.0000005914):0.0690393751,((88_92:0.0277977958,335_144:0.3179273408):0.0270976823,400_92:0.0691721804):0.0136632779):0.0000015058,(((((((((((162_92:0.0136294770,376_92:0.0135892440):0.0135514569,(((42_92:0.0000000100,311_92:0.0000004741):0.0000005548,283_92:0.0410556691):0.0136103023,44_92:0.0136199303):0.0000005406):0.0128204511,((((344_92:0.0000008669,((251_92:0.0421865046,168_92:0.0710808854):0.0129982317,(263_144:0.1759990679,74_92:0.0549680427):0.0147116686):0.0000006144):0.0000005384,((192_92:0.0000000100,57_92:0.0136566030):0.0000005382,154_92:0.0698237402):0.0411232436):0.0000005574,(173_92:0.0000000100,108_92:0.0000008277):0.0135565456):0.0000004983,279_92:0.0411008121):0.0045308095):0.0097478981,((36_92:0.0272736933,((((((138_92:0.0137795960,273_92:0.0000005134):0.0136595919,(((((145_92:0.0137566948,((424_92:0.0139445694,243_92:0.0000008879):0.0558985538,420_92:0.0000000100):0.0000005315):0.0000008343,134_92:0.0137679527):0.0412602746,155_92:0.0271869769):0.0000023283,(142_92:0.0695081514,170_92:0.0135936773):0.0000011651):0.0000004688,(((399_92:0.0000000100,180_92:0.0000004961):0.0136983963,(272_92:0.0137706506,417_92:0.0278939060):0.0000010057):0.0136345788,92_92:0.0553347212):0.0000009725):0.0000004678):0.0000004863,(441_92:0.0265783898,(89_92:0.0137168451,215_92:0.0000008338):0.0106858790):0.0038186558):0.0000005242,365_92:0.0000000100):0.0000005267,188_92:0.0000000100):0.0000010535,445_92:0.0135993425):0.0000008623):0.0000009812,((14_92:0.0273837352,131_92:0.0000005658):0.0136505836,59_92:0.0546719242):0.0000004758):0.0000009984):0.0000008640,((152_92:0.0134487354,385_92:0.0000000100):0.0000005148,284_92:0.0544809674):0.0135263866):0.0000008310,82_92:0.0138315226):0.0000009836,294_92:0.0273461033):0.0000004629,((250_92:0.0137955261,248_92:0.0000000100):0.0000005700,351_92:0.0421496934):0.0137313415):0.0000009033,66_92:0.0274812655):0.0000009128,(308_92:0.0000000100,201_92:0.0000005118):0.0409648397):0.0000005611,363_92:0.0708306716):0.0000008070):0.0000008455):0.0135921828,(((102_92:0.0000000100,172_92:0.0000008258):0.0272771851,(186_92:0.0000000100,124_92:0.0000010284):0.0000011229):0.0685102246,179_92:0.1280372222):0.0140425630):0.0135456673,(203_92:0.0000000100,177_92:0.0000009805):0.0000005644):0.0658632646,228_92:0.0977833469):0.0178981762,397_92:0.1103301252):0.0142350955):0.0052527782,(((((97_144:0.0000000100,150_144:0.0000008776):0.0000017111,220_144:0.0140302868):0.0415364941,(264_144:0.0000005364,428_144:0.0000000100):0.0442643929):0.0837346545,((370_144:0.0288940575,291_144:0.0000008002):0.0000004864,214_144:0.0143803837):0.0185482605):0.1770413086,22_144:0.0000018109):0.1657901024):0.1601136926,(371_92:0.1596449699,360_92:0.0967301757):0.0115482789):0.0717319027,19_92:0.0682965889):0.0269186511,(140_53:0.0962755279,300_144:0.2090214766):0.0294515312):0.0135079137,(((302_53:0.0965398476,289_53:0.0122654664):0.0958050045,388_53:0.1234231011):0.0252930513,(64_53:0.0767914059,(337_53:0.0000010902,164_53:0.0275716231):0.4610042323):0.0290310643):0.0000010227):0.0122835864):0.0000007161):0.0259332690):0.0000008961):0.0125289237):0.0000008888);
