# Supplementary material for: A Phylogenetic Codon Substitution Model for Antibody Lineages
Source: Genetics. 2017 Mar 16;206(1):417–27. doi: 10.1534/genetics.116.196303 (PMC5419485; doi:10.1534/genetics.116.196303)
Supplement: Supplementary file 2 [file 417FileS2.zip › Code/Sequences_Trees/CAP256.FWR.CDR.fa.phy]

 679 288
V3-30_18  CAGGTGCAGC TGGTGGAGTC TGGGGGAGGC GTGGTCCAGC CTGGGAGGTC
583_038   GAGGTGCAGT TGTTGGAGTC TGGGGGAGGC TTGGTACAGC CTGGGGGGTC
441_038   CAGGTGCACC TGGTGGAGTC TGGGGGAGGC GTGGTCCAGC CTGGGAGGTC
669_119   CAGATGCAGT TGGTGGAGTC TGGGGGAGGC GTGGTCCAGC CTGGGAGTTC
376_119   CAGGTGCAGC TGGTGGAGTC TGGGGGAGGC GTGGTCCAGC CTGGGAGGTC
400_038   CAGGTGCAGC TGGTGGAGTC TGGGGGAGGC GTGGTCCAGC CTGGGAGGTC
606_038   GAAGTGCAGT TGGTGGAGTC TGGGGGAGGC TTGGTACAGC CTGGAGGGTC
258_119   CAGGTGCACT TGGTGGAGTC TGGGGGAGGC GTGGTCCAGC CTGGGAGGTC
676_206   CAGGAGCAGC TGGTGGAGTC TGGGGGAGGC GTGGTCCCGC CTGGGAAGTC
295_048   CAGGTGCAGC TGGTGGAGTC TGGGGGAGGC GTGGTCCAGC CTGGGAGGTC
394_119   GAGGTGCAGC TGGTGGAATC TGGGGGACGT TTGGTACAGC CGGGGAGTCC
179_038   CAGGTGCAGC TGGTGGAGTC TGGGGGAGGC TTGGTCAAGC CTGGAGGGTC
379_059   CAGGTGCAGC TGGTGGAGTC GGGGGGAGGC GTGGTCCAGC CTGGGAGGTC
528_038   CAGGTGCAGC TGGTGGAGTC TGGGGGAGGC GTGGTCCAGC CTGGGGGGTC
380_206   CAGATGATGT TGGTGGAATC TGGGGGAGGC GTGGTCGAGC CTGGGAGGTC
306_059   CAGGTGCACC TGGTGGAGTC TGGGGGAGGC GTGGTCCAGC CTGGGAAGTC
498_119   GAGGTGCAGC TGGTGGAGTC CGGGGGAGGC TTGGTCCAGC CGGGGGGGTC
309_119   CAGGTGCAGC TGGTGGAGTC TGGGGGAGGC GTGGTCGAGC CTGGGAGGTC
191_048   CAGGTGCAGC TGATGGAGTC TGGGGGAGGC GTGGTCCAGC CTGGGAGGTC
514_119   CAGGTGCAGC TGGTGGAGTC TGGGGGAGGC TTGGTCCAGC CTGGGAAGTC
53_119    GAGGTGCAGC TGGTGGAGTC TGGGGGAGGC TTGGTACAGC CTGGGGGGTC
65_048    CAGGTGCAGC TGGTGGAGTC TGGGGGAGGC GTGGTCCAGC CTGGGAGGTC
251_119   CAGGTGCAGC TGGTGGAGTC TGGGGGAGGC GTGGTCCAGC CTGGGGGGTC
145_059   CAGGTGCAGC TGGTGGAGTC TGGGGGAGGC GTGGTCCAGC CTGGGAGGTC
622_038   CAGGTGCAGC TGGTGGAGTC TGGGGGAGGC GTGGTCCAGC CTGGGAGGTC
568_119   GAAGTGCAGC TGGTGGAGTC TGGGGGAGGC TTGGTACAGC CTGGCGGGTC
271_119   CAGGTGCAGC TCGTGCAGTC TGGGGGAGGC GTGGTCCAGC CTGGGAGGTC
326_119   CATGTACAGT TGGTGGAGTC TGGGGGAGGC GTGGTCCAGC CTGGGAGGTC
679_119   CAGATGCACC TGGTGGAGTC TGGGGGAGGC GTGGTCCAGC CTGGGATGTC
265_119   CAGGCGCAGC TGGTGGAGTC TGGGGGAGGC GTGGTCCAGC CTGGGAGGTC
421_119   CAGGTGCAGC TGGTGGAGTC TGGGGGAGGC GTGGTCCAGC CTGGGAGGTC
607_206   CAGGAGCAGC TGGTGGAGTC TGGGGGAGGC GTGGTCCCGC CTGGGAAGTC
647_119   CAGGTGCAGC TGGTGGAGTC GGGGGGAGGC GTGGTCCAGG CTGGGAGGTC
436_059   CAGGTGCAGC TGGTGGAGTC GGGGGGAGGC GTGGTCCAGC CTGGGAGGTC
169_206   CAGATGCAGT TGGTGGAGTC TGGGGGAGGC GTAGTCCAGC CTGGGACGTC
609_119   CAGGTGCAGC TGGTGGAGTC GGGGGGAGGC GTGGTCCAGC CTGGGAAGTC
429_119   GAAGTGCAGC TGGTGGAGTC TGGGGGAGGC TTGGTACAGC CTGGCAGGTC
592_038   CAGGTGCAGC TGGTGGAGTC TGGGGGAGGC GTGGTCCAGC CTGGGGGGTC
177_119   CAGGTGCAGC TGGTGGAGTC GGGGGGAGGC GTGGTCCAGC CTGGGAGGTC
279_038   CTGGTGCAGC TGGTGGAGTC TGGGGGAGGC GTGGTCCAGC CTGGGGGGTC
15_119    GAGGTGCAAC TGGTGGAGTC TGGGGGAGGC TTGGTCCAGC CTGGGGGGTC
163_059   CAGGTGCAGC TGGTGGAATC TGGGGGAGGC GTGGTCCAGC CAGGGAGGTC
426_048   GAGGTGCAGC TGGTGGAGTC TGGGGGAGGC TTGGTCCAGC CTGGGGGGTC
151_119   GAGGTGCAGC TGGTGGAGTC TGGGGGAGGC TTGGTACAGC CTGGGGGGTC
1_119     CAGGTGCAAC TGGTGGAGTC TGGGGGAGGC GTGGTCCAGC CTGGGGGGTC
435_119   CAGGTGCAGT TGGTAGAGTC TGGGGGAGGT GTGGTCCAAC CTGGGCGGTC
352_206   CAGGAGCAGC TGGTGGAGTC TGGGGGAGGC GTGGTCCCGC CTGGGTCGTC
397_048   CAGGTGCAGC TGGTGGAGTC TGGGGGAGGC GTGGTCCAGC CTGGGAGGTC
164_038   CACATACAAC TGGTGGAGTC TGGGGGAGGC GTGGTCCAGC CTGGGGGGTC
509_048   CAGGTGCAGC TGGTGGAGTC TGGGGGAGGC GTGGTCCAGC CTGGGAGGTC
416_119   CAGGTGCAGT TGGTGGAGTC TGGGGGAGGC GTGGTCCAGC CTGGGAAGTC
447_048   CAGGTGCAGC TGGTGGAGTC TGGGGGAGGC GTGGTCCAGC CTGGGGGGTC
504_048   CAGGTGCAGC TGGTGGAATC TGGGGGAGGC GTGGTCCAGC CTGGGAGGTC
7_048     CAGGTGCAGC TGTTGGGGTC TGGGGGAGGC TCGGTACAGC CTGGGGGGTC
168_038   GAGGTGCAGC TGGTGGAGTC TGGGGGAGGC TTGGTCCGGC CTGGGGGGTC
362_119   CAGATGCAGT TGGTGGAGTC TGGGGGAGGC GTGGTCCAGC CTGGGAGGTC
643_119   GAGGTGCACC TGGTGGAGTC TGGGGGAGGC TTGGCGCAGC CCGGGAGGTC
660_048   GAGGTGCAAC TGGTGGAGTC TGGGGGAGGC CTGGTCAAGC CGGGGGGGTC
300_119   GAGGTGCAGT TGGTGGAGTC TGGGGGAGGC TTGGTCCGGC CGGGGGGGTC
382_119   CAGGTGCAGT TGGTGGAGTC TGGGGGAGGC GTGGTCCAGC CTGGGAGGTC
662_048   GAGGTGCAGC TGATGGAGTC TGGGGGAGGC TTGGTACAGC CTGGAGGGTC
469_048   CAGGTCCAGC TGGTGGAGTC TGGGGGAGGC GTGGTCCAGC CTGGGAGGTC
121_059   CAGGTGCAGT TGGTGGAGTC TGGGGGAGGC GTGGTCCAGC CTGGGAAGTC
525_048   GAGGTGCGGC TGGTGGAGTC GGGGGGAGCC TTGGTAAAGC CTGGGACGTC
13_119    CAGGTGCAGC TGGTGGAGTC TGGGGGAGGC GTGGTCCAGC CTGGGAGGTC
63_119    CAGGTGCATC TGGTGGAGTC TGGGGGAGGC GTGGTCCAGC CTGGGAAGTC
386_119   CAGGTGCAGC TGGTGGAGTC TGGGGGAGGC GTGGTCCAGC CTGGGAGGTC
424_119   CAGGTGCAGC TGGTGGAGTC TGGGGGAGGC GTGGTCCAGC CTGGGAGGTC
288_038   CAGGTGCAGC TGGTGGAGTC TGGGGGAGGC GTGGTCCAGC CTGGGAGGTC
9_059     CAGGTGCAGC TGGTGGAGTC TGGGGGAGGC GTGGTCCAGC CTGGGAGGTC
419_048   CAGGTGCACC TGGTGGAGTC TGGGGGAGGC GTGGTCCAGC CTGGGGGGTC
5_048     CAGGTGCAGC TGGTGGAGTC TGGGGGAGGC GTGGTCCAGC CTGGGAGGTC
553_048   CGGGTGCAGG TGGTGGAGTC TGGGGGAGGC GTGGTAAAGC CTGGGGGGTC
556_119   CAGGTGCACT TGGTGGCGTC TGGGGGAGGC GTGGTCCCGC CTGGGAGGTC
548_048   CAGGTGCAGC TGGTGGAGTC TGGGGGAGGC GTGGTCCAGC CTGGGGGGTC
541_119   CAGATGCAGT TGGTGGAGTC TGGGGGAGGC GTGGTCCAGC CTGGGAGGTC
193_206   CAGGAGCAGC TGGTGGAGTC TGGGGGAGGC GTGGTCCCGC CTGGGTCGTC
282_048   CAGGTGCAGC TGGTGGAGTC TGGGGGAGGC GTGGTCCAGC CTGGGAGGTC
490_038   GAGGTGCAGC TGTTGGAGTC TGGGGGAGGC TTGGTACAGC CTGGGGGGTC
66_059    CAGGCGCAGC TGGTGGAGTC TGGGGGAGGC GTGGTCCAGC CTGGGAGGTC
422_119   CAGGTGCAGC TGGTGGAGTC TGGGGGAGGC GTGGTCCAGA CTGGGAGGTC
184_119   GAACTGCAAC TGGTAGAGTC GGGGGGAGGC TTGGTACAGC CTGGCTGGTC
28_119    CAGGTGCAGT TGGTGGAGTC TGGGGGAGGC GTGGTCCAGC CTGGGAAGTC
665_119   GAGGTGCCAT CGGTGGAGTC TGGGGGAGGG TTGGTCCAGA CGGGGGGTTC
483_059   CAGGTGCAGC TGGTGGAGTC GGGGGGAGGC GTGGTCCAGC CTGGGAGGTC
351_059   CAGGTGCAGC TGGTGGAGTC TGGGGGAGGC GTGGTCCAGC CTGGGAGGTC
147_119   CAGGTGCAGC TGGTGGAGTC TGGGGGAGGC GTGGTCCAGC CTGGGAGGTC
133_119   CAGGTGCAGC TGGTGGAGTC TGGGGGAGGC GTGGTCCAGC CTGGGGGGTC
597_048   GAGGTGCAGC TGGTGGAGTC TGGGGGAGGC TTGGTCCAGC CTGGGGGGTC
91_119    CAGGTGCAGC TGGTGGAGTC GGGGGGAGGC GTGGTCCAAC CTGGGAAGTC
30_048    CAGGTGCAGC TGGTGGAGTC TGGGGGAGGC GTGGTCCAGC CTGGGAGGTC
531_119   GAGGTGCAGC TGTTGGAGTC TGGGGGAGGC TTGGTACAGC CTGGGGGGTC
593_048   GAGGTGCAGC TGGTGGAGTC TGGGGGAGGC TTGGTCCAGC CTGGGGGGTC
185_119   CAGGTGCAAG TGGTGGAGTC TGGGGGAGGC GTGGTCCAGC CTGGGAGGTC
565_048   CAGGTGCACC TGGTGGAGTC TGGGGGAGGC GTGGTCCAGC CTGGGAGGTC
319_119   GAAGTGCAGC TGGTGGAGTC TGGGGGAGGC TTGGTACAGC CTGGCAGGTC
197_059   CAGGTGCAGC TGGTGGAGTC GGGGGGAGGC GTGGTCCAGC CTGGGAGGTC
232_119   CAGGTGCAGC TGGTGGAGTC TGGGGGAGGC GTGGTCCAGC CTGGGAGGTC
301_059   CAGGTGCAGC TGGTGGAGTC TGGGGGAGGC GTGGTCCAGC CTGGGAGGTC
129_119   CTGGGGCGCC TCGTGGCGTC TGGGGGAGGC GTGGTCCCGC CTGGGAAGTC
132_048   GTGCAGCAGC TGGTGGAGTC TGGGGGAGAC GTGGTCCAGC CTGGGACGTC
586_119   CACGTGCAGT TGGTGGAGTC GGGGGGAGGC GTTGTCCAGC CTGGGACGTC
388_119   CAGGTGCAGC TGGTGGAGTC TGGGGGAGGC GGGGTCCAGC CTGGGAGGTC
417_048   CAGATGCAAC TGGTGGAGTC TGGGGGAGGC GTGGTCCAGC CTGGGAGGTC
677_119   CAGGTGCAGT TGGTGGAGTT TGGGGGAGGC GTGGTCCAGC CGGGGGGGTC
356_038   GAGGTGCAGC TGGTGGAGTC TGGGGGAGGC CTGGTCAAGC CTGGGGGGTC
357_048   CAGGTGCACC TGGTGGAGTC TGGGGGAGGC GTGGTCCAGC CTGGGAGGTC
321_059   CAGGTGCAGC TGGCGGAGTC TGGGGGAGGC GTGGTCCAGC CTGGGAGGTC
403_206   CAGGAGCAGC TGGTGGAGTC TGGGGGAGGC GTGGTCCCGC CTGGGACGTC
266_048   GAGGTGCAGC TGGTGGAGTC TGGGGGAGGC TTGGTGAAGC CTGGGGGGTC
345_048   CAGGTGCAGC TGGTGGAGTC TGGGGGAGGC GTGGTCCAGC CTGGGAGGTC
508_119   CAGGTGCAAC TGGTGGAATC TGGGGGAGGC GTGGTCCAGC CTGGGAGGTC
532_119   CAGGTGCAGC TGGTGGAGTC TGGGGGAGGC GTGGTCCAGC CTGGGAGGTC
329_048   GAGGTGCAGC TGGTGGAGTC CGGGGGAGGC TTAGTTCAGC CTGGGGGGTC
194_119   CAGGTGCAGC TGGTGGAGTC TGGGGGAGGC GTGGTCCAGC CTGGGGAGTC
18_048    CAGGTGCAGT TGGTGGAGTC TGGGGGAGGC GTGGTCCAGC CTGGGAGGTC
620_048   CAAGTGCAGC TGGTGGAGTC TGGGGGAGGC GTGGTCCAGC CTGGGAGGTC
140_119   GAGGTGCAGC TGGTGGAGTC TGGGGGAGGT GTGGTACGGC CGGGGGGGTC
127_119   CAGATGCAGT TGGTGGAGTC TGGGGGAGGC GTGGTCCAGC CTGGGAGGTC
475_119   CAGGTAAAAC TGGTGGAGTC CGGGGGAGGC GTGGTCCAGC CTGGGAAGTC
33_048    CAGGTGCAGC TGGTGGAGTC GGGGGGAGGC GTGGTCCAGC CTGGGAGGTC
38_059    CAGGTGCAGC TGGTGGAGTC TGGGGGAGGC GTGGTCCAGC CTGGGAGGTC
604_048   CAGGTGCAGC TGGTGGAGTC TGGGGGAGGC GTGGTCCAGC CTGGGAGGTC
59_059    CAGGTGCAGC TGGTGGAGTC TGGGGGAGGC GTGGTCCAGC CTGGGAGGTC
582_119   GATGTGCAGC TGCTGGAGTC TGGGGGAGAC TTGGTACAGC CTGGGGGGTC
535_176   CAGGTGCAGT TGGTGGAGTC TGGGGGAGGC GTGGTCCCGC CTGGGAAGTC
102_206   CAGGAGCAGC TGGTGGAGTC TGGGGGAGGC GTGGTCCCGC CCTGGAAGTC
391_119   CAGATGCAAC TCGTGGAATC TGGGGGAGGC GTGGTCCAGC CTGGGAGGTC
484_038   CAGGTTCACC TGGTGGAGTC TGGGGGAGGC GTGGTCCAGC CTGGGAGGTC
272_119   GAGGTGCAAT TGTTGGAGTC TGGGGGAGGC TTGGTTCAGC CTGGGGGGTC
338_119   CAGGTGCAGC TGGTGGAGTT TGGGGGAGGC GTGGTCCAGA CTGGGAGGTC
104_038   GAGGTGCAGT TGTTGGAGTC TGGGGGAGGC TTGGTACAGC CTGGGGGGTC
339_119   CAGGTGCAGC TGGTGGAGTC TGGGGGAGGC GTGGTCCAGC CTGGGAGGTC
630_119   CAGGTGACAC TGGTGGAGTC TGGGGGAGGC TTCGTCCAGC CTGGGGGGTC
473_119   CAGGTGCAGC TGGTGGAGTC TGGGGGAGGC GTGGTCCAGC CTGGGAGGTC
108_119   CAGGTGCAGC TGGTGGAATC TGGGGGAGGC GTGGTCCAGC CTGGCAAGTC
64_048    CAGGTGCAGC TGGTGGAGTC TGGGGGAGGC GTGGTCCAGC CTGGGAGGTC
659_119   CTGGGGCGCC TCGTGGCGTC TGGGGGAGAC ATAGTCCCGC CTGGGCGGTC
0_038     CAGGTGCAGC TGGTGGAGTC TGGGGGAGGC GCGGTCCAGC CTGGGAGGTC
533_048   CAGGTGCAGC TAGTGGAGTC TGGGGGAGGC GTGGTCCAGC CTGGGAGGTC
51_059    CAGGTGCTAC TGGTGGAGTC GGGGGGAGGC GTGGTCCAGC CTGGGAAGTC
123_048   CAGGTGCAGC TGGTGGAGTC TGGGGGAGGC GTGGTCCAGC CTGGGAGGTC
633_048   CAGGTGCAGC TGGTGGAGTC TGGGGGAGGC GTGGTCCAGC CGGGGAGGTC
347_206   CAGGAGAAGT TGGTGGAGTC TGGGGGAGGC GTGGTCCCGC CTGGAAAGTC
330_119   GAGGTGCAGC TGGTGGAGTC TGGGGGAGGC TTGGTCCAGC CTGGGGGGTC
554_119   CAGGTGCAGC TGGTGGAGTC TGGGGGAGGC GTGGTCCAGC CTGGGAGGTC
377_048   CAGGTGCAAC TGGTGGAGTC TGGGGGAGGC GTGGTCCAGC CTGGGAGGTC
220_119   CAGGTGCAGT TGGTGGAGTC TGGGGGAGGC GTGGTCCAGC CTGGGAGGTC
3_048     CAGGTGCAGC TGGTGGAGTC TGGGGGAGGC GTGGTCCAGC CTGCGAGGTC
546_119   CAGGTGCAGT TGGTGGAGTC TGGGGGAGGC GTGGTCCAGC CTGGGGGGTC
73_059    CTGGTGCAGC TGGTGGAGTC TGGGGGAGGC GTGGTCCAGC CTGGGAGGTC
587_119   CAGGTGCAGC TGGTGGAGTC TGGGGGAGGC GTGGTCCAGC CTGGGAGGTC
342_059   CAGGTGCAGC TGGTGGAGTC TGGGGGAGGC GTGGTCCAGC CTGGGAGGTC
130_048   CAGGTGCAGC TGGTGGAGTC TGGGGGAGGC GTGGTCCAGC CTGGGAGGTC
452_059   CAGGTGCAGC TGGTGGAGTC TGGGGGAGGC GTGGTCCAGC CTGGGAGGTC
646_048   CAGGTGCAGC TGGTGGAGTC TGGGGGAGGC GTGGTCCAGC CTGGGAGGTC
672_048   CAGGTGCAAC TGGTGGAGTC TGGGGGAGGC GTGGTCCAGC CTGGAGGGTC
47_038    CAGGTGCAGC TGGTGGAGTC TGGGGGAGGC GTGGTCCAGC CTGGGAAGTC
32_119    NNNNNNGGTG GGAGGTCTGG GGGAGGGGGC GTTNCGACGC CTCGGCGAGG
340_119   GCGGTGCAGC TGGTGGAGTC TGGGGGAGGC TTGGTCCAGC CTGGGGGGTC
434_059   CAGGTGCATT TGGTGGAGTC TGGGGGAGGC GTGGTCCAGC CTGGGAAGTC
208_059   CGGGTGCAGC TGGTGGAGTC TGGGGGAGGC GTGGTCCAGC CTGGGAGGTC
393_048   CAGGTGCACC TGGTGGAGTC TGGGGGAGGC TTGGTCAAGC CTGGAGGGTC
269_048   CAGGTGCAAC TCGTGGAGTC TGGGGGAGGC GTGGTCCAGC CTGGGAGGTC
344_048   GAAGTGCAGC TGGTGGAGTC TGGGGGAGGC TTGGTACAGC CTGGCAGGTC
276_119   CAGGTGCAGC TGGTGGAGTC GGGGGGAGGC GTGGTCCAGG CTGGGAGGTC
323_119   CAGGTGCATC TGGTGGAGTC TGGGGGAGGC GTGGTCCAGC CTGGGAGGTC
566_048   CAGGTGCAGC TGGTGGAGTC TGGGGGAGGC GTGGTCCAGC CTGGGAGGTC
172_048   CAGGTGCAGC TGGTGGAGTC TGGGGGAGGC GTGGTCCAGC CTGGGGGGTC
552_206   CAGATGATGT TGGTGGAGTC TGGGGGAGAC GTGGTCGAGC CTGGGAGGTC
524_048   CAGGTGCAGC TGGTGGAGTC TGGGGGAGGC GTGGTCCAGC CTGGGAGGTC
369_048   CAGGTGCAGC TGGTGGAGTC TGGGGGAGGC GTGGTCCAGC CTGGGAGGTC
195_038   CTGGTGCAGC TGGTGGAGTC TGGGGGAGGC GTGGTCCAGC CTGGGGGGTC
361_048   GAGGTGCAGT TGGTGGAGTC TGGGGGAGGC TTGGTCCAGC CTGGGGAGTC
60_119    GAGGTGCGGC TGGTGGAGTC TGGAGGAGGC TTGATCCAGC CTGGGGGGTC
474_119   CAGGTGCAGC TGGTGGAGTC TGGGGGAGGC GTGGTCCAGC CTGGGAGGTC
188_048   CAGGTGCAGC TGGTGGAGTC TGGGGGAGGC GTGGTCCAGC CTGGGAGGTC
39_048    GAGGTGCAAT TGGTGGAGTT TGGGGGAGGC TTGGTCCAGC CTGGGAGGTC
360_119   GAGGTGCAGT TGGTGGAGTC TGGGGGAGGC GTGGTCCAGC CTGGGAGGTC
368_176   GAGGTGCAGC TGGTGGAGTC TGGGGGAGGC GTGGTCCCGC CTGGGAAGTC
346_119   CAGGTGCATC TGGTGGAGTC TGGGGGAGGC GTGGTCCAGC CTGGGAAGTC
334_048   CAGGAGCAGC TGGTGGAGTC TGGGGGAGGC GTGGTCCAGC CTGGGAGGTC
485_059   CAGGTGCAGC TGGTGGAGTC GGGGGGAGGC GTGGTCCAGC CTGGGAGGTC
99_048    CAGGTGCAGC TGGTGGAGTC TGGGGGAGGC GTGGTCCAGC CTGGGAGGTC
31_119    CAGATGCAAC TCGTGGAATC TGGGGGAGGC GTGGTCCAGC CTGGGAGGTC
451_119   CAGGTGCAGC TGGTGGAGTC TGGGGGAGGC GTGGTCCAGC CTGGGAGTTC
668_119   CAGATGCAGT TGGTGGAGTC TGGGGGAGGC GTGGTCCAGC CGGGGGGGTC
77_048    CAGGTGCAGC TGGTGGAGTC TGGGGGAGGC GTGGTCCGGC CTGGGAGGTC
591_119   GAGGTGCAGC TGGTGGAGTC TGGGGGAGGC TTGGTCCAGC CTGGGGGGTC
634_059   CAGGTGCAGC TGGTGGAGTC GGGGGGAGGC GTGGTCCAGC CTGGGAGGTC
431_038   CTGGTGCAGC TGGTGGAGTC TGGGGGAGGC GTGGTCCAGC CTGGGGGGTC
596_119   CAGGCGCAGC TGGTGGAGTC TGGGGGAGGC GTGGTCCAGC CTGGGAAGTC
432_048   CAGGTGCAGT TGGTGGAGTC TGGGGGAGGC GTGGTCCAGC CTGGGAGGTC
349_119   CAGGTGCAGC TGGTGGAGTC TGGGGGAGGC GTGGTCCAGC CTGGGGGGTC
52_206    CAGGAGAAAT TGGTGGAGTC CGGGGGAGGC GCGGTCCAGC CTGGGGGGTC
678_048   CAGGTGCAGC TGGTGGAGTC TGGGGGAGGC GTGGTCCAGC CTGGGAGGTC
555_119   CAGGTGCAGC TGGTGGAGTC TGGGGGAGGC GTTGTCCAGC CTGGGAAGTC
635_048   CAGGTGCAGC TGGTGGAGTC TGGGGGAGGC GTGGTCCAGC CTGGGAGGTC
557_038   CAGGTGCAGC TGGTGGAGTC TGGGGGAGGC GTGGTCCAGG CTGGGGGGTC
114_059   CAGGTGCAGC TGGTGGAGTC TGGGGGAGGC TTAGTCCAGC CTGGGAGGTC
374_048   CAGGTGCAAC TGATGGAATC TGGGGGAGGC GTGGTCCGGC CTNGGAGGTC
45_048    GAGGTGCAGC TGGTGGAGTC TGGGGGAGGC TTGGTCCAGC CTGGGGGGTC
353_119   CAGGTGCAGT TGGTGGAGTC TGGGGGAGGC GTGGTCCAGC CTGGGAGGTC
24_048    CAGGTGCAAC TGGTGGAGTC TGGGGGAGGC GTGGTCCAGC CTGGGAGGTC
577_059   CAGGGGCAGC TGGTGGAGTC TGGGGGAGGC GTGGTCCAGC CTGGGAGGTC
460_119   CTGGGGCGCC TCGTGGCGTC TGGGGGAGGC GTGGTCCCGC CTGGGAGGTC
150_048   GAGGTGCAGA TGGTGCAGTC TGGGGGAGGC TTGGTACAGC CTGGAGGGTC
280_119   CAGATGCAGT TGGTGGAGTC TGGGGGAGGC GTGGTCCAGC CTGGGAGGTC
203_038   CAGGTGCAGC TGGTGGAGTC TGGGGGAGGC GTGGTCCAGC CTGGGAGGTC
479_048   CAGGTGCAGC TGGTGGAGTC TGGGGGAGGC GTGGTCCAGC CTGGGAGGTC
219_119   CAGGTGCAAC TGGTGGAATC TGGGGGAGGC GTGGTCCAGC CTGGGAGGTC
253_119   CAAGTGCAGC TGGTGGAGTC TGGGGGAGGC GTGGTCCAGT CTGGGAGGTC
234_206   CAGGAGCAGC TGGTGGAGTC TGGGGGAGGC GTGATCCCGC CTGGGCAGTC
44_119    GAGGTGCAGC TGGTGGAGTC TGGGGGCGGC TTGGTACAGC CTGGCGGGTC
571_059   CAGGTGCAGC TGGTGGAGTC TGGGGGAGGC GTGGTCCAGC CTGGGAGGTC
149_048   GAGGTGCAGG TGTTGGAGTC TGGGGGAGGC TTGGTCCAGC CGGGGGGGTC
161_119   CAGATGCAGT TGGTGGAGTC TGGGGGAGGC GTGGTCCAGC CTGGGAGGTC
497_119   CAGTTCCAGC TGGTGGAGTC TGGGGGAGGC GTGGTCCAGC CTGGGAGGTC
128_119   CAGGTACAGT TGGTGGAGTC TGGGGGAGGC GTGGTCCAGC CTGGGAGGTC
385_119   GAGGTGCACC TGGTGGAGTC TGGGGGAGGC TTGGTACAGC CTGGAGGGTC
277_048   CAGGTGCACC TGGTGGAGTC TGGGGGAGGC GTGGTCCAGC CTGGGAGGTC
461_038   CAGGTGCAGC TGGTGGAGTC TGGGGGAGGC GTGGTCCAGC CTGGGAGGTC
262_119   CAGGTGCACC TGGTGGAGTC TGGGGGAGGC GTGGTCCAGC CTGGGAGGTC
241_119   CAGGTGCAGC TGGTGCAGTC GGGGGGAGGC GTGGTCCAGC CTGGGAGGTC
186_038   GAGGTGCAGG TGGTGGAGTC TGGGGGAGGG TTGGTCCAGC CTGGGGGGTC
215_038   CAGGTGCAGC TGGTGGAGTC TGGGGGAGGC GTGGTCCAGC CAGGGGGGTC
538_119   GAGGTGCAGC TGGTGGAGTC TGGGGGAGGC TTGGTACAGC CTGGAGGGTC
348_048   CAGGTGCAGC TCGTGGAGTC TGGGGGAGGC GTGGTCCAGC CTGGGAGGTC
413_119   CAGATGCAGC TGGTGGAGTC TGGGGGAGGC GTGGTCCAGC CTGGGGGGTC
491_119   CAGGTGCATC TGGTGGAGTC TGGGGGAGGC GTGGTCCAGC CTGGGAAGTC
206_059   CAGGTGCAGC TGGTGGAGTC TGGGGGAGGC GTGGTCCAGC CTGGGAGGTC
233_048   CAGGTGCAGC TGGTGGAGTC TGGGGGAGGA GTGGTCCAGC CTGGGAGGTC
275_038   CAGGTGCAGT TGGTGGAGTC TGGGGGAGGC GTGGTCCAGC CTGGGAAGTC
516_048   CAGGTGCAAC TGGTGGAGTC TGGGGGAACC GTGGTCCAGC CTGGCAGGTC
481_048   CAGGTGCAGC TGGTGGAGTC TGGGGGAGGC GTGGTCCAGC CTGGGAGGTC
661_048   CAGGTGCAGC TGGTGGAGTC TGGGGGAGGC GTGGTCCAGC CTGGGGGGTC
291_119   CAGGTGCAGC TGGTGGAGTC TGGGGGAGGC GTGGTCCAGC CTGGGAGGTC
69_119    GAGGTGCAGC TGTTGGAGTC TGGGGGAGGC TTGGTACAGC CTGGGGGGTC
229_059   CAGGAGCAGC TGGTGGAGTC TGGGGGAGGC GTGGTCCAGC CTGGGAGGTC
459_048   GAGGTGCAAC TGGTGGAGTC TGGGGGAGGC TTGGTCCAGC CGGGGGGGTC
72_038    CAGGTGCAGC TGGTGGAGTC TGGGGGAGGC GTGGTCCAGC CTGGGAGGTC
264_059   CAGGAGCAGC TGGTGGAGTC TGGGGGAGGC GTGGTCCAGC CTGGGAGGTC
515_176   CAGGAGCAGC TGGTGGAGTC TGGGGGAGGC GTGGTCCCGC CTGGGAAGTC
71_119    CAGATGCAGT TGGTGGAGTC TGGGGGAGGC GTGGTCCAGC CTGGGAGGTC
212_206   CAGATGCTGT TGGTGGAGTC TGGGGGAGGC GTGGTCGAGC CTGGGAGGTC
242_048   CAGGTGCAGC TGGTGGAGTC TGGGGGAGGC GTGGTCCAGC CTGGGAGGTC
644_048   CAGGTGCAAC TGGTGGAGTC TGGGGGAGGC GTTGTCCAGC CTGGGGAGTC
390_059   CAGGTGCAGC TGGTGGAGTC CGGGGGAGGC GTGGTCCAGC CTGGGAGGTC
78_048    CAGGTGCAGC TGGTGGAGTC TGGGGGAGGC GTGGTCCAGC CTGGGAGGTC
55_059    CAGGTGCAGC TGGTGGAGTC GGGGGGAGGC GTGGTCCAGC CTGGGAGGTC
420_048   CAGGTGCAGT TGGTGGAGTC TGGGGGAGGC GTGGTCCAGC CTGGGAGGTC
398_048   CAGGTGCAAC TGGTGGAGTC TGGGGGAGGC GTGGTCCAGC CTGGGAGGTC
205_048   CAGGTGCAGC TGGTGGAGTC TGGGGGAGGC GTGGTCCAGC CTGGGAGGTC
245_048   CAGGTGCAGC TGGTGGAGTC TGGGGGAGGC GTAGTCCAGC CTGGGAGGTC
88_048    CAGGTGAAGC TGGTGGAGTC TGGGGGAGGC GTGGTCCAGC CTGGGAGGTC
50_059    CAGGTGCAGC TGGTGGAGTC TGGGGGAGGC GTGGTCCAGC CTGGGAGGTC
664_038   CAGGTGCAGC TGGTGGAGTC TGGGGGAGGC GTGGTCCAGC CTGGGGGGTC
454_119   GAGGTGCAGC TGTTGGAGTC TGGGGGAGGC TTGGTACAGC CTGGGGGGTC
671_059   CAGGTGCTAC TGGTGGAGTC GGGGGGAGGC GTGGTCCAGC CTGGGAGGTC
274_119   GAGGTGCAGC TGGTGGAGAC TGGAGGAGGC TTGATCCAGC CTGGGGGGTC
201_059   CAGGTGCAGC TGGTGGAGTC GGGGGGAGGC GTGGTCCAGC CTGGGAGGTC
425_059   CAGGTGCAGC TGGTGGAGTC TGGGGGAGGC GTGGTCCAGC CTGGGAGGTC
143_048   GAAGTGCAGC TGGTGGAGTC TGGGGGAGGC TTGGTACAGC CTGGCAGGTC
626_206   CAGATGATGT TGGTGGAGTC TGGGGGAGGC GTGGTCGAGC CTGGGAGGTC
286_048   CAGGTGCAAC TGGTGGAGTC TGGGGGAGGC GTGGTCCAGC CTGGGAAGTC
113_048   CAGGTGCAGC TGGTGGAGTC TGGGGGAGGC GTGGTCCAGC CTGGGAGGTC
139_038   GAGGTGCAGC TATTGGAGTC TGGGGGAGAC TTGGTACAGT CTGGGGGGTC
584_038   CAGGTGCAGC TGGTGGAGTC TGGGGGAGGC GTGGTGCAGC CTGGGAGGTC
126_119   GAGGTGCAGC TGGTGGAGTC TGGGGGAGGC TTGGTACAGC CTGGAGGGTC
594_048   CAGGTGCAGC TGGTGGAGTC TGGGGGAGGC GTGGTCCAGC CTGGGAGGTC
569_059   TGTCAGGTGC TGGTGGAGTC TGGGGGAGGC GTGGTCCAGC CTGGGAGGTC
222_059   CAGGTGCAGC TGGTGGAGTC GGGGGGAGGC GTGGTCCAGC CTGGGAGGTC
54_119    GAGGTGCAGC TGGTGGAGTC TGGGGGAGGC TTGGTACAGC CAGGGCGGTC
389_048   CAGGTGCAGC TGCTGGAGTC TGGGGGAGGC GTGGTCCAGC CTGGGAAGTC
522_048   CAGGTGCAGC TTGTGGAGTC TGGGGGAGGC GTGGTCCAGC CTGGGAGGTC
608_119   GAAGTACAAC TATTGGAGTC TGGGGGAGGC GTGGTCCAGC CTGGGAGGTC
138_059   CAGGTGCGGC TGGTGGAGTC TGGGGGAGGC GTGGTCCAGC CTGGGAGGTC
443_038   GAAGTGCAGC TGGTGGAGTC TGGGGGAGGC TTGGTACAGC CTGGCAGGTC
278_119   CAGGTGCAAC TGGTGGAGTC TGGGGGAGGC GTGGTCCAGC CTGGGAGGTC
325_038   GAACTACAGC TGGTGGAGTC TGGGGGAGGC TTGGTCCAGC CTGGGGGGTC
287_119   CAGGTGCAGC TGGTGGAGTC TGGGGGAGGC GTGGTCCAGC CTGGGGGGTC
87_048    CAGGTACAGT TGGTGGAGTC TGGGGGAGGC TTGGTCAAGC CTGGAGGGTC
159_119   CAGGTGCAAC TGGTGGAGTC TGGGGGAGGC GTGGTCCAGC CTGGGAGGTC
619_048   CAGGTGCAGC TGGTGGAGTC TGGGGGAGGC GTGGTCCAGC CTGGGAGGTC
564_119   GAGGTGCAGC TGGTGGAGTC TGGGGGAGGC TTGGTCCAGC CTGGGGGGTC
173_059   CAGGTGCAGC TGGTGGAGTC TGGGGGAGGC GTGGTCCAGC CTGGGAGGTC
354_059   CAGGTGCAGC TGGTGGAGTC GGGGGGAGGC GTGGTCCAGC CTGGGAGGTC
231_206   CAGGAGCAGC TGGTGGTATC TGGGGGAGAC GTGGTCCCGC CTGGGAAGTC
617_048   GACGTGTACC TGGTGGAGTC TGGGGGAGGC CTGGTACAGC CTGGAGGGTC
442_059   CAGGTGCAGC TGGTGGAGTC GGGGGGAGGC GTGGTCCAGC CTGGGAGGTC
12_048    CAGGTGCAAC TGGTGGAGTC TGGGGGAGGC GTGGTCCAGC CTGGGAGGTC
106_038   CAGGTGCAGC TGGTGGAGTC TGGGGGAGGC GTGGTCCAGC CTGGGGAGTC
651_048   CAGGTGCAGT TGGTGGAGTC TGGGGGAGGC GTGGTCCAGC CTGGGAGGTC
74_119    CAGGTGCAGC TGGTGGAGTC TGGGGGAGGC GTGGTCCAGA CTGGGAGGTC
585_038   CAGGTGCACC TGGTGGAGTC TGGGGGAGGC TTGGTCAAGC CTGGAGGGTC
190_038   CAGGTGCAGC TGGTGGAGTC TGGGGGAGGC GTGGTCCACC CTGGGAGGTC
261_059   CAGGTGCAGT TGGTGGAGTC TGGGGGAGGC GTGGTCCAGC CTGGGAGGTC
198_119   CAGGAGCAGC TGGTGGAGTC CGGGGGAGGC GTGGTCCAGC CTGGGAGGTC
383_059   CAGGTGCAGC TGGTGGAGTC TGGGGGAGGC GTGGTCCAGC CTGGGAGGTC
299_059   CAGGTGCAGC TGGTGGAGTC TGGGGGAGGC GTGGTCCAGC CTGGGAGGTC
575_119   CAGGTGCAGC TGGTGGAGTC TGGGGGAGGC GTGGTCCAGC CTGGGAGGTC
476_048   CAGGTGCAGC TGGTGGAGTC TGGGGGAGGC GTGGTCCAGC CTGGGAGGTC
95_059    CAGGTGCAGC TGGTGGAGTC TGGGGGAGGC GTGGTCCAGC CTGGGAGGTC
547_059   CAGGTGCAGC TGGTGGAGTC GGGGGGAGGC GTGGTCCAGC CTGGGAGGTC
562_119   CAGGTGCAGC TGGTGGAGTC TGGGGGAGGC GTGGTCCAGC CTGGGAAGTC
466_119   CAGATGCAGC TGGTGGAGTC TGGGGGAGGC GTGGTCCAGC CGGGGGGGTC
116_119   CAGGTGCAGC TGGTGGAGTC TGGGGGAGGC GTGGTCCAGC CTGGGAGGTC
67_206    CAGATGATGT TGGTGGAGTC TGGGGGAGGC GTGGTCGAGC CTGGGAGGTC
207_119   GAGGTGCAGC TGGTGGAGTC TGGGGGAGGC TTGGTACAGC CTGGCGGGTC
17_119    CAGGTGCAGT TGGTGGAGTC TGGGGGAGGC GTGGTCCAGC CTGGGAGGTC
243_119   CAGGTGCAGC TGGTGGAGTC TGGGGGAGGC GTGGTCCAGC CTGGGAGGTC
408_038   CAGGTGCAGC TGGTGGAGTC TGGGGGAGGC GTGGTCCAGC CTGGGAGGTC
19_119    CAGGTGCGGC TGGTGGAGTC TGGGGGAGGC GTGGTCCAGC CTGGGAGGTC
471_119   CAGGTGCAGC TGGTGGAGTC TGGGGGAGGC GTGGTCCAGC CTGGGAGGTC
595_048   GAGGTGCAGT TATTGGAGTC TGGGGGAGGC TTGGTACAGC CTGGGGGGTC
378_119   GAGGTGCAGC TGGTGGAGTC TGGGGGAGGC GTGGTCCAGC CTGGGGGGTC
144_206   CAGGAGCAGC TGGTGGAGTC TGGGGGAGGC GTGGTCCCGC CTGGGACGTC
364_119   GAGGTGCAGC TGGTGGAGTC TGGGGGAGGC TTGGTCCAGC CTGGGGGGTC
649_119   CAGGTGCACC TGGTGGAGTC GGGGGGAGGC GTGGTCCAGC CTGGGAGGTC
98_059    CAGGTGCAGC TGGTGGAGTC TGGGGGAGGC GTGGTCCAGC CTGGGAGGTC
467_059   CAGGTGCAGC TGGTGGAGTC TGGGGGAGGC GTGGTCCAGC CTGGGAGGTC
640_119   CAGGTGCAGC TGGTGGAGTC TGGGGGAGGC GTGGTCCAGC CTGGGAGGTC
496_059   CAGGTGCAGC TGGTGGAGTC TGGGGGAGGC GTGGTCCAGC CTGGGAGGTC
228_119   CAGGTGCAGC CGGTGGAGTC TGGGGGAGGC GTGGTCTGGC CTGGGAGGTC
37_119    CAGGTGCAGC TGGTGGAGTC TGGGGGAGGC GTGGTCCAGC CTGGGAGGTC
238_119   GAGGTGCAGC TGGTGGAGTC CGGGGGAGGC GTGGTCCAGC CTGGGAAGTC
125_119   GAGGTGCAGC TCGTGGAGTC TGGGGGAGGC TTAGTCCAGC CGGGGGGGTC
174_119   CAGGTGCAGC TGGTGGAGTC TGGGGGAGGC GTGGTCCAGC CTGGGAGGTC
103_119   CAGGTGCAAT TGGTGGAGTC TGGGGGACGC GTGGTCCAGT CTGGGGGGTC
204_059   CAGGAGCAGC TGGTGGAGTC TGGGGGAGGC GTGGTCCAGC CTGGGAGGTC
601_059   CAGGTGTACC TGGTGGAGTC TGGGGGAGGC GTGGTCCAGC CTGGGAAGTC
529_119   GGAGTGCAAT TGGTGGAGTC TGGGGGAGCC GTGGTGCGAC CGGGGGGGTC
96_048    GAGGTGAAGC TATTGGAGTC TGGGGGAGGC TTGGTGCAGC CTGGGGGGTA
35_059    CAGGTGCAAC TGGTGGAGTC TGGGGGAGGC GTGGTCCAGC CTGGGAGGTC
632_038   CAGGTGCAGC TGGTGGAGTC TGGGGGAGGC GTGGTCCAGC CTGGAAGGTC
181_119   CAGATGCAGT TGGTGGAGTC TGGGGGAGGC GTGGTCCAGC CTGGGATGTC
152_119   CAGGTGCAGT TGGTGGAGTC CGGGGGAGGC GTGGTCCAGC CTGGGAGGTC
520_206   CAGGAGCAGC TGGTGGAGTC TGGGGGAGGC GTGGTCCCGC CTGGGAAGTC
119_048   GACGTGTACC TGGTGGAGTC TGGGGGAGGC TTGGTCCAGC CTGGAGGGTC
92_119    CTGGGGCGCC TCGTGGCGTC TGGGGGAGGC GTGGTCCCGC CTGGGAGGTC
218_119   CAGGTGCAGC TGGTGGAGTC TGGGGGAGGC GTGGTCCAGC CTGGGAAGTC
500_059   CAGGTGCAGC TGGTGGAGTC TGGGGGAGGC GTGGTCCAGC CTGGGAGGTC
370_059   CAGGTGCAGC TGGTGGAGTC TGGGGGAGGC GTGGTCCAGC CTGGGAGGTC
530_059   CAGGTGCAGC TGGTGGAATC TGGGGGAGGC GTGGTCCAGC CTGGGAGGTC
563_059   CAGGTGCAGC TGGTGGAGTC TGGGGGAGGC GTGGTCCAGC CTGGGAGGTC
4_119     CAGGTGCAGC TGGTGGAGTC TGGGGGAGGC GTGGTCCAGC CTGGGAGGTC
559_119   GAGGTGCAGC TGGTGGAGTC TGGGGGAGGC GTGGTCCAGT CCGGGAGGTC
567_119   CAGGTGCAAC TGGTGGAGTC TGGGGGAGGC GTGGTCCAGC CGGGGAGGCC
372_119   GAGGTGCAGC TGGTGGAGTC TGGGGGAGGC TTGGTACAGC CTGGGGGGTC
199_119   CTGGGGCGCC TCGTGGCGTC TGGGGGAGGC GTGGTCCCGC CTGGGGGGTC
79_048    CAGGTGCAGC TGGTGGAGTC TGGGGGAGGC GTGGTCCAGC CTGGGAGGTC
25_206    CAGGAGAAGT TGGTGGAGTC CGGGGGAGGC GCGGTCCAGC CTGGGGGGTC
167_048   CAGGTGCAGC TGGTGGAGTC TGGGGGAGGC GTGGTCCAGC CTGGGAGGTC
599_048   CAGGCGCAGC TGGTGGAGTC TGGGGGAGGC GTGGTCCAAC CTGGGAGGTC
249_048   CAAGTGCACC TGGTGGAGTC TGGGGGAGGC GTGGTCCAGC CTGGGAGGTC
488_119   CAGGTACACT TGGTGGAGTC TGGGGGAGGC GCGGTCCCGT CTGGGAGGTC
440_119   CAGGTGCAGC TGGTGGAGTC TGGGGGAGGC GTGGTCCAGC CTGGGAGGTC
117_206   CAGGAGCAGC TGGTGGAGTC TGGGGGAGGC GTGGTCCCGC CTGGGAAGTC
472_119   CAGGTGCAGT TGGTGGAGTC TGGGGGAGGC GTGGTCCAGC CTGGGAGGTC
178_059   CAGGTGCAGC TGGTGGAGTC TGGGGGCGGC GTGGTCCAGC CTGGGACGTC
8_206     CAGGAGCAGC TGGTGGAGTC TGGGGGAGGC GTGGTCCCGC CTGGGAAGTC
470_048   CAGGTGCAGC TGGTGGAGTC TGGGGGAGGC GTGGTCCAGC CTGGGAGGTC
590_119   CAGGTGCAGC TGGTGGAGTC TGGGGGAGGC GTGGTCCAGC CTGGGAAGTC
226_048   CAGGTGCAGC TGGTGGAGTC GGGGGGAGGC GTGGTCCAGC CTGGGAGGTC
141_119   CAGGTGCAGC TGGTGGAGTC TGGGGGAGGC GTGGTCCAGC CTGGGAGGTC
105_119   CAGATGCAGT TGGTGGAGTC TGGGGGAGGC GTGGTCCAGC CTGGGAGGTC
518_038   CAGGTGCAGC TGGTGGAGTC TGGGGGAGGC GTGGTCCAGC CTGGGAGGTC
120_119   CAGGTGCAAC TGCTGGAGTC TGGGGGAGGC GTGGTCCAGC CTGGGGGGTC
495_119   CAGGTGCACC TGGTGGCGTC TGGGGGAGGC GTGGTCCCGC CTGGGAGGTC
350_119   CAGATGCAGT TGGTGGAGTC TGGGGGAGGC GTGGTCCAGC CTGGGAGTTC
653_119   CAGGTGCAGC TGGTGGAGTC TGGGGGAGGC GGGGTCCAGC CTGGGAGGTC
200_119   CAGGTGCAGT TGGTGGAGTC CGGGGGAGGC GTGGTCCAGC CTGGGGAGTC
507_048   GAGGTGCAAC TGGTGCAGTC TGGGGGAGGC CTGGTCAAGC CTGGGGGGTC
196_038   CAGGTGCAAC TGGTGGAGTC GGGGGGAGGC GTGGTCCAGC CTGGGAGGTC
489_048   CAGGTGCAGC TGGTGGAGTC TGGGGGAGGC GTGGTCCAGC CTGGGAGGTC
549_048   CAGGTGCAGC TGGTGGAGTC TGGGGGAGGC GTGGTCCAGC CTGGGAGGTC
511_119   CAGGTGCAGC TGGTGGAGTC TGGGGGAGGC GTGGCCCAGC CTGGGAGGTC
316_048   GAGGTGCAGC TGGTGGAGTC TGGGGGAGGC TTGGTACAGC CTGGAGGGTC
122_048   CAGGTGCAGC TGGCGGAGTC GGGGGGAGGC GTGGTCCAGC CTGGGAGGTC
189_119   CAGGTGCAGC TGGTGGAGTC TGGGGGAGGC GTGGTCCAGC CTGGGACGTC
304_119   GAGGTGCAGC TGGTGGAGTC TGGGGGAGGC TTGGTCCAGA CTGGGGGGTC
375_048   GAGGTGCAGC TGCTGGAGTC GGGGGGAGGC TTGGTACAGC CGGGGGGGTC
503_038   GAGGTGCAGC TGGTGGAGTC TGGGGGAGGC TTGGTCCAGC CGGGGGGGTC
298_048   GAAGTGCAGC TGGTGGAGTC TGGGGGAGGC TTGGTACAGC CTGGCAGGTC
115_038   GAGGTGCAGT TGGTGGAGTC TGGGGGAAGT GTGGTACGGC CTGGGGGGTC
86_059    CAGGTGCAGC TGGTGGAGTC TGGGGGAGGC GTGGTCCAGG CTGGGAGGTC
600_038   GAATTGCGGC TGGTGGAGTC TGGGGGAAAC TTGGTACAGC CTGGGGGGTC
183_119   CAGGTGCAGC TGGTGGAGTC TGGGGGAGGC GTGGTCCAGC CTGGGAGGTC
21_119    GAGGTGCGGC TGGTGGAGTC TGGGGGAGGC TTGGTACAGC CTGGGGGGTC
175_119   CAGGTGCAGC TGGGGGAGTC TGGGGGAGGC GTGGTCCAGC CTGGGAGGTC
513_119   GAAGTGCAGC TGGTGGAGTC TGGGGGAGGC TTGGTACAGC CTGGCAGGTC
363_119   CAGGTGCACC TGGTGGAGTC TGGGGGAGGC GTGGTCCAGC CTGGGAAGTC
43_119    CAGGTGCAGC TGGTGGAGTC TGGGGGAGGC GTGGTCCAGC CTGGGAGGTC
581_038   CTGGTGCAGT TGGTGGAGTC TGGGGGAGGC GTGGTCCAGC CTGGGAAGTC
614_048   GAAGTGCAGC TGGTGGAGTC TGGGGGAGGC TTGGTACAGC CTGGCAGGTC
246_048   CAGGTGCAGC TGGTGGAGTC TGGGGGAGGC GTGGTCCAGC CTGGGAGGTC
464_059   CAGGTGCAGC TGGTGGAGTC GGGGGGAGGC GTGGTCCAGC CTGGGAGGTC
214_119   CAGGTGCAGC TGGTGGAGTC TGGGGGAGGC GTGGTCCAGC CTGGGAGGTC
307_059   CAGGTGCAGC TGGTGGAGTC TGGGGGAGGC GTGGTCCAGC CTGGGAGGTC
412_048   CAGGTGCAGC TGGTGGAGTC TGGGGGAGGC GTGGTCCAGC CTGGGAGGTC
16_048    CAGGTGCAGC TGGTGGAGTC TGGGGGAGGC GTGGTCCAGC CTGGGAGGTC
673_059   CAGATGCAGC TGGTGGAGTC TGGGGGAGGC GTGGTCCAGC CTGGGGGGTC
192_059   GAGGTGCATC TGGTGGAGTC TGGGGGAGGC CTGGTCAAGC CTGGTGGGTC
401_119   CTGGGGCGCC TCGTGGCGTC TGGGGGAGGC GTGGTCCCGC CTGGGAGGTC
267_119   GACGTACAGT TGGCGGAGTC TGGGGGAGGG TTGGTACAGC CTGGAGGGTC
537_048   GAGGTGCAGT TGGTGGAGTC TGGGGGAGGC TTGGTCCAGC CTGGGGGGTC
478_206   CAGGAGAAAT TGGTGGAGTC CGGGGGAGGC GCGGTCCAGC CTGGGGGGTC
85_119    CAGGTGCAGC TGGTGGAGTC TGGGGGAGGC GTGGTCCAGC CTGGAAAGTC
157_119   CAGGCGCAGC TGGTGGAGTC TGGGGGAGGC GTGGTCCAGC CTGGGAGGTC
493_059   CAGGTGCACC TGGTGGAGTC TGGGGGAGGC GTGGTCCAGC CTGGGAGGTC
399_206   CAGGAGCAGC TGGTGGAGTC GGGGGGAGGC GTGGTCCCGC CTGGGAAGTC
142_059   CAGGTGCAGC TGGTGGAGTC GGGGGGAGGC GTGGTCCAGC CTGGGAGGTC
636_059   CAGGTGCAGC TGGTGGAGTC GGGGGGAGGC GTGGTCCAGC CTGGGAGGTC
56_059    CAGGTGCAGC TGGTGGAGTC GGGGGGAGGC GTGGTCCAGC CTGGGAGGTC
450_048   CAGGTGCATC TGGTGGAGTC TGGGGCAGGC GTGGTCCAGC CTGGGGGGTC
302_119   CAGGTACAAT TGGTGGAGTC CGGGGGAGGC GTGGTCCACC CTGGGAGGTC
598_206   CAGGAGAAAT TGGTGGAGTC CGGGGGAGGC GCGGTCCAGC CTGGGGGGTC
211_119   CAGGTAAAAC TGGTGGAGTC CGGGGGAGGC GTGGTCCCGC CTGGGAAGTC
550_119   CAGGTGCAGT TGGTGGAGTC CGGGGGAGGC GTGGTCCAGC CTGGGAGGTC
373_059   CAGGTGCTAC TGGTGGAGTC GGGGGGAGGC GTGGTCCAGC CTGGGAGGTC
341_048   CAGGTGCAGC TGGTGGAGTC TGGGGGAGGC GTGGTCCAGC CTGGGGGGTC
230_048   CAGGTGCAGC TGGTGGAGTC TGGGGGAGGC GTGGTCCAGC CTGGGGGGTC
68_059    CAGGTGCAGT TGGTGGAGTC TGGGGGAGGC GTGGTCCAGC CTGGGAGGTC
171_206   CAGGAGAAAT TGGTGGAGTC CGGGGGAGGC GCGGTCCAGC CTGGGGGGTC
224_119   CAGGTGCAGC TGGTGGAGTC TGGGGGAGGC GTGGTCCAGC CTGGAAAGTC
310_038   CTGGTGCAGT TGGTGGAGTC TGGGGGAGGC GTGGTCCAGC CTGGGAAGTC
411_038   CAGGTGCAGT TGGTGGAGTC TGGGGGAGGC GTGGTCCAGC CTGGGAGGTC
315_048   CAGGTGCAAC TGGTGGAGTC TGGGGGAGGC GTGGTCCAGC CTGGGAGGTC
580_059   CAGGTGCAGC TGGTGGAGTC TGGGGGAGGC GTGGTCCAGC CTGGGAGGTC
112_048   CAGGTACAGT TGGTGGAGTC TGGGGGAGGC GTGGTCCAGC CTGGGATGTC
414_059   CAGGTGCAGC TGGTGGAGTC TGGGGGAGGC GTGGTCCAGC CTGGGAGGTC
250_048   CAGGTGCAGC TGGTGGAGTC TGGGGGAGGC GTGGTCCAGC CTGGGAGGTC
49_038    GAAGTGCAGC TGGTGGAGTC TGGGGGAGGC TTGGTACAGC CTGGCAGGTC
324_038   CAGGCGCAGT TGGTGGAGTC TGGGGGAGGC GTGGTCCAGC CTGGGAGGTC
11_059    CAGGTGCAGT TGGTGGAGTC TGGGGGAGGC GTGGTCCAGC CTGGGAGGTC
332_206   CAGGAGAAAT TGGTGGAGTC CGGGGGAGGC GCGGTCCAGC CTGGGGGGTC
492_119   GAGGTGCAGC TGGTGGAGTC TGGCGGAGGC TTGATCCAGC CTGGGAGGTC
463_048   CAGGTGCAGC TGGTGGAGTC TGGGGGAGGC GTGGTCCAGC CTGGGAGGTC
213_038   CAGGTGCAGC TGGTGGAGTC TGGGGGAGGC GTGGTCCAGC CTGGGGGGTC
318_119   CAGGTGCGGC TGGTGGAGTC TGGGGGAGGC GTGGTCCAGC CTGGGAGGTC
544_048   CAGGTGCAGC TGGTGGAGTC TGGGGGAGGC GTGGTCCAGC CTGGGAGGTC
70_059    CAGGTGCAGC TGGTGGAGTC TGGGGGAGGC GTGGTCCAGC CTGGGAGGTC
505_048   CAGGTGCAGC TGGTGGAGTC TGGGGGAGGC GTGGTCCAGC CTGGGAGGTC
90_038    CAGGTGCAGC TGGTGGAGTC TGGGGGAGGC GTGGTCCAGC CTGGGAGGTC
337_119   CAGGTGCAGC TGGTGGAGTC TGGGGGAGGC GTGGTCCAGC CTGGGAGGTC
605_119   CAGGTGCACC TGGTGGAGTC TGGGGGAGGC GTGGTCCAGC CTGGGACGTC
293_119   CAGGTGCACC TGGTGGAGTC TGGGGGAGGC GTGGGCCAGC CTGCGAGGTC
40_059    CAGGTGCAGC TGTTGGAGTC GGGGGGAGGC GTGGTCCAGC CTGGGAGGTC
410_048   GAGGTGCAGC TGGTGGAGTC TGGGGGAGCC GTGGTCCAGC CTGGGAGGTC
146_119   GAGGTGCAGC TGGTGGAATC TGGGGGAGAC TTGGTAAAGC CTGGGANGTC
240_038   CAGGTACAAT TGGTGGAGTC TGGGGGAGGC GTGGTCCAAC CTGGGGGGTC
327_059   GAGGTGCTAT TGTTGGAGTC TGGGGGAGGC TTGGTGCAGC CTGGGAGGTC
407_119   CAGGTGCAGC TGGTGGAGTC TGGGGGAGGC GTGGTCCAGC CTGGGGGGTC
438_038   CAGGTGCAGC TGGTGGAGTC TGGGGGAGGC GTGGTCCAGC CTGGGGGGTC
333_206   CAGGAGCTGC TGGTGGAGTC TGGGGGAGGC GTGGTCCCGC CTGGGAAGTC
93_059    CAGGTGCAGC TGGTGGAGTC TGGGGGAGGC GTGGTCCAGC CTGGGAGGTC
135_059   CAGGTGCAGC TGGTGGAGTC TGGGGGAGGC GTGGTCCAGC CTGGGAGGTC
573_048   GAGGTGCACT TGGTGGAGTC TGGGGGAGAC TTGGTTCAGC CTGGAGGGTC
57_119    CTGGGGCGCC TCGTGGCGTC TGGGGGAGGC GTGGTCCCGC CTGGGAGGTC
182_119   CAGGTGCAGC TGGTGGAGTC TGGGGGAGGC GTGGTCCAGC CTGGGAGGTC
131_119   GAGGTGCAGC TGGTGGAGTC TGGGGGAGGC CTGGTACAGC CTGGAGGGTC
445_048   CAGGTGCAGC TGGTGGAGTC GGGGGGAGGC GTGGTCCAGC CTGGGAGGTC
387_119   CAGGTGCAGT TGGTGGAGTC TGGGGGAGAC GTGGTCCAGC CTGGGAGGTC
312_048   CAGGTGCAGC TGGTGGAGTC GGGGGGAGGC GTGGTCCAGC CTGGGAGGTC
166_038   GAGGTGCAGC TGGTGGAGTC TGGGGGAGGC TTGGTACAGC CAGGGCGGTC
110_048   CAGGTGCAGC TGGTGGAGTC TGGGGGAAGC GTGGTCCAGC CTGGGAGGTC
176_119   CAGGTGCAGC TGGTGGAGTC TGGGGGAGGC GTGGTCCAGC CTGGGAGGTC
642_048   CAGGTGCAGT TGGTGGAGTC TGGGGGAGGC GTGGTCCAGC CTGGGAGGTC
456_038   CAGGTGCAGC TGGTGGAGTC TGGGGGAGGC GTGGTCCAGC CTGGGAGGTC
260_059   CAGGTGCAGC TGGTGGAGTC TGGGGGAGGC GTGGTCCAGC CTGGGAAGTC
297_206   CAGGAGCAGC TGGTGGAGTC TGGGGGAGGC GTGGTCCCGC CAGGGAAGTC
270_048   GAGGTGCAGC TGGTGGAGTC TGGGGGAGGT GTGGTACGGC CTGGGGGGTC
465_059   CAGGTGCAGC TGGTGGAGTC TGGGGGAGGC GTGGTCCAGC CTGGGAGGTC
97_048    CAGGTGCAGC TGGTGGAGTC TGGGGGAGGC GTGGTCCAGC CTGGGAGGTC
667_119   CAGGTGCAGT TGGTGGAGTC TGGGGGAGGC CTGGTCAAGC CTGGGAGGTC
616_119   CAGGTGCAAC TGGTGGAGTC TGGGGGAGGC GTGGTCCAGT CTGGGAGGTC
427_048   CAGGTGCAGC TGGTGGAGTC TGGGGGAGGC GTGGTCCAGC CTGGGAGGTC
365_119   CAGATGCAGT TGGTGGAGTC TGGGGGAGGC GTGGTCCAGC CTGGGAGGTC
82_048    GAGGTGCAGC TATTGGAGTC TGGGGGAGGC TTGGTACAGC CGGGGGGGTC
268_119   CAGGTGCAGC TGGTGGAGTC CGGGGGAGGC GTGGTCCAGC CTGGGAGGTC
663_206   CAGGAGAAGC TGGTGGAGTC TGGGGGAGGC GTGGTCCAGC CTGGGAGGTC
305_059   CAGGCGCAGC TGGTGGAGTC TGGGGGAGGC GTGGTCCAGC CTGCGAAGTC
156_206   CAGGAGCTCC TGGTGGAGTC AGGGGGAGGC GTGGTGCCGC CTGGGAAGTC
41_048    CAGGTGCTCC TGGTGGAGTC TGGGGGAGGC GTGGTCCAGC CTGGGGGGTC
462_119   CAGATGCAGT TGGTGGAGTC TGGGGGAGGC GTGGTCCAGC CTGGGAAATC
101_048   CAGGTGCAGC TGGTGCAGTC TGGGGGAGGC GTGGTCCAGC CTGGGAGGTC
210_048   CAGGTGCAGC TGGTGGAGTC TGGGGGAGGC GTGGTCCAGC CTGGGAGGTC
62_119    GAGGTGCAGC TGGTGGAGTC TGGGGGAGGT GTGGTACGGC CTGGGGGGTC
579_048   GAAGTGCAGT TGGTGGAGTC TGGGGGAGGC TTGGTACAGC CTGGCAGGTC
526_038   CAGGTGCAAC TGGTGGAGTC TGGGGGAGGC GTGGTCCAGC CTGGGAGGTC
23_038    CAGGTGCAGC TGGTGGAGTC TGGGGGAGGC GTGGTCCAGC CTGGGAGGTC
107_038   GAGGTGCAGC TGTTGGAGTC TGGGGGAGGG TTGGTACAGC CTGGGGGGTC
76_119    CAGGTGCAGC TGGTGGAGTC TGGGGGAGGC GTGGTCCAGC CTGGGAGGTC
48_059    CAGGTGCAGC TGGTGGAGTC GGGGGGAGGC GTGGTCCAGC CTGGGAGGTC
384_048   CAGGTGCGAC TGGTGGACTC TGGGGGAGGC GTGGTCCAGC CGGGGGGGTC
320_048   CAGGTGCAGC TGGTGGAGTC TGGGGGAGGC GTGGTCCAGC CTGGGAGGTC
618_119   GAGGTGCGGC TGGTGGAGTC TGGAGGAGGC TTGATCCAGC CTGGGGGGTC
290_119   CTGGTACAAT TGGTGGAGTC TGGGGGAGGC GTGGTCCAGC CTGGGAGGTC
75_119    CAGGTGCAGC TGGTGGAGTC TGGGGGAGGC GTGGTCCAGC CTGGGGGGTC
468_048   CAGGTGCAGC TGGTGGAGTC TGGGGGAGGC GTGGTCCAGC CTGGGAGGTC
455_119   CAGGTGCAAC TGGTGGAGTC TGGGGGAGGC GCGGTCCGGC CTGGGAGGTC
543_038   GAGGTGCAGT TGTTGGAGTC TGGGGGAGGC TTGGTACAGC CTGGGGGGTC
223_119   CAGGTGCAGC TGGTGGAGTC TGGGGGAGGC GTGGTCCAGC CTGGGGGGTC
256_119   CAGGTGCAGT TGGTGGAGTC TGGGGGAGGC GTGGTCCAGC CTGGGAGGTC
303_206   CAGATGTTGT TGGTGGAGTC TGGGGGAGAC GTGGTCGAGC CTGGGAAGTC
656_059   CAGGTGCAGC TGGTGGAGAC TGGGGGAGGC GTGGGCCAGC CTGGGAAGTC
648_206   CAGGAGCAGC TGGTGGAGTC TGGGGGAGGC GTGGTCCCGC CTGGGTCGTC
482_119   CAGGTGCAAC TGGTGGAGTC TGGGGGAGGC GTGGTCCAGC CTGGGAAGTC
655_119   CAGGTGCAGC TGATGGAGTC GGGGGGAGGC GTGGTCCAGC CTGGGGGGTC
158_048   CAGGTGCAGC TGGTGGAGTC TGGGGGAGGC GTGGTCCAGC CTGGGAGGTC
428_048   CAGGAGCAGC TGGTGGAGTC TGGGGGAGGC GTGGTCCAGC CTGGGAGGTC
227_119   CAGGTACAGC TGGTGGAGTC TGGGGGAGGC TTGGTCCAGC CTGGGACGTC
639_119   CAGGTGCATT TGGTGGAGTC TGGGGGAGGC GTGGTCCAGC CTGGGAGGTC
154_038   CAGGTAAAAC TGGTGGAGTC TGGGGGAGGC GTGGTCCAGC CTGGGGGGTC
331_048   CAGGTGCAGC TGGTGGAGTC TGGGGGAGGC GTGGTCCAGC CTGGGAGGTC
517_038   CAGGTGCAGC TGGTGGAGTC TGGGGGAGGC GTGGTCCAGC CTGGGAGGTC
453_038   CAGGTGCAGC TGGTGGAGTC TGGGGGAGGC GTGGTCCAGC CTGGGAGGTC
118_206   CAGATGCTGT TGGTGGAGTC TGGGGGAGGC GTGGTCGAGC CCGGGAGGTC
439_048   CAGGTGCAGC TGGTGGAGTC TGGGGGAGGC GTGGTCCAGC CTGGGAGGTC
576_119   CAGGTGCATT TGGTGGAGTC TGGGGGAGGT GTGGTCCAGC CTGGGAGGTC
27_119    CAGGTAAAAC TGGTGGAGTC CGGGGGAGGC GTGGTCCAGC CTGGGAAGTC
308_119   CAGGTGCATC TGGTGGAGTC TGGGGGAGGC GTGGTCCAGC CTGGGAAGTC
430_048   CAAGTGCAGC TGGTGGAGTC TGGGGGAGGC GTGGTCCAGC CTGGGAGGTC
519_048   CAGGTGCAAC TGGTGGAGTC TGGGGGAGCC GTGGTCCAGC CTGGGAGGTC
209_119   CAGGTGCAGC TGGTGGAGTC TGGGGGAGGC TTGGTACAGC CTGGCAGGTC
612_048   CAGGTGCAGC TGGTGGAGTC TGGGGGAGGC CTGGTACAGC CTGGCGGGGC
111_119   CAGGTGCAGC TGGTGGAGTC TGGGGGAGGC GTGGTCCAGC CTGGGAGGTC
615_048   GAGGTGCAGC TGGTGGAGTC TGGGGGAGGC TTGGTCCAGC CTGGGGGGTC
355_059   CAGGTGCAGC TGGTGGAGTC TGGGGGAGGC GTGGTCCAGC CTGGGAGGTC
423_119   CAGGTGCAGC TGGTGCAGTC TGGGGGAGGC GTGGTCCAGC CTGGGAGGTC
396_059   CAGGTGCACC TGGTGGAGTC GGGGGGAGGC GTGGTCCAGC CTGGGAGGTC
367_048   CAGGTGCAGT TGGTGGAGTC TGGGGGAGGC GTGGTCCAGC CTGGGAGGTC
381_206   CAGGAGAAAT TGGTGGAGTC CGGGGGAGGC GCGGTCCAGC CTGGGGGGTC
137_048   CAGGTACAAC TGGTGCAGTC GGGGGGAAGC GTGGTCCAGC CCGGGAAGTC
311_048   CAGGTGCAGC TGGTGGAGTC TGGGGGAGGC GTGGTCCAGC CTGGGAGGTC
26_048    CAGGTGCAGC TGGTGGAGTC TGGGGGAGGC GTGGTCCAGC CTGGGAGGTC
545_206   CAGGAGCAGC TGGTGGAGTC TGGGGGAGGC GTGGTCCCGC CTGGGAAGTC
494_119   CAGGTGCAAC TGGTGGAGTC TGGGGGAGGC CTGGTCAAGC CTGGGGGGTC
623_048   CAGGTGCAGC TGGTGGAGTC TGGGGGAGGC GTGGTCCAGC CTGGGAGGTC
22_119    GAGATGCAGC TGGTGGAGTC TGGGGGAGGC CTGGTAAAGC CTGGGAGGTC
637_119   CAGGTGCAGC TGGTGGAGTC TGGGGGAGGC GTGGTCCAGC CTGGGAGGTC
36_119    CAGGTGTACC TGGTGGAGTC TGGGGGAGGC GTGGTCCAGC CTGGGAGGTC
645_119   CAGGTGCAGT TGGTGGAGTC TGGGGGAGGC GTGGTCCAGC CTGGGAGGTC
283_119   CAGGTGCAGC TGGTGGAGTC TGGGGGAGGC GTGGTCCAGC CTGGGAGGTC
124_119   CAGGTGCAGC TGGTGGAGTC TGGGGGAGGC GTGGTCCAGC CTGGGAGGTC
628_119   CAGATGCAGT TGGTGGAGTC TGGGGGAGGC GTGGTCCAGC CTGGGAGGTC
536_119   CAGGTGCAGC TGGTGGAGTC TGGGGGAGAC GTGGTCCACC CTGGGGGGTC
155_048   CAGGTACAGC TGGTGGAGTC TGGGGGAGGC GTGGTCCAGC CTGGGAGGTC
570_048   GAGGTGCAGG TGGTGGAGTC TGGGGGAGGC GTGGTCCAGC CTGGGAGGTC
603_119   CAGGCACAGC TGGTGGAGTC TGGGGGAGGC GTGGTCCAGC CTGGGAGGTC
358_119   GAGGTGCAGC TGTTGCAGTC TGGGGGAGGC TTGGTACAGC CTGGGGGGTC
415_119   CAGGGGCACC TCGTGGCGTC TGGGGGAGGC GTGGTCCCGC CTGGGAGGTC
561_119   CTGCTGCAAC TAGTGGAATC TGGGGGAGGC GTGGTCCAGC CTGGGAACTC
296_048   GAGGTGCAGC TGGTGGAATC TGGGGGAGGT GTGGCACGGC CTGGGGGGTC
225_119   GAGGTGCAGG TATTGGAATC TGGGGGAGGC TTGGTACAGC CTGGGGGGTC
658_119   CAGGTGCAGC TGGTGGAGTC GGGGGGAGGC GTGGTCCAGG CTGGGAGGTC
444_048   CAGGTGCAGC TGGTGGAGTC TGGGGGAGGC GTGGTCCAGC CTGGGGGGTC
542_048   GAGGTGCAGC TGGTGGAGTC TGGGGGAGGC TTGGTAAAGC CTGGGGGGTC
217_059   CAGGTGCAGC TGGTGGAGTC TGGGGGAGGC GTGGTCCAGC CTGGGAGGTC
477_038   CAGGTGCAGC TGGTGGAGTC TGGGGGAGGC GTGGTCCAGC CTGGGAGGTC
162_048   CAGGTGCAGC TGGTGGAATC TGGGGGAGGC GTGGTCCAGC CTGGGAGGTC
502_119   CAGGTGCAGC TGGTGGAGTC GGGGGGAGGC GTGGTCCAGC CTGGGGGGTC
239_119   CAGGTGCAGC TGGTGGAGTC TGGGGGAGGC GTGGTCCAGC CTGGGAGGTC
395_206   CAGGAGCAGC TGGAGGAGTC CGGGGGAGGC GTAGTCCCGC CTGGGAAGTC
61_048    CAGGTGCAGC TGGTGGAGTC TGGGGGAGGC GTGGTCCAGC CTGGGAGGTC
523_048   CAGGTGCAGC TGGTGGAGTC TGGGGGAGGC GTGGTCCAGC CTGGGAGGTC
588_048   GAGGTGCAGC TGTTGGGTTC TGGGGGAGGC TTGGTACAGC CTGGGGGGTC
666_059   CAGGTGCACC TGGTGGAGTC TGGGGGAGGC GTGGTCCAGC CTGGGAGGTC
433_119   CAGGAGCAGC TGGTGGAGTC CGGGGGAGGC GTGGTCCAGC CTGGGAGGTC
392_119   CAGGTGCAAC TGGTGGAGTC CGGGGGAGGC GTGGTCCAGC CTGGGGAGTC
84_119    CAGGTACAAC TGATGGAGTC TGGGGGAGGC GTGGTCCAGC CTGGGAGGTC
589_119   GAGGAGCAGC TGGTGGAGTC TGGGGGAGGC TTGGTGCAGC CAGGGCGGTC
317_119   GAAGTGCAGC TGGTGGAGTC TGGGGGAGGC TTGGTACAGC CTGGCAGGTC
638_206   CAGGAGCAGC TGGTGGAGTC TGGGGGAGGC GTGGTCCCGC CTGGGAAGTC
14_119    CAGATGCAGT TGGTGGAGTC TGGGGGAGGC GTGGTCCAGC CTGGGAGGTC
670_048   CAGGTGCAGC TGGTGGAGTC TGGGGGAGGC GTGGTCCAGC CGGGGGGGTC
610_038   CAGGTGCAGC TGGTGGAATC TGGGGGAGGC GTGGTCCAGC CTGGGAGGTC
285_059   CAGGTGCAGC TGGTGGAGTC TGGGGGAGGC GTGGTCCAGC CTGGGAGGTC
252_048   GAGGTGCAGG TGGTGGAGTC TGGGGGAGGC CTGGTCAAGC CTGGGGGATC
313_059   CAGGAGCAGC TGGTGCAGTC TGGGGGAGGC GTGGTCCAGC CTGGGAGGTC
6_119     CAGGAGCAGC TGGTGGAGTC TGGGGGAGGC GTGGTCCAGC CTGGGACGTC
437_059   CAGGTGCAGC TGGTGGAGTC TGGGGGAGGC GTGGTCCAGC CTGGGAGGTC
247_206   CAGGAGCAGC TGGTGGAGTC TGGGGGAGGC GTGGTCCCGC CTGGGAAGTC
501_119   CAAGTGCAAC TGGTGGAGTC TGGGGGAGGC GTGGTCCAGC CTGGGAGGTC
654_048   CAGGTGCAGC TGGTGGAGTC TGGGGGAGGC GTGGTCCAGC CGGGGAGGTC
284_206   CAGATGCTGT TGGTGGAGTC TGGGGGAGGC GTGGTCGAGC CTGGGAGGTC
83_119    CAGGTGCAGG TGGTGGAGTC TGGGGGAGGC GTGGTCCAGC CTGGGACGTC
259_038   GAGGTGCAAC TATTGGAGTC TGGGGGAGGC CTGGTCCAGC CTGGGGGGTC
574_048   GAGGTGCGGC TGGTGGAGTC TGGGGGAGGC CTGGTCAAGC CTGGGGGGTC
629_119   CAGGTGCATC TGGTGGAGTC TGGGGGAGGC GTGGTCCAGC CTGGGAAGTC
486_038   CAGGTGCAGC TGGTGGAGTC TGGGGGAGGC GTGGTCCAGC CTGGGGGGTC
625_048   CAGGTGCAGC TGGTGGAGTC TGGGGGAGGC GTGGTCCAGC CCGGGGGGGT
29_119    GAGGTGCAGT TGGTGGAGTC TGGGGGAGGC TTGGTCCAGC CTGGGGGGTC
359_059   CAGGCGCAGC TGGTGGAGTC GGGGGGAGGC GTGGTCCAGC CTGGGAGGTC
641_119   CTGGGGCGCC TCGTGGCGTC TGGGGGAGGC GTGGTCCCGC CTGGGAGGTC
449_119   GAAGTGCAGC TGGTGGAGTC TGGGGGAGAC TTGGTTCAGC CTGGCAGGTC
263_048   CAGGTGCAGC TGGTGGAGTC TGGGGGAGGC GTGGTCCAGC CTGGGAGGTC
34_048    CAGGTGCACC TGGTGGAGTC TGGGGGAGGC GTGGTCCAGC CTGGGAGGTC
458_119   CAGGTGCAGT TGGTGGAGTC TGGGGGAGGC GTTGTCCAGC CTGGGAGGTC
457_038   GAGGTGCAGC TGGTGGAGTC TGGAGGAGGC TTGATCCAGC CTGGGGGGTC
257_059   CAAGTGCAGG TGGTGGAGTC TGGGGGAGGC GTGGTCCAGC CTGGGAGGTC
254_119   GAGGTGCAGC TGGTGGAGTC TGGGGGAGGC TTGGTCCAGC CTGGGGGGTC
578_038   CAGGTGCAAC TGGTGGAGTC TGGGGGAGGC GTGGTCCAGC CTGGGAGGTC
89_059    CAGGTGCAGC TGGTGGAGTC GGGGGGAGGC GTGGTCCAGC CTGGGAGGTC
510_206   CAGGTGTTGT TGGTGGAGTC TGGGGGAGGC GTGGTCGAGC CTGGGACGTC
20_119    CAGATGCACC TGGTGGAGTC TGGGGGAGGC GTGGTCCAGC CTGGGATGTC
613_059   CAGGTGCAAC TGGTGGAGTC GGGGGGAGGC GTGGTCCAGC CTGGGAGGTC
46_048    CAGGTGCAGC TGGTGGAGTC TGGGGGAGGC GTGGTCCAGC CTGGGAGGTC
328_206   CAGATGCTGT TGGTGGAGTC TGGGGGAGGC GTGGTCGAGC CTGGGAGGTC
255_119   CAGATGCAGT TGGTGGAGTC TGGGGGAGGC GTGGTCCAGC CTGGGAGGTC
371_119   CAGGTGCAGC TGGTGGAGTC TGGGGGAGGC GTGGTCCAGC CTGGGAGGTC
153_048   GAGGTGCAGC TGGTGGAGTC TGGGGGAGGC GTGGTCCAGC CTGGGAGGTC
314_119   GAGGTGCAGC TGGTGGAGTC TGGGGGAGGC TTGGTAAAGC CTGGGGGGTC
236_048   CAGGTGCAGC TGGTGGAGTC TGGGGGAGGC GTGGTCCAGC CGGGGAGGTC
42_048    CAGATGCAAC TGGTGGAGTC TGGGGGAGGC GTGGTCCAGC CTGGGAGGTC
180_048   CAGGTGCAGC TGGTGGAGTC TGGGGGAGGC GTGGTCCAGC CTGGGAGGTC
273_059   CAGGTGCAAC TGGTGGAGTC TGGGGGAGGC GTGGTCCAGC CTGGGAGGTC
418_059   CAGGGGCAGC TGGTGGAGTC TGGGGGAGGC GTGGTCCAGC CTGGGAGGTC
540_119   GAAGTGCAGC TGGTGGAGTC TGGGGGAGGC TTGGTACAGC CTGGCAGGTC
539_059   CAGGTGCAGC TGGTGGAGTC TGGGGGAGGC GTGGTCCAGC CTGGGAGGTC
94_048    CAGGTGCAAC TGGTGGAGTC TGGGGGAGGC GTGGTCCAGC CTGGGAGGTC
657_119   CAGATGCAGT TGGTGGAGTC TGGGGGAGGC GTGGTCCAGC CTGGGACGTC
248_048   CAGGTGCAGC TGGTGGAGTC TGGGGGAGGC GTGGTCCAGC CTGGGAGGTC
631_119   CAGGTGCAGC TGGTGGAGTC TGGGGGAGGC GTGGTCCAGC CTGGGAGGTC
624_176   GAGGTGCAGC TGGTGCAGTC TGGGGGAGGC GTGGTCCAGC CTGGGAGGTC
148_119   CAGGTGCAAC TGATGGAGTC TGGGGGAGGC GTGGTCCAGC CTGGGAGGTC
235_119   CAGGTACAGC TGGTGGAGTC TGGGGGAGGC GTGGTCCAGC CTGGGAGGTC
480_048   CAGGTGCAGC TGGTGGAGTC GGGGGGAGGC GTGGTCCAGC CTGGGGGGTC
512_119   GAGGTGCAGC TGGTGGAGTC CGGGGGAGAC TTAGTTCAGC CTGGGGGGTC
409_119   CAGGCGCAGA TGGTAGAGTC TGGGGGAGGC GTGGTCCAGC CTGGGAGGTC
165_048   CAGGTGCAGC TGGTGGAGTC TGGGGGAGGC GTGGTCCAGC CTGGGAGGTC
602_119   CAGGTACAGC TGGTGGAGTC TGGGGGAGGC GTGGTCCAGC CTGGGAGGTC
611_119   GGAGTGGAAC TATTGGAGTC TGGGGGAGGC CTGGTTGAGC CGGGGGGGTC
621_048   CAGGTGCAAC TGGTGGAGTC TGGGGGAGGC TTGGTCAAGC CTGGAGGGTC
448_119   CAGGTGCAGT TGGTGGAATC GGGGGGAGGC GTGGTCCAGC CTGGGAAGTC
551_048   CAGGTGCAGT TGGTGGAATC TGGGGGAGGC GTGGTCCAGC CTGGGAGGTC
221_119   CAAGTGCAGC TGGTGGAGTC TGGGGGAGGC GTGGTCCAGC CTGGGAGGTC
404_119   CAGGTGCAAC TGGTGGAGTC TGGGGGAGGC GTGGTCCAGC CTGGGAGGTC
534_048   CAGGTGCAGT TGGTGGAGTC TGGGGGAGGC GTGGTCCAGC CTGGGAGGTC
558_048   CAGGTGAAGC TGGTGGAGTC TGGGGGAGGC GTGGTCCAGC CTGGGAGGTC
81_206    CAGATGCTGT TGGTGGAGTC TGGGGGAGAC GTGGTCGAGC CTGGAAGGTC
675_038   CACGTGCAGC TGGTGGAGTC TGGGGGAGGC GTGGTCCAGC CTGGGAGGTC
170_059   CAGGTGCAGC TGGTGGAGTC GGGGGGAGGC GTGGTCCAGC CTGGGAGGTC
674_038   CAGGTGCAGC TGGTGGAGTC TGGGGGAGGC GTGGTCCAGC CTGGGAGGTC
281_119   CAGGTGCACC TGGTGGAGTC TGGGGGAGGC GTGGTCCAGC CTGGGGGGTC
322_119   CTGGTGCAAC TGGTGGAGTC GGGGGGAGGC GTGGTCCAGC CTGGGAAGTC
405_119   CAGGTGCAGT TGGTGGAGTC CGGGGGAGGC GTGGTCCAGC CTGGGAGTCC
521_119   GAAGTGCAGC TGGTGGAGTC TGGGGGAGGC GTGGTCCAGC CTGGGGGGTC
202_119   GAGGTGCAAT TGGTGGAGTC TGGGGGAGGC TTGGTACAGC CTGGCAGGTC
134_038   CAGGTGCAGC TGGTGGAGTC TGGGGGAGGC GTGGTCCAGC CTGGGCGGTC
187_119   CAGGTGCAGC TGGTGGAGTC TGGGGGAGGC GTGGTCCAGC CTGGGGAGTC
652_038   CAGGTGCAGC TGGTGGAGTC TGGGGGAGGC GTGGTCCAGC CTGGGAGGTC
58_119    GAGGTGCAGC TGGTGGAGTC TGGAGGAGGC TTGATCCACC CTGGGGGGTG
136_048   CAGGTGCAGC TGGTGGAGTC TGGGGGAGGC GTGGTCCAGC CTGGGAGGTC
487_038   CAGGTGCAGC TGGTGGAGTC TGGGGGAGGC GTGGTCCAGC CTGGGAGGTC
109_119   CAGGTGCAGC TGGTAGAGTC GGGGGGAGGC GTGGTCCAGC CTGGGAGGTC
2_038     CAGGTGCAGC TGGTGGAGTT TGGGGGAGGC GTGGTCCAGC CTGGGGGGTC
336_059   CAGGTGCAGC TGGTGGAGTC TGGGGGAGGC GTGGTCCAGC CTGGGAGGTC
289_048   CAGGAGCAGC TGGTGGAGTC TGGGGGAGGC GTGGTCCAGC CTGGGAGGTC
292_119   CAGGTGCGAC TGGTGGAGTC TGGGGGAGGC GTGGTCCAAC CGGGGGGGTC
406_119   GAGGTGAAGT TGGTGGAATC CGGGGGAGGC TTGGTCCAGC CTGGGGGGTC
446_206   CAGGAGCAGC TGGTGGAGTC TGGGGGAGGC GTGGTCCCGC CTGGGAAGTC
237_119   CAGGACCATT TGGTGGAGTC TGGGGGAGGC GGGGTCCAGC CTGGGAAGTC
216_206   CAGATGATGT TGGTGGAGTC TGGGGGAGGC GTGGTCGAGC CTGGGAGGTC
10_206    CAGATGTTGC TGGTGGAGTC TGGGGGAGGC GTAGTCGAGC CTGGGAGGTC
650_048   CAGGTGCAGC TGGTGGAGTC TGGGGGAGGC GTGGTCCAGC CTGGGAGGTC
499_059   CAGGTGCAGC TGGTGGAGTC TGGGGGAGGC GTGGTCCAGC CTGGGAGGTC
560_059   CAGGTGCAGC TGGTGGAGTC TGGGGGAGGC GTGGTCCAGC CTGGGAGGTC
343_119   CAGGTGCAGC TGGTGGAGTC TGGGGGAGGC GTGGTCCAGC CTGGGAAGTC
572_048   CAGGTGCAGT TGGTGGAGTC TGGGGGAGGC GTGGTCCAGC CTGGGAGGTC
294_119   CAGGTGCAGC TGGTGGAGTC TGGGGGAGGC GTGGTCCAGC CTGGGAGGTC
402_038   CAGGTGCAGC TGGTGGAGTC TGGGGGAGGC GTGGTCCAGC CTGGGAGGTC
335_048   CAGGTGCGGT TGGTAGAGTC TGGGGGAGGC GTGGTCCGGT CTGGGAGGTC
527_119   CAGGTGCAGC TGGTGGAGTC TGGGGGAGGC GTGGTCCAGC CTGGGGAGTC
100_048   CAGGTGCACC TGGTGGAGTC TGGGGGAGGC GTGGTCCAGC CTGGGAAGTC
366_119   CAGGTGCACC TGGTGGAGTC TGGGGGAGGC GTGGTCCAGC CTGGGAGGTC
80_119    CAGATGCAGT TGGTGGAGTC TGGGGGAGGC GTGGTCCAGC CTGGGAGGTC
627_119   CAGGTGCAGC TGGTGGAGTC TGGGGGAGGC GTGGTCCAGC CTGGGAGGTC
506_119   CAGGTGCAGT TGGTGGAGTC TGGGGGAGGC GTGGTCCAGC CTGGGAGGTC

          CCTGAGACTC TCCTGTGCAG CCTCTGGATT CACCTTCAGT AGCTATGGCA
          CCTGAGACTC TCCTGTGCAG CCTCTGGATT CACCTTTAGC AGCTATGCCA
          CCTGAGACTC TCGTGCACAG TCTCTGGATT CACCTTCGGG AGTTATGCTT
          CCTGACACTG TCCTGTGCAG CCTCTCAATT CACTTTTTCG AATTATGGCA
          CCTGAGACTC TCCTGTGCAG CCTCTGGATT CAAATTCGGT AGCTTTGGCA
          CCTGAGACTC TCCTGTGCAG TCTCTGGATT CACCTTCAGT AGCTATGGCA
          CCTGAGACTC TCCTGTACAG CCTCTGGATT CACCTTCAGC AGTTATGAAA
          CGTGAGACTC TCCTGTGCAG CCTCTCACTT CTCCCTTAGT AGTTATGGAA
          CCTGACACTC TCCTGTGTAG CCTCTCGATT CAGTTTTAGT GCCTTTGGGA
          CCTGAGACTC TCCTGTGCAG CCTCTGGATT CACCTTCAGT AGCTATGCAA
          CCTGAGACTC TCCTGTGCAG CCTCTCAATT CAATTTTGCG AGCTATGGCA
          CCTGAGACTC TCCTGTGCAG CCTCTGGATT CACCTTCAGT GACTACTACA
          CCTGCGACTC TCCTGTGCAG CCTCTCAGTT CAGCTTTAGT AGCTATGGCA
          CCTGAGACTC TCCTGTGCAG CGTCTGGATT CACCTTCAGT AGCTATGGCA
          CCTGACACTG TCCTGTGCAA CCTCTCACTT CACTTTTTCG AATTATGGCA
          CCTGAGACTC TCCTGTGCAG CCTCTCAATT CACCTTTAGT AATTTTGGCA
          CCTGAGACTC TCCTGTGCAG CCTCTGGATT CACCTTCAGT GACTACTACA
          CCTGAGACTC TCCTGTGCAG CCTCTCAATT CTCTTTTAGT AGTTATGGCA
          CCTGAGACTC TCCTGTGCAA TCTCTGGATT CACCTTTAGT AACTATTGGA
          CCTGAGACTC TCCTGCGCAG CCTCTGGATT CACCTTCAGT ACCTATGGCA
          CCTAAGACTC TCCTGTGCAG CCTCTGACTT CACCTTTGAT GATTATGCCA
          CCTGAGACTC TCCTGTGCAG CCTCTGGATT CACCTTCAGT AACTATGGCA
          CCTGAGACTC TCCTGTGCAG CGTCTGGATT CACCTTCAGT AACTATGGCA
          CCTGAGACTC TCCTGTGCAG CCTCTCAATT CACCTTTACT AGTTATGGCA
          CCTGAGACTC TCCTGTGCAG CCTCTGGATT CACCTTCAGT AGCTTTGGCA
          CCTGAGACTC TCCTGTGCAG CCTCTAGATT CACCTTTGAC AATTATGGCA
          CCTGAGACTC TCCTGTGCAG CCTCTGGATT CACCTTCAGT AGTTATGTTA
          CCTGAGACTC TCCTGTGCAG CCTCTGGACT CAGCTTCAGT TCCTATGCAA
          CCTGAGGCTG TCTTGTGCAG CCTCTCAATT CAATTTTGGG AGTTTTGGCA
          CCTGAGAATC TCCTGTGCAG TCTCTCAATT CACGTTTAGT AGATATGGCA
          CCTGAGACTC TCCTGTGCAG CCTCTGGATT CACCTTCAGT AGCTATGCTA
          CCTGAAACTC TCCTGTGTAG CCTCGCGATT TAGCTTTGGT GCCTTTGGGA
          CCTGAGACTC TCCTGTGCAG CCTCTCAATT CACCTTTAGT AGATATGGCA
          CCTGAGACTC TCCTGTGCAG CCTCTGGATT CACCTTCAGT AAAAATGCCA
          CCTGACACTG TCCTGTGTAG CCTCTCAATT CACTTTTTCG AATTATGGCA
          CCTGAGACTC TCCTGTGCAG CCTCTCATTT CAGCTTTAAT AGATATGGCA
          CCTGAGACTC TCCTGTGCAG CCTCTGGATT CACCTTTGAT GATTATGCCA
          CCTGAGACTC TCCTGTGCAG CGTCTGGATT CACCTTCAGT ACCTATGGCA
          CCTGAGACTC TCCTGTGAAG CCTCTGGATT CACATTCAGT AGGTTTGGCA
          CCTGAGACTC TCCTGTGCAG CGTCTGGATT CAGGTTCAGT AGTTATGGCA
          CCTGAGACTC TCCTGTGTTG TCTCTGGATT CACCTTTAGT AACTTTTGGA
          CCTGAGACTC TCCTGTGCAG CCTCTGGATT CACCTTCAAT ACCTATGCCA
          CCTGAGACTC TCCTGTGCAG CCTCTGGATT CACCGTCAGT AGCAACTACA
          CCTGAGACTC TCCTGTGCAG CCTCTGGATT CATCTTTAGT AGCTATGCTC
          CCTGAGACTC TCCTGTGTAG GCTCTCAATT CATTTTGTAT AGATATGGCA
          CCTGAGACTC TCCTGTGTAG CCTCTGGATT CACCTTCAGT TCTTATGGCA
          CCTGACACTC TCCTGTGTAG CCTCTCGATT CACCTTCAGT GCCTTTGGAA
          CCTGAGACTC TCCTGTGCAG CCTCTGGATT CACCTTCAAT AGTTATGGCA
          CCTGAGACTC TCCTGTGCAG CGTCTGGATT TCCCTTCAGC AGCTTTGGCA
          CCTGAGACTC TCCTGTGCAG CCTCTGGATT CACCTTCAGC AAATATGCCA
          CCTGAGACTC TCCTGTGTAG GCTCTGGATT CACCTTTGAT GATTATGGCA
          CCTACGACTC TCCTGTGCAG CCTCTGGATT CACCTTCAGC ACCTTTGGCA
          CCTGGGACTC TCCTGTGAAG TCTCTGGATT CACCTTCAGT GACTACTTCA
          CCTGAGACTC ACCTGTGCAG TCTCTGGATT CACCTTTAGC AGCTTTGCCA
          CCTGAGACTC TCCTGTGCAG CCTCTGGATT CAGCCTTGGT AGTTATTGGA
          CCTGACACTG TCCTGTGCAG CCTCTCAATT CACTTTTTCG AATTATGGCA
          CCTGAGACTT TCCTGTGCAG CCTCTCAATT CAATTTTGCG AGTTATGGCA
          CCTGAGACTC TCCTGTGTTG CGTCTGGGTT CACCTTCAGT AACTATGGCA
          CCTGAGACTC TCCTGTGCAA CTTCTGGGTT CACCTTTAGT AGCCACTGGA
          CCTGAGAATC TCCTGTGCAG CCTCTCAATT CACGTTTAGT AGATATGGCA
          CCTAAGACTC TCCTGTGCAG CCTCTGGATT CACCTTCNNT AAAAATGGCA
          CCTGAGACTC TCCTGTGCAG CCTCTGGATT CACCTTCAGT AGGAATGCTA
          TCTGAGACTC TCCTGTGCAG CCTCTGGATT CACTTTCACT AACAATGCCA
          CCTTAGACTC TCTTGTGCAG CCTCTGGATT CACTTTCACT CACTATGCCA
          CCTGAGAATC TCCTGTGCAG CCTCTCAATT CACATTTAAT AGATATGGCA
          CCTGAGACTC TCCTGTGCAG CCTCTCAATT CACCTTTGAT AGATATGGCA
          CCTGAGACTC TCCTGTGCAG CCTCTCAATT CAGCTTTGGT AACTTTGGCA
          CCTGAGACTG TCCTGTGCAG CCTCTCAATT CACTTTTGGG AGTTATGGCA
          CCTGAGACTC TCCTGTGCAG CCTCTGGATT CACCTTCAGT AGCTTTGGCA
          CCTGAGACTC TCCTGTGCAG CCTCTGGATT TACTTTCAGC AACTTTGGCA
          CCTGAGACTC TCCTGTGCAG CGTCTGGATT CACCTTCAGT AACTATGGCA
          CCTGAGACTC TCCTGTGCAG CCTCTGGATT CACTTTCACT CACTATGCCA
          CCTTAGACTC TCCTGTGGAG CCTCTGGATT CACTTTCAGT AATGCCTGGC
          CCTGAGACTC TCCTGTGTAG CCTCTCAATT CACCTTTAGT GGTTTTGGCT
          CCTGAGACTC TCTTGTGCAG CGTCTGGATT CACCTTTAGT AGCTATGCCA
          CCTGACACTG TCCTGTGCAG CCTCTCAATT CACTTTTCGT AATTATGGCA
          CCTGAGACTC TCCTGTGTTG CCTCTCGATT CACCTTCAGT GCCTTTGGAA
          CCTGAGACTC TCCTGTGCAA CCTCTGGATT CACCTTCAGT ACCTATTCTA
          CCTGAGACTC TCCTGTGCAG CCTCTGGATT CACCTTTAGC AGCTATGCCA
          CCTGAGACTC TCCTGTGCAG CCTCTCATTT CACCTTTAGT AGCTATGGCT
          CCTGAGACTT TCCTGTACAG GCTCTCAGTT CACCTTTGGT CGATATGGCA
          CCTGAGACTC TCCTGTGAAG CCTCTGGATT CCCATTCAGT GCCTTCTGGA
          CCTGAGAATC TCCTGTGCAG CCTCTCGATT CACATTTGGT AGATTTGGCA
          CCTGACACTG TCCTGTGCAG CCTCTCAATT CACTTTTTCG AATTATGGCA
          CCTGAGACTC TCCTGTGCAG CCTCTCAATT CACCTTTAGT AGTTATGGCA
          CCTGAGACTC TCCTGTGCAG CCTCTCAATT CACCTTTAGT AGTTATGGCA
          CCTGAGACTC TCCTGTGCAG CCTCTGGATT CACCTTCAGT AGCTCTGGCA
          CCTGAGACTC TCCTGTGCAG CGTCTGGATT CACCTTCAGT AGCTATGGCA
          CCTCAGACTC TCCTGTGCAG CCTCTGGACT CACCGTCAGC GGCTACTACA
          CCTGAGACTT TCATGCGCGG CCTCTGGATT CATACTCAGT AACTACGCTA
          CCTGAGACTC TCCTGTGCAG CCTCTGGATT CACCTTCAGT GACTATGCCA
          CCTGAGACTC TCCTGTGCAG CCTCTGGATT CACCTTTAGC AGCTATGCCA
          CCAGAGACTT TCCTGTGCAG CCTCTGGACT CACCGTCAAC AGCAACTACA
          CCTGAGACTC TCCTGTGCAG CCTCTGGATT CACCTTTAGT AATTATGCTA
          CCTGAGAATC TATTGTGCAG TCTCTGAGTT CACCTTCAGA AACTATGCTA
          CCTGAGACTC TCCTGTGCAG TCTCTGGATT CACCGTCAGT AGCAACTACA
          CCTGAGACTC TCCTGTGCAG CCTCTCAATT CACCTTTAGT AGCTATGGCA
          CCTGAGACTC TCCTGTGCAG CCTCCNNNNN NNNNNNNAAT ACCTATGCCA
          CCTGAGACTC TCCTGTGCAG CCTCTGGATT CAGTTTCAAT AACTATGCCA
          CCTGACACTC TCCTGTGTAG CCTCTCAATT CACCTTTAGT GGTTGTGGCT
          CCTGAGACTC TCCTGTGAAG CGTCTGGACT CATCCTCAGT GGCTATGGCC
          CCTGAGACTC TCCTGTGTAG CGTCTGAATT CAGCTTCAAG AATTATGGCA
          CCTGAGACTC TCCTGTGCAG CCTCTGGATT CACCTTAAGT AGTTATGGAA
          CCTGAGACTC TCCTGTGCAG CCTCTGGATT CACCTTCAAT AGTTATGCTA
          CCTGAGACTC TCCTGTGCAG CCTCTGGATT CTACTTCACT GATTATGGTA
          CCTGAGACTC TCCTGTGCAG CCTCTGGATT CACCTTCAGT AGCTATAGCA
          CCTGAGACTC TCCTGTGCAG CCTCTGGATT CACTTTCAGT AACTTTGCCA
          CCTGAGACTC TCCTGTGCAG CCTCTCAATT CACCTTTAGT AGTTATGGCA
          CCTGAGACTC TCCTGTGTAG CCTCTCGATT CACCTTTAGT GCCTTTGGGA
          CCTTAGACTC TCCTGTGCGG CCTCTGGATT CACTTTCAGT GACGCCTGGA
          CCTGAGACTC TCCTGTGCAG CCTCTGGATT CACCTTCAGT AGCTATCCTA
          CCTGAGAATC TCCTGTGCAG CCTCTCAATT CACATTTAGC AGATACGGCA
          CCTGAGACTC TCCTGTACAG CCTCTGGATT CACCTTCAGT ATCTATAGCA
          CCTGAGACTC TCCTGTGCAG TCTCTGGATT CACCTTCAGT AGCTATATTA
          CCTGAGACTC TCCTGTGCGG CGTCTGGATT CACCTTCAGT AGCTTTGGCA
          CCTGAGACTC TCCTGTGCAG CCTCTGGATT CACCTTCAGT AGCTATGGCA
          CCTGAGACTC TCCTGTGCAG CCTCTGGATT CACCTTCAGT ACCTATGCCA
          CCTGAGACTC TCCTGTGCAG CCTCGCAATT CACGTTTAGT AATTTTGGCA
          CCTGACACTG TCCTGTGCAG CCTCTCAATT CAATTTTGCG AACTATGACA
          CCTGAGGCTC TCTTGTACAG CCTCGCAATT CACCTTTAGT AATTTTGGCA
          CCTGAGACTG TCGTGTGCAG TCTCTGGATT CACCTTCAGT CAACATGCTA
          CCTGAGACTC TCCTGTGCAG CCTCTCAATT CACCTTTAGT AGCTATGGCA
          CCTGCGACTC TCCTGTGCAG CCTCTGGATT CACCTTCAAC ACCTTTGGCA
          CCTGAGACTC TCCTGTGCAG CCTCTGGATT CAGTTTCAGC AAATATGGCA
          CCTGAGACTC TCCTGTGCAG CCTCAGGATT CACCTTCACA AAATATGAGA
          CCTGACACTC TCCTGTGTCG CCTCTCGATT CACCTTTAGT GCCTTTGGGA
          CCTGACACTC TCCTGTGAAG CCTCTCGATT CACCTTTAGT GCCTTTGGGA
          CCTGAGACTG TCCTGTGCAG CCTCTCAATT CACTTTTGGG AGTTATGGCA
          CCTGAGACTC TCCTGTGCAG CCTCTGGATT CACCTTCAGT AACTATCCTG
          CCTGAGACTC TCCTGTGCAG CGTCTGGATT CACCTTCAGT AGCTATGGCA
          CCTGAGACTC TCCTGTGCAG CCTCTGGATT CACCTTCAGT GACTATGGCA
          CCTGAGACTC TCCTGTGCAG CCTCTGGATT CACCTTTAGC AGCTACGCCA
          CGTGAGACTC TCCTGTGTGG CCTCTCAATT CAGTTTTGAT AGATATGGCA
          CCTGAGACTC TCCTGTGCAA CCTCTGGATT CACCTTCAGT AGCTATGCTA
          CCTGAGACTC TCCTGTACAG CGTCTGGATT CGGCTTCAGT AACTATGCCA
          CCTGAGACTC TCCTGTGAAG GTTCCGGATT CACCTTCAGT GGTTTTACTA
          CCTGAGACTC TCCTGTGCAG CCTCTGGATT CACCTTCAGC AAATATGGCA
          CCTGACCCTC TCCTGTGTAG CCTCTCAATT CACCTTTAGT GGTTGTGGCT
          CCTGAGACTC TCCTGTGCAG CCGCTGGATT CACCTTCAGT AGCTATGCTA
          CCTGAGACTC TCCTGTGCAG CCTCTGGATT CACTTTCAAC AAACATGGCA
          CCTGAGACTC TCCTGTTCAG CCTCTCGATT CACCTTTAGT AACTATGGCA
          CCTGAGACTC TCCTGTGCAG CCTCTGGATT CACCTTCAGC ACCTTTGGCA
          CCTGAGACTC TCCTGTGCAG CCTCTGGATT CACCTTCAGT AGATATGGCA
          CCTGAGACTC TCCTGTGTAG CCTCTGGATT CACGTTTAGT GCCTTTGGGA
          CCTGAGACTC GCCTGTGCAG CGTCTGGACT CACTTTCAGG AAACATGGCA
          CCTGAGACTC TCCTGTGCAG CCTCTGGATT CACCTTCAGT AGCTATGCTA
          CCTGAGACTC TCCTGTGCAG CCTCTGGATT CACCTTCAGT ACCTATGCTA
          CCTGAGAGTC TCCTGTAGGG CCTCTGGATT CGCCTTCAGT TCCTATGCTA
          CCTGAGACTC TCCTGTGCAG CCTCTGGATT CATCTTCAGT ACCTATGGCA
          CCTGAGACTC TCCTGTGCAG CCTCTGGATT CACCTTCAGT AGCTATAGCA
          CCTGAGACTC TCCTGTGCAG CGTCTAGATT CACCTTCAGT AACTATGGCA
          CCTGAGACTC TCCTGTGCAG CCTCTGGATT CACCTTTAGT AGCTATGCTA
          CCTGAGACTC TCCTGTGCAG CCTCTGGATT CACCTTCAGT ACCTATGCCA
          CCTGAGACTC TCCTGTGCAG CCTCACAATT CACCTTTAGT AGCTATGGCA
          CCTGAGACTC TCCTGTGCAG CCTCACAATT CAGTTTTAGT AACTATGGCA
          CCTGAGACTC TCCTGTGCAG CCTCTGGATT CACTTTCACT AACTATGCCA
          CCTGAGACTC TCCTGTGCAA CATCTGGACT CACGTTCAGT AACTATGGCA
          CCTGAGACTC TCCTGTGCAG GCTCTGGATT CATTTTCAGT AACTATCCTA
          TNTGAGACTC TCCTGTGCAG CCTCTGGATT CACCCTTGAT GATTATGCCA
          CCTGAGACTC TCCTGTTCAG TCTCTCAATT CACCTTTGGT AGATATGGCA
          CCTGAGACTC TCCTGTACAG CCTCTGGATT CACCTTCACT AACTTTGCCA
          CCTGAGACTC TCCTGTGCAG CCTCTCAATT CAGCTTTAGT AACTATGGCA
          CCTGAGACTC TCCTGTGAAG CCTCTGGATT CAGTTTCAGT AACTATGCCA
          CCTGAGACTC TCCTGTGAAG CCTCTGCATT CACCTTCAGT AGTTATGGAA
          CCTGAGACTC TCCTGTGCAG CCTCTGGATT CATTTTCAGT AGTTATGGCA
          CCTGAGACTC TCCTGTGCAG CCTCTCAATT CACCTTTGGT AGATATGGCA
          CCTGAGACTC TCCTGTGCAG CCTCTGGATT CAACTTCAGT AACTATGCTA
          CCTGAGACTC TCATGTGCAG CCTCTGGATT CACCTTCAGT GTCTATACTA
          CCTGAGACTC TCCTGTGCAG CGTCTGGATT CACCTTCAGT AGCTATGGCA
          CCTGACACTG TCCTGTGCAA CCTCTCAATT CACATTTTCG AATTATGGCA
          CCTGAGACTC TCCTGTGCAG CCTCTGGATT CACCTTCAGT AGCTATGCTA
          CCTGAGACTC TCCTGTGCAG CCTCTGGATT CAGTTTCAAT TACTATGCCA
          CCTGAGACTC TCCTGTGCAG CGTCTGGATT CAGGTTCAGT AGTTATGGCA
          CCTGAGACTC TCCTGTGCAG GCTCTGGATT CACCTTCAGT AGCTATTGGA
          CCTGAGACTC TCGTGTGCAG CCTCTGGGTT AACCGTCAGT AGCAACCACA
          CCTGAGACTC TCCTGTGCAG CCTCTCACTT CTCCCTTAGT AGCTATGGCA
          CCTGAGACTC TCCTGTGCAG TCTCTGGATT CATCTTCAGT AGTTATGCTA
          CCTGAGACTC TCCTGTGCAG CCTCTGCATT CACCTTCAGT CACTATGGCA
          CCTGAGACTC TTTTGTGCAG GCTCTGGATT CACCTTCAGT AGTTATGGTC
          CCTGAGACTC TCCTGTGTAA CCTCTCGATT GGCCTTTGGT GCCTTTGGGA
          CCTGAGACTC TCCTGTGCAG CCTCTCAATT CACCTTTGAT AGATATGGCA
          CCTGAGACTC TCCTGTGCAG CCTCTGGATT CACCTTCAGT AACTATGCCA
          CCTGAGACTC TCCTGTGCAG CCTCTCAATT CACCTTTAGT AGCTATGGCA
          CCTGAGACTC TCCTGTACAG CCTCTGGATT CACTTTCAAT CACTATGCCA
          CCTGAGACTG TCCTGTGCAG CCTCTCAATT CACTTTTGGG AGTTATGGCA
          CCTGAGACTC TCCTGTGCAG CCTCTCATTT CGCCTTTAAT AGATATGGCA
          CCTGAGACTC CTCTGTTCAG CGTCTGGATT CACCTTCAGT ACCTATGGCA
          CCTGAGACTC TCCTGTGCAG TCTCTGGATT CACCTTCAGT AACTATGCTA
          CCTGAGACTC TCCTGTGCAG CCTCTGGATT CACCGTCAGT AGCAACTACA
          CCTGAGACTC TCCTGTGCAG CCTCTCAATT CACCTTTAGT AACTTTGGCA
          CCTGAGACTC TCCTGTGCAG CGTCTGGATT CAGGTTCAGT AGTTATGGCA
          CCTGGGACTC TCCTGTGCGG CCTCTAAATT CTCCCTTAGC AGCTATGGGA
          CCTGAGACTC TCCTGTGCAG CCTCTGGATT CACCTTCAGT ACCTATGCCA
          CCTGAGACTC TCCTGTGCAG CGTCTGGATT CACCGTCAGT GGCTATGGCA
          CCTCCGACTC TCATGTGTAG CCTCTGGGTT CACCTTTAAA GGCTTTGGAA
          CCTGAGACTC TCCTGTGCAG CCTCTGGATT CACCTTCAGT AGGTATGCTC
          CCTGAGACTC TCATGTGCGG CTTCTGGATT CCCATTCAGT AACTACGCAA
          CCTGAGACTC TCCTGTGCAG CCTCTGGATT CACTTTCAGT AACTTTGCCA
          CCTGAGACTC TCCTGTGCAG CGTCTGGATT CACCTTCAAT AACTATGGCA
          CCTGAGACTC TCCTGTGCAG CCTCTGGATT CAGTTTCAAT AACTTTGCCA
          CCTGAGACTC GCCTGTGCAG CCTCTAGATT CACCTTCAGT AGTTATTCCA
          CCTGAGACTC TCCTGTGAAG CCTCTGGATT CACCTTCAAT AACTATGGCA
          CCTGAGACTC TCCTGTGCAG CCTCTCAATT CAGCTTTGGT GACTTTGGCA
          CCTGAGACTC TCCTGTGCAG CCTCTGGATT CAGCTTCAAT ACCTATGCCA
          CCTGAGACTC TCCTGTGCAG CCTCTCAATT CACCTTTAGT AATTTTGGCA
          CCTGAGACTC TCCTGTGTGG CCTCTCAATT CACCTTTAGT GGTTGTGGCT
          CCTGAGACTC TCCTGCGCAG CCTTTGGATT CACTTTCACT AACCATGCCA
          CCTGACACTG TCCTGTGCAG CCTCTCAATT CAATTTTGCG AGCTATGGCA
          CCTGAGACTC TCCTGTGCAG CCTCTGGATT CACCTTCAGT AGCTTTGGCA
          CCTGAGACTC TCCTGTGCAG CCTCTGGATT CACCTTCAGA AGTAATGCTA
          CCTGAGACTC TCCTGTGCAG TATCTGGATT CACCTTCACT AGTTATCCTA
          CCTGAGACTC TCCTGTGCAG CATCTGGATT CCCTTTCAGT GACTTTGCCA
          CCTAAGACTC TCCTGTGTAG CCTCTCGATT CACCTTTAGT GCCTTTGGGA
          CCTGAGACTC TCCTGTGCAG CCTCTGGATT CGCCTTTAGT AGCTATTGGA
          CCTGAGACTC TCCTGTGCAG CCTCTCAATT CACCTTTAAT AGATATGGCA
          CCTGAGACTC GCCTGTGCAG CGTCTGGATT CAGCTTCAGT AGTTATGGCA
          CCTGACACTG TCCTGTGCAG CCTCTCAATT CAGTTTTACG AGCTATGGCA
          CCTGAGACTT TCCTGTGCAG CGTCTGGATT CACCTTCAGT AGCTATCCTA
          CCTGAGACTC TCCTGTGCAG CCTCTGGATT CACCTTCAGA AGCTATGGCA
          CCTGAGACTC TCCTGTGCAG CCTCTGGATT CACCTTCAGT AGTTATGGCA
          CCTGAGAATC TCCTGTGCAG CCTCTGGATT CACCTTCAGT AAAAATGCCA
          CCTGAGACTC TCCTGTGCAG CCTCTGGAAT CACCTTCAGT AGCTATGCCA
          CCTGAGACTC TCCTGTGCAG CCTCTGGATT CAGCGTCAGC AACAACTACA
          CCTGAGACTC TCCTGTGCAG CCTCTAAATT CACCTTCAGT ACATATACTC
          CCTGAGACTC TCCTGTGCAG CCTCTGGATT CACCTTTAGT AACTATTGGA
          CCTGAGACTC TCCTGTGCAG CGTCTGGATT CACCTTCAGT ACCTATGGCA
          CCTGAGAGTC TCCTGTGCAG TCTCTGGATT CACCTTCAGT AATTATGAAA
          CCTGAGACTC TCCTGTGCAG CCTCTGGATT CAGTTTCTAT AACTTTGCCA
          CCTGAGACTG TCCTGTGCAG CCTCTCAATT CACTTTTGGG AGTTATGCCA
          CCTGAGACTC TCATGTGCAG CCTCGCAATT CACTTTTAAT AGATTTGGCA
          CCTGAGACTC TCCTGTGCAG CCTCTCAATT CACCTTTAAT AGATATGGCA
          CCTGAGACTC TCCTGTGCAG CCTCTGGATT CACCCTCAGT GCCTATACTA
          CCTGAGACTC TCCTGCGCAG CGTCTGGATT CACCTTCAGT AGCTATGTCA
          CCTGAGACTC TCATGTGTAG GCTCTGGATT CTCCCTCAGC TATTATGCGA
          CCTGAGACTC TCCTGTGCAG CCTCTGGATT CACCTTCAGT AGTTATGGCA
          CCTGAGACTC TCCTGTGCAG CGTCTGGATT CACCTTCAAT ACCTATGGCA
          CCTGAGACTC TCCTGTGCAG CCTCTCAATT CAGCTTTGGT AACTATGGCA
          CCTGAGATTG TCCTGTGCAG CCTCTGGATT CACCTTCAGT GGCTATAGCC
          CCTGAGACTC TCCTGTGCAG CCTCTCAGTT CAGCATTAGT GCCTATGGCA
          CCTGAGACTC TCCTGTGTAG ACTTTGGATT CAGGTTTAGT GAGTATTGGA
          CCTGAGACTC TCCTGTGCAG CCTCTCGATT CACCTTCAAA ACCTATACTA
          CCTGAGACTC TCCTGTGCAG CCTCTCAGTT CAGTTTTAGT GCCTATGGCA
          CCTGAGACTC TCCTGTGTAG CCTCTGGATT CACCTTTAGT GCCTTTGGGA
          CTTGACACTG TCCTGTGCAG CCTCTCAATT CACTTTTTCG AATTATGGCA
          CCTGACACTG TCCTGTGCAA CCTCTCAATT CACTTTTTCG AATTATGGCA
          CCTGAGACTC TCCTGTGCAG CCTCTGGATT CACCTTCAGT AGCTATGCTA
          CCTGAGACTT TCGTGTGCAG CGTCTGGATT TACCCTCAGT TCCCATGGCA
          CCTGAGACTC TCCTGTGCAG CCTCTCAATT CACCTTTAGT AACTATGGCA
          CCTGAGACTC TCCTGTGCAG CCTCTGGATT CACCTTGAGT AGCTATGCTA
          CCTAAGACTC TCCTGTGCAG CCTCTCAATT CAGCTTTAGT AGCTATGGCA
          CCTGAGACTC TCCTGTGCAG TCTCTGGATT CACCTTCAGT TTTTATGGCA
          CCTGAGACTC TCCTGTGCAG CCTCTGGATT CACCTTCAAT ACCTATGGCA
          CCTGAGACTC TCCTGTGCAG CCTCTGGATT CATCTTCAGT AGTTATGGCA
          CCTGAGACTC TCCTGTGCAG CCTCTGGATT CACTTTCACT CACTATGCCA
          CCTGAGACTC TCCTGTGCAG CCTCTGGATT CACCCTCAGT AGCTATGCTA
          CCTGAGACTC TCCTGTACAG CCTCTCAATT CAGCTTTAGT AGCTATGGCA
          CCTGAGGCTC TCCTGTGCAG CCTCTGGATT CACTTTCAGT AGCTTTGGCA
          CCTGAGACTC TCCTGTGCAG CCTCTGGATT CGCCTTTAGC AGCTATGGCA
          CCTGAGACTC TCCTGTGCAG CCTCTCAATT CACCTTTAGT AACTATGGCA
          CCTGAGACTC TCCTGTGTAG CCTCTCAATT CACCTTTAGT GGTTGTGGCT
          CCTGAGACTC TCCTGTGCAG CCTCTCAATT CACCTTTAGT AGTTATGGCA
          CCTGAGACTC TCCTGTGCAG CCTCTCAATT CACCTTTAGT GGCTATGGCA
          CCTGAGACTC TCCTGTGCAG CCTCTGGATT CACTTTCAGT AACTTTGCCA
          CCTGACACTG TCCTGTGCAG CCTCTAAATT CACTTTTTCG AATTATGGCA
          CCTGAGACTC TCCTGTGCAG CCTCTGGATT CACCTTCAAT ACTTATGGCA
          CCTGAGACTC TCCTGTGCAG CCTCTAGATT CACCTTCAGT AGCTATGCTA
          CCTGAGACTC TCCTGTGTGG CGTCTGGATT TACCTTTAGC ACCCATGCCA
          CCTGAGACTC TCCTGTGCAG CCTCTGGATT CAGTTTCAGT AACTATGCCA
          CCTGAGACTC TCCTGTGTAA TCTCTGGATT CACCTTCAGT AGCTATGAAA
          CCTGAGACTC TCATGTGCAG CCTCTGGATT CACCTTCAGT GTCTATGCTC
          TCTGAGACTC TCCTGTGCAG CCTCTCAGTT CACCTTTAGT AGCTATGGCA
          CCTGAGACTC TCCTGTGCAG CCTCTGGATT CACCTTCAGT AACTTTGGCT
          CCTGAGACTC TCCTGTACAG CCTCTGGATT CACTTTTGGT GATTATGGCA
          CCTGAGACTC TCCTGTGCAG CCTCTGGATT CACGTTCAAT ACTTATGGCA
          CCTGAGACTC TCCTGTGCAG CCTCTGGATT CACCTTCAGT AACTATGGCA
          CCTGAGACTC TCCTGTGCAG CCTCTGGATT CGCCTTCAGT CACTATGGCA
          CCTGAGACTC TCCTGTGCAG CCTCTGGATT CACCTTCAAT TCCTATCCAA
          CCTGAGACTC TCCTGTGCAG CCTCTGGATT CACCTTTGAA GATTATGCCA
          CCTGAGACTC TCCTGTGCAG CCTCTCAATT CACCTTTAGT AAATATGGCA
          CCTGAGACTC TCCTGTGTAG TCTCTGGATT CACCGTCAGT ACCAACTACA
          CCTGAGACTC TCCTGTGTAG CGTCTGGATT CACCTTCAGT AACTATGGCA
          CCTGAGACTC TCCTGTGCAG CCTCTGGATT CACCTTCAGT AGCTATGGCA
          CCTGAGACTC TCCTGTGCAG TCTCTCAATT CACCTTTGGT AGATATGGCA
          CCTGAGACTC TCCTGTGCAG CCTCTGGATT CACTTTTAGT TACTCTGGCA
          CCTGAGACTC TCCTGTGCAG ACTCTGGATT CACCTTTAGT AGCTATTGGA
          CCTGAGACTC TCCTGTGCAG TCTCTCAATT CACCTTTAGT AATTATGGCA
          CCAGAGACTC TCATGTGCAG CCTCTCAATT CACCTTTAGT AGTTATGGCA
          CCTGAGACTC TCCTGTGTAG CCTCTGGATT CACCTTTAGT GCCTTTGGAA
          CCTAAGACTA TCATGTACAG CCTCTGGAAT CACCTTCAGT ACTTATGAAA
          CCTGAGACTC TCCTGTGCAG CCTCTCAATT GTCCTTTAGT AACTATGGGA
          CCTGAGACTC TCCTGTGCAG CCTCTGGATT CACCTTCAGT AACTATGTGA
          CCTGAGACTC TCCTGTGCAG CGTCTGGATT CACCTTCAGT AACTATGGCA
          CCTGAGACTC TCCTGTGCAG CCTCTGGATT CACCTTCAGT AGCTATGGCA
          CCTGAGACTT TCCTGTACAG GCTCTCAGTT CACCTTTGGT CGATATGGCA
          CCTGAGACTC TCCTGTGCAG CCTCTGGATT CACCTTCAGT GACTACTACA
          CCTGAGACTC TCCTGTGCAG CCTCTGGATT CACCTTCAGT AGCTATGGCA
          CCTGAGACTC TCCTGTTCAG CCTCTGCATT CAGTTTCAGT TACTTTGCCA
          CCTGCGACTC TCCTGTGTAG CCTCTCGTTT CACCTTTAGT GCCTTTGGGA
          CCTGAGACTC TCCTGTGCAG CCTCTCAGCT CACTTTTAAT AACTATGGCA
          CCTGAGACTC TCCTGTGCAG CCTCTCAATT CACCTTTAGT AACTATGGCA
          CCTGAGACTC TCCTGTTCAG CCTCTGGATT CACCTTAAGC AGTTATGGAA
          CCTGAGACTC TCCTGTGCAG CCTCTGGATT CACCTTCAGT ACCTCTGGCA
          CCTAAGACTC TCCTGTGCAG CCTCTCAATT CAGCTTTGGT AACTTTGGCA
          CCTGAGACTC TCCTGTGCAG CCTCTCAATT CACCTTTAGT AACTATGGCA
          CCTGAGACTG TCCTGTGCAG CCTCTGGATT CACCCTCACT AGATTCGCTA
          CCTGAGACTG TCCTGTGCAG TCTCTCAATT CACTTTTACG AGTTATGGCA
          CCTGAGACTC TCCTGTGCAG CCTCTGGATT CACCTTCAGT AGCTATGCTA
          CCTGACATTG TCCTGTGCAA CCTCTCAATT CACTTTTTCG AATTATGGCA
          CCTAAACGTC TCCTGTGCAG CCTCTGGATT CACCTTCAGA ACTTATGCTA
          CCTGAGACTC TCTTGTGCAG CCTCTGGATT CAGTTTCAAT AACCATGGCA
          CCTGAGACTC TCCTGTGCAG CCTCCAGATT CACCTTCAGT AGTTATGCTA
          CCTGAGACTC TCCTGTGCAG CCTCTGGATT CACCTTCAGT AGCTATGGCA
          CCTGAGAATC TCCTGTGCAG CCTCTCAATT CATGTTTAAT AAATATGGCA
          CCTGACACTG TCCTGTATAG CATCTCAATT CAATTTTGCG AGTTATGGCA
          CCTGAGACTC TCCTGTGCAG CCTCTGGATT CACCTTCAGT AGTTATGCTA
          CCTGAGACTC TCCTGTGCAA CGTCTGGATT CACGTTTGGT ACCTTTGGCA
          CCTGAGACTC TCCTGTGTTG CCTCTCGATT CAGCTTTGGT TCCTTTGGGA
          CCTGAGACTC TCCTGTGTAG TCTCTGGAGT CACCGTCAGT AGCAACTACA
          CCTGAGACTC TCCTGTGCAG CCTCTCAATT CACCTTTAAT AGATATGGCT
          CCTGAGACTC TCCTGTGCAG CCTCTGGGTT CAGTTTCAGC AAATATGGCA
          CCTGAGACTC TCCTGTACAG CCTCTCAATT CACCTTTAGT AACTATGGCA
          CCTGAGACTC TCCTGTGTAG CCTCTCAATT CAGCTTTGAT CGATATGGCA
          CCTGAGACTC TCCTGTGCAG CCTCTCAATT CAGCTTTAGT AGCTATGGCA
          CCTGAGACTC TCCTGTACAA CCTCTGGATT CACCTTCAGT AATTATGCTA
          CCTGAGACTC TCCTGTGCAA CCGCTGGATT CACCTTCAGT AGTTATGCTA
          CCTGAGGCTC TCCTGCACAG CCTCGCAATT CACCTTTAGT AATTTTGGCA
          CCTGAGACTC TCCTGTGCAG CCTCTGGATT CACCTTCACT ACCTATTCTC
          CCTGAGACTC TCCTGTGCAG CCTCTGGATT CACCCTCAGT AGATACGACA
          CCTGAGACTC TCCTGTGGAG CCTCTGGATT CTCCTTCACT ACTTCTGCTA
          CCTGAGACTC TCCTGTGCAG CCTCTCAGTT CACCTTTGGT GCCTATGGCA
          CCTGAGACTC TCCTGTGCAG CCTCTCAATT CACCTTTAGT AATTTTGGCA
          CCTGACACTG TCCTGTGCAG CCTCTCAATT CATTTTGTCG AGCTATGGCA
          CCGGAGACTC TCCTGTGCAG CCTCTGGATT CACCTTCAGT AGATATGCTA
          CCTGAGACTC TCCTGTGCAG CCTCTCAACT CACCTTTAGT AATTTTGGCA
          CCTGAGACTC TCCTGTGCAG CCTCTGGATT CACCTTCAGT AGTTATGCAA
          CCTGACACTG TCCTGTGCAG CCTCTCAATT CACTTTTTCG AATTATGGCA
          CCTGAGAGTC TCCTGTGCAG CCTCTCATTT CACCTTTAGC AGATATGGCA
          CCTGAGACTC TCCTGTGTAG CCTCTCGATT CACCTTTAGT GCCTTTGGGA
          CCTGAGACTC TCCTGTGTAG CTTCTGGCAT CACCTTCAGT AGCTATGGCA
          CCTGAGACTC TCCTGTGTAG CCTCTCAATT CACCTTTAGT GGTTGCGGCT
          CCTGAGACTC TCCTGTAAAG CCTCTCAATT CACCTTTAAT AGATATGGCA
          CCTGAGACTC TCCTGTGCAG CCTCTCAATT CACCTTTAGT AGTTATGGCA
          CCTGAGACTC TCCTGTGCAG CCTCTGGATT CACCTTCAGT ACCTATGCCA
          CCTGAGACTC TCCTGTGCAG CCTCTCAGTT CAGCTTTAGC AGTTATGGCA
          CCTGAGACTC TCCTGTGCAG CCTCTGGATT TACTTTCAGC AAATATGGCA
          CCTGAGACTC TCCTGTCCAG CCTCTGGATT CAGTTTCAGT ACCTATGGCA
          CCTGAGACTC TCCTGTGCAG CCTCTCATTT CACCTTTAGC AGATATGGCA
          CCTGAGACTC TCCTGTGTAG GCTCTGGATT CTCCTTCATT ACTTCTGCTA
          CCTGAGACTC TCCTGTGCAG CCTCTGGATT CACCTTCAGT AGCTATGTTA
          CCTTACACTC TCCTGTGTCA CCTCGCAATT CACCTTTAGT GGTTGTGGCT
          CCTGAGACTC TCCTGTGCAG CCTCTGGATT CACCTTCAGT AGCTATGGCT
          CCTCCGACTC TCATGTGTGG CCTCTGGCTT CACCTTTAGT GGCTTTGGAA
          CCTGACACTC TCCTGTGCAG CGTCTGGATT CACTTTCAAT AACTATGACA
          CCTGGTCCTG TCCTCTGTAG CCTCTGGATT CAGCTTCAGT ACCTATGCTA
          CCTGAGACTC TCCTGTGCAG CCTCTGGATT CAGTTTCCGT AATTATGCCA
          ACTCAGACTC TCCTGTGTAG CCTCTGGATT CACCTTCGGT GTCTATGATA
          CCTGACACTG TCCTGTGCAG CCTCTCAATT CAATTTTGCG AACTATGGCA
          CCTGAGACTC TCCTGTGTAG CCTCTGGATT TTCCTTTGGT GCCTTTGGGA
          CCTGAGACTC TCCTGTGCAG CCTCTGGATT CACCTTCAAT AGATATAGTT
          CCTGAGACTC TCCTGTGCAG CCTCTGGATT CACCTTCAGT AACTATGCCA
          CCTGAAACTC TCCTGTGTAG CCTCTCGATT CAGCTTTGGT GCCTTTGGGA
          CCTGAGACTC TCCTGTGCAG CCTCTGGATT CACCTTCAGC ACCTTTGGCA
          CCTGAGACTC TCCTGTGCAG CCTCCGGATT CATCTTCAGT AGCTACTTTA
          CCTGAGACTC TCCTGTGCAG CCTCTGGATT CACCTTCAGT AACTTTGGCT
          CCTGAGACTC TCCTGTGCAG CGTCTGGATT CATCTTCAGG AGTTATGGCA
          CCTGACACTG TCCTGTGCAG CCTCTCAATT CAGTTTTGCG AATTATGGCA
          CCTGAGACTC TCCTGTGCAG CCTCTGGATT CACCTTCAGT AACTATGCCA
          CCTGAGACTC TCCTGTAAAG CCTCTCACTT CAGTTTTGAT AGATATGGCA
          CCTGACACTC TCCTGTGTAG CCTCTCAATT CACCTTTAGT GGTTGTGGCT
          CCTGACACTG TCCTGTGCAG CCTCTCAATT CACTTTTTCG AATTATGGCA
          CCTGAGACTC TCCTGTGCAG CCTCTGGATT CACCTTCAGA AGCTATGCTA
          CCTGAGAATC TCCTGTGCAG CCTCTCAATT CACGTTTAGT AGATATGGCA
          CCTGAGACTC TCCTGTGCAG CCTCTGGCTT CACTTTCAGT ACTTACTCCA
          CCTGAGACTC TCCTGTGCAG CCTCTGGATT CACTTTCAGT ACCTATGCTA
          CCTGAGACTC TCCTGTGCAG CCTCTGGATT CACCTTCAGT AGCTATGCTA
          CCTAAGACTC TCCTGTGCAG CCTCTGGATT CAGCTTCAGC AAATATGGCA
          CCTGAGACTC TCCTGTGCAG CCTCTGGATT CACCTTCAGA AGTTATGGCA
          CCTGAGACTC TCCTGTGAAG CCTCTGGATT CAGCTTCAGC ACTTATGAAT
          CCTGAGACTC TCCTGTGCAG CCTCTGGATT CACGTTCAGT ATTTATGGCA
          CCTGAGAATC TCCTGTGCAG CCTCTCAATT CACATTTAGT AGATATGGCA
          CCTGAGACTC TCCTGTGCAG CCTCTGGATT CACCTTTAGT CGTTATGACA
          TCTGAGACTC TCCTGTGCAG CCTCTGGATT CACCTTTAGC TCCTATGCCA
          CTTGAGACTT TCCTGTGCAG CCTCCGGATT CACCTTTAGT AGTTATTGGA
          CCTGAGACTC TCCTGTGCAG CCTCTGGATT CAGCTTTGAG GATTATGCCA
          CCTGAGACTC TCCTGTGCAG CCTCTGGATT CACCTTTGAT GATTCTGGCA
          CCTGAGACTC TCCTGTGCAG CCTCTCAATT CACCTTTGGA AGCTATGGCA
          CCTGACACTC TCCTGCGTGG CCTCTGGATT CACTTTTGAT TCCTATGGCA
          CCTGAGACTC TCCTGTGCAG CCTCTGGATT CACCTTCAGT AGCTATGCTA
          CCTGAGACTC TCCTGTGCAG CCTCTGGATT CACCTTAAGT GATTACTACA
          CCTGAGACTC TCCTGTGCAG CCTCTGGATT CACCTTCAGT ACCTTTGCCA
          CCTGAGACTC TCCTGTGCAG GCTCTGGATT CACCTTTGTT GATTATGCCA
          CCTGAGAATC TACTGTGCAG TCTCAGAGTT CACCTTCAGT AACTATGCCA
          CCTGAGACTC TCCTGTGCAG CCTCTGGATT CACCTTCAGT AACTATGCTA
          CCTGAGACTC TCCTGTGCAG CCTCTGGATT CACCTTCAGC AGTTATGCTA
          CCTGAGACTC TCCTGTGCAG CCTCTGGATT CACCTTTGAT GATTATGCCA
          CCTGAGACTC TCCTGTGCAG CCTCTGGATT CATTTTCACT CACTATGCCA
          CCTGAGACTC TCCTGTGCAG CGTCTGGATT CACCTTCAGC AGCTATGGCA
          CCTGAGAATC TCCTGTGCAG CCTCTCAATT CACATTTAAT AGATATGGCA
          CCTGAGACTC TCCTGTGCAG CCTCTGGATT CACGTTCAGT AAATATGCCA
          CCTGAGACTC TCCTGTGCAG CCTCTGGATT CACTTTCACT CACTTTGCCA
          CCTGAGACTC TCCTGTGCAG TCTCTGGATT CACCTTCAGT AAATTTCCCA
          CCTGAGACTC TCCTGTGCAG CCTCTGGATT CAGTTTCAGT TACTATGCCA
          CCTCAGACTC TCCTGTGCAG CCTCTGGATT CACCTTCAGT ACCTATAGCA
          CCTGACACTC TCCTGTGTAG CCTCTCAATT CACCTTTAGT GGTTGTGGCT
          CCTGAGACTC TCCTGTGTAG CGTCTGGATT CACCTTCAGT AGTTTTGAAA
          CCTGAGACTC TCCTGTGCAG CCTCTGGACT CACCGTCAGT GACACCTACA
          CCTCCGACTC TCATGTGTAG CCTCTGGGTT CACCTTTAAT GGCTTTGGAA
          CCTGAGACTC TCCTGTGCAG CCTCTCGATT CACCTTTAAT AGATATGGCA
          CCTGGGACTC TCCTGTGCGG CCTCTAAATT CTCCCTTAGT AGTTATGGCA
          CCTGAGACTC TCCTGTGCAG CCTCTCAATT CACCTTTAGT AGCTATGGCA
          CCTGAGACTC TCCTGTGCAG CCTCTGGATT CAGTTTTGGT GCCTTTGGGA
          CCTGAGACTC TCCTGTGCAG CCTCTCAATT CACCTTTAGT AGCTATGGCA
          CCTGAGACTC TCCTGTGCAG CCTCTCAATT CACCTTCAGT AACTATGGCA
          CCTGAGACTC TCCTGTGCAG CCTCTGGATT CAGCTTCAGT AACTTTGGCT
          CCTGAGACTC TCCTGTGCAG TCTCTGGATT CACGTTCAAT AGTTATGGCA
          ACTGAGACTC TCCTGCGCAG CGTCTGGATT CAGTTTCGGT AATTTTGGCA
          CCTCCGACTC TCATGTGTAG CCTCTGGGTT CACCTTTAAT GGCTTTGGAA
          CCTGAGGCTC TCCTGTACAG CCTCGCAATT CACGTTTAGT AATTTTGGCA
          CCTGAGAGTC TCCTGTGCAG CCTCTCATTT CACCTTTAGC AGATATGGCA
          CCTGAGACTC TCCTGTGCAG CCTCTCAATT CACCTTTAGT AACTTTGGCA
          CCTGAGACTC TCCTGTGTAG TGTCTGGATT CACCTTCAGT AGTTATGGCA
          CCTGAGACTC TCCTGTGCAG CGTCTGGATT CACCTTCAGT AGTTATGGCA
          CCTGAGACTC TCCTGTGCAG CCTCTGGATT CACGTTCAAC CAACATGGCA
          CCTCCGACTC TCATGTGTAG CCTCTGGGTT CAGTTTTAGT GGCTATGGAA
          CCTGAGACTC TCCTGTGCAG CCTCTCGATT CACCTTTAAT AGATATGGCA
          CCTGAGACTC TCCTGTGCAG CCTCTGGATT CACCTTCAGC AGTTATGCTA
          CCTGAGACTC TCCTGTGTAG CCTCTGGATT CACCTTCAGT AACTACGCTA
          CCTGAGACTC TCCTGTGCAG CCTCTGGATT CACCTTCAGT GCCTATACTG
          CCTGAGACTC TCCTGTGCAG CCTCTGGATT CACCTTCAGT AGTTATGGCA
          CCTGAGACTC TCCTGTGCAG CCTCCGGATT CACCTTCAGT AACTTTGGCA
          CCTGAGACTC TCCTGTACAG CCTCTGGATT CACCTTCAGG AGTTATGCCA
          CCTGAGACTC TCCTGTGCAG CCTCTGGATT CACGTTCACT AGCTATGCTA
          CCTGAGAGTC TCCTGTGCAG CCTCTGGATT CACCTTTGAA GATTATGCCA
          CCTGAGACTC TCCTGTGCAG CCTCTGGATT CACCTTCAGT AACTTTGCCA
          CCTGAGACTC TCCTGTGTAG CCTCTGGATT CAGCTTCAGT AGCTATGGCA
          CCTCCGACTC TCATGTGTAG CCTCTGGGTT CACTTTCAGT GGCTTTGGAA
          CCTGAGACTC TCCTGTGCAG CCTCTGGGTT CACCGTCAGT AGCAACTTCA
          TCTGAGACTC TCCTGTGGAG CCTCTGGATT CACCTTCAGC AGCTATGCTA
          CCTGAGACTC TCCTGTGCAG CGCTGGATTT CCCTTTCAGC AGCTTTGGCA
          CCTGAGAATC TCCTGTGCAG CCTCTCAATT CATGTTTAGT AGATACGGCA
          CCTGAGACTC TCCTGTGCAG CCTCTGGATT CACCTTCAGT AACTATGGCA
          CCTGAGACTC TCCTGTACAG CCTCTCAATT CAGCTTTAGT AGCTATGGCA
          CCTGAGACTC TCCTGTACAG CCTCTGGATT CACCTTCAGG AGTTATGCCA
          CCTGAGACTC TCCTGTGCAG CCTCTGGATT CACCTTCAGT AGCTTTGGCA
          CCTGAGACTC TCCTGTGCAG CCTCTGGATT CACCTTCAGT AGCTATGCTA
          CCTGAGACTC TCCTGTGTAG CCTCTGGATT CACCTTCAGT AACTTTGCTA
          CCTGAGACTC TCCTGTGCAG CCTCTGGATT CATCCTCAGT AGCTATGGCC
          CCTGAGACTC TCCTGTGAAG CCTCTCAATT CACCTTTAGT AACTTTGGCA
          CCTGAGACTC TCCTGTACAG CCTCTGGCTT CTCCTTCACT AGTTATACCA
          CCTTAGACTC TCCTGTGAAG GCTCTGGATT CATTTTCAGT AACACCTGGA
          CCTGAGACTC TCCTGTGCAG CGTCTGGATT CATCTTCAGT GATTATGGCA
          CCTGAGACTC TCCTGTGCAG CCTCTCAATT CACCTTTAGT AGCTATGGCA
          CCTGAGACTC TCCTGTGCAA CGTCTGGATT CACGTTTGGT ACCTTTGGCA
          CCTGAGACTC TCCTGTACAG CGTCTGGATT CACCTTCAGT GCTTACGACA
          CCTTAAACTC TCCTGTGTAG CCTCTCGATT CACGTTTGGT GCCTTTGGGA
          CCTGAGACTC TCCTGTGCAG CCTCTCAATT CAGCTTTAGT AACTATGGCA
          CCTGAGACTC TCCTGTGCAG CCTCTCAATT CACCTTTAGT AACTATGGCA
          CCTGAGACTC TCCTGTGTAG TCTCTGAATT CACCTTCAGT AGCTATGGCA
          CCCGAGACTC TCCTGTGTAG CCTCTCAATT CACCTTTAGT GGTTGTGGCT
          CCTGAGACTC TCCTGTGCAG CCTCTGGATT CACCTTCAGT AGCTATGCTA
          CCTGAGACTC TCCTGTGAAG CCTCTGGATT CACCTTCAAT ACTTATGAAA
          CCTGAGACTC TCCTGTGCAG CCTCTGGATT CACCTTCAGT AACTTTGGCT
          CCTGAGACTC TCCTGTGCAG CGTCTGGATT CACCTTCAGT ACCTATGGCA
          CCTGAGACTC TCCTGTGCAG CCTCTCAATT CACCTTTAGT AGCTATGGCA
          CCTGAGACTC TCCTGTACAG CTTCTGGATT CACCTTTGGT GATTATGCTA
          CCTGAGACTC ACCTGTACAG CCTCTGGATT CACTTTCAGT CACTATGCCA
          CCTGAGACTC TCCTGTGCAG CCTCTGGATT CACCTTCAGT AGCTATGCTA
          CCTGAGACTC TCCTGTGCAG CCTCTGGATT CACCTTCAGT AGCTATGGCA
          CCTGAGACTC TCCTGTGCAG CCTCTGGATT CAGTTTTAGT ACCTCTGGCA
          CCTGAGACTC TCCTGTGCAG CCTCTCAAGT CACCTTTAGT AGCTATGGCA
          CCTGAGACTC TCCTGTGTAG CCTCTGGATT CACCTTCAGT GGCTTTGGGA
          CCTGAGACTC TCCTGTGCAG CCTCTGGATT CATCTTCAGT AGTTATGGCA
          CCTGAGACTC TCCTGTGCAG CCTCTGGATT CAGTTTCAGT AACTATGCCA
          CCTGAGACTC TCCTGTGCAG CCTCTGGATT CAGCCTCAGT AGTTATGCCA
          CCTGACACTG TCCTGTGCAG CCTCTCAATT CACTTTTTCG AATTATGGCA
          CCTCAGACTC ACCTGTTCAG GCTCTGCATT CAGGTTTAGT AGTTATACTG
          CCTGAGACTC TCCTGTGTAG CCTCTGGATT CACCTTCAGC AGCTTTGGCA
          CCTGACACTG TCCTGTATAG CATCTCAATT CAATTTTGCG AGTTATGGCA
          CCTGAGACTC TCCTGTGCAG GCTCTGGATT CACCTTTAGC AAACATGGCA
          CCTGAGAGTC TCCTGTGCAG CCTCTCATTT CACCTTTAGC AGATATGGCA
          CCTGACTCTC TCCTGTGTAG CCTCCCACTT CACCTTTAGT GGCGTAGGGA
          CCTGAGACTC TCCTGTGCAG CCTCTGGATT CACCTTCAAC AAATATGCCA
          CCTGACAATC TCCTGTGTGG CCTCTCGATT CACCTTTAGT GCCTTTGGAA
          CCTGACACTC TCCTGTGCAG CGTCTGGATT CACCTTCAGT AACTATGGCA
          GCTGACACTG TCCTGTGCAG CCTCTCAATT CACTTTTTCG AATTATGGGA
          CCTGAGACTC TCCTGTGGAG CCTCTGGATT CACCTTCAGT AATTATGCAA
          CCTGAGACTC TCCTGTGCAG CCTCTGGATT CACCCTCAGT AGTTATGCTA
          CGTGAGACTC TCTTGTGTAG CGTCTGGATT CAGCTTCAGA AGTTATGGCA
          CCTGAGACTC TCCTGTGCAG GCTCTGGATT CACCTTCAGT AACTTTGGCT
          CCTGAGACTC TCCTGTACAG CCTCTCGATT CTCCTTCAAC AATTATGCTA
          CCTGAGACTC TCCTGTGAAG CCTCTGGATT CACCTTCAGT AGCTATGGCA
          CCTGAGACTC TCCTGTGCAG CCTCTGGATT CACCTTTAGC AGCTATGCCA
          CCTGAGACTC TCCTGTGCAG CCTCTGGATT CACCTTCAGT AACTATGCTA
          CCTAAGACTC TCCTGTGCCG CCTCTCAATT CACCTTTAGT AGATATGGCA
          CCTGAGACTC TCCTGTGCAG CGTCTGGATT CACCTTCAGT ACCTATGGCA
          CCTGAGACTC TCCTGTGCAG CCTCTGGATT CAGTTTCAGT AAAAATGGCA
          CCTGAGACTC TCGTGTGCAG CCTCTGGGTT AACCGTCAGT AGCAACCACA
          CCTGAGACTC TCCTGCACAG CTTCTGGATT CACCTTCAGC AGTTTTGCCA
          CCTGAGACTC TCCTGTGCAG CCTCTGGATT CACCTATAGT GACTATGGCA
          CCTGAGACTC TCCTGTGCAG CCTCTGGATT CAGTTTCAGT AACCATGCCA
          CCTGAGACTC TCCTGTGCAA CCTCTGGATT CACCTTCAGT AACTATGCAA
          CCTGAGACTC TCCTGTGCAG CCTCTGGATT CACCTTTAGC AGGTATGCCA
          CCTGAGACTC TCCTGTGCAG CCTCTGGATT CACCTTCCGT CGCTATGCTA
          CCTGAGGCTC TCCTGTGCAG CCTCTGGTTT CAACTTCAGA AACTATGATA
          CCTGACACTG TCCTGTGCGA CCTCTCGATT CACTTTTTCG AATTATGGCA
          CCTGAGACTC TCCTGTGCAG CCTCTGGATT CACTTTCAGT AACTTTGCCA
          CCTGAGACTC TCCTGTGTAG CCTCTCGATT CACCTTCAGT GCCTTTGGAA
          CCTGAGACTC TCCTGTGTAG TCTCTCAATT CACCTTTGGT AGATATGGCA
          CCTGAGACTC TCCTGTGCAG CGTCTGGATT CACCTTCAGT AGTTATGGCA
          CCTGAGACTC TCCTGTGCAG CCTCTGGATT CAGTTTCAAT AACTATGCCA
          CCTGAGACTC TCCTGTGCGG CCTCTCAATT CACCTTTAGT AACTATGGCA
          CCTGAGACTC TCCTGTGCAG CCTCTGCATT CACCTTCAAG AATTATGGCA
          CCTGAGACTC TCCTGTGCAG CCTCTCACTT CTCCCTTAGT AGTTATGGCA
          CCTGAGACTC TCCTGTGCAG CGGCTGGATT TATATTCAGT AACTCTGGCA
          CCTGTGGCTC TCCTGTGCAG CCTCTGAATT CACCCTCAGG AGTTATGGCA
          CCTGAGACTC TCCTGTGCAG CCTCTGGATT CACCTTCAGT AGGAATGCCA
          CCTGAGACTC TCCTGTGCAG TCTCTGGATT CACCTTTAGC AGCTATGGCT
          CCTGACACTG TCCTGTGCGA CCTCTCAATT CACTTTTTCG AATTATGGCA
          CCTGAGACTC TCCTGTGCAG CCTCTGGATT CACCTCCAGT ACCTATGCCA
          CCTGAGACTC TCCTGTGCAG CCTCTCACTT CTCCCTTAGT AGTTATGGCA
          CCTGAGGCTC TCCTGCACAG CCTCGCAATT CACCTTTAGT AATTTTGGCA
          CCTGAGACTC TCATGTGCAG CCTCGCAATT CACTTTTAAT AGATTTGGCA
          CCTGAGACTC TCCTGTGCAG CCTCTGGATT CACTTTCAGT AACTTTGCCA
          CCTGAGACTC TCCTGTGTAG CCTCTGGATT CACCTTCAGT AGTTATGCCA
          CCTGAGACTC TCCTGTGCAG CCTCTGGATT CACCTTTGAT GATTATGTCA
          CCTGAGACTC TCCTGTTTAG TCTCTGGATT CACCTTTGAT GACTATGCCC
          CCTGACACTC TCCTGTGAAG TCTCTGGATT CACCTTCAAA ACCTATGGCA
          CGTGAGACTC TCCTGTGCAG TCTCTGGATT CACCTTTAGT AGCTATTGGA
          CCTGAGACTC TCCTGTGCAG CCTCTCAATT CACCTTTAGT AACTATGGCA
          CCTGAGAATC TCCTGTGCAG CCCCGTACTT TACGTTTGGT AGATATGGCT
          CCTGAGACTC TCCTGTGCAG CCTCTCAATT CACCTTTAGT AACTATGGCT
          CCTGAGACTC TCCTGTGCAG CCTCTGGATT CACCTTCAGT ACCTATGCCA
          CCTCCGACTC TCATGTGTAG CCTCTGGGTT CACCTTTAGT GGCTTTGGAA
          CCTGAGACTC TCATGTGCAG CCTCTGGATT CACCTTCAGT AGTTTTGGCA
          CCTGAGACTC TCCTGTGCAG CCTCTGGATT CAGTTTCAGT AACTATGCCA
          CCTGAGACTC TCCTGTGCAG CCTCTGGATT CATCTTCAGT AGCTATGGCA
          TCTGAGACTC TCCTGTGTAG CCTCTGGATT CACCTTTAGT GGCTTTGGGA
          CCTGAGACTC TCCTGTGCAG CCTCTCAATT CAATTTTGCG AATTATGGCA
          CCTGAGACTC TCCTGTGCAG CCTCTGGATT CACCTTCAAT AACTATGGCA
          CCTAAGACTC TCCTGTGCAG CCTCTGGATT CACCTTCAGT AGCTATGCTA
          CCTGAGACTC TCCTGTGCAG CCTCTGGATT CACCTTCAGA AACTATGGCA
          CCTGAGACTC TCCAGTGCAG CCTCTCATTT CTCCCTTAGT AGTTATGGCA
          CCTGAGAATC TCCTGTGCAT CCTCTCAATT CACGTTTAGT AGATATGGCA
          CCTGAGACTG TCCTGTGTAG CCTCTGGATT CACCTTCAGT GATTATGCTA
          CCTGAGACTC TCCTGTGCAG CCTCTGGATT CACCTTCAGT AACTATGCTA
          CCTGACACTG TCCTGTGCAG CCTCTCAATT CAGCTTTACG AATTATGGCA
          CCTAAGACTC TCCTGTGCAG CGTCCGGATT CACCTTCAGT AGTTATGGCA
          CCTGAGACTT TCCTGTGTAG CCTCTGGATT CATCTTCAGT AGTTATGGCA
          CCTGAGACTC TCCTGTGCAG CCTCTGGATT CACTTTCAGT AACTATGCCA
          CCTGAGACTC TCCTGTGCAG CCTCTCATTT CAGTTTTAAT AGATATGGCA
          CCTGAGACTC TCCTGTGCAG CCTCTGGATT CAGCTTTAGC AGCTATGCCA
          CCTGACACTC TCCTGTCTTG CCTCTCAATT CACCTTTAGT GGTTATGGCT
          CCTGAGACTC TCCTGTGCAG CCGCTGGATT CACCTTCAGT GACTATTCTC
          CCTGAGACTC TCCTGTGCAG CCTCTGGATT CATTTTCACT CACTATGCCA
          ACTGAGACTC TCCTGTGTGG CCTCTCAATT CACCTTTAGT GGTTGTGGCT
          CCTGAGACTC TCCTGTGCAG CCTCTGGATT CACCTTCAGT ACCTATGCTA
          CCTGAGACTC TCCTGTGCAG CGTCTGGATT CACCTTCAGT AACTATGGCA
          CCTGAGACTC TCCTGTGCAG CATCAGGCAT CACCTTCAGT ACTTATGAAA
          CCTGAGACTG TCCTGTGCAG CCTCTCAATT CACCTTTAGT AACTTTGGCA
          CCTGAGACTC TCCTGTGCAG CCTCTGGATT CACCTTCACT AGCTTTGGCA
          CCTGAGACTC TCCTGTGCAG CCTCTGGATT CATCTTCAAT AGCTATGGCA
          CCTGAGACTC TCCTGTGTAG CCTCTCAATT CACTTTTAGT AGATATGGCA
          CCTGAGACTC TCCTGTGCAG CGTCTGGATT CACCTTCAGT TACTATGGCA
          CCTGAGACTC TCTTGTGTGG CCTCTCGATT CACCTTTAGT GCCTTTGGGA
          CCTGAGACTC TCCTGTTCAG CCTCTGGATT CAGTTTCACT AACTATGCCA
          CCTGAGACTC TCCTGTGCAG CCTCTGGATT CACTTTTAGT TACTCTGGCA
          CCTGAGACTC ACCTGTGCAG TCTCTGGATT CACCTTTAGC AGCTTTGCCA
          CCTGAGACTC TCCTGTGCAG CCTCTGGATT CACTTTCAGT AACTTTGCCA
          CCTGCGACTC TCCTGTGTAG CCTCTCGTTT CACCTTTAGT GCCTTTGGGA
          CCTGAGAATC TCCTGTGCAG CCTCTCAATT CACGTTCAGT AGATATGGCA
          CCTGAGACTC GCCTGTGCGG CCTCTGGATT CACCTTCAGT AGTTATGCCA
          CCTGCGACTC TCCTGCACAG GTTCTGGATT CAGGTTTGGT GATTATGCTA
          CCTGAGACTC TCCTGTGCAG CCTCTGGATT CAGTTTCAGT GACTATGCTA
          CCTGACACTC TCCTGTGTAG CCTCTGGATT CACTTTTAGT GCCTTTGGGA
          CCTGACACTG TCCTGTGCAG CCTCTCAATT CACTTTTTCG AATTATGGCA
          ACTGAGACTC TCCTGTGCAG CGTCTGGATT CACCTTCAGT ACCAATGGCA
          CCTGAGACTC TCCTGTGCAG CCTCTGGATT CACCTTCAGT AGCTATGCTA
          CCTGAGACTC TCCTGTACAG CCTCTGGATT CACGTTCAGT AACTATGGCA
          CCTGAGACTC TCCTGTGCAG CCTCTGGATT CACCTTCAGT TCCCATGTCA
          CCTGAGACTC TCCTGTGCAC CCTCTCAATT CACCTTTAGT GCCCATGGCA
          CCTGAGACTC TCCTGTTCAG CCTCTGGATT CACTTTCAGT AACTTTGCCA
          CCTGAGACTC TCCTGTGCAG CCTCTCAATT CACCTTTAGT AGCTATGGCA
          CCTGAGACTC TCCTGTGTAG TCTCTGGATT CACCTTTAGT GCCTTTGGGA
          CCTGAGACTC TCCTGTGCAG CCTCTCAATT CACCTTTGGT AGATATGGCA
          CCTGAGACTC TCCTGTGCAG CCTCTGGATT CATCTTCAGC CCCTATGGCA
          CCTGACACTG TCCTGTGCAG CCTCTCAATT CACTTTTTCG AATTATGGCA
          CCTGAGACTC TCCTGTACGG TCTCTGGATT CAGTTTCAGT AATTATGATC
          CCTGAGACTC TCCTGTGCAG CCTCTGGATT CACCTTCAAC ATCCATCCCA
          CCTGAGACTC TCCTGTGCAG CCTCTGGATT CACCGTCAGT AGCAACTACA
          CCTGAGACTC TCCTGTGCAG CCTCTCAATT CACCTTTTGT AGATATGGCA
          CCTGAGACTC TCCTGTGCAG CGTCTGGATT CACCTTCAGT ACCTATGGCA
          CCCGAGACTC GCCTGTGCAG CGTCTGGATT CACCTTCAGT AGCTATGCTA
          CCTGAGACTC TCCTGTGCAG CGTCTGGAAT CACCTTCAGT AGCTATGGCA
          CCTGAGACTC TCCTGTGCAG CCTCTCAATT CAGTTTTAGT AGCTATGGCA
          CCTGAGACTC TCCTGTGTAG CCTCTCAATT CACCTTTAGT GGTTGTGGCT
          CCTGAGACTC TCCTGTGCAG CCTCTGGATT CACCTTTAGT AGTTATTGGA
          CCTGAGACTC TCCTGTGCAG CCTCTGGATT CATTTTCACT AACTATGCCA
          CCTGAGAATC TATTGTGCAG TCTCTGAGTT CACCTTCAGA AACTATGCTA
          CCTGAGACTC TCCTGTGCAG CCTCTGGATT CGCCTTCAGT AGTTATGCTT
          CCTAAGACTC TCCTGTGCAG CCTCTGGGTT CACCGTCAGT ACCAATTTCA
          CCTGAGACTC TCCTGTACAG CCTCTGGATT CACTTTCAGC AACTTTGCCA
          CCTGAGACTC TCCTGTGCAG CCTCTGGATT CACCGTCAGT AGCAACTACA
          CCTGAGACTC TCCTGTGCAG CCTCTGGATT CACCTTCAGT AGCTATGGCA
          CCTGAGACTC TCCTGTGCAG TCTCTCAACT CACCTTTAGT AGTTATGGCA
          CCTGACACTG TCCTGCGCAG CCTCTCGATT CACTTTTTCG AATTTTGGCA
          CCTGAGGCTG TCCTGTGCAG CCTCTCAATT CAATTTTGGG AGTTTTGGCA
          CCTGAGACTC TCCTGTGCAG CCTCTCAACT CACGTTTAGT AGCTATGGCA
          ACTGAGACTC TCCTGTTCAG CCTCTGGATT CACCTTCAGT AATTATGGCA
          CCTGACACTG TCCTGTGCAG CCTCTCAATT CACTTTTTCG CATTATGGCA
          CCTGACACTG TCCTGTGCAG CCTCTCAATT CAATTTTGCG AATTATGGCA
          CCTGAGACTC TCCTGTGCAG CCTCTGAATT CACCTTCAGT AACTATGCTA
          CCTGAGACTC TCCTGTGCAG CCTCTGGATT CACCTTCAGT AGCTATGCCA
          CCTTAGACTC TCCTGTGCAG CCTCTGGATT CACTTTCAGT AACGCCTGGA
          CCTGAGACTC TCCTGTGCAG CCTCTGGATT CACCTTCAGT AAAAATGGCA
          CCTGAGACTC TCCTGTGCAG CCTCTGGATT CACCTTCAAT AGTTATGCTA
          CCTGAGACTC TCCTGTGCAG CCTCTGGATT CAGTTTCAGT AACCATGCCA
          CCTGAGACTC TCCTGTGCAG CCTCTCAATT AAGCTTTAGT AACTATGGCA
          CCTGAGCCTC TCCTGTGCAG CCTCTGGATT CAGTTTCAAT AACTATGCCA
          CCTGAGACTC TCCTGTGCAG CGTCTGGATT CAGCTTCAAT ACCTATGGCA
          CCTGAGACTC TCCTGTGCAG CCTCTGGATT CACCTTCAGT ACCTATGCCA
          CCTGCGACTC TCCTGTGCAG CCTCTGGATT CACCTTTAGT ACCTGTGCTA
          CCTGACACTG TCCTGTGCAG CCTCTCAATT CAGTTTTACG AGTTATGGCA
          CCTGAGACTC TCCTGTGCAG CCTCTCAATT CACCTTTAGT AGCTATGGCA
          CCTGAGACTC TCCTGTGCGG CCTCTAAATT CTCCCTTAGC AGCTATGGGA
          CCTGAGACTC TCCTGTGCAG CCCCGTATTT CGAGTTTGGT AGATATGGCT
          CCTGAGACTC TCCTGTACAG CCTCTGGATT CACCTTCAGT AGTTATTCTA
          CCTGAGACTC TCCTGTGCAG CCTCTGGATT CGCCTTCAGT CACTATGGCA
          CCTGAGACTC TCCTGTGTAG CGTCTGGATT CACCTTCAGT ACCTATGGCA
          CCTGAGACTC TCCTGTGCAG CCTCTGGATT CTCCTTCAGC AGTTATGGCA
          CCTGAGACTC TCCTGTGCGG CCTCTGGCTT CAGCTTCAGT TACTTTGCCA
          CCTGAGACTC TCCTGTGCAG CCTCTGGATT CACCTTCAGT AGCTATGCTA
          CCTGAGACTC TCCTGTGCAG CCTCTGGATT CGCCTTCAGT CACTATGGCA
          CCTGAGACTC TCCTGTGTAG GCTCTCAATT CAGTTTTGAT AGATATGGCA
          CCTGAGACTC TCATGTGAAG CCTCTGGATT CTCCTTTACT AACTACTACA
          CCTGAGACTC TCATGTGTAG TCTCTGGATT CACCTTCAGT AACTATCCTA
          CCTGAGACTC TCCTGTGCAG CCTCTGGATT CACCCTCAGG AACTATGCAA
          CCTGAGACTC TCCTGTGCAG CCTCTGGATT CACCTTCAGT AGGAATGCTA
          CCTGAGACTC TCCTGTGCAG TCTCTCAATT CACCTTTGGT AGATATGGCA
          CCTGAGACTC TCCTGTGCAG CCTCTGGATT CACCTTCAGT AGCTATGGCA
          CCTGAGACTC TCCTGTGCAG CCTCTGGATT CAGTTTCAGT AACTATGCCA
          CCTGACACTG TCCTGTGCGA CCTCTCAATT CACTTTTTCG AATTATGGCA
          CCTGAGACTC TCCTGTGCAG CCTCTGGAAT CACCTTCAGT ACCTATGACA
          CCTGAGACTC TCCTGTGCAG CCTCTCAATT CACCTTTAGT AACTATGGCA
          CCTGAGACTC TCCTGTGCAG CCTCTGGATT CACCTTCAGT AGCTTTGGCA
          CCTAAGACTC TCCTGTGCAG CGTCTGGATT CACCTTTAGT GGTTGTGGCT
          CCTGAGACTC TCCTGTGTAG CCTCTCAATT CACCTTTAAT AGATATGGCA
          CCTGAGAATC TCCTGTGCAG TCTCTCAATT CACGTTTAGT AGATATGGCA
          CCTGAGACTC TCCTGTGCAG CGTCTGGATT CACCTTCAGT AGCTATGGCA
          CCTGAGACTC TCCTGTGCAG CCTCTGGATT CACCTTAGAA GATTATGGCA
          TTTGAGACTT TCCTGTGCAG CCTCTGGATT CACCTTCAGT AGCTATGCTA
          CCTGAGACTC TCCTGTGCAG CCTCTGGGTT CTCCTTCGGT ACCTCTGACG
          CCTGAGACTC TCCTGTGCAG CCTCTGGATT CACCTTCAGT AACTCTGCTA
          CCTGAGACTC TCCTGTGCAG TCTCTGGATT CACTTTCAGT GACTATCCTA
          CCTGAGACTC TCCTGTGCAG CCTCTGGATT CACCTTCAAT AACTATGCCA
          CCTGAGACTC TCCTGTGCAG CCTCTGGATT CATCTTCAGT GGCTTTGGTC
          CCTGAGACTC TCCTGTGCAG CCTCTGTATT CACGTTCAGT TACTATGGCA
          CCTGAGACTC TCCTGTGCAG CGTTTGGATT CACCATCAGC AGTTATGGCA
          CCTGAGACTC TCCTGTGCAG CCTCTGGATT CAGTTTCAGT AACTATGCCA
          CCTGAGACTC TCCTGTGCAG CCTCTGGATT CACCTTCAGT AACTATGCCA
          CCTGAGACTC TCCTGTGCAG CCTCTCAATT CACCTTTAGT GCATATGGCA
          CCTGAAACTC TCCTGTGCAG CCTCTGGATT CACCTTCAGT TACTATGCTA
          CCTGAGACTC TCCTGTGTAG GTTCTCGATT CACCTTTAGT GCCTTTGGGA
          CCTGAGACTC TCCTGTGCAG CCTCTGGATT CACCTTCAGT GCTCATGCCA
          CCTGACACTG TCCTGTGCAG CCTCTCAATT CACTTTTTCG AATTATGGCA
          CCTGACACTG TCCTGTGCAA CCTCTCGATT CACTTTTTCG AATTATGGCA
          CCTGAGACTC TCCTGTGCAG CCTCTGGATT CACCTTCAGT ACCTACGCCA
          CCTGAGACTC TCCTGTGCAG CCTCTCAATT CACCTTTAGT AGCTATGGCA
          CCTGAGACTC TCCTGCGCAG CCTCTGGATT CACTTTCAGT AACTTTGCCA
          CCTGAGACTC TCCTGTGCAG CCTCTCAATT CGGCTTTGGT AGTTATGGCA
          CCTGAGACTC TCCTGTGCAG CGTCTGGATT CACCCTCACT AACTATGCCA
          CCTGAGACTC TCCTGTGCAG CCTCTGAATT CACCTTCAGT AGATATAGTA
          CCTGAGACTC TCCTGTGCAG CCTCTGGATT CACCTTCAGT AGCTTTGGCA
          CCTGAGACTC TCCTGTGCAG CCTCTGGATT CACCTTCAGT AACTTTGCTT
          CCTGAGAATC TCCTGTGTAG CCTCTCAGTT CACGTTTGGT AGATATGGCA
          CCTGAGACTC TCCTGTACAG CCTCTCGATT CATCTTTCGT AACTATGCTA
          CCTGAGACTC TCCTGTGCAG CCTCTCACTT CTCCCTTAGT AGCTATGGCA
          CCTGACACTG TCCTGTGCAG CCTCTCAATT CAATTTTGCG AATTATGGCA
          CCTGAGACTC TCCTGTGCAG CCTCTGGGTT CTCCTTCGGT ACCTCTGACG
          CCTGAGACTC TCTTGTGCAG CCTCTGGATT CAGTTTCAGT AGCTATGGCA

          TGCACTGGGT CCGCCAGGCT CCAGGCAAGG GGCTGGAGTG GGTGGCAGTT
          TGAGCTGGGT CCGCCAGGCT CCAGGGAAGG GGCTGGAGTG GGTGGCAGTT
          TACACTGGGT CCGCCAGGCG CCAGGCAAGG GCCTGGAGTG GCTGTCAGTT
          TGCACTGGGT CCGCCAGGCT CCAGGCAAGG GACTGGAGTG GGTGGCAAGT
          TGCACTGGGT CCGCCAGGCT CCAGGCAAGG GGCTGGAGTG GGTGGCTGTT
          TGCATTGGGT CCGCCAGGCT CCAGGCAAGG GGCTGGAGTG GGTGGCAGCT
          TGAACTGGGT CCGCCAGGCT CCAGGGAAGG GGCCGGAGTG GGTGGCAGTT
          TGCACTGGGT CCGCCAGGCT CCAGGCAAGG GGCTGGAGTG GGTGACAGGT
          TGCATTGGGT CCGCCAGGCT CCAGGGAAGG GGCTGGAGTG GGTGGCAAGT
          TGCACTGGGT CCGCCAGGCT CCAGGCAAGG GGCTGGAGTG GGTGGCAATT
          TGCACTGGGT CCGCCAGGCT CCAGGCAAGG GACTGGAGTG GGTGGCAAGT
          TGACCTGGAT CCGCCAGGCT CCAGGGAAGG GGCTGGAGTG GGTGGCAGTT
          TGCACTGGGT CCGCCAGGCT CCAGGCAAGG GGCTGGAGTG GGTGGCAGCT
          TGCACTGGGT CCGCCAGGCT CCAGGCAAGG GGCTGGAGTG GGTGGCATTT
          TGCACTGGGT CCGCCAGGCT CCAGGCGGGA GACTGGAGTG GGTGGCAAGT
          TGCACTGGGT CCGCCAGGCT CCAGGCAAGG GGCTGGAGTG GGTGGCAGGT
          TGAGCTGGAT CCGCCAGGCT CCAGGGAAGG GGCTGGAGTG GGTGGCATCT
          TGCACTGGGT CCGCCAGGCG CCAGGCAAGG GGCTGGAGTG GGTGGCAGCA
          TGAGCTGGGT CCGCCAGGCT CCAGGGAAGG GGCTGGAGTG GGTGGCAGTT
          TGCACTGGGT CCGCCAGGCT CCAGGCAAAG GGCTGGAGTG GGTGGCACTT
          TGCACTGGGT CCGCCAGGCT CCAGGCAAGG GGCTGGAGTG GGTGGGTGGT
          TGCACTGGGT CCGCCAGACT CCAGGCAAGG GGCTGGAGTG GGTGGCAGTT
          TGCAGTGGGT CCGCCAGGCT CCAGGCAAGG GGCTGGAGTG GGTGGCAGCT
          TGCACTGGGT CCGCCAGGCT CCAGGCAAGG GGCTGGAGTG GGTGGCAGGT
          TGCACTGGGT CCGCCAGGCT CCAGGCAAGG GGCTGGAGTG GGTGGCAGTT
          TGCACTGGGT CCGGCAAGCT CCGGGGAAGG GCCTGGAGTG GGTGGCACTT
          TGCACTGGGT CCGCCAGGCT CCAGGCAAGG GGCTGGAGGG GGTGGCAGTT
          TGCACTGGGT CCGCCAGGCT CCAGGCAAGG GGCTGGAGTG GGTGGCAGTT
          TGCACTGGGT CCGCCAGGCT CCAGGCAAGG GACTGGAGTG GGTGGCAACT
          TGCACTGGGT CCGCCAGGCT CCAGGCAAGG GGCTGGAGTG GGTGGCAAGT
          TGCACTGGGT CCGCCAGGCT CCAGGCAAGG GGCTGGAGTG GGTGGCAGTT
          TGCACTGGGT CCGCCAGGCT CCAGGGAAGG GGCTGGAGTG GGTGGCAGGT
          TGCACTGGGT CCGCCAGGCT CCAGGCAAGG GGCTGGAGTG GGTGGCAGGG
          TGCACTGGGT CCGCCAGGCT CCGGGCAGGG GGCTGGAGTG GGTGGCATCT
          TGCACTGGAT CCGCCAGGCT CCAGGCCAGG GACTGGAGTG GGTGGCAAGT
          TGCACTGGGT CCGCCAGGCT CCAGGCAAGG GGCTGGAGTG GGTGGCAGCT
          TGAACTGGGT CCGGCAAGCT CCAGGGAAGG GCCTGGAGTG GGTGGCAACT
          TGCACTGGGT CCGCCAGGCT CCAGGCAAGG GGCTGGAGTG GGTGACATTT
          TGCACTGGGT CCGCCAGGCT CCAGGCAAGG GCCTGGAGTG GCTGGCAGTT
          TGCACTGGGT CCGCCAGGCT CCAGGCAAGG GGCTGGAGTG GGTGGCATTT
          TGAGCTGGGT CCGCCAGGCT CCAGGGAAAG GCCTGGAGTG GGTGGCAAGT
          TGCACTGGGT CCGCCAGGCT CCAGGCAAGG GGCTGGAGTG GGTGGCACTT
          TGAGCTGGGT CCGCCAGGCT CCAGGGAAGG GGCTGGAGTG GGTGGCAGTT
          TGCACTGGGT CCGCCAGGCT CCAGGCAAGG GGCTGGAGTG GGTGGCGTCT
          TGCACTGGGT CCGCCAGGCT CCAGGCAAGG GGCTGGAGTG GGTGGCAGCT
          TCCACTGGGT CCGCCAGGCT CCAGGCAAGG GGCTGGAGTG GGTGGCAGTT
          TGCACTGGGT CCGCCAGGCT CCAGGGAAGG GGCTGGAGTG GGTGGCAGGT
          TGGCCTGGGT CCGCCAGGCT CCAGGCAAGG GGCTGGAGTG GGTGGCACTT
          TGCACTGGGT CCGCCAGACT CCAGGCAGGG GGCTGGAGTG GGTGGCGATT
          TGCACTGGGT CCGCCAGGCT CCAGGCAAGG GGCTGGAGTG GGTGGCATTT
          TGCACTGGGT CCGCCAGGCC CCAGGCAAGG GGCTGGAGTG GGTGGCAAGT
          TGCACTGGGT CCGCCAGGCT CCAGGCAAGG GGCTGGAGTG GGTGGCAGTC
          TGAGTTGGAT CCGCCAGGCT CCAGGCAAGG GGCTGGAGTG GGTGGCAGTT
          TGAGCTGGGT CCGCCAGGCT CCAGGGAAGG GGCTGGAGTG GGTGGCATTT
          TGACGTGGGT CCGCCAGGCT CCAGGGAAGG GGCTGGAGTG GGTGGCAGTT
          TGCACTGGGT CCGCCAGGCT CCAGGCAAGG GACTGGAGTG GGTGGCAAGT
          TGCACTGGGT CCGCCAGGCT CCAGGCAAGG GACTGGAGTG GGTGGCAAGT
          TGCACTGGGT CCGCCAGGCT CCAGGGAAGG GGCTGGTGTG GGTGGCGGGT
          TGAGCTGGGT CCGCCAGGCT CCAGGCAAGG GGCTGGAGTG GGTGGCAGGA
          TGCACTGGGT CCGCCAGGCC CCAGGCAAGG GGCTGGAGTG GGTGGCAAGT
          TGCACTGGGT CCGCCAGGCT CCGGGCAAGG GGCTGGAGTG GGTGGCATTT
          TGCACTGGGT CCGCCAGGCT CCAGGCAAGG GGCTGGAGTG GGTGGCTGTT
          TGAACTGGGT CCGCCAGGCT CCAGGCAAGG GGCTGGAGTG GGTGGCATTT
          TGGACTGGGT CCGCCAGGCT CCAGGCAAGG GGCTGGAGTG GGTGGCAATT
          TGCACTGGGT CCGCCAGGCT CCAGGCAAGG GGCTGGAGTG GGTGGCAAGT
          TGCACTGGGT CCGCCAGGCT CCAGGCAAGG GGCTGGAGTG GGTGGCAAGT
          TGCACTGGGT CCGCCAGGCT CCAGGCAAGG GACTGGAGTG GGTGGCAGCC
          TGCACTGGGT CCGCCAGATT CCAGGCAAGG GACTGGAGTG GGTGGCAACT
          TGCACTGGGT CCGCCAGGCT CCAGGCAAGG GGCTGGAGTG GGTGGCAGTT
          TGCACTGGGT CCGCCAGGCT CCAGGCAAGG GGCTGGAGTG GGTGGCCTTT
          TGCACTGGGT CCGCCAGGCT CCAGGCAAGG GGCTGGAGTG GGTGGCAGCT
          TGGACTGGGT CCGCCAGGCT CCAGGCAAGG GGCTGGAGTG GGTGGCAGTT
          TGAGCTGGGT CCGCCAGGCT CCAGGCAAGG GGCTGGAGTG GGTGGCAGTT
          TATACTGGGT CCGCCAGGCT CCAGGCAAGG GGCTGGAGTG GGTGGCGGCT
          TGCACTGGGT CCGCCAGGCA CCAGGCAAGG GGCTGAAGTG GGTGGCAGAT
          TGCACTGGGT CCGCCAGGCT CCAGGCAAGG GACTGGAGTG GGTGGCAAGT
          TGCACTGGGT CCGCCAGGCT CCAGGGAAGG GGCTGGAGTG GGTGGCAGGT
          TGCACTGGGT CCGCCAGGCT CCAGGCAAGG GGCTGGAGTG GGTGGCAGTT
          TGAGCTGGGT CCGCCAGGCT CCAGGCAAGG GGCTGGAGTG GGTGGCAGTT
          TCCACTGGGT CCGCCAGGCT CCAGGCAAGG GGCTGGAGTG GGTGGCAGGT
          TGTACTGGGT CCGCCAGGCT CCAGGCAAGG GGCTGGAGTG GGTGGCTGCT
          TGACCTGGGT CCGCCAGGCT CCAGGGAAGG GGCTGGGGTG GGTGGCATTT
          TGCACTGGGT CCGCCAGGCT CCAGGCAAGG GCCTGGAGTG GGTGGCAAGT
          TGCACTGGGT CCGCCAGGCT CCAGGCAAGG GACTGGAGTG GGTGGCAAGT
          TGCACTGGGT CCGCCAGGCT CCAGGCAAGG GACTGGAGTG GGTGGCAGCT
          TGCACTGGGT CCGCCAGGCT CCAGGCAAGG GGCTGGAGTG GGTGGCGGCT
          TGCACTGGGT CCGCCAGGCT CCAGGCAAGG GGCTGCAGTG GGTGGCCGTT
          TGCACTGGGT CCGCCAGGCT CCAGGCAAGG GGCTGGAGTG GGTGGCATTT
          TGAGTTGGGT CCGCCAGGCT CCAGGCAAGG GGCTGGAGTG GCTGGCATTT
          TGCACTGGGT CCGCCAGGCT CCAGGCAAGG GACTGGAGTG GGTGGCAAGT
          TGCACTGGGT CCGCCAGGCT CCAGGCAAGG GGCTGGAGTG GGTGGCACTT
          TGGCCTGGGT CCGCCAGGCT CCAGGCAAGG GACTGGAGTG GGTGGCAAGT
          TGACCTGGGT CCGCCAGGCT CCAGGCAAGG GGCTGGAGTG GGTGGCAATT
          TTCACTGGGT CCGCCAGGCT CCAGGCAAGG GGCTGGAGTG GGTGGCACTT
          TGCACTGGGT CCGCCTGGCT CCAGGCAAGG GGCTGCAGTG GGTGGCAGTT
          TGAGCTGGGT CCGCCAGGCT CCAGGGAAGG GGCTGGAGTG GGTGGCGAGT
          TGCACTGGGT CCGCCAGGCT CCAGGCAAGG GGCTGGAGTG GGTGGCAGCT
          TGCACTGGGT CCGCCAGGCT CCAGGCAAGG GGCTGGAATG GATGGCACTT
          TGAACTGGGT CCGCCAGGCT CCAGGCAAGG GGCTGGAGTG GGTGGCATTT
          TGCACTGGGT CCGCCAGGCT CCAGGCAAGG GGCTGGAGTG GGTGGCGTCT
          TGCACTGGGT CCGCCAGGCT CCAGGCAAGG GTATGGAGTG GGTGGCAGTT
          TGCACTGGGT CCGCCAGGCT CCAGGCAAGG GACTGGAGTG GGTGGCAAGT
          TGCACTGGGT CCGCCAGGCT CCAGGCAAGG GGCTGGAGTG GGTGGCAAGT
          TGCACTGGGT CCGCCAGGCT CCAGGCAAGG GGCTGGAGTG GGTGGCAGTT
          TGCACTGGGT CCGCCAGGCC CCAGGCGAGG GCCTGCAGTG GGTGGCGTTC
          TGAACTGGGT CCGCCGGGCT CCAGGCAAGG GGCTGGAGTG GGTGGCACTT
          TGGGCTGGGT CCGCCAGGCT CCAGGCAAGG GGCTGGAGTG GGTGGCATTT
          TGCACTGGGT CCGCCAGGCT CCAGGCAAGG GGCTGGAGTG GGTGGCAGCC
          TGCACTGGGT CCGCCAGGCT CCAGGGAAGG GGCTGGAGTG GGTGGCAGGT
          TGAATTGGGT CCGCCAGGCT CCAGGGAAGG GGCTGGAGTG GGTGGCAGGT
          TGCACTGGGT CCGCCAGGCT CCAGGCAAGG GGCTGGAGTG GGTGGCAGTT
          TGCACTGGGT CCGCCAGGCT CCAGGCAAGG GGCTGGAGTG GGTGGCAAGT
          TGAATTGGGT CCGCCAGGCT CCAGGGAAGG GGCTGGACTG GGTGGCAGGT
          TGCACTGGGT CCGCCAGGCT CCAGGCAAGG GGCTGGAGTG GGTGGCAGTT
          TGCACTGGGT CCGCCAGGCT CCAGGCAAGG GGCTGGAGTG GGTGGGTAGT
          TGGCCTGGGT CCGCCAGGCC CCAGGCAAGG GGCTTGAGTG GGTGACAGCG
          TGCACTGGGT CCGCCAGGCT CCAGGCAAGG GGCTGGAGTG GGTGGCACTT
          TGCACTGGGT CCGCCAGGCT CCAGGCAAGG GGCTGGAGTG GGTTGCAAGT
          TGCACTGGGT CCGCCAGGCT CCAGGCAAGG GGCTGGAGTG GGTGGCATTT
          TGCACTGGGT CCGCCAGGCT CCAGGCAAGG GGCTGGAGTG GGTTGCAAGT
          TGCACTGGGT CCGCCAGGCT CCAGGCAAGG GGCTGGAGTG GGTGACACTT
          TGCACTGGGT CCGCCAGGCT CCAGGCAAGG GGCTGGAGTG GGTGGCAGGT
          TGCACTGGGT CCGCCAGGCT CCAGGCAAGG GGCTGGAGTG GGTGGCAGTT
          TGCACTGGGT CCGCCAGGCT CCAGGCAAGG GGCTGGAGTG GGTGGCCTTT
          TGACGTGGGT CCGGCAGGCT CCAGGCAAGG GGCTGGAGTG GGTGGCTAGT
          TGCACTGGGT CCGCCAGGCT CCAGGGAAGG GGCTGGAGTG GGTGGCAGGT
          TGCACTGGGT CCGCCAGGCT CCAGGGAAGG GGCTGGAGTG GGTGGCAGGT
          TGCACTGGGT CCGCCAGATT CCAGGCAAGG GACTGGAGTG GGTGGCAACT
          TGCACTGGGT CCGCCAGGCT CCAGGCAAGG GCCTGGAGTG GGTGGCAGTT
          TGCACTGGGT CCGCCAGGCT GCAGGCAAGG GGCTGGAGTG GGTGGCAAGT
          TGCACTGGGT CCGCCAGGCT CCAGGCAAGG GACTGGAGTG GGTGGCAAGT
          TGAGCTGGGT CCGCCAGGCT CCAGGGAAGG GGCTGGAGTG GGTGGCACTT
          TGCACTGGGT CCGCCAGGCC CCAGGCAAGG GGCTGGAGTG GGTGGCATCT
          TGCACTGGGT CCGCCAGGCC CCAGGCAAGG GGCTGGAGTG GGTGGCAGCA
          TGCACTGGGT CCGCCTGGCT CCAGGCAAGG GACTGGAGTG GGTGGCAAGT
          TGCACTGGGT CCGCCAGGCT CCAGGCAAGG GGCTGGAGTG GGTGGCATTT
          TGCACTGGGT CCGCCAGGCT CCAGGCAAGG GGCTGGAGTG GGTGGCATTT
          TGCACTGGGT CCGCCAGGCT CCAGGCAAGG GGCTGGAGTG GGTGGCGTCT
          TCCACTGGGN CTGCCAGGCT CCAGGCAAGG GGCTGGAGTG GGTGGCACTT
          TGCACTGGGT CCGCCAGGCT CCAGGCAAGG GGCTGGAGTG GGTGGCATTT
          TGCACTGGGT CCGCCAGGCT CCAGGCAAGG GGCTGGAGTG GGTGGCAGCT
          TGCACTGGGT CCGCCAGGCT CCAGGCAAGG GGCTGGAGTG GGTGGCAGTT
          TGCACTGGGT CCGCCAGGCT CCAGGCAAGG GGCTGGAGTG GGTGGCAGTC
          TGCACTGGGT CCGCCAGGCT CCAGGGAAGG GTCTGGAGTG GGTGGCAGGC
          TGCACTGGGT CCGCCAGGCT CCAGGCAAGG GGCTGGAGTG GGTGTCTTAT
          TGCACTGGGT CCGCCAGGCT CCAGGCAAGG GGCTGGAGTG GGTGGCAAGT
          TGCACTGGGT CCGCCAGGCT CCAGGCAAGG GGCTGGAGTG GGTGGTAGTT
          TGCACTGGGT CCGCCAGGCT CCAGTCAAGG GGCTGGAGTG GGTGGCACTT
          TGCACTGGGT CCGCCAGGCT CCAGGCAAGG GGCTGGAGTG GGTGGCAGTT
          TGAACTGGGT CCGCCAGGCT CCAGGCAAGG GGCTGGAGTG GGTGGCATCT
          TGCACTGGGT CCGCCAGGCT CCAGGCAAGG GGCTGGAGTG GGTGGCAGGT
          TGCACTGGGT CCGCCAGGCT CCAGGCAAGG GGCTGGAGTG GGTGGCAGGT
          TGCACTGGGT CCGCCAGGCT CCAGGCAGGG GGCTGGAGTG GGTGGCACTT
          TGCACTGGGT CCGCCAGGCT CCAGGCAAGG GGCTGGAGTG GGTGGCAGGT
          TGCACTGGGT CCGCCAGGCT CCAGGCAAGG GGCTGGAGTG GGTGGCATCT
          TGGACTGGGT CCGCCAGGCT CCAGGCAAGG GACTGGAGTG GGTGGCAGTT
          TGCACTGGGT CCGCCAGGCT CCAGGCCGGG GACTGGAGTG GGTGGCTTTT
          TGCACTGGGT CCGCCAGGCT CCAGGCAAGG GGCTGGAGTG GATGGCAGAT
          TGCACTGGGT CCGCCAGGCT CCAGGCAAGG GACTGGAGTG GGTGGCAAGT
          TGTATTGGGT CCGCCAGGCT CCAGGCAAGG GGCTGGAGTG GGTGGCAGTT
          TGGACTGGGT CCGCCAGGCT CCAGGCAAGG GGCTGGAGTG GGTGGCTTTT
          TGCACTGGGT CCGCCAGGCT CCAGGCAAGG GGCTGGAGTG GGTGGCAGGT
          TGGACTGGGT CCGCCAGGCT CCAGGCAAGG GGCTGGAGTG GGTGGCATTT
          TGCACTGGGT CCGCCAGGCT CCAGGCAAGG GTCTGGAGTG GGTGACATTC
          TACACTGGGT CCGCCAGGGT CCAGGCAAGG GGCTGGAGTG GGTGGCACTT
          TGCACTGGGT CCGCCAGGCT CCAGGCAAGG GGCTGGAGTG GGTGGGTAGT
          TTCACTGGGT CCGCCAGACT CCAGGCAAGG GGCTGGAGTG GGTGACACTT
          TGCACTGGGT CCGCCAGGCT CCAGGCAAGG GGCTGGAGTG GGTGGCAGTT
          TGCACTGGGT CCGCCAGGCT CCAGGCAAGG GGCTGGAGTG GGTGGCATTT
          TGCACTGGGT CCGCCAGGCT CCAGGCAGGG GACTGGAGTG GGTGGCAAGT
          TGCACTGGGT CCGCCAGGCT CCAGGCAAGG GGCTGGAATG GGTGGCAATT
          TGGACTGGGT CCGCCAGGCT CCAGGCAAGG GGCTGGAGTG GGTGGCAGTT
          TGCACTGGGT CCGCCAGGCT CCAGGCAAGG GGCTGGAGTG GGTGGCATTT
          TGAGCTGGGT CCGCCAGGCT CCAGGCAAGG GGCTGGAATG GATGGCACTT
          TGAGCTGGGT CCGCCAGGCT CCAGGGAAGG GGCTGGAGTG GGTGGCAAGT
          TGCACTGGGT CCGCCAGGCT CCAGGCAAGG GGCTGGAGTG GGTGGCAGGT
          TGCGCTGGGT CCGCCAGGCT CCAGGGAAGG GGCTGGAGTG GGTGGCAGTC
          TACACTGGGT CCGCCAGGCT CCAGGCAAGG GGCTGGAATG GGTGGCAGTT
          TCCACTGGGT CCGCCAGGCT CCAGGCAAGG GGCTGGAGTG GGTATCATTT
          TGCACTGGGT CCGCCAGGCT CCAGGGAAGG GGCTGGAGTG GGTGGCAAGT
          TGCACTGGGT CCGCCAGGCT CCAGGCAAGG GGCTGGAGTG GGTGGCAAGT
          TGCACTGGGT CCGCCAGGCT CCAGGCAAGG GGCTGGAGTG GGTGGCAGCT
          TGCACTGGGT CCGCCAGGCT CCAGGCAAGG GGCTGGAGTG GGTGGCATCT
          TGGACTGGGT CCGCCAGGCT CCAGGCAAGG GGCTGGAGTG GGTGGCAGTT
          TGCACTGGGT CCGCCAGATT CCAGGCAAGG GACTGGAGTG GGTGACAGGT
          TGCACTGGGT CCGCCAGGCT CCAGGCAAGG GGCTGGAGTG GGTGGCAGGT
          TGCACTGGGT CCGCCAGGCT CCAGGCAAGG GCCTGGAGTG GGTGGCAAGT
          TACATTGGGT CCGCCAGGCT CCAGGCAAGG GACTGGAGTG GGTGGCAGTT
          TGACCTGGGT CCGCCAGGCT CCACGGAAGG GGCTGGAGTG GGTGGGTAGT
          TGCACTGGGT CCGCCAGGCT CCAGGCAAGG GGCTGGAGTG GGTGGCAGCT
          TGCACTGGGT CCGCCAGGCT CCAGGCAAGG GGCTGGAGTG GGTGGCATTT
          TGCACTGGGT CCGCCAGGCT CCAGGCAGGG GGCTGGAATG GGTGGCAGGC
          TGCACTGGGT CCGTCAGGCT CCAGGCAAGG GGCTGGAGTG GGTGGCACTT
          TGCACTGGGT CCGCCAGGCT CCAGCCAAGG GGCTGGACTG GGTGGCATTT
          TGCACTGGGT CCGCCAGGCT CCAGGGAAGG GACTGGAGTG GGTGGCGACT
          TGCACTGGGT CCGCCAGGCT CCAGGCAAGG GGCTGGAGTG GGTGGCGGTT
          TGCATTGGGT CCGCCAGACT CCAGGCAGGG GACTGGAATG GGTGGCAGGC
          TGGACTGGGT CCGCCAGGCT CCAGGCAAGG GGCTGGAGTG GGTGGCAGTT
          TGCACTGGGT CCGCCAGGCT CCAGGCAAGG GGCTGGAGTG GGCGGCATTT
          TGGACTGGGT CCGCCAGGCT CCAGGCAAGG GGCTGGAGTG GGTGGCATTT
          TGTACTGGGT CCGCCAGGCT CCAGGCAAGG GGCTGGAGTG GGTGGCAGTC
          TGGTCTGGGT CCGCCAGGCT CCAGGCAAGG GGCTGGAGTG GGTGGCAATT
          TGCACTGGGT CCGCCAGGCT CCAGGCAAGG GACTGGAGTG GGTGGCAGCC
          TGCACTGGGT CCGCCAGGCT CCAGGCAAGG GGCTGGAATG GATGGCACTT
          TGCACTGGGT CCGCCAGGCT CCAGGCAAGG GGCTGGAGTG GGTGGCAGTT
          TGCACTGGGT CCGCCAGGCT CCAGGCAAGG GGCTGGAGTG GGTGGCGTCT
          TGGACTGGGT CCGCCAGGTT CCAGGCAAGG GACTGGAGTG GGTGGCATTT
          TGCACTGGGT CCGCCAGGCT CCAGGCAAGG GACTGGAGTG GGTGGCAAGT
          TGCACTGGGT CCGCCAGGCT CCAGGCAAGG GGCTGGAGTG GGTGGCAGTT
          TGCACTGGGT CCGCCAGGCT CCAGGCAAGG GGCTGGAGTG GGTGGCAGTT
          TGCACTGGGT CCGCCAGGCT CCAGGCAAGG GACTGGAGTG GGTGGCAAGT
          TGCACTGGGT CCGCCAGGCT CCAGGCAAGG GGCTGGAGTG GGTTGCAAGT
          TGCACTGGGT CCGCCAGGCT CCAGGGAAGG GGCTGGAGTG GGTGTCAAGT
          TGACCTGGGT CCGCCAGGCT CCAGGGAAGG GGCTGGAGTG GGTGGCAGTT
          TGCACTGGGT CCGCCAGGCT CCAGGCAAGG GGCTGGAGTG GGTGGCAGTT
          TGCACTGGGT CCGCCAGGCT CCTGGCAAGG GGCTGGAGTG GGTGTCATTT
          TGCACTGGGT CCGCCAGGCT CCAGGCAAGG GACTGGAGTG GGTGGCAAGT
          TGCACTGGGT CCGCCAGGCT CCAGGCAAGG GGCTGGAGTG GGTGGCACTT
          TGCACTGGGT CCGCCAGGCT CCAGGCAAGG GGCTGGAGTG GGTGGCAGTC
          TGCACTGGGT CCGCCAGGCC CCAGGCAAGG GGCTGGAGTG GGTGGCCACA
          TGCACTGGGT CCGCCAGGCT CCGGGCAAGG GGCTGGAGTG GGTGGCATTT
          TACACTGGGT CCGCCAGGCT CCAGGCAAGG GGCTGGAATG GGTGGCAGTT
          TGAATTGGGT CCGCCAGGCT CCAGGCGAGG GGCTGGAGTG GGTGGCCCTT
          TTCACTGGGT CCGCCAGGCT CCAGGCAAGG GGCTGGAGTG GGTGGCAGTT
          TGAGTTGGGT CCGCCAGGCT CCAGGGAAGG GGCTTGAGTG GGTGGCGGTT
          TGCACTGGGT CCGCCAGGCT CCAGGCAAGG GGCTGGAGTG GGTGGCATTT
          TGAACTGGGT CCGCCAGGCT CCAGGGAAGG GCCTGGAGTG GGTGGCAAGT
          TGGACTGGGT CCGCCAGGCT CCAGGCAAGG GGCTGGAGTG GGTGGCAGTT
          TGCACTGGGT CCGCCAGCCT CCAGGCGAGA GACCAGAGTG GGTGGCAACT
          TGCACTGGGT CCGCCAGGCT CCAGGCAAGG GGCTGGAGTG GGTGGCAGGT
          TGCACTGGGT CCGCCAGGCT CCAGGCAAGG GGCTGGAGTG GGTGGCAGTT
          TGCACTGGGT CCGCCAGGCT CCAGGCAAGG GGCTGGAGTG GGTGTCAGTT
          TGCACTGGGT CCGCCAGGCT CCAGGCAAGG GGCTGGAGTG GGTGGCAGAT
          TTCATTGGGT CCGTCAGGCT CCAGGCAAGG GACTTGAGTG GGTGGCAGTT
          TGCACTGGGT CCGCCAGGCT CCAGGCAAGG GGCTGGAGTG GGTGGCAGTT
          TGCACTGGGT CCGCCAGGCT CCAGGCAAGG GGCTGGAGTG GGTGACATTT
          TGCACTGGGT CCGCCAGGCT CCAGGCAAGG GACTGGAGTG GGTGGCAGCC
          TGAACTGGGT CCGCCAGGCT CCAGGCAAGG GGCTGGAGTG GGTGGCAAGT
          TGCACTGGGT CCGCCAGGCT CCAGGGAAGG GGCTGGAGTG GGTGGCAGGT
          TGAGCTGGGT CCGCCAGGCT CCAGGGAAGG GGCTGGAGTG GGTGGCAGTT
          TGCACTGGGT CCGCCAGGCT CCAGGCAAGG GGCTGGAGTG GGTGGCACTT
          TGCACTGGGT CCGCCAGGCT CCAGGGAAGG GGCTGGAGTG GGTGGCAGGT
          TGCACTGGGT CCGCCAGGCT CCAGGGAAGG GGCTGGAGTG GGTGGCAGGT
          TGCACTGGGT CCGCCAGGCT CCAGGCAAGG GACTGGAGTG GGTGGCAAGT
          TGCACTGGGT CCGCCAGACT CCAGGCACGG GACTGGAGTG GGTGGCAAGT
          TGCACTGGGT CCGCCAGGCT CCAGGCAAGG GGCTGGAGTG GGTGGTAGTT
          TCCACTGGGT CCGCCAGGCT CCGGGCAAGG GTCTGGAGTG GGTGGCGTTT
          TGCACTGGGT CCGCCAGGCT CCAGGCAAGG GGCTGGAGTG GGTGGCAGGT
          TGCACTGGGT CCGCCAGGCT CCGGGCAAGG GGCTGGAGTG GGTGGCAGTT
          TGCACTGGGT CCGCCAGGCT CCAGGCAAGG GGCTGGAGTG GGTGGCAGCT
          TGCATTGGGT CCGCCAGGCT CCAGGCAAGG GGCTGGAGTG GGTGGCAGTT
          TTCACTGGGT CCGCCAGGCT CCAGGCAAGG GGCTGGAGTG GGTGGCACTT
          TGCACTGGGT CCGCCAGGCT CCAGGCAAGG GGCTGGAGTG GGTGGCAGTT
          TGGACTGGGT CCGCCAGGCT CCAGGCAAGG GGCTGGAGTG GGTGGCAGTT
          TGCACTGGGT CCGCCAGGCT CCAGGCAAGG GGCTGGAATG GGTGGCAGTT
          TGCACTGGGT CCGCCAGGCT CCAGGCAAGG GACTGGAGTG GGTGGCAGCC
          TGCACTGGGT CCGCCAGGCT CCAGGCAAGG GGCTGGAGTG GGTGTCATTT
          TGCACTGGGT CCGCCAGGCC CCAGGCAAGG GGCTGGAGTG GGTGGCAAGT
          TGCACTGGGT CCGCCAGGCT CCAGGCAAGG GGCTGGAGTG GGTGGCAGCT
          TGCACTGGGT CCGCCAGGCT CCAGGCAAGG GACTGGAGTG GGTGGCGTCT
          TGCACTGGGT CCGCCAGGCT CCAGGCAAGG GACTGGAGTG GGTGGCAGCT
          TGCACTGGGT CCGCCAGGCT CCAGGCAAGG GGCTGGAGTG GGTGGCAGCA
          TGGACTGGGT CCGCCAGTCT CCAGGCAAGG GGCTGGAGTG GGTGGCAGTT
          TGCACTGGGT CCGCCAGGCT CCAGGCAGGG GACTGGAGTG GGTGGCAAGT
          TGCACTGGGT CCGCCAGGCT CCAGGCAAGG GGCTGGAGTG GGTGGCAGTC
          TGCACTGGGT CCGCCAGGCT CCAGGCAAGG GGCTGGAGTG GGTGGCAATT
          TGACCTGGGT CCGCCAGGCT CCAGGGAAGG GGCTGGAGTG GGTGGCAGTT
          TGGACTGGGT CCGCCAGGCT CCAGGCAAGG GGCTGGAGTG GGTGGCAGTT
          TGAACTGGGT CCGCCAGGCT CCAGGGAAGG GGCTGGAGTG GGTGGCAGGT
          TGCACTGGGT CCGCCAGACT CCAGGCAAGG GGCTGGAGTG GGTGGCACTT
          TGCACTGGGT CCGCCAGGCT CCAGGCAAGG GGCTGGAGTG GGTGGCAGCT
          TCCACTGGGT CCGCCAGGCT CCTGGCAAGG GGCTGGAATG GGTGGCAGGT
          TGCACTGGGT CCGCCAGGCC CCAGGCAAGG GGCTGGAGTG GGTGGCAGCA
          TGCACTGGGT CCGCCAGGCT CCAGGCAAGG GGCTGCAGTG GGTGGCAGTC
          TGCACTGGGT CCGCCAGACT CCAGGCAAGG GGCTGGAGTG GGTGGCAGTT
          TATTCTGGGT CCGCCAGGCT CCAGGCAAGG GGCTGGAGTG GGTGACAGTA
          TGCACTGGGT CCGCCAGGCT CCAGGCAAGG GGCTCGACTG GGTGGCACTT
          TGCACTGGGT CCGGCAAGCT CCAGGGAAGG GCCTGGAGTG GGTGGCAGTT
          TGCACTGGGT CCGCCAGGCT CCAGGCAAGG GGCTGCAATG GGTGGCAGGT
          TTAGCTGGGT CCGCCAGGCT CCAGGGAAGG GGCTGGAGTG GGTGGCAGTT
          TGCACTGGGT CCGCCAGGCT CCAGGCAAGG GGCTGGCGTG GGTGGCATTT
          TGCACTGGGT CCGCCAGGCT CCAGGCAAGG GGCTGGAGTG GGTGGCATTT
          TGTACTGGGT CCGCCAGGCT CCAGGCAAGG GGCTGGAGTG GGTGGCTGGT
          TGCACTGGGT CCGCCAGGCT CCAGGCAAGG GTATGGAGTG GGTGGCAGTT
          TGAGCTGGGT CCGCCAGGCT CCAGGCAAGG GACTGGAGTG GGTGGCAAGT
          TGCACTGGGT CCGCCAGGCT CCAGGCAAGG GGCTGGAGTG GGTGGCAGCT
          TGCACTGGGT CCGCCAGGCT CCAGGCAAGG GGCTGGAGTG GGTGGCAGCT
          TGCACTGGGT CCGCCAGGCT CCAGGGAAGG GGCTCGAGTG GGTGGCAAGT
          TGAACTGGGT CCGCCAGGCT CCGGGCAAGG GGCTGGAGTG GGTGGCATTT
          TGCACTGGGT CCGCCAGGCT CCAGGCAAGG GGCTGGAGTG GGTGGCAGGT
          TGCACTGGGT CCGCCAGGCT CCTGGCAAGG GGCTGGAGTG GGTGGCACTT
          TACACTGGGT CCGCCAGGCT CCAGGCAAGG GGCTGGAGTG GGTGGCATTT
          TGGCCTGGGT CCGCCAGGCC CCAGGCAAGG GGCTGGAGTG GGTGACAGTG
          TGTACTGGGT CCGCCAGGCT CCAGGCAAGG GGCTGGAGTG GGTGGCAAGT
          TGATCTGGAT CCGCCAGGCT CCAGGCAAGG GGCTGGAGTG GGTGGCAGTT
          TGCACTGGGT CCGCCAGGCT CCAGGCAAGG GGCTGGAGTG GGTGGCTGTT
          TGGACTGGGT CCGCCAGGCT CCAGGCAAGG GGCTGGAGTG GGTGGCGTTT
          TGCACTGGGT CCGCCAGGCT CCAGGGAAGG GGCTGGAGTG GGTGGCGAGT
          TGCACTGGGT CCGCCAGACT CCAGGCAAGG GGCTGGAGTG GGTGGCAGGT
          TGCACTGGGT CCGCCAGGCT CCAGGCAAGG GGCTGGAGTG GGTGGCAGCT
          TCCACTGGGT CCGCCAGGCT CCAGGCAAGG GGCTGGAGTG GGTGGCAGTT
          TGCACTGGGT CCGCCAGGCT CCAGGCAAGG GGCTGGAGTG GGTGGCTTTT
          TGCACTGGGT CCGCCAGGCT CCAGGCAAGG GGCTGGAGTG GGTGGCAGGT
          TGCACTGGGT CCGCCAGGCT CCAGGCAAGG GGCTGGAGTG GGTGGCAGCT
          TGCACTGGGT CCGCCAGGCT CCAGGCAAGG GGCTGGAGTG GGTGGCAGTT
          TGCACTGGGT CCGCCAGGCT CCAGGCAAGG GACTGGAGTG GGTGGCAACT
          TGCACTGGGT CCGCCAGGCT CCAGGCAAGG GGCTGGAGTG GGTGGCAGCC
          TGCACTGGGT CCGCCAGGCT CCAGGCAGGG GACTGGAGTG GGTGGCAAGT
          TGCACTGGGT CCGCCAGGCT CCAGGCAAGG GGCTGGAGTG GGTGGCAGCT
          TGCACTGGGT CCGCCAGGCT CCAGGCAAGG GGCTGGAGTG GGTGGCAGGT
          TGCACTGGGT CCGCCAGGCT CCAGGCAAGG GGCTGGAGTG GGTGGCAGTT
          TGCACTGGGT CCGCCAGGCT CCAGGCAAGG GGCTGGAGTG GGTGGCACTT
          TGCACTGGGT CCGCCAGGCT CCAGGCAAGG GGCTGGAGTG GGTGGCAAGT
          TGCACTGGGT CCGCCAGGCT CCAGGCAAGG GACTGGAGTG GGTGGCAAGT
          TGCACTGGGT CCGCCAGGCT CCAGGCAAGG GGCTGGAGTG GGTGGCAGTT
          TGCACTGGGT CCGCCAGGCT CCAGGCAAGG GGCTGGATTG GGTGGCTTAT
          TGCACTGGGT CCGCCAGGCT CCAGGGAAGG GGCTAGAATG GGTGGCTGGA
          TGAGCTGGGT CCGCCAGGCT CCAGGGAAGG GGCTGGAGTG GGTGGCAAGT
          TACACTGGGT CCGCCAGGCT CCAGGCAAGG GGCTGGAGTG GGTGGCAGGT
          TGCACTGGGT CCGCCAGGCT CCAGGCAAGG GGCTGGAGTG GGTGGCATTT
          TGCACTGGGT CCGCCAGGCT CCAGGCAAGG GGCTGGAGTG GGTGGCAGGT
          TGCACTGGGT CCGCCAGGCC CCAGGCAAGG GGCTGGAGTG GGTGGCATCT
          TGCACTGGGT CCGCCAGGCT CCAGGCAAGG GGCTGGAGTG GGTGGCATCT
          TACACTGGGT CCGCCAGGCT CCAGGCAAGG GGCTGCAGTG GGTGGCAGTT
          TGCACTGGGT CCGCCAGGCT CCAGGCAAGG GGCTGGAATG GGTGGCAAGT
          TGCACTGGGT CCGCCAGGCT CCAGGCAAGG GGCTAGAGTG GGTTGCAAGT
          TGCACTGGGT CCGCCAGTCT CCAGGCAAGG GACTGGAGTG GGTGGCAGCC
          TGCACTGGGT CCGCCAGGCT CCAGGCAAGG GACTGGAGTG GGTGGCAAGT
          TGCACTGGGT CCGCCAGGCT CCAGGCAAGG GGCTGGAATG GGTGGCAATT
          TGCACTGGGT CCGCCAGGCT CCAGGGAAGG GGCTGGAGTG GGTGGCAGGT
          TGCACTGGGT CCGCCAGGCT CCAGGCAAGG GGCTGGAGTG GGTGGCAGGT
          TGCACTGGGT CCGCCAGGCT CCAGGCAAGG GACTGGAGTG GGTGGCAAGT
          TGCACTGGGC CCGCCAGGCT CCAGGCAAGG GGCTGGAGTG GGTGGCAGTT
          TGCACTGGGT CCGCCAGGCT CCAGGCAAGG GGCTGGAGTG GGTGGCAGGT
          TGTATTGGGT CCGCCAGGCT CCAGGCAAGG GGCTGGAGTG GGTGGCAGTT
          TGCACTGGGT CCGCCAGGCT CCAGGCAAGG GACTGGAGTG GGTGGCAAGT
          TGCACTGGGT CCGCCAGGCC CCAGGCAAGG GGCTGGAGTG GGTGGCAAGT
          TGCACTGGGT CCGCCAGGCT CCAGGGAAGG GGCTGGAGTG GGTGGCTGGT
          TGCACTGGGT CCGCCAGGCT CCAGGCAAGG GGCTGGAGTG GGCGGCATTT
          TGCACTGGGT CCGCCAGGCT CCAGGCAAGG GGCTGGAGTG GGTGGCATCT
          TGCACTGGGT CCGCCAGGCT CCAGGCAAGG GGCTGGAGTG GGTGGCAGCT
          TGCACTGGGT CCGCCAGGCT CCAGGCAAGG GGCTGGAGTG GGTGGCAGGT
          TGCACTGGGT CCGCCAGGCT CCAGGCAAGG GGCTGGAGTG GGTGGCACTT
          TGCACTGGGT CCGCCAGGCT CCAGGCAAGG GGCTGGAGTG GGTGGCAGCT
          TGCACTGGGT CCGCCAGGCT CCAGGCAAGG GGCTGGAGTG GGTGGCGTTT
          TGCACTGGGT CCGCCAGGCT CCAGGCAAGG GACTGGAGTG GGTGGCAAGT
          TGCACTGGGT CCGCCAGGCC CCAGGCAAGG GGCTGGAGTG GGTGGCAAGT
          TGCACTGGGT CCGGCAGGCT CCAGACAAGG GGCTGGAATG GGTGGCAATT
          TGCACTGGGT CCGCCAGGCT CCAGGCAAGG GGCTGGAGTG GGTGGCAAGT
          TGCACTGGGT CCGCCAGGCT CCAGGCAAGG GGCTGGAGTG GGTGGCGTCT
          TGCACTGGGT CCGCCAGGCT CCAGGCAAGG GGCTGGAGTG GGTGGCATTT
          TGCACTGGGT CCGCCAGGCT CCAGGGAAGG GGCTGGAGTG GGTGGCGACT
          TGCACTGGGT CCGCCAGGCT CCAGGCAAGG GGCTGGAGTG GGTGGCATTT
          TGCACTGGGT CCGCCAGGCT CCAGGCAAGG GGCTGGAGTG GGTGGCAGTT
          TGGACTGGGT CCGCCAGGCT CCAGGCAAGG GGCTGGAGTG GGTGGCAGTC
          TCCACTGGGT CCGCCAGGCT CCAGGCAAGG GACTGGAGTG GGTGGCAAGT
          TGCACTGGGT CCGCCAGGCT CCAGGCAAGG GACTGGAGTG GGTGGCAAGT
          TGCACTGGGT CCGCCAGGCT CCAGGGAAGG GGCTCGAGTG GGTGGCAGGT
          TGCACTGGGT CCGCCAGGCA CCAGGCAAGG GGCTGGAGTG GGTGGCATTT
          TGGGATGGGT CCGCCAGGCT CCAGGCAAGG GGCTGGAGTG GGTGGCAGTT
          TGCACTGGGT CCGCCAGGCT CCAGGGAAGG GGCTGGAGTG GGTGGCAGGT
          TGCACTGGGT CCGCCAGGCT CCAGGCAAGG GGCTGGAGTG GGTGGCACTT
          TGCACTGGGT CCGCCAGGCT CCAGGCAAGG GGCTGGAGTG GGTGGCAGTT
          TCCACTGGGT CCGCCAGGCT CCAGGCAAGG GGCTGGAATG GGTGGCAGCT
          TGCACTGGGT CCGCCAGGCT CCAGGCAAGG GACTGGAGTG GGTGGCAAGT
          TGCACTGGGT CCGCCAGGCT CCAGGCAAGG GACTGGAGTG GGTGGCAAGT
          TGGACTGGGT CCGCCAGGCT CCAGGCAAGG GGCTGGAGTG GGTGGCAGTT
          TGCACTGGGT CCGCCAGGCC CCAGGCAAGG GGCTGGAGTG GGTGGCAGCA
          TGCACTGGGT CCGCCAGGCT CCAGGCAAGG GGCTGGAGTG GGTGGCGTCT
          TGCACTGGGT CCGCCAGGCT CCAGGCAAGG GACTGGAGTG GGTGGCAAGT
          TGCACTGGGT CCGCCAGGCT CCAGGCAAGG GGCTGGAGTG GGTGGCAGTT
          TGCACTGGGT CCGTCAGGCT CCAGGCAAGG GACTGGAGTG GGTGGCAAGT
          TGAACTGGGT CCGCCAGGCT CCAGGGAAGG GGCTGGAGTG GGTGGCAGTT
          TGCACTGGGT CCGCCAGGCT CCAGGCAAGG GGCTGGAGTG GGTGGCGGTT
          TGCACTGGGT CCGCCAGGCT CCAGGCAAGG GGCTGGAATG GGTGGCAATT
          TGCACTGGGT CCGCCAGGCT CCAGGCAAGG GGCTGGAGTG GGTGGCATTT
          TGCACTGGGT CCGCCAGGCT CCTGGCAAGG GGCTAGAGTG GGTGGCAGTT
          TAAACTGGGT CCGCCAGGCT CCAGGCAAGG GGCTGGAGTG GGTGGCAGTT
          TGCACTGGGT CCGCCAGGCT CCAGGCAAGG GGCTGGAGTG GGTGGCATTT
          TGCACTGGGT CCGCCAGGCT CCAGGCAAGG GGCTGGAGTG GGTGGCTAGT
          TGAACTGGGT CCGCCAGGCT CCAGGGAAGG GGCTGGAGTG GGTGGCAAGT
          TGGACTGGGT CCGCCAGGCT CCAGGCAAGG GACTGGAGTG GGTGGCAGTT
          TGACCTGGGT CCGCCAGGCT CCAGGCAAGG GGCTGGAGTG GGTGGCAGTT
          TGCACTGGGT CCGCCAGGCT CCAGGCAAGG GGCTGGAGTG GGTGGCAGGT
          TGAGCTGGGT CCGCCAAGGT CCAGGGAAGG GGCTGGAGTG GGTGGCAGTT
          TGCACTGGGT CCGCCAGGCT CCAGGCAAGG GGCTGGAGTG GGTGGCAGCT
          TGAGCTGGGT CCGCCAGGCT CCAGGCAAGG GGCTGGAGTG GGTGGCACTT
          TGCACTGGGT CCGCCAGGCT CCAGGCAAGG GGCTGGAGTG GGTGGCAGTT
          TGAGCTGGAT CCGCCAGGCT CCAGGGAAGG GGCTGGAGTG GGTGGCGGCT
          TGCACTGGGT CCGTCAGGCT CCAGGCAAGG GGCTGGAGTG GGTGGCAGTT
          TGCACTGGGT CCGGCAAGTT CCAGGGAAGG GGCTGGAGTG GGTGGGTAGT
          TGCATTGGGT CCGCCTGGCT CCAGGCAGGG GGCTGCAGTG GCTGGCAGTT
          TGCACTGGGT CCGCCAGGCT CCAGGCAAGG GGCTGGAGTG GGTGGCAGTT
          TGCACTGGAT CCGCCAGGCT CCAGGCAAGG GGCTGGAGTG GGTGGCAGTT
          TCCACTGGGT CCGGCAAGCT CCAGGCAAGG GGCTGGAGTG GGTGGCACTT
          TGGACTGGGT CCGCCAGGCT CCAGGCAAGG GGCTGGAGTG GGTGGCAGTT
          TGCACTGGGT CCGCCAGGCT CCAGGCAAGG GGCTGGAGTG GGTGGCAGGT
          TGCACTGGGT CCGCCAGGCT CCAGGCAAGG GGCTGGAGTG GGTGGCAAGT
          TGCACTGGGT CCGCCAGGCT CCAGGCAAGG GGCTGGAGTG GGTGGCATTT
          TGGACTGGGT CCGCCAGGCT CCAGGCAAGG GGCTGGAGTG GGTGGCAGTT
          TGCACTGGGT CCGCCAGGCT CCAGGCAAGG GGCTGGAGTG GGTGGCAGTT
          TGGACTGGGT CCGCCAGGCT CCAGGCAAGG GGCTGGAGTG GGTGGCCTTT
          TGAACTGGGT CCGCCAGGCT CCAGGCAAGG GGCTGGAGTG GGTGGCATTC
          TGCACTGGGT CCGCCAGGCT CCAGGCAAGG GGCTGGAGTG GGTGGCGTCT
          TGCACTGGGT CCGCCAGGCT CCAGGCAAGG GACTGGAGTG GGTGGCAAGT
          TGAACTGGCT CCGCCAGGCT CCAGGGAAGG GGCTGGAGTG GGTGGCAGTT
          TGCACTGGGT CCGCCAGGCT CCAGGGAAGG GACTGGAGTG GGTGGCGACT
          TGCACTGGGT CCGCCAGGCT CCAGGCAAGG GGCTGGAGTG GGTGGCAGCC
          TGCACTGGGT CCGCCAGGCT CCAGGCAGGG GGCTGGAGTG GGTGGCAGGC
          TGCACTGGGT CCGCCAGGCT CCAGGCAAGG GGCTGGAGTG GGTGGCAGGT
          TGCACTGGGT CCGCCAGGCT CCAGGGAAGG GCCTGGAGTG GGTGGCAGGC
          TGCACTGGGT CCGCCAGGCT CCAGGCAAGG GGCTGGAGTG GGTGGCAGCT
          TGCACTGGGT CCGCCAGGCT CCAGGCAAGG GGCTGGAGTG GGTGGCAAGT
          TCCACTGGGT CCGCCAGGCT CCAGGCAAGG GGCTGGAATG GGTGGCAGCT
          TGCACTGGGT CCGCCAGGCT CCAGGCAAGG GGCTGGAGTG GGTGGCGGTT
          TGCACTGGGT CCGCCAGGCT CCCGGCAAGG GACTGGAATG GGTGGCAAGT
          TGCACTGGGT CCGCCAGGCT CCAGGGAAGG GACTGGAGTG GGTGGCGACT
          TGCACTGGGT CCGCCAGGCT CCAGGCAAGG GGCTGGAGTG GGTTGCAAGT
          TGCACTGGGT CCGCCAGGCC CCAGGCAAGG GGCTGGAGTG GGTGGCAAGT
          TGCACTGGGT CCGCCAGGCT CCAGGCAAGG GTCTGGAGTG GGTGGCAGGT
          TGCACTGGGT CCGCCAGGCT CCAGGCAAGG GGCTGGAGTG GGTGTCATTT
          TGCACTGGGT CCGCCAGGCT CCAGGCAAGG GGCTGGAGTG GGTGGCATTT
          TGCACTGGGT CCGCCAGGCT CCAGACAAGG GGCTGGAGTG GGTGGCATTT
          TGCACTGGGT CCGCCAGGCT CCAGGGAAGG GGCTGGAGTG GCTGGCGACT
          TGCACTGGGT CCGCCAGGCT CCAGGCAAGG GGCTGGAGTG GGTGGCAGCC
          TGCACTGGAT CCGCCAGGCT CCAGGCAAGG GGCTGGAGTG GGTGGCAGTT
          TGTACTGGGT CCGCCAGGCT CCAGGCAAGG GGCTGGAGTG GGTGACAATT
          TACACTGGGT CCGCCAGGCT CCAGGCAGGG GGCTGGAGTG GGTGTCAGTT
          TGCACTGGGT GCGCCAGGCT CCAGGCAAGG GGCTGGAGTG GGTGGCAGTT
          TGCACTGGGT CCGCCAGGCT CCAGGCAAGG GGCTGGAGTG GGTGGCAGTT
          TACACTGGGT CCGCCAGGCT CCAGGCAAGG GACTGGAGTG GGTGGCTCTT
          TCCACTGGGT CCGCCAGGCT CCAGGCAAGG GGCTGGAGTG GGTGGCAGTC
          TGCACTGGGT CCGGCAAGCT CCAGGGAAGG GCCTGGAGTG GGTGGCAGTT
          TGCACTGGGT CCGCCAGGCT CCAGGCAAGG GGCTGGAGTG GGTGGCGGTG
          TGGCCTGGGT CCGCCAGGCC CCAGGCAAGG GGCTGGAGTG GGTGACAGTG
          TGCACTGGTT CCGCCAGGCT CCAGGGAAGG GGCTGGAGTG GGTGGCGACT
          TGACCTGGGT CCGCCAGGCT CCAGGGAAGG GGCTGGAGTG GGTGGCAAGT
          TGCACTGGGT CCGCCAGGCT CCGGGCAGGG GGCTGGAGTG GGTGGCATTT
          TGCACTGGGT CCGCCAGACT CCAGGCAGGG GGCTGGAGTG GGTGGCGATT
          TGCACTGGGT CCGCCAGGCT CCAGGCAAGG GGCTGGAGTG GGTGGCAAGT
          TGCACTGGGT CCGCCAGGCT CCAGGCAAGG GGCTGGAGTG GGTGGCACTT
          TGCACTGGGT CCGCCAGGCT CCAGGCAAGG GGCTGGAGTG GGTGGCAGCC
          TGCACTGGGT CCGCCAGGCT CCAGGCAAGG GGCTGGAGTG GGTGGCTCTT
          TGCACTGGGT CCGCCAGTCT CCAGGCAAGG GGCTGGAGTG GGTGGCAGTT
          TGCACTGGGT CCGCCAGGCT CCAGGCAAGG GGCTGGAGTG GGTGGCAGTT
          TGCACTGGGT CCGCCAGGCT CCAGGCAAGG GGCTGGAGTG GGCGGCAATT
          TGCACTGGGT CCGCCAGGCT CCAGGCAAGG GGCTGGAGTG GGTGGCACTT
          TGCACTGGGT CCGCCAGGCT CCAGGCAAGG GGCTGGAGTG GGTGGCAGCT
          TCCACTGGGT CCGCCAGGCT CCAGGCAAGG GACTTGAGTG GGTGGCGTTT
          TGAGTTGGGT CCGCCAGGCT CCAGGGAAGG GGCTGGAGTG GGTGGCAAGT
          TGCACTGGGT CCGCCAGGCT CCAGGCAAGG GGCTGGAGTG GGTGGCATCT
          TGCACTGGGT CCGCCAGGCT CCAGGCAAGG GGCTGGAGTG GGTGGCAGGT
          TGCACTGGGT CCGCCAGGCT CCAGGCAAGG GGCTGGATTG GGTGGCAGCC
          TGCACTGGAT CCGCCAGGCT CCAGGCAAGG GACTGGGGTG GGTGGCATTT
          TGCACTGGGT CCGCCAGGCT CCAGGGAAGG GTCTGGAGTG GGTGGCAGGT
          TGCACTGGGT CCGCCAGGCT CCAGGCAAGG GGCTGGAGTG GGTGGCAGGT
          TGCACTGGGT CCGCCAGGCT CCAGGCAAGG GGCTGGAGTG GGTGGCTGGT
          TGCACTGGGT CCGCCAGGCT CCAGGCAAGG GGCTGGAGTG GGTGGCATTT
          TGCACTGGGT CCGCCAGGCT CCAGGCAAGG GGCTGGAGTG GGTGGCAGCC
          TGCACTGGGT CCGCCAGGCT CCAGGCAAGG GGCTGGAGTG GGTGGCAGGA
          TGAACTGGGT CCGTCAGCCT CCAGGGAGGG GGCTGGAGTG GGTGGCAGGT
          TCCACTGGGT CCGCCAGGCT CCAGGCAAGG GGCTGGAATG GGTGGCAGCT
          TGCACTGGGT CCGCCAGGCT CCAGGCAAGG GACTGGAGTG GGTGGCTGCC
          TGCACTGGGT CCGCCAGGCT CCAGGCAAGG GGCTGGAGTG GGTGGCAGGT
          TGAGCTGGTT CCGCCAGGCT CCAGGCAAGG GGCTGGAGTG GGTGGCAGAT
          TGGACTGGGT CCGCCAGGCT CCAGGCAAGG GGCTGGAGTG GGTGGCAGTT
          TGCACTGGGT CCGCCAGGCT CCAGGCAAGG GGCTGGAGTG GGTCGCGGCT
          TGGCCTGGGT CCGCCAGGCC CCAGGCAAGG GGCTTGAGTG GGTGACAGCG
          TGCACTGGGT CCGCCAGGCT CCAGGCAAGG GGATGGAGTG GGTGGCAGTT
          TGCACTGGGT CCGCCAGGCT CCAGGCAAGG GGCTGGAGTG GGTGGCAGGT
          TGCACTGGGT CCGCCAGGCT CCAGGGAAGG GGCTGCAGTG GGTGGCAGGT
          TTCACTGGGT CCGCCAGGCT CCAGGCAAGG GGCTGGAGTG GGTGGCCGTT
          TGGACTGGGT CCGCCAGGCT CCAGGCAAGG GGCTGGAGTG GGTGGCATTT
          TGGACTGGGT CCGCCAGGCG CCAGGCAAGG GGCTGGAGTG GGTGGCAGTT
          TGCACTGGGT CCGCCAGGCT CCAGGCAAGG GACTGGAGTG GGTGGCAAGT
          TGCACTGGGT CCGCCAGGCT CCAGGCAAGG GGCTGGAGTG GCTGGCACTC
          TGCACTGGGT CCGCCAGGCT CCAGGCAAGG GGCTGGAGTG GGTGGCAGTT
          TGCACTGGGT CCGCCAGGCT CCAGGCAAGG GACTGGAGTG GGTGGCAAGT
          TGCACTGGGT CCGCCAGGCT CCAGGCAAGG GGCTGGAGTG GGTGGCATTT
          TGCACTGGGT CCGCCAGGCT CCAGGCAAGG GGCTGGAGTG GGTGACAGGT
          TGCACTGGGT CCGCCAGGCT CCAGGGAAGG GGCTGGAATG GGTGGCAGGT
          TGCACTGGGT CCGCCAGGCT CCAGGCAAGG GGCTGGAGTG GGTGGCATTT
          TGCACTGGGT CCGCCAGGCC CCAGGGAAGG GGCTGCAGTG GGTGGCAAGT
          TGCACTGGGT CCGCCAGGCT CCAGGCAAGG GGCTGGAGTG GGTGGCATTT
          TGCACTGGGT CCGCCAGGCT CCAGGCAAGG GACTGGAGTG GGTGGCAAGT
          TGCATTGGGT CCGCCAGGCT CCAGGCAAGG GGCTGGATTG GGTGGCAGTT
          TGCACTGGGT CCGCCAGGCT CCAGGCAAGG GGCTGGAGTG GGTGGCATTT
          TGCACTGGGT CCGCCAGGCC CCAGGCAAGG GGCTGGAGTG GGTGGCAAGT
          TCCACTGGGT CCGCCAGGCT CCAGGCAAGG GGCTGGAGTG GGTGGCAGCT
          TGCACTGGGT CCGCCAGGCT CCAGGCAAGG GGCTGGAGTG GGTGGCAATT
          TGGACTGGGT CCGCCAGGCT CCAGGCAAGG GGCTGGAGTG GGTGGCACTT
          TGAACTGGGT CCGCCAGGCT CCAGGGAAGG GGCTGGAGTG GGTGGCAGTT
          TGCACTGGGT CCGCCAGGCT CCAGGCAAGG GGCTGGAGTG GGTGGCGTCT
          TGCACTGGGT CCGCCAGGCT CCAGGCAAGG GGCTGGAGTG GGTGGCAGCT
          TGCACTGGGT CCGCCAGGCT CCAGGCAAGG GGCTGGAGTG GGTGGCATTT
          TGCACTGGGT CCGCCAGGCT CCGGGCAAGG GGCTGGAGTG GGTGGCATTT
          TGAGCTGGGT CCGCCAGGCT CCAGGCAAGG GGCTGGAGTG GGTCGCAGTT
          TGCACCGGGT CCGCCAGACT CCAGGCAAGG GGCTGGAGTG GGTGGCAAGT
          TGCACTGGGT CCGCCAGGCT CCAGGCAAGG GGCTGGAGTG GGTGGCATCT
          TGGACTGGGT CCGCCAGGCT CCAGGCAAGG GGCTGGAGTG GGTGGCAGTT
          TGCACTGGGT CCGCCAGGCT CCAGGCAAGG GGCTGGAGTG GGTGACAGGT
          TGAGCTGGGT CCGCCAGGCT CCAGGGAAGG GGCTGGAGTG GGTGGCAGTT
          TGCACTGGGT CCGCCAGGCT CCAGGCAAGG GGCTGGAGTG GGTGGCTAGT
          TTAACTGGGT CCGCCAGGTT CCAGGCAAGG GGCTGGAGTG GGTGGCAGCA
          TGCACTGGGT CCGCCAGGCT CCAGGCGGGG GACTGGAGTG GGTGGCAAGT
          TGGACTGGGT CCGCCAGGCT CCAGGCAAGG GGCTGGAGTG GGTGGCTTTT
          TGCACTGGGT CCGCCAGGCT CCAGGGAAGG GGCTGGAGTG GGTGGCAGGT
          TGCACTGGGT CCGCCAGGCT CCAGGCAAGG GGCTGGAGTG GGTGGCTAGT
          TGCACTGGGT CCGCCAGGCT CCAGGCAAGG GGCTGGAATG GGTGGCAGGG
          TGGACTGGGT CCGCCAGGCT CCAGGCAAGG GGCTGGAGTG GGTGGCAGTT
          TGCACTGGGT CCGCCAGGCT CCAGGGAAGG GGCTGGTGTG GGTGGCGGGT
          TGCATTGGGT CCGCCAGGCC CCAGGCAAGG GGCTGGACTG GGTGGCAAGT
          TGCACTGGGT CCGCCAGGCT CCAGGCAAGG GGCTGGAGTG GGTGACAGGT
          TGCACTGGGT CCGCCAGGCT CCAGACAAGG GGCTGGAGTG GGTGGCATTT
          TGCACTGGGT CCGCCAGGCT CCGGGCAAGG GGCTGGAGTG GGTGGCATTT
          TGCACTGGGT CCGCCAGGCT CCAGGCAAGG GGCTGGAGTG GGTGGCACTT
          TGCACTGGGT CCGCCAGGCT CCAGGCAAGG GGCTGGAGTG GGTGGCAGTT
          TGCACTGGGT CCGCCAGGCT CCAGGCAGGG GACTGGAATG GGTGGCTAGC
          TGCACTGGGT CCGCCAGGCT CCAGGCAAGG GGCTGGAGTG GGTGGCACTT
          TGCACTGGGT CCGCCAGACT CCAGGCAAGG GGCTGGAGTG GGTCGCAGGT
          TGCACTGGGT CCGCCAGGCT CCAGGCAAGG GTCTGGAGTG GGTTGCAAGT
          TGCACTGGGT CCGCCAGGCT CCAGGCAAGG GGCTGGAGTG GGTGGCAGGT
          TGGGCTGGGT CCGCCAGGCT CCGGGCAAGG GTCTGGAGTG GGTGGCGTTT
          TGCACTGGGT CCGCCAGGCT CCAGGCAAGG GGCTGGACTG GGTGGCACTT
          TGCACTGGGT CCGGCAGGCT CCAGGCAAGG GATTGGAGTG GGTGGCAAGT
          TACACTGGGT CCGGCAAGCT CCAGGGAAGG GCCCAGAGTG GGTGGCTGTT
          TGCACTGGGT CCGCCAGGCT CCAGGCAAGG GCCTGGAGTG GGTGGCAAGT
          TGAGCTGGGT CCGCCAGGCT CCAGGGAAAG GGCTGGAGTG GGTGGCAGTC
          TGCACTGGGT CCGCCAGGCT CCAGGCAAGG GGCTGGAGTG GGTGGCAGGT
          TCCACTGGGT CCGCCAGGCT CCAGGCAAGG GGCTGGAGTG GGTGGCAAGT
          TTCACTGGGT CCGCCAGGCT CCAGGCAAGG GGCTGGAGTG GGTGGCAGCT
          TGCACTGGGT CCGTCAGGCT CCAGGCAAGG GGCTGGAGTG GGTGGCACTT
          TGCACTGGGT CCGCCAGGCT CCAGGGAAGG GGCTGGAGTG GCTGGCGACT
          TGCACTGGGT CCGCCAGACT CCAGGCAAGG GGCTGGAGTG GGTGGCCGTT
          TGGACTGGGT CCGCCAGGCT CCAGGCAAGG GGCTGGAGTG GGTGGCATTT
          TGCACTGGGT CCGCCAGGCT CCAGGCAAGG GACTGGAGTG GGTGGCTCTT
          TGCACTGGGT CCGCCAGGCT CCAGGAAAGG GGCTGGAGTG GGTGGCAGGT
          TGCACTGGGT CCGCCAGGCT CCAGGCAAGG GATTGGAGTG GGTGGCAAGT
          CACACTGGGT CCGCCAGGCT CCAGGCAAGG GGCTGGAGTG GGTGGCAGTC
          TACACTGGGT CCGCCAGGCT CCAGGCAAGG GGCTGGAGTG GGTGGCAGTT
          TGCACTGGGT CCGCCAGGCT CCAGGCAAGG GACTGGAGTG GGTGGCAAGT
          TGCACTGGGT CCGCCAGGCT CCAGGCAAGG GGCTGGAGTG GGTGGCAGGA
          TGCACTGGGT CCGCCAGGCC CCAGGCAAGG GGCTGGAGTG GGTGGCAAGT
          TGCACTGGGT CCGCCAGGCT CCAGGCAAGG GGCTGGAGTG GGTGGCCACA
          TGCACTGGGT CCGCCAGGCT CCAGGCAAGG GGCTGGAGTG GGTGGCTGTT
          TGCACTGGGT CCGCCAGGCT CCAGGCAAGG GACTGGAGTG GGTGGCAAGT
          TCCACTGGGT CCGCCAGGCT CCAGGCAAGG GGCTGGAGTG GGTGGCTGCT
          TTCACTGGGT CCGCCAGGCT CCAGGCAAGG GGCTGGAGTG GGTGGCCGTT
          TGGACTGGGT CCGCCAGGCT CCAGGCAAGG GGCTGGAGTG GGTGGCATTT
          TGCACTGGGT CCGCCAGGCT CCAGGCAAGG GGCTGGAGTG GGTGGCTGGT
          TGAGCTGGAT TCGCCAGGCT CCAGGGAAGG GGCTGGAGTG GGTGGCAAGT
          TCCACTGGGT CCGCCAGGCT CCAGGCAAGG GGCTGGAGTG GGTGGCGTCT
          TGCACTGGGT CCGCCAGGCT CCAGGCAAGG GGCTGGAGTG GGTGGCTATG
          TGGACTGGGT CCGCCAGGCT CCAGGCAAGG GGCTGGAGTG GGTGGCAGTT
          TGCACTGGGT CCGCCAGGCT CCAGGCAAGG GGCTGGAGTG GGTGGCGTCT
          TGCACTGGGT CCGCCAGGCT CCAGGCAAGG GGCTGGAGTG GGTGGCAGTT
          TGCACTGGGT CCGCCAGGCT CCAGGCAAGG GGCTGGAGTG GGTGGCATTT
          TGAATTGGGT CCGCCAGGCT CCAGGCAAGG GTATGGAGTG GGTGGCAGTT
          TGCACTGGGT CCGCCAGGCT CCAGGCAAGG GGCTGGAGTG GGTGGCAGGT
          TGCACTGGGT CCGCCAGGCT CCAGGCAAGG GGCTGGAGTG GGTGGCAGTT
          TGCACTGGGT CCGCCAGGCT CCAGGCAAGG GGCTGGAGTG GGTGGCAGTT
          TGCACTGGGT CCGCCAGGCT CCAGGCAAGG GGCTGGAGTG GGTGGCAAGT
          TACACTGGGT CCGCCAGGCT CCAGGCAAGG GGCTGGAGTG GGTGGCAAGT
          TGCACTGGGT CCGCCAGGCT CCAGGGAAGG GGCTGGAGTG GGTGGCAGGT
          TGGACTGGGT CCGCCAGGCT CCAGGCAAGG GACTGGAGTG GGTGGCAGTT
          TGCACTGGGT CCGCCAGGCT CCAGGCAAGG GTATGGAGTG GGTGGCAGTT
          TGAGCTGGGT CCGCCAGGCT CCAGGCAAGG GGCTGGAGTG GGTGGCACTT
          TGGACTGGGT CCGCCAGGCT CCAGGCAAGG GACTGGAGTG GGTGGCATTT
          TGCACTGGGT CCGCCAGGCT CCAGGGAAGG GGCTGGAGTG GGTGGCGAGT
          TGCACTGGGT CCGTCAGGCT CCAGGCAAGG GACTGGAGTG GGTGGCAAGT
          TACACTGGGT CCGCCAGGCT CCGGGCAAGG GGCTGGAGTG GGTGGCTGCC
          TGAATTGGGT CCGCCAGGCT CCGGGCAAGG GACTGGAGTG GGTGACATTT
          TGCACTGGGT CCGCCAGGCT CCAGGCCAGG GACTGGAGTG GGTGGCATTC
          TGCACTGGGT CCGCCAGGCT CCAGGGAAGG GGCTGGAGTG GGTGGCAGGT
          TGCACTGGGT CCGCCAGGCT CCAGGCAAGG GACTGGAGTG GGTGGCAAGT
          TGCACTGGGT CCGCCAGGCT CCAGGCAAGG GGCTGGAGTG GGTGGCATTT
          TGCACTGGGT CCGCCAGGCT CCAGGCAAGG GGCTGGAGTG GGTGGCAGTT
          TACACTGGGT CCGCCAGGCT CCAGGCAAGG GGCTGGAGTG GGTGGCAGCT
          TGAACTGGGT CCGCCAGGCT CCAGGGAAGG GGCTGGAGTG GGTCTCATCC
          TGCACTGGGT CCGCCAGGCT CCGGGGAAGG GGCTGGAGTG GGTGGCAGGT
          TGAACTGGGT CCGCCAGGCT CCAGGCAAGG GGCTGGAGTG GGTGTCATTT
          TGCACTGGGT CCGCCAGGCT CCAGGCAAGG GGCTGGAGTG GGTGGCAGGT
          TGCACTGGGT CCGCCAGGCT CCAGGGAAGG GCCTGGAGTG GGTGGCAGGT
          TGCACTGGGT CCGCCAGGCT CCAGGCAAGG GGCTGGAGTG GGTGGCGGCT
          TACACTGGGT CCGCCAGGCC CCAGGCAAGG GGCTGGAGTG GGTGGCACTT
          TGCACTGGGT CCGCCAGGCT CCAGGCGGGG GACTGGAGTG GGTGGCAAGC
          TACACTGGGT CCGCCAGACT CCAGCCAAGG GGCTGGAGTG GGTGGCAGTT
          TGCACTGGGT CCGCCAGGCT CCAGGCAAGG GGCTGGAGTG GGTGGCAGTT
          TGAGCTGGGT CCGCCAGGCT CCAGGGAAGG GGCTGGAGTG GGTGGCAGCT
          TGCACTGGGT CCGCCAGGCT CCAGGCAAGG GGCTGGAGTG GGTGGCAAGT
          TGCACTGGGT CCGCCAGCCT CCAGGCAAGG GGCTGGAGTG GGTGGCATTT
          TGCACTGGGT CCGCCAGGCT CCAGGCAAGG GGCTGGAGTG GGTGACAGTT
          TGCACTGGGT CCGCCAGGCT CCAGGCAAGG GGCTGGAGTG GGTGGCATTT
          TGCACTGGGT CCGCCAGGCT CCAGGCAAGG GGCTGGAGTG GGTGGCAAGT
          TGCACTGGGT CCGCCAGGTT CCAGGCAAGG GGCTGGAGTG GGTGGCGTCT
          TGAGCTGGGT CCGCCAGGCT CCAGGCAAGG GATTGGAGTG GGTGGCAAGT
          TGGACTGGGT CCGCCAGGCT CCAGGCAAGG GGCTGGAGTG GGTGGCAGTT
          TGCACTGGGT CCGCCTGGCT CCAGGCAAGG GGCTGCAGTG GGTGGCAGTC
          TCCACTGGGT CCGTCAGGCT CCAGGCAAGG GGCTGGAGTG GGTGGCATAT
          TGAGTTGGGT CCGCCAGGCT CCAGGGAAGG GGCTGGAGTG GGTCGCAGTT
          TGGGCTGGGT CCGCCAGGCT CCGGGCAAGG GTCTGGAGTG GGTGGCCTTT
          TGAGCTGGGT CCGCCAGGCT CCAGGGAAGG GGCTGGAGTG GGTGGCGTCT
          TGCACTGGGT CCGCCAGGCT CCAGGCAAGG GGATGGAGTG GGTGGCAGTT
          TGCACTGGGT CCGCCAGGCT CCAGGCAAGG GGCTGGAGTG GGTGGCAGCT
          TGCACTGGGT CCGCCAGACT CCAGGCGGGG GACTGGAGTG GGTGGCAAGT
          TGCACTGGGT CCGCCAGGCT CCAGGCAAGG GACTGGAGTG GGTGGCAACT
          TGCACTGGGT CCGCCAGGCT CCAGGCAAGG GGCTGGAGTG GGTGGCAGGT
          TGCACTGGGT CCGCCAGGCT CCAGGCAAGG GGCTGGAGTG GGTGGCAGTT
          TGCACTGGGT CCGCCAGGCT CCAGGCAGGG GACTGGAGTG GGTGGCAAGT
          TGCACTGGGT CCGCCAGGCT CCAGGCAAGG GACTGGAGTG GGTGGCAAGT
          TGCACTGGGT CCGCCAGGCT CCAGGCAAGG GACTGGAGTG GGTGGCAAGT
          TGCACTGGGT CCGCCAGGCT CCAGGCAAGG GGCTGGAATG GGTGGCACAT
          TGAGCTGGGT CCGCCAGGCT CCAGGGAAGG GGCTGGAGTG GGTGGCAAGT
          TGCACTGGGT CCGCCAGGCT CCGGGCAAGG GGCTGGAGTG GGTGGCATTT
          TGCACTGGGT CCGCCAGGCT CCAGGCAAGG GGCTGGAGTG GGTGGCAGTT
          TGGACTGGGT CCGCCAGGCT CCAGGCAAGG GGCTGGAGTG GGTGGCAGTA
          TGCACTGGGT CCGCCAGGCT CCAGGCAAGG GGCTGGAGTG GGTGGCAGGT
          TGGACTGGGT CCGCCAGGCT CCAGGCAAGG GACTGGAGTG GGTGGCAGTT
          TGCACTGGGT CCGCCAGGCT CCAGGCAAGG GGCTGGAGTG GGTGGCATTT
          TGCACTGGGT CCGCCAGGCT CCAGGCAAGG GGCTGGAGTG GGTGGCACTA
          TGCACTGGGT CCGCCAGGCT CCAGGCAAGG GGCTGGAGTG GGTGGCAGTT
          TGCACTGGGT CCGCCAGGCT CCAGGCAAGG GACTGGAGTG GGTGGCAAGT
          TGCACTGGGT CCGCCAGGCT CCAGGCAAGG GACTGGAGTG GGTGGCAGCT
          TGCACTGGGT CCGCCAGGCT CCAGGCAGGG GGCTGGAATG GGTGGCAGGC
          TCCACTGGGT CCGCCAGGCT CCAGGCAAGG GTCTGGAGTG GGTGGCAAGT
          TGCATTGGGT CCGCCAGGCT CCAGGCAAGG GGCTGGAGTG GGTGGCAATT
          TATTCTGGGT CCGCCAGGCT CCAGGCAAGG GGCTGGAGTG GGTGGCAAGT
          TGCACTGGGT CCGCCAGGCT CCAGGCAAGG GGCTGGAGTG GGTGGCATTT
          TGCACTGGGT CCGCCAGGCT CCAGACAAGG GGCTGGAGTG GGTGACAGTT
          TGCACTGGGT CCGCCAGGCT CCAGGCAAGG GGCTGGAGTG GGTGGCAGGT
          TGCACTGGGT CCGCCAGGCT CCAGGCAAGG GGCTGGAGTG GGTGGCAGTT
          TATTCTGGGT CCGCCAGGCT CCAGGCAAGG GGCTGGAGTG GGTGGCAAGT
          TGCACTGGGT CCGCCAGGCT CCAGGCAAGG GGCTGGAGTG GGTGGCAGCT
          TGAGTTGGAT CCGCCAGGCT CCAGGGAAGG GGCTGGAGTG GGTGGCTGTT
          TGCACTGGGT CCGCCAGGCT CCAGGCAAGG GGCTGGAGTG GGTGGCGAGT
          TGCACTGGGT CCGCCAGGCT CCAGGCAAGG GGCTGGAGTG GGTGGCAGTT
          TAAACTGGGT CCGCCAGGCT CCAGGCAGGG GGCTGGAGTG GGTGGCGGTT
          TGCACTGGGT CCGCCAGGCT CCAGGCAAGG GGCTGGAGTG GGTGGGTAGT
          TGGCCTGGGT CCGCCAGGCC CCAGGCAAGG GGCTGGAGTG GGTGACAGTG
          TGGACTGGGT CCGCCAGGCT CCAGGCAAGG GGCTGGAGTG GGTGGCAGTT
          TGCACTGGGT CCGCCAGGCT CCAGGCAGGG GACTGGAGTG GGTGGCTAGC
          TGCACTGGGT CCGCCAGGCT CCAGGCAAGG GGCTGGAGTG GGTGGCAGTT
          TGCACTGGGT CCGCCAGGCT CCAGGCAAGG GGCTGGAGTG GGTGGCAGCT
          TGCACTGGGT CCGCCAGTCT CCAGGCAAGG GGCTGGAGTG GGTGGCAGTT
          TGCACTGGGT CCGCCAGGCT CCAGGCAAGG GGCTGGAGTG GGTGGCGTCT
          TGCACTGGGT CCGCCAGGCT CCAGGCAAGG GGCTGGAGTG GGTGGCAGGT
          TGCACTGGGT CCGTCAGGCT CCAGGCAAGG GACTGGAGTG GGTGGCAAGT
          TGCACTGGGT CCGCCAGGCT CCAGGCAAGG GGCTGGAGTG GGTGGCATTT
          TGCACTGGGT CCGGCAGGCT CCAGGCAAGG GACTGGAGTG GGTGGCAAGT
          TGCACTGGGT CCGCCAGGCT CCAGGCAAGG GGCTGGAGTG GGTGGCAGTC
          TCCACTGGGT CCGCCAGGCT CCAGGCGAGG GGCTGGAGTG GGTGGCGAGT
          TGCACTGGGT CCGCCAGGCT CCAGGCAAGG GGCTGGAGTG GGTGGCACTT
          TGCACTGGGT CCGCCAGTCT CCAGGCAAGG GGCTGGAGTG GGTGGCAGTT
          TGGACTGGGT CCGCCAGGCT CCAGGCAAGG GGCTGGAGTG GGTGGCACTT
          TACACTGGGT CCGCCAGGCT CCAGGCAAGG GGCTGGAATG GGTGGCATGT
          TGCACTGGGT CCGCCAGGCT CCAGGCAAGG GGCTGGAGTG GGTGGCATTT
          TGCACTGGGT CCGCCAGGCT CCAGGCAAGG GGCTGCAGTG GGTGGCTTTT
          TGGACTGGGT CCGCCAGGCT CCAGGCAAGG GGCTGGAGTG GGTGGCAGTT
          TGCACTGGGT CCGCCAGGCT CCAGGCAAGG GGCTGGAGTG GGTGGCAGCT
          TGCACTGGGT CCGCCAGGCT CCAGGCAAGG GGCTGGAGTG GGTGGCATCT
          TGCACTGGGT CCGCCAGGCT CCAGGGAAGG GGCTGGAGTG GGTGGCAGTT
          TGCACTGGGT CCGCCAGGCT CCAGGGAAGG GGCTGGAGTG GGTGGCAAGT
          TGCACTGGGT CCGCCAGGCT CCAGGCAAGG GGCCGGAGTG GGTGGCAGTT
          TGCACTGGGT CCGCCAGGCT CCAGGCAGGG AACTGGAGTG GGTGGCAAGT
          TGCACTGGGT CCGCCAGGCT CCAGGCAGGG AACTGGAGTG GGTGGCAAGT
          TGCACTGGGT CCGCCAGGCT CCAGGCAAGG GGCTGGAGTG GGTGGCACTT
          TGCACTGGGT CCGCCAGGCT CCAGGCAAGG GGCTGGAGTG GGTGGCAGCT
          TGGGCTGGGT CCGCCAGGCT CCAGGCAAGG GGCTGGAGTG GGTGGCAGTT
          TGCACTGGGT CCGCCAGGCC CCAGGCAAGG GGCTGGAGTG GGTGGCCACA
          TGGACTGGGT CCGCCAGGCT CCAGGCAAGG GACTGGAGTG GGTGGCAGTT
          TGCACTGGGT CCGCCAGGCA CCAGGCAAGG GGCTGGAGTG GGTGGCAGTT
          TGCACTGGGT CCGCCAGGCT CCAGGCAAGG GGCTGGAGTG GGTGGCAGTT
          TACACTGGGT CCGCCAGGCT CCAGGCAAGG GGCTGGAGTG GGTGGCAGTT
          TGCACTGGGT CCGCCAGGCT CCAGGCAAGG GGCTGGAGTG GGTGGCAAGT
          TGGACTGGGT CCGCCAGGCT CCAGGCAAGG GGCTGGAGTG GGTGGCAGTT
          TGCACTGGGT CCGCCAGGCT CCAGGCAAGG GGCTGGAGTG GGTGGCAGGT
          TGCACTGGGT CCGCCAGGCT CCAGGCAAGG GACTGGAGTG GGTGGCAAGT
          TCCACTGGGT CCGCCAGGCT CCAGGCGAGG GGCTGGAGTG GGTGGCCCTT
          TGCACTGGGT CCGCCAGGCT CCAGGCAAGG GGCTAGAGTG GGTTGCAAGT

          ATATCATATG ATGGAAGTAA TAAATACTAT GCAGACTCCG TGAAGGGCCG
          ATATCAAAGG ATGGAAGTGA TAACTCCTAT GTAGACTCCG TCAAGGGACG
          ATATCATATG ATGGAAATAA TAAATACTAT GCAGACTCCG TGAAGGGCCG
          ATATCAAATG ATGGAACCAA GAAATATCAT GGAGATTCCG TGTGGGACCG
          ATCTCATATG ATGGAAGTGA TAAATACTAT GGAAGTTCCG TGAGGGGCCG
          ATATCATATG ATGGAAGTAA TAAATATTAT GTAGACTCTG TGAAGGGCCG
          ATATCATATG ATGGAAATAA TAAATACTAT GCAGACTCCG TGAAGGGCCG
          ATCTCATTTG CTGGAACTAA GACATACTAT GGAGATTCCG TGAGGGGCCG
          ATATCATTTG TTGGAATCAA AAAATATTAT GGAGATTCCG TGAAGGGCCG
          ATATCATATG ATGGAACCAT TAAATACTAC GCAGACTCCG TGAAGGGCCG
          ATATCAAATG ATGGAACGAA GAAATATCAT GCAGAATCCG TGTGGGACCG
          ATATCATATG ATGGAGGTAA TAAATACTAT GCAGACTCCG TGAAGGGCCG
          ATTTCATTTG CTGGAATCAA AAAACACTAT GCGGATTCCG TAAAGGGCCG
          ATACGGTATG ATGGAAATAA TAAATACTAT GCAGACTCCG TGAAGGGCCG
          ATATCAAATG CAGGAAACAA AAAATATCAT GGAGATTCCG TGTGGGGCCG
          ATATCATTTG CTGGTACTAA AAAGTACTAT GCAGATTCCG TGAAGGGCCG
          ATATCATTTG CCGGAACTAA ACAACACTAT GGAAATTCCG TGAAGGGCCG
          ATTTCGTTTG ATGGAGCTGA TAAATACCAT GCAGATAACG TGTGGGGCCG
          ATATCATCTG ATGGCAGTAG TAAAAACTAT GCAGACTCCG TGAAGGGCCG
          ATATCATATG ATGGAAGTTA TACATACTAT GCAGACTCCG TGAAGGGCCG
          ATTTCATATG ATGGAAGCGA CAAATATCAC ACAAATTCCG TGTGGGGCCG
          ATATCATATG ATGGAAGTAA TAAATTCTAC GCAGACTCCG TGAAGGGCCG
          ATATCATATG ATGGGCGCAA TGAATATTAC GCAGAGTCCG TGAAGGGCCG
          ATATCATTTG CTGGAACTAA AAAACACTAT GCAGATTCTG TGAAGGGCCG
          NNNNNNNNNN NNNNNNNNNA TAAATACTAT GCAGACTCCG TGAAGGGCCG
          CTAAATTATG ATGGAAGTAA GAAATATTAT GTAGACTCCG TGAAGGGCCG
          ATATCATTTG ATGGAAATAA TGAATATTAC GCAGACTCCG TGAAGGGCCG
          GTGTCATATG ATGGAACCAC TAAATTTTAT GCAGACTCCG TGAAGGGCCG
          ATATCATATG ATGGAACGAA GAAATATCAT TCAGATTCCG TGTGGGGCCG
          ATATCATTTG ATGGGAGGGA TAAATACCAT TCACCTTTGG TGTGGGGCCG
          ATATCATATG ATGGAAGCAA TAAATACTAC GCAGACTCCG TGAAGGGCCG
          ATATCGTTTG TTGGAATTAA GAAGTATTAT GCAGATTCCG TGAAGGGCCG
          ATATCATATG ATGGAAGAGA TAAATACCAC GCACATTTTG TGTGGGGCCG
          GTAGCATTTG ATGGAAGTGA TAAATATTAT GCGGACTCCG TGAAGGGCCG
          ATCTCAAATG ATGGAGGGAA GAGATATCAT GGAGATGCCG TGTGGGCCCG
          ATATCATATG ATGGAACTGA TAAATATCAT GCAGATCAAG TGTGGGGCCG
          ATATCATTTG ATGGAACTGA CAAATATCAT GCAGATGACG TATGGGGCCG
          ATACGGAATG ATGGAACTAA TAAATATTAT GCAGACTCCG TGAAGGGCCG
          ATCTCATATG ATGGAACTAA GAAATACTAT GCAGACTCCA TGAAGGGCCG
          ATACGATATG ATGGAAGTTT TAAAGACTAT GCAGACTCCG TGAGGGGCCG
          ATATCATATG ATGGAAGGGA TAAATACCAT TCATCTTTGG TGTGGGGCCG
          ATATCATATG ATGGAACTGA GAAATATTAT GCAGACTCCG TGAAGGGTCG
          ATATCATCTG ATGGAAGTAA TAAAAATTAT GCAGACTCCG TGAAGGGCCG
          ATATCGTTTG CCGGAACTAA AAACCACTAT GGAAATTCCG TGAAGGGCCG
          GTATCATTTG ATGGAACTGA CAAATATCAT GCAGATGACG TATGGGGCCG
          ATCTCGGATG ATGGAAGTAA GAAATATCAT GAAGAATCCG TGTGGGGCCG
          GTCTCATTTG TTGGAATTAA AAAGTACTAT GCAGATTCCG TGAAGGGCCG
          ATATCATATG ATGGAAGTAA TAAATACTAT GCAGACTCCG TGAGGGGCCG
          ATATGGTCTG ATGGAAGTCA TAAAGAATAT ACAGACTCCG TGAAAGGCCG
          GTAGCATTTG ATGAAAGTGC TAAGTTCTAT GCGGACTCCG TGAAGGGCCG
          ATATCATATG ATGGAAGAGA CTTCTACCAC GCACGTTCCG TGTGGGGCCG
          ATATCACATG ATGGAAGTAA TAAATACTAT GCAGACTCTC TGAAGGGCCG
          ATTTCACATG ATGGAAATAA TAAATACTAT CCAGACTCCG TGCAGGGCCG
          ATATCATCAG ATGGAACTAA TAAAAACTAT GGAGACTCCG TGAAGGGCCG
          ATATCATATG ATGGAAGTAA TAAATACTAT GCAGACTCCG TGAAGGGCCG
          ATATCAAATG ATGGAAGTAA GAAATATCAT GGAGATTCCG TGTGGGCCCG
          ATATCAAATG ATGGAACGAA GAGATATCAT GCAGAATCCG TGTGGGACCG
          ATATCATTTG CTGGAACTAA TAAATACTAT GCAGCTTCCG TGAAGGGCCG
          ATATCATTTG CTGGAACTAA GACATACTAT GGAGATTCCG TGAAGGGCCG
          ATATCATATG ATGGAAGAGA CTACCACCAC GCAGGTGCCG TGTGGGGCCG
          GTAGCATTTG ATGAAAGTGA TAAATATTAT GCGGACTCCG TGAAGGGCCG
          ATATCATATG ATGGAAGCAA TAAATACTAC GCAGACTCCG TGAAGGGCCG
          GTGTCATCTG ACGGAAGAAA TAAAAACTAT GCAGACTCCG TGAAGGGCCG
          ATATCATCTG ATGGCAGTAC TAAAAACTAT GCAGACTCCG TGAAGGGCCG
          ATATCATATG ATGGAAGCGA TAAATACCAC GCAGGTCTCG TGTGGGGCCG
          ATATCAAATG ATGGAACTGA TAAATACCAT GCAGATAATG TGTGGGGCCG
          ATTTCATTTG CTGGAACTAA GGAAAACTAT GCAAATTCCG TGAGGGGCCG
          ATATCATATG ATGGAACCAA GAAATATCAT GCAGATTCCG TGTGGGACCG
          ATATCAAAGG ATGGAAGTGA TAACTCCTAT GTAGACTCCG TCAAGGGACG
          GTAGCCTTTG ATGAAAGTGA TAAATACTAT GCGGCCTCCG TGAAGGGCCG
          ATATCATTTG CTGGAACTAA TAAATATTAT GCAGATTCCG TGAAGGGCCG
          ATATCATCTG ATGGCAGTAG TAAAGACTAT GCAGACTCCG TGAAGGGCCG
          ATATCATCTG ATGGCAGTAG TAAAAACTAT GCAGACTCCG TGAAGGGCCG
          ATATCGTTTG CTGGGACTAA AAAACATTAT GCAAATTCCG TGAAGGGCCG
          ATATCATATG ATGCAAGCAG TAAATACTAC GCAGACTCCG TGAAGGGCCG
          ATATCAAAGG ATGGAACCAA GAAATATCAT GGAGATTCCG TGTGGGGCCG
          ATATCATTTG TTGGCATTAA ATACTACTAT GCAGATTCCG TGAAGGGCCG
          ATATCATATG ATGGAAGTAA TGAGTACTAT GTAGACTCCG TGAAGGGCCG
          ATATCATATG ATGGAGGTAA TAAATACTAT GCAGACTCCG TGAAGGGCCG
          ATATCATTTG CTGCAACTAA GAAATACTAT GCAGACTCCG TGAAGGGCCG
          ATTTCGTATG ATGGAAGCGA CAAATATCAC ACAAATTCCG TGTGGGGCCG
          ATACGCTATG ATGGAAGTAA TAAATACTAT GCAGACTCCG TGAAGGGCCG
          ATATCATATG ATGGAAGCGA TAAATATCAC GCAGGTCTCG TGTGGGGCCG
          ATATCAAATG ATGGAAGCAA GAAATATCAT GGAGATTCCG TGTGGGCCCG
          ATTTCANNNN NNNNNNNNNN NNNNNNNTAT GCAGATTCCG TGAAGGGCCG
          ATATCGTTTG CTGGAACTAA AAAATACTAT GCAAATTCTG TGAAGGGCCG
          ATATCATATG ATGGAGGTAA TAAATACTAT GCAGACTCCG TGAAGGGCCG
          ACACGGTATG ATGGAAGTGA CAAATATTAT CTAGACTCCG TGAAGGGCCG
          ATACATTTTG ATGGAAGTAA GATACACTAT GCAGGCTCCG TGAAGGGCCG
          ATATCAAATG ATGGAAGCAA GAAATATCAT GGAGATTCCG TGTGGGCCCG
          ATATCATATG ATGGAAGTAA TAAATATTAT GCAGACTCCG TGAAGGGCCG
          ATATCAAATG ATGGAAGCAA GAAATATCAT GGAGATTCCG TGTGGGCCCG
          ATTTCATCTG ATGGAAGCGG TCAATACTAC GCAGACTCCG TGAAGGGCCG
          ATATCATACG ACGGATACAA CAAATATTAC GCAGACTCCG TGAGGGGCCG
          ATATCACATG ACGGAATCAA TGATTACTAC GCAGACTCCG TGAAGGGCCG
          ATATCATTTG CTGGAATTAA AAAATACTAT GGAGATTCCG TGAAGGGCCG
          ATTTCATTTG TCGGAATCAA AAAATACTAT GCAAATTCCG TGAAGGGCCG
          ATATCATATG AAGGAAGTGA CAAATACTAT GTAGACTCCG TGAAGGGCCG
          GTGTCATCTG ACGGAAGTAA TAAAAACTAT GCAGACTCCG TGACGGGCCG
          ATATCGTTTG CCGGAACTAA AAAACACTAT GGAAATTTCG TGAGGGGCCG
          ATATCATATG ATGGAAGTAA TAAATATTAT GCAGACTCCG TGAAGGGCCG
          ATATCAAATG ATGGAACGAA GAAATATCAT GCAGAATCCG TGTGGGACCG
          ATCTCATTTG ATGGGAGAGA TTATTACCAC TCACCTCACG TGTGGGGCCG
          ATATCATATG ATGGAAGTAA TAAATATTAT GCAGACTCCG TGAAAGGCCG
          ATTTCATATG ATGGAAACAC TAAAACCACT GCAGACTCCG TGAGGGGCCG
          ATATCATATG ATGAAAATAA AAAATACTAT GCAGACTCCG TGAAGGGCCG
          ATATCATCAG ATGGAACTAA TAAAAACTAT GGAGACTCCG TGAAGGGCCG
          ATTTCATTTG CTGGAACGAA GAAACACTAT GCAGATTCCG TGAAGGGCCG
          ATATCATTTG CTGGAATTAA AAAGTACTAT GCAGATTCTG TGAAGGGCCG
          ATATCATTTG CTGGAACTAA CAAATACTAT GCAGATTCCG TGAAGGGCCG
          ATATCATTTG CTGGAACTAA TAAATACTAT GCACATTCCG TGAAGGGCCG
          ATTTCATATG ATGGAACCGA TAAATACCAC GCACGTCTCG TGTGGGGCCG
          ATATCATTTG CTGCAACTAA GACATACTAT GGAGGTTCCG TGAAGGGCCG
          ATTTCATATG ATGGAAGTAA TAAAGACTAT GCAGACTCCG TGAAGGGCCG
          ATTTCATATG ATGGAAGCGA CAAATATCAC ACAAATTCCG TGTGGGGCCG
          ATATCATTTG CTGGAACGAA TAAATACTAT GCAGACTCCG TGAAGGGCCG
          ATATCATATG ATGGAACTGA TAAATATTAT GCAGACTCCG TGAAGGGTCG
          ATATCATTTG TTGGTATTAA AACACACTAT GCGAATTCCG TGAGGGGCCG
          ATACGGTATG ATGGAAATAA TAAATACTAT GCAGACTCCG TGAAGGGCCG
          ATATCATTTG TTGGTATTAA AAAACACTAT GCGAATTCAG TGAGGGGCCG
          ATTTCAAATG ATGGAACTGA AAAATTTTAC GCAGACTCCG TGAAGGGCCG
          ATATCATTTG CTGCAACTAA GAAATATTAT TCAGAGTCCG TGAAGGGCCG
          ATTTCACATG ATGGAAATAA TAAATACTAT GCAGACTCTC TGAAGGGCCG
          GTAGCCTTTG ATGAAAGTGA CAGATACTAT GCGGCCTCCG TGAAGGGCCG
          ATTTCATATG ATGGAAGCGA CAAATATCAC ACAAGTTCCC TGTGGGGCCG
          ATATCATTTG TTGGAATTAG AAAATATTAT GCAGATTCCG TGAAGGGCCG
          ATATCATTTG CCGGAATTAA GAAATATTAT GCAGATTCCG TGAAGGGCCG
          ATATCATATG ATGGAACCAA GAAATATCAT GCAGATTCCG TGTGGGACCG
          ATATCCTTTG ATGGGATTAA TAACNNNTAC GCGGGCTCCG TGAAGGGCCG
          ATATCATATG ATGGAAGAGA CTACCACCAC GCAGGTGCCG TGTGGGGCCG
          ATATCAAATG ATGGAAGTAA GAAATATCAT GGAGATTCCG TGTGGGCCCG
          ATATCATATG ATGAAAATAA ANAATACTAT GCAGACTCCG TGAAGGGCCG
          ATATCATATG ATGGAACTGA TAAATACCAT GCAGATAAGG TGTGGGGCCG
          ATTTCGTTTG ATGGAGCTGA TAAATACCAT GCAGATAACG TGTGGGGCCG
          ATATCATATG ATGGAAGAGA CTACCACCAC GCAGGTGCCG TGTGGGGCCG
          ATATCAAATG ACGGAAANAA AGAATACTAT GCCGACTCCA TGAAGGGCCG
          GTAGCATTTG ATGGCAGTAG TAAAAACTAT GCAGACTCCG TGAAGGGCCG
          ATATCGTTTG CCGGAACTAA ANAACACTAT GGAAATTCCG TGAGGGGCCG
          ATATCATATG ATGGAAACAA TAAATATTAC GCAGACTCTG TGAAGGGCCG
          GTAGCATTTG ATGGAAGTGA TAAATACTAT GCGGACTCCG TGAAGGGCCG
          GTTTCATTTG CTGGAATCAA AAAAACTAAT GCAGATTCCG TGAAGGGCCG
          ATATCACATG ATGGAAATAA TAAATACTAT GCAGACTCCG TGAAGGGCCG
          ATATCATATG ATGGAAGTAA AGAATACTAT GCAGACTCCG TGAAGGGCCG
          ATTTCATTTG CTGGAATTAA AAACTATTAT GCAGATTCCG TGAAGGGCCG
          ATTTCGTCTG ACGGAGTTAA TAACTACTTA ATAGATTCCG TGAGGGGGCG
          ATATCATATG ATGGAAGAGA CTTCTACCAC GCACGTTCCG TGTGGGGCCG
          ATATCATATG ATGGAAGCAA TAAATACTAC GCAGACTCCG TGAAGGGCCG
          ACATCGTCTG ATGGAGCTGA TAAGTACCAT GCAGATGACG TGTGGGGCCG
          ATATCATCTG ATGGCAGTAG TAAAGACTAT GCAGACTCCG TGAAGGGCCG
          ATATCATTTG CCGGAACTAA ACAACACTAT GGAAATTCTG TGAAGGGCCG
          ATATCATTTG CTGGAACTAC TAAATACTAT GCAGATTCCG TGAGGGGCCG
          ATATCATATG ATGGAAGTGA TAAGTACCAT GCAGATAAAG TGTGGGGCCG
          ATATCATATG ATGGAAGTAA TAAATACTAT GTAGACTCCG TGAAGGGCCG
          ATATCATTTG CTGGAACTAA CAAATACTAT GCAGATTCCG TGAAGGGCCG
          ATATCATTTG CTGGAACTAA GAAAAAGTAT GCAGATTCCG TGAAGGGCCG
          ATCTCATCTG ATGGAAGTAA TAAAAACTAT GCAGACTCCG TGAAGGGCCG
          ACACGTTATG ATGGAACATA TAATTATTAT GCAGACTCCG TGAAGGGCCG
          GTTTCATATG ATGGAAGCAA TAAAGACTAT GCAGACTCCG TGAAGGGCCG
          ATATCAAATG ATGGAACGAA GAAATATCAT GCAGAATCCG TGTGGGACCG
          ATATCATACG ATGGAGGCAA TAGGTACTAC GCAGACTCCG TGAAGAACCG
          ATATCATCTG ATGGAAGTAA TAAATACTAT TCAGAGTCCG TGAAGGGCCG
          ATATCATTTG CTGCAATTAA AAAATATTAT GCGGACTCCG TGAAGGGCCG
          GTGTCATCTG ACGGAAGTAA TAAAAACTAT GCAGACTCCG TGAAGGGCCG
          ATTTCATATT CTGGAAATAA TAAATATTAT GCAGACTCCG TGAAGGGCCG
          ATATCTGGTG ATGGAAATAA TAAATACTAT GCAGACTCCG TGCAGGGCCG
          ATTTCATATG ATGGAAGCGA CAAATATCAC ACAAATTCCG TGTGGGGCCG
          ATATCAAATG ATGGAAGCAA TAAATACTAC GCAGACTCCC TGAAGGGCCG
          ATATCATATG ATGGAAGGAA TAAATACTAT GCAGACTCCG TGAAGGGCCG
          ATACGGTATG ATGGAAGTAA TAAATACTAT GCAGACTCCG TGAAGGGCCG
          ATATCAAATG AAGGAAACAA GAAATATCAT GCAGAGTCCG TGTGGGGCCG
          ATTTCATATG ATGGAAGTAA TAAATACTAT GCAGACTCCG TGAAGGGCCG
          ATTTCATCTG ATGGAAGAAA TAAAAACTAT GCAGACTCCG TGAAGGGCCG
          ATACGATATG ATGGAAGTTT TAAAGACTAT GCAGACTCCG TGAGGGGCCG
          ATATCATATG ATGGAAGTAA TAAATACTAT GTAGACTCCG TGAAGGGCCG
          ATATCATATG ATGGAAGAGA CTTCTACCAC GCACGTTCCG TGTGGGGCCG
          GAATCATTTG CTGCAACTAA TAAATACTAT GCAGATTCCG TGAAGGGCCG
          ATATCGTATG ATGGAAGTAA GACAAACTAC GCAGACTCCG TGAAGGGCCG
          ATATCACATG ATGGAAGTAC TAAAGACTAT GCAGACTCCG TGAAGGGCCG
          ATATCATATG ATGGAAGCAC TACAAAATAC GCAGACTCCC TGAAGGGCCG
          ATATCATTTG CTGGAATTAA AAAATATTAT GCAGATTCCG TGAAGGGCCG
          ATATCAAATG ATGGAACTGA TAAATACCAT GCAGATAATG TGTGGGGCCG
          ATGTCACACG ATGGAAGTGA TAAATACTAT GCAGACTCCG TGAAGGGCCG
          ATTTCATTTG CTGGAATCAA AAAAAACTAT AGAGATTCCG TGAAGGGCCG
          ATATCATCTG ATGGAAGTGA TAAAACCTAC GCAGACTCCG TGAAGGGCCG
          ATCTCATTTG CTGCAACTAA GACATACTAT GGAGATTCCG TGAGGGGCCG
          ATATCATTTG ATGGAGCTGA TAAATTCCAT GCAGATAAGG TGTGGGGCCG
          ATATCATATG ATGGAAGCGA TAAATATCAC GCAGGTCTCG TGTGGGGCCG
          ATATCATATG ATGGAAGTGA TAAATACTAC GCAGACTCCG TGAAGGGCCG
          ATTTCATATG ATGGAAGCGA CAAATATCAC ACAAATTCCC TGTGGGGCCG
          ATTTCATTTG CTGGAATCAA TAAAAATTAT GCAGATTCCG TGAAGGGCCG
          ATACGATATG ATGGAAGTTT TAAAGACTAT GCAGACTCCG TGAGGGGCCG
          ATATCTTTTG CTGCAACTAA GAAGTACTAT ACACCTTCCG TGCGGGGACG
          ATATCATATG ATGGAACTGA TAAATATTAT GCAGACTCCG TGAAGGGTCG
          ATATCACATG ATGGAAGCAA TAAATACTAC GCAGACTCCG TGAGGGGCCG
          ATCTCATTTT CTGGAGTTAA AAAGTACTAT GGTAATTCCG CGAAGGGCCG
          ATATCATATG ATGGAAGCAG TAAATACTAC GCAGACTCAG TGAAGGGCCG
          ATATCGTTTG CTGCAACTAA GAAGTACTAT AGACCTTCCG TGAGGGGACG
          ATATCATCTG ATGGAAGTAA AAAAAACTAT GGAGACTCCG TGAAGGGCCG
          ATACGGTATG ATGGAAGTAA TAAATACTAT GCAGACTCCG TGAGGGGCCG
          GTGTCATCTG ACGGAAGTAA TAAAAACTAT GCAGACTCCG TGAAGGGCCG
          ATATCATATG ATGGGAGTAA CAAATACTAC GCAGACTCCG TGAAGGGCCG
          ATATCATATG ATGGAACTGA AAAATACTAT GTAGACTCCG TGAAGGGCCG
          ATTTCATTTG CTGGAACTAA GAAAAACTAT GCAGATTCCG TGAGGGGCCG
          ATATCATATG ATGGAAGTAA TAAATACTAT GTAGACTCCG TGAAGGGCCG
          ATATCATATG ATGGAACTAA AAAATATTAT GCAGATTCCG TGAAGGGCCG
          ATATCGTTTG CCGGAACTAA GAAACACTAT GGAAATTCCG TGAAGGGCCG
          ATCTCATCTG ATGGAAGTAA TAAAAACTAT GCAGACTCCG TGAAGGGCCG
          ATATCAAATG ATGGAACGAA GAAATATCAT GCAGAATCCG TGTGGGACCG
          ATATCATATG ATGGAAATAA TAAATACTAT GCAGACTCCG TGAAGGGCCG
          ATATCATATG ATGGAAGTAA AACATACTAC GCAGACTCCG TGAAGGGCCG
          GTATCAAATG ATGGAACCAA GAAATATCAT GGAGATTCCG TGTGGGACCG
          ATATCATTTG TTGGTATTAA AACACACTAT GCGAATTCCG TGAGGGGCCG
          GTGTCATTTG CTGGAATTAA AAAATATTAT GCAGATTCCG TGAAGGGCCG
          ATATCATATG ATGGAAGTAA TAAATACTAC GCAGATTCCG TGAGGGGCCG
          ATATCATATG ATGGAACTAA TAAATACTAT GGAGAATCCG TGAAGGGCCG
          ATACGATATG ATGGAGCTAA TAAATATCAT GCAGACTCCG TGAAGGGCCG
          ATATCAAACG ATGGAACCAA GAAATACCAT GGAGAATCCG TGTGGGACCG
          ATATCATATG ATGGAACTGA TAAATATTAT GCAGACTCCG TGAAGGGTCG
          ATTTCATCTG ATGGAGATAT TGAATACTAT ACACAGTCCG TGAAGGGCCG
          ATATCGTTTG ATGGAGCTGA TAAGTACCAT GCAGATGACG TGTGGGGCCG
          GTAGCATTTG ATGAAAGTGA TAAATATTAT GCGGACTCCG TGAAGGGCCG
          ATATCATATG ATGGAAGTAA TAAATACTAT GCAGACTCCG TGAAGGGCCG
          ATATCATTTG ACGGACGCCA GAAAGACCTT GCGGACTCCG TGAAGGGCCG
          ATATCACATG ATGGAGGCAA TAGATTCTAC GCCGACTCCG TGAAGGGCCG
          ATGTCTTTTA GTGGAAGTGG TTCTTATTAT GCAGACTCCG TGAAGGGCCG
          ATACGGGATA ATGGAAGTAA TAAATACTAT GCAGACTCCG TGAAGGGCCG
          ATATCAAATG ATGGAACGAA GAAATATCAT GCAGAATCCG TGTGGGACCG
          ATATCATCTG ATGGAGGGAA TAAAAACTAT GTAGACTCCG TGAAGGGCCG
          ATATCATTTG ATGGAACCAA GAAATATCAT GCAGATTCCG TGTGGGGCCG
          ATATCATATG ATGGAAGTGA TAAGTACCAT GCAGATAAAG TGTGGGGCCG
          ATATCANNNN NNNNNNNNNN NNNNNNNTAT GCAGATTCCG TGAAGGGCCG
          ATATCATTTG CTGGAAATAA TAAATACTAT GCAGACTCCG TGAAGGGCCG
          ATATCATATG ATGGAAGTAA TAAATACTAT GCAGACTCCG TGAAGGGCCG
          ATATCATATG ATGGAAGTAA TTATTACTAC GCAGACTCCG TGAAAGGCCG
          GTCTCATCTG ATGGAACTAA TAAAAACTAT GGAGACTCCG TGAAGGGCCG
          ATACGGTATG ATGGAAGTAA TGAATACTAT GCAGACTCCG TGAAGGGCCG
          ATTTCATTTG CTGGAACTAA GACAAACTAT GCAGATTCCG TGAAGGGCCG
          ATATCATATG ATGGAAGCGA TAAATACCAC GCAGATCGCG TGTGGGGCCG
          ATATCATTTG CTGGAACTAA AAAGTACTAT GCAGATTCCG TGAAGGGCCG
          ATATCATATG ATGGAACTAA TAAATACTAT GCAGATTCCG TGAAGGGCCG
          ATATCATATG ATGGAAGTAA TAAATACTAT GCAGACTCCG TGAAGGGCCG
          ATATCATTTG CTGCAACTAA AAAATACTAT GAAGATTCCG TGAAGGGCCG
          GTATCATTTG CTGGAATTAA ATACTATTAT GCAGATTCCG TGAAGGGCCG
          ATATCAAATG ATGGAAACAA GAAATATCAT GGAGATTCCG TGTGGGCCCG
          ATTTCAAATG AAGGAAACAA GAAATATCAT GGAGAGGCCG TGTGGGGCCG
          ATATCAAATG ATGGAAACAA TAAATACTAC GCAGACTCCG TGAAGGGCCG
          ATATCATCTG ATGGAAGTAA TAAAAACTAT GGAGACTCCG TGAAGGGCCG
          ATGTCATTTG CTGGAACTAA TACATACTAT GCAGATTCCG TGAAGGGCCG
          ATATCATATG ATGGAAGTAA TAAGTACTAC GCAGACTCCG TGAAGGGCCG
          ATTTCATTTG CTGGAATTAA AAAACACTAT ACAGATTCCG TGAAGGGCCG
          ATATCATATG ATGGAAATAA TAAATATTAT GTAGACTCTG TGAAGGGCCG
          ATATCATATG ATGGAACTGA TAAATATTAT GCAGACTCCG TGAAGGGTCG
          ATATCTGGTG ATGGAACTAA AAAAGACTTT GCAGACTCCG TGAAGGGCCG
          ATATCATCTG ATGGCAGTAG TAAAAATTAT GCAGACTCCG TGAGGGGCCG
          ATATCATATG ATGGAAGTAA TAGATATACC GCAGACTCCG TGAAGGGCCG
          ATTTCATTTG CTGGAACTAA GAAAAACTAT GTAGATTCCG TGAAGGGCCG
          ATACGAAATG ATGGAGGTAT TAGATACTCT GCAGACTCCG TGAGGGGCCG
          ATATCATATG ATGGAAGAGA CTTCTACCAC GCACGTTCCG TGTGGGGCCG
          ATTTCATTTG CTGGAATGAA AAAATACTAT GCAGATTCCG TGAAGGGCCG
          ATCTCGTTTG CCGGAACTAA AAAACACTAT GGAAATTCCG TGAAGGGCCG
          ATTTCATTTG TTGGAATCAA AAAATACTAT GCAGATTCCG TGAAGGGCCG
          ATATCTTTTG CTGGAAATAA AAGATACTTT GCAGATTCCG TGAAGGGCCG
          ATATCATCTG ATGGAAGTAA ANAAAACTAT GGAGACTCCG TGAAGGGCCG
          ATATCAAATG AAGGAAACAA GAAATATCAT GGAGAGCCCG TGTGGGGCCG
          ATATCATATG ATGGAAGTAT TCAAAAGTAT GCAGACTCCG TGAAGGGTCG
          ATATCATATG ATGGAAGCAA TAAATACTAT GCAGACTCCG TGAAGGGCCG
          ATATCATCTG ATGGAAGTAA TAAAAACTTT GCAGACTCCG TGAAGGGCCG
          ATTTCATCTG ATGGAAGTAA TAAAAACTAT GCAGACTCCG TGAAGGGCCG
          ATCTCATATG ATGGAAGAGA TAAATACCAT GCACATTTTG TGTGGGGCCG
          ATATCATATG ATGGAACTAA TAAATACTAT GTAGACTCCG TGAAGGGCCG
          ATATCATTCG CTGGAACTAA AAAATATTAT GCAGATTCCG TGAAGGGCCG
          ATATCATTTG CTGGAACTAA AATATACTAT GCAGACTCCG TGAAGGGCCG
          ATTTCGTTTG ATGGAGCTGA TAAATACCAT GCAGATAACG TGTGGGGCCG
          ATATCATATG ATGGAACTAT TCAAAAGTAT GCAGACTCCG TGAAGGGCCG
          ATATCATATG ATGGAAGTAA TAAATTCTAC GCAGACTCCG TGAAGGGTCG
          ATATCAGGAG ACGGAAGTAC CCAATGGTAT GCAGACTCCG TGCAGGGCCG
          ATATCATATG ATGGGACTAA TAAATTCTAT GTAGACTCCG TGAAGGGCCG
          ATATCATATG ATGGAAGTAA TAAATACTAT GTAGACTCCG TGAAGGGCCG
          ATATCATATG ATGGGAGTGA TAAATACCAC GCACATTTCG TGTGGGGCCG
          ATATCATATG ATGGAAGTAA TAAATACTAT GCAGACTCCG TGAAGGGCCG
          ATACGGTATG ATGGAAGTAA TAAATATTAT GTAGACTCCG TGTGGGGCCG
          GTGTCATCTG ACGGAAATAA TAAAAACTAT GCAGACTCCG TGAAGGGCCG
          ATTTCATATG ATGGAAGCGA CAAATATCAC ACAAATTCCG TGTGGGGCCG
          ATATCATATG ATGGAAGTAA TAAATATTAT GCAGACTCCG TGAAAGGCCG
          ATATCAAATG ATGGAACGAA GAAATATCAT GCAGAATCCG TGTGGGACCG
          ATATCATTTG CTGGAACTAA AAAATCCTAT GCGGCTTCCG TGAAGGGCCG
          ATATCATTTG CTGGAACTAA TAAATACTAT GGAGATTCCG TGAAGGGCCG
          ATATCATTTG CTGGAACTAA ATACTATTAT GCAGATTCCG TGAAGGGCCG
          GTAGCATTTG ATGGAAGTGA TAAATACTAT GCGGACTCCG TGAAGGGCCG
          ATTTCATTTG TTGGAATCAA AAAATACTAT AGAGATTCTG TGAAGGGCCG
          GTGTCATTTG ATGGAAGTAA TAAATATTAT GCAGACTCCG TGAAAGGCCG
          NNACGGTATG ATGGGAATAC TAAATACTAT GCAGACTCCG TGAAGGGCCG
          ATATCGTTTG CTGGAGTGAA GAAATACTAT GCAGACTCCG TGAAGGGCCG
          ATATCATATG ATGGAAGAGA CTTCTACCAC GCACGTTCCG TGTGGGGCCG
          ATTTCATCTG ATGGAAGTAA TAAAAACTAT GCAGACTCCG TGAAGGGCCG
          ATATCACATG ATGGAAGTAA TAAATATTAT GCAGACTCCG TGAAGGGCCG
          GTGTCATCTG ACGGAAATAA TAAAAATTAT GCAGACTCCG TGAAGGGCCG
          ATATCATTTG CTGGAATTAA AAAATACTAT GGAGATTCCG TGAAGGGCCG
          ATATCATTTG CTGGAATTAA TAAATATTAT GCAGATTCCG TGAAGGGCCG
          ATATCATTTG CTGGAACTAA AAAACATTAT GCAGATTCCG TGAAGGGCCG
          ATGTCAAATG ATGGGAGCAA CCAATTCTAT GGAGACTCCG TGAAGGGCCG
          ATATCATCTG ATAGAAGTAA TAAGTTCTAT GCAGACTCCG TGAAGGGCCG
          ATATCATTCG CTGGAACTAA AAAATATTAT GCAGACTCCG TGAAGGGCCG
          ATTTCATTTG CTGGAATTAA TAAATACTAT ACAGATTCCG TGAAGGGCCG
          ATATGGTATG ATGGAAGTAA TAAATACTAT GCAGACTCCG TGAAGGGCCG
          ATATCATCTG ATGGAAGCAA GAAATATCAT GGAGATTCCG TGTGGGGCCG
          ATATCATTTG CTGGAACTAA AACACATTAT GCAGACTCCG TGAAGGGCCG
          ATATCAAATG AAGGAAATAA GAGATATCAT GGAGAGTCTG TGTGGGGCCG
          ATATCATATG ATGGAGATAA TAAATACTCC GCAGACTCCG TGAAGGGCCG
          ATTTCCTTTG CTGGAATCAA GAAATACTAT GGAACTTCCG TGAAGGGCCG
          ATATGGTATG ATGGAAGTAA TAAATACTAT GCAGACTCCG TGAGGGGCCG
          ATATCATATG ATGGAACTAA TAAATACTAT GCAGACTCCG TGAAGGGCCG
          ATATCATATG ATGGAAGCGA TAAATACCAC GCAGATCTCG TGTGGGGCCG
          ATATCACATG ATGGAACGAA GAAATATCAT GCAGAATCCG TGTGGGGCCG
          ACATCATATG ATGGAAGCAA TAAATACTAC GCAGACTCCG TGAAGGGCCG
          ATACGATATG ATGGAAAGAC TAAAAATTAT GGAGAGTCCG TGAAGGGCCG
          ATATCATTTG TTGGAATTAA AAAATATTAT GGAGATTCCG TGAAGGGCCG
          ATATCATATG ATGGAAGCGA TAAATACCAC GCAGATCGCG TGTGGGGCCG
          ATATCATATG ATGGAAGAGA TAAGTATCAC GCACATTTTG TGTGGGGCCG
          GTAGCCTTTG ATGAAAGTGA AAAATACTAT GCGGCCTCCG TGAAGGGCCG
          ATATCATTTG CTGCAACTAA AAAATATTAT TCAGACTCCG TGAAGGGCCG
          ATATCATTTG ATGGAACTGA TAAATACCAT GCAGATAAGG TGTGGGGCCG
          ATATCATTCG CTGGAACTAA ANAAAACTAT GCAGATTCTG TGAAGGGCCG
          ATATCATATG ATGGAAGCAA TAAATTCTAC GCGGACTCCG TGAAGGGCCG
          ATATCATATG ATGGAAGCGA TAAATACCAC GCAGATCTCG TGTGGGGCCG
          ATATCATTTG TTGGTATTAA AACACACTAT GCGAATTCCG TGAGGGGCCG
          ATTTCATTTG CTGGAACTAA GGAAAACTAT GCAAATTCCG TGAGGGGCCG
          ATATCAAAGG ATGGAACCAA GAAATATCAT GGAGATTCCG TGTGGGGCCG
          NNNNNNNNNA ATGGAGCCAA TAAGCACTAC GCAGAGTCCG TGAAGGGCCG
          GTTTCATTTG TTGGAAATAA TAAATACTAT GCAGATTCCG TGAAGGGCCG
          TTATCATTTG CTGGTACTAA ANAATACTAT GCAGATTCCG TGAAGGGCCG
          ATATCAAATG ATGGAACGAA GAAATATCAT GCAGAATCCG TGTGGGACCG
          GTGTCAGATG ATGGAGTCAA GAAATACTAC CCAGACTCCG TGAGGGGCCG
          ATATCATTTG CTGGAACTAA AAAATATTAT GCAGACTCCG TGAAGGGCCG
          ATATCATCTG ATGGAAGCGA TAAAAACTAC GCGGACTCCG TGAAGGGCCG
          ATATCAAATG ATGGAAGCAA GAAATATCAT GGAGATTCCG TGAAGGGCCG
          ATATCATATG ATGGAAGAGA CTTCTACCAC GCACGTTCCG TGTGGGGCCG
          ATATCATTTG TTGGAATTAA AAAATACTAT TCAGATGCCG TGAAGGGCCG
          ATACGTTATG ATGGAAGGAA TAAATACTAT GCAGACTCCG TGAAGGGCCG
          ATATCGTTTG CCGGAACTAA ACAACACTAT GGAAATTCCG TGAAGGGCCG
          ATTTCGTTTG ATGGAACTGA CAAATATCAT GCAGATAAAG TGTGGGGCCG
          ATATCATATG ATGGAACTAG TAAATATTAT GCAGATTCCG TGAAGGGCCG
          ATATCATATG ATGCAACTAA TAAATATTAT GTAGACTCCG TGAAGGGCCG
          ATGTCATTTG CTGGGACTAA TCAATACTAT GCAGCTTCCG TGAAGGGCCG
          GTAGCCTTTG ATGAAAGTGA TAAATATTAT GCGGCCTCCG CGAAGGGCCG
          ATATCAAATG ATGGAAACAA GAAATATCAT GGAGAATCCG TGTGGGACCG
          ATATCATATG ATGGAAGAGA CTTCTACCAC GCACGTTCCG TGTGGGGCCG
          ATATCAGATG GTGGAAACAA CAGACATTAT GCAGACTCCG TGAAGGGCCG
          ATATCAAATG ATGGAACGAA GAAATATCAT GAAGAATCCG TGTGGGGCCG
          ATATCGTTTG CCGGAACTAA AAAACACTAT GGAAGTTCCG TGAGGGGCCG
          ATATCATATG ATGGAAATAA TAAACACTAT GTAGACTCCG TGAAGGGCCG
          ATCTCATTTT CTGGAATGAA AAAGTACTAT GGTACTTCCG CGAAGGGCCG
          ACACGGTATG ATGGAAGTAA TCAGTACTAT GCAGACTCCG TGACGGGCCG
          ATATCATATG ATGGAGGCAA TAAATATTAC GCGGACTCCG TGAAGGGCCG
          ATATCATCTG ATGGAAGTGA TAAACACTAT GCAGACTCCG TGAGGGGCCG
          ATATCATATG ATGGAAGGGA TAAATACCAT TCATCTTTGG TGTGGGGCCG
          ATATCAAATG ATGGAACGAA GAAATATCAT GCAGAATCCG TGTGGGACCG
          ATATCATTTG TTGGAATTAA ATACTATTAT GCAGATTCCG TGAAGGGCCG
          ACATCATATG ATGGAAGCAA CAAATACTAC CCAGACTCCG TGAAGGGCCG
          GTCTCCTATG ATGGAAGTAA GAAATCTTAT GCAGACTCCG TGAAGGGCCG
          ATCTCTTTTG CTGGAATTAA AAAATACTAT GGAGATTCCG TGAAGGGCCG
          ATATCACATG ATGGAAATAA TAAATACTAT GCAGACTCCC TGAAGGGCCG
          GTAACAGATG ATGGAAGTAA GAAATACTAC GCAGACTCCG TGAAGGGCCG
          ATATCATTTG CTGGAAATAA TAAATACTAT GCAGACTCCG TGAAGGGCCG
          ATATCAAATG ATGGAACGAA GAGATATCAT GCAGAATCCG TGTGGGACCG
          ATATCAAATG ATGGAACGAA GAAATATCAT GAAGAATCCG TGTGGGGCCG
          ATATCATATG ATGGAAGTAA TAAATACTAT GCAGACTCTG TGAAGGGCCG
          ATTTCGTTTG ATGGAGCTGA TAAATACCAT GCAGATAACG TGTGGGGCCG
          ATATCCTTTG CTGGAACTAA AAAACACTAT GGAAATTCCG TGAAGGGCCG
          ATATCAAATG ATGGAACCAA GAAATATCAT GGAGATTCCG TGTGGGACCG
          ATATCAAATG ATGGAACGAA GAAATATCAT GCAGAATCCG TGTGGGACCG
          ATATCATTTG ATGGAAGGGA TAAATACCAT TCATCTTTGG TGTGGGGCCG
          ATATCATCTG ATGGCAGTAG TAAAAACTAT GCAGACTCCG TGAAGGGCCG
          ATATCATATG ATGGAAGTCA TAGTTACTAC GCAGGCTCCG TGAAGGGCCG
          ATTTCATATG ATGGAAGCAA TAAATACTAT GCAGACTCCG TGAAGGGCCG
          GTAGCATTTG ATGAAGGTGA TAAATACTAT GTGGACTCCG TGAAGGGCCG
          ATATCACTTG ATGGAAGTAA TAAATACTAT GCAGACTCCG TGAAGGGCCG
          ATATCATATG ATGGAAGTAA TTATTACTAC GCAGACTCCG TGAAGGGCCG
          ATATTATCTG ATGGAACTGA CAAATACTCT GCAGACTCCG TGAAGGGCCG
          ATTTCATATG ATGGAAGAGA TTACTACCAC GCAGGTCGCG TGTGGGGCCG
          ATATCAAATG ATGGAAGTAA GAAATATCAT GGAGATTCCG TGTGGGCCCG
          ATCTCATCTG ATGGAAGTAA TAAAAACTAT GCAGACTCCG TGAAGGGCCG
          ATATCTGATG ATGGAAATAA TAAATACTAT GCAGACTCCG TGAAGGGCCG
          ATATCATTTG CTGGAACTAA AAAATATTAT GCAGACTCCG TGAAGGGCCG
          ATATCATATG ATGGAGGTAA TAAATACTAT GCAGACTCCG TGAAGGGCCG
          ATATCATTTG CTGGAACTAA AATACATTAT GCAGATTCCG TGAAGGGCCG
          ATATCATATG ATGAAAATAA AAAATACTAT GCAGACTCCG TGAAGGGCCG
          ATATCATATG ATGGAAGAGA CTTCTACCAC GCACGTTCCG TGTGGGGCCG
          ATATCGTTTG CCGGAACTAA AAAACACTAT GGAAATTCCG TGAAGGGCCG
          ATATCATATG ATGGAAGCAA TAAGTACTAC GCAGATTCCG TGAAGGGCCG
          ATTTCATATG ATGGAAGCGA CAAATATCAC ACAAATTCCG TGTGGGGCCG
          ATATCATATG ATGGTTCTAA AAAATATTAC GCAGACTCCT TGGAGGGCCG
          ATAGCATATG ATGGAGACAA TAAATACTAT GCAGACTCCG TGAAGGGCCG
          ATATCAGATG ATGGAAGTAT TAAAAACTAC GCAGACTCCG TGAAGGGCCG
          ATATCATATG ATGGAACTGA TAAATATTAT GCAGACTCCG TGAAGGGTCG
          ATATCATCTG ATGGCAGTAG TAAAAACTAT GCAGACTCCG TGAAGGGCCG
          ATTTCATTTG CTGGAATCAA TAAATACTAC GGAAATTCCG TGAAGGGCCG
          ATATCATATG ATGGAAGCGA TAAATACCAC GCAGGTCTCG TGTGGGGCCG
          GTAGCATTTG ATGAAAGTGA TAAATACTAT GTGGACTCCG TGAAGGGCCG
          ATATCATCTG ATGGCAGTAG TAAAAACTAT GCAGACTCCG TGAAGGGCCG
          ATATCATATG ATGGAAATAA GAAATATTAT GTCGACTCCG CGAAGGGGCG
          ATATCATCTG ATGGAAGTGA TAAAAACTAT GCAGACTCCG TGAAGGGCCG
          GTAGCATTCG ATGAAAGTGA TAAATACTAT GCGGACTCCG TGAAGGGCCG
          ATATCGTTTG CCGGAACTAA AAAACACTAT ACAAATTCCG TGAGGGGCCG
          ATATCAAATG ATGGAACGAA GAGATATCAT GCAGAATCCG TGTGGGACCG
          GTGTCATCTG ACGGAAGTAA TAAAAACTAT GCAGACTCCG TGAAGGGCCG
          ATCTCATTTT CTGGAGTTAA AAAGTACTAT GGTACTTCCG CGAAGGGCCG
          ATATCATTTG ATGGGACTGA TAAATACCAT TCAGATGACG TGTGGGGCCG
          ATATCGTTTG CTGGAACTAA GAAGTACTAT GCAGACTCCG TGAGGGGCCG
          ATTTCATTTG CTGGAACTAA TAAATACTAT GCAGATTCCG TGAAGGGCCG
          ATCTCATTTG TTGGTATTAA ATACTATTAT GCAGACTCCG TGAAGGGCCG
          ATTTCATTTG CTGGAATCAA GAAACATTAT GCAGATTCCG TGAAGGGCCG
          ATTTCATTTG CTGGAATCAA AAAACACTAT ACAGATTCCG TGAAGGGCCG
          ATTTCATTTG TTGGAAATAA GAAATACTAT GCAGAATCTG TGAAGGGCCG
          ATTTCATATG ATGGAAGTGA TAAATACTAT GCAGACTCCG TGAAGGGCCG
          ATATCAAATG ATGGAACGAA GAAATATCAT GCAGAATCCG TGTGGGACCG
          ATCTCATTTT CTGGANNNNN NNNNNNNNNN NNNNNNNNNN NNNNNNNNNN
          ATATCATTTG TTGGTATTAA AACACACTAT GCGAATTCCG TGAGGGGCCG
          ATATCATATG ATGGAAGAGA CTTCTACCAC GCACGTTCCG TGTGGGGCCG
          ATTTCATTTG TTGGAATCAA AAAATACTAT GCAGGATCCG TGAAGGGCCG
          ATACGATTTG ATGGGAATTA TGAATACTAT GTGGATTCCG TGAAGGGCCG
          ATGCGGTTTG ATGGAAGCAA TAGATACTAT GGAGACTCCG TGAAGGGCCG
          GTGGGTTTTG ATGAAAGTGA AAAATACTAT GCGGACTCCG TAAAGGGCCG
          ATTTCATTCT CTGGAGTTAA AAAGTACTAT GGTACTTCCG CGAAGGGCCG
          ATATCATTTG ATGGGACTGA TAAATACCAT TCAGATGACG TGTGGGGCCG
          ATATCAGATG ATGGAAGTAT TAAAAACTAC GCAGACTCCG TGAAGGGCCG
          ATATCATTTG ATGGAAGCAA TCAATACTAC GCTGACTCCG TGAAGGGCCG
          ATATCATATG ATGATCGCAA TAAATACTAC GCACATTCCG TGAAGGGCCG
          ATATCATATG ATGGAAGTAA CAAATACTAT GTAGACTCCG TGCAGGGCCG
          ATTTCACATG ATGGAAATAA TAAATACTAT CCAGACTCCG TGCAGGGCCG
          ATTTCATATG ATGGAAGTAA TAAATATTAT GCAGACTCCG TGAAGGGCCG
          ATATCATATG ATGGAAGTAA GAAAAACTAC GCAGACTCCG TGAAGGGCCG
          ATATCTGATG ATGGAAATAA TAAATACTAT GCAGACTCCG TGAAGGGCCG
          ATGTCAGATG ATGGAAGTAA TAAATACTAT GCAGACTCCG TGAAGGGCCG
          ATATCGTTTG CTGGAGTGAA GACATACTAT GCAGACTCCG TGAAGGGCCG
          ATCTCATTTT CTGGAATTAA AAAGTACTAT AATACTTCCG CGAAGGGCCG
          ATATCAAATG ATGGAACGAA GAAATATCAT GCAGAATCCG TGTGGGACCG
          ACATCATCTG ATGGAAGTAA TAAAAACTAT GGAGACTCCG TGAAGGGCCG
          ATATGGTCTG ATGGAAGTAA TAGATACTAT GTAGACTCCG TGAAGGGCCG
          ATATCATATG ATGGAACGGA TAAATACCAC GCAGATCTCG TGTGGGGCCG
          ATATCACATG ATGGAAGTAA TAAAAACTTT GCAGACTCCG TGAAGGGCCG
          ATTTCATTTG CTGGAACTAA AAAATACTAT GTAGGTACCG TGAAGGGCCG
          ATTTCATATG ATGGAAGTAA TAAATATTAT GCAGACTCCG TGAAGGGCCG
          ATATCATATG ATGGAAATAA TAAATACTAT GCAGACTCCG TGAAGGGCCG
          ATATCATATG ATGGAAGTAA TAAATACTAC GCAGACTCCG TGAAGGGCCG
          ATATCAACCC GCGGAAATAA TAGAAACTAC GCAGACTCCG TGAGGGGCCG
          ATATCATATG ATGGAAATAA TGAATACTAT GCAGAATCCG TGTGGGGCCG
          ATTTCATTTG CTGGAATCAA GAAAAATTAT GCAGATTCCG TGAAGGGCCG
          ATATCATATG ATGGAACTGA AAAAAAGTAC ACAGACTCCG TGAAGGGCCG
          ATATCATTTG ATGGGAGGGA TAAATACCAT TCACCTTTGG TGTGGGGCCG
          ATATGGCATG ATGGAAGTAA AAAATACTAT GCAGACTCCG TGAAGGGCCG
          ATTTCATTTG TTGGAATCAA GAAATACTAT GCAGATTCCG TGAAGGGCCG
          ATTTCATTTG CTGGAACTAA GAAAAACTAT GCAGATTCCG TGAGGGGCCG
          ATAACGAATG AGGGAAGTAG TAAAAACTAT GTAGACTCCG TGAAGGGCCG
          ATATCATTTG CTGGAACTAA AAACTATTAT GCAGATTCCG TGAAGGGCCG
          ATATCGTTTG CTGCAACTAA AAAATATTAT GCAGACTCCG TGAAGGGCCG
          ATATCATTTG CTGGAACTAA AAACTATTAT GCAAAGTCCG TGAAGGGCCG
          ATACGGTATG ATGGAAGTAA TAAATACTAT GCAGACTCCG TGAAGGGCCG
          ATATCATTTG ATGGGACTGA TAAATACCAT TCAGATGACG TGTGGGGCCG
          ATCTCATATG ATGGAAGAGA TAAATACCAC GCACATTCTG TGTGGGGCCG
          ATATCATTTG CTGCAACTAA GACATACTAT GGAGGTTCCG TGAAGGGCCG
          ATATCATTTG CTGGAAATAA TAAATACTAT GCAGACTCCG TGAAGGGCCG
          ATTTCATTTG CTGGAACTAA GAAAAACTAT GCAGATTCCG TGAGGGGCCG
          ATTTCATTTG CTGGAATCAA GAAATACTAT GCAGATTCCG TGAAGGGCCG
          ATATCATATG ATGGAAGTAA TAAATACTAT GCAGACTCCG TGAAGGGCCG
          ATATCATCTG ATGCAACTAA TAAAAACTAT GCAGACTCCG TGAAGGGCCG
          ATCAGCGGTG GTGGTGGTAA TACATACGTC GCAGACTCTG TGAAGGGCCG
          ATATCATTTG CTGGAACGAA TAAATACTAT GCAGACTCCG TGAAGGGCCG
          ATATCATATG ATGGAAGTAA TAAATATTAT GCAGACTCCG TGAAGGGCCG
          ATATCATTTG CTGGAACTAA GAAATATTAT GCAGATTCCG TGAAGGGCCG
          ATATCATTTG CTGGAACGAA ATACTACTAT GAAGATTCTG TGAAGGGCCG
          ATATCTGGTG ATGGAACTAA CAAATACTGT GCAGACTCCG TGAAGGGCCG
          GTGTCATCTG ACGGAAATAA TAAAAAGTAT GCAGACTCCG TGAAGGGCCG
          ATATCATCTG ATGGAACTAA TAAATACTAT GCAGACTCCG TGAAGGGCCG
          ATATCAAATG ATGGAAACAA GAAATATCAT GGAGATTCCG TGTGGGCCCG
          ATTTCATATG ATGGACAAAA AAAACACTTC GCAGACTCCG TGAAGGGCCG
          ATATCACATG ATGGACATAA TAAATACTAT GCAGACTCCC TGAAGGGCCG
          ATATCACATG ATGGAACGAA GAAATATCAT GCAGAATCCG TGTGGGGCCG
          GTAGCATTTG ATGAAAGTGA TAAATACTAT GCGGACTCCG TGAAGGGCCG
          ATCTCATTTG CTGCAACTAA GACATACTAT GGAGATTCCG TGAGGGGCCG
          ATATCCTTTG CCGGGACAAG AAAATACTAT GCAGATTCTG TGAAGGGCCG
          GTAGCATTTG ATGAGAGTGA TAAATACTAT GCGGACTCCG TGAAGGGCCG
          ATATCATTTG CTGGAACTAA AAAGTATTAC GCAGATTTTG TGAAGGGCCG
          ATACGGTATG ATGGAAATAA CAAATACTAT GCAGACTCCG TGAAGGGCCG
          ATTTCAAATG ATGGAAACAA GAAATATCAT GGAGATTCCG TGTGGGGCCG
          ATATCATATG ATGGGACGAA CGAAAACCAC GCAGACTCCG TGAAGGGCCG
          ATATCAAATG ATGGAAGTAA TAAATACTTC GCAGACTCCG TGAAGGGCCG
          ATATCATATG ATGGAAGAGA CTTCTACCAC GCACGTTCCG TGTGGGGCCG
          ATATCGTTTG CTGGATATAA TAAATACTAT GCAGACTCCG TGAAGGGCCG
          ATATCAAAGG ATGGAAGTGA TAACTCCTAT GTAGACTCCG TCAAGGGACG
          ATATCACATG ATGGAAGTAA TAAACACTAT GCAGACTCCG TGAAGGGCCG
          ATATCATATG ATGGAGGTGA TAAATACTAT GCAGACTCCG TGAAGGGCCG
          ATATCGTTTG CCGGAACTAA AACACATTAT GGAAATTCCG TGAAGGGCCG
          ATTTCATTTG CTGGAATCAA AAAAAACTAT GCAGATTCCG TGAAGGGCCG
          ATACGGTCTG ATGGAAGTAA TAAATACTAT GCAGACTCCG TGCAGGGCCG
          GTAGCATTTG ATGAAAGTGA TAAATATTAT GCGGACTCCG TGAAGGGCCG
          ATATCATATG ATGGAAGTAA TACCTTTTAT GGAGACTCCG TGAAGGGCCG
          ATATCATATG ATGGAAGCGA TAAATACCAC GCAGATCGCG TGTGGGGCCG
          ATATCGTTTG CCGGAACTAA ACAACACTAT GGAAATTCCG TGAAGGGCCG
          ATATCATCTG ATGGAAGTGA TAAAATCTAT GCAGAGTCCG TGAAGGGCCG
          ATCTCATTTG CTGGAACTAA GACATACTAT GGAGATTCCG TGAGGGGCCG
          ATATCATATG ATGGAAGTAA TAAATATTAT GCAGACTCCG TGAAGGGCCG
          ATTTCATATG ATGGAAGCGA CAAATATCAC ACAAGTTCCC TGTGGGGCCG
          ATTTCGTTTG ATGGAGCTGA TAAATACCAT GCAGATAACG TGTGGGGCCG
          ATATCAAATG AAGGAAACAA GAAATATCAT GGAGAGTCCG TGTGGGGCCG
          ATATCATCTG ATGGAATTAA TAAAAAGTAT GGAGACTTCG TGAAGGGCCG
          ATATCATTTG TTGGAATTAA AAAGTACTAT GCAGATTCCG TGAAGGGCCG
          ATTTCATATG ATGGAAGCGA CAAATATCAC ACAAGTTCCC TGTGGGGCCG
          ATATCATATG ATGGGAGTGA TAAATACCAC GCACATTTCG TGTGGGGCCG
          ATATCATCTG ATGGAAGAAA TAAAAATTAT GCAGAATCCG TGAAGGGCCG
          ATATCATTTG CTGGAACTAA TAAATACTAT GCAGCTTCCG TGAAGGGCCG
          ATATCATATG ATGGAAGGGA TAAATACCAT TCATCTTTGG TGTGGGGCCG
          ATCTCATTTG CTGGAACTAA GACATACTAT GGAGATTCCG TGCGGGGCCG
          GTACCATATG ATGGAAGTAA TAAATACTAT GCAGACTCCG TGAAGGGCCG
          GTAGCATTTG ATGAAAGTGA TAAATATTAT GCGGACTCCG TGAAGGGCCG
          ATATCATATG ATGGAAGTAA TAAATACTAT GTAGACTCCG TGAAGGGCCG
          ATATCATATG ATGGAAGTAA TAAATACTAT GCAGACTCCG TGAAGGGCCG
          ATATCAAATG AAGGAAGCAA GAAATATCAT GGTGAGCCCG TGTGGGGCCG
          ATATCATATG ATGGAACTGA TAAATATTAT GCAGACTCCG TGAAGGGTCG
          ATTTCGTTTG CTGGAGTGAA AACATATTAT GGAACTTCCG TGAAGGGCCG
          ATATCATTTG TTGGTATTAA GAAACACTAT GCGAATTTCG TGAGGGGCCG
          ATATCATATG ATGGAAGTGA TAAGTACCAT GCAGATAAAG TGTGGGGCCG
          ATATCATCTG ATGGAAGTAA TAAAAACTAT GGAGACTCCG TGAAGGGCCG
          ATATCATATG ATGGAAGTAA TAAATATTTC GCAGACTCCG TGAAGGGCCG
          ATATCAAATG ATGGAACGAA GAAATATCAT GAAGAATCCG TGTGGGGCCG
          TTGTCATCTG ATGGAAGTTA TAAATACTAC ACAGAGTCCG TGCAGGGCCG
          ATATCATATG ATGGAAGCGA TAAATACCAC GCAGATCGCG TGTGGGGCCG
          ATATCTGATT CTGGAAGTAA TAAATACTAT GCAGACTCCG TGAAGGGCCG
          ATATCATTTG CTGGAATTAA AAAATATTAT GCAGACTCCG TGAAGGGCCG
          ATCTCATTTG ATGGGAGAGA TTATTACCAC TCACCTCACG TGTGGGGCCG
          ATTTCATTTG CTGGAGTCAA AAAACACTAT GCAGATTCCG TGAAGGGCCG
          ATATCATATG ATGGAACTGA TAAATATTAT GCAGACTCCG TGAAGGGCCG
          ATTTCATTTT CTGGAGTTAA AAAGTACTAT GGTACTTCCG CGAAGGGCCG
          ATATCATATG ATGGAAGTGA AAAATCCTAC GCAGACTCCG TGAAGGGCCG
          GTGTCATCTG ACGGAAGTAA TAAAAACTAT GCAGACTCCG TGAAGGGCCG
          ATATCTGGTG ATGGGAGTAA TAAATACTAT GCAGACTCCG TGAAGGGCCG
          ATCTCATTTG TTGGCATTAA ATACTATTAT GCAGATTCCG TGAAGGGCCG
          ATATCAAATG ATGGAACGAA GAAATATCAT GAAGAATCCG TGTGGGGCCG
          ATATCTGATT CTGGAAGTAA TAAATACTAT GCAGACTCCG TGAAGGGCCG
          ATATCATATG ATGGAAGCAA TAAATACTAC GCAGACTCCG TGAAGGGCCG
          ATATCAAATG ATGGAAGCAA GAAATATCAT GGAGATTCCG TGTGGGCCCG
          ATATCATTTG CTGGAACTAA GACATACTAT GGAGATTCCG TGAAGGGCCG
          ATATCATATG ATGGAAGAGA CTACCACCAC GCAGGTGCCG TGTGGGGCCG
          ATATCGTTTG ATGGAGCTGA TAAGTACCAT GCAGATGACG TGTGGGGCCG
          ATATCATATG ATGGAAGCAA TAAATACTAC GCAGACTCCG TGAAGGGCCG
          ATATCAAATG ATGGAAACAA GAAATATCAT GGAGAATCCG TGTGGGACCG
          ATTTCGTATG ATGGAAGCGA CAAATATCAC ACAAATTCCG TGTGGGGCCG
          ATATCTGGTG ATGGAACTAA CAAATACTGT GCAGACTCTG TGAAGGGCCG
          GTGTCATCTG ACGGAAGTAA TAAAAACTAT GCAGACTCCG TGAAGGGCCG
          ATATCGTATG ATGGAAGAGA TTTCTACCAC GCAGATATCG TGTGGGGCCG
          ATATCACATG ATGGAACGAA GAAATATCAT GCAGAATCCG TGTGGGGCCG
          ATATCGTTTG CCGGAACTAA AAAACACTAT GGAAATTCCG TGAAGGGCCG
          ATCTCAGATG ATGGAAACCT TGATTTCTAT GCAGCCTCCG TGAAGGGCCG
          ATATCATCTG ATGGCAGTAG TAAAAACTAT GCAGACTCCG TGAAGGGCCG
          ATATCGTTTG CCGGAACTAA GAAACACTAT GGAAATTCCG TGAAGGGCCG
          ATATCATATG ATGGAAGCAA TAAATACTAC GCAGACTCCG TGAGGGGCCG
          ATTCGGTATG ATGGGGATAT TACATACTAT GTTGACTCCG TGAAGGGCCG
          ATATCATATG ATGGAAGTAA TAAATATTAT GCAGACTCCG TGAAAGGCCG
          ATATCATTTC CTGGAACTAA AAAATATTAT GCAGACTCCG TGAAGGGCCG
          ATATCATATG ATGGAAATAA TAAATACTAT GCAGACTCCG TGAAGGGCCG
          GTACATGGTG ATGGAGGTAA TAAATACTAT GCAGACTCCG TGAAGGGTCG
          ATATCATATG ATGGAAGAGA TAAATACCAC GCAGATTTTG TGTGGGGCCG
          ATATCATATG ATGAAAGAGA CTTCTACCAC GCACGTTCCG TGTGGGGCCG
          ATATCGTTTG TTGGAATTAA AAAGTATTAT GCAGATTCCG TGAAGGGCCG
          ATATCATCTG ATGGAAGTAA TAAAAATTAT GCAGACTCCG TGAAGGGCCG
          ATATCATATG ATGGAAGTAA TAAATATTAT GCAGACTCCG TGAAAGGCCG
          ATATCATATG ATGGAACTGA TAAATATTAT GCAGACTCCG TGAAGGGTCG
          GTTTCATCTG ATGGAAATAA TAAGAACTAT GGAGACTCCG TGAAGGGCCG
          ATATCATTTG CTGGAATTAA AAAATACTAT GGAGATTCCG TGAAGGGCCG
          ATATCATTTG ATGGAAGGGA TAAATACCAT TCATCTTTGG TGTGGGGCCG
          ATTTCATTTG CTGGAACTAA GAAAAACTAT GCAGATTCCG TGAGGGGCCG
          ATTTCATATG ATGGAAGCAA TAAACACTAT GCAGACTCCG TCAAGGGCCG
          ATATCATATG ATGGAACCAA GAAATATCAT TCAGATTCCG TGTGGGGCCG
          ATATCATTTG TTGGAATTAA AAAATATTAT GGAGATTCAG TGAAGGGCCG
          GTATCAAATG ATGGAACCAA GAAATATCAT GGAGATTCCG TGTGGGACCG
          ATACGGTATG ATGGAAGTAA TAAATATTAT GCAGACTCCG TGAAAGGCCG
          ATATCATATG ATGGAAGCAA TAAATACTAC GCAGACTCCG TGAAGGGCCG
          ATATCATATG AGGGAAGTAT TAAATATTAT GTAGACTCCG TGAAGGGCCG
          ATTAGTGGTG GCAGTAGTAG TAAAGACTAT GCAGACTCCG TGAAGGGCCG
          ATATCATTTG CTGGAACTAA GAACTACTAT GCAGATTCCG TGAAGGGCCG
          ATATCCTCTG ATGGAAAGAA TAAAAATTAT GTAGACTCCG TGAAGGGCCG
          ATATCATTTG CCGCAACTAA TAAGTACTAT GGAGGTTCCG TGAAGGGCCG
          ATATCATTTG CTGGAACAAA ATCCTATTAT GCAGAGTCCG TGAAGGGCCG
          ATCTCGTTTG CTGGAACTAA AAAATACTAT GGAGATTCCG CGAGGGGCCG
          ATATCACATG ATGGAAGTAA AAAATATTAT GCAGACTCCG TGAAGGGCCG
          ATATCAAATG AAGGAAACAA GAGATATCAT GGAGAGTCCG TGTGGGGCCG
          GTCTCGTATG ATGGAAGTCG TGAATACTAT ACAGACTCCG TGAAGGGCCG
          ATATCATATG ATGGAAATAA TAAATACTAT GCAGACTCCG TGAAGGGCCG
          ATATCATTTG CTGGAACTAA TAAATATTAT GCAGATTCCG TGAAGGGCCG
          ATATCAAATG ATGGAACTGA TAAATACCAT GCAGATAATG TGTGGGGCCG
          ATACGATATG ATGGAAGTAA TACATACTAT GCAGACTCCG TGAAGGGCCG
          ATATCATATG ATGGAAGCAA TAAATACTAC GCAGACTCCG TGAAGGGCCG
          ATACGGTATG ATGGAAGCAG TAAGTACTAT GCAGACTCCG TGAAGGGCCG
          ATTTCATTTG CTGGAGTCAA AAAAACTAAT GCAGATTCCG TGAAGGGCCG
          ATATCGTTTG CCGGAACTAA AACACATTAT GGAAATTCCG TGAAGGGCCG
          ATATCAAATG ATGGAACGAA GAAATATCAT GAAGAATCCG TGTGGGGCCG
          ATATCATCTG ATGGAAGTAA TAAAAACTAT GCAGACTCCG TGAAGGGCCG
          ATATCATATA ATGGAGGTAA AAAATATTAT GCAGATTCCG TGAAGGGCCG
          ATACCATTTC ATGGAAATCA ACAATACTAT GGAGACTCCG TGAAGGGCCG
          ATATCATATG ATGGAAATAA TAAATACTAT GCAGACTCCG TGAAGGGCCG
          ATATCATCTG ATGGAAGTAA TAAAAACTAT GGAGACTCCG TGAAGGGCCG
          ATATCGTTTG CCGGAACTAA AAAACACTAT GGAAATTCCG TGAAGGGCCG
          ATATCATATG ACGGAAGTAA TAAATATTAT GCAGACTCCG TGAAGGGCCG
          ATTTCATTTG TTGGAATCAA AAAATACTAT GCAGATTCCG TGAAGGGCCG
          ATTTCGAATG AAGGAAACAA GAAATATCAT GCGGAGTCCG TGTGGGGCCG
          ATATCATATG ATGGAACGAA GAAATATCAT TCAGATTCCG TGTGGGGCCG
          ATATCATTTG CTGGAACTAA AAAACATTAT TCAGATTCCG TGAAGGGCCG
          ATATCATTTG ATGGAAGTAA TAAAGTCTAT GCAGACTCCG TGAAGGGCCG
          ATTTCAAATG AAGGAAACAA GAGATATCAT GGAGAGTCCG TGTGGGGCCG
          ATATCAAATG ATGGAACGAA GAAATATCAT GAAGAATCCG TGTGGGGCCG
          ATATCATTTG ATGGAAGGGA TAAATACCAT TCATCTTTGG TGTGGGGCCG
          ATACGATATG ATGGAAGTAA TAAATACTAT ATAGACTCCG TGCAGGGCCG
          ATATCAAATG ATGGAACGAA GAAATATCAT GAAGAATCCG TGTGGGGCCG
          GTAGCATTTG ATGGAAGTGA TAAATACTAT GCGGACTCCG TGAAGGGCCG
          ATATCATATG ATGGAAGCAA TAAATATTAT GCAGACTCCG TGAAGGGCCG
          ATATCATCTG ATGGAAATAA AAAATNCTAT GCAGACTCCG TGAAGGGCCG
          ACATCATTTG CTGGAACTAA AAAATATTAT GCAGACTCCG TGAAGGGCCG
          GTGTCATCTG ACGGAAATAA TAAAAATTAT GCGGACTCCG TGAAGGGCCG
          ATACGATATG ATGGAAGTAA TAAATACTAT GCAGACTCCG TGAAGGGCCG
          ATTTCATATG ATGGAACTAA TAAGTACTAT GTGGACTCCG CGAAGGGCCG
          ATATCATATG ATGGAAGTAA TAAATACTAT GTAGACTCCG TGAAGGGCCG
          ATATCAAATG ATGGAACGAA GAAATATCAT GCAGAATCCG TGTGGGGCCG
          ATATCATTTG CTGGAACTAA TAAATATTAT GCAGATTCTG TGAAGGGCCG
          ATATCGTTTG CTGCAACTAA GAAGTACTAT AGACCTTCCG TGAGGGGACG
          ATATCATTTG CTGGAAGAGG TTATTACCAC TCACCATCCG TGTGGGGCCG
          ATATCATATG ATGAAAGTAA TAAATACTAC GCAGACTCCG TGCAGGGCCG
          ATCTCATTTG ATGGGAGAGA TTATTACCAC TCACCTCACG TGTGGGGCCG
          ATGCGGTTTG ATGGAAGCAA TAGATACTAT GGAGACTCCG TGAAGGGCCG
          ATATCATACG ATGGAAGTAA TAAACACTAT GCAGACTCCG TGAAGGGCCG
          ATATCATTTG CTGCAACTAA GACATACTAT GGAGGTTCCG TGAAGGGCCG
          ATGTCGCCTG ATGGAAGTAA TAGATATTAT ACAGACTCCG TGAAGGGCCG
          ATATCAAATG ATGGAACGAA GAAATATCAT GCAGAATCCG TGTGGGACCG
          GTATCATTTG ATGGAACTGA CAAATATCAT GCAGATGACG TATGGGGCCG
          ATCTCATTTA ATGGAAGGAA TAAATACTAC GCAGACTTCG TGAAGGGCCG
          ATATCATTTG CTGGAATTAA AAAATACTAT GGAGATTCCG TGAAGGGCCG
          ATATCATCTG ATGGAAATAA TAAATACTAC GCAGACTCCG TGAAGGGCCG
          ATTTCAGATG ATGGAAGTCT TAAATACTAC GCAGACTCCG TGAAGGGCCG
          ATTTCATATG ATGGAAGCGA CAAATATCAC ACAAATTCCC TGTGGGGCCG
          ATATCGTTTG CTGGAGTGAA GAAATACTAT GCAGACTCCG TGAAGGGCCG
          GTGTCATCTG ACGGAAGTAA TAAAAACTAT GCAGACTCCG TGAAGGGCCG
          ATATCAAATG AAGGAAGTAA GAAATATCAT GGAGAGTCCG TGTGGGGCCG
          ATATCAAATG ATGGAAGTAA TAAATACTAT GCAGACTCCG TGAAGGGCCG
          ATTTCATTTG CTGGAATCAA TAAATACTAT GCAGATTCCG TGAAGGGCCG
          ATATCATATG ATGGAAATAA TAAATACTAT GCAGACTCCG TGAAGGGCCG
          ATATCGTTTG CCGGAACTAA AAAACACTAT GGAAGTTCCG TGAGGGGCCG
          ATCTCATATG ATGGAAGAGA TAAATACCAT GCACATTTTG TGTGGGGCCG
          ATATCATTTG ATGGAAGGGA TAAATACCAT TCATCTTTGG TGTGGGGCCG
          ATACGGTATG ATGGAAGTAA TAAATACTAT GCAGACTCCG TGAAGGGCCG
          ATATCAAATG ATGGAACGAA GAAATATCAT GCAGAATCCG TGTGGGACCG
          ATATCATATG ATGGAAGCAA TAAATACCAC GCAGGCTCCG TGAAGGGCCG
          ATATCATTTG CTGGAATTAA AAAATACTAT GGAGATTCCG TGAAGGGCCG
          ATTTCATATG TTGGAGGCAA TATATACTAC GCAGACTCTG TGAAGGGCCG
          ATATCATATG ATGGAATCAA TTATTACTAC GCAGACTCCG TGAAGGGCCG
          ATATCATATG ATGGAAGTAA TAAATACTAT GCAGAGTCCG TGAAGGGCCG
          ATATCATATG ATGGAGACAA TAAATACTAT GCAGACTCCG TGNAGGGCCG
          ATATCACATG ATGGAAGCAA TAAATACTAC GCAGACTCCG TGAGGGGCCG
          ATACGGTATG ATGAAAGTAG TAAATTCTAT GCAGACTCCG TGAAGGGCCG
          GTGTCATCTG ACGGAAAAAC TAAAAATTAT GCAGACTCCG TGAAGGGCCG
          ATGTCACACG ATGGAAGTGA TAAATACTAT GCAGACTCCG TGAAGGGCCG
          ATATCATTTG ATGGAACTGA TAAGTTCCAT GCAGATAAGG TGTGGGGCCG
          ATATCATATG ACGGCAGTGA CAAATACTAT GCAGACTCCG TGAAGGGCCG
          ATATCATTTG CTGGAACTAA AAAGTACTAT GTAGATTCCG TGAAGGGCCG
          ATTTCACATG ATGGAGGCCA GCAATTCTAC AGAGAGTCCG TGAAGGGTCG
          ATCTCAAATG CAGGAAACAA GAAATATCAT GGAGAGGCCG TGTGGGGCCG
          ATATCAAATG AAGGAAACAA GAAATATCAT GCAGAGTCCG TGTGGGGCCG
          ATATCATATG ATGGAACTAA TAAATACTAT GTAGACTCCG TGAAGGGCCG
          ATATCATTTG TTGGAATTAA GAAATACTAT GCAGATTCCG TGAAGGGCCG
          ATATCATCTG ATGGAACTAA TAAAAACTAT GGAGACTCCG TGAAGGGCCG
          ATATCGTTTG ATGGAGCTGA TAAGTACCAT GCAGATGACG TGTGGGGCCG
          ATCTCATCTG ATGGAAGTAA TAAAAACTAT GAAGACTCCG TGAAGGGCCG
          ATATCATCTG ATGGAAGCAA TCAATTCCAC GCAGACTCCG TGTGGGGCCG
          ATATCTGATG ATGGAAATAA TAAATACTAT GCAGACTCCG TGAAGGGCCG
          ATTTCATATG ATGGAAACAG TAAATTTTAC GCAGACTCCG TGAAGGGCCG
          ATATCATTTG ATGGAAGGGA TAAATACCAT TCACCTTTGG TGTGGGGCCG
          ATATCATATG ATGGAGTTAA GGAACACTAC GCAGAGTCCG TGAAGGGCCG
          ATATCATTTG CTGCAACTAA GACATACTAT GGAGGTTCCG TGAAGGGCCG
          ATATCATATG ATGGAAGCGA TAAATACCAC GCAGATCGCG TGTGGGGCCG
          ATATCATTTG ACGGACGCCA GAAAGACCTT GCGGACTCCG TGAGGGGCCG
          ATATCATTTG TTGGTATTAA AACACACTAT GCGAATTCCG TGAGGGGCCG

          ATTCACCATC TCCAGAGACA ATTCCAAGAA CACGCTGTAT CTGCAAATGA
          ATTCACCATC TCCAGAGACA ATTCCAAGAA CACACTGTAT CTGCAAATGA
          ATTCACCATC TCCAGAGAGA ATTCCAAGAA CACGCTGTAT CTGCAAATGA
          ATTCACCATC TCCAGAGACA ATTCCAAGAA CACACTGTTT TTACAAATGA
          GTTCAGCATC TCCAGAGACA ATTCCAAAAA CACGCTGTAT CTGCAAATGA
          ATTCACCATC TCCAGAGACA ATTCCAAGAA CACGCTGTAT CTGCAAATGA
          ATTCACCATC TCCAGAGAGA ATTCCAAGAA CACGCTCTAT CTTCAAATGA
          TTTCACCGTC TCCAGAGACA TTTCCAAGAA CACGTTGTTC CTGCAAATGA
          ATTCTTCATC TCAAGGGACA ACTCCAAGAA CACAGTCTTT CTCGAAATGA
          ATTCACCATC TCCAGAGACA ACTCCAAGAA CACGGTATCT CTGCAAATGA
          ATTCAGCATC TCCAAAGACA ATTCCAAGAA CACACTGTTT CTACAAATGA
          ATTCACCATC TCCAGAGACA ATTCCAAGAA CACTCTGTAT CTGCAAATGA
          ATTCACCATC TCCAGAGACA ATTCCAAGAA CACGCTGTAT CTGCAAATGA
          ATTCACCATC TCCAGAGAGA ATTCCAAGAA CACGCTGTAT CTGCAAATGA
          ACTCATCATC TCCAGAGACA ATTCCAAGAA TACATTGTTT CTCCACATGA
          ATTCACCATC TCCAGAGACA ATTCCAAGAA CACCCTTTAT CTGCAAATGA
          ATTCACCATC TCCAGAGACA ATTCCAAAAA CACGGTGTAT CTGCAAATGA
          CCTCTCCATC TCCAGAGACA ATTCCAAGAG CACTCTTTAT CTACAAATGA
          ATTCACCATC TCCAGAGACA ACTCCAAGAA CACGGTATCT CTGCAAATGA
          ATTCACCATC TCCAGAGACA ATTCCAAGAG TACACTAGAT CTACAACTGA
          ATTCATCGTC TCCAGAGACA ATTCCAAGAA CACGTTGTAT CTGCAAATGA
          ATTCACCATC TCCAGAGACA ATTCCAAGAA CACGCTGTAT CTGCAAATGA
          CTTCACCATC TCCAGGGACA ATTTCAAGAG CACGCTGTTT TTGCAAATGA
          ATTCACCATC TCCAGAGACA ATTCCAAGAG CACGCTGTAT CTGCAAATGA
          ATTCACCATC TCCAGAGAGA ATTCCGAGAA CACGCTGTAT CTGCAAATGA
          ATTCATCATC TTCAGAGACA ATTCCAAGAA CACACTGTTT CTGCAAATGA
          ATTCACCATC TCCAGAGACA ATTCCAAAAA CACGGTGTAT CTGCAAATGA
          ATTCACCATC TCCAGAGACA ATTCCAAAAA CACGCTGTAT CTGCAAATGA
          ATTAAGCATA TCCAGAGACA ATTCCAAGAA CACACTCTTT CTGCAAATGA
          CCTCACCATC TCCAGAGACA ATTCCAAGAA CACGCTGTTT TTGGAAATGA
          ATTCACCATC TCCAGAGACA ATTCCAAGAA CACGCTGTAT CTGCAAATGA
          ATTCTACATC TCCAGAGACA ATTCCAAGAA CACGGTGTTT CTCGAAATGA
          ATTCATCATC TCCAGAGACA ATTCCAAGAA CACGCTATAT CTGCAAATGA
          ATTCACCATC TCCAGAGACA ATTCCAAGAA CACCCTGTCT CTGCAAATGA
          ATTCATCATA TCCAGGGACA ATTCCAAGAA CACAGTCTTT CTGCAAATGA
          CTTCACCATC TCCAGAGACA ATTCCAAGAA CACGCTGTAT CTACAAATGA
          CTTCACCATC TCCAGAGACA ATTCCAAGAA GACACTGTAT CTACAAATGA
          ATTCACCATC TCCAGAGACA ATACCAAGAA CACGCTGTAT CTGCAAATGT
          ATTCACCATC TCCAGAGACA ATTCCAAANA CACGGTGTAT CTCCAAATGA
          ATTCACCATC TCCAGAGAGA ATTCCAAGAA CACGCTCTAT CTTCAAATGA
          TCTCACCATC TCCAGAGACA ATTCCAAGAG CACGCTGTTT TTGCAAATGA
          ATTCACCATC TCCAGAGACA ATTCCAGGAA CACGCTGTAT CTGCAAATGA
          ATTCACCATC TCCAGAGACA ATTCCAAGAA CACGCTGTTT CTGCAAATGA
          ATTCACCATC TCCAGAGACA ATTCCAAAAA CACGGTGTAT CTCCAAATGA
          CTTCACCATC TCCAGAGACA ATTCCAAGAA TATACTATAT CTACAAATGA
          ATTCACCATA TCCAAAGACA ATTCCAAGAA CACACTGTTT CTACAAATGA
          ATTCACCATC TCCAGAGACA ATTCCAAGAA CACGCTGTTT CTCCAAATGA
          ATTCACCATC TCCAGAGACA ATTCCAAGGA TACGCTGTAT CTGCAAATGG
          ATTCACCATC TCCAGAGACA ATTCCAGGAG CACTATGGAT CTGCAAATGA
          ATTCACCATC TCCAGAGACA ATTCCAAGAA CACACTGTCT CTGCAAATGA
          CTTCACCATC TCCAGAGACA ATTCCAAGAA CACGCTGCAT CTGCAAATGA
          ATTCACCATC TCCAGAGAGA ATTCCAAGAA CACGCTGTAT CTGCAAATGA
          GTTCACCATC TCCAGAGAGA ATTCCAAGAA CACGCTGTAT CTGCAAATGA
          ATTCACCATC TCCAGAGACA ATTCCAAGAA CACGCTGTTC CTGCAAATGA
          ATTCACCATC TCCAGAGACA ATTCCAAGAA CACGCTGTAT CTGCAAATGA
          ATTCACCATC TCCAGAGACA ATTCCAAGAA CACACTGTTT CTACAAATGA
          ATTCAGCATC TCCAAAGACA ATTCCAAGAA CACACTGTTT CTACAAATGA
          ATTCACCATC TCCAGAGACA ATTCCAAGAA CACGCTGTAT CTGCAAATGA
          TTTCACCGTC TCCACAGACA TTTCCAAGAA CACGTTGTAC CTGCAAGTGA
          CTTCATTATC TCCAGAGACA ACTCCAAGAA TTCGTTGCAT CTGCAAATGA
          ATTCACCATC TCCAGAGACA ATTCCAAGAA CACCCTGTCT CTGCAAATGA
          ATTCACCATC TCCAGAGACA ATTCCAAGAA CACGCTGTAT CTGCAAATGA
          ATTCACCATC TCCAGAGACA ATTCCAAGAA CACGGTGTAT TTGCAAATGA
          ATTCACCATC TCCAGAGACA ATTCCAAGAA CACGCTATCT CTGCAAATGA
          CTTCATCATT TCCAGAGACA ATTCCAAGAA CACACTGTAT CTGCAAATGA
          CTTTACCATC TCCAGAGACA ATTCCAAGAA CACACTGTAT CTAGAAATGA
          ATTCACCATC TCCAGAGACA ATTCCAAGAA CACCCTCTAT CTGCAAATGA
          ATTCATCATC TCCAGAGACA ATTCCAAGAA CACACTGTTT CTGCAAATGA
          ATTCACCATC TCCAGAGACA ATTCCAAGAA CACACTGTAT CTGCAAATGA
          ATTCACCGTC TCCAGGGACA ATTCCAAGAA CACGGTGTCT CTGCAAATGA
          ATTCACCATC TCCAGAGACA ACTCCAAGAA CGCGCTGTAT CTGCAAATGA
          ATTCACCATC TCCAGAGACA ATTCCAAAAA CACGCTGTCT CTGCAAATGA
          ATTCACCATC TCCAGAGACA ACTCCAAGAA CACGGTATCT CTGCAAATGA
          ATTCACCATC TCCAGAGACA ATTCCAAAAA CACGCTGTAT CTGCAAATGA
          ATTCACCATC TCCAGAGACA ATTCCAAGAA CACGCTGTAT CTTGAAATGA
          ATTCATCATC TCCAGAGACA ATTCCAAGAA CACACTGTTT CTACAAATGA
          ATTCACCATC TCCAGAGACA ACTCCAAGAA CACGCTGTTT CTCCAAATGA
          ATTCACCATC TCCAGAGACA ATTCCAAGAA CACACTGTAT CTGCAAATGA
          ATTCACCATC TCCAGAGACA ATTCCAAAAA CACTCTGTAT CTGCAAATGA
          ATTCACCATC TCCAGAGACA ACTCCAAGGA CGCACTATAT CTGCAAATGA
          ATTCACCGTC TCCAGAGACA ATTCCAAGAA CACAGTGTAT CTGCAAATGA
          ATTCACCATC TCCAGAGACA ATTCCATGAC CACGCTGTAT CTGCAAATGA
          CTTCATCATT TCCAGAGACA ATTCCAAGAA CACATTGTAT CTGCAAATGA
          ATTCATTATC TCCAGAGACA ATTCCAAGAA CACACTGTTT CTACAAATGA
          ATTCACCATC TCCAGAGACA ATTCCAAGAA CACGCTGTAT CTGCAAATGA
          ATTCACCATC TCCAGAGACA ATTCCAAGAA CACCCTGTCT CTGCAAATGA
          ATTCACCATC TCCCGAGACA ATTCCAAGAA CAACTTGTAT CTGCAAATGA
          ATTCACCATC TCCAGAGACA ACTCCAAGTA CACGCTGTTT CTGCAAATGG
          AATCACCGTC TCCAGAGACA ATTCCAAGAA CACTCTGGAT CTGCAAATGA
          ATTCATTATC TCCAGAGACA ATTCCAAGAA CACACTGTTT CTACAAATGA
          ATTCACCATC TCCAGAGACA ATTCCAAGAA TACGCTATAT CTGCAAATGA
          ATTCATTATC TCCAGAGACA ATTCCAAGAA CACACTGTTT CTACAAATGA
          ATTCACCATC TCCAGAGACA ATTCCAAAAA CACGCTGTCT CTGCAAATGA
          ATTCACCATC TCCAGAGACA ATTCCAACAA CACGGTGTAT TTGCAAATGA
          ATTCACCATC TCCAGAGACA ATTCCAAGAA CACGGTATCT CTGCAAATGA
          ATTCACCATC TCCAGAGACA ATTCCAAGAA CACGCTGTAT CTCCAAATGG
          ATTCACCATC TCCAGAGACA ATTCCAAGAA CACGCTGTAT CTGCAAATGA
          ATTCACCATC TCCCGAGACA ATTCCAAGAG CACGCTGTAT CTGCAAATGA
          ATTCACCCTC TCCAGAGACA ATTCCAAGAA CACGGTGTTT TTGCAAATGA
          GTTCACCATC TCCAGAGACA ATTCCAAAAA CACACTGTAT CTGCAAATGA
          ATTCACCATC TCCAGAGACA ATTCCAAGAA CACGGTGTAT CTGCAAATGA
          ATTCAGCATC TCCAAAGACA ATTCCAAGAA CACACTGTTT CTACAAATGA
          CCTCACCATC TCCAGAGACA ATTCCAAGAA CACGCTGTAT CTGCAAATGA
          ATTCACCATC TCCAGAGACA ATTCCAAGAA CACGGTGTAT CTGCAAATGA
          ATTCACCCTC TCCAGAGACA ATTCCAAGAA CACCCTTTAT CTGCAAATGA
          ATTCACCATC TCCAGAGAGA ATTCCAAGAA CACGCTGTAT CTGCAAATGA
          ATTCACCATC TCCAGAGACA ATTCCAAGAA CACGCTGTTC CTGCAAATGA
          ATTCACCATC TCCAGAGACA ACTCCAAGAA CACGCTGAAT CTGCAAATGA
          ATTCACCATC TCCAGAGACA ATTCCAAGAA CTCTCTGTTT CTCGAAATGA
          ATTCACCATC TCCAGAGACA ATTCCAAGAA CACGCTGTAT CTGCAAATGA
          ATTCACCATC TCCAGAGACA ATTCCAAGAA CACGCTGTAT CTGCAAATGA
          CTTCACCATA TCCAGAGACA ATTCCAAGAA CACACTGTAT CTGCAAATGA
          TTTCACCGTC TCCAGAGACA TTTCCAAGAA CACGTTGTAC CTGCAAATGA
          ATTCACCATC TCCAGAGACA ATTCCAAGAA CACGCTGTAT CTGCAAATGA
          ATTCATCGTC TCCAGAGACA ATTCCAAGAA CACATTGTAT CTGCAAATGA
          ATTTACCATC TCCAGAGACA ATTCCAAGGA TACGCTGTAT CTGCAAATGG
          ATTCATCATC TCCAGAGACA ATTCCAGGAG CACGCTGTAT CTGCAAATGA
          ATTCACCATC TCCAGAGACC AGTCCAAGAA CACCCTTTAT CTGCAAATGA
          ATTCACCATC TCCAGAGACA ATTCCAAGAG CACACTGTTT CTACAAATGA
          ATTCACCATC TCCAGAGACC AATCCAAGAA CACCCTTTAT CTGCAAATGA
          ATTCACCATC TCCAGAGACA ATTCCAAGAA CACGCTGTAT CTGCAAATGA
          ATTCACCATC TCCAGAGACA ACTCCAAGAA CGCGCTCCAT CTGCACATGA
          ATTCACCATC TCCAGAGAGA ATTCCAAGAA CACGCTGTTT CTGCAAATGA
          ATTCACCATC TCCAGAGACA ATTCCAAGAA CACGCTGTCT CTGCAAATGA
          ATTCATCGTC TCCAGAGACA ATTCCAAGAA CACGTTGTAT CTGCAAATGA
          ATTCAGCATC TCAAGAGACA ACTCCAAGAA CACGGTCTTT CTCGAAATGA
          ATTCTTCATC TCAAGAGACA ATTCCAAGAA CAGGGTACTT CTCGAAATGA
          ATTCATCATC TCCAGAGACA ATTCCAAGAA CACACTGTTT CTGCAAATGA
          CTTCATCATC TCCAGAGACA ATTCCAAGAA CACGTTGTAT TTGCAAATGA
          CTTCATTATC TCCAGAGACA ACTCCAAGAA TTCGTTGCAT CTGCAAATGA
          ATTCATTATC TCCAGAGACA ATTCCAAGAA CACACTGTTT CTACAAATGA
          ATTCACCATC TCCAGAGAGA ATTCCAAGAA CACGCTGTAT CTGCAAATGA
          CTTCACCATC TCCAGAGACA ATTCCAAGAA GACACTGTAT CTACAGATGA
          CCTCTCCATC TCCAGAGACA ATTCCAAGAG CACTCTTTAT CTACAAATGA
          CTTCATTATC TCCAGAGACA ACTCCAAGAA TTCGTTGCAT CTGCAAATGA
          ATTCAGCATC TCCAGAGACA ATTCTAAGAA CACGCTGTAT CTCCAAATGG
          ATTCACCATC TCCAGAGACA ATTCCAAGAA CACGGTATCT CTGCAAATGA
          ATTCACCATC TCCAGAGACA ATTCCAAGAA CACACTGTAT CTGCAAATGA
          ATTCACCATC TCCAGAGACA GTTCCAAGAA CACGCTGTAT CTGCAAATGA
          ATTCACCATC TCCAGAGACA ATTCCAAGAA CACGCTGTCT CTGCAAATGA
          ATTCACCATC TCCAGAGACA ATTCCAAGAA CACGCTGTAT CTACAAATGA
          ATTCACCATC TCCAGAGACA ATTCCAAGAA CACGGTGTAT TTGCAAATGA
          ATTCACCATT TCCAGAGACA ATTCCAAGGA CACGCTGTAT CTGCAAATGA
          ATTCACCATC TCAAGAGACA ATTCCAAGAA CTCGCTGTTC CTCCAAATGA
          ATTCACCGTC TCCAGAGACA ATTCCAAGAA CACCCTGTAT CTCCAAATGG
          CTTCACCATC TCCAGAGACA ATTCCAAGAA CACGCTGCAT CTGCAAATGA
          ATTCACCATC TCCAGAGACA ATTCCAAGAA CACGCTGTTC CTGCAAATGA
          CTTTACCATC TCCAGAGACA ACTCCAAGAA CACACTATAT CTACAAATGA
          ATTCACCATC TCCAGAGACA ATTCCAAAAA CACGCTGTCT CTGCAAATGA
          ATTCACCATC TCCAGAGACA ATTCCAAAAA CACGGTGTAT CTGCAAATGA
          ATTCACCATC TCCAGAGACA ATTCCAAGAA CACGCTGTAT CTGCAAATGA
          CTTCACCATC TCTAGAGACA ATTCCAAGAA CACACTGTAT CTGCAAATGA
          ATTCACCATC TCCAGAGACA ATTCCAAGAA TACGCTCTAT CTGCAAATGA
          ATTCACCATC TCCAGAGACA ATTCCAAGAA CACGCTGTAT CTGCAAATGA
          ATTCACCATC TCCAGAGACA ATTCCAAGAA CACGCTGTTT CTGCAAATGA
          ATTCACCATC TCCAGAGACA ATTCCAAGAA CACGGTGTAT CTGCAAATGA
          ATTCACCATC TCCAGAGACA ATTCCAAGGG CACGCTGTAT CTGCAAATGG
          ATTCACCATC TCCAGGGACA ATTCCAAGAA CACACTGTAT CTACAAATGA
          ATTCAGCATC TCCAAAGACA ATTCCAAGAA CACACTGTTT CTACAAATGA
          GTTCTCCATC TCCAGAGACA ATTCCAAGAA CACACTGTTT CTACAAATGA
          ATTCACCATC TCCAGGGACA ATTCCAAGAA CACGCTGTAT GTGCAAATGA
          ATTCACCATC TCCAGAGACA ACTCCAAGAA CGCGCTCTAT CTGCAAATGA
          ATTCACCATC TCCAGAGACA ATTCCAAGAA CACGGTGTAT TTGCAAATGA
          GTTCACCGTC TCCAGAGACA ATTCCAAGAA CACGCTATAT TTGCAAATGA
          ATTCTCCATC TCCAGAGACA ATTCCAAGAA CACGCTGTAT CTGCAAATGA
          ATTCATCGTC TCCAGAGACA ATTCCAAGAA CACGTTGTAC CTGCAAATGA
          ATTCACCATC TCCAGAGACA ATTCCAAGAA CACACTATAT CTGCAAATGA
          ATTCACCATC TCCAGAGACA ATTCCAAGAA CACGGTGTAT TTGCAAATGA
          ATTCACCATC TCCAGAGACA ATTCCAAGAA CACGGTGTAT TTGCAAATGA
          ATTAATCATC TCCAGAGACA ATTCCAAGAA CACATTATTT CTGCACATGA
          ATTCACCATC TCCAGGGACA ATCCCAAGAA CACGCTGTAT CTGCAAATGA
          ATTCACCATC TCCAGAGACA ATTCCAAGAA CACGCTGTAT CTGCAAATGA
          ATTCACCATC TCCAGAGACA ATTCCAAGAA CACAGTGTAT GTGCAAATGA
          ATTCACCATC TCCAGAGACA ATTCCAAGAA CACGCTGTAT CTGCAAATGA
          CTTCACCATC TCCAGAGACA ATTCCAAGAA CACGCTGCAT CTGCAAATGA
          TTTCATCGTC TCCAGAGACA TTTCCAAGAA CACTCTGTAC CTGGAAGTGA
          ATTCACCATC TCCAGAGACA ATTCCAAGAA CACGCTATAT TTGCAAATGA
          ATTCACCATA TCCAGAGACA ATTCCAAGAA CACGATGTAT CTGCAAATGA
          ATTCACCGTC TCCAGAGACA ATTCCAAAAA CACGGTGTAT CTGGAGATGA
          ATTCACCATC TCAAGAGACA ACTCCAAGGA CACAGTCTTT CTCGAAATGA
          CTTTACCATC TCCAGAGACA ATTCCAAGAA CACACTGTAT CTAGAAATGA
          ATTCACCATC TCCAGAGACA ATTCCAAGAA CACGCTGTAT ATGCAAATGA
          ATTCACCATC TCCAGAGACA ATTCAAAGAA CACGCTCTAT CTGCAAATGA
          ATTCACCATC TCCAGAGACA ATTCCAAGAA CACGGTGTAT CTGCAAATGA
          TTTCACCGTC TCCAGAGACA TTTCCAAGAA CACGTTGTAC CTGCAAATGA
          CTTCACCATC TCCAGAGACA ATTCCAAGAA CACACTATCT CTGCAAATGA
          CTTCATCATT TCCAGAGACA ATTCCAAGAA CACATTGTAT CTGCAAATGA
          ATTCACCATC TCCAGAGAGA ATTCCAAGAA CATGTTGTAT CTGCAAATGA
          ATTCATCGTC TCCAGAGACA ATTCCAAGAA CACATTGTAT CTGCAAATGA
          ATTCACCATC TCCAGAGACA ATTCCAAGAA CACTCTGCAT CTGCAATTGA
          ATTCACCATC TCCAGAGACA ATTCCAAGAA CACAGTGTAT TTGCAAATGA
          CTTTATCGTC TCCACAGACA TCTCCAAGAA CACCCTATAT CTGGAAATGA
          ATTCACCATC TCCAGAGACA ATTCCAAGAA CACGCTGTAT CTGCAAATGA
          ATTCATCATC TCCAGAGACA ATTCCAACAA CACACTGTAT GTGCAAATGA
          ATTCTTCATC TCCAGAGACA ATTTGAAGAA CACGGTGTAT CTCGAAATGA
          ATTCAGCATC TCCAGAGACA ATTCCAAGTA CACGCTGTAT CTGCAAATGA
          CTTTACCGTC TCCACAGACA TCTCCAAGAA CACCCTATAT CTGGAAATGA
          ATTCACCATC TCCAGAGACA ATTCCAAGAA TACACTGTTC CTGCAAATGA
          ATTCACCATC TCCAGAGACA ATTCCAAGAA CACGCTGTAT CTGCAAATGA
          ATTCATCATC TCCAGAGACA ATTCCAAGAA CACGGTGTAT TTGCAAATGA
          ATTCACCATC TCCAGAGACA ATTCCAAGAA CACGGTGTTT GTGCAAATGA
          ATTCACCATC TCCAGAGACA ATTCCAAGAA CACGCTGTCT CTGCAAATGA
          ATTCACCATC TCCAGAGACA GTTCCAAGAA CACTCTCTAT CTGCAAATGA
          ATTCACCATC TCCAGAGACA ATTCCAAGAA CACGCTGTAT CTGCAAATGA
          ATTCACCATC TCCAGAGACA ATTCCAAGAA CACGCTGTAT CTGCAAATGA
          ATTCACCATC TCCAGAGACA ATTCCAAAAA CACGGTGTAT CTGGAGATGA
          ATTCACCATC TCCAGAGACA ATTCCAAGAA CACGGTGTAT CTGCAAATGA
          ATTCAGCATC TCCAAAGACA ATTCCAAGAA CACACTGTTT CTACAAATGA
          ATTCACCATC TCCAGAGAGA ATTCCGAGAA CACGCTGTAT CTGCAAATGA
          ATTCACCATC TCCAGAGACA ATTCCAAGAA CACGCTCTAT CTGCAAATGA
          ATTCACCATC TCCAGAGACA ATTCCAAGAA TACACTGTTT CTACAAATGA
          ATTCACCATC TCCAGAGACC AGTCCAAGAA CACCCTTTAT CTGCAAATGA
          ATTCTTCATT TCAAGAGACA ACTCCAAGAA TACGGTCTTT CTCGAAATGA
          ATTCACCATC TCCAGAGACA GTTCCAAGAA CACGCTCTAT CTGGAAATGA
          CTTCACCATC TCCAGAGACA ATTCCAAGAA CACGCTGTAT CTGCAAATGA
          ATTCATCATC TCCAGAGACG ATTCCAAGAA CACGGTATCT CTGCAAATGA
          ATTCAGCATC TCCAGAGACA ATTCCAAGAA CACACTGTTT CTACAAATGA
          ATTCACCATC TCCAGAGACA ATTCCAAGAA CACGCTGTAT CTGCAAATGA
          ATTCACCATC TCCAGAGACA ATTCGAAGAA CACGTTGTAT CTGCAAATGA
          CTTTAGCATC TCCAGAGACA ACTCCAAGAA CACACTATAT CTACAAATGA
          ATTCACCATC TCCAGAGACA ATTCCAAGAA CATCCTGTCT CTGCAAATGA
          ATTCACCATC TCCAGAGACA ATTCCAAGAA CACGCTGTAT CTGCAAATGA
          ATTCGCCATC TCCAGAGACA ATTCCAAGAA CACGCTGTAT CTGCAAATGA
          ATTCACCATC TCCCGAGACA ATTCCAAGAA CAATTTGTTT CTGCAAATGA
          ATTCACTATC TCCAGCGACG ATTCCATGAA CACGGTGTAT CTGCAAATGA
          ATTCACCATC TCCAGAGACA ATTCCAAGAA CACTCTGTAT CTGCAAATGA
          ATTCAGCATC TCCAAAGACA ATTCCAAGAA CACACTGTTT CTACAAATGA
          ATTCACCATC TCCAGAGACA ATTCCAAGAA CACGCTCTAT CTGCAAATGA
          ATTCACCATC TCCAGAGATA ATTCCAAGAA TACACTGTTT CTGCAAATGA
          CTTCACCATC TCTAGAGACA ATTCCAAGAA CACACTGTAT CTGCAAATGA
          CTTCACCATC TCCAGAGACA ATTCCAAGAA CACGCTGTAT CTGCAAATGA
          ATTCACCATC TCCAGAGAGA ATTCCAAGAA CATGTTGTAT CTGCAAATGA
          ACTCACCATC TCCAGAGACA ATTCCAAGAA CACGTTGTAT TTGCAAATGA
          ATTCACCATC TCCAGAGACA ATTCCAAGAA CACGGTGTAT CTGCAAATGA
          ATTCACCATC TCCAGAGACA ATTCCAGGAA CACGGTGTAT CTGCAAATGA
          ATTCACCATC TCCAGAGACA ATTCCAAGAA CACGCTGTAT CTGCAAATGA
          ATTCACCATC TCCAGAGACA ATTCCAAGAA CACGGTCTAT CTGCAAATGA
          CTTCACCATT TCCAGAGACA ATTCCAAGAA CACACTGTAT CTGCAAATGA
          ATTCACCATC TCCAGAGACA ATTCCAAGAA CACGCTGTAT CTCCAAATGA
          ATTCACCATC TCCAGAGACA ATTCCAAGAA CACGCTGTAT CTGCAAATGA
          ACTCACCATC TCCAGAGACA ATTCCAAGAA CACGTTGTAT TTGCAAATGA
          ATTCACCATC TCCAGAGACA ATTCCAAGAA CACGCTGTAT CTGCAAATGA
          ATTCACCATC TCAAGAGACA ACTCCAAGAA CACGCTGTTT CTCCAAATGA
          ATTCACCATC TCCAGAGACA ATTCCAAGAA CACACTATTT CTACAAATGA
          ATTCATCATC TCCAGAGACA ATTCCAAAAA GACACTCTTT TTACACATGA
          ATTCACCATC TCCAGAGACA ATTCCAAGAA CACGGTGTAT CTGCAAATGA
          ATTCACCATC TCCAGAGACA ATTCCAAGAA CACGCTGTTC CTGCAAATGA
          ATTCACCATC TCCAGAGACA ATTCCAAGAA CACGCTGTAT CTGCAAATGA
          ATTCACCATC TCCAGAGACA ACTCCAAGAA CGCGCTGTAT CTGCAAATGA
          ATTCACCATC TCCAGAGACA ATTCAAAGAA CACGCTGTAT CTGCAAATGA
          ATTCATCATC TCCAGAGACA ATTCCAAGAA CACGCTGTAT CTGCAAATGA
          CTTCACCATC TCCAGAGACA ATTCCAAGAA CACGCTGTAT CTGCAAATGA
          ATTCACCATC TCCAAAGACA ATTCCAAGAA CATGGTGTCT CTGCAGATGA
          ATTCACCATC TCCAGAGACA ATTCCAAGAA CACGCTGTCT CTGCTAATGA
          ATTCACCATC TCCAGAGACA ATTCCAAGAA CACGCTGAAT CTGCAAATGA
          ATTCACCATC TCCAGAGACA ATTCCAAGAA CACTCTGTAT CTGCAAATGA
          ATTCACCATC TCCAGAGACA ATTCCAAGAA CACGCTCTAT CTTCAAATGA
          CTTCACCATC TCCAGAGACA ATTCCAAGAA CACGCTGCAT CTGCAAATGA
          ATTCACCATC TCCAGAGACA ATTCCAAGAA CACGCTGTAT CTACAAATGA
          ATTCACCATC TCCAGAGACA ATTCCAAAAA CACGTTGTAT TTAGAAATGA
          ATTCACCATC TCCAGAGACA ATTCCAAGAA CACGCTGTAT CTGCAAATGA
          ATTCACCATC TCCAGAGACA ATTCCAAGAA CACGCTGTTT CTGCAAATGA
          ATTCACCATC ACCAGAGACA ATTCCAAGAA CACGGTGTTC CTGCAAATGA
          ATTAATCATC TCCAGAGACA ATTCCAAGAA CACTTTATTT CTACACATGA
          ATTCACCATC TCCAGAGACA ATTCCAAGAA CACGCTGTAT CTGCAAATGA
          ATTCACCATC TCCAGAGACA ATTCCAAGAA CACGCTGTTC CTGCAAATGA
          ATTCACCATC TCCAGAGACA ATTCCAAGAA CACGCTGTAT CTGCAAATGA
          ATTCACCATC TCCAGAGACA ATTCCAAGAA CACGCTGTAT CTGCAAATGG
          AATCACCATC TCCAGAGACA ATTCCAAGAA CACCCTATAT CTGCAAATGA
          ATTCACCATC TCCAGAGACA ATTCCAAGAA CACGCTCTAT CTGCAAATGA
          ATTCGCCATC TCCAGAGACA CCTCCAAGAA CGCACTGTAT CTGCAAATGA
          ATTCACCATC TCCAGAGAGA ATTCCAAGAA CATGTTGTAT CTGCAAATGA
          CCTCTCCATC TCCAGAGACA ATTCCAAGAG CACTCTTTAT CTACAAATGA
          ATTCACCATC TCCAGAGAGA ATTCCAAGAA CATGTTGTAT CTGCAAATGA
          ATTCACCATC TCCAGAGACA ATTCCAAGAA CACGCTGTAT CTGCAAATGA
          ATTCACCATC TCCAGAGACA GTTCCAAGAA CACCCTGTAT CTCCAAATGG
          GTTCACCATC TCCAGAGACA ATTCCAAGAA CACGCTCTAT CTGCAAATGA
          ATTCACCATC TCCAGAGACA ATTCCAAGAA CACGCTGTAT CTGCAAATGA
          ATTCAGCATC TCCAGAGATA ATTCCAAGAA CGCCCTGTAT CTGCAAATGA
          ATTCACCATC TCCAGAGACA ATTCCAAGAA CACGCTGTAT CTGCAAATGA
          CTTCACCATC TCCAGAGACA ATTCCAAGAA CACGCTGCAT CTGCAAATGA
          ATTCACCATC TCCAGAGACA ATTCCAAGAA CACGGTGTAC TTGCAAATGA
          ATTCATCGTC TCCAGAGACA ATTCCAAGAA TATGTTGTAT CTGCAAATGA
          ATTCACCATC TCCAGAGACA ATTCCAAGAA CACGCTGTAT CTGCAAATGA
          ATTCAGCATC TCCAAAGACA ATTCCAAGAA CACACTGTTT CTACAAATGA
          ATTCACCATC TCCAGAGACA ATTCGAAGAA CACGTTGTAT TTGCAAATGA
          ATTCACCATC TCCAGAGACA ATTCCAAGAA CACGCTGTAT CTGCAAATGA
          ATTCGCCATC TCAAGAGACA ATTCCAAGAA CACCCTGTTT CTCCAAATGA
          ATTCGTCATC TCCAGAGACA ATTCCAAGAA CACCCTGTCT CTGCAAATGA
          ATTCACCATC TCCAGAGACA ATTCCAAGAA CACGCTGTAT CTGCAAATGA
          ATTCACCATC TCCAGAGACA ATTCCAAGAA CACGGTGTAT CTGCAAATGA
          ATTCACCATC TCCAGAGACA ATTCCAAGAA CACGCTGTAT CTGCAAATGA
          ATTCACCATC TCCAGAGACA ATTCCAAGGG CACGCTGTAT CTGCAAATGA
          CTTCACCATC TCCAGAGACA ATTCCAAGAA CACGCTGCAT CTGCAAATGA
          ATTCACCATC TCCAGAGACA ACTCCAAGAA CACGCTGTAT CTGCAAATGA
          ATTCACCATC TCCAGAGACA ATTCCAAGAA CACGCTGTAT CTGCAAATGA
          ATTCACCATC TCCAGAGACA ATTCCAAGAA CACGGTCTTT TTGCAAATGG
          ATTCACCATC TCCAGAGACA ATTCCAAGAA CACGCTGTAT CTCCAAATGG
          ATTCACCATC TCCAGAGACA ACTCCAAGAA CGCGCTGTAT CTGCAAATGA
          ATTCACCATC TCCAGAGACA ACTCCAAGAA CGCGCTGTAT CTGCAAATGA
          ATTCACCATC TCCAGAGACA TTTCCAAGAA CACGTTGTAC CTGCAAATGA
          ATTCTCCATC TCCAGAGACA ATTCCAAGTA CACGCTGTAT CTGCAAATGA
          ATTCACCATC TCCAGAGACA ACTCCAAGAG CGCGCTGTTT CTGCAAATGA
          ATTCACCATC TCCAGAGACA ATTCAAAGAA CACGCTGTAT CTGCAAATGA
          CTTCACCGTC TCCAGAGACA ATTCCAAGAA CACGCTGTAT TTGCAAATGA
          ACTCACCATC TCCAGAGACA ATTCCAAGAA TACACTGTTT CTGCAAATGA
          ATTCACCATC TCCAGAGACA ACTCCAAGAA CGCGCTGTAC CTACAAATGA
          ATTCATCATC TCCAGAGACA ACTCCAAGAA CACATTATTT CTCCACATGA
          ATTCACCATC TCCAGAGACC AATCCAAAAA CACCCTTTAT CTACAAATGA
          ATTCACCATC TCCCGAGACA ATTCCAAGAA CAATTTGTTT CTGCAAATGA
          TTTCAGCGTC TCCACAGACA TTTCCAAGAA CACCCTATAT CTGCAAATGA
          ATTCACCATC TCCAGAGACA ATTCCAAGAA CACGCTGTTT CTGCAAATGA
          CTTCACCATT TCCAGAGACA ATTCCAAGAA CACACTGTAT CTGCAAATGA
          ATTCACCATC TCCAAAGACA ATTCCAAGAA CACACTATTT CTACAAATGA
          ATTCACCATC TCCAGGGACA ATTCCAAGAA CACGCTGTAT ATGCAAATGA
          ATTCACCATT TCCAGAGACA ATTCCAAGAA TACGATGTCT CTGCAAATGA
          ATTCTTCATC TCCAGAGACA ATTCCAAGAA CACGCTGTTT CTCGAAATGA
          CTTCACCATT TCCAGAGACA ATTCCAAGAA CACACTGTAT CTGCAAATGA
          ATTTATCATC TCCAGAGACA ATTCCAAGAA CACGCTATAT CTGCAAATGA
          ATTCACCATC TCCAGAGACA ATTCCAAGAA CACACTGTCT CTGCAAATGA
          ATTCACCATC TCCAGAGACA ACTCCAAGAA CGCGCTGTAT CTGCAAATGA
          CTTCACCATC TCCAGAGACA ATTCCAAAAA CACACTGTAT CTACAAATGA
          ATTCACCATC TCCAGAGACA ACTCCAAGAA CGCGCTGTAT CTGCAAATGA
          ATTCACCATC TCCAGAGACA ATTCCAAGAA CACGCTATAT CTACAAATGA
          CTTCACCATT TCCAGAGACA ATTCCAAGAA CACACTGTAT CTGCAAATGA
          ATTCACCATC TCCAGAGACC AATCCAAGAA CACCCTTTAT CTGCAAATGA
          ATTCACCATC TCCAGAGACA ATTCCAAGAA CACCCTCTAT CTGCAAATGA
          ATTCATCATC TCCAGAGACA ATTCCAAGAA CACACTGTTT CTACAAATGA
          ATTCACCATC TCCAGAGACA ATTCCAAGAA CACTCTCTTT CTGGAGATGA
          ATTCACCATC TCCAGAGACA ATTCCAAGAA CACGCTCTAT CTGCAAATGA
          ATTCACCATC TCCAGAGACA ATTCCAAGAA CACACTTTAT CTGCAAATGA
          ATTCAGCATC TCCAAAGACA ATTCCAAGAA CACACTGTTT CTACAAATGA
          ATTCACCATC TCCAGAGACA ACTCCAGGAA CACGGTATCT CTGCAAATGA
          ATTTACTATC TCCAGAGACA ACTCCAAGAA CGCGCTGTAT TTGCAAATGA
          ATTCACCATC TCCAGAGACA ACTCCAACAA CACGCTGTAT CTGCAAATGA
          ATTCACCATC TCCAGAGACA ATTCCAAGAA CACCCTGTAT CTCCAAATGG
          CTTCACCATC TCCAGAGACA ATTCCAAGAA CACGCTGCAT CTGCAAATGA
          ATTCTACATC TCCAGAGACA ATTCCAAGAA CACTCTGTTT CTCGAAATGA
          ATTCACCATC TCCAGAGACA ATTCCAAGAA CACGCTGTCT CTGCAAATGA
          ATTCACCATC TCCAGAGACA ATTCCAAAAA CACGGTGTAT CTGCAAATGA
          CTTCACCATC TCCAGAGACG ATTCCAAGAG CACACTGTAT CTGCAAATGA
          ATTCACCATC TCCAGAGACA ATTCCAAGAA CACGCTGTAT CTGCAAATGA
          ATTCACCATC TCCAGAGACA ATTCCAAGAA CACGCTCTAT CTGCAAATGA
          GTTCACCATC TCCAGAGACA ATTCCAAGAA CACGCTGTAT CTGCATATGA
          ATTCATCATC TCCAGAGACA ATTCCAAGAA TACGCTGTCT CTGCAAATGA
          ATTCACCATC TCCAGAGACA ATTCCAAGAA TACACTGTTT CTACAAATGA
          CTTCACCATC TCCAGAGACA ATTCCAAGAA CACACTGTTT CTACAAATGA
          ATTCACCATC TCCAGAGACA ATTCCAAGAA TACTGTCTTT CTGGAGGTGA
          ATTCACCATA TCCAAAGACA ATTCCAAGAA CACACTGTTT CTACAAATGA
          ATTCAGCATC TCCAGAGACA ATTCCAAAAA CACGCTGTAT CTGCAAATGA
          ATTCACCATC TCCAGAGACA ATTCCAAGAA CACGCTGTAT CTGCAAATGA
          ATTCAGCATC TACAGAGACA ATTCCAAGAA CACGCTGTAT CTCCAAATGG
          ATTCACCATC TCCAGAGACA ATTCCAAGAA CACGGTGTAT CTGCAAATGA
          ATTCAGCATC TCCAGAGACA ATTCCAAGAA CACGGTGTAT TTGCAAATAA
          ATTCACCATC TCCAGAGACA ATTCCAAGAA CACGCTGTAT CTGCAAATGA
          TCTCACCATC TCCAGAGACA ATTCCAAGAG CACGCTGTTT TTGCAAATGA
          ATTCAGCATC TCCAAAGACA ATTCCAAGAA CACACTGTTT CTACAAATGA
          ATTCACCATA TCAAGAGACA ATTCCAAGAA GACGCTGTTT CTCCAAATGA
          ATTCACCATC TCCAGAGACA GTTCCAAGAA CACGCTCTAT CTGGAAATGA
          ATTCACCATC TCCAGGGACA ATTCCAGGAA CACACTGTAT TTGCAACTGA
          ATTCTACATC TCCAGAGACA ATTCCCAGAA CACTCTGTTT CTCGAAATGA
          ATTCACCATC TCCAGAGAGA ATTCCAAGAA CACGCTGTTT CTGCAAATGA
          ATTCACCATC TCCAGAGACT ATTCCAAGAA TACACTGTTT CTACAAATGA
          ATTCACCATC TCCAGAGAGA ATTCCAAGAA CATATTGTAT CTGCAAATGA
          ATTCAGCATC TCCAAAGACA ATTCCAAGAA CACACTGTTT CTACAAATGA
          ATTCACCATA TCCAAAGACA ATTCCAAGAA CACACTGTTT CTACAAATGA
          ATTCACCATC TCCAGAGACA ATTCCAAGAA CACGCTGTAT CTGCAAATGA
          CCTCTCCATC TCCAGAGACA ATTCCAAGAG CACTCTTTAT CTACAAATGA
          ATTCACCATC TCCAGAGACA ATTCCAAAAA CACGCTGTAT CTGCAAATGA
          ATTCACCATC TCCAGAGACA ATTCCAAGAA CACACTGTTT TTACAAATGA
          ATTCAGCATC TCCAAAGACA ATTCCAAGAA CACACTGTTT CTACAAATGA
          TCTCACCATC TCCAGAGACA ATTCCAAGAG CACGCTGTTT TTGCAAATGA
          ATTCACCATC TCCAGAGACA ACTCCAAGAA CACGGTATCT CTGCAAATGA
          ATTCACCACG TCCAGAGACA ATTCCAAGAA CACGCTGAAT CTGCAAATGA
          ATTCACCATC TCCAGAGACA ATTCCAAGGG CACGCTGTAT CTGCAAATGG
          ATTCACCATC TCCAGAGACA ATTCCAAGAA CACGCTGTCT CTGCAAATGA
          ATTCAGCATC TCCAGAGACA ATTCCAAGAA CACACTGTAT CTGCAAATGA
          ATTCACCATC TCCAGAGACA ATTCCAAGAA CACGCTGTAT CTGCAAATGA
          ATTCACCATC TCCAGAGACA ATTCCAAGAA CACGCTGTAT CTGCAAATGA
          CTTCACCATC TCCAGAGACA ATTCCAAGAA CACACTATAT CTACAAATGA
          ATTCACCATC TCCAGAGACA ATTCCAAGAA CACACTGTTT CTACAAATGA
          ATTCACCATC TCCAGAGACA ATTCCAAGAA CACGCTGTAT CTGCAAATGA
          ATTCACCATC TCCAGAGACA ATTCCAAGAA CACGCTGTAT CTGCAAATGA
          ATTCACCATC TCCAGAGACA ACTCCAAGAA CGCGCTGTAT CTGCAAATGA
          ATTCACCATC TCCAGAGACA ATTCCAAGAA CACTCTGTAT CTGCAAATGA
          ATTCACCATC TCCAGAGACA ACTCCAAGAA CGCGCTCTAT CTGCAAATGC
          ATTCACCATC TCCAGAGAGA ATTCCAAGAA CACGCTGTAT CTGCAAATGA
          CTTCACCATC TCCAGAGACA ATTCCAAGAA CACGCTGCAT CTGCAAATGA
          ATTCACCATC TCCAGAGACA ATTCCAAAAA CACGCTCTAT CTGGAAATGA
          ATTCGCCATC TCCAGGGACA ACGCCAAGAA CTTACTTCAT CTGCAAATGA
          ATTCATCGTC TCCAGAGACA ATTCCAAGAA CACATTGTAT CTGCAAATGA
          ATTCACCATC TCCAAAGACA ATTCCAAGAA CACATTGTTT CTACAAATGA
          ATTCACCATC TCCAGAGACA ATTCCAAGAA CACTCTGTAT CTGCAAATGA
          ATTCACCATA TCCAGAGACA CTTCCAAGAA ATTGATGTAT CTGCAAATGA
          CTTCACCATC TCCAGAGACA ATTCCAAGAA CACGCTGTAT CTGCAAATGA
          ATTCACCATC TCCAGAGACA ACTCCAAGAA CACGGTATCT CTGCAAATGA
          ATTCACCATC TCCAGAGACA ATTCCAGGAA CACTCTGTAT CTGCAAATGA
          CTTCATCATT TCCAGAGACA ATTCCAAGAA CACACTGTAT CTGCAAATGA
          ATTCACCATC TCCAGAGACA ATTCCAAGAA CACGCTGTCT CTGCAAATGA
          ATTCACCATC TCCAGAGACA ATTCCAAGAA CACGGTATCT CTGCAAATGA
          ATTCACCATC TCCAGAGACA ATTCCAGGAA AACGCTGTAT CTGCAAATGA
          ATTCACCATC TCCAGAGACA ATTCCAAGAA CACGCTGTAT TTGCAAATGA
          ATTCACCATC TCCAGAGACA ATTCCAAGAA CACGCTGTCT CTGCAAATGA
          ATTCACCATC TCCAGAGACA ATTCCAAAAA TACGGTGTAT CTGCAAATGA
          ATTCAGCATC TCCAAAGACA ATTCCAAGAA CACACTGTTT CTACAAATGA
          ATTCACCATC TCCAGAGACA ATTCCAAGAA CACGGTGTAT TTGCAAATGA
          ATTCTTCATC TCCAGAGAAA ATTCCAAGAA CACGCTGTAT CTCCAAATGA
          CTTCACCATC TCCAGAGACA ATTCCAAGAA CACGCTGTAT CTGCAAATGA
          TTTCAGCGTC TCCACAGACA TTTCCAAGAA CACCCTATAT CTGCAAATGA
          TTTCACCGTC TCCAGAGACA ATTCCAAGAA CACGCTGTAT GTGCAAATGA
          ATTCACCATC TCAAGAGACA ATTCCAAGAA TACGGTGTTT CTCCAAATGA
          ATTCACCATC TCCAGAGACA ATTCCAAGAA CATGGTTTTT CTGCAAATGA
          ATTCACCATC TCCAGAGACA ATTCCAAGAA CACGCTGTTT CTGCAAATGA
          ATTCACCATC TCCAGAGAGA ATTCCAAGAA CATGTTGTTT CTGCAAATGA
          ATTCACCATC TCCAGAGACA GTTCCAAGAA CACTCTGTAT CTGCAAATGA
          ATTCAGCATC TCCAAAGACA ATTCCAAGAA CACACTGTTT CTACAAATGA
          NGTNTACATC TCCAGAGAAA ATTCCAAGAA CACGCTGTAT CTCCAAATGA
          ATTCACCATC TCCAGAGACC AGTCCAAGAA CACCCTTTAT CTGCAAATGA
          CTTCGCCATC TCCAGAGACA ATTCCAAGAA CACGCTGCAT CTGCAAATGA
          ATTCACCATC TCCAGAGACA ATTCCAAGAA CACGCTGTAT CTACAAATGA
          ATTCACCATC TCCAGAGACA ATTCCAAGAA CACGGTGTAT CTGCAAATGG
          ATTCACCATC TCCAGAGACA ATTCCAAGAA CACGCTGTAT CTGCAAATGA
          ATTCACCATC TCTAGAGACA ATTCCAAGAA CACGCTGTCT CTGCAAATGA
          ATTCTACATC TACAGAGACA ATACCAAGAA CACGATGTAT CTCGAAATGA
          CTTCACCATC TCCAGAGACA ATTCCAAGAA CACACTGTAT CTGCAAATGA
          ATTCACCATA TCCAGAGACA ATTCCAAGAA CACGCTGTAT CTGCAAATGA
          ATTCACCATC TCCAGAGAGA ATTCCAAGAA CACGCTGTAT CTGCAAATGA
          ATTCACCATC TCCAGAGACA ATTCCAAGAA CACACTATAT CTGCAAATGA
          ATTCACCATC TCCAGAGACA ATTCCAAGAA CACGATGTTT CTGCAAATGA
          GTTCACCATC TCCAGAGAGA ATTCCAAGAA CACGCTGTAT CTGCAAATGA
          ATTCACCATC TCCAGAGACA ATTCCAAGAA CACGCTATAT TTGCAAATGA
          ATTCACCATC TCCAGAGACA ATTCCAAGAA CACGCTGTAT GTGCAAATGA
          ATTCACCATC TCCAGAGACA ATTCCAAGAA CACGCTGTAT CTGCAAATGA
          ATTCACCATC TCCAGAGACA ATTCCGAGAA CACGCTGTAT CTGCAAATGA
          ATTCACCATT TCCAGAGACA ATTCCAAGGG CACGCTATAT CTTCAAATGG
          CTTCTTCATC TCCAGAGACA ACACCAAGGA CACGCTGTAT CTCCAAATGG
          ATTCAGCATC TCCAAAGACA ATTCCAAGAA CACACTGTTT CTACAAATGA
          ATTCACCATC TCCAGAGACA ATTCCAAGAA CACGCTGTTC CTGCAAATGA
          ATTCACCATC TCCAGAGACA ATTCCAAGAA CACCCTGTAT CTGCAAATGA
          CTTCACCATT TCCAGAGACA ATTCCAAGAA CACGCTGTAT CTGCAAATGA
          ATTCACCATC TCCAGAGACA ATTCCAAGAA CACACTATAT CTGCAAATGA
          ATTCACCATC TCCAGAGACA ATTCCAAGAA CACGCTGTAT TTGCAAATGA
          ATTCACCATC TCCAGAGACA ATTCCAAGAA CACGCTATAT TTGCAAATGA
          ATTCACCATC TCCAGAGAGA ATTCCAAGAA CACGCTCTAT CTTCAAATGA
          ATTCACCATC TCCAGAGACA ATTCCAAAAA CACGGTGTAT CTGGAGATGA
          TTTCACCGTC TCCAGAGACA TTTCCAAGAA CACGTTGTAC CTGCAAATGA
          ATTCACCATC TCCAAAGACA ATTCCAAGAA CACACTATTT CTACAAATGA
          ATTCACCATC TCCAGAGACA ACTCCAAGAA CACGCTGTAT TTGCAAATGA
          ATTCACCATC TCCAGAGACA ATTCCAAAAA CACGCTGTCT CTGCAAATGA
          CCTCACCATC TCCAGAGACA ATTCCAAGAA CACGCTGTTT TTGGAAATGA
          ATTCACCATC TCCAGAGAGA ATTCCAAGAA CACGCTGTAT CTGCAAATGA
          ATTCACCATC TCCAGAGACA ATTCCAAGAA CACGCTATAT CTTCAAATGA
          ATTCACCATC TCCAGAGACA GTTCCAAGAA CACTCTCTAT CTGCAAATGA
          ATTCACCATC TCCAGAGACA ATTCCAAGAA CACGCTGTAT CTGCAAATGA
          ATTCACCATC TCCAGAGACA ATCCCAAGAA CACGCTGTTT CTCCAAATGA
          ATTCAGCGTC TCCAGAGACA ACTCCAAGAA CGCGCTGTAT TTGCAAATGA
          ATTCACGATC TCCAGAGACA ACTCCAAGAA CGCGCTGTAT CTGCAAATGA
          ATTCACCATC TCCAGAGACA ATTCCAAGNN NNNNGTGTAT CTTGAAATGA
          CTTCACCATC TCCAGAGACA ATTCCAAGAA CACACTGTAT CTGCAAATGA
          ATTAAGCATC TCCAGAGACA ACTCCAAGAA CACTCTATAT CTGCAAATGA
          TTTCACCGTC TCCAGAGACA TTTCCAAGAA CACGTTGTAC CTGCAAATGG
          ATTCACCATC TCCAGAGAGA ATTCCAAGAA CATATTGTAT CTGCAAATGA
          ATTCACCATC TCCAGAGACA GTTCCAAGAA CACGCTCTAT CTGGAAATGA
          ATTCACCATC TCCAGAGACA ATTCCAAGAA CACGCTGTAT CTGCAAATGA
          ACTCACCATC TCCAGAGACA ATTCCAAGAA CACGTTGTAT TTGCAAATGA
          ATTCACCATC TCCAGAGACA ATTCCAAGAA CACGGTGTAT CTGCAAATGG
          ATTCACCATC TCCAGAGACA ATTCCAAAAA CACGGTGTAT CTGCAAATGA
          ATTTACCATC TCCAGAGACA ATTCCAAGGA TACGCTGTAT CTGCAAATGG
          ATTCACCATC TCCAGAGACA ATTCCAAGAA CACGTTGTAT CTGCAAATGA
          ATTCACCATC TCCAGAGACA ACTCCAAGAA CGCGCTGTAT CTGCAAATGA
          ATTCACCATT TCAAGAGACA ATTCCAAGAA CACGGTGTTT CTCCAAATGA
          ATTCACCATC TCCAGAGACA ATTCCAAGAA CACGCTGTAT CTGCAAATCA
          ATTCACCCTC TCCAGAGACA ATTACAAGAA CACGGTGTAT TTGCAAATGA
          ATTCACCATC ACCAGAGACA ATTCTAAGAA CACGCTGTAT CTGCAAATGA
          ATTCACCATC TCCAGAGACA ATTCCAAGAA CACACTATTT CTACAAATGA
          ATTCACCATC TCCCGAGACA ATTCCAAGAA CAATTTGTTT CTGCAAATGA
          ATTCACCGTC TCCAGAGAGA ATTCCAAGAA CACGCTGTTT CTGCAAATGA
          ATTCACCATC TCCAAAGACA ATTCCAAGAA CACACTATTT CTACAAATGA
          ATTCACCATC TCCAGAGACA ATTCCAAGAA CACGCTGTCT CTGCAAATGA
          TTTCACCGTC TCCAGAGACA TTTCCAAGAA CACGTTGTAC CTGCAAATGA
          ATTCACCATC TCCAGAGACA ACTCCAAGAA CACGGTGTAT CTCCAAATGA
          ATTCACCATC TCCAGAGACA ATTCCAAGAA CACGCTGTCT CTGCAAATGA
          ATTTACCATC TCCAGAGACA ATTCCAAGAA CACGATATTT CTCCAAATGA
          ATTCACCATC TCCAGAGACA ATTCCAAGGA TACGCTGTAT CTGCAAATGG
          ACTCACCATC TCCAGAGACA ATTCGAAGAA CACACTGTTT CTACAAATGA
          ATTCACCATC TCCAGAGACA ATTCCAAGAA CACGGTGTAT CTGCAAATGA
          ATTCACCATC TCCAGAGACA ATTCCAAGAA CACGCTGTAT CTGCAAATGA
          CTTCACCATC TCCAGAGACA ATTCCAAGAA CACGCTGCAT CTGCAAATGA
          ATTCACCATC TCCAGAGAGA ATTCCAACAA CATGTTGTAT CTGCAAATGA
          ATTCACCATC TCCAGAGACA ATTCCAAGAA CACACTGTAT CTGCAAATGA
          ATTCACCATC TCCAGAGACA ATTCCAGGAA CACGCTGTAT CTGCAAATGA
          ATTCACCATC TCCAGAGACA ATTCCAAGAA CACGCTGTAT CTGCAAATGA
          ATTCAGCATC TCCAGAGACA ATTCCATAAA CACGGTGTAT CTCCAGATGA
          ATTCACCATC TCCAGAGACA ATTCGAAGAA CACACTGTAT CTGCAAATGA
          ATTCTCCATC TCCAGAGACA ATTCCAAGAA CACGCTGTAT CTGCAAATGA
          ATTCACCATC TCCAGAGACA ATTCCAAGAA CACCCTGTCT CTGCAAATGA
          TTTCACCGTC TCCAGAGACA TTTCCAAGAA CACGTTGTAC CTGCAAATGA
          CTTCACCATT TCCAGAGACA ATTCCAAGAA CACACTGTAT CTGCAAATGA
          ATTCACCATC TCCAGAGACA ATTCCAAAAA CACGGTGTAT CTGCAAATGA
          GTTCACCATC TCCAGAGACA ATTCCAAGAA CACGCTGTAT CTGCAAATGA
          TTTCACCGTC TCCAGAGACA TTTCCAAGAA CACGTTGTTC CTGCAAATGA
          ATTCACCATC TCCAGAGACA ATTCCAAGAA CACGTTGTAT CTGCAAATGA
          ATTCATCGTC TCCAGAGACA ATTCCAAGAA CACGTTGTAT CTGCAAATGA
          CCTCTCCATC TCCAGAGACA ATTCCAAGAG CACTCTTTAT CTACAAATGA
          ATTCATCATC TCCAGAGACA ATTCCAAGAA CACATTATTT CTACACATGA
          ATTCACCATC TCCAGAGACA ATTCCAAGAA CACGCTGTTC CTGCAAATGA
          ATTCACCATC TCCAGAGACA ATTCCAAGAA CACGTTGTTT CTCCAAATGA
          ATTCATCGTC TCCAGAGACA ATTCCAAGAA CACGTTGTAT CTGCAAATGA
          ATTCATCATC TCCAGAGATA ATTCCAAGAA CGCCCTGTAT CTGCAAATGA
          ATTCACCATC TCCAGAGACA ATTCCAAGAA CACGGTGTAT CTGCAAATGA
          ATTCACCATC TCCAGAGACA ATTCCAAGAA CACGCTGTAT CTGCAAATGA
          TCTCACCATC TCCAGAGACA ATTCCAAGAG CACGCTGTTT TTGCAAATGA
          TTTCACCGTC TCCAGAGACA TTTCCAAGAA CACGTTGCTC CTGCAAATGA
          ATTCACCATC TCCAGAGACA ATTCCAAGAA CACACTGTCT CTACAAATGA
          ATTCACCATC TCCAGAGACA ATTCCAAGAA CACCCTGTCT CTGCAAATGA
          ATTCACCATC TCCAGAGACA ATTCCAAGAA CACGCTGTAT TTGCAAATGA
          ATTCACCATC TCCAGAGACA ATTCCAAGAA CACGCTGTAT CTGCAAATCA
          ATTCATCATC TCCAGAGATA ATTCCAAGAA GACATTATTT CTACACATGA
          ATTCACCATC TCCAGAGACA ATTCCAAGAA CACGCTGTAT CTGCAAATGA
          ATTCACCATC TCCCGAGACA ATTCCAAGAA CAACTTGTAT CTGCAAATGA
          ATTCACCATC TCCAGAGACC AATCCAAAAA CACCCTTTAT CTACAAATGA
          CTTCACCATC TCTAGAGACA ATTCCAAGAA CACACTGTAT CTGCAAATGA
          ATTCACCATC TCCAGAGACA ATTCCAAGAA CACGCTGTTC CTGCAAATGA
          ATTCGCCATC TCCAGAGACA ATTCCAAGAA CACTCTGTAT TTGCAAATGA
          ATTCACCATC TCCAAAGACA ATTCCAAGAG CACACTATTT CTACAAATGA
          ATTCACCATC TCCAGAGACA ATTCCAAGAA CACGGTGTAT CTGCAAATGA
          CTTCACCATT TCCAGAGACA ATTCCAAGAA CACACTGTAT CTGCAAATGA
          ATTCACCATT TCCAGAGACA ATTCCAAGAA CACACTATAT CTGCAAATGA
          ATTCACCATC TCCAGAGACA ACGCCAAGAA CACGCTGTAT CTGCAAATGA
          CCTCACCATC TCCAGAGACA ATTCCAAGAA CACGCTGTAT CTGCAAATGA
          ATTCACCATC TCCAGAGACA ATTCCAAGAA CACGCTGTAT TTGCAACTAA
          ATTCACCATC TCCAGAGACA ATTCCAAGAA CACGGTGTAT CTGCAAATGA
          ATTCTACATC TCCAGAGACA ATACCAAGAA CACGGTGTAT CTCCAAATGG
          ATTCACCATC TCCAGAGACA ATTCCAAGAA CACGCTCTAT CTGCAAATGA
          ATTCACCATC TCCAGAGACA ATTCCAAGAA CACGGTGTAT TTGCAAATGA
          ATTCACCATC TCCAGAGACA ATTCCAAGAA CACGCTGTAT TTGCAGATGA
          ATTCAGTATC TCCAGAGACA ATTCCAAGAA CACGCTGTTT CTCCAAATGA
          ATTCACCATC TCCAAAGACA ATTCCAAGAG CACACTATTT CTACAAATGA
          ATTCACCATT TCCAGAGACA ATTCCAAGAA CACACTATAT CTGCAAATGA
          ATTCACCATC TCCAGAGACA ATTCCAAAAA CACGGTGTAT CTGCAAATGA
          ATTCATTATC TCCAGAGACA ATTCCAAGAA CACACTGTTT CTACAAATGA
          TTTCACCGTC TCCACAGACA TTTCCAAGAA CACGTTGTAC CTGCAAGTGA
          CTTCATTATC TCCAGAGACA ACTCCAAGAA TTCGTTGCAT CTGCAAATGA
          CTTTACCATC TCCAGAGACA ACTCCAAGAA CACACTATAT CTACAAATGA
          ATTCACCATC TCCAGAGACA ATTCCAAGAA CACGCTGTAT CTCCAAATGG
          ATTCACCATC TCCAGAGACA ATTCCAAGAA TACACTGTTT CTACAAATGA
          ATTCACCGTC TCCAGAGACA ATTCCAAGAA CACAGTGTAT CTGCAAATGA
          ATTCACCATC TCCAGAGACA ACTCCAAGAA CACGGTGTTT CTGCAAATGA
          ATTCACCATC TCCAGAGACA ATTCCAAGAA CACGCTGTCT CTGCAAATGA
          ACTCACCATC TCCAGAGACA ATTCAAAGAA CACGGTGTAT CTGCAAATGA
          ATTCACCATC TCCAAAGACA ATTCCAAGAA CACACTATTT CTACAAATGA
          ATTCACCATC TCCAGAGACA ATTCCAAAAA CACGCTGTAT CTGGAAATGA
          ATTCACCATC TCCAGAGACA ATTCCATAAA CACGGTGTAT CTCCAGATGA
          ATTCACCATC TCCAGAGACA ACTCCAAGAA CACGGTATCT CTGCAAATGA
          ATTCACCATC TCCAGAGACA ATTCCAAAAA CACGGTGTAT CTGGAGATGA
          ATTCACCATC TCCAGAGACA ATTCCAAGAA CACCCTCTAT CTGCAAATGA
          ATTCACCATC TCCAGAGACA ACTCCAAGAA CGCGCTGTAT CTGCAAATGA
          ATTCACCATC TCCAGAGACA ATTCCAAGAA CACGGTGTAT CTGCAAATGA
          ATTCACCATC TCCAGAGACA ACTCCAAGAA CGCGCTGTAT CTGCAAATGA
          ATTCACCATC TCCAGAGAGA ATTCCAAGAA CACGCTGTAT CTGCAAATGA
          ATTCACCATC TCCAGAGACA ATTCCAAGAA CACGTTGTAT TTGGAAATGA
          ACTCACCATT TCCAGAGACG ATTCTAAGAA GACACTGTAT CTGCAAATGG
          CTTCGCCATC TCCAGAGACA ATTCCAAGAA CACGCTGCAT CTGCAAATGA
          ATTCACCATC TCCAGAGACA ATTCCAAGAA CACGCTGTTT CTCCAAATGA
          ATTCACCATC TCCAGAGACA ATTCCAAGAA CACGCTGTTT CTGCAAATGA
          ATTCACCATC TCCAGAGACA ATTCCAAGAA CACGGTGTAT CTGCAAATGA
          CTTCACCATC TCCAGAGACA ATTCCAAGAA CACGCTGTAT CTGCAAATGA
          ATTCACCATC TCCAGAGACA ATTCCAAGAA CACGCTGTTC CTGCAAATGA
          ATTCACCATC TCCAGAGACA ATTCCAAGAA CACGCTGTAT CTCCAAATGG
          TCTCACCATC TCCAGAGACA ATTCCAAGAG CACGCTGTTT TTGCAAATGA
          ATTCACCATC TCCAGAGACA GTTCCAAGAA CACGCTCTAT CTGGAAATGA
          ATTCACCGTC TCCAGAGACA ATTCCAAGAA CACGCTGCAT CTGCAAATGA
          ATTAACCATC TCCAGAGACA ATTCCAGGAA CACACTCTTT CTGCAAATGA
          ATTCACCATC TCCAGAGACA ATTCCAAGAA TACGCTGTTT CTTCAAATGA
          ATTCACCATC TCCAGAGACA ATTCCAAGAA TACACTGTTT CTACAAATGA
          ATTCACCATC TCCAGAGACA ATTCCAAGAA CACGGTGTAT CTGCAAATGA
          ATTCACCATC TCCAGAGACA ATTCCAAGAA CACGCTGTAT GTGCAAATGA
          ATTCACCATC TCCAGAGACG ATTCCAAGAA CACGCTGTTT CTGCAAATGA
          ATTCACCATC TCCAGAGACA ATTCCAAGAA CACGCTATCT CTGCAAATGA
          ATTCACCATC TCCAGAGACA ATTCCAAGAA CACGCTGTAT CTGCAAATGA
          ATTCACCATC TCCAGAGACA ATTACAAGAA CACGCTGTAT CTGCAAATGA
          GTTCACCATC TCCAGAGACA ATTCCAAAAA TACACTGTAT CTGCAAATGA
          ATTCACCATC TCAAGAGACA ATTCCAAGAA TTCGTTGTTT CTCCAAATGA
          ATTCACCATC TCCAGAGACA ACTCCAAGAA CATGTTGTTT CTGCAAATGA
          ATTCACCATC TCCAGAGACA ATTTCAAGGA CACGCTGTAT CTGCAAATGA
          ATTCGTCATC TCCAGAGACA ATTCCAAGAA CACATTATTT CTACACATGA
          ATTCATCATC TCCAGAGACC AATCCAAGAA CACCCTTTAT CTGCAAATGA
          ATTCACCATC TCCAGAGAGA ATTCCAAGAA CACGCTCTAT CTTCAAATGA
          ATTCACCATC TCCAGAGACA ACTCCAAGAA CGCGCTGTAT CTGCAAATGA
          CTTTACCATC TCCAGAGACA ATTCCAAGAA CACACTGTAT CTAGAAATGA
          ATTCACCATC TCCAGAGACA ATTCCAAGAA CACGCTGTAT CTGCAAATGA
          ATTCACCATC TCCAGAGACA ATTCCAAGAA CACGCTCTAT CTGCAAATGA
          ATTCACCATC TCCAGAGACA ATTCCAAGAA CACGCTGTAT CTCCAAATGG
          ATTCACCATC TCCAGAGACA ATTCCAAGAA CACCCTGCAT CTGCAAATGA
          ATTCAGCATC TCCAGAGACA ATTCCATAAA CACGGTGTAT CTCCAGATGA
          ATTCACCATC TCCAAAGACA ATTCCAAGAG CACACTGTTT CTACAAATGA
          ATTCACCATC TCCAGAGACA ATTCCAAGAA CACGGTGTCT CTGCAAATGA
          ATTCACCATC TCCAGAGACA ACTCCAAGAA CGCGCTGTAT CTGCAAATGA
          ATTCACCATC TCCAGAGACA ATTCCAGGGA CACGCTGTTT CTGGAAATGA
          ATTCACCATC TCCAGAGAGA ATTCCAAGAA CACGCTCTAT CTTCAAATGA
          ATTCACCATC TCCAGAGACA ATTCCAAGAA CACGGTGTTC CTGCAAATGA
          ATTCACCATC TCCAGAGACA ATTCCAAAAA CACGCTGTAT CTGCAAATGA
          ATTCACCATC TCCAGAGACA ATTCCAAGAA CACGCTGTAT CTGCAAATGA
          ATTCACCATC TCCAGAGACA ATTCCAAGAA CACGCTGTAT CTGCAAATGA
          ATTCATCATC TCCAGAGACA ATTCCAAGAA CACAGTGTTT CTTCACATGA
          GTTCAGCATC TCCAGAGACA ATTCCAAAAA CACGCTGTAT CTGCAAATGA
          ATTCACCATC TCCAGAGACA ACTCCAAGAA CGCGCTGTAT CTGCAAATGA
          ATTCACCATC TCCAGAGACA ATTCCAAGAA CACGTTGTAT TTGGAAATGA
          ATTCATCATC TCCAGAGACA ATTCCAAGAA CACATTATTT CTACACATGA
          ATTCACCATA TCCAAAGACA ATTCCAAGAA CACACTGTTT CTACAAATGA
          TCTCACCATC TCCAGAGACA ATTCCAAGAG CACGCTGTTT TTGCAAATGA
          ATTCACCATC TCCAGAGACA ATCCCAAGAA CACGCTCTAT CTGCAAATGA
          ATTCACCATA TCCAAAGACA ATTCCAAGAA CACACTGTTT CTACAAATGA
          ATTCGTCATC TCCAGAGACA ATTCCAAGAA CACCCTGTCT CTGCAAATGA
          ATTCACCATC TCCAGAGACA ATTCCAAGAA CACGCTGTAT CTGCAAATGA
          GTTCACCATC TCCAGAGACA ATTCCAAGAA CACGCTGTAT CTGCAAATGA
          ATTCACCATC TCCAGAGACA ACTCCAAGAA CGCGCTATAT CTGCAAATGA
          ATTCACCATC TCCAGAGACA ATTCCAAGAA CACGGTGTAT TTGCAAATGA
          ATTCACCATC TCCAGAGACA ATTCCAAGAA CACGCTGTAT CTCCAAATGG
          ATTCACCATC TCCAGAGACA ATTCCAAGAA CACACTCTAT CTGCAAATGA
          ATTCACCATC TCCAGAGACA ATTCCAAGAA CACGCTGTAT CTGCAAATGA
          ATTCACCATT TCCAAAGACA ATTCCAAGAA CACATTGTTT CTACAAATGA
          ATTCACCATC TCCAGAGACA ACTCCAAAAA CGCGCTCTAT CTGCAAATGA
          CTTTACCGTC TCCACAGACA TCTCCAAGAA CACCCTATAT CTGGAAATGA
          CTTCACCATC TCCAGAGACA ATTCCAAGAA CACACTATAT TTGCAAATGA
          ATTCACCATC TCCAGAGACA ATTCCAAGAA CACACTGTTT CTACAAATGA
          CCTCACCATC TCCAGAGACA ATTCCAAGAA CACGCTGTAT CTGCAAATGA
          ATTCACCATC TCCAGAGACA ATTCCAAGAA CACGCTGTAT CTGCAAATGA
          ATTCACCATC TCCAGAGACA ATTCCAAAAA CACGTTGTAT TTAGAAATGA
          TTTCACCGTC TCCAGAGACA TTTCCAAGAA CACGTTGTAC CTGCAAATGA
          ATTCACCATC TCCAGAGACA ATTCCAAGAA CACGCTATCT CTGCAAATGA
          ATTCAGCATC TCCAAAGACA ATTCCAAGAA CACACTGTTT CTACAAATGA
          CTTCACCATC TCCAGAGACA ATTCCAAGAA CACACTGTAT CTACAAATGA
          ATTCACCATC TCCAGAGACA ATTCCAAGAA CACCCTGTCT CTGCAAATGA
          ATTCACCATC TCCAGAGACA ATTCCAAGAA CACGCTGTAT CTCCAAATGG
          CTTCACCGTC TCCAGAGACA ATTCCAAGGA CACTCTGTAT CTGCAAATGA
          ATTCACCATC TCCAGAGACA ATTCCAAGAA CACATTGTAT CTGCAAATGA
          ATTCATCGTC TCCAGAGACA ATTCCAAGAA CACATTGTAT CTGCAAATGA
          ATTCACCATC TCCAGAGACA ATTCCAAGGG CACGCTGTAT CTGCAAATGG
          ATTCACCATC TCCAGAGACA ATTCCAAGAA CACGGTGTAT TTGCAAATGA
          ATTCATCATC TCCAGAGATA ATTCCAAGAA CACATTATTT CTACACATGA
          ATTCACCATC TCCAGAGACA ATTCCAAGAA CACACTGTAT CTGCAAATGA
          ATTCACCCTC TCCAGAGACA ATACCAAGAA CACGCTGTAT CTGCAAATGA
          ATTCACCATC TCCAGAGAGA ATTCCAAGAA CACGCTCTAT CTTCAAATGA
          GTTCAGCATC TCCAGAGACA ATTCCAAAAA CACGCTGTAT CTGCAAATGA
          AATCACCATC TCCAGAGACA ATTCCAAGAA CACCCTATAT CTGCAAATGA
          TCTCACCATC TCCAGAGACA ATTCCAAGAG CACACTGTTT TTGCAAATGA
          ATTCACCATC TCCAGAGACA ATTCCAACCA CACACTGTAT ATGCAACTGG
          ATTCAGTATC TCCAAAGACA ATTCCAAGAA CACACTGTTT CTACAAATGA
          ATTCATCATC TCCAGAGACA ATTCCAAGAA CACGCTGTAT CTGCAAATGA
          ATTCACCATC TCCAGAGACA ATTCCAAGAA CACGCTGTAT CTCCAAATGG
          ATTCACCGTC TCCAGAGACA ATTCCAAGAA GACGCTGTAT CTGCAAATGA
          ATTCACCATC TCCCGAGACA ATTCCAAGAA CAATTTGTTT CTGCAAATGA
          ATTCACCATC TCCAGAGACA ATTCCAAGAA CACACTCTAT CTGCAAATGA
          AATCACCATC TCCAGAGACA ANTCCAAGAA CACGCTGTAT CTGCAAATGA
          ATTCATCATC TCCAGAGACA ATTCCAACAA CACACTGTAT GTGCAAATGA
          ATTCACCATC TCCAGAGACA ACTCCGAGAA CACCCTATAT CTGCAAATGA
          ATTCACCATC TCCAGAGACA ATTCCAAGAA CACGGTGTAT TTGCAAATGA
          ATTCACCATC TCCAGAGACA ATTCCAAGAA CACGCTGTAT ATGCAAATGA
          CCTCGTCATC TCCAGAGACA ATTCCAAGAA CACACTGTAT CTGCAAATGA
          ATTCACCATC TCCAGAGACA ATTCCAAGAA CACGCTGCAT CTGCAAATGA
          ATTCTTCATC TCAAGAGACA ACTCCAAGAA CACGGTCTTT CTCGAAATGA
          ATTCACCATC TCCAGAGACA ATTCCAAGAA CACGCTGTAT CTCCAAATGG
          ACTCATCATC TCCAGAGACA ATTCCAAGAA CACATTATTT CTCCACATGA
          ATTCATCATC TCCAGAGACA ATTCCAAGAA CACATTATTT CTACACATGA
          ATTCACCATC TCCAGAGACA ATTCCAAGAA CACGCTCTAT CTGCAAATGA
          TTTCACCGTC TCCAGAGACA ATTCCAAGAG CACGCTGTAT CTGCAAATGA
          ATTCACCATC TCCAGAGACA ATTCCAAGAA CACGCTGTTC CTGCAGATGA
          CTTTAGCATC TCCAGAGACA ACTCCAAGAA CACACTATAT CTACAAATGA
          ATTTACCATC TCCAGAGACA ATTCCAAGAA CACGCTGTAT CTGCAAATGA
          ATTCACCATA TCCAAAGACA ATTCCAAGAA CACACTGTTT CTACAAATGA
          ATTCACCATC TCCAGAGACA ATTCCAAGAA CACGCTGTAT CTGCAAATGA
          ATTCACCATC TCCACAGACA ATTCCAAGAA CACACTGTAT CTGCAAATGA
          CCTCACCATC TCCAGAGACA ATTCCAAGAA TACGCTGTTT TTGCAAATGA
          ATTCACCATC TCCAGAGACA ATTCCAAGAA CACGGTGTAC TTGCAAATGA
          TTTCACCGTC TCCAGAGACA TTTCCAAGAA CACGTTGTAC CTGCAAATGA
          CTTCACCATT TCCAGAGACA ATTCCAAGAA CACACTGTAT CTGCAAATGA
          ATTCACCATC TCCAGAGACA GTTCCAAGAA CACGCTCTAT CTGGAAATGA
          ATTCACCATC TCCAGAGACC AATCCAAGAA CACCCTTTAT CTGCAAATGA

          ACAGCCTGAG AGCTGAGGAC ACGGCTGTGT ATTACTGT
          ACAGCCTGAG AGCTGAGGAC ACGGCTGTGT ATTACTGT
          ACAGCCTGAG AGCTGAGGAC ACGGCTGTGT ATCACTGT
          ACAGCCTGCG AGCTGAGGAC ACGGCTCTAT ATTTCTGT
          ACAGCCTGCG AACTGAGGAC ACGGCTCTCT ACTTCTGT
          ACAGCCTGAG AGCTGAGGAC ACGGCTGTGT ATTACTGT
          ACAGCCTGAG AACTGACGAC ACGGCTGTGT ATTACTGT
          ACAGCCTGCG ACCTGACGAC ACGGCTATGT ATTATTGT
          ACGGCCTGCG AGGAGAGGAC ACGGGTCTGT ATTACTGT
          ACAGTCTGCG ACCTGAGGAC ACGGCTGTCT ATTACTGT
          ATAGCCTGCG AGTTGAGGAC ACGGCCCTAT ATTTCTGT
          ACAGCCTGAG AGCTGAGGAC ACGGCTCTGT ATTACTGT
          ACAGCCTGCG AGTTGAGGAC ACGGCTCTGT ATTACTGT
          ACAGCCTGAG AGCTGAGGAC ACGGCTGTGT ATCACTGT
          GCTCCCTGCG AGTTGACGAC TCGGCTCTGT ATTTCTGT
          ACAGCGTGCG AGCTGAGGAC ACGGCTCTGT ATTACTGT
          ACAGCCTGCG ACTTGAGGAC ACGGCTCTCT ACTACTGT
          ACAGTCTGCG ACCTGAGGAC ACGGCTGTCT ATTTCTGT
          ACAGTCTGCG ACCTGAGGAC ACGGCTGTCT ATTACTGT
          ACACCCTGAG ACCTGAGGAC ACGGCTCTGT ATTATTGT
          ACAGCCTGCG ACCTGAGGAC ACGGCACTTT ATTATTGT
          GCAGCCTGCG AGCTGACGAC ACGGCTGTCT ATTACTGT
          ACAGCCTGCG AGCTGAGGAC ACGGCTCTCT ACTACTGT
          ACAGCCTGCG AGCTGAGGAC ACGGCTCTCT ATTACTGT
          ACAGCCTGAG AGCTGACGAC ACGGCTGTAT ATTATTGT
          ACAGCCTGCG ACCTGAGGAC ACGGCTCTAT ATTTCTGT
          ACAGCCTGCG AGTTGAGGAC ACGGCTCTCT ACTACTGT
          ACAGCCTGCG AGGTGAGGAC ACGGCTCTCT ACTACTGT
          ACAGCCTGCG AACTGAAGAC ACGGCTCTGT ATTTCTGT
          ACAGCCTGCG AGCTGAGGAC ACGGCTGTCT ACTACTGT
          ACAGCCTGAG AGCTGAGGAC ACGGCTGTGT ATTACTGT
          ATGCCCTGCG AGGAGAGGAC ACGGCTCTAT ATCATTGT
          ACAGCCTCCG AGCTGAGGAC ACGGCTCTGT ATTATTGT
          ACAGCCTGAG AGCTGAGGAC ACGGCTGTCT ATTACTGT
          CAAGCCTGCG AGCTGAGGAC ACGGCTCGAT ATTTCTGT
          ACAGCCTGCG ACCTGAGGAC ACGGCTCTGT ATTACTGT
          ACAGCCTGCG AGCTGAGGAC ACGGCTCTCT ATTACTGT
          ACAGCCTGAG AGCTGAGGAC ACGGCTGTCT ATTACTGT
          ACAGTCTGCG AGCTGAGGAC ACGGCTCTCT ACTACTGT
          ACAGCCTGAG AACTGACGAC ACGGCTGTGT ATTACTGT
          ACAGCCTGCG AGCTGAGGAC ACGGCTCTCT ATTACTGT
          ACAGCCTGAG ACTTGAGGAC GCGGCTTTAT ATCAGTGC
          ACAGTCTGAG ACCTGAGGAC ACGGCTGTGT ACTTCTGT
          ACAGTCTGCG AGCTGAGGAC ACGGCTCTCT ACTACTGT
          ACAGCCTGCG AGCTGAGGAC ACGGCTCTCT ATTACTGT
          ACAGCCTGCG AATTGAGGAC ACGGCCCTAT ATTTCTGT
          ACGGCCTGCG AGGAGAAGAC ACGGGTCTAT ATTACTGT
          ACGGCCTCAG ACCTGAGGAC ACGGCTCTGT ATTACTGT
          ATAACCTGAG ACCTGAGGAC ACGGCTGTGT ATTACTGT
          ACAGCCTGAG AGCTGAGGAC ACGGCTGTGT ATTACTGT
          ACAGCCTGCG ACCGGAAGAC ACGGCTCTCT ATTTCTGT
          ACAGCCTGAG ACTTGAGGAC ACGGCTGTGT ATCACTGT
          ACAGCCTGAA ACCTGAGGAC ACGGCTGTTT ATTTCTGT
          ACAGTCTGAG AGCTGAGGAC ACGGCTTTGT ATTACTGT
          ACAGCCTGAG AGCTGAGGAC ACGGCTCTGT ATTACTGT
          GCAGCCTGCG AGTTGAGGAC ACGGCTCTAT ATTTCTGT
          ATAGTCTGCG AGTTGAGGAC ACGGCCCTAT ATTTCTGT
          ACAGCCTGCG AGCTGAGGAC ACGGCTCTGT ATTACTGT
          ACAGTCTGCG ACCTGAGGAC ACGGCTATGT ATTACTGT
          ACAGCCTGCG ACCGGAGGAC ACGGCTCTCT ATTTCTGT
          ACAGCCTGAG AGCTGAGGAC ACGGCTGTCT ATTACTGT
          ACAGCCTGAG AGCTGAGGAC ACGGCTGTGT ATTACTGT
          ACAGTCTGAG AGTTGAGGAC ACGGCTCTTT ATTACTGT
          ACAGTCTGAG ACCTGAGGAC ACGGCTGTCT ATTACTGT
          ACAGCCTGCG AGCTGAGGAC ACGGCTCTCT ATTACTGT
          ATAGCCTGCG AGGTGAGGAC ACGGCCCTTT ATTACTGT
          ACAGCCTGCG AGCTGAGGAC ACGGCTCTTT ATTACTGT
          ACAGCCTGCG ACCTGAGGAC ACGGCTCTAT ATTTCTGT
          ACAGCCTGAG AGCTGAGGAC ACGGCTGTGT ATTACTGT
          ACAGCCTGAG AACTGAGGAC ACGGCTGTGT ATTATTGT
          ACAGCCTGCG CGCTGAGGAC ACGGCTCTGT ATTACTGT
          ACAGTCTGAG ACCTGAGGAC ACGGCTGTCT ATTACTGT
          ACAGTCTGCG ACCTGAGGAC ACGGCTGTCT ATTACTGT
          ACAGCCTGCG ACCTGACGAC ACGGCTCTCT ACTACTGT
          ACAGCCTGAG ACCTGAGGAC ACGGCTGTGT ATTACTGT
          GCAGCCTGCG AGCTGAGGAC ACGGCTCTAT ATTTCTGT
          ACGGCCTGCG AGGAGAAGAC ACGGGTCTAT ATTATTGT
          ACAGCCTGAG AGTTGAGGAC ACGGCTCTGT ATTATTGT
          ACAGCCTGAG AGCTGAGGAC ACGGCTCTGT ATTACTGT
          ACAGCCTGCG CGCTGAGGAC ACGGCTCTAT ATTACTGT
          ACAGCCTGCG AGCTGAGGAC ACGGCGCTTT ATTTTTGT
          ACAGCCTGAG AGCTGAGGAC GCGGCTGTGT ATTACTGT
          ACAGCCTGCG AGCTGAGGAC ACGGCTCTTT ATTATTGT
          GCAGCCTGCG AGCTGAGGAC ACGGCTCTAT ATTTCTGT
          ACAGCCTGCG AGCTGAGGAC ACGGCTCTGT ATTACTGT
          ACAGCCTGCG AGGTGAGGAC ACGGCTCGCT ATTACTGT
          ATAGCCTGCG ACCTGAGGAC ACGGCTCTGT ATTATTGT
          TCAGCCTGAG AACTGAGGAC ACGGCTCTCT ATTTCTGT
          ACAGCCTGAG AGCAGAGGAC ACGGCTGTCT ATTACTGT
          GCAGCCTGCG AGCTGAGGAC ACGGCTCTAT ATTTCTGT
          GCAGTCTGAC AGCGGAGGAC ACGGCTGTGT ATTACTGT
          GCAGCCTGCG AGTTGAGGAC ACGGCTCTAT ATTTCTGT
          ACAGTCTGAG ACCTGAGGAC ACGGCTGTCT ATTACTGT
          ATAGCCTGAA ACCAGAGGAC ACGGCTGTCT ATTACTGT
          ACAGTCTGAG ACCTGAGGAC ACGGCTGTCT ATTACTGT
          ACGGCCTGCG AGGAGAGGAC ACGGCTCTGT ATTACTGT
          ACAGCCTGCG AGCTGAGGAC ACGGCTCTGT ATTACTGT
          ACAGCCTGAG TGCTGAGGAC ACGGCTGTGT ATTTCTGT
          ACAGTCTGAG AGTTGAGGAC ACGGCTGTTT ATTACTGT
          ACAGCCTGCG AGCTGAGGAC ACGGCTCTCT ATTACTGT
          ACAGCCTGAG AGGTGTGGAC ACGGCTGTGT ATTACTGT
          ATAGCCTGCG AGTTGAGGAC ACGGCCCTAT ATTTCTGT
          ACAGCCTGCG AGCTGAGGAC ACGGCTCTCT ATTACTGT
          ACAGCCTGAG AGGTGTGGAC ACGGCTGTGT ATTACTGT
          ACAGCGTGCG AGTTGAGGAC ACGGCTCGAT ATTTCTGT
          ACAGCCTGAG AGCTGAGGAC ACGGCTGTGT ATTACTGT
          ACAGTCTGAG AGCTGAGGAC ACGGCTTTGT ATTACTGT
          ACAGCCTGCG AGCTGAGGAC ACGGCTTTGT ATTACTGT
          ACGGCCTGCG AGGAGACGAC ACGGCCCTCT ATTATTGT
          ACAGCCTGCG AGCTGAGGAC ACGGCTCTGT ATTACTGT
          ACAGCCTGCG AGCTGAGGAC ACGGCTCTGT ATTACTGT
          ACAGCCTGCG CGCTGAGGAC ACGGCTCTCT ATTACTGT
          ACAGCCTGCG ACCTGAGGAC ACGGCTATGT ATTACTGT
          ACAGCCTGCG CGCTGAGGAC ACGGCTCTGT ATTACTGT
          ACAGCCTGCG ACCTGAGGAC ACGGCACTTT ATTATTGT
          ACGGCCTGAG ACCTGAGGAC ACGGCTCTGT ATTACTGT
          ACAGCCTGAG ACTTGAGGAC ACGGCTGTGT ATCACTGT
          ACAGCGTGCG AGTTGAGGAC ACGGGTCGAT ATTACTGT
          ACAGCCTGCG AATTGAGGAC ACGGCCCTAT ATTTCTGT
          ACAGCGTGCG AGTTGAGGAC ACGGCTCGAT ATTTCTGT
          ACAGTCTGAG TGTTGAGGAC ACGGCTGTGT ATTACTGT
          ACAGCCTGCG CGCTGAGGAC ACGGCTCTAT ATTACTGC
          ACAGTCTGAG AGCTGAGGAC ACGTCTGTGT ATTACTGT
          ACAGCCTGAG AACTGAGGAC ACGGCTATAT ATTATTGT
          ACAGCCTGCG ACCTGAGGAC ACGGCACTGT ATTATTGT
          ACGGCCTCCG AGGAGAAGAC ACGGGTCTAT ATTACTGT
          ACGGCCTGCG AAGAGAGGAC ACGGCTCGAT ATTTCTGT
          ACAGCCTGCG ACCTGAGGAC ACGGCTCTAT ATTTCTGT
          ACAGCCTGAG AGCTGAGGAC ACGGCTGTGT ATTACTGT
          ACAGCCTGCG ACCGGAGGAC ACGGCTCTCT ATTTCTGT
          GCAGCCTGCG AGCTGAGGAC ACGGCTCTAT ATTTCTGT
          ACAGCCTGAG AGCTGAGGAC ACGGCTGTGT ATTACTGT
          ACAGCCTGCG ACCTGAGGAC GCGGCTCTCT ATTACTGT
          ACAGTCTGCG ACCTGAGGAC ACGGCTGTCT ATTTCTGT
          ACAGCCTGCG ACCGGAGGAC ACGGCTCTCT ATTTCTGT
          ACGGCCTGCG AGGAGAGGAC ACGGCTCTGT ATTACTGT
          ACAGTCTGAG ACCTGAGGAC ACGGCTGTCT ATTACTGT
          ACAGCCTGCG ACCTGAGGAC ACGGCTCTCT ACTTCTGT
          ACAGTCTGAG AGCTGAGGAC ACGGCTGTGT ATTACTGT
          ACAACCTGAG AGCTGAGGAC ACGGCTGTGT ATTACTGT
          ACAGCCTGCG AGCTGAGGAC ACGGCTCTAT ATTACTGT
          ACAGTCTGAG AGCTGAGGAC ACGGCTGTTT ATTACTGT
          GCAGCCTGAG AGTTGAGGAC ACGGCTGTCT ATTACTGT
          ACGGCCTGCG AGGAGACGAC ACGGCTCGAT ATTACTGT
          ACGGCCTGCG AGGAGAGGAC ACGGCTCTGT ATTACTGT
          ACAGCCTGCG AGTTGAGGAC ACGGCCCTAT ATTTCTGT
          ACAGTCTGAG AGCTGAGGAC ACGGCTTTGT ATTACTGT
          ACAGCCTGCG ACCTGAGGAC ACGGCTCTGT ATTACTGT
          ACAGTCTGAG ACCTGAGGAC ACGGCTGTCT ATTACTGT
          ACAGCCTGCG ACTTGAGGAC ACGGCTCTCT ACTACTGT
          ACAGCCTGCG AGCTGAGGAC ACGGCTCTGT ATTACTGT
          ACAGCCTGCG AGCTGAGGAC ACGGCTCTGT ATTACTGT
          ACAGCCTGAC AGCTGAGGAC ACGGCTGTGT ATTATTGT
          ACAGCCTGCG AACTGAGGAC GCGGCTCTGT ATTACTGT
          ACAGCCTGCG AACTGAGGAC GCGGCTCTGT ATTACTGT
          GCAGTCTGAG ACCTGAGGAC ACGGCTGTCT ATTACTGT
          ACGGCCTGAG ACCTGAGGAC ACGGCTCTGT ATTACTGT
          ACAGCCTGAG AGCTGAGGAC ACGGCTGTGT ATTACTGT
          ATAGCCTGCG AGTTGAGGAC ACGGCCCTAT ATTTCTGT
          GCAGCCTGCG AGCTGAGGAC ACGGCTCTAT ATTTCTGT
          ACAGTCTGAG AACTGAGGAC ACGGCTGTAT ATTACTGT
          ACAGCCTGCG CGCTGAGGAC ACGGCTCTGT ATTATTGT
          ACAGTCTGAG AGTTGAGGAC ACGGCTGTTT ATTACTGT
          ACAGCCTGAC ATCTGAGGAC ACGGCTGTGT ATTACTGT
          ACAGCCTGAG AGCTGAGGAC ACGGCTGTCT ATTATTGT
          ACAGCCTGCG ACCTGAGGAC ACGGCTATGT ATTACTGT
          ATAGCCTGCG AGCTGAGGAC ACGGCTCTGT ATTACTGT
          ACAGTCTGAG AGTTGAAGAC ACGGCTGTTT ATTACTGT
          ACAGTCTGAG AGTTGAGGAC ACGGCTGTTT ATTACTGT
          GCTCCCTGCG AGCTGACGAC TCGGCTCTAT ATTTCTGT
          ACAGCCTGAG AGCTGAGGAC ACGGGACTGT ATTACTGT
          ACAGTCTGAG TGTTGAGGAC ACGGCTGTGT ATTACTGT
          ACAGCCTGAG AGCTGAGGAC ACGGCTGTGT ATTACTGT
          ACAGCCTGAG AGCTGAGGAC ACGGCTGTGT ATTATTGT
          ACAGCCTGCG ACCGGAAGAC ACGGCTCTCT ATTTCTGT
          ACAGCCTGCG AGCTGAGGAC ACGGCTCTCT ATTACTGT
          ACAGCCTGAC ATCTGAGGAC ACGGCTGTGT ATTACTGT
          ACAGCCTGAG AGCTGAGGAC ACGGCTGTCT ATTACTGT
          ACAGCCTGCG AGCTGAGGAC ACGGCTCTCT ACTACTGT
          ACGGCCTGCG AGGAGATGAC ACGGGTCTAT ATTACTGT
          ATAGCCTGCG AGGTGAGGAC ACGGCCCTAT ATTTCTGT
          ACAGCCTGAG AGCTGAGGAC ACGGCTGTAT ATTACTGT
          CCAGCCTGCG ACCTGAGGAC ACGGCTCTAT ATTACTGT
          ACAGTCTGAG AGCTGAGGAC ACGGCTGTGT ATTATTGT
          ACAGCCTGCG ACCTGAGGAC ACGGCTATGT ATTACTGT
          ACAGTCTGCG ACCTGAGGAC ACGGCTCTGT ATTATTGT
          ACAGCCTGCG AGCTGAGGAC ACGGCTCTTT ATTATTGT
          ACAGCCTGAG AGGTGAGGAC ACGGCTGTGT ATTACTGT
          ACAACCTGCG ACCTGAGGAC ACGGCACTTT ATTATTGT
          ACAGCCTGCG AGCTGAGGAC ACGGCTCTGT ATTACTGT
          ACAGCCTGAG AGCTGAGGAC ACGGCTGTGT ATTACTGT
          ACAGCCTGCG ACCTGAGGAC ACGGCTCTCT ATTTCTGT
          ACAGCCTGAG AGTTGAGGAC ACGGCTGTGT ATCACTGT
          GCAGCCTGCG AGCTGAGGAC ACGGCTCTAT ATTTCTGT
          ACGGCCTGCG AGGAGAGGAC ACGGCTCTGT ATTACTGT
          ACAGCCTGAG AGCTGACGAC ACGGCTGTAT ATTTCTGT
          ACAGCCTGCG ACCTGAGGAC ACGGCTCTGT ATTTCTGT
          ACAGTCTGAG ACCTGAGGAC ACGGCTTTAT ATTACTGC
          ACAGTCTGAG AGCTGAGGAC ACGGCTGTGT ATTACTGT
          ACAGTCTGAG AGTTGAGGAC ACGGCTGTCT ATTACTGT
          ACAGCCTGAG ACCTGAGGAC ACGGCTGTGT ATTACTGT
          ACAGCCTGAG AGCTGAAGAC ACGGCTGTGT ATTACTGT
          ACAGCCTGCG ACCTGAGGAC ACGGCTCTTT ATTACTGT
          ACAGCCTGAG AGCTGAGGAC ACGGCTGTGT ATTATTGT
          ACAGCCTGCG AGCTGAGGAC ACGGCTCTGT ATTACTGT
          ACAGCCTGCG AGCTGAGGAC ACGGCTCTCT ACTACTGT
          GCAGTCTGAG ACCAGAGGAC ACGGCTGTCT ATTACTGT
          ATAGCCTGCG AGTTGAGGAC ACGACCCTAT ATTTCTGT
          ACAGCCTGAG AGCTGACGAC ACGGCTGTAT ATTATTGT
          ACAGCCTGAG AGCTGAGGAC ACGGCTGTGT ATTACTGT
          GCAGCCTGCG AGCTGAGGAC ACGGCTGTAT ATTTCTGT
          ACAGCGTGCG AGTTGAGGAC ACGGGTCGAT ATTACTGT
          ACGGCCTGCG AGGAGAGGAC ACGGGTCTAT ATTACTGT
          ACAGCCTGCG ACCTGAGGAC ACGGCTCTTT ATTACTGT
          ACAGCCTGCG AGCGGAGGAC ACGGCTCTGT ATTACTGT
          ACAGTCTGAG ACCTGAGGAC ACGGCTGTCT ATTACTGT
          ACAGCCTGCG AGTTGAGGAC ACGGCCCTAT ATTTCTGT
          ACAGCCTGAG AGTTGAGGAC ACGGCTGTGT ATCACTGT
          ACGCTCTGAG ACCTGAGGAC ACGGCTATGT ATTACTGT
          ACAACCTGCG ACCTGAGGAC ACGGCTCTGT ATTACTGT
          ACAGCCTGAG AGCTGAGGAC ACGGCTGTCT ATTACTGT
          ACAGCCTGAG AGCTGAGGAC ACGGCTGTGT ATTACTGT
          ACAGCCTGCG ACTTGAGGAC ACGGCTCTCT ATTATTGT
          ACAGCCTGCG AGTTGAGGAC ACGGCTCTGT ATTATTGT
          ACAGTCTGAG AGCGGAGGAC ACGGCTGTGT ATTACTGT
          ACAGCCTGAG AGCTGAGGAC ACGGCTCTGT ATTACTGT
          ATAGCCTGCG AGTTGAGGAC ACGGCCCTAT ATTTCTGT
          ACAGTCTAAG AGCTGAGGAC ACGGCTGTCT ATTACTGT
          ACAGCCTGCG ACCTGAGGAC ACGGCTCTAT ATTTCTGT
          ACAGCCTGCG AGCTGAGGAC ACGGCTCTGT ATTACTGT
          ACAGCCTGCG AGCTGAGGAC ACGGCTCTGT ATTACTGT
          ACAGCCTGAG AGGTGAGGAC ACGGCTGTGT ATTACTGT
          ACAGCCTGAG AGCTGAGGAC ACGGCTGTGT ATTACTGT
          ACAGCCTGAG AGGTGTGGAC ACGGCTGTGT ATTACTGT
          GCAGTCTGAG ACCTGAGGAC ACGGCTGTCT ATTACTGT
          ACAGTCTGAG TGTTGAGGAC ACGGCTGTGT ATTACTGT
          ACAGCCTGCG AGCTGAGGAC ACGGCTCTAT ATTTCTGT
          ACAGCCTGCG AGCTGAGGAT ACGGCTCTCT ATTACTGT
          ACAGCCTGCG AGGTGAGGAC ACGGCTCTGT ATTACTGT
          ACAGCCTGCG AGCTGAGGAC ACGGCTCTGT ATTACTGT
          ACAGCCTGAG AGCTGAGGAC ACGGCTGTGT ATTACTGT
          ACAGCCTGCG AGGTGAGGAC ACGGCTCTGT ATTACTGT
          ACGGCCTGCG AGGAGACGAC ACGGCCCTAT ATTACTGC
          GCAGCCTGCG AACTGAGGAC ACGGCTCTAT ATTTCTGT
          GCAACCTGCG AGCTGACGAC TCGGGTCTAT ATTTCTGT
          ACAGTCTGAG AGCTGAGGAC ACGGCTGTGT ATTACTGT
          ACAGTCTGAG AGCTGAGGAC ACGGCTTTGT ATTACTGT
          ACAGCCTGCG AGCTGTTGAC ACGGCTCTGT ATTACTGT
          ACAGCCTGCG CGCTGAGGAC ACGGCTCTGT ATTACTGT
          ACAGCCTGCG AGCTGAGGAC ACGGCTCTGT ATTACTGT
          ACAGCCTGAG AGTTGAGGAC ACGGCTGTGT ATTACTGT
          ACAGCCTGAG AGTTGAGGAC ACGGCTATTT ATCACTGT
          ACAGCCTGAG AGCTGAGGAC GCGGCTGTGT ACTACTGT
          ACGGTCTGAG ACCTGAGGAC ACGGCTGTCT ATTACTGT
          ACAGCCTGAG ACCTGAGGAC ACGGCTGTCT ATTACTGT
          ACAGCCTGCG AGCTGACGAC ACGGCTCTTT ATTATTGT
          ACAGCCTGAG AACTGACGAC ACGGCTGTGT ATTACTGT
          ACAGCCTGCG ACCGGAAGAC ACGGCTCTCT ATTTCTGT
          ACAGCCTGCG AGCTGAGGAC ACGGCTCTGT ATTACTGT
          ACACCCTGCG AGCTGAGGAC ACGGCTCTCT ATTACTGT
          ACAGCCTGCG AGCTGAGGAC ACGGCTCTGT ATTACTGT
          ACAGCCTGCG AGCTGAGGAC ACGGCTCTAT ATTACTGT
          ACAGTCTGAG AGCTGAGGAC ACGGCTTTGT ATTACTGT
          GCGACCTGCG AGCTGACGAC TCGGCTCTAT ATTTCTGT
          ACAGTCTGAG TGTTGAGGAC ACGGCTGTGT ATTACTGT
          ACAGTCTGAG AGCTGAGGAC ACGGCTTTGT ATTACTGT
          ACAGTCTGAG ACCTGAGGAC ACGGCTGTGT ATTACTGT
          ACAGCCTGAG AGCTGACGAC ACGGCTGTGT ATTATTGT
          ACAGCCTCCG AGCTGAGGAC ACGGCTCTGT ATCACTGT
          ACAGCCTGAC AGCTGAGGAC ACGGCTGTGT ATTATTGT
          ACACCCTGCG GGCTGAGGAC ACGGCTCTTT ATTACTGT
          ACAGCCTGAG AGGTGAGGAC ACGGCTGTGT ATTTCTGT
          ACAGTCTGCG ACCTGAGGAC ACGGCTGTCT ATTTCTGT
          ACAGCCTGAG AGGTGAGGAC ACGGCTGTCT ATTACTGT
          ACAGCCTGAG AGTTGAGGAC ACGGCTGTGT ATCACTGT
          ACGGCCTGCG AGGAGAGGAC ACGGCTCTGT ATTACTGT
          ACAGCCTGAC AGCTGAGGAC ACGGCTATGT ACTATTGT
          ACAGCCTGAG AGCTGAGGAC ACGGCTGTGT ATTATTGT
          ACAGCCTGCG AACTGAGGAC ACGGCTCTAT ATTTCTGT
          ACAGCCTGAG AGCTGAGGAC ACGGCTCTGT ATTACTGT
          ACAGCCTGCG ACCGGAAGAC ACGGCACTCT ATTTCTGT
          ACAGTCTGAG AGTTGAAGAC ACGGCTGTTT ATTACTGT
          ACAACCTGCG ACCTGAGGAC ACGGCACTTT ATTATTGT
          ACAGCCTGAG AGTTGAGGAC ACGGCTGTGT ATCACTGT
          ATAGCCTGCG AGTTGAGGAC ACGGCCCTAT ATTTCTGT
          ACAGCCTGCG ACCTGAGGAC ACGGCTCTGT ATTACTGT
          ACAGCCTGCG AGCTGAGGAC ACGGCTCTAT ATCACTGT
          ACGGCTTGCG AAGAGAGGAC ACGGGTCTAT ATTACTGT
          ACAGCCTGAG AGCTGAGGAC ACGGCTGTCT ATTACTGT
          ACAGCCTGCG AACTGAGGAC ACGGCTCTGT ATTACTGT
          ACAGCCTGAG AGGTGTGGAC ACGGCTGTGT ATTACTGT
          ACAGCCTGAG AAATGAGGAC ACGGCTGTGT ATTACTGT
          ACAGTCTGAG AGCTGAGGAC ACGGCTGTGT ATTACTGT
          ACAGCCTGCG ACCGGAAGAC ACGGCTCTCT ATTTCTGT
          ACAGTCTGAG AGCTGAGGAC ACGGCTGTGT ATTACTGT
          ACAGCCTGAG AGCTGAGGAC ACGGCTGTGT ATTACTGT
          ACAGTCTTAG ACCTGAGGAC ACGGCTGTTT ATTACTGT
          ACGGCCTGCG AGGAGAGGAC ACGGCTCTGT ATTACTGT
          CCAGCCTGCG CGCTGAGGAC ACGGCTCTGT ATTATTGT
          ACAGCCTGCG CGCTGAGGAC ACGGCTCTGT ACTACTGT
          ACAGCCTGCG ACCTGAGGAC ACGGCTATGT ATTACTGT
          ACAGCCTGAG AGCTGACGAC ACGGCTGTAT ATTTCTGT
          ACAGCCTGCG CGCTGAGGAC ACGGCTCTGT ATTACTGT
          ACAGCCTGCG AGCTGAGGAC ACGGCTCTGT ATTACTGT
          ACAGCCTGCG GACTGAGGAC ACGGCTCTGT ATTACTGT
          ACAACCTGCG AGCTGAGGAC ACGGCTCTAT ATTTCTGT
          ACAACCTGCG CGCTGAGGAC ACGGCTCTGT ATTACTGT
          GCACCCTGCG AGCTGACGAC TCGGCTCTAT ATTTCTGT
          ACAGTGTGCG AGTTGAGGAC ACGGCTCGAT ATTACTGT
          ACAGCCTGCG AGTTGAGGAC ACGGCTCTGT ATTATTGT
          ACAGCCTGCG ACCTGCGGAC ACGGCTCTCT ATTTCTGT
          ACAGCCTGAG AGCTGAGGAC ACGGCTCTGT ATTACTGT
          ACAGCCTGCG AGCTGAGGAT ACGGCTCTCT ATTACTGT
          ACAGCCTGCG AGTTGAGGAC ACGGCCCTAT ATTTCTGT
          ACAGCCTGAG AGCTGAGGAC ACGGCTGTAT ATTACTGT
          ACAGCCTGCG ACCTGAGGAC ACGGCTCTGT ATTACTGT
          ACGGCCTGCG AGGAGAGGAC ACGGCTCGCT ATTATTGT
          ACAGCCTGCG AGCTGAGGAT ACGGCTCTCT ATTACTGT
          ACAGTCTCCG AGCTGAGGAC ACGGCTCTGT ATTACTGT
          ACAGCCTGAG AACTGAGGAC ACGGCTATAT ATTATTGT
          ACAGCCTGCG CGCTGAGGAC ACGGCTCTGT ATCACTGT
          ACAGCCTGCG ACCTGAGGAC ACGGCTCTGT ATTATTGT
          ACAGCCTGCG CGCTGAGGAC ACGGCTCTGT ATTACTGT
          ACAGCCTGCG ACCTGAGGAC ACGGCTCTGT ATTACTGT
          ACAGCCTGCG AGCTGAGGAT ACGGCTCTCT ATTACTGT
          ACAGCGTGCG AATTGAGGAC ACGGCTCGAT ATTTCTGT
          ACAGCCTGCG AGCTGAGGAC ACGGCTCTTT ATTACTGT
          GCAGCCTGCG AGCTGAGGAC ACGGCTCTAT ATTTCTGT
          ACAGCCTGAG ACCTGACGAC ACGGCTCTTT ATTTCTGT
          ACAGCCTGCG AGGTGAGGAC ACGGCTCTCT ATTACTGT
          ACAGCGTGCG AGTTGAGGAC ACGGCTCTGT ATTACTGT
          ATAGCCTGCG AGTTGAGGAC ACGGCCCTAT ATTTCTGT
          ACAGTCTGCG ACCTGAGGAC ACGGCTGTCT ATTACTGT
          ACACCCTGCG CGCTGAGGAC ACGGCTCTGT ATTTCTGT
          ACAGCCTGAG AGCTGAGGAC ACGGCTGTGT ATTACTGT
          ACGGCCTGCG AGGAGAGGAC ACGGCTCTGT ATTACTGT
          ACAGCCTGCG ACCGGAAGAC ACGGCTCTCT ATTTCTGT
          ACGGCCTGCG AGGAGACGAC ACGGCCCGAT ATTACTGT
          ACAACCTGAG AGCTGAGGAC ACGGCTGTGT ATTACTGT
          ACAGCCTGCG AGTTGAGGAC ACGGCTCTCT ACTACTGT
          ATAGCCTGCG AGCTGAGGAC ACGGCTCTGT ATTACTGT
          ACAGCCTGCG AGCTGAGGAC ACGGCTCTGT ATTACTGT
          GCAGCCTGAC AGCTGAGGAC ACGGCTGTTT ATTATTGT
          ACAGCCTGCG ACCTGAGGAC ACGGCTCTGT ATTACTGT
          ACAGCCTGAG AACTGAGGAC ACGGCTGTGT ATTATTGT
          ACAGACTGCG AGTTGAGGAC ACGGCCCTAT ATTTCTGT
          ACAGCCTGCG AATTGAGGAC ACGGCCCTAT ATTTCTGT
          ACAACCTGAG ACCTGAGGAC ACGGCTATGT ATTACTGT
          ACAGCCTGCG AATTGAGGAC ACGGCCCTAT ATTTCTGT
          ACAGCCTGCG AACTGAGGAC ACGGCTCTCT ACTTCTGT
          ACAGCCTGAG AGCTGAGGAC ACGGCTGTAT ATTATTGT
          ACGGCCTGCG AGAAAAGGAC ACGGCTCTGT ATTACTGT
          ACAGCCTGAG AGGTGTGGAC ACGGCTGTGT ATTACTGT
          ACAGTCTGAG AGCTGAGGAC ACGGCTGTTT ATTACTGT
          ACAGTCTGAG AGTTGAGGAC ACGGCTGTCT ATTACTGT
          ACAGCCTGCG AGCTGAGGAC ACGGCTCTCT ATTACTGT
          ATAGCCTGCG AGTTGAGGAC ACGGCCCTAT ATTTCTGT
          ACGGCCTGCG AGGAGACGAC ACGGCTCTTT ATTATTGT
          ACAGCCTGCG ACCTGAGGAC ACGGCTCTTT ATTACTGT
          ACAGTCTGAG AGCTGAGGAC ACGGCTATGT TTTACTGT
          ACGGCCTGCG AGGAGACGAC ACGGCCCGAT ACTACTGT
          ACAGCCTGAG AGCTGAGGAC ACGTCTGTGT ATTACTGT
          ACAGACTGCG AGTTGAGGAC ACGGCCCTAT ATTTCTGT
          ACAGCCTGAG AGGTGAGGAC ACGGCTGTGT ATTACTGT
          ATAGTCTGCG AGTTGAGGAC ACGGCCCTAT ATTTCTGT
          ACAGCCTGCG AATTGAGGAC ACGGCCCTAT ATTTCTGT
          ACAGTCTGAG AGCTGAGGAC ACGGCTGTGT ATTACTGT
          ACAGTCTGCG ACCTGAGGAC ACGGCTGTCT ATTTCTGT
          ACAGCCTGCG ACCTGAGGAC ACGGCTCTCT ACTACTGT
          ACAGCCTGCG AGCTGAGGAC ACGGCTCTAT ATTTCTGT
          ATAGCCTGCG AGTTGAGGAC ACGGCCCTAT ATTTCTGT
          ACAGTCTGCG AGCTGAGGAC ACGGCTCTCT ATTACTGT
          ACAGTCTGCG ACCTGAGGAC ACGGCTGTCT ATTACTGT
          ACAGCCTGAG ACCTGAGGAC ACGGCTCTGT ATTACTGT
          ACGGCCCGAG ACCTGAGGAC ACGGCTCTGT ATTACTGT
          ACAGCCTGAG AGCTGAAGAC ACGGCTGTGT ATTACTGT
          ACAGCCTGCG ACCTGAGGAC ACGGCTGTGT ATTACTGT
          ACAGCCTGAG AGCTGAGGAC ACGGCTGTGT ATTACTGT
          ACAGCCTGAG AGCTGAGGAC ACGGCTGTGT ATTATTGT
          ACAGCCTGCG ACCGGAAGAC ACGGCTCTCT ATTTCTGT
          GCAGCCTGCG AGTTGAGGAC ACGGCTCTAT ATTTCTGT
          GCAGTCTGAG ACCTGAGGAC ACGGCTGTCT ATTACTGT
          ACAGCCTGAG AGTTGAGGAC ACGGCTGTGT ATTACTGT
          ACAGCCTGCG CGCTGAGGAC ACGGCTCTGT ATTACTGT
          ACAGCCTGAG AGCTGAGGAC ACGGCTCTGT ATTACTGT
          ACAGCCTGCG CGCTGAGGAC ACGGCTCTGT ATTACTGT
          ACAGCCTGAG AGCTGAGGAC ACGGCTGTGT ATTACTGT
          ACAGCCTGCG ACCGGAAGAC ACGGCTCTCT ATTTCTGT
          ATAGCCTGCG AGTTGAGGAC ACGGCTCTCT ACTACTGT
          ACAGCCTGCG ACCTGAGGAC ACGGCTCTCT ATTACTGT
          ACAGCCTGCG ACCTGAGGAC ACGGCACTTT ATTATTGT
          ACAGCCTGCG AGTTGAGGAC ACGGCCCTAT ATTTCTGT
          ACAGCCTGAG AGCTGAGGAC ACGGCTCTCT ATTACTGT
          ACAGCCTGAG CGCTAATGAC ACGGCTGTCT ATTACTGT
          ACAGCCTGAG AGTTGAGGAC ACGGCTGTGT ATCACTGT
          ACAGTCTGCG ACCTGAGGAC ACGGCTGTCT ACTACTGT
          ACAGCCTGCG AGCTGAGGAC ACGGCTCTGT ATTATTGT
          ACAGCCTGCG AGCTGAGGAC ACGGCACTTT ATTATTGT
          ACAGCCTGAG AGCTGAGGAC ACGGCTGTCT ATTACTGT
          ACAGTCTGAG ACCTGAGGAC ACGGCTGTCT ATTACTGT
          CCGGCCTGAG ACCTGAGGAC ACGGCTGTGT ATTACTGT
          ACAGTCTGAG AGCTGAGGAC ACGGCTGTCT ATTACTGT
          ACAGCCTGAG AGTTGAGGAC ACGGCTATAT ACTACTGT
          ACAGCCTGCG AGCTGAGGAC ACGGCTCTCT ACTACTGT
          ATAGTCTGCG AGTTGAGGAC ACGGCCCTAT ATTTCTGT
          ACAGTCTGAG AGCTGAGGAC ACGGCTGTTT ATTACTGT
          ACGGCCTGCG AGGAGAGGAC ACGGCTCTGT ATTACTGT
          ACAGCCTGAG AGCTGAGGAC ACGGCTGTGT ATTACTGT
          ACAGCCTGCG ACCTGCGGAC ACGGCTCTCT ATTTCTGT
          ACAGCCTGCG AGCTGAGGAC ACGGCTCTGT ATTACTGT
          ACGGCCTGCG AGGAGACGAC ACGGGTCGAT ATTACTGT
          ACAGCCTGCG AGCTGAGGAC ACGGCTCTGT ATTACTGT
          ACAGCCTGCG AGCTGAGGAC ACGGCTCTGT ATTACTGT
          ACAGCCTGAG AGGTGAGGAC ACGGCTGTGT ATTACTGT
          ACAGCCTGAG AGTTGAGGAC ACGGCTGTTT ATTACTGT
          ATAGCCTGCG AGTTGAGGAC ACGGCCCTAT ATTTCTGT
          ACGGCCTGCG AGGAGAGGAC ACGGCTCTGT ATTACTGT
          ACAGCGTGCG AGTTGAGGAC ACGGGTCGAT ATTACTGT
          ACAGCCTCCG AACTGAGGAC ACGGCTCTCT ATCACTGT
          ACAGCCTGCG AGCTGAGGAC ACGGCTCTGT ATTACTGT
          ACAGTCTGAG AGCTGAGGAC ACGGCTGTGT ATTACTGT
          ACAGCCTGCG AACTGAGGAC GCGGCTCTGT ATTACTGT
          ACAGCCTGAG ACCTGAGGAC ACGGCTGTGT ATTACTGT
          ACGGCCTGCG AGGAGAGGAC ACGGCTCTAT ATTATTGT
          ACAGCCTGCG ACCTGAGGAC ACGGCTCTCT ATTACTGT
          ACAGCCTGAG AGCTGAGGAC ACGGCTGTGT ATTATTGT
          ACAGCCTGAG AGCTGAGGAC ACGGCTGTGT ATTACTGT
          ACAGCCTGAG ACGTGAGGAC ACGGCTGTGT ATTACTGT
          ACAGCCTGAG AACTGAGGAC ACGGCTGTGT ATTATTGT
          ACAGCCTGAA ACCTGAGGAC ACGGCTGTTT ATTTCTGT
          ACAGCCTGAC ATCTGAGGAC ACGGCTGTGT ATTACTGT
          ACAGCCTGAG AGCTGAGGAC ACGGCTGTCT ATTACTGT
          ACAGCCTGAG AGTTGAGGAC ACGGCTGTGT ATTACTGT
          ACAGTCTGAG AGCTGAGGAC ACGGCTGTGT ATTACTGT
          ACGGCCTGAG ACCTGAGGAC ACGGCTCTCT ATTACTGT
          ACGGCCTGCA AGAGAAGGAC ACGGCTCTGT ATCTCTGT
          ATAGCCTGCG AGTTGAGGAC ACGGCCCTAT ATTTCTGT
          ACAGTCTGAG AGCTGAGGAC ACGGCTTTGT ATTACTGT
          ACAGCCTGAG ACCTGACGAC ACGGCTGTGT ATTACTGT
          ACAGCCTGCG AGCTGAGGAC ACGGCTCTCT ATTACTGT
          ACAGCCTGAG AACTGAGGAC ACGGCTATAT ATTACTGT
          ACAGCCTGCG AGCTGAGGAC ACGGCTCTGT ATTATTGT
          ACAGCCTGAC ATCTGAGGAC ACGGCTGTGT ATTACTGT
          ACAGCCTGAG AACTGACGAC ACGGCTGTGT ATTACTGT
          ACAGCCTGCG AGCTGAGGAC ACGGCTCTCT ACTACTGT
          ACAGCCTGCG ACCTGAGGAC ACGGCTATGT ATTACTGT
          ACAGCCTGCG AGTTGAGGAC ACGGCCCTAT ATTTCTGT
          ACAGCCTGCG AGTTGAGGAC ACGGCTCTGT ATTACTGT
          ACAGTCTGAG ACCTGAGGAC ACGGCTGTCT ATTACTGT
          ACAGCCTGCG AGCTGAGGAC ACGGCTGTCT ACTACTGT
          ACAGCCTGAG AGCTGAGGAC ACGGCTGTGT ATCACTGT
          ACAGCCTGCG AGCTGAGGAC ACGGCTCTGT ATTACTGT
          ACAGCCTGCG ACCTGAGGAC ACGGCTCTTT ATTACTGT
          ACAGCCTGAG AGCTGAGGAC ACGGCTGTGT ATTATTGT
          ACGGCCTGCG AGGAGACGAC ACGGGTCTAT ATTACTGT
          ACAGCCTGCG CGCTGAGGAC ACGGCTCTGT ATTATTGT
          ACAGCCTGCG CGCTGAGGAC ACGGCTCTGT ATTACTGT
          ACAGCCTGAG AGCTGAAGAC ACGGCTGTGT ATTACTGT
          ACAGCCTGCG ACCTGAGGAC ACGGCTCTCT ATTACTGT
          ACAGCCTCCG AACTGAGGAC ACGGCTCTCT ATCACTGT
          ACGGCCTGCG AGGAGAGGAC ACGGCTCTGT ATTACTGT
          ACAGCCTGAG AGGTGAGGAC ACGGCTGTGT ATTACTGT
          ACAGCCTGCG ACCTGAGGAC ACGGCTCTTT ATTACTGT
          ACAGCCTGCG AGGTGAGGAC ACGGCTCTGT ATTACTGT
          ACAGCCTGAG AGCTGAGGAC ACGGCTGTGT ATTACTGT
          ACAGTCTGAG AGCTGAGGAC ACGGCTGTGT ATTACTGT
          ACAGCCTGCG ACTTGAGGAC ACGGCTCTCT ACTACTGT
          ACGGCCTGAG ACCTGAGGAC ACGGCTCTGT ATTACTGT
          ACAGCCTGAG AGCTGTGGAC ACGGCTGTGT ATTACTGT
          ACAGGCTGCG CGCTGGGGAC ACGGCTCTGT ATTACTGT
          ACGGCCTGCG AGGAGACGAC ACGGCTCTAT ATTACTGT
          ACAGTCTGAG AGTTGAGGAC ACGGCTGTGT ATTACTGT
          ACAGTCTGAC AGTTGAGGAC ACGGCTGTTT ATTACTGT
          ACAGCCTGAG AGTTGAGGAC ACGGCTCTCT ATTACTGT
          GCAGCCTGCG AACTGAGGAC ACGGCTCTAT ATTTCTGT
          ACAGCCTGCG ACTTGAGGAC ACGGCTCTCT ATTATTGT
          ACAGCCTGAG AGCTGAGGAC ACGTCTGTGT ATTACTGT
          ACAGCCTGCG AGTTGAGGAC ACGGCCCTAT ATTTCTGT
          ACAGCCTGAG AGCTGAGGAC ACGGCTATGT ATTACTGT
          ACAGCCTGCG ACCTGAGGAC ACGGCTATGT ATTACTGT
          ACGGCCTGCG CGGAGAGGAC ACGGCTCTTT ATCACTGC
          ACAACCTGAG AGCTGAGGAC ACGGCTGTGT ACTACTGT
          ACGGCCTGCG AGGAGAGGAC ACGGCTCTGT ATCACTGT
          ACGGCCTGAG ACCTGAGGAC ACGGCTCTGT ATTACTGT
          ACAGCCTGCG ACCTGAGGAC ACGGCTCTAT ATTTCTGT
          ACAGTCTGAG AGCTGAGGAC ACGGCTGTGT ATTATTGT
          ACAGCCTGAG AGCTGAGGAC ACGGCTGTGT ATTATTGT
          ACAGCCTGCG ACCGGAAGAC ACGGCACTCT ATTTCTGT
          GCAGCCTGAG AGCTGAGGAC ACGGCTGTGT ATTACTGT
          ACAGCCTGAG AGCTGAGGAC ACGGCTGTGT ATTACTGT
          ACAGCCTGAG AGCTGAGGAC ACGGCTCTGT ATTACTGT
          ACAGCCTGAG AGTTGAGGAC ACGGCTGTGT ATTACTGT
          ACAGCCTGCG AGCTGAGGAC ACGGCTCTCT ACTACTGT
          ACAGCCTGCG AGCTGAGGAC ACGGCTCTGT ATTACTGT
          ACAGCCTGAG AGCTGAGGAC ACGGCTGTCT ATTATTGT
          ACAGCCTGAG AGTTGAGGAC ACGGCTGTCT ATTACTGT
          ACAGCCTGCG ACCTGAGGAC ACGGCTATGT ATTACTGT
          ACAGCCTGCG AGCTGAGGAT ACGGCTCTCT ATTACTGT
          ACAGCCTGCG AGTTGAGGAC ACGGCTCTCT ACTACTGT
          ACAGTCTGAG AGTTGAGGAC ACGGCTGTGT ATTTCTGT
          ACAGCCTGCG ACCTGACGAC ACGGCTATGT ATTACTGT
          ACAGCCTGAG AGCTGTGGAC ACGGCTGTGT ATTACTGT
          ACAGCCTGCG ACCTGAGGAC ACGGCACTGT ATTATTGT
          ACAGTCTGCG ACCTGAGGAC ACGGCTGTCT ATTTCTGT
          GCGCCCTGCG AACTGACGAC TCGGCTCTAT ATTTCTGT
          ACAGTCTGAG AGCTGAGGAC ACGGCTTTGT ATTACTGT
          ACGGCCTGCG AGGAGAAGAC ACGGGTCTAT ATTACTGT
          ACAGCCTGCG ACCTGAGGAC ACGGCACTGT ATTATTGT
          ACAGCCTGCG ACCTGAGGAC ACGGCTCTAT ATTTCTGT
          ACAGTCTGAG AGCTGAGGAC ACGGCTGTGT ATTACTGT
          ACAGCCTGCG AGCTGAGGAC ACGGCTCTGT ATTACTGT
          ACAGCCTGCG AGCTGAGGAC ACGGCTCTCT ATTACTGT
          ACAGCCTGCG ACCTGACGAC ACGGCTATCT ATTACTGT
          ACAGCCTGAG AACTGAGGAC ACGGCTGTCT ATTACTGT
          ACAGCCTGAG AGCTGAGGAC ACGGCTGTCT ATTACTGT
          ACAGCCTGAG AGCTGACGAC ACGGCTGTGT ATTACTGT
          ACAGTCTGAG AGCTGAGGAC ACGGCTGTGT ATTACTGT
          GCAACCTGCG AGTTGACGAC TCGGCTCTCT ATTTCTGT
          ACAGTCTGAG AGTTGAGGAC ACGGCTGTGT ATCACTGT
          ATAGCCTGCG ACCTGAGGAC ACGGCTCTGT ATTATTGT
          ACAGTGTGCG AGTTGAGGAC ACGGCTCGAT ATTACTGT
          ACAGCCTGCG AGCTGAGGAC ACGGCTCTGT ATTACTGT
          ACAGTCTGAG AGCTGAGGAC ACGGCTTTGT ATTACTGT
          ACAGCCTGAG ACCTGAGGAC ACGGCTGTGT ATTACTGT
          ACAGCCTGCG AATTGAGGAC ACGGCCCTAT ATTTCTGT
          ACAGCCTGAG AGGTGTGGAC ACGGCTGTGT ATTACTGT
          ACAGCCTGCG AGCTGAGGAT ACGGCTCTCT ATTACTGT
          ACAGCCTGAG GGCTGAGGAC ACGGCTGTGT ATTTCTGT
          ACAGCCTGCG CGCTGAGGAC ACGGCTCTGT ATTACTGT
          ACAGCCTGCG AGCTGAGGAC ACGGCTCTCT ATTACTGT
          ACAGCCTGCG AGCTGAGGAC ACGGCTCTGT ATTACTGT
          ACAGCCTGAG AGGTGTGGAC ACGGCTGTGT ATTACTGT
          ACGGCCTGCG AGGAGACGAC ACGGCTATAT ATTATTGT
          ACAGTCTAAG AGCTGAGGAC ACGGCTGTCT ATTACTGT
          ACAGTCTGAG AGTTGAAGAC ACGGCTGTTT ATTACTGT
          ACAGCCTGAG AGCTGAGGAC TCGGCTCTCT ATTTCTGT
          ACGGCCTGCG CGGAGACGAC ACGGCACTAT ATTACTGT
          ACAGCCTGCG AATTGAGGAC ACGGCCCTAT ATTTCTGT
          ACAGCCTGAG GGCTGAGGAC ACGGCTGTGT ATTTCTGT
          ACAGCCTGCG AGTTGAGGAC ACGGCTCTCT ACTACTGT
          GCAGCCTGCG AGCTGAGGAC ACGGCTCTAT ATTTCTGT
          ACAGTCTGCG ACCTGAGGAC ACGGCTATGT ATTACTGT
          ACAGCCTGCG ACCGGAGGAC ACGGCTCTCT ATTTCTGT
          ACAGCCTGCG ACCTGAGGAC ACGGCTCTGT ATTACTGT
          ACGGCCTGCG AGGAGAGGAC ACGGCTCTGT ATTACTGT
          ACAGACTGCG AGTTGAGGAC ACGGCCCTAT ATTTCTGT
          ACAGCCTGCG AGCTGAGGAC ACGGCGCTTT ATTTTTGT
          ACAGCCTGAG AGCTGAGGAC ACGGCTGTGT TTTACTGT
          ACAGCCTGAG AGCTGAAGAC ACGGCTGTGT ATTACTGT
          ACAGCCTGCG AGCTGACGAC ACGGGTCTCT ATTACTGT
          ACAGCCTGCG AGTTGAGGAC ACGGCCCTAT ATTTCTGT
          ACAGCCTGCG ACCTGAGGAC ACGGCTCTCT ACTACTGT
          ACAGCCTGCG AGCTGAGGAC ACGGCTCTCT ACTACTGT
          ACAGTCTGCG ACCTGAGGAC ACGGCTGTCT ATTACTGT
          ACAGCCTGCG AGCTGAGGAC ACGGCTCTCT ACTACTGT
          ACAGCCTGCG AGCTGAGGAC ACGGCTCTTT ATTACTGT
          ACAGCCTGCG CGCTGAGGAC ACGGCTCTGT ATTACTGT
          ACAGCCTGAG AGGTGTGGAC ACGGCTGTGT ATTACTGT
          ATAGTCTGCG CGCTGAGGAC ACGGCTCTGT ATTACTGT
          ACAGCCTGAG AGCTGAGGAC ACGGCTGTGT ATCACTGT
          ACAGCCTGAG AGCTGAGGAC ACGGCTGAGT ATTACTGT
          ACAGCCTGCG AGTTGACGAC ACGGCTCTAT ATTACTGT
          ACAGCCTGCG ACCGGAAGAC ACGGCTCTCT ATTTCTGT
          ACGGCCTGCG AGGAGACGAC ACGGGTCTAT ATTTTTGT
          ACAGTCTGAG ACCTGAGGAC ACGGCTGTGT ACTTCTGT
          ACAGCCTGAG AGGTGTGGAC ACGGCTGTGT ATTACTGT
          ACAGCCTGAG AGTTGAGGAC ACGGCTATTT ATCACTGT
          ACAGTCTGAG AGCTGAGGAC ACGGCTTTGT ATTACTGT
          ACGGCCTGCG AGGAGAGGAC ACGGCTCTGT ATTACTGT
          ACAGCCTGCG ACCTGAGGAC ACGGCTCTCT ATTACTGT
          ACAGCCTGCG ACCTGAGGAC ACGGCTCTTT ATTACTGT
          ACAGCCTGCG ACCGGAAGAC ACGGCACTCT ATTTCTGT
          ACAGCCTGCG AACTGAAGAC ACGGCTCTGT ATTTCTGT
          ACGGCCTGCG AGGAGACGAC ACGGCTCTCT ATCACTGT
          GCAGCCTGCG AGCTGAGGAC ACGGCTGTAT ATTTCTGT
          ACAGCCTGAG AGGTGTGGAC ACGGCTGTGT ATTACTGT
          ATAGCCTGAG AGCTGAGGAC ACGGCTGTGT ATTACTGT
          ACAGCCTGAG AACTGAGGAC ACGGCTGTGT ATTATTGT
          ACAGTCTGAG ACCTGAGGAC ACGGCTGTCT ATTACTGT
          ACAGCCTGCG AGTTGAGGAC ACGGCTCTGT ATTACTGT
          ACAGTCTGAG AACTGAAGAC ACGGCTGTGT ATTACTGT
          ACAGCCTGCG AGCTGAGGAC ACGGCTCTGT ATTACTGT
          ACGGCCTGCG AGGAGACGAC ACGGCTCTTT ATTATTGT
          ATAGCCTGCG AGCTGAGGAC ACGGCTCTCT ATTACTGT
          ACAGCCTGAG AGGTGTGGAC ACGGCTGTGT ATTACTGT
          GCACCCTGCG ACCTGACGAC TCGGCTCTAT ATTTCTGT
          ACAGCGTGCG ACTTGAGGAC ACGGCTCGAT ATTACTGT
          ACAGCCTGAG AACTGACGAC ACGGCTGTGT ATTACTGT
          ACAGCCTGCG CGCTGAGGAC ACGGCTCTGT ATTACTGT
          ATAGCCTGCG AGGTGAGGAC ACGGCCCTTT ATTACTGT
          ACAGCCTGAG AGCTGAGGAC ACGGCTGTGT ATTACTGT
          ACAGTCTAAG AGCTGAGGAC ACGGCTGTCT ATTACTGT
          ACGGCCTGCG AGGAGAGGAC ACGGCTCTGT ATTACTGT
          ACGGCCTGCG AAATGACGAC ACGGCTCTGT ATTACTGT
          ACAGCCTGCG AGCTGAGGAC ACGGCTCTCT ACTACTGT
          ACAGCCTGCG AGTTGAGGAC ACGGCCCTAT ATTTCTGT
          ACAGTCTGAG AGCTGAGGAC ACGGCTGTCT ATTACTGT
          ACAGCCTGCG CGCTGAGGAC ACGGGTCTGT ATTACTGT
          ACAGCCTGCG ACCTGAGGAC ACGGCTCTCT ATTTCTGT
          ACAGCCTGAG AACTGACGAC ACGGCTGTGT ATTACTGT
          ACAGTCTGAG AGTTGAGGAC ACGGCTTTGT ATTACTGT
          ACAGCCTGCG AGGTGAGGAC ACGGCTCTCT ACTACTGT
          ACAGCCTGAG AGCTGTGGAC ACGGCTGTGT ATTACTGT
          ACAGCCTGCG AGTTGAGGAC ACGGCTCTGT ATTACTGT
          GTTCCCTGCG ACCTGACGAC TCGGCTCTTT ATTTCTGT
          ACAGCCTGCG AACTGAGGAC ACGGCTCTCT ACTTCTGT
          ACAGCCTGCG CGCTGAGGAC ACGGCTCTGT ATTACTGT
          ACAGCCTGAG AGCTGAGGAC ACGGCTGAGT ATTACTGT
          GCGCCCTGCG AACTGACGAC TCGGCTCTAT ATTTCTGT
          ACAGCCTGCG ACCTGAGGAC ACGGCTCTGT ATTACTGT
          ACAGCCTGCG ACCTGAGGAC ACGGCTCTCT ATTACTGT
          ACAGCCTGAG AACTGAAGAC ACGGCTGTGT ATTACTGT
          ACAGCCTGCG AATTGAGGAC ACGGCCCTAT ATTTCTGT
          ACAGCCTGAG AGCTGAGGAC ACGGCTGTCT ATTACTGT
          ACAGCCTGCG AACTGAGGAC GCGGCTCTGT ATTACTGT
          ACAGTCTGAG AGTTGAGGAC ACGGCTGTGT ATTTCTGT
          ACAGCCTGCG CGCTGAGGAC ACGGCTCTGT ATTACTGT
          ACAGTCTGAG AGCTGAGGAC ACGGCTATTT ATTACTGT
          ACGGCCTGCG AGGAGAGGAC ACGGCTCTGT ATTACTGT
          ACAGCCTGAC ACCTGAGGAC ACGGCTGTGT TCTATTGT
          ACAGCCTGAG AGCTGAGGAC ACGGCTGTCT ATTACTGT
          ACAGCCTGCG AGTTGAGGAC ACGGCCCTAT ATTTCTGT
          ACAGCCTGCG CGCTGAGGAC ACGGCTCTGT ATTACTGT
          ACAGCCTGCG ACCTGAGGAC ACGGCTCTGT ATTTCTGT
          ACAGCCTGCG AATTGAAGAC ACGGCTCTCT ATTTCTGT
          GCAGCCTGCG AGCTGAGGAC ACGGCTCTAT ATTTCTGT
          ACAGCCTGCG AGCTGAGGAC ACGGCTCTCT ATTACTGT
          TCAGCCTGAG AGCTGAGGAC ACGGCTGTGT ATCACTGT
          ACACCCTGCG AGCTGAGGAC ACGGCTCTCT ATTACTGT
          ACAGCCTGCG ACCTGAGGAC ACGGCTATGT ATTACTGT
          ACAGTCTGAG ACCTGAGGAC ACGGCTGTCT ATTACTGT
          ATAGCCTGCG AGTTGAGGAC ACGGCCCTAT ATTTCTGT
          ACAGCCTGCG AGCTGAGGAC ACGGCTCTCT ATTACTGT
          ACAGCCTGAG AGTTGAGGAC ACGGCTGTCT ATTACTGT
          ACGGCCTGCG AGGAGAGGAC ACGGCTCTGT ATTACTGT
          ACAGCCTGAG ACCTGAGGAC ACGGCTCTGT ATTACTGT
          ACAACCTGCG ACCTGAGGAC ACGGCACTTT ATTATTGT
          ACAACCTGCG ACCTGAGGAC ACGGCACTTT ATTATTGT
          ACGGCCTGAG ACCTGAGGAC ACGGCTCTGT ATTACTGT
          ACAGTCTGAG AGCTGAGGAC ACGGCTGTTT ATTACTGT
          CCACCCTGCG ACCTGACGAC TCGGCTCTCT ATTTCTGT
          ACAGCCTGAG AGCTGAGGAC ACGGCTCTGT ATTACTGT
          ACAGCCTGCG AGCTGAGGAC ACGGCTCTGT ATTACTGT
          ACAGCCTGAG AACTGACGAC ACGGCTGTGT ATTACTGT
          ACAGCCTGCG AACTGAGGAC ACGGCTCTCT ACTTCTGT
          ACAGCCTCCG AGCTGAGGAC ACGGCTCTGT ATCACTGT
          ACAGTCTGCG AGCTGAGGAC ACGGCTCTCT ATTACTGT
          ATAGTCTGAG AGCTGAGGAC ACGGCTCTCT ACTACTGT
          ATAGCCTGCG AGTTGAGGAC ACGGCCCTAT ATTTCTGT
          ACAGCCTGAG AGCTGAGGAC ACGGCTCTGT ATTACTGT
          ACGGCCTGCG AGGAGAGGAC ACGGCTCTGT ATTACTGT
          ACAGCCTGAG AGTTGAGGAC ACGGCTGTGT ATTACTGT
          ACAGCCTGCG ACTTGAGGAC ACGGCTCTCT ATTATTGT
          ACAGTCTGAG AGCTGAGGAC ACGGCTGTGT ATTACTGT
          ACAGCCTGAG AGCTGAGGAC ACGGCTCTGT ATTACTGT
          ACAGCCTGAG AGCTGAGGAC ACGGCTCTAT ATTTCTGT
          ACAGTCTGAG AGCTGAGGAC ACGGCTGTGT ATTATTGT
          ACAGTCTGAG ACCTGAGGAC ACGGCTGTTT ATTACTGT
          ACAGCCTGAG AGCTGAGGAC ACGGCTGTAT ATTACTGT
          ACAGCCTGCG ACCTGAGGAC ACGGCTGTGT ATTACTGT
          ACAGCCTGCG ACCGGAAGAC ACGGCTCTCT ATTTCTGT
          ACGGCCTGCG AGGAGAAGAC ACGGGTCTAT ATTACTGT
          ACGGCCTGCG AGGAGAGGAC ACGGCTCTGT ATTACTGT
          GCAACCTGCG ACCTGACGAC TCGGCTCTAT ATTTCTGT
          GCAATGTGCG AGGTGACGAC TCGGCTCTGT ATTTCTGT
          ACAGCCTGAC AGCTGAGGAC ACGGCTGTTT ATTATTGT
          ACAGCCTGCG AGCTGAGGAC ACGGCTCTGT ATTACTGT
          ACAGTCTGAG AGCTGAGGAC ACGTCTTTGT ATTACTGT
          ACAACCTGCG ACCTGAGGAC ACGGCTCTGT ATTACTGT
          GCAGTCTGAG ACCTGAGGAC ACGGCTGTCT ACTACTGT
          ACAGCCTGCG AATTGAGGAC ACGGCCCTAT ATTTCTGT
          ACAGCCTGAG AGTTGAGGAC ACGGCTGTGT ATTACTGT
          ACAGCCTGAC AGCTGAGGAC ACGGCTGTTT ATTATTGT
          ATAGCCTGCG AACTGAGGAC ACGGCTCTCT ATTACTGT
          ACAGTCTGAG AGTTGAAGAC ACGGCTGTTT ATTACTGT
          ACAGCCTGCG ACCTGAGGAC ACGGCTATGT ATTACTGT
          ACAGCCTGCG AGCTGAGGAT ACGGCTCTCT ATTACTGT
          ACAGCCTGCG ACCTGAGGAC ACGGCTCTTT ATTACTGT
          ACAGCGTGCG AATTGAGGAC ACGGCTCGAT ATTTCTGT
