# Supplementary material for: A Phylogenetic Codon Substitution Model for Antibody Lineages
Source: Genetics. 2017 Mar 16;206(1):417–27. doi: 10.1534/genetics.116.196303 (PMC5419485; doi:10.1534/genetics.116.196303)
Supplement: Supplementary file 2 [file 417FileS2.zip › Code/Sequences_Trees/VRC01.FWR.CDR.fa.phy]

 1032 288
V1-2_1    CAGGTGCAGC TGGTGCAGTC TGGGGCTGAG GTGAAGAAGC CTGGGGCCTC
587_0     CAGGTGCGCC TGGTGCAATC TGGGACTGTG ATGAAGAAGC CTGGGTCCTC
487_136   CAGGTGCAGC TGGTGCAGTC TGGGGCTGAG GTGAAGAAGC CTGGGGCCTC
947_136   GAGGTGCGCC TGGTACAATC TGGGGCTGTG TTGAGGAAGC CTGGGTCCTC
648_171   CAGGTGCAGC TGGTGCAGTC TGGGGCTGAG GTGAAGAAGC CTGGGGCCTC
424_154   CAAGTGCGCC TTATACAATC TGGGGCTCAG ATGAAGAAGC CTGGGTCCTC
251_171   NNNCAAGCAC TTGTGCAATT TGGGAGTCAA ATGAAGAAGA CTGGGGACTC
1015_177  NNNNNNNNNN NNGTCCAATC TGGCCCTGTC ATGAGGAAGC CTGGGTCCTC
935_148   CAGGGGCGAC TGAAGCAATT TGGGCCTCAG GTGAAGAGGC CTGGGGAGTC
640_177   CTGGTGCAAC TGGAACAATC TGGGGCTCAA ATACAGAAGT CTGGGGCCTC
621_142   AGGGTGCGCC TGGTACAGTC TGGGGCTGTA ATTAAGACGC CTGGGTCGTC
637_154   CAGGTTCAGT TGGTGCAGTC TGGAGCTGAG GTGAGGAAGC CTGGGGCCTC
535_154   CAAGTGCGCC TTGTACAATC TGGGACTCAG ATGAAGAAAC CTGGGTCCTC
585_76    CAGGTTCAAT TGCTGCAGTC TGGGCCTGAG GTGAAGAACC CTGGGACCTC
169_161   CAGGTCCCAC TAATACAATC TGGGGCTGTG ATTAAGACGC CTGGGTCCTC
590_0     CAGGTGCAGC TGGTGCAGTC TGGGGCTGAG GTGAAGAAGC CTGGGGCCTC
806_177   CAGGTCCGTT TGGTGCAGTC TGGGCCTCAG ATAAAAACAC CTGGGGCCTC
200_142   NNNCAAGCAC TTGTGCAGTC TGGGAGTCAA ATGAAGAAGC CTGGGGACTC
777_171   GAGGTGCGCC TGGTACAATC TGGGGCTGTC TTGAAGAAGC CTGGGTCCTC
486_154   AGGCTCAAAC TGGTGCAGTC TGGGAGTCAA ATGAAGAAGC CTGGGGACTC
722_0     CAGGTGCAAA TGGCGCAGTC TGGGACTCAG GTGAAGAAGA CTGGGGCCTC
794_76    CAGGTGCAGC TGGTGCAGTC TGGGGCTGCG GTGAAGAAGC CTGGGGCCTT
992_177   CAGGTGCAGC TGGTGCAGTC TGGGGCTGAG GTGAAGAAGC CTGGGTCCTC
285_177   GAGGTGCGCC TGATACAATC TGGGGCTGTG TTTAAGACGC CTGGGTCCTC
90_171    NNNCAAGCAC TTGTGCAGTC TGGGAGTCAA AAGAAGAAAC CTGGGGACTC
512_154   NNNNNNNNNN NNGTGCAGTC TGAGGCTGAG GTGAAGGAGC CTGGGGCCTC
525_85    CAGGTGCGCC TGGTCCAATC TGGGCCTGTG ATGAGGAAGC CTGGGTCCTC
815_85    CAGGTGCGCC TGGTCCAATC TGGGCCTGTG ATGAGGAAGC CTGGGTCCTC
69_161    NNNCAAGCAC TTGTGCAGTC TGGGAGTCAA ATGAAGAAGC CTGGGGACTC
629_161   GAGGTGCGCC TGGTACAATC TGGGGCTGTG TTGAAGAAGC CTGGGTCCTC
684_177   GAGGTGCGCC TGGTACAGTC TGGGGCTGTC TTGAAGAAGC CTGGGTCCTC
964_161   GAGGTGCGCC TGGTACAATC TGGGGCTGTC TTGAAGAAGC CTGGGTCCTC
785_171   NNNCAAGTAC TTGTGCAATC TGGGAGTCAA ATGAAGAAGT CTGGGGACTC
1022_76   CAGGGGCGAC TGAAGCAGTT TGGGCCTCAA GTGAAGAGGC CTGGGGCCTC
598_148   GAGGTGCGCC TGGTACAGTC TGGGGCTGTA ATTAAGACGC CTGGGTCGTC
489_161   NNNCAAGCAC TTGTGCAGTC TGGGAGTCAA ATGAAGAAGC CTGGGGACTC
854_148   NNNCAAGCAC TTGTGCAGTC TGGGAGTCAA ATGAAGAAGC CTGGGGACTC
229_161   CAGGTGCGCC TGGTCCAATC TGGGCCTGTC ATGAGGAAGC CTGGGTCCTC
521_171   GCAGTCCGCC TGGTGCAGTC TGGGACGCAG ATGAAGGAGC CTGGGGCGTC
649_0     CAGGTGCACC TGGTGCAATC TGGGACTGTC ATGAAGCAAC CTGGGTCCTC
264_171   CAGGTCCGTT TGGTGCAGTC TGGGCCTCAG ATAAAAACTC CTGGGGCCTC
597_171   CAGGTCCGTT TGGTGCAGTC TGGGCCTCAG ATAAAAACAC CTGGGGCCTC
54_85     CAAGTGCGCC TTGTGCAATC TGGAACTCTG ATGAAGAAAC TTGGGTCCTC
389_177   CAGGGGCGAC TGAAGCAATT TGGGCCTCAA GTGAAGAAGC CTGGGGACTC
681_142   AGGGTGCGCC TGGTACAATC TGGGGCTGTG TTGAAGAAGC CTGGGTCCTC
493_154   CAGGTGCAAT TAGTTCAATC TGGGGCACAG GTGACGAGTC CTGGGGCCTC
353_177   GCAGTCCGCC TGGTGCAGTC TGGGACACAG ATAAAGGAGC CTGGGACGTC
202_154   CAAGTGCGCC TTGTACAATC TGGGACTCAG ATGAAGAAAC CTGGGTCCTC
357_177   NNNCAAGCAC TTGTGCAATT TGGGAGTCAA GTGAAGAAGC CTGGGGACTC
753_177   AGGGGGCGAC TGAAGCAATT TGGGCCTCAA GTGAAGAAGC CTGGGGACTC
119_154   CAAGTGCGCC TTGCACAATC TGGGACTCAG ATGAAGAAAC CTGGGTCCTC
941_154   GAGGTGCGCC TGGTACAATC GGGGGCTGTA CTGAGGAAGC CTGGGTCCTC
499_148   NNNNNNNNNN NNNNNCAGTC TGGGGCTGGG GTTAAGAAGC CCGGGGCCTC
199_154   GAGGTGCGCC TGGTACAATC TGGGGCTGTG ATTAAGACGC CTGGGTCCTC
925_177   NNNCAAGTAC TTGTGCAATC TGGGAGTCAA ATGAAGAAGT CTGGGGACTC
211_177   GAGGTGCGCC TGGTACAATC TGGGGCAGTC TTGAAGAAGC CTGGGTCGTC
625_154   CAGGTCCGTT TGGTGCAGTC TGGGACTCAA ATAAAGACAC CTGGGGCCTC
1019_136  GCAGTCCGCC TGGTGCAGTC TGGGACGCAG ATGAAGGAGC CTGGGGCCTC
605_0     NNNNNNNNNN NNNNNCAATT TGGGCCGCAA ATGAAGAGGC CTGGGGACTT
657_154   CAGGTGCACC TGATGCAGTC TGGGACTGAG GTGAAGAAGC CTGGGGCCTC
825_142   GAAGTGCGCC TGGTACAATC TGGGACACTT CTGAAGACAA TTGGGTCCTC
323_171   CAGGTCCGTT TGATGCAGTC TGGGACTCAG ATAAAAACCC CTGGGGCCTC
315_171   CAGGTGCGCC TGGTCCAATC TGGGCCTGTC ATGAGGAAGC CTGGGTCCTC
237_171   GAGGTGCGCC TGGTACAATC TGGGTCTGTG ATTAAGACGC CTGGGTCCTC
796_0     NNNNNNCAAC TGAAACAATT TGGGCCTCAA ATGAAGAGGC CTGGGGACTC
959_161   CAGGTCCGTT TGGTGCAGTC TGGGCCTCAG ATAAAAACAC CTGGGGCCTC
987_177   NNNCAAGCAC TTGTGCAGTT TGGGAGTCAA ACGAAGAAGC CTGGGGACTC
26_154    CAGGTCCGTT TGGTGCAGTC TGGGCCTCAG ATAAAAACAC CTGGGGCCTC
434_142   AGGGGGCGAC TGAAGCAATT TGGGCCTCAA GTGAAGAAGC CTGAGGACTC
19_76     NNNCAAGCAC TTGTGCAGTC TGGGAGTCAA ATGAAGAAGC CTGGGGAGTC
366_171   CAGGTCCGTT TGGTGCAGTC TGGGACTCAG ATAAAACCAC CTGGGGCCTC
453_0     CAGGTGCATC TGGTGCAGTC TGGGGCTGAG GTAAAGGAGC CTGGGGCCTC
29_177    CAGGTGCAGG TGGTGCAATC CGGGGCTGAG GTGAAGAAGC CTGGGGACTC
604_136   CAGGTACGCC TGGTACAATC TGGGGCTCAG ATGAAGAAGC CTGGGTCCTC
25_177    CAGGTCCGTT TGGTGCAGTC TGGGCCTCAG ATAAAAACAC CTGGGGCCTC
53_154    CAAGTGCGAC TGTCGCAGTC TGGAGGTCAG ATGAAGAAGC CTGGGGAGTC
557_154   CAGGTCCGTT TGGTGCAGTC TGGGACTCAG ATAAAAACAC CTGGGGCCTC
110_154   GAGGTGCGCC TGGTACAATC TGGGGCTGTG TTGAAGAGGC CTGGGTCCTC
702_142   CAGGTTCAGC TGGTGCAATC TGGAGCTGAG GTGAAAAAGC CTGGGGCCTC
225_161   GCAGTCCGCC TGGTGCAGTC TGGGACGCAG ATGAAGGAGC CTGGGGCCTC
584_154   CAAGTGCGCC TTGTACAATC TGGGACTCAG ATGAAGAAAC CTGGGTCCTC
750_76    CAGGTGCAGC TGGTGCAGTC TGGGGCTGAG GTGACGAAGC CTGGGGCCTC
245_76    CAGGTCCAGC TGGTGCAGTC TGGGGCTGAG GTGAAGAGGC CTGGGGCCTC
406_177   CAGGTGCAGC TGGTGCAGTC TGGGGCTGAG GTGAAGAAGC CTGGGGACTC
980_154   NNNNNNNNNN NNNNNCAGTC TGGGACTGGG ATTAAGAAGC CCGGGGCCTC
454_76    NNNCAAGCAC TTGTGCAGTC TGGGAGTCAA ATAAAGAAGC CTGGAGACTC
433_136   NNNNNNNNNN NNNNNCAGTC TGGACCTGAG ACGAAGGAGC CTGGGGCCTC
933_148   GAGGTGCGCC TGGTACAATC TGGGGCTGTA ATTAAGACGC CTGGGTCCTC
443_161   GAGGTGCGCC TCGTACAATC TGGGGCTGTG ATTAAGACGC CTGGGTCCTC
748_154   CAGGTCCGTC TGGTGCAGTC TGGGACTCAG ATAAAAACAC CTGGGGCCTC
267_171   NNNCAAGCAC TTGTGCAGTC TGGGAGTCAA ATGAAGAAGC CTGGGGACTC
496_161   CAGGTCCGTT TGGTGCAGTC TGGGCCTCAG ATAAAAATAC CTGGGGCCTC
57_161    CAGGTGCAGC TGGTGCAGTC TGGGGCGGAG GTGAAGAAGC CTGGGGCCTC
114_76    CAGGTAACAC TGGAGCAATC TGGGCCTGAA ATTAAGGAGC CTGGGGCCTC
884_154   GAGGTGCGCC TGGTACAATC TGGGGCTGTG TTGAAGAGGC CTGGGTCCTC
479_148   GAGGTGCGCC TGGTACAATC TGGGGCTGTG ATTAAGACGC CTGGGTCCTC
437_154   CAGGTCCGTT TGGTGCAGTC TGGGACTCAG ATAAAAACAC CTGGGGCCTC
671_171   GAAGTCCGCC TGGCGCAACC TGGGTTTCTG TTGAGGAAGA CTGGGGACTC
616_177   CAGGCCCAGC TGGTGCAGTC TGGGGCTGAG GTGAAGAAGC CTGGGGACTC
622_0     CAGGTGAACC TGGTACAATC TGGGGCTGTG ATGAAGAAGC CGGGGTCCTC
475_161   GAGGTGCGCC TGGTACAATC TGGGTCTGTG ATTAAGACGC CTGGGTCCTC
851_0     CAGGTCCGTT TGGTGCAGTC TGGGACTCAG ATGAGGGACC CTGGGGCCTC
327_148   GAGGTGCGCC TGGTACAGTC TGGGGCTGTA ATTAAGACGC CTGGGTCGTC
747_154   GAGGTGCGCC TGGTACAATC TGGGGCTGTG TTGAAGAAGC CTGGGTCCTC
951_142   AGGGTGCGCC TGGCACAATC TGGGACTGTC ATTAAGAAGC CTGGGTCCTC
566_171   CAGGTCCGTT TGGTGCAGTC TGGGACTCAG ATAAAAACAC CTGGGGCCTC
1032_154  CAGGTCCGTC TGGCGCAGCC TGGAGTTCTG TTGAGGAAGA CTGGGGACTC
906_154   GAGGTGCGCC TAGTACAATC TGGGACTATG ATTAAGACGC CTGGGTCGTC
606_161   GAGGTGCGCC TGGTACAATC TGGGGCTGTG ATTAAGACGC CGGGGTCCTC
977_148   CAGGTCCGTT TGGTGCAGTC TGGGCCTCAG ATAAAAACAC CTGGGGCCTC
842_154   CAAGTGCGCC TTGTACAATC TGGGACTCAA GTGAAGAAAT CTGGGTCCTC
801_154   NNNCAAGCAC TTGTGCAGTC TGGGAGTCAA ATGAAGAAGC CTGGGGACTC
223_154   GAGGTGCGCC TGGTACAATC TGGGGCTGTG ATTAAGACGC CTGGGTCCTC
963_85    GAGGTGCGCC TGGTACAATC TGGGGCTGTG ATGAGGAAGC CTGGGTCCTC
43_171    GAGGTGCGCC TGGTCCAATC TGGGCCTGTC ATCAGGAAGC CTGGGTCCTC
318_0     CAGGTCCGTT TGCTGCAGTC TGGGACTCAG ATGAGGGCGC CTGGGGCCTC
627_154   CAAGTGCGCC TTGTACAATC TGGGACTCAA GTGAAGAAAT CTGGGTCCTC
162_76    CAGGTCCGTC TGGTGCAGCC TGGGACTCAG TTGAAGAAGC CTGGGGATTC
44_171    NNNCAAGCAC TTGTACAATA TGGGAGTCAA GTGAAGAAGC CTGGGGACTC
66_142    NNNGTGAGAT TGAGGCAGTC TGGGGTGGGG GTTAAGAAGC CCGGGGCCTC
653_142   GAGGTGCGCC TGATTCAATC TGGGGCTGTG ATGAGGAAGC CTGGGTCGTC
497_161   CAGGGGCGAC TGAAGCAATT TGGGCCTCAA CTGAAGAGGC CTGGGGACTC
3_76      CAGGTGCAGC TGGTGCAGTC TGGGGCTGAG GTGAAGAAGC CTGGGTCCTC
563_161   CAGGTCCGTC TGGTGCAGTC TGGGACTCAG ATAAAAACAC CTGGGGCCTC
94_85     CAGGTGCGCC TAATACAATC TGGGGCTGTG ATGAGGAAGC CTGGGTCCTC
920_154   CAGGTCCGTC TGATGCAGCC TGGGACTCAG ATGAAGAAAC CTGGGTCCTC
734_154   CAGGTCCGTT TGATGCAGTC TGGGACTCAG ATAAAAAGTC CTGGGGCCTC
254_154   CAAGTGCGCC TTGTACAATC TGGGACTCAG ATGAAGAAAC CTGGGTCCTC
397_0     CAGGGACAGC TGGTGCAGTC TGGGACTGAG GTGAAGAACC CTGGGGCCTC
192_177   GAGGTGCGCC TGATACAATC TGGGGCTGTG TTTAAGACGC CTGGGTCCTC
656_171   NNNCAAGCAC TTGTGCAGTC TGGGAGTCAA AAGAAGAAAC CTGGGGACTC
183_171   CAGGTCCACC TGGTGCAGTC TGGGCCTGAG GTGAAGAAGC CTGGGTCCTC
301_148   CACGTGCGCC TAGCACAGTC TGGGGCTGTG GTGAGGAAAC CTGGGTCTTC
628_177   GAGGTGCGCC TGGTACAGTC TGGGGCTGTC TTGAAGAAGC CTGGGTCCTC
1002_154  NNNCAGGCAC TTGTGCAGTC TGGGAGTCAA ATGAAGAAGC CTGGGGACTC
408_161   CAGGTCCGTT TGGTGCAGTC TGGGCCTCAG ATAAAAATAC CTGGGGCCTC
946_177   CAGGTGCGCC TAGTCCAATC TGGCCCTGTC ATGAGGAAGC CTGGGTCCTC
274_148   NNNCAAGCAC TTGTGCAGTC TGGGAGTCAA ATGAAGAAGC CTGGGGACTC
709_148   GAGGTGCGCC TGGTACAATC TGGGGCTGTA ATTAAGACGC CTGGGTCCTC
913_142   NNNCAAGCAC TTGTGCAGTC TGGGAGTCAA ATGAAGAAGC CGGGGGACTC
432_171   NNNCAAGCAC TTGTGCAGTC TGGGAGTCAA ATGAAGAAAC CTGGGGACTC
414_161   CAGGTCCGTT TGGTGCAGTC TGGGCCTCAG ATAAAAACAC CTGGGGCCTC
548_161   CAAGTGCGCC TTGCACAATC TGGGACTCAG ATGAAGAAAC CTGGGTCCTC
849_0     NNNNNNNNNN NNNNNCAATT TGGGCCTCAA ATGAAGAGGC CTGGGGCCTC
484_76    CAGGGGCGAC TGAAGCAGTT TGGGCCTCAA GTGAAGAAGC CTGGGGCCTT
449_0     CAGGTGCGCC TGGTACAGTC TGGGACTCTG ATGAAGAAAC CTGGGTCCTC
459_76    GAAGTCCGCT TGGTGCAGTC TGGGACTCAG ATGAAGGAGC CTGGGGCCTC
833_76    NNNCAGGCAC TTGTGCAGTC TGGGAATCAA ATGAAGAAGC CTGGGGACTC
908_136   CAGGTGCAGC TGGTGCAGTC TGGGGCTGAG GTGAAGAAGC CTGGGGCCTC
261_76    CAGGTGCAGT TGGTGCAATC TGGAGGTGAG GTGAAGAAGC CTGGGGACTC
334_171   CAGGGGCGAT TGAAGCAATT TGGGCCTCAA ATGAAGAAGC CTGGGGACTC
630_76    GAAGTCCGCT TGGTGCAGTC TGGGACTCAG ATGAAGGAGC CTGGGGCCTC
277_136   CAGGTCCGTT TGATGCAGTC TGGGACTCAG ATAAAAACCC CTGGGGCCTC
706_142   CAGGTCCAGT TGTTGCAGTC TGGGGCTGAA GTGAAGAAAC CTGGGTCCTC
347_142   CAGTTGCGGC TGGTGCAGTC TGGGGCTGAG GTGAAGAAGC CTGGGGCCTC
299_177   GCAGTCCGCC TGGTGCAGTC TGGGACACAG ATGAAGGAGC CTGGGGCGTC
152_154   CAGGTCCGTT TGGTGCAGTC TGGGCCTCAG ATAAAAACAC CTGGGGCCTC
253_136   GAGGTGCGCC TGGTACAATC TGGGGCTGTG TTGAGGAAGC CTGGGTCCTC
60_0      CAGGTGCAAA TGGCGCAGTC TGGGACTCAG GTGAAGAAGA CTGGGGCCTC
940_171   CAGGTTCAGT TGGTGCAGTC TGGAGCTGAG GTGAAGAAGC CTGGGGACTC
832_76    CAGGTCCGTT TGGTGCAGTC TGGGACTCAG ATAAAAGGGC CTGGGGCCTC
682_171   CAGGCTCAAC TAATACAGTC TGCAGGTGAA ATGAAGAAGC CTGGGGACTC
163_0     NNNNNNNNNN NNNNNCAATC TGGACCTGAA GTGAAGAGGC CTGGGGCCTC
612_76    GAGGTGCGCC TGGTACAATC TGGGGCTGTG ATGAGGAAGC CTGGGTCCTC
574_161   CAGGTGCGTC TGTCGCAGTC TGGAGGTCAG ATGAAGAAGC CTGGCGAGTC
572_154   CAAGTGCGCC TTGTACAATC TGGGACTCAG ATGAAGAAAC CTGGGTCCTC
536_171   GAAGTGCGCC TGGTACAATC TGGGTCTATG ATTAAGACGC CTGGGTCGTC
730_171   GAAGTCCGTC TGGCGCAACC TGGATTTCTG TTGAAGAAGA CTGGGGACTC
984_0     CAGATTCAAG TGGTGCAGTC TGGACCTGAG GTGAAGAAGC CTGGGGCCTC
811_148   GAGGTGCGCC TGGTACAATC TGGGACTATG ATTAAGACGC CTGGGTCGTC
154_0     CAGGTGCAAA TGGTGCAGTC TGGGACTCAG GTGAAGAAGA CTGGGGCCTC
1025_148  CAGGGGCGAC TGAAGCAATT TGGGCCTCAA GTGAAGAAGC CTGGGGACTC
371_142   CAGGGGCGAC TGAAGCAGTT TGGGCCTCAA GTGAAGAGTC CTGGGGCCTC
123_85    CAGGTCCAGC TGGTGCAGTC TGGGGCTGAG GTGAAGAAGC CTGGGTCCTC
678_171   CAGGTCCGTT TGGTGCAGTC TGGGACTCAG ATAAAAACAC CTGGGGCCTC
411_154   NNNCAAGCAC TTGTGCAGTC GGGGAGTCAA ATGAAGAAGC CTGGGGACTC
632_161   CAGGTCCAAC TAGTGCAGTC TGGGGCTGAG GTGAAGAAGC CTGGGGACTC
1027_154  GAGGTGCGCC TGGCACAATC TGGGACTGTG ATTAAGAAGC CTGGGTCCTC
553_154   CAGGTCCGTT TGGTGCAGTC TGGGCCTCAG ATAAAAACAC CTGGGGCCTC
236_161   GAGGTGCGCC TGGTACAATC TGGGGCTGTC TTGAAGAAGC CTGGGTCCTC
953_0     NNNNNNNNNN NNGTGCAGTC TGGGACTCAG ATGAGGGAGC CTGGGGCCTC
602_142   CAGGTGCAGC TGGTGCAGTC TGGGGCTGAG GTGAAGAAGT ATGGGGCCTC
280_148   NNNCAAGCAC TTGTGCAGTC TGGGAGTCAA ATGAAGAAGC CTGGGGACTC
1016_154  GAGGTGCGCC TGGTGCAATC TGGGCCTGTC TTGAGGAAGC CTGGGTCCTC
196_171   CAGGTCCGTT TGGTGCAGTC TGGGCCTCAG ATAAAAACAC CTGGGGCCTC
995_154   CAGGTCCACT TGGAACAGTC TGGGACTGAG GTGAAGAAGC CTGGGGACTC
488_142   GCAGTCCGCC TGGTGCAGTC TGGGACGCAG ATGAAGGAGC CTGGGGCCTC
613_85    CAAGTGAGGT TGAGGCAGTC TGGGGCTGGG GTTAAGAAAC CTGGGGCCTC
715_177   CAGGTGCAGC TGGTGCAGTC TGGGGCTGAG GTGAAGAAGC CTGGGGACTC
336_76    NNNCAAGCAC TTGTGCAGTC TGGGAGTCAA ATAAAGAAGC CTGGGGACTC
655_85    GAGGTGCGCC TGGTGCAATC TGGGGCTGTG ATGAGGAAGC CTGGGTCCTC
545_171   CAGGGGCGAC TGAAGCAATT TGGGCCTCAA GTGAAGAAGC CTGGGGACTC
737_161   CAGGTCCGTT TGGTGCAGTC TGGGACTCAG ATAAAAACAC CTGGGTCCTC
314_171   NNNCAAGCAC TTGTGCAGTC TGGGAGTCAA AAGAAGAAAC CTGGGGACTC
532_142   GAGGTGCGCC TGATTCAATC TGGGGCTGTG ATGAGTAAGC CTGGGTCGTC
971_154   CAAGTGCGCC TTGTACAATC TGGGACTCAG ATGAAGAAAC CTGGGTCCTC
711_177   CAGGTGCAGC TGGTGCAGTC TGGGGCTGAG ATGAAGAAGC CTGGGGACTC
846_161   CAGGTCCGTT TGATGCAGTC TGGGACTCAG ATAAAAAGTC CTGGGGCCTC
779_0     CAGGTGAAGT TGATGCAGTC TGGGGCGGGG TGGAAGAAGC CTGGGGCCGC
559_171   NNNNNNNNNN NNNNNCAATT TGGGCCTCAA GTGAAGAAGC CTGGGGAGTC
436_148   CAGGTGCAGC TGGTGCAGTC TGGGGCTGAG GTGAAGAAGC CTGGGGACTC
936_177   CAGGTCCAGC TGGTGCAGTC TGGGGCTGAG GTGAAGAAGC CTGGGGACTC
601_0     CAGGTGCGCC TGGTGCAATC TGGGGCTGTG ATGAGGAAAC CTGGGTCCTC
147_171   CAAGTGCGCC TTGTACAATC TGGGACTCAG ATGAAGAAAC CTGGGTCCTC
1014_0    CAGGTGCACC TGGTGCAATC TGGGACTGTC ATGAAGCAAC CTGGGTCCTC
428_142   CAGGTTCAAT TGGTGCAATC CACAGCGCAG ATGAAGAAGC CCGGGGCCTC
130_142   CAGGTGCAGC TGGTGCAGTC TGGGGCTGAA GTGAAGAAGC CTGGGGCCTC
663_154   NNNCAAGCAC TTGTGCAGTC TGGGAGTCAA ATGAAGAAGC CTGGGGACTC
852_154   CAGGTCCGTT TGGTGCAGTC TGGGACTCAG ATAAAAACCC CTGGGGCCTC
954_0     CAGGTGCAGC TGGTGCAGTC TGGGGCTGAG GTGAAGAAGC CTGGGGCCTC
77_154    CAGGTCCGTT TGGTGCAGTC TGGGACTCAG ATAAAAACGC CTGGGGCCTC
582_154   GAGGTGCGCC TGGCACAATC TGGGACTGTC ATTAAGAAGC CTGGGTCCTC
633_85    NNNCAAGCAC TTGTGCAGTC TGGGAGTCAA ATGAAGAAGC CTGGGGACTC
349_177   CAAGTGCGAC TGTCGCAGTC TGGAGGTCAG ATGAAGAAGC CTGGCGACTC
159_142   AGGGGGCGAC TGAAGCAATT TGGGCCTCAA GTGAAGAAGC CTGGGGACTC
942_85    CAGGTGCGCC TAATACAATC TGGGGCTGTG ATGAGGAAGC CTGGGTCCTC
232_148   GAGGTGCGCC TGGTACAATC TGGGGCTGTG TTGAGGAAGC CTGGGTCCTC
580_154   GAGGTGCGCC TGGTACAATC TGGGGCTGTG TTGAAGAAGC CTGGGTCCTC
599_154   CAAGTGCGAC TGTCGCAGTC TGGAGGTCAG ATGAAGAAGC CTGGCGAGTC
171_171   GAGGTGCGCC TGGTACAATC TGGGGCTGTG ATTAAGACGC CGGGGTCCTC
189_177   NNNCAAGCAC TTGTGCAATC TGGGAGTCAA ATGAAGAAGC CTGGGGACTC
18_136    GAGGTGCGCC TGATACAATC TGGGGCTGTG ATTAAGACGC CTGGGTCCTC
217_76    CAAGTGAGGT TGAGGCAGTC TGGGGCTGGG GTGAAAAAGC CTGGGGCCTC
167_76    NNNCAAGCAC TTGTGCAGTC TGGGAGTCAA ATAAAGAAGC CTGGGGACTC
515_85    CAGGGGCGAC TGAAGCAATT TGGGCCTCAA GTGAAGAAGC CTGGGGCCTT
341_85    CAGGGGCGAC TGAAGCAATT TGGGCCTCAA GTGAAGAAGC CTGGGGCCTT
969_171   CAAGTGCAGC TGGTGCAGTC TGGGGCTGAG GTGAAGAAGC CTGGGGCCTC
956_0     CAGGTGCACC TGGTACAATC TGGGGCTGTG ATGAAGAAGC CGGGGTCCTC
917_142   NNNCAAGCAC TTGTGCAGTC TGGGAGTCAA TTGAAGAAGC CTGGGGACTC
275_142   NNNGTGAGAT TGAGGCAGTC TGGGGTGGGG GTTAAGAAGC CCGGGGCCTC
802_171   GAAGTCCGTC TGGCGCAACC TGGATTTCTC TTGAGGAAGA CTGGGGACTC
719_171   CAAGTGCGCC TTGTACAATC TGGGACTCAG ATGAAGAAAC CTGGGTCCTC
85_0      CAGGTCCGTT TGGTGCAGTC TGGGACTCAG ATGAGGGAGC CTGGGGCCTC
741_142   AGGGGGCGAC TGAAGCAATT TGGGCCTCAA GTGAAGAAGC CTGGGGACTC
431_85    NNNCAAGCAC TTGTGCAGTC TGGGAGTCAA ATAAAGAAGC CTGGGGACTC
491_85    CAGGTTCAGC TGGTGCAGTC TGGAGGTGGT GTGAAGAAGC CTGGGTCCTC
818_171   CAGGTTCAAA TACTACAGTC CGCGACTGAG GTGAAGAAGC CTGGGGACTC
361_171   GAGGTGCGCC TGGTACAATC TGGGGCTGTC TTGAAGAAGC CTGGGTCCTC
55_148    CAGGCTCAAC TAATACAGTC TGCAGGTGAA ATGAAGAAGC CGGGGGCCTC
795_161   CAGGTCCAGG TGGTGCAGTC CGGGGGTGAG ATGAAGAAGC CTGGGGACTC
615_171   GAAGTCCGTC TGGCGCAACC TGGATTTCTG TTGAGGAAGA CTGGGGACTC
96_161    CAGGTCCGTT TGATGCAGTC TGGGACTCAG ATAAAAAGTC CTGGGGCCTC
829_154   CAGGTCCGTT TGGTGCAGTC TGGGCCTCAG ATAAAAACAC CTGGGGCCTC
79_154    NNNCAGGCAC TTGTGCAGTC TGGGAGTCAA ATGAAGAAGC CTGGGGACTC
529_0     CAGGTCCAGC TGGTGCAGTC TGGGGCTGAG GTGAAGAAGC CTGGGTCCTC
688_148   NNNCAAGCAC TTGTGCAGTC TGGGAGTCAA ACGAAGAAGC CTGGGGAGTC
659_76    CAGGGGCGAC TGAAGCAATT TGGGCCTCAA GTGAAGAAGC CTGGGGCCTT
593_154   CAGGTACAAC TGGTGCAGTC TGGGGCCGAA GTGAAGAAGC CTGGGGACTC
376_142   AGGGTGCGCC TAGTACAATC TGGGGCTGTG TTGAGAAAGC CTGGGTCCTC
518_136   GCAGTCCGCC TGGTGCAGTC TGGGACGCAG ATGAAGGAGC CTGGGGCCTC
287_154   CCGGGACAGT TGGTGCAGTC TGGGGCTGAG GTGAAGAAGC CTGGGGACTC
776_171   CAAGTGCGCC TTGTACAATC TGGGACTCAG ATGAAGAAAC CTGGGTCCTC
840_171   NNNCAAGTAC TTGTGCAATC TGGGAGTCAA ATGAAGAAGT CTGGGGACTC
841_171   CAGGGGCGAC TGAAGCAATT TGGGCCTCAA GTGAAGAAGC CTGGGGACTC
932_171   CAGGTCCGTT TGGTGCAGTC TGGGCCTCAG ATAAAAACAC CTGGGGCCTC
771_171   CAAGTGCGCC TTGTACAATC TGGGACTCAG ATGAAGAAAC CTGGGTCCTC
259_171   GAGGTGCGCC TGGTACAATC TGGGTCTGTG ATTAAGACGC CTGGGTCCTC
15_161    GAGGTGCGCC TGGTACAATC TGGGGCTGTG ATTAAGACGC CTGGGTCCTC
717_85    CAAGTGCGCC TGGTACAATC TGGGACGCTG ATGAAGAAAG TTGGGTCCTC
473_85    CAAGTTCAGC TGGTGCAGTC TGGAACTGAG GTGAAGAAGC CTGGGGCCTT
1028_177  CAGGTCCGTT TGGTGCAGTC TGGGACTCAG ATAAAAACAC CTGGGGCCTC
716_85    CAGGTACGCC TGGTACAATC TGGGACTCTG ATGAAGAAGC CTGGGTCCTC
878_0     CAGGTGCACC TGGCGCAATC CGGGACTGTG ATGGGGAAAC CTGGGTCCTC
283_171   GAGGTGCGCC TGGTACAATC TGGGGCTGTG TTGAAGAAGC CTGGGTCGTC
1008_85   CAGGTGCGCC TGGTCCAATC TGGACCTGTG ATGAGGAAGC CTGGGTCCTC
890_0     CAAGTCCAAC TGTTGCAGTC TGGGGCTCAG GTGAAGAAGA CTGGGGCCTC
907_161   CAGGTCCAGC TGGTGCAGTC TGGGGCTGAG GTGAAGAAGC CTGGGGACTC
195_0     CAGGTGCACC TGGTGCAATC CGGGACTGTG ATGGGGAAAC CTGGGTCCTC
313_177   GAGGTGCGCC TGGTACAATC TGGGGCAGTC TTGAAGAAGC CTGGGTCGCC
67_76     CAAGTGAGGT TGAGGCAGTC TGGGGCTGGG GTGAAAAAGC CTGGGGCCTC
647_85    GAGGTGCGCC TGGTGCAATC TGGGGCTGTG ATGAGGAAGC CTGGGTCCTC
378_154   GAGGTGCGCC TGGTACAATC TGGGACTATG ATTAAGACGC CTGGGTCGTC
770_161   CAAGTGCGCC TTGTACAATC TGGGACTCAG ATGAAGAAAC CTGGGTCCTC
61_142    CAGGTTCACT TGGTACAGTC TGGCAGTGAA GTGAAGAGGC CTGGGGCCTC
296_171   CAGGTCCGTT TGGTGCAGTC TGGGACTCAG ATAAAAACAC CTGGGGCCTC
990_171   CAGGTGCAGC TGGTGCAGTC TGGGGCTGAG GTGAAGAAGC CTGGGGAGTC
609_154   CAGGTGCGTC TGTCGCAGTC TGGAGGTCAG ATGAGGAAGC CTGGCGAGTC
742_0     CAGGTGCGCC TGGTGCAATC TGGGGCTGTG ATGAGGAAAC CTGGGTCCTC
284_171   NNNNNNNNNN NNNNNCAATT TGGGCCTCAA ATGAAGAAGC CTGGGGACTC
438_177   CAGGTCCGTT TGGTGCAGTC TGGGCCTCAG ATAAAAACAC CTGGGGCCTC
138_76    CAGGTGCAGC TGGTGCAGTC TGGGGCTGAG GTGAAGAAGC CTGGGGACTC
56_0      CAGGTGAACC TGGTACAATC TGGGGCTGTG ATGAAGAAGC CGGGGTCCTC
912_171   NNNCAAGCAC TTGTGCAGTC TGGGAGTCAA ATGAAGAAGC CTGGGGACTC
838_171   GAAGTCCGTC TGGCGCAGCC TGGATCTCTA TTGAGGAAGA CTGGGGACTC
461_76    CAGGTGTATC TGGCCCAGTC TGGGGCTGAG GTGAAGAAGC CTGGGGCCTC
228_171   CAAGTGCGCC TTGTACAATC TGGGACTCAG ATGAAGAAAC CTGGGTCCTC
201_171   CAAGTGCGCC TTGTACAATC TGGGACTCAG ATGAAGAAAC CTGGGTCCTC
294_154   CAGGTTCAGC TGGTGCAGTC TGGAGCTGAG GTGAAGAAGC CTGGGGACTC
534_171   CAACTTCAGC TGGTGCAGTC TGGGGCTGAG GTGAAGAAGC CTGGGGCCTC
509_171   NNNNNNNNNN NNNNNCAATC TGGACCTGCA GTGCAGAAGC CTGGGGACTC
485_0     CAGGTCCGTT TGGTGCAGTC TGGGACTCAG ATGAGGGAGC CTGGGGCCTC
991_142   CAGGTGCACC TGCTGCAGTC TGGGGCTGAG GTGAAGAAGC CTGGGGACTC
943_0     CAGGTGAACC TGGTACAATC TGGGGCTGTG ATGAAGAAGC CGGGGTCCTC
660_0     CAGGTGCGCC TGGTGCAATC TGGGACTGTG ATGAGGAAAC CTGGGTCCTC
614_136   GAGGTGCGCC TGGTACAATC TGGGGCTGTG TTGAGGAAGC CTGGGTCCTC
874_148   CAGGTGCAAC TGGTGCAGTC TGGGGCTGAG GTGGAGAAGC CTGGGGCCTC
128_161   CAGGTCCGTT TGGTGCAGTC TGGGCCTCAG ATAAAAACAC CTGGGGCCTC
93_171    GAGGTGCGCC TGGTACAATC TGGGGCTGTC TTGAAGAAGC CTGGGTCCTC
514_177   GAGGTGCGCC TGATACAATC TGGGGCTGTG TTTAAGACGC CTGGGTCCTC
919_76    CAGGTACGCC TGGTGCAATC TGGGACTCTG ATGAAGAAGC CTGGGTCCTC
1010_142  AGGGTCCGTC TGGTGCAGCC TGGGACTCAG GTGAAGAAGC CTGGGGACTC
1011_148  GAGGTGCGCC TGGTACAATC TGGGGCTGTG ATTAAGACGC CTGGGTCCTC
979_76    NNNGGGCGAC TGAAGCAATT TGGGCCTCAA GTGAAGAAGC CTGGGGCCTT
132_148   CAGGGGCGAC TGAAGCAATT TGGGCCTCAG GTGAAGAGGC CTGGGGAGTC
309_148   CAGGTGCAAC TGGTGCAGTC TGGGGCTGAG GTGAAGAAGC CTGGGGCCTC
325_171   GAGGTGCGCC TGGTACAATC TGGGGCTGTC TTGAAGAAGC CTGGGTCGTC
549_161   CAGGGGCGAC TGAAGCAGTT TGGGCCTCAA ATGAAGAAGC CTGGAGACTC
950_85    CAGGTCCAGC TGGTGCAGTC TGGGGCTGAG GTGAAGAAGC CTGGGTCCTC
354_154   CAAGTACGCC TTGTACAATC TGGGACTCAG ATGAAGAAAC CTGGGTCCTC
368_161   CAGGTGCAGC TGGTGCAGTC TGGGGCGGAG GTGAAGAAGC CTGGGGACTC
780_0     CGGGTGCACC TGGTGCAGTC TGGGACTGTG ATGAAGAAAC CCGGGTCCTC
909_154   CAGGGGCGAC TGAAGCAATT TGGGCCTCAA GTGAAGAAGC CTGGGGACTC
564_154   CAGGTGCAGC TGGTGCAGTC TGGGAGTCAA ATGAAGAAGC CTGGGGACTC
513_148   GAGGTGCGCC TGGTACAATC TGGGTCTGTG ATTAAGACGC CTGGGTCCTC
297_171   CAAGTGCGCC TTGTACAATC TGGGACTCAG ATGAAGAAAC CTGGGTCCTC
725_154   CAAGTGCGAC TGTCGCAGTC TGGAGGTCAG ATGAAGAAGC CTGGCGAGTC
495_85    NNNCAAGCAC TTGTGCAGTC TGGGAGTCAA ATGAAGAAGC CTGGGGACTC
974_0     CAGGTTCGTC TGCGACAATC TGGACCTGAA GTGAGGAAGC CTGGGTCCTC
755_161   NNNCAAGCAC TTGTGCAGTC TGGGAGTCAA ATGAAGAAGC CTGGGGACTC
268_161   CAGGTGCGCC TGGTCCAATC TGGGCCTGTC ATGAGGAAGC CTGGGTCCTC
948_177   GAGGTGCGCC TGGTACAGTC TGGGGCTGTC TTGAAGAAGC CTGGGTCCTC
252_136   NNNCAAGCAC TTGTGCAGTC TGGGAGTCAA ATGAAGAAGC CTGGGGACTC
21_154    GAGGTGCGCC TGGTACAATC TGGGGCTGTG TTGAAGAAGC CTGGGTCCTC
1013_154  NNNCAAGCAC TTGTGCAGTC TGGAAGTCAA ATGAAGAAGC CTGGGGACTC
569_161   CAGGTCCAGC TGGTACAATC TGGGGCTGAG GTGAAGAAGC CCGGGGCCTC
680_76    CAAGTGAGGT TGAGGCAGTC TGGGGCTGGG GTGGAAAAGC CTGGGGCCTC
879_154   GAGGTGCGCC TGATACAATC TGGGGCTGTC TTGAGGAAGC CTGGGTCTTC
42_177    CAGGTCCGTT TGATGCAGTC TGGGACTCAG ATAAAAAGTC CTGGGGCCTC
10_154    GAGGTGCGCC TGGTACAATC TGGGGCTGTG TTGAAGAAGC CTGGGTCCTC
469_0     CAGGTGCGCC TGGTGCAATC TGGGGCTGTG ATGAGGAAAC CTGGGTCCTC
39_171    NNNCAAGCAC TTGTGCAGTC TGGGAGTCAA ATGAAGAAGC CTGGGGACTC
764_177   GCAGTCCGCC TGGTGCAGTC TGGGACACAG ATGAAGGAGC CTGGGGCGTC
148_177   CAGGGGCGAC TGAAGCAATT TGGGCCTCAA GTGAAGAAGC CTGGGGACTC
458_171   GAGGTCCGTC TGGCGCAACC TGGATTTCTG TTGAGGAAGA CGGGGGACTC
751_136   CAGGGGCGAC TGAAGCAATT TGGGCCTCAA GTGAAGAAGC CTGGGGACTC
820_171   GAAGTCCGTC TGGCGCAACC TGGATTTCTG TTGAAGAAGA CTGGGGACTC
918_161   CAGGTCCGCT TGGTGCAGTC TGGGGCTCAG ATAAAACCAC CTGGGGCCTC
102_177   GAGGTGCGCC TGGTACAGTC TGGGGCTGTC TTGAAGAAGC CTGGGTCCTC
278_161   CAGGTCCGTT TGATGCAGTC TGGGACTCAG ATAAAAAGTC CTGGGGCCTC
1012_148  GCAGTCCGCC TGGTGCAATC TGGGACACAA ATGAAGGAAC CTGGGGCCTC
430_154   CAAGTGCGCC TTGTACAATC TGGGACTCAG ATGAAGAAAC CTGGGTCCTC
352_0     CAGGTCCGTT TGGTGCAGTC TGGGACTCAG ATGAGGGAGC CTGGGGCCTC
477_154   NNNCAAGCAC TTGTGCAGTC TGGGAGTCAA ATGAAGAAGC CTGGGGACTC
143_154   NNNCAAGCAC TTGTGCAGTC TGGGAGTCAA ATGAAGAAGC CTGGGGACTC
568_154   GAGGTGCGCC TGGCACAATC TGGGACTGTC ATTAAGAAGC CTGGGTCCTC
687_161   NNNCAGGCAC TTGTGCAGTC TGGGAGTCAA ATGAAGAAGC CTGGGGACTC
257_154   GAAGTGCGCC TGATTCAATC TGGGAGTGCG ATGAAGAAGC CGGGGTCGTC
73_154    NNNCAAGCAC TTGTGCAATC TGGGAGTCAA ATGAAGAAGC CTGGGGACTC
654_136   GCAGTCCGCC TGGTGCAGTC TGGGACGCAG ATGAAGGAGC CTGGGGCCTC
164_171   CAGGGGCGAC TGAAGCAATT TGGGCCTCAG GTGAAGAAGC CTGGGTCCTC
446_171   CAAGTGCGCC TTATACAATC TGGGGCTCAA ATGAAGAAGC CTGGGTCCTC
462_171   CAGGGGCGAC TGAAGCAATT TGGGCCTCAA GTGAAGAAGC CTGGGGACTC
463_161   NNNCAAGCAC TTGTGCAGTC TGGGAGTCAA ATGAAGAAGC CTGGGGACTC
490_161   GAGGTGCGCC TGGTACAATC TGGGACTGTG ATTAAGACGC CTGGGTCCTC
689_85    CAGGTGCGCC TGGTCCAATC TGGGCCTGTG ATGAGGAAGC CTGGGTCCTC
547_171   GAGGTGCGCC TGGTACAATC TGGGTCTGTG ATTAAGACGC CTGGGTCCTC
867_148   CAGGGGCGAC TGAAGCAATT TGGGCCTCAG GTGAAGAGGC CTGGGGAGTC
175_0     CAGGTGCGCC TGGTGCAATC TGGGGCTGTG ATGAGGAAAC CTGGGTCCTC
892_154   CAAGTGCGCC TTGTACAATC TGGGACTCAG ATGAAGAAAC CTGGGTCCTC
533_76    CAGGGGCGAC TGAAGCAATT TGGGCCTCAA GTGAAGAGGC CTGGGGCCTC
701_171   NNNCAAGCAC TTGTGCAGTC TGGGAGTCAA AAGAAGAAAC CTGGGGACTC
700_171   NNNCAAGCAC TTGTGCAATT TGGGAGTCAA ATGAAGAAGA CTGGGGACTC
64_76     CAGGTCCAGC TGGTGCAGTC TGGGGCTGAG GTGAAGAAGC CTGGGGACTC
782_0     CAGGTGCGCC TGGTGCAATC TGGGACTGTG ATGAAGAAGC CTGGGTCCTC
418_142   CAGGTCCGTC TGGCGCAGCC TGGGGTTCAC TTGAAGAAGC CTGGGGACTC
156_161   CAGGGGCGAC TGAAGCAATT TGGGCCTCAA GTGAAGAAGC CTGGGGACTC
669_0     CAGGTACAAC TGAAACAACC TGGGCCTCAG GTGAAGAGGC CTGGGGCCTC
141_136   NNNGGGCGAC TGAAGCAATT TGGGCCTCAA GTGAAGAAGC CTGGGGACTC
901_177   NNNCAAGCAC TTGTGCAATT TGGGAGTCAA GTGAAGAAGC CTGGGGACTC
843_142   CAGGTGCAGC TGGTGCAGTC TGGGGCTGAG GTGAAGAAGC CTGGGGACTC
146_85    CAGGTCCGTC TGGTGCAGCC TGGGACTCAG GTGAAGAAGC CTGGGGACTC
155_148   CAGGGGCGAC TGAAGCAATT TGGGCCTCAG GTGAAGAGGC CTGGGGAGTC
636_161   CAGGCCCACC TGGAGCAGTT TGGAGGTGAG GTGAAGAAGC CTGGGGACTC
1003_142  CAAATTCAGT TGGTGCAGTC AACAGCGGAG GTGAAGAAGC CTGGGGACTC
528_0     CAGGTGAAGT TGATGCAGTC TGGGGCGGGG TGGAAGAAGC CTGGGGCCGC
677_142   CAGGGGCGAC TGAAGCAATT TGGGCCTCAA CTGAAGAGGC CTGGGGACTC
172_154   CTGGTCCACC TGGTGCAGTC TGGGGCTGGG GTAAAGAAGC CCGGGGCCTC
924_161   NNNCAAGCAC TTGTGCAGTC TGGGAGTCAA ATGAAGAAGC CTGGGGACTC
231_142   AGGGTGCGCC TGGTACAGTC TGGGGCTGTA ATTAAGACGC CTGGGTCGTC
448_142   CAGGTGCAGC TGGTGCAGTC TGGGGCTGAG GTGAAGAAGC CTGGGGCCTC
374_154   NNNCAAGCAC TTGTGCAGTC TGGGAGTCAA TTGAAGAAGC CTGGGGACTC
425_171   GAAGTCCGTC TGGCGCAACC TGGATTTCTG TTGAAGAAGA CTGGGGACTC
937_136   GCAGTCCGCC TGGTGCAGTC TGGGACGCAG ATGAAGGAGC CTGGGGCCTC
109_171   NNNCAAGCAC TTGTGCAATT TGGGAGTCAA ATGAAGAAGA CTGGGGACTC
836_148   GAGGTGCGCC TGGTACAGTC TGGGGCTGTA ATTAAGACGC CTGGGTCGTC
45_154    CAGGTCCGTT TGGTGCAGTC TGGGCCTCAG ATAAAAACAC CTGGGGCCTC
997_85    CAGGTGCGCC TGGTCCAATC TGGGCCTGTG ATGAGGAAGC CTGGGTCCTC
379_171   NNNCAAGCAC TTGTGCAGTC TGGGAGTCAA ATGAAGAAAC CTGGGGACTC
821_136   CAGGTACGCC TGGTTCAATC TGGGACTCAG ATGAAGAAGC CTGGGTCCTC
520_136   GAGGTGCGCC TGATACAATC TGGGGCTGTG ATTAAGACGC CTGGGTCCTC
723_161   NNNCAAGCAC TTGTGCAATT TGGGAGTCAA ATGAAGAAGC CTGGGGGCTC
596_76    NNNCAAGCAC TTGTGCAGTC TGGGAGTCAA ATAAAGAAGC CTGGGGACTC
435_177   CAGGTCCGTT TGGTGCAGTC TGGGCCTCAG ATAAAAACAC CTGGGGCCTC
1009_171  CAGGTCCAAC TGGAGCAGTC TGGGGCTGCG GTGAGGAAGC CTGGGTCCTC
626_85    GAGGTGCGCC TGGTACAATC TGGGGCTGTG ATGAAGAAGC CTGGGTCCTC
86_171    NNNCAAGCAC TTGTGCAATT TGGGAGTCAA ATGAAGAAGC CTGGGGACTC
697_76    CAGGTGCAGT TGATGCAGTC TGGGGCTGAG GTGAAGAAGC CTGGGGTCTC
973_161   CAGGTCCGTT TGGTGCAGTC TGGGACTCAG ATAAAAATAC CTGGGGCCTC
875_142   GAGGTGCGCC TGATTCAATC TGGGGCTGTG ATGAGGAAGC CTGGGTCGTC
99_154    CAGGGGCGAC TGAAGCAATT TGGGCCTCAA GTGAAGAAGC CTGGGGACTC
218_0     CAGGTGCACC TGGCGCAATC CGGGACTGTG ATGGGGAAAC CTGGGTCCTC
125_154   GCAGTCCGCC TGGTGCAGTC TGGGACGCAG ATGAAGGAGC CTGGGGCCTC
37_171    GAGGTGCGCC TGGTACAATC TGGGGCTGTC TTGAAGAAGC CTGGGTCCTC
781_0     CAGGTGCACC TGGTGCAATC TGGGGCTGTG ATGAAGAAGC CGGGGTCCTC
33_76     CAGGTGCAGC TGGTGCAGTC TGGGGCTGAG GTGAAGAAGC CTGGGGCCTC
216_0     CAGGTACAAC TGAAACAACC TGGGCCTCAG GTGAAGAGGC CTGGGGCCTC
693_171   CAGGTGCGCC TGGTCCAATC TGGGCCTGTC ATGAGGAAGC CTGGGTCCTC
197_136   NNNNNNNNNN NNNNNCAATC TGGGGCTGTG ATTAAGACGC CTGGGTCCTC
131_142   CAGGTCCAGC TGGTGCAGTC TGGGGCTGTG ATGAGTAAGC CTGGGTCGTC
6_171     CAGGGGCGAC TGAAGCAATT TGGGCCTCAA GTGAAGAAGC CTGGCGACTC
1024_171  GAAGTCCGTC TGGCGCAACC TGGATTTCTG TTGAAGAAGA CTGGGGACTC
561_171   GCAGTCCGCC TGGTGCAGTC TGGGACGCAG ATGAAGGAGC CTGGGGCGTC
1001_177  CAGGTGCAGC TGGTGCAGTC TGGGNCTNAN GTGAAGAAGC CTGGGGNCTC
129_171   NNNCAAGCAC TTGTGCAGTC TGGGAGTCAA ATGAAGAAGC CTGGGGACTC
242_148   NNNCAAGCAC TTGTGCAATC TGGGAGTCAA ATGAAGAAGC CTGGGGACTC
273_76    CAAGCACTCC TGATGCAGTC TGGGACTCAA TTAAGGAAGC CTGGGGCCTC
36_154    GAGGTGCGCC TGATTCAATC TGGGAGTGCG ATGAAGAAGC CGGGGTCGTC
860_148   CAAGTGCGAC TGTCGCAGTC TGGAGGTCAG ATGAAGAAGC CTGGCGAGTC
215_154   CAGGTCCGTT TGATGCAGTC TGGGACTCAG ATAAAAAGTC CTGGGGCCTC
158_148   NNNCAAGCAC TTGTGCAATC TGGGAGTCAA ATGAAGAAGC CTGGGGACTC
0_171     NNNCAAGTAC TTGTGCAATT TGGGAGTCAA TTGAAGAAGC CTGGGGACTC
664_154   GAGGTGCGCC TGGTACAATC TGGGGCTGTG TTGAAGAAGC CTGGGTCCTC
827_161   CAGGTCCGTT TGGTGCAGTC TGGGCCTCAG ATAAAAACAC CTGGGGCCTC
95_154    CAGGTCCGTT TGGTGCAGTC TGGGACTCAG ATAAAAACGC CTGGGGCCTC
544_85    CAGGTGCGCC TGGTCCAATC TGGGCCTGTG ATGAGGAAGC CTGGGTCCTC
1004_148  NNNNNNNNNG GACTGGACCT GGAGAATCCT CTTAAGACGC CTGGGTCCTC
306_154   GAGGTGCGCC TGGTACAATC TGGGGCTGTG TTGAGGAAGC CTGGGTCCTC
732_177   GCAGTCCGCC TGGTGCAGTC TGGGACACAG ATGAAGGAGC CTGGGGCGTC
839_154   CAGGTGCACC TGGTGCAGTC TGGGGCTGAG GTGAAGAAGC CTGGGGCCTC
89_161    CAGGTGCGCC TGGTCCAATC TGGGCCTGTC ATGAGGAAGC CTGGGTCCTC
112_154   GAGGTGCGCC TGGTACAATC TGGGGCTGTG TTGAAGAGGC CTGGGTCCTC
255_161   CAAGTCCGTT TGATGCAGTC TGGGACTCAG ATAAAAAGTC CTGGGGCCTC
673_0     CAGGTGCAAC TGGTGCAATC TGGGGCTGAG ATGAAGAAGC CTGGGGCCTC
531_0     CAGGTGCGCC TGGTACAGTC TGGGACTCTG ATGAAGAAAC CTGGGTCCTC
880_136   GAAGTGCGCC TGGTACAATC TGGGACACTG TTGAAGACAA TTGGGTCCTC
527_142   CAGGTCCAGT TGGTGCAGTC TGGGGCTGAG GTGAAGAAGC CTGGGTCCTC
390_154   CAGGTCCGTT TGGTGCAGTC TGGGCCTCAG ATAAAAACAC CTGGGGCCTC
733_154   AGGCTCAAAC TGGTGCAGTC TGGGAGTCAA ATGAAGAAGC CTGGGGACTC
328_154   GAGGTGCGCC TGGTACAGTC TGGGTCTGTG ATTAAGACGC CTGGGTCGTC
650_171   NNNNNNNNNN NNNNNCAGTC TGGGGCTGCG ATTAAGAAGC CCGGGGCCTC
75_154    GAGGTGCGCC TGGTACAATC TGGGGCTGTG TTGAAGAGGC CTGGGTCCTC
713_171   CAGGTGCAGC TGGTGCAGTC TGGGGCTGAG GTGAAGAAGC CTGGGGACTC
38_154    CAAATACAAC TGGTGCAGTC TGGGGCTGAG GTGAAGAAGC CTGGGGACTC
586_148   GAGGTGCGCC TGGTACAATC TGGGGCTGTG ATTAAGACGC CTGGGTCCTC
675_0     CAGGTCCGTT TGGTGCAGTC TGGGACTCAG ATGAGGGACC CTGGGGCCTC
451_171   NNNCAAGCAC TTGTGCAATT TGGGAGTCAA ATGAAGAAGC CTGGGGACTC
814_161   CAGGTCCAGC TGGTGCAGTC TGGGGCTGAC ATGAAGAAGC CTGGCTCCTC
17_177    ACTCCCAAGC ACTTGCAATT TGGGAGTCAA GTGAAGAAGC CTGGGGACTC
543_76    CAGGTGCAGC TGATACAATC TGGGGCTGAG GTGAAGAAGC CGGGGGCCTC
721_142   CAGGTGCAGA TGGTGCAGTC TGGGACTGAG GTGAAGAAGC CTGGGGACTC
180_85    CAGGTGCGCC TGGTCCAATC TGGGCCTGTG ATGAGGAAGC CTGGGTCCTC
916_0     CAGGTGCACC TGCTGCAATC TGGGGCTGTG ATGAAGAAGC CGGGGTCCTC
690_85    CAGGTGCGCC TGGTCCAATC TGGGCCTGTG ATGAGGAAGC CTGGGTCCTC
358_154   NNNCAAGCAC TTGTGCAGTC TGGGAGTCAA ATGAAGAAGC CTGGAGACTC
5_76      CAGGTCCGTT TGGTGCAGTC TGGGACTCAG ATAAAAGGGC CTGGGGCCTC
541_76    CAGGTCCAGC TGGTGCAGTC TGGGGCTGAG GTGAAGAAGC CTGGGGACTC
324_171   CAGGTGCAGC TGGTGCAGTC TGGGGCTGAG GTGAAGAAGA CTGGGGACTC
441_136   GAGGTGCGCC TGGTACAATC TGGGGCTGCG TTGAGGAAGC CTGGGTCCTC
272_76    CAAGTGAGGT TGAGGCAGTC TGGGGCTGGG GTGAAGAAGC CTGGGGCCTC
105_171   CAGGTGCAGC TGGTGCAGTC TGGGGCTGAG GTGAAGAAGC CTGGGGACTC
685_85    CAGGTGCGCC TCGTCCAATC TGGGCCTGTG ATGAGGAAGC CTGGGTCCTC
346_171   NNNCAAGTAC TTGTGCAATT TGGGAGTCAA TTGAAGAAGC CTGGGGACTC
853_136   GCAGTCCGCC TGGTGCAGTC TGGGACGCAG ATGAAGGAGC CTGGGGCCTC
696_171   CTGGTGCAAC TGGTGCAATC TGGGGCTCAG GTGCAGAAGT CTGGGGCCTC
22_148    NNNCAAGCAC TTGTGCAGTC TGGGAGTCAA ATGAAGAAGC CTGGGGACTC
58_177    GAGGTGCGCC TGGTACAATC TGGGGCAGTC TTGAAGAAGC CTGGGTCGTC
117_154   GAGGTGCGCC TGATACAATC TGGGGCTGTC TTGAGGAAGC CTGGGTCTTC
726_161   CATGTGCGCC TGGTGCAATC TGGCACACTG CTGAAGACAA TTGGGTCCTC
40_161    NNNCAAGCAC TTGTGCAGTC TGGGAGTCAA ATGAAGAAAC CTGGGGACTC
808_76    CAGGTGCAGT TGTTACAGTC TGGGGCTGAG GTGAAGAGGC CTGGGGCCTC
994_171   CAGGTGCAGC TGGTGCAGTC TGGGGCTGAG GTGAAGAAGC CTGGGGACTC
265_154   GCAGTCCGCC TGGTGCAGTC TGGGACACAA ATGAAGGAGC CTGGGGCCTC
165_136   CAGGTGCAGC TGGTGCAATC TGGGGCTGAG GTGAAGAAGC CTGGGGACTC
819_161   CAGGTGCAGC TGGTGCAGTC TGAGGCTGAG GTGAAGAAGC CTGGGGACTC
442_177   GCAGTCCGCC TGGTGCAGTC TGGGACACAG ATGAAGGAGC CTGGGGCGTC
710_154   CAAGTGCGAC TGTCGCAGTC TGGAGGTCAG ATGAAGAAGC CTGGCGAGTC
662_85    AGGTCCCAGC TGGTGCAGTC TGGGGCTGAG GTGAAGAAGC CTGGGTCCTC
332_171   GAGGTGCGCC TGATACAATC TGGGGCTGTC TTGAAGAAGC CTGGGTCCTC
157_85    CAGGTACGCC TGGTACAATC TGGGACTCTG ATGAAGAAGC CTGGGTCCTC
329_154   NNNCAAGCAC TTGTGCAGTC TGGGAGTCAA ATGAAGAAGC CTGGGGACTC
344_76    CAAGTGCGCC TTGTACAATC TGGGCCTCTG ATGAAGAAAC CTGGATCCTC
603_76    NNNCAAGCAC TTGTGCAGTA TGGGAGTCAA ATGAAGAAGC CTGGGGACTC
370_161   CAGGGGCGAC TGAAGCAATT TGGGCCTCAA GTGAAGAAGC CTGGGGACTC
792_142   AGGGTGCGCC TGGTACAATC TGGGGCTGTG TTGAGGAAGC CTGGGTCCTC
1029_171  CAGGTCCGTT TAGTACAATC TGGGCCTCAG ATAAAAACAC CTGGGGCCTC
638_177   GAGGTCCGTT TGGTGCAGTC TGGGACTCAG ATAAAAACAC CTGGGGCCTC
651_171   GAGGTCCGTC TGGCGCAACC TGGATTTCTA GTGAGGAAGA CTGGGGACTC
668_177   CAGGGGCGAC TGAAGCAATT TGGGCCTCAA GTGAAGAAGC CTGGGGACTC
904_142   AGGGTGCGCC TGGTACAGTC TGGGGCTGTG TTGAGGAAGC CTGGGTCCTC
981_177   CAGGTGCAGC TGGTGCAGTC TGGGGCTGAG GTGAAGAAGC CTGGGGACTC
305_85    CAGGTGCGCC TGGTCCAATC TGGGCCTGTG ATGAGGAAGC CTGGGTCCTC
718_85    CAGGTCCAGC TGGTGCAGTC TGGGGCTGAG GTGAAGAAGC CTGGGTCCTC
2_177     CAGGTCCGTT TGGTGCAGTC TGGGACTCAG ATAAAGAGTC CTGGGGCCTC
176_154   GAGGTGCGCC TGGTACAATC TGGGTCCNNN NNNNNNNNNN NNNNNNNNTC
168_142   CAGGTTCAAC TAATACAGTC TGGAGGTGAA GTGAAGAAGC CTGGGGCCTC
634_171   GAGGTGCGCC TGGTACAATC TGGGGCTGTC ATTAAGACGC CTGGGTCCTC
698_154   CAGGTCCGTT TGGTGCAGTC TGGGACTCAG ATAAAAACAC CTGGGGCCTC
565_161   CAGGTGCGCC TGGTCCAATC TGGGCCTGTC ATCAGGAAGC CTGGGTCCTC
665_161   GCAGTCCGCC TGGTGCAGTC TGGGACGCAG ATGAAGGAGC CTGGGGCGTC
478_142   CAGGTCCGGT TGGTGCAGTC TGGGACTCAG ATGAAGGGGC CGGGGGCCTC
866_161   GAGGTCCGTC TGGCGCAACC TGGGGTTCTG TTGAGGAAGC CTGGGGACTC
220_161   NNNCAAGCAC TTGTGCAATT TGGGAGTCAA ATGAAGAAGC CTGGGGGCTC
450_0     CAGGTGAAGT TGATGCAGTC TGGGGCTGGG GTGAAGAAGC CTGGGGCCTC
394_171   CAGGTCCGTT TGGTGCAGTC TGGGCCTCAG ATAAAAACAC CTGGGGCCTC
679_154   CAGGTCCGTT TGATGCAGTC TGGGACTCAG ATAAAAAGTC CTGGGGCCTC
28_142    AGGGTGCGCC TGGTCCAATC TGGGCCTGTC ATGAGGAAGC CTGGGTCCTC
658_171   CAGGTCCAGC TGGTGCAGTC TGGGCCTGTC ATCAGGAAGC CTGGGTCCTC
967_161   NNNCAAGCAC TTGTGCAGTC TGGGAGTCAG AAGAAGAAGC CCGGAGACTC
674_171   NNNCAAGCAC TTGTGCAGTC TGGGCGTCAA ATGAAGAAGC CTGGGGACTC
161_154   CAAGTGCGCC TTATACAATC CGGGACTCAG ATGAAGAAAC CTGGGTCCTC
577_0     CAAGTGCGCC TGGTGCAATC TGGGGCTGTG ATGAGGAAAC CTGGGTCCTC
646_171   NNNCAAGCAC TTGTGCAATT TGGGAGTCAA ATGAAGAAGA CTGGGGACTC
134_171   NNNCAAGCAC TTGTGCAGTC TGGGAGTCAA AAGAAGAAAC CTGGGGACTC
505_76    CAAGTGCGCC TTGTACAATC TGGGCCTCTG ATGAAGAAAC CAGGGTCCTC
308_177   NNNCAAGCAC TTGTGCAATT TGGGAGTCAA GTGAAGAAGC CTGGGGACTC
978_171   CAGGGGCGAC TGAAACAATT TGGGCCTCAA ATGAAGAAGC CTGGGGACTC
797_85    CAGGTGCGCC TGGTACAATC TGGGGCTATG ATGAGGAAGC CTGGGTCCTC
219_76    CAGGTGCGCC TGGTCCAATC TGGGCCTGTG ATGAGGAAGC CTGGGTCCTC
993_76    CAGGTGCAGC TGGTGCAGTC TGGGGCTGAG GTGAAGAAGC CTGGGGCCTC
774_161   CAAGTGCGCC TTGTACAATC TGGGACTCAG ATGAAGAAAC CTGGGTCCTC
1017_85   CAGGTACGCC TGGTACAATC TGGGACTCTG ATGAAGAAGC CTGGGTCCTC
712_177   CAGGTCCGTT TGGTGCAGTC TGGGCCTCAG ATAAAAACAC CTGGGGCCTC
845_161   GAGGTGCGCC TCGTACAATC TGGGGCTGTG ATTAAGACGC CTGGGTCCTC
903_171   NNNCAAGCAC TTGTGCAATT TGGGAGTCAA ATGAAGAAGC CTGGGGACTC
387_171   CAGGTGCGCC TGGTCCAATC TGGGCCTGTC ATGAGGAAGC CTGGGTCCTC
885_161   CAAGTGCGCC TTGTACAATC TGGGACTCAG ATGAAGAAAC CTGGGTCCTC
773_171   CAGGGGCGAC TGAAGCAATT TGGGCCTCAG GTGAAGAAGC CTGGGGACTC
861_177   NNNGGTTCAG TNGTGCAGTC TGGGACTCAG ATAAAAAGTC CTGGGGCCTC
351_136   CAGGTCCGTT TGGTGCAGTC TGGGCCTCAG ATAAAAACAC CTGGGGCCTC
952_148   GAGGTGCGCC TGGTACAATC TGGGACTATG ATTAAGACGC CTGGGTCGTC
30_76     NNNCAAGCAC TTGTGCAGTC TGGGAGTCAA ATAAAGAAGC CTGGGGACTC
966_154   CAAGTGCGCC TTGCACAATC TGGGACTCAG ATGAAGAAAC CTGGGTCTTC
960_76    NNNCAAGCAC TTGTGCAGTC TGGGAGTCAA ATGAAGAAGC CTGGGGACTC
250_171   CAGGGGCGAC TAAAACAATT TGGGCCTCAA GTGAAGAAGC CTGGGGACTC
50_161    CAGGTGCGCC TGGTCCAATC TGGGCCTGTC ATGAGGAAGC CTGGGTCCTC
203_154   GAGGTGCGCC TGGCACAATC TGGGACTGTC ATTAAGAAGC CTGGGTCCTC
307_161   GAGGTGCGCC TGGTACAATC TGGGGCTGTG TTGAGGAAGC CTGGGTCCTC
362_76    CAGGTCCGTT TGGTGCAGTC TGGGACTCAG ATAAAAGGGC CTGGGGCCTC
546_0     CAGGTTGAAC TGGTGCAATC TGGAGCTGAG GTGAAGAAGT CTGGGGCCTC
445_177   CAGGTCCGTT TGGTGCAGTC TGGGCCTCAG ATAAAAACAC CTGGGGCCTC
560_171   CAGGGGCGAC TGAAGCAATT TGGGCCTCAA GTGAAGAAGC CTGGGGACTC
348_154   GAAGTGCGCC TGATTCAATC TGGGAGTGCG ATGAAGAAGC CGGGGTCGTC
427_0     CAGGTACACC TGAGACAATC TGGCACTATG ATGAAGAAGC CTGGGGCCTC
187_161   NNNAGTGAGA CTGAGCAGTC TGGGGCTGGG GTTAGGAAGC CCGGGGCCTC
343_171   CAGGTGCGCC TGGTCCAATC TGGGCCTGTC ATCAGGAAGC CTGGGTCCTC
965_154   CAGGTGCAGC TGGTGCAGTC TGGGGCTGAG GTGAAGAAGA CTGGGGACTC
135_177   GAGGTGCGCC TGATACAATC TGGGGCTGTG TTTAAGACGC CTGGGTCCTC
506_154   CAAGTGCGCC TTGTACAATC TGGGACTCAG ATGAAGAAAC CTGGGTCCTC
108_142   AGGGTGCGCC TGGCACAATC TGGGACTGTC ATTAAGAAGC CTGGGTCCTC
78_177    GAGGTGCGCC TGATACAATC TGGGGCTGTG TTTAAGACGC CTGGGTCCTC
639_154   CAGGTGCAGC TGGTGCAGTC TGGGGCTGCG GTGAAGAAGC CTGGGTCCTC
783_171   NNNCAAGCAC TTGTACAATT TGGGAGTCAA ATGAAGAAGC CTGGGGACTC
500_171   CAGGGGCGAC TGAAGCAATT TGGGCCTCAA ATGAAGAAGC CTGGGGACTC
12_161    NNNNNNNNNN NNNNNCAGTC TGGGGCTGGG GTTAAGAAGC CCGGGGCCTC
101_171   CAGGGGCGAC TGAAGCAATT TGGGCCTCAA GTGAAGAAGC CTGGGGACTC
41_171    GAGGTCCGTC TGGCGCAACC TGGATTTCTG TTGAGGAAGA CGGGGGACTC
862_171   CAGGTTCAGC TGGTGCAGTC TGGAGGTGAG GTGAAGAAGC CTGGGGACTC
107_171   GAGGTGCGCC TGGTACAGTC TGGGGCTGTG ATTAAGACGC CTGGGTCCTC
23_0      CAGGTCCGTT TGGTGCAGTC TGGGACTCAG ATGAGGGAGC CTGGGGCCTC
243_171   GAGGTGCGCC TGGTCCAATC TGGGGCAGTC TTGAAGAAGC CTGGGTCGTC
683_0     CAGGTGAAGT TGATGCAGTC TGGGGCTGGA GTGAAGAAGC CTGGGGCCTC
319_76    CAGGGGCGAC TGAAGCAGTT TGGGCCTCAA GTGAAGAGGC CTGGGGCCTC
746_154   GAGGTGCGCC TGGTACAATC TGGGGCTGTG TTGAAGAGGC CTGGGTCCTC
592_0     CAGGTGCAGC TGGTGCAGTC TGGGACTGAG GTGAAGAAGC CTGGGGCCTC
476_161   CAGGTCCGTT TGGTGCAGTC TGGGCCTCAG ATAAAAACAC CTGGGGCCTC
226_0     CAGGTGCGCC TGGTGCAATC TGGGGCTGTG ATGAGGAAGC CTGGGTCCTC
205_154   CAAGTGCGCC TTGTACAATC TGGGACTCAG ATGAAGAAAC CTGGGTCCTC
694_171   NNNCAAGCAC TTGTTCAGTC TGGGAGTCAA ATGAAGAAGC CTGGGGACTC
182_148   NNNNNNNNNN NNNNNCAGTC TGGGGCTGGG GTTAAGAAGC CCGGGGCCTC
763_148   CAGGGGCGAC TGAAGCAATT TGGGCCTCAG GTGAAGAGGC CTGGGGAGTC
982_161   CTGGTGCAAC TGGTGCAGTC TGGGACTGAC GTGCGGAAGC CTGGGGACTC
401_76    CAGGTCCAGC TGGTGCAGTC TGGGGCTGAG GTGAAGAAGC CTGGAGACTC
835_161   CAGGTCCGTT TGGTGCAGTC TGGGACTCAG ATAAAAACAC CTGGGGCCTC
752_154   CAGGTCCGTT TGGTGCAGTC TGGGACTCAG ATAAAAACAC CTGGGGCCTC
174_76    CAAGTGAGGT TGAGGCAGTC TGGGGCCGGG GTGAAGAAGC CTGGAGCCTC
556_154   NNNCAAGCAC TTGTGCAGTC TGGGAGTCAA ATGAAGAAGC CTGGGGACTC
667_161   CAGGGGCGAC TGAAGCAATT TGGGCCTCAA GTGAAGAAGC CTGGGGACTC
608_0     CAGGCTCAAC TGGTGCAGTC TGCAGGTGAA ATGAAGAGGC CTGGGGACTC
511_177   GAGGTCCGTT TGGTGCAGTC TGGGACTCAG ATAAAAACAC CTGGGGCCTC
900_161   GCAGTCCGCC TGGTGCAGTC TGGGACGCAG ATGAAGGAGC CTGGGGCCTC
227_171   CAGGTCCGTT TAGTGCAGTC TGGGACTCAG ATAAAAACAC CTGGGGCCTC
652_161   CAGGCCCAGC TGGTGCANTT TGGGNCTNAN GTGAAGAAGC CTGGGGACTC
539_177   CAGGTCCGTT TGGTGCAGTC TGGGCCTCAG ATAAAAACAC CTGGGGCCTC
381_76    GAGGTGCGCC TGGTACAATC TGGGGCTGTG ATGAGGAAGC CTGGGTCCTC
588_177   CAGGTGCAGC TGGTGCAGTC TGGGGCTGAG GTGAAGAAGC CTGGGGCCTC
857_154   GCAGTCCGCC TGGTGCAGTC TGGGACGCAG ATTAAGGAGC CTGGGGCCTC
88_171    CAGGGGCGAC TGAAGCAATT TGGGCCTCAA GTGAAGAAGC CTGGCGACTC
877_136   GAGGTGCGCC TGATACAATC TGGGGCTGTG ATTAAGACGC CTGGGTCCTC
848_161   GAGGTGCGCC TGGTACAATC TGGGGCTGTC TTGAAGAAGC CTGGGTCCTC
116_154   CAGGTCCGTT TGGTGCAGTC TGGGCCTCAG ATAAAAAAAC CTGGGGCCTC
923_171   GAGGTGCGCC TGGTACAATC TGGGTCTGTG ATTAAGACGC CTGGGTCCTC
179_154   AGGTACAAAT TGCTGCAGTC TGGGGCCGAA CTGAAGAAGC CTGGGGACTC
922_0     CAGGTCCAGC TGGTGCAGTC TGGGGCTGAG GTGAAGAAGC CTGGGTCCTC
975_85    CGGGCACAAC TGAAACAACC TGGGCCTCAA ACGAAGAGGC CTGGGGCCTT
191_76    CAAGTGCGCC TTGTACAATC TGGGCCTCTG ATGAAGAAAC CTGGGTCCTC
707_148   CAGGTTCAAC TGGTGCAGTC TGGACCTGAG GTGAAGAAGC CTGGGGCCTC
955_148   CAGGTGCAGC TGGTGCAATC TGGGGCTGAG GTGAAGAAGC CTGGGACCTC
295_161   CAGGTCCGTT TGGTGCAGTC TGGGCCTCAG ATAAAAACAC CTGGGGCCTC
897_171   GAGGTGCGCC TGATTCAATC TGGGGCAATG ATGAGGAAGC CGGGGTCGTC
474_142   CAGGTGCAGC TGGTGCAGTC TGGGGCTGAG GTGAAGAAGC CCGGGGCCTC
181_171   NNNCAAGCAC TTGTGCAGTT TGGGAGTCAA ACGAAGAAGC CTGGGGACTC
570_85    CAAGTGCGCC TTGTGCAATC TGGAACTCTG ATGAAGAAAC TTGGGTCCTC
962_154   GCAGTCCGCC TGGTGCAGTC TGGGACGCAG ATTAAGGAGC CTGGGGCCTC
27_154    GAGGTGCGCC TGGTACAATC TGGGGCTGTG TTGAGGAAGC CTGGGTCCTC
887_0     CAGGTGCAGC TGGTGCAGTC TGGGGCTGAG GTGAAGAAGC CTGGGGCCTC
281_171   CAGGTCCGTT TAGTGCAGTC TGGGACTCAG ATAAAAACAC CTGGGGCCTC
727_171   GGAGTGCGCC TGGCGCAGTC TGGGGCGGAG GTGAAGAAGC CTGGGGACTC
756_85    CAGGTGCGCC TCGTCCAATC TGGGCCTGTG ATGAGGAAGC CTGGGTCCTC
4_148     NNNNNNNNNN NNNNNCAGTC TGGGGCTGGG GTTAAGAAGC CCGGGGCCTC
554_161   GAGGTTCAGC TGGTTCAGTC TGGAGGTGAG GTGAAGAAGC CTGGGGACTC
136_85    CAGGGGCGAC TGAAGCAATT TGGGCCTCAA GTGAAGAGGC CTGGGGCCTC
998_0     CAGGTACAAT TAGTGCAATC TGGGGCTGAA GTGAGGGAGC CTGGGACCTC
377_85    CAGGTCCAGC TGGTGCAGTC TGGGGCTGAG GTGAAGAAGC CTGGGTCCTC
246_154   GAGGTGCGCC TGGTACAGTC TGGGCCTGTA ATTAAGACGC CTGGATCGTC
823_154   NNNCAAGCAC TTGTGCAGTT TGGGAGTCAA ATGAAGAAGC CTGGGGACTC
834_161   CAGGTCCGTT TGATGCAGTC TGGGACTCAG ATAAAAAGTC CTGGGGCCTC
185_154   GGAGTGCGCC TGGCGCAATC TGGGGCGGAG GTGAAGAAAG TTGGGTCCTC
931_76    CAGGTGGAAT TGGTGCAGTC TGGGGCTGAG GTGATGAGGC CTGGGGCCTC
393_161   CAGGTGCAGC TGGTGCAGTC TGGGGCTGAG GTGAAGAAGC CTGGGGCCTC
398_177   CAGGTCCGTT TGGTGCAGTC TGGGACTCAG ATAAAAACAC CTGGGGCCTC
302_136   GCAGTCCGCC TGGTGCAGTC TGGGACGCAG ATGAAGGAGC CTGGGGCCTC
145_161   CAGGCGCAGC TGGTGCAGTC TGGGCCTGAG GTAAAGAAGC CTGGGACCTC
988_154   CAGGTCCGTT TGGTGCAGTC TGGGACTCAG ATAAAAACAC CTGGGGCCTC
386_171   CAGGTTCACC TGGTGCAGTC TGGACCTGAG ATGAAGAAGC CTGGGGCCTC
34_177    NNNCAAGCAC TTGTGCAATT TGGGAGTCAA GTGAAGAAGC CTGGGGACTC
356_0     CAGGTGCACC TGGTGCAATC TGGGGCTGTG ATGAAGAAGC CGGGGTCCTC
595_0     CAAGTGCGCC TGGTGCAATC TGGGGCTGTG ATGAGGAAAC CTGGGTCCTC
144_161   CAGGTCCGTT TGGTGCAGTC TGGGCCTCAG ATAAAAGCAC CTGGGGCCTC
480_148   CACGTGCGCC TAGCACAGTC TGGGGCTGTG GTGAGGAAAC CTGGGTCCTC
482_154   CAGGTCCGTT TGATGCAGTC TGGGACTCAG ATAAAAACCC CTGGGGCCTC
429_148   NNNCAAGCAC TTGTGCAGTC TGGGAGTCAA ATGAAGAAGC CTGGGGACTC
122_76    CAGGGGCGAC TGAAGCAATT TGGGCCTCAA GTGAAGAGGC CTGGGGCCTC
856_171   GAGGTGCGCC TGGTACAATC TGGGGCTGTA TTTAAGACGC CTGGGTCTTC
293_154   GAGGTGCGCC TGATTCAATC TGGGAGTGCG ATGAAGAAGC CGGGGTCGTC
757_76    CAGGTGCAAC TGGTGCAGTC TGGGGCTGGG GTTAAGAAAC CTGGGGCCTC
396_148   NNNCAAGCAC TTGTGCAGTC TGGGGGTCAA ATGAAGAAGC CTGGGGACTC
985_142   CAGGTGCAGC TGGTGCAGTC TGGGGCTGAG GTGAAGAAGC CTGGGGCCTC
986_0     CAGGTGCACC TGGTACAATC TGGGGCTGTG ATGAAGAAGC CGGGGTCCTC
562_76    CACGTCCAAC TGGTGCAGTC TGGGACTGAG GTGAAGAAGC CTGGGGACTC
831_154   CAGGTCCGCT TGGTGCAGTC TGGGACTCAG ATAAAAGCAC CTGGGGCCTC
769_76    NNNCAAGCAC TTGTGCAGTC TGGGAGTCAA ATAAAGAAGC CTGGGGACTC
910_177   CAGGGGCGAC TGAAGCAATT TGGGCCTCAA GTGAAGAAGC CTGGGGACTC
579_85    GAGGTGCGCC TGGTACAATC TGGGGCTGTG ATGAGGAAGC CTGGGTCCTC
607_76    CAAACACTCC TGATGCAGTC TGGGACTCAA TTAAGGAAGC CTGGGGCCTC
567_171   CAAGTGCGCC TTGCACAATC TGGGACTCAG ATGAAAAAAC CTGGGTCCTC
244_171   CAGGGGCGAC TGAAGCAATT TGGGCCTCAA GTGAAGAAGC CTGGGGACTC
555_76    CAGGGGCGAC TGAAGCAATT TGGGCCTCAA GTGAAGAAGC CTGGGGCCTT
676_76    CAGGTGCAGC TAGTGCAGTC TGGGGCTGAG GTGAAGAGGC CTGGGGCCTC
160_154   GAGGTGCGCC TCGTACAATC TGGGGCTGTG ATTAAGACGC CTGGGTCCTC
410_136   NNNNNNNNNC TGGTGCAGTC TGGGACGCAG ATGAAGGAGC CTGGGGCCTC
206_177   CAGGTCCGTT TGGTGCAGTC TGGGCCTCAG ATAAAAACAC CTGGGGCCTC
468_177   CAGGGGCGAC TGAAGCAATT TGGGCCTCAA GTGAAGAAGC CTGGGGACTC
720_171   GAGGTGCGCC TGGTACAATC TGGGGCTGTG TTGAAGAAGC CTGGGTCCTC
184_154   CAGGTCCGTT TGGTGCAGTC TGGGACTCAG ATAAAAACAC CTGGGGCCTC
983_154   CAGGTGCAGC TGGTGCAGTC TGGGGCTGAG GTGAAGAAGC CGGGGTCGTC
471_148   CAAGTGCGCC TTGTACAATC TGGGACTCAG ATGAAGAAAC CTGGGTCCTC
813_154   CAAGTGCGCC TTGTACAATC TGGGACTCAG ATGAAGAAAC CTGGGTCCTC
761_148   GAGGTGCGCC TGGCACAATC TGGGACTGTC ATTAAGAAGC CGGGGTCCTC
322_85    CAAATGCAGT TGGTCCAGTC TGGGCCTGAA GTGACGAAGC CTGGGTCCTC
124_171   GAGGTGCGCC TGGTACAATC TGGGGCTGTG TTTAAGACGC CTGGGTCGTC
581_76    CAGGTCCGTT TGGTGCAGTC TGGGACTCAG ATGAAAGGGC CTGGGGCCTC
452_142   AGGGTGCGCC TGGTACAATC TGGGGCTGTG ATTAAGACGC CTGGGTCCTC
768_0     CAGGTGCAAT TGGTGCAGTC TGGGCCTGAG GTTAAGGAGC CTGGGGCCTC
911_148   GAGGTGCGCC TGATACAATC TGGGGCTGTG ATTAAGACGC CTGGGTCCTC
70_142    NNNCAAGCAC TTGTGCAGTC TGGGAGTCAA ATGAAGAAGC CTGGGGACTC
571_0     CAGGTGCACC TGGTGCAATC CGGGACTGTG ATGGGGAAAC CTGGGTCCTC
778_171   GGAGTGCGCC TGGCGCAGTC TGGGGCGGAG GTGAAGAAGG TTGGGTCCTC
784_154   NNNCAAGCAC TTGTGCAGTC TGGGAGTCAA ATGAAGAAGC CTGGGGACTC
288_85    CAGGGGCGAC TGAAGCAATT TGGGCCTCAA GTGAAGAAGC CTGGGGCCTT
822_171   GAGGTCCGTT TGGTGCAGTC TGGGACTCAG ATAAAAACAC CTGGGGCCTC
800_161   GAGGTGCGCC TGGTACAATC TGGGGCTGTC TTGAAGAAGC CTGGGTCCTC
510_85    CAGGTACGCC TGGTACAATC TGGGACTCTG ATGAAGAAGC CTGGGTCCTC
624_0     CAGGTGAAGT TGATGCAGTC TGGGGCTGGG GTGAAGAAGC CTGGGGCCTC
106_76    CAGGTGCAGC TGGTGCAGTC TGGGGCTGAG GTGAAGAAGC CTGGGGCCTC
416_76    NNNCAAGCAC TTGTGCAGTC TGGGAGTCAA ATGAAGAAGC CTGGGGACTC
137_161   NNNCAAGCAC TTGTGCAGTC TGGGAGTCAA ATGAAGAAGC CTGGGGACTC
759_171   CAGGGGCGAC TGAAGCAATT TGGGCCTCAA GTGAAGAAGC CTGGGGACTC
817_177   CAGGTCCGTT TGGTGCAGTC TGGGACTCAG ATAAAAACAC CTGGGGCCTC
350_76    CAGGTGCGCC TGGTCCAATC TGGGCCTGTG ATGAGGAAGC CTGGGTCCTC
241_148   GCAGTCCGCC TGGTGCAGTC TGGGACGCAG ATTAAGGAGC CTGGGGCCTC
256_85    CAGGTCCAGC TGGTGCAGTC TGGGACTGAG GTGAGGAAGC CTGGGGCCTT
212_154   CAGGTCCGTT TGATGCAGTC TGGGACTCAG ATAAAAAGTC CTGGGGCCTC
921_142   NNNNNNNNNN NNNNNCAGTC TGGGGCTGGG GTTAAGAAGC CCGGGGCCTC
455_0     CAGGTGCACC TGGTGCAATC TGGGACTCTG ATGAAGAAAC CTGGGTCCTC
888_154   CAAGTTCAGC TAATCCAATC TGGACCTGAG ATGAAGGAAC CTGGGGACTC
926_161   CAGGGGCGAC TGAAGCAATT TGGGCCTCAA GTGAAGAAGC CTGGGGACTC
20_142    AGGGTGCGCC TGGTACAATC TGGGGCTGTG ATTAAGACGC CTGGGTCCTC
472_154   GCAGTCCGCC TGGTGCAGTC TGGGACGCAG ATTAAGGAGC CTGGGGCCTC
810_161   CAGGTTCAAC TGGTGCAATC TGGAGGCGAG GTGAAGAAGC CTGGGTCCTC
230_171   CAGGGGCGAC TAAAACAATT TGGGCCTCAA GTGAAGAAGC CTGGGGAGTC
139_171   NNNCAAGCAC TTGTGCAGTC TGGGAGTCAA ATGAAGAAAC CCGGGGACTC
234_136   CAGGGGCGAC TGAAGCAATT TGGGCCTCAA GTGAAGAAGC CTGGGGACTC
369_142   NNNCAAGCAC TTGTGCAGTC TGGGAGTCAA ATGAAGAAGC CTGGGGACTC
703_142   CAGGTCCAGC TGATACAGTC TGGGGCTGAG GCGAAGAAGC CTGGGGACTC
190_171   GAGGTGCGCC TGGTACAATC TGGGGCAGTC TTGAAGAAGC CTGGGTCGTC
210_0     CAGGTGCAGC TGGTGCAGTC TGGGGCTGAG GTGAAGAAGC CTGGGGCCTC
388_154   CAGGTCCGTC TGGTGCAGTC TGGGACTCAG ATAAAAACAC CTGGGGCCTC
736_171   GAGGTGCGCC TGACTCAATC TGGGGCAGTG ATGACGAAGC CGGGGTCGTC
526_154   CAGGTCCGTC TGGCGCAACC TGGTATTCTA TTGAAGAAGA CTGGGGACTC
828_85    GAGGTGCGCC TGGTACAATC TGGGGCTGTG ATGAGGAAGC CTGGGTCCTC
126_171   GAAGTCCGTC TGGCACAACC TGGATATCTG TTGAGGAAGA CTGGGGACTC
869_142   AGGGTGCGCC TGGTACAGTC TGGGGCTGTA ATTAAGACGC CTGGGTCGTC
576_177   CAGGGGCGAC TGAAGCAATT TGGGCCTCAA GTGAAGAAGC CTGGGGACTC
824_154   CAGGTCCGTT TGGTGCAGTC TGGGACTCAG ATAAAAACAC CTGGGGCCTC
312_0     CAAGTGCACT TGATGCAGTC TGGGACTCAA TTAAAGAAGC CTGGGGCCTC
221_171   GAAGTCCGTC TGGCGCAACC TGGATCTCTG TTGAGGAAGA CTGGGGACTC
902_177   CAGGTCCGTT TGATGCAGTC TGGGACTCAG ATAAAAAGTC CTGGGGCCTC
868_154   NNNNNNNNNN NNNNNNNNNN NGGGCCTCAA GTGAAGAAGC CTGGGGACTC
262_154   CAAGTGCGCC TTGTACAGTC TGGGACTCAG ATGAAGAAAC CTGGGTCCTC
881_171   GAGGTGCGCC TGATTCAATC TGGGGCAATG ATGAGGAAGC CGGGGTCGTC
699_148   GCAGTCCGCC TGGTGCAGTC TGGGACGCAG ATTAAGGAGC CTGGGGCCTC
929_171   GCAGTCCGCC TGGTGCAGTC TGGGACGCAG ATAAAGGAGC CTGGGGCGTC
238_154   GAGGTGCGCC TGGCACAATC TGGGACTGTG ATTAAGAAGC CTGGGTCCTC
705_0     CAGGTCCGTT TGGTGCAGTC TGGGACTCAG ATGAGGGAGC CTGGGGCCTC
530_161   CAGGTGCACC TGGTGCAGTC TGGGGCTGAG GTAAAGAAGC CTGGGGCCTC
762_154   GAGGTGCGCC TGGTACAATC TGGGGCTGTG TTGAGGAAGC CTGGGTCCTC
76_0      CAGGGGCGAC TGAAACAATT TGGGCCTCAA ATGAAGAGGC CTGGGGCCTC
481_0     CAGGTGCACC TGGTGCAATC CGGGACTGTG ATGGGGAAAC CTGGGTCCTC
1007_0    CAGGTGCACC TGGTGCAATC TGGGACTCTG ATGAAGAAAC CTGGGTCCTC
927_171   NNNCAAGCAC TTGTGCAGTC TGGGAGTCAA ATGAAGAAGC CTGGGGACTC
631_177   CAGGTGCAGC TGGTGCAGTC TGGGGCTGAG ATGAAGAAGC CTGGGGCCTC
282_171   CAGGTGCAGC TGGTGCAGTC TGGGGCTGAG GTGAAGAAGC CTGGGGACTC
439_154   CAAGTGCGCC TTGCACAATC TGGGACTCAG ATGAAGAAAC CTGGGTCCTC
153_0     CAGGTACACC TGGTACAATC TGGGGCTGTG ATGAAGAAGC CGGGGTCCTC
558_171   GAGGTGCGCC TGGTACAATC TGGGGCAGTC TTGAAGAAGC CTGGGTCGTC
193_177   GCAGTCCGCC TGGTGCAGTC TGGGACACAG ATGAAGGAGC CTGGGGCGTC
384_136   CAGGTGCGTC TGTCGCAGTC TGGAGGTCAG ATGAAGAAGC CTGGCGAGTC
188_0     CAGGTGCGCC TGGTGCAATC TGGGGCCGCC ATGAGGAAAC CTGGGTCCTC
837_171   CAGGGGCGAC TGAAGCAATT TGGGCCTCAA GTGAAGAAGC CTGGGGACTC
214_0     CAGGTGAACC TGGTACAATC TGGGGCTGTG ATGAAGAAGC CGGGGTCCTC
767_177   GCAGTCCGCC TGGTGCAGTC TGGGACGCAG ATGAAGGAGC CTGGGGCCTC
882_154   CAGGTCCGTT TGGTGCAGTC TGGGACTCAG ATAAAAACAC CTGGGGCCTC
258_154   CAGGTCCAGC TGGTGCAGTC TGGGGCTGGG GTGAAGAAGC CTGGGTCCTC
311_148   CAGGGGCGAC TGAAGCAATT TGGGCCTCAA GTGAAGAAGC CTGGGGACTC
516_171   CAGGGGCGAC TGAAGCAATT TGGGCCTCAA GTGAAGAAGC CTGGGGACTC
204_136   CAGGGGCGAC TGAAGCAATT TGGGCCTCAA GTGAAGAAGC CTGGGGACTC
373_177   NNNCAAGTAC TTGTGCAGTC TGGGAGTCAA ATGAAAAAGT CTGGGGACTC
423_154   GAGGTGCGCC TGGTACAATC TGGGGCTGTG TTGAAGAAGC CTGGGTCCTC
731_154   CAGGTCCGTT TGATGCAGTC TGGGACTCAG ATAAAAAGTC CTGGGGCCTC
8_171     NNNCAAGTAC TTGTGCAATT TGGGAGTCAA TTGAAGAAGC CTGGGGACTC
400_177   GAGGTGCGCC TGGTACAATC TGGGGCAGTC TTGAAGAAGC CTGGGTCGTC
375_154   CAAGTGCGCC TTGCACAATC TGGGACTCAA ATGAAGAAAT CTGGGTCCTC
583_148   CAGGTCCGTT TGGTGCAGTC TGGGCCTCAG ATAAAAACCC CTGGGGCCTC
426_76    CAGGTCCAGC TGGTGCAGTC TGGGGCTGAG GTGAAGAAGC CTGGGTCCTC
999_171   CAGGGGCGAC TAAAACAATT TGGGCCTCAA GTGAAGAAGC CTGGGGACTC
65_136    GCAGTCCGCC TGGTGCAGTC TGGGACGCAG ATGAAGGAGC CTGGGGCCTC
360_177   CAGGGGCGAC TAAAACAATT TGGGCCTCAA GTGAAGAAGC CTGGGGACTC
859_154   CAGGTGCGTC TGTCGCAGTC TGGCGGTCAG ATGAAGAAGC CTGGCGAGTC
961_0     CAGGTGCACC TGGTGCAATC TGGGGCTGTG ATGAAGAAGC CGGGGTCCTC
71_76     GAGGTGCGCC TGGTACAATC TGGGGCTGTG ATGAGGAAGC CTGGGTCCTC
871_76    NNNCAAGCAC TTGTGCAGTC TGGGAGTCAA ATGAAGAAGC CTGGGGATTC
537_85    GAGGTGCGCC TGGTGCAATC TGGGGCTGTG ATGAGGAAGC CTGGGTCCTC
457_85    CAAGTGCGCC TTGTACAATC TGGGACTCTG ATGAAGAAAC CTGGGTCTTC
645_142   TCCCTGCAGC TGGTGCAGTC TGGGGCTGAG GTGACGAAGC CTGGGGACTC
498_148   CAAGTGCGCC TGGTGCAATC TGGGACACTA CTGAAGACAA TTGGGTCCTC
330_148   CAAGTGCGCC TTATACAATC TGGGACTCAG ATGAAGAAAC CTGGGTCCTC
120_148   NNNCAAGCAC TTGTGCAGTC TGGGAGTCAA ATGAAGAAGC CTGGGGACTC
1031_171  NNNCAAGCAC TTGTGCAGTC TGGGAGTCAA ATGAAGAAGC CTGGGGAGTC
551_142   NNNCAAGCAC TTGTGCAGTC TGGGAGTCAA ATGAAGAAGC CTGGGGACTC
503_0     CAGGTGCGCC TGGTGCAATC TGGGTCTGTG ATGAGGAAAC CTGGGTCCTC
552_171   GAAGTCCGTC TGGCGCAACC TGGAATTCTA TTGAAGAAGA CTGGGGACTC
578_85    CAGGGGCGAC TGAAGCAATT TGGGCCTCAA GTGAAGAAGC CTGGGGCCTT
142_154   AGGCGCAAAT TGCTGCAGTC TGGGGCTGAG GTAAAGAAGC CTGGGGACTC
466_177   GAGGTGCGCC TGATACAATC TGGGGCTGTG TTTAAGACGC CTGGGTCCTC
787_177   CAGGGGCGAC TGAAGCAATT TGGGCCTCAA GTGAAGAAGC CTGGGGACTC
934_171   CAGGGGCGAT TGAAGCAATT TGGGCCTCAA ATGAAGAAGC CTGGGGACTC
92_161    NNNCAAGCAC TTGTGCAGTC TGGGAGTCAA ATGAAGAAGC CTGGGGACTC
367_171   NNNCAAGCAC TTGTGCAATT TGGGAGTCAA ATGAAGAAGC CTGGGGACTC
766_154   NNNCAAGCAC TTGTGCAGTC TGGGAGTCAA ATGAAGAAGC CTGGAGACTC
958_154   CAAGTTCGAT TGGTGCAGTC TAGAACTGAG GTAAAGAAGC CTGGGTCCTC
483_171   NNNCAAGCAC TTGTGCAGTC TGGGCGTCAA ATGAAGAAGC CTGGGGACTC
573_154   GCAGTCCGCC TGGTGCAGTC TGGGACGCAG ATTAAGGAGC CTGGGGCCTC
970_0     CAAGTCCAAG TGGTGCAGTC TGGGCCTGAG ATGAAGAGGC CTGGGTCCTC
788_0     CAGGTGCACC TGGCGCAATC CGGGACTGTG ATGGGGAAAC CTGGGTCCTC
415_161   CAGGGGCGAC TGAAGCAATT TGGGCCTCAA GTGAAGAAGC CTGGGGACTC
524_148   GAGGTGCGCC TGGTACAGTC TGGGGCTGTA ATTAAGACGC CTGGGTCGTC
233_136   GAGGTGCGCC TGGTACAATC TGGGGCTGTG TTGAGGAAGC CTGGGTCCTC
504_171   GAGGTGCGCC TGGTACAATC TGGGGCTGTG ATTAAGACGC CTGGGTCCTC
417_154   CAGGTCCGTT TGATGCAGTC TGGGACTCAG ATAAAAACCC CTGGGGCCTC
298_142   AGGGTGCGCC TGGTACAATC TGGGGCTGTG ATTAAGACGC CTGGGTCCTC
63_171    NNNCAAGCAC TTGTGCAGTC TGGGAATCAA ATGAAGAAAC CTGGGGACTC
623_171   GAGGTGCGCC TGCTACAATC TGGGGCTGTC TTGAAGAAGC CTGGGGACTC
365_85    GAGGTGCGCC TGGTACAATC TGGGGCTGTG ATGAGGAAGC CTGGGTCCTC
404_171   GAAGTCCGTC TGGCGCAACC TGGATTTCTC TTGAGGAAGA CTGGGGACTC
178_142   CAGGCTCAGC TGGTACAGTC TGGGGCTGTA ATTAAGACGC CTGGGTCGTC
14_154    NNNCAAGCAC TTGTGCAGTC TGGGAGTCAA ATGAAGAAGC CTGGGGACTC
738_85    CAGGTGCGCC TGGTCCAATC TGGGCCTGTG ATGAGGAAGC CTGGGTCCTC
421_177   CAGGTCCGTT TGGTGCAGTC TGGGCCTCAG ATAAAAACAC CTGGGGCCTC
619_171   GAAGTGCGCC TGGTACAATC TGGGTCTATG ATTAAGACGC CTGGGTCGTC
339_142   AGGGTGCGCC TGACACAATC TGGGGCTGTG ATGAGGAAGC CTGGGTCGTC
611_154   GAGGTGCGCC TGGTACAATC TGGGGCTGTG ATTAAGACGC CTGGGTCCTC
407_142   GCAGTCCGCC TGGTGCAATC TGGGACACAA ATGAAGGAAC CTGGGGCCTC
317_85    CAGGTGCGCC TGGTCCAATC TGGACCTGTG ATGAGGAAGC TTGGGTCCTC
186_171   CAGGGGCGAC TGAAACAATT TGGGCCTCAA GTGAAGAAGC CTGGGGACTC
886_171   NNNCAAGCAC TTGTGCAGTC TGGGAGTCAA ATGAAGAAAC CTGGGGACTC
740_148   GCAGTCCGCC TGGTGCAGTC TGGGACGCAG ATGAAAGAGC CTGGGGCCTC
363_0     CAGGTGCAGT TGGTGCAGTC TGCGACTGAA GTGAAGAAGC CTGGGGCCTC
150_171   GAAGTCCGTC TGGCGCAACC TGGATCTCTG TTGAGGAAGA CTGGGGACTC
413_161   CAGGTCCGTT TGATGCAGTC TGGGACTCAG ATAAAAAGTC CTGGGGCCTC
72_177    CAGGGGCGAC TGAAGCAATT TGGGCCTCAA GTGAAGAAGC CTGGGGACTC
957_171   CAGGTCCGTT TGGTGCAGTC TGGGACTCAG ATAAAAACAC CTGGGGCCTC
816_136   GAGGTGCGCC TGGTACAATC TGGGGCTGTG TTGAGGAAGC CTGGGTCCTC
760_154   GAGGTGCGCC TGGTACAATC TGGGGCTGTG ATTAAGACGC CTGGGTCCTC
456_136   GCAGTCCGCC TGGTGCAGTC TGGGACGCAG ATGAAGGAGC CTGGGGCCTC
279_177   NNNCAAGTAC TTAGACAATT TGGGAGTCAA TTGAAGAAGC CTGGGGACTC
83_148    GAGGTGCGCC TGGTACAATC TGGGGCTGTA GTTAAGACGC CTGGGTCCTC
151_154   GAGGTGCGCC TGGTACAATC TGGGGCTGTG TTGAGGAAGC CTGGGTCCTC
84_161    CAGGTGCGCC TGGTCCAATC TGGGCCTGTC ATGAGGAAGC CTGGGTCCTC
855_171   CAAGTGCGCC TTGTACAATC TGGGACTCAG ATGAAGAAAC CTGGGTCCTC
930_171   GAGGTGCGCC TGATACAATC TGGGGCTGCG TTGAAGAAGC CTGGGTCCTC
830_76    CAAGTGCGCC TGGTACAATC TGGGGCGCTG ATGAAGACAG TTGGGTCCTC
996_177   CAGGTCCGTT TGATGCAGTC TGGGACTCAG ATAAAAAGTC CTGGGGCCTC
891_177   GAGGTCCGTT TGGTGCAGTC TGGGACTCAG ATAAAAACAC CTGGGGCCTC
292_148   CAGGGGCGAC TGAAGCAATT TGGGCCTCAA GTGAAGAAGC CTGGGGACTC
173_177   GGAGTGCGCC TGGTACAATT TGGGCCTCAA GTGAAGAAGC CTGGGGACTC
790_148   CACGTGCGCC TAGCACAGTC TGGGGCTGTG GTGAGGAAAC CTGGGTCTTC
97_76     CAGGTCCGTC TGGTGCAGCC TGGGACTCAG ATGAAGAAGC CTGGGGATTC
103_171   GAGGTGCGCC TGGTACAATC TGGGTCTGTG ATTAAGACGC CTGGGTCCTC
1000_171  CAGGGGCGAC TGAAGCAATT TGGGCCTCAA GTGAAGAAGC CTGGGGACTC
739_76    CAGGTCCGTT TGGTGCAGTC TGGGACTCAG ATGAAGGGGC CGGGGGCCTC
239_154   NNNCAGGCAC TTGTGCAGTC TCAGAGTCAA ATGAAGAAGC CTGGGGACTC
642_142   AGGGGTCGAC TGAAGCAGTT TGGGCCTCAA GTGAAGAGTC CTGGGGCCTC
915_177   CAGGGGCGAC TGAAGCAATT TGGGCCTCAA GTGAAGAAGC CTGGGGACTC
266_161   GAGGTGCGCC TGGTACAATC TGGGGCTGTG ATTAAGACGC CTGGGTCCTC
594_177   NNNCAAGTAC TTGTGCAATC TGGGAGTCAA ATGAAGAAGT CTGGGGACTC
115_161   CTGGTGCGAC TGGTGCAGTC TGGGACTGAC GTGCGGAAGC CTGGGGACTC
338_177   GAGGTGCGCC TGATACAATC TGGGGCTGTG TTTAAGACGC CTGGGTCCTC
641_154   GAGGTGCGCC TGGTACAGTC TGGGGCTGTA ATTAAGACGC CTGGGTCGTC
111_154   GAGGTGCGCC TGGTACAATC TGGGGCTGTG TTGAAGAGGC CTGGGTCCTC
52_148    GAGGTGCGCC TGGTACAATC TGGGGCTGTG TTGAGGAAGC CTGGGTCCTC
24_154    GAGGTGCGCC TGGTACAATC TGGGGCTGTG TTGAGGAAGC CTGGGTCCTC
62_148    CAGGTGCAAT TGGTGCAGTC TGGGGCTGGG GTTAAGAAGC CCGGGGCCTC
48_85     GAGGTGCGCC TGGTACAATC TGGGGCTGTG ATGAAGAAGC CTGGGTCCTC
809_136   CAGGGGCGAC TGAAGCAATT TGGGCCTCAA GTGAAGAAGC CTGGGGACTC
793_154   GAGGTGCGCC TGGTACAATC TGGGGCTGTG TTGAAGAAGC CTGGGTCCTC
1023_177  NNNCAGGCAC TTGTGCAGTC TGGGAGTCAA CTGAAGAAGC CTGGGGACTC
670_154   GAGGTGCGCC TGGTACAATC GGGGGCTGTA CTGAGGAAGC CTGGGTCCTC
422_136   GCAGTCCGCC TGGTGCAGTC TGGGACGCAG ATGAAGGAGC CTGGGGCCTC
863_136   GAGGTGCGCC TGGTACAATC TGGGGCTGTG TTGAGGAAGC CTGGGTCCTC
420_148   GAGGTGCGCC TGATACAATC TGGGGCTGTG ATTAAGACGC CTGGGTCCTC
276_171   GAAGTCCGTC TGGCGCAGCC TGGATCTCTA TTGAGGAAGA CTGGGGACTC
522_171   CATGTCCAAT TATTACAGTC TGGGCCTGTA ATGAGGAAGC CTGGGGACTC
635_76    CAGGGGCGAC TGAAGCAATT TGGGCCTCAA GTGAAGAAGC CTGGGGCCTT
600_177   CAGGTCCGTT TGGTGCAGTC TGGGACTCAG ATAAAAACAC CTGGGGCCTC
519_76    NNNCAAGCAC TTGTGCAGTC TGGGAGTCAA ATGAAGAAGC CTGGGGACTC
113_154   NNNGGTGCGC CTGTACAATC TGGGGCTGTG TTGAAGAAGC CTGGGTCCTC
661_177   CAGGTCCGTT TGATGCAGTC TGGGACTCAG ATAAAAAGTC CTGGGGCCTC
271_171   CAGGTTCACC TGGTGCAGTC TGGACCTGAG ATGAAGAAGC CTGGGGACTC
672_76    CAGGTGCAGC TGGTGCAGTC TGGGGCTGAA GTGAAGACGC CTGGGGCCTC
989_148   CAGGTCCGTT TGGTGCAGTC TGGGCCTCAG ATAAAAACAC CTGGGGCCTC
16_154    GAAGTGCGCC TGATTCAATC TGGGAGTGCG ATGAAGAAGC CGGGGTCGTC
419_148   CAAGTGCGCC TGGTACAATC TGGGACACTG CTGAAGACAA TTGGGTCCTC
758_161   CAGGTCCGTT TGATGCAGTC TGGGACTCAG ATAAAAAGTC CTGGGGCCTC
1005_142  GCAGTCCGCC TGGTGCAGTC TGGGACGCAG ATGAAGGAGC CTGGGGCCTC
847_154   NNNCAGGCAC TTGTGCAGTC TGGGAGTCAA ATGAAGAAGC CTGGGGACTC
494_161   CAAGTGCGCC TTGTACAATC TGGGACTCAG ATGAAGAAAC CTGGGTCCTC
928_154   CAAGTGCGCC TTGTACAATC TGGGACTCAG ATGAAGAAAC CTGGGTCCTC
507_171   CAGGGGCGAC TGAAGCAATT TGGGCCTCAA ATGAAGAAGC CTGGGGACTC
708_76    CAAGTGCAGT TGGTGCAGTC TGGGGCTGAA GTGAAGAGGC CTGGGGCCTC
91_154    GAGGTGCGCC TGATTCAATC TGGGAGTGCG ATGAAGAAGC CGGGGTCGTC
326_171   GAGGTGCGCC TGGTACAATC TGGGGCTGTG ATTAAGACGC CTGGGTCCTC
803_154   GAGGTGCGCC TGGCACAATC TGGGACTGTC ATTAAGAAGC CTGGGTCCTC
775_154   CAGGTCCGTT TGGTGCAGTC TGGGCCTCAG ATAAAAACAC TTGGGGCCTC
59_136    GAGGTGCGCC TGATACAATC TGGGGCTGTG ATTAAGACGC CTGGGTCCTC
149_142   NNNCAAGCAC TGGTGCAATC TGGGAGCCAA ATGAAGAAGC CTGGGGACTC
1_148     CAAGTGCGCC TTGTACAATC TGGGACTCAG ATGAAGAAAC CTGGGTCCTC
729_161   CGGGTGCAGC TGGTGCAGTC TGGGGCTGAG GTGAAGAAGC CTGGGGCCTC
290_136   CAGGGGCGAC TGAAGCAATT TGGGCCTCAA GTGAAGAAGC CTGGGGACTC
735_76    CAGGTGCAAC TTGTGCAATC TGGGACTGAG GTGAAGAAGC CTGGGGACTC
644_154   CAGCCTCAAC TGGAACAGTC TGGAACTGAG GTGAAGAAGT CTGGGGCCTC
13_161    GAGGTGCGCC TGGTACAATC TGGGGCTGTG ATTAAGACGC CTGGGTCCTC
704_171   CAGGGGCGAC TGAAGCAATT TGGGCCTCAA GTGAAGAAGC CTGGGGACTC
765_171   CTTGGTGGCC GCAGCCACCG GAGGCCAGTC CGAGGTGCGC CTGGGTCCTC
812_142   CAGGTGCAGC TGGTACAGTC TGGGGCTGGG GTTAAGAAGC CCGGGGCCTC
166_161   CAGGGGCGAC TGAAGCAGTT TGGGCCTCAA ATGAAGAAGC CTGGAGACTC
968_177   NNNCAAGCAC TTGTGCAATT TGGGAGTCAA GTGAAGAAGC CTGGGGACTC
385_76    CAGGTGCGCC TGGTACAATC TGGGGCTGTG ATGAAGAAGC CTGGGTCGTC
976_171   GAGGTGCGCC TGGTACAATC TGGGTCTGTG ATTAAGACGC CTGGGTCCTC
804_161   NNNCAAGCAC TTGTGCAATC TGGGAGTCAA ATGAAGAAGC CTGGAGACTC
49_154    CAAGTGCGAC TGTCGCAGTC TGGAGGTCAG ATGAAGAAGC CTGGCGAGTC
589_76    CAGGGGCGAC TGAAGCAATT TGGGCCTCAA GTGAAGAGGC CTGGGGCCTC
46_154    GAGGTGCGCC TGGTGCAATC TGGGCCTGTC TTGAGGAAGC CTGGGTCCTC
728_161   NNNCAAGCAC TTGTGCAGTC TGGGAGTCAA ATGAAGAAGC CTGGGGACTC
914_142   NNNCAAGCAC TTGTGCAGTC TGGGAGTCAA ATAAAGAAGC CTGGGGAGTC
467_171   GAAGTCCGTC TGGCGCAGCC TGGATCTCTA TTGAGGAAGA CTGGGGACTC
460_142   AGGGTGCGCC TGGTACAGTC TGGGGCTGTA ATTAAGACGC CTGGGTCGTC
235_136   CAGGTGCAGT TGGTGCAGTC TGGGGCTGGG GTTAAGAAGC CCGGGGCCTC
240_85    CAGGTGCAGC TGGTGCAGTC TGGGGCCGAG GTGAAGAAGC CTGGGGCCTC
944_136   CAGGTGCGAT TGGTGCAATC TGGACCTGAG ATGAGGAAGC CTGGGGCCTC
470_154   GAGGTGCGCC TGGTACAATC TGGGGCTGTG ATTAAGACGC CTGGGTCCTC
807_85    CAGGTCCAGC TGGTGCAGTC TGGGGCTGAG GTGAAGAAGC CTGGGTCCTC
523_154   GAGGTGCGCC TGGTACAATC TGGGGCTGTG TTGAAGAAGC CTGGGTCCTC
464_0     CAGGTCCAGC TGGTGCAGTC TGGGGCTGAG GTGAAGAAGC CTGGGTCCTC
345_0     CAGGTGCGCC TGGTACAGTC TGGGACTCTG ATGAAGAAAC CTGGGTCCTC
51_136    CAGGTGCAGC TGGTGCAGTC TGGGGCTGAG GTGAAGAAGC CTGGGGCCTC
405_171   CAAGTGCGCC TTGTACAATC TGGGACTCAG ATGAAGAAAC CTGGGTCCTC
140_161   CAGGTGCACC TGGTGCAGTC TGGGGCTGAG GTAAAGAAGC CTGGGGCCTC
270_76    CAGGTCCGTT TGGTGCAGTC TGGGACTCAG ATGAAGGGGC CGGGGGCCTC
858_136   CAAGTGCGAC TGTCGCAGTC TGGAGGTCAG ATGAAGAAGC CTGGCGAGTC
208_76    NNNCAAGCAC TTGTGCAGTC TGGGAGTCAA ATGAAGAAGC CTGGAGACTC
517_0     CAGGTTCAGC TGGTGCAGTC TGGAGCTGAG ATGAAGAAGC CAGGGGCCTC
412_76    CAGGTCCAGC TGGTGCAGTC TGGGGCTGTG ATGAGGAAGC CTGGGTCCTC
501_154   GCAGTCCGCC TGGTGCAATC TGGGACGCAG ATGAAGGAGC CTGGGGCCTC
87_148    CAGGTCCAGC TGGTGCAGTC TGGGGCTGTG ATTAAGACGC CTGGGTCCTC
695_177   GAGGTGCGCC TGATACAATC TGGGGCTGTG TTTAAGACGC CTGGGTCCTC
798_148   CAGGGGCGAC TGAAGCAATT TGGGCCTCAA GTGAAGAAGC CTGGGGACTC
1020_0    CAGGTGCACC TGGTGCAGTC TGGGGCTGGG GTGAAGATGC CTGGGGCCTC
864_171   CAGGTGCGCC TAGTCCAATC TGGGCCTGTC ATGAGGAAGC CTGGGTCCTC
364_161   GAGGTGCGCC TGATTCAATC TGGGACAGCG ATGAGGAAGC CGGGGTCGTC
1021_161  NNNCAAGCAC TTGTGCAGTC TGGGAGTCAA ATGAAGAAGC CTGGGGACTC
618_76    CAGGGGCGAC TGAAGCAATT TGGGCCTCAA GTGAAGAGGC CTGGGGCCTC
744_171   GAGGTGCGCC TGGTACAATC TGGGGCTGTG ATTAAGACGC CTGGGTCCTC
372_171   CAGGTGCAGC TGGTGCAGTC TGGGGCTGAG GTGAAGAAGC CTGGGGACTC
898_154   CAGGTCCGTT TGGTGCAGTC TGGGCCTCAG ATAAAAACAC CTGGGGCCTC
380_171   CAGATTCAGC TGGTGCAGTC TGGAGGTGAG GTGAAGAAGC CTGGGGACTC
945_177   GCAGTCCGCC TGGTGCAGTC TGGGACACAG ATGAAGGAGC CTGGGGCGTC
1018_177  CAGGTCCGTT TGATGCAGTC TGGGACTCAG ATAAAAAGTC CTGGGGCCTC
382_177   GCAGTCCGCC TGGTGCAGTC TGGGACACAG ATGAAGGAGC CTGGGGCGTC
263_161   CAGGGGCGAC TGAAGCAATT TGGGCCTCAA GTGAAGAAGC CTGGGGACTC
333_161   CAGGTCCGTT TGGTGCAGTC TGGGCCTCAG ATAAAAACAC CTGGGGCCTC
550_136   CAGGGGCGAC TGAAGCAATT TGGGCCTCAA GTGAAGAAGC CTGGGGACTC
127_161   CAGGTCCGTT TGGTGCAGTC TGGGCCTCAG ATAAAAACAC CTGGGGCCTC
177_154   CAAGTGCGCC TTGTACAATC TGGGACTCAG ATGAAGAAAC CTGGGTCCTC
786_154   NNNCAAGCAC TTGTGCAGTC TGGGAGTCAA ATGAAGAAGC CTGGAGACTC
104_154   AGGTGCAAAC TGGTGCAGTC TGGGGCTGAG GTGAAGAAGC CTGGGGACTC
508_171   NNNCAAGCAC TTGTGCAGTC TGGGCGTCAA ATGAAGAAGC CTGGGGACTC
194_154   GAAGTGCGCC TGATTCAATC TGGGAGTGCG ATGAAGAAGC CGGGGTCGTC
269_171   GCAGTCCGCC TGGTGCAGTC TGGGACACAG ATAAAGGAAC CTGGGGCGTC
896_142   NNNNNNNNNN NNNNNCAGTC TGGGGCTGGG GTTAAGAAGC CCGGGGCCTC
440_85    GAGGTGCGCC TGGTGCAATC TGGGGCTGTG ATGAGGAAGC CTGGGTCCTC
300_171   CAGGGGCGAC TGAAACAATT TGGGCCTCAA GTGAAGAAGC CTGGGGACTC
893_171   NNNCAAGCAC TTGTGCAGTT TGGGAGTCAA ACGAAGAAGC CTGGGGACTC
383_85    CAAGTGCGCC TGGTACAATC TGGGACGCTG ATGAAGAAAG TTGGGTCCTC
610_171   CAGGTCCGTT TGGTGCAGTC TGGGACTCAG ATAATAACAC CTGGGGCCTC
68_154    CAAGTGCGCC TTGTACAATC TGGGACTCAG ATGAAGAAAC CTGGGTCCTC
542_161   CAGGTGCGCC TGGTCCAATC TGGGCCTGTC ATGAGGAAGC CTGGGTCCTC
870_171   CAAGTGCGCC TTGTACAATC TGGGACTCAG ATGAAGAAAC CTGGGTCCTC
335_142   AGGGTGCGCC TGGTACAATC TGGGGCTGTG TTGAGGAAGC CTGGGTCCTC
170_148   GCAGTCCGCC TGGTGCAATC TGGGACACAA ATGAAGGAAC CTGGGGCCTC
745_148   GAGGTGCGCC TGGTACAATC TGGGGCTGTG ATGAGGACGC CTGGGTCCTC
403_177   NNNGGGGCGA CTGAAGCAAT TTGGGCTCAA GTGAAGAAGC CTGGGGACTC
844_154   CAAGTGCGCC TTGCACAATC TGGGACTCAG ATGAAGAAAC CTGGGTCTTC
32_177    CAGGTCCGTT TGGTGCAGTC TGGGACTCAG ATAAAGAGTC CTGGGGCCTC
873_85    CAGGTTCAGC TGGTGCAGTC TGGAGCTGAG GTGAAGGGGC CTGGGGCCTC
620_76    GAAGTCCGCT TGGTGCAGTC TGGGACTCAG ATGAAGGAGC CTGGGGCCTC
260_136   GAGGTGCGCC TGGTACAATC TGGGGCTGTG TTGAGGAAGC CTGGGTCCTC
303_171   CAGGGGCGAC TGAAGCAATT TGGGCCTCAA GTGAAGAAGC CTGGGGACTC
876_85    CAAGTGCGCC TGATACAATC TGGGACGCTG ATGAAGAAAG TTGGGTCCTC
938_154   NNNCAAGCAC TTGTGCAGTC TGGGAGTCAA ATGAAGAAGC CCGGGGACTC
222_154   GAGGTGCGCC TGGTACAATC TGGGGCTGTG TTGAGGAAGC CTGGGTCCTC
949_171   GAGGTGCGCC TGGTACAATC TGGGGCTGTC TTGAAGAAGC CTGGGTCCTC
691_171   NNNCAAGCAC TTGTGCAGTT TGGGAGTCAA ACGAAGAAGC CTGGGGACTC
355_85    CAGGTGCTGC TGGTTCAGTC TGGGGCTGCG GTGAAGAAGC CTGGGGACTC
791_161   CAGGGGCGAC TGAAGCAATT TGGGCCTCAA GTGAAGAAGC CTGGGGACTC
850_154   CAGGTTCAGC TGGTGCAGTC TGGAGGTGAC GTGAAGAAGT CTGGGGCCTC
207_177   GAGGTGCGCC TGATACAGTC TGGGGCTGCG TTGAGGAAGC CTGGGTCGTC
35_76     CAGGTGCGCC TCGTCCAATC TGGGCCTGTG ATGAGGAAGC CTGGGTCCTC
939_136   CTTGGTGGCC GCAGCCACCG GAGGCCAGTC CGAGGTGCGC CTGGGTCCTC
692_85    CAGGTCCAGC TGGTGCAGTC TGGGGCTGAG GTGAAGAAGC CTGGGTCCTC
118_85    CAGGTGCGCC TGGTCCAATC TGGGCCTGTG ATGAGGAAGC CTGGGTCCTC
895_0     NNNGTGAAGT TGATGCAGTC TGGGGCTGGA GTGAAGAAGC CTGGGGCCTC
81_142    CAGGGGCGAC TGAAGCAGTT TGGGCCTCAA GTGAAGAGTC CTGGGGCCTC
502_85    CAGGTGCGCC TAATACAATC TGGGGCTGTG ATGAGGAAGC CTGGGTCCTC
754_76    NNNCAAGCAC TTGTGCAGTC TGGGAGTCAA ATAAAGAAGC CTGGGGACTC
444_148   CAAGTGCGCC TTGTACAATC TGGGACTCAG ATGAAGAAAC CTGGGTCCTC
213_76    NNNCAAGCAC TTGTGCAGTC TGGGAGTCAA ATGAAGAAGC CTGGGGACTC
749_177   CAGGTCCGTT TGGTGCAGTC TGGGCCTCAG ATAAAAACAC CTGGGGCCTC
248_0     CAGGTGAAGT TGGTGCAGTC TGGGGCTGGA GTGAAGAAGC CTGGGACCTC
224_154   GAGGTGCGCC TGGTACAGTC TGGGTCTGTG ATTAAGACGC CTGGGTCGTC
899_136   GAGGTGCGCC TGGTACAATC TGGGGCTGTG TTGAGGAAGC CTGGGTCCTC
121_85    CAGGTCCGTT TGGTCCAGTC TGGGACTCAG ATGAAAGGGC CTGGGGCCTC
247_76    CAGGTGCAGC TGATGCAGTC TGGGGCTGAA GTGAAGAAGC CTGGGGCCTC
799_161   CAGGGGCGAC TGAAGCAATT TGGGCCTCAA GTGAAGAAGC CTGGGGACTC
331_85    CAGGTGCGCC TGGTCCAATC TGGGCCTGTG ATGAGGAAGC CTGGGTCCTC
538_154   CAGGTCCGTC TGGCGCAGCC TGGAGTTCTG TTGAGGAAGA CTGGGGACTC
447_161   CAGGTCCGTT TGGTGCAGTC TGGGCCTCAG ATAAAAACAC CTGGGGCCTC
492_154   CAGGTCCGTT TGGTGCAGTC TGGGACTCAA ATAAAGACAC CTGGGGCCTC
395_171   NNNCAAGTAC TTGTGCAATT TGGGAGTCAA ACGAAGAAGC CTGGGGACTC
905_177   NNNCAAGTAC TTGTGCAGTC TGGGAGTCAA ATGAAAAAGT CTGGGGACTC
714_136   GAGGTGCGCC TGATACAATC TGGGGCTGTG ATTAAGACGC CTGGGTCCTC
826_154   GAGGTGCGCC TGGTACAGTC TGGGTCTGTG ATTAAGACGC CTGGGTCGTC
286_136   CAGGTCCGTT TGGTGCAGTC TGGGCCTCAG ATAAAAACAC CTGGGGCCTC
304_161   CAGGTCCGTT TGGTGCAGTC TGGGCCTCAG ATAAAAACAC CTGGGGCCTC
465_76    CAGGTGCAGC TGGTGCAGTC TGGGGCTGAG GTGAAGAAGC CTGGGGCCTC
47_171    CAAGTGCGCC TTGTACAATC TGGGACTCAG ATGAAGAAAC CTGGGTCCTC
392_148   CAGGTTCAGC TGGTGCAGTC TGGAGCTGAG GTGAAGAAGC CTGGGGCCTC
686_136   CAGGGGCGAC TGAAGCAATT TGGGCCTCAA GTGAAGAAGC CTGGGGACTC
289_171   CAGGTGCGCC TGGTCCAATC TGGGCCTGTC ATGAGGAAGC CTGGGTCCTC
972_177   CAGGTTCAGC TGGTGCAGTC TGGAGCTGAG GTGAAGAAGC CTGGGTCCTC
643_171   NNNCAAGCAC TTGTGCAATT TGGGAGTCAA ATGAAGAAGC CTGGGGACTC
617_148   CAAGTGCGCC TGGTACAATC TGGGACACTG CTGAAGACAA TTGGGTCCTC
402_161   CAGGTCCGTT TGGTGCAGTC TGGGCCTCAG ATAAAAACAC CTGGGGCCTC
7_76      NNNCAAGCAC TTGTGCAGTC TGGGAGTCAA ATGAAGAAGC CCGGGGACTC
74_171    GAGGTCCGTC TGGCGCAACC TGGATTTCTA TTGAGGAAGA CTGGGGACTC
11_154    CAGGTCCGTT TGATGCAGTC TGGGACTCAG ATAAAAAGTC CTGGGGCCTC
321_171   GAGGTGCGCC TGATACAATC TGGGGCTGCG TTGAAGAAGC CTGGGTCCTC
1030_161  NNNCAGGCAC TTGTGCAGTC TGGGAGTCAA CTGAAGAAGC CTGGGGACTC
1026_0    CAGGTGCGCC TGGTGCAATC TGGGGCTGTG ATGAGGAAAC CTGGGTCCTC
310_171   CAGGTCCAAT TGGTGCAGTC TGGAGGTGAG GTGAAGAAGC CTGGGGACTC
666_154   GAAGTGCGCC TGATTCAATC TGGGAGTGCG ATGAAGAAGC CGGGGTCGTC
772_177   CAGGGGCGAC TGAAGCAATT TGGGCCTCAA GTGAAGAAGC CTGGGGACTC
316_76    GAAGTCCGCT TGGTGCAGTC TGGGACTCAG ATGAAGGAGC CTGGGGCCTC
98_161    NNNCAGGCAC TTGTGCAGTC TGGGAGTCAA ATGAAGAAGC CTGGGGACTC
743_85    CAGGTGCAGT TGGTGCAGTC TGGGCCTCAA GTGAAGAAGC CTGGGGCCTT
337_85    CAGGTGCGCC TGGTACAATC TGGGGCTGTG ATGAGGAAGC CTGGGTCCTC
872_154   GCAGTCCGCC TGGTGCAGTC TGGGACGCAG ATTAAGGAGC CTGGGGCCTC
889_76    NNNCAGGCAC TTGTGCAGTC TGGGAATCAA ATGAAGAAGC CTGGGGACTC
82_142    CAGGGGCGAC TGAAGCAATT TGGGCCTCAA CTGAAGAGGC CTGGGGACTC
1006_142  CAGGGGCGAC TGAAGCAATT TGGGCCTCAA GTGAAGAAGC CTGGGGACTC
399_76    CAGGTCCAGC TGGTGCAGTC TGGGGCTGAG GTGAAGAAGC CTGGGACCTC
540_171   GAGGTGCGCC TGGTACAATC TGGGGCTGTC TTGAAGAAGC CTGGGTCCTC
805_177   CAGGGGCGAC TAAAACAATT TGGGCCTCAA GTGAAGAAGC CTGGGGACTC
133_177   GAGGTCCGTT TGGTGCAGTC TGGGACTCAG ATAAAAACAC CTGGGGCCTC
894_171   CAGGGGCGAC TGAAACAATT TGGGCCTCAA ATGAAGAAGC CTGGGGACTC
342_161   NNNNNNNNNN NNNNNCAGTC TGGGGCTGGG GTTAAGAAGC CCGGGGCCTC
591_76    CAGGGGCGAC TGAAGCAGTT TGGGCCTCAA GTGAAGAGGC CTGGGGCCTC
391_154   ACATTCAAAT TGGTGCAGTC TGGGACGCAG ATGAAAGAGC CTGGGGCCTC
320_136   CAGGGGCGAC TGAAGCAATT TGGGCCTCAA GTGAAGAAGC CTGGGGACTC
209_154   GAGGTGCGCC TGGTACAATC TGGGGCTGTG TTGAAGAAGC CTGGGTCCTC
291_154   NNNCAAGCAC TTGTGCAGTC TGGGAGTCAA ATGAAGAAGC CTGGGGACTC
575_148   CAAGTGCGCC TGGTACAATC TGGGACACTG CTGAAGACAA TTGGGTCCTC
724_85    NNNGGTGCGC CTGTCCAATC TGGGCCTGTG ATGAGGAAGC CTGGGTCCTC
789_0     CAGGTGCAAC TGGTGCAGTC TGGGGCTGAA GTGAAGAAGC CTGGGGCCTC
359_161   CAAGTGCGCC TTGTACAATC TGGGACTCAG ATGAAGAAAC CTGGGTCCTC
249_161   CAGGTCCAAC TGGTGCAGTC TGGGGCTGAG ATAAAGAAGC CTGGGGACTC
198_142   CAGGTTCAGC TGGCGCAACT TGGAGTTGAG GTGAGGAAGC CTGGGGCCTC
9_154     CAAGTGCGCC TTGTACAATC TGGGACTCAG ATGAAGAAAC CTGGGTCCTC
80_161    GCAGTCCGCC TGGTGCAGTC TGGGACGCAG ATGAAGGAGC CTGGGGCCTC
865_0     CAGGTGCACC TGCTGCAATC TGGGGCTGTG ATGAAGAAGC CGGGGTCCTC
883_148   NNNCAAGCAC TTGTGCAGTC TGGGAGTCAA ATGAAGAAGC CTGGGGACTC
340_148   CAGGGGCGAC TGAAGCAATT TGGGCCTCAG GTGAAGAGGC CTGGGGAGTC
100_177   GAGGTGCGCC TGGTACAATC TGGGTCTGTG ATTAAGACGC CTGGGTCCTC

          AGTGAAGGTC TCCTGCAAGG CTTCTGGATA CACCTTCACC GGCTACTATA
          AGTGAGAATC TCCTGCGAGG CTTCTGGATA CACCTTCATC GATTACTTTA
          AGTGAAGATC TCATGTCGGG CTTCTGGATA CAACTTTCGT GATTATTCGA
          AGTGAAGATT TCATGCCGGG CTTCTGGATA CGATTTTCGC GAAATTTCGA
          AGTAAAGGTC TCCTGCAAGG CTTCTGGATA CAAGTTCACC GGCTACTATA
          AGTGAAAATC TCCTGTGACA CTTCTGGATA CAAGTTCGTC GATTTCCTCA
          AGTGAGAATA TCCTGCCAAA CCTCAGATTC GCGGATCACA AAATATTTTA
          GATGAAAATC TCATGCGCCA CTTCTGGATA CAACTTTCGT GACTTTTCGA
          AGTGACAGTC TCCTGCGTGT CTTCAGACTA CACATTTGTG AATTATATGA
          AGTGACAGTC TCCTGCGTGG CTTCAGACTA TACATTTGTG AATTATATGA
          AGTGAAGATC TCATGTCGGG CTTCTGGATA CAATTTTCGT GAATATTCGA
          AGTGAGAATC TCGTGTGGGA CGTCTGGATA TGACTTTATG GAAAGTCTCA
          AGTGAAAATT TTCTGCGACA GTTATGGATA CAACTTTGTC GATCACCTCA
          AGTGACAGTT TCCTGCGATG CTTCAGGATA CACCTTCATC GAGTACTTTA
          AGTGAAGATC TCATGTCGGG CTTCTGGATA CAACTTTCGT GATTATTCGA
          AGTGACGATC TCGTGCGGGA CCTCTGGATA TGAATTCCGT GAGAATTTCA
          AGTGACAATC TCGTGTGGGA CGTCTGGATA TGACTTCATG GAAAGTCTCA
          AGTGAGACTT TCCTGTCAAA CCTCAGACTC GGCGATCACA AAGTATTTTA
          AGTGAAGATT TCATGTCGGA CTTCTGGATA CGATTTCCGT GAAATTTCCC
          AGTGAGACTG TCCTGTCAAA CCTCAGACTC GGCAATCACA AAATATTTTA
          AGTGACGATC TCGTGCGGGA CCTCTGGATA TGAATTCCGT GAGAACTTCA
          TGTGACAGTC TCCTGCGTGG CTTCAGACTA CACATTTGTA AACTACTTCA
          AGTGAAGATT TCATGTCGGG CTTCTGGATA CGATTTCCGT GAGATTTCAC
          AGTGAAGATC TCATGTCGGG CTTCTGGATA CAACTTTCGT GATTATTCGA
          AGTGAGACTT TCCTGTCGAA CTTCAGACTC GAGAATTACC AAATATTTTA
          AGTGAAGGTC TCCTGCAAGG CTTCTGGAAG CGACTTCAGC GGCTCCTACA
          AATGAAGATC TCATGCGGGA CCTCTGGATA CAACTTTCGT GATTTTTCGA
          AATGAAGATC TCATGCGACA CTTCTGGATA CAACTTTCGT GATTTTTCGA
          AGTGAGACTC TCCTGCCGAA CCTCAGACTC CCGGATCACA AAATATTTTA
          AGTGAAGATT TCATGTCGGG CTTCTGGATA TAATTTCCGT GAGATTTCGC
          AGTGAAGATT TCATGTCGGG CTTCTGGATA CGATTTCCGT GAGATTACAC
          AGTGAAGATT TCATGTCGGG CTTCTGGATA CGATTTCCGT GAGATTTCCC
          AGTGAGAATT TCCTGCCAAA CGTCAGACTC GCGGATCACA AAATATTTTN
          AGTGACAGTC TCCTGCGTGG CTTCAGACTA CACATTTGTG AACTACATGA
          ACTGAAGATC TCATGTCGGG CTTCTGGATA CAACTTTCGT GATTATACGA
          AGTGAGACTC TCCTGCCAAA CCTCAGACTC GGCAATCACA AAATATTTTA
          AGTGAGACTT TCCTGCCAAA CTTCAGACTC GAGAATCACA AAATATTTTA
          GATGAAGATC TCATGCGCGA CTTCTGGATA CAACTTTCGT GACTTTTCGA
          AGTGACAATC TCCTGCGTGA CGTCTGGATA TGAATTTGTG GAGGTTCTCA
          AGTGAGAATC TCCTGCGGGG CTTCTGGATA CACCTTCATC AATTACTTTA
          AGTGACAATC TCGTGTGGGA CGTCTGGATA TGACTTCATG GAAAGTCTCA
          AGTGACAATC TCGTGTGGGA CGTCTGGATA TGACTTCATG GAAAGTCTCA
          AGTGAAAATT TCTTGCGACA CTTCTGGATA CACCTTCGTC GATTACCTCA
          AGTGAGACTC TCCTGCCAAA CCTCAGACTC GGCGATCACA AAATATTTTA
          AGTGAAGATT TCATGCCGGG CTTCTGGATA CAATTTCCGT GAAATTTCGA
          AGTGAGAATC TCGTGTGGGA CGTCTGGATA TGACTTTATG GAAAGTCTCA
          AGTGACTATC TCCTGCGTGA CGTCTGGATA TGAATTTGTG GAGGTTCTCA
          AGTGAAAATT TCCTGCGACA TTTATGGATA CAACTTTGTC GATCACCTCA
          AGCGAGACTC TCCTGTCAAA CCTCAGACTC GCGAATCACA AAATATTTTA
          AGTGACAGTC TCCTGCGTGG CTTCAGACTA TACATTTGTG AATTTTAGGA
          AGTGAAAATT TCCTGCGACA CTTATGGATA CAACTTTGTC GATCACCTCA
          AGTGAAGATT TCATGTCGGG CCTCTGGATA TGATTTCCGT GAGATTTCGC
          AGTGCGGGTC TCCTGCGAGG CCTCCGGATA TACTTTCATC AAATACTATT
          AGTGAAGATC TCATGTCGGG CTTCTGGATA CAATTTTCGT GATTATTCGA
          AATGAGAATT TCCTGCCAAA CGTCAGACTC GCGGATCACA AAATATTTTA
          AGTGAAGATT TCATGTCGGG CGTCTGGATA CGATTTCCGT GAGATTTCCC
          AGTGACACTG TCGTGTGGGA CGTCTGGATA TGACTTCATG GAGAGTCTCA
          AGTGACAATC TCCTGCGTGA CGTCTGGATA TGAATTTGTG GAGGTTCTCA
          AGTGACGGTC TCCTGCGTGG CTGAAGATTA TACCTTCGTC AACTATTACA
          AGTGAGAATC TCGTGTGGGA CGTCTGGATA TGACTTCATG GAAAGTCTCA
          AATGAAAATC TCATGCGAGG CCTCTGGATA CAACTTCGTC GATTTCTTCA
          AGTGAGAATC TCGTGTGGGA CGTCTGGATA TGAGTTCATG GAAAACCTCA
          GATGAAGATC TCATGCGCGA CTTCTGGATA CAACTTTCGT GACTTTTCGA
          AGTGAAGATC TCATGTCGGG CTTCTGGATA CAACTTTCGT GATTATTCCA
          AGTGACGGTC TCCTGCGTGG CTGAAGATTA TACCTTTGTC AACTATTACA
          AGTGACAATC TCGTGTGGGA CGTCTGGATA TGACTTCATG GAAAGTCTCA
          AGTGAGAATC TCCTGCCAAA CATCAGATTC GCGAATCACA AAATATTTTA
          AGTGACAATC TCGTGTGGGA CGTCTGGATA TGACTTCATG GAAAGTCTCA
          AGTGACAGTC TCCTGCGTGG CTTCAGACTA TACATTTGTG AATTATATGA
          AGTGAGGCTT TCCTGCAAAA GTTCGGACTC GGCAATAACA AAATATTTTA
          AGTGACACTG TCGTGTGGGA CGTCTGGATA TGACTTCATG GAGAGTCTCA
          AGTGAGAATC TCCTGCGAGA CTTTTGGATA CAACTTCATC GATTACTCTA
          AGTGACAGTC TCCTGCGTGG CTTCAGACTA TACATTTGTG AATTTTAGGA
          AGTTCGAATT TCCTGCTACG CTTCAGGATA CACCTTTATG GAATATTTTA
          AGTGACCCTG TCGTGTAGGA CGTCTGGATA TGATTTCATG GAGAGTCTCA
          GATGAGACTT TCTTGTCGGG CCTCCGGATA TGAATTTCTA AATTGTCCAA
          AGTGACACTG TCGTGTGGGA CGTCTGGATA TGACTTCATG GAGAGTCTCA
          AGTGAAGATT TCATGTCGGA CTTCTGGATA CAATTTCCGT GAGATTTCGC
          AGTGAAGGTC TCCTGCAAGG CTTCTGGTTA CAGTTTTACC ACCCATGGTA
          ACTGACAATC TCCTGCGTGA CGTCTGGATA TGAATTTGTG GAGGTTCTCA
          AGTGAAAATT TCGTGCGACA CTTCTGGATA CAACTTCGTC GATTACCTCA
          AGTGAAGGTC TCCTGCAAGG CTTCTGGATA CACCTTCCTC GACTATTATA
          AGTGACAGTC TCCTGCGTGG CTTCAGACTA CACATTTGTG AACTACATGA
          AGTGACAGTC TCCTGCGTGG CTTCAGACTA TACATTTGTG AATTTTAGGA
          AGTGCGGGTC TCCTGCGAGG CCTCCGGATA TACTTTCATC AAATACTATT
          AGTGAGATTC TCCTGCAAAA CTTCGGACTC GGCAATTACA AAATACTTTA
          AGTGACAATC TCCTGCGTGA CGTCTGGATA TGAATTTGTG GAGGTTCTCA
          AGTGAAGATC TCATGTCGGG CTTCTGGATA CAACTTCCGT GATTTTTCGA
          AGTAAAGATT TCATGTCGGG CTTCTGGATA CAACTTTCGT GATTATTCGA
          AGTGACACTG TCGTGTGGGA CGTCTGGATA TGACTTCATG GAGAGTCTCA
          AGTGAGACTT TCCTGTCGAA CCTCAGATTC GAGAATTACA AAATATTTTA
          AGTGACAATC TCGTGTGGGA CGTCTGGATA TGACTTCATG GAAAGTCTCA
          AGTGAGGGTC TCCTGCGTGG CTTCAGACTA CACATTTGTG AATTATATGA
          AATAAAGATC TCTTGTAAAG GTTCTGGATT CATCTTCGCC GAAAATTATC
          AGTGAAGATT TCATGTCGGG CTTCTGGATA CAATTTCCGT GAGATTTCGC
          AGTGAAGATC TCATGTCGGG CTTCTGGATA CAACTTTCGT GATTACTCGA
          AGTGACACTG TCGTGTGGGA CGTCTGGATA TGACTTCATG GAGAGTCTCA
          AGTGACGATT TCGTGCAAAG TCTCAGGCTA TACATTCACA GAGAATTTCA
          AGTGACAGTC TCCTGCGTGG CTTCAGACTA TACATTTGTG AATTTTAGGA
          AGTGAGAATC TCCTGCGAGG CCTCTGGATA TAGCTTCGTC AATTATTTTA
          AGTGAAGATC TCATGTCGGG CTTCTGGATA CAACTTTCGT GATTATTCGA
          AGTGACGATC TCGTGCGGGA CCTCTGGATA TGAATTCCGT GAGAATTTCA
          AGTGAAGATC TCATGTCGGG CTTCTGGATA CAACTTTCGT GATTATACGA
          AGTGAAGATT TCATGTCGGG CTTCTGGATA CAATTTCCGT GAGATTTCGC
          AGTGAAGATC TCATGTCGGG CTTCTGGATA CAATGTTCGT GAATATTCCA
          AGTGACCCTG TCGTGTGGGA CGTCTGGATA TGACTTCATG GAGAATCTCA
          GGTGACGATT TCGTGCAGAG TCTCCGGCTA CACATTTACT GAGAATTTTA
          ACTGAAAATC TCATGTCGGG CTTCTGGATA CAACTTTCGT GATTACTCGA
          AGTGAAGATC TCATGTCGGG CTTCTGGATA CAACTTTCGT GATTATTCGA
          AGTGACAATC TCGTGTGGGA CGTCTGGATA TGACTTCATG GAAAGTCTCA
          AGTGAAAATT TCGTGCGACA CTTCTGGATA CAATTTCGTC GATTACCTCA
          AGTGAGACTC TCCTGCCAAA CCTCAGACTC GGCGATCACA AAATATTTTA
          AGTGAAGATC TCATGTCGGG CTTCTGGATA CAATTTTCGT GATTATTCGA
          AGTGAAGATC TCATGTCGGG CTTCTGGATA CAATTTTCGT GAATATTCGA
          GATGAAAATC TCATGCGCGA CTTCTGGATA CAACTTTCGG GACTTTTCGA
          AGTGACGATC TCGTGCGGGA CCTCTGGATA TGAATTCCGT GAGAATTTCA
          AGTGAAAATT TCGTGCGACA CTTCTGGATA CAATTTCGTC GATTACCTCA
          AGTGACGATT TCGTGCAGAG TCTCTGGATA TACATTCACT GAGAACTTCA
          AGTGAGACTC TCCTGCCAAA CTTCAGAGTC GCGGATCACA AAATATTTTA
          AGTGCGGGTC TCCTGCGAGG CCTCCGGATA TACTTTCATC AAATACTATT
          AGTGAAGATC TCATGTCGGG CTTCTGGATA CAATTTTCGT GAATATTCGA
          AGTGACAGTC TCCTGCGTGG CTTCAGACTA CACATTTGTG AATTATATGA
          AGTGAAGATC TCATGCCGGG CTTCTGGATA CAATTTTCGT GAATATTCGA
          AGTGACACTG TCGTGTGGGA CGTCTGGATA TGACTTTATG GAGAGTCTCA
          AGTGAAGATC TCATGCAGGA CTTCTGGATA CAACTTTCGT GAAGGTTCAA
          AGTGAAAATT TCGTGCGACA CTTCTGGATA CAACTTCGTC GATTACCTCA
          AGTGAGAATC TCGTGTGGGA CGTCTGGATA TGACTTTATG GAAAGTCTCA
          AGTGAAAATT TCGTGCGACA CTTCTGGATA CAACTTCGTC GATTACCTCA
          AGTGAAGGTC TCCTGCAAGG CTTCTGGATA CAGCCTCAGC GCCTACTATA
          AGTGAAGATC TCATGTCGGG CTTCTGGATA CAACTTTCGT GATTATTCGA
          AGTGAGACTT TCCTGTCGAA CTTCAGACTC GAGAATTACA AAATATTTTA
          GGTGAAAGTC TCATGCGCGA CTTCTGGATA CAACTTTCGG GACTTTTCGA
          AGTGAAGATC TCATGCGGGG CTTCTGGATT CGACTTTCGT GAATATGCTA
          AGTGAAGATT TCATGTCGGG CTTCTGGATA CGATTTCCGT GAGATTACAC
          AGTCAGACTC TCCTGCCAAA CCTCAGACTC GGCGATCACA AAATATTTCA
          AGTGACAATC TCGTGTGGGA CGTCTGGATA TGACTTTATG GAAAGTCTCA
          GATGAAAATC TCATGCGCCA CTTCTGGATA CAACTTTCGT GACTTTTCGA
          AGTGAGACTC TCCTGCCAAA CCTCAGACTC GGCGATCACA AAATATTTTA
          AGTGAAGATC TCATGTCGGG CTTCTGGATA CAACTTTCGT GATTTTTCGA
          AGTGAGACTT TCCTGCCAAA CCTCAGACTC GGCGATTACG AAATATTTTA
          AGTGAGACTT TCCTGCCGAA CTTCAGACTC GAGAATTACA AAATATTTTA
          AGTGACAATC TCGTGTGGGA CGTCTGGATA TGACTTCATG GAAAGTCTCA
          AGTGAAAATT TCCTGCGACA CTTATGGATA CAACTTTGTC GATCACCTCA
          AGTGACGGTC TCCTGCGTGG CTGAAGATTA TACCTTTGTC AACTATTACA
          TGTGACAGTC TCCTGCGTGG CTTCAGACTA CACATTTGTA AACTACTTCA
          AGTGAAAATC TCCTGCGAGG CTTCTGGATA CACCTTCATC GATTACTTTA
          AGTGACAATC TCCTGCGTGA CATCTGGATA TGAATTTGTT GAGATTCTCA
          AGTGAGACTC TCCTGCAAAA GTTCGGACTC GGCAATTACA AAGTATTTTA
          AGTGACAGTC TCCTGCGTGG CTTCAGACTA CACATTTGTG AATTATATGA
          AGTGAGACTT TCCTGCAAAA CTTCGGACTC GGCAATTACA AAATATTTTA
          AGTGACAGTG TCCTGCGTGG CTTCAGACTA TACATTTGTG AATTATATGA
          AGTGACAATC TCCTGCGTGA CATCTGGATA TGAATTTGTT GAGATTCTCA
          AGTGACAATC TCGTGTGGGA CGTCTGGATA TGACTTCATG GAAAGTCTCA
          GGTGACAGTC TCCTGTCAGA TTTCTGGAGG CACATTCTAT GACTTTGCTG
          AGTGAAGGTC TCCTGCAAGG CTTCTGGATA CAGCTTCACC GGCTACTATA
          AGTGACTATC TCCTGCGTGA CGTCTGGATA TGAATTTGTG GAGGTTCTCA
          AGTGACAATC TCGTGTGGGA CGTCTGGATA TGACTTCATG GAGAGTCTCA
          AGTGAAGATT TCATGCCGGG CTTCTGGATA CAATTTCCGT GAAATTTCGA
          AGTGACAATT TCCTGCAAGA CCTCTGGATA TATATTTACT GAGAACTTCA
          AGCGAGACTC TCCTGCCAAA CCTCAGACTC GCGAATCACA AAATATTTTA
          AGTGACAATC TCGTGCGGGA CGTCTGGATA TGAATTCATG GAGAGCCTCA
          AGTGACAGTC TCCTGCGTGG CTTCAGACTA TACATTTGTG AATTTTAGGA
          AGTGAGGGTC TCCTGCGAGG CCTCCGGATA CACATTCATC AAATACTTTT
          AGTGAAGATC TCATGCCGGG CTTCTGGATA CAATTTTCGT GAATATTCGA
          GATGAGAATT TCGTGTCGGG CTTCTGGATA CGAATTTATT GATTGTACAC
          AGTGAAAATT TCCTGCGACA CTTATGGATA CAACTTTGTC GATCACCTCA
          AGTGAAAATT TCATGTCGGG CTTCTGGGTA CAATTTTCGT GATTACTCAA
          AGTGACGATT TCGTGCAAAG TCTCCGGCTA TACATTCACA GAAAATTTCA
          AGTGAAGGTC TCCTGCAAGA CTTCTGGTTA CGCCTTTGCC AGTTATGGTT
          AGTGAAAATC TCATGTCGGG CTTCTGGATA CAACTTTCGT GATTACTCGA
          AGTGACAATT TCCTGCAAGA CTTCTGGATA CACATTCCTC AATTGTCCTA
          AGTGACAGTC TCCTGCGTGG CCTCAGACTA CACATTTGTG AATTATATGA
          AGTGACAGTC TCCTGTGTGG CTTCGGACTA CACATTTGTG GATTTCATGA
          AATGAAGATC TCATGCGGGA CTTCTGGATA CAACTTTCGT GATTTTTCGA
          AGTGACACTG TCGTGTAGGA CGTCTGGATA TGACTTCATG GAGAGTCTCA
          AGTGAGACTC TCCTGCCAAA CCTCAGACTC GGCGATCACA AAATATTTTA
          AGTGACAGTC TCCTGCGTGG CTTCAGACTA TACATTTGTG AATTTTAGGA
          AGTGAAGATC TCATGTCGGG CTTCTGGATA CAATGTTCGT GAATATTCCA
          AGTGACAATC TCGTGTGGGA CGTCTGGATA TGAGTTCATG GAAAGTCTCA
          AGTGAAGATT TCATGTCGGG CTTCTGGATA CGATTTCCGT GAGATTTCCC
          AGTGACGATC TCGTGCGGGA CCTCTGGATA TGAATTCCGT GAGAACTTCA
          AGTGAAGGTC TCCTGCAAGG CTTCTGGATA CAGCTTCGCC AGCTATGATA
          AGTGAGACTC TCCTGCCAAA CCTCAGACTC GGCGATCACA AAATATTTTA
          AGTGAAGATC TCATGTCGGG CTTCTGGATA TGATTTCCGT GAAATTTCGA
          AGTGACAATC TCGTGTGGGA CGTCTGGATA TGACTTCATG GAAAGTCTCA
          AGTGAGACTC TCCTGCCAAA CGTCAGACTC GGCGATCACA AAATATTTTA
          AGTGACAATC TCCTGCGTGA CGTCTGGATA TGAATTTGTG GAGGTTCTCA
          AGTGAGGGTC TCCTGCGAGG CCTCCGGATA CACTTTCATC AAATACTATT
          AGCGAGACTC TCCTGTCAAA CCTCAGACTC GCGAATCACA AAATATTTTA
          AGTGAGACTT TCCTGCAAAA CTTCGGACTC GGCAATTACA AAATATTTTA
          AGTGAAGATC TCATGCCGGG CTTCTGGATA CAATTTTCGT GAATATTCGA
          AGTGACAGTC TCCTGCGTGG CTTCAGACTA TACATTTGTG AATTTTAGGA
          AGTGACACTG TCGTGTGGGA CGTCTGGATA TGAGTTCATG GAAAGTCTCA
          AGTGAGACTT TCCTGTCGAA CTTCAGACTC GAGAATTACA AAATATTTTA
          AGTGAAGATC TCATGTCGGG CTTCTGGATA CAATTTTCGT GAATATTCGA
          AGTGAAAATT TCGTGCGACA CTTCTGGATA CAACTTCGTC GATTACCTCA
          AGTGACAGTC TCCTGCGTGG CTTCAGACTA TACATTTGTG AATTATATGA
          AGTGAGAATC TCATGTGGGA CGTCTGGATA TGACTTTATG GGGAGTCTCA
          AGTGAGGGTC TCCTGCGAGG CCTCCGGATA CACATTCATC AAATACTTTT
          AGTGACAGTC TCCTGCGTGG CTTCAGACTA TACATTTGTG AATTTTAGGA
          AGTGACAGTC TCCTGCGTGG CTTCAGACTA TACATTTGTG AATTATATGA
          AGCGAGACTC TCCTGTCAAA CCTCAGACTC GCGAATCACA AAATATTTTA
          AGTGAGAATC TCCTGCGAGA CTTTTGGATA CAACTTCATC GATTACTCTA
          AGTGAAAATT TCGTGCGACA CTTCTGGATA CAACTTCGTC GATTACTTCA
          AGTGAGAATC TCCTGCGGGG CTTCTGGATA CACCTTCATC AATTACTTTA
          AGTGCGGGTC TCCTGCGAGG CCTCCGGATA TCCTTTCATC AAATACTATT
          AGTGAAGGTC TCCTGCAAGG CTTCTGGATA CACCTTCACC GGCTACTATA
          AGTGAGACTC TCCTGCCAAA CCTCAGACTC GGCGATCACA AAATATTTTA
          AGTGACACTG TCGTGTGGGA CGTCTGGATA TGACTTCATG GAGAGTCTCA
          AGTGAAGGTG TCCTGCAAGG CTTCTGGATA CACCTTCACC ACTTCTGATA
          AGTGACACTG TCGTGTGGGA CGTCTGGATA TGACTTCATG GAGAGTCTCA
          AGTGAAGATC TCATGTCGGG CTTCTGGATA CAATGTCCGT GAATATTCCA
          AGTGAGACTT TCCTGCAAAA CTTCAGACTC GGCAATTACA AAATATTTTA
          GATGAGAATT TCTTGTCGGG CTTCGGGATA CGACTTTATT AATTGTCCAA
          AGTGACAGTC TCCTGCGTGG CTTCAGACTA TACATTTGTG AATTATATGA
          AGTGAAGATC TCATGCAGGA CTTCTGGATA CAACTTTCGT GAAGGTTCAA
          AGTGAAGATT TCATGCCGGG CCTCTGGATA CAATTTCCGT GAAATTTCGT
          AGTGAAGATT TCATGTCGGG CTTCTGGATA CAATTTCCGT GAGATTTCGC
          GATGAGACTT TCCTGTCGGG CTTCCGGATA TGAATTTCTG AATTGTCCAA
          AGTGAAGATC TCATGTCGGG CTTCTGGATA CAACTTTCGT GATTATTCGA
          AGTGAGACTC TCCTGCCAAA CCAAAGATTC GGCAATCACA AAATATTTTA
          AGTGAAGATC TCATGTCGGG CTTCTGGATA CAACTTTCGT GATTATTCGA
          AGTGAGGGTC TCCTGCGAGG CCTCCGGATA CACTTTCATC AAATACTATT
          AGTGAGACTT TCCTGCAAAA CTTCGGACTC GGCAATTACA AAATATTTTA
          TGTGACAGTC TCCTGCGTGG CTTCAGACTA CACATTTGTA AACTACATGA
          TGTGACAGTC TCCTGCGTGG CTTCAGACTA CACATTTGTT AACTACTTCA
          AGTGAAGGTC TCCTGCAAGG CTTCTGGATA CTCCTTCGCC GGCCAGTATA
          AGTGAGAATG TCCTGCGAGG CTTCTGGATA CACCTTCGTC AATTATTTTA
          AGTGAGACTT TCCTGCCAAA CCTCAGACTC GGCGATCACA AAATATTTTA
          AGTGCGGGTC TCCTGCGAGG CCTCCGGATA TACTTTCATC AAATACTATT
          AGTGACGATT TCGTGCAAAG TCTCCGGTTA TACATTCACA GAGAATTTCA
          AGTGAGAATT TCGTGCGACA CTTCTGGATA CAACTTCGTC GATTACTTCA
          AGTGACGATC TCGTGCGGGA CCTCTGGATA TGAATTCCGT GAGAACTTCA
          AGTGACAGTC TCCTGCGTGG CTTCAGACTA CACATTTGTG AATTATATGA
          AGTGAGACTT TCCTGCAAAA CTTCGGACTC GGCAATTACA AAATATTTTA
          AGTGAAGATC TCATGTCGGG CTTCTGGATA CAATTTTCGT GAATATTCGA
          AGTGACAGTC TCCTGCGTGG CTTCAGACTA TACATTTGTG AATTATATGA
          AGTCAAGATT TCATGTCGGG CTTCTGGATA CGATTTCCGT GAGATTTCCC
          AGTGCGGGTC TCCTGCGAGG CCTCCGGATA TACTTTCATC AAATACTATT
          AGTGAGACTC TCCTGCCAAA CCTCAGACTC GGCGATCACA AAATATTTTA
          AGTGACGATT TCGTGCAAAG TCTCCGGCTA TACATTCACA GAAAATTTCA
          AGTGAGAATC TCGTGTGGGA CGTCTGGATA TGACTTTATG GAAAGTCTCA
          AGTGACAATC TCGTGTGGGA CGTCCGGATA TGACTTCATG GAAAGTCTCA
          AGTGAGACTC TCCTGCCAAA CCTCAGACTC GCGGATCACA AAATATTTTA
          AGTGAAGGTC TCCTGCAAGG CTTCTGGAGG CACCTTCAGC AGCTATGCTA
          AGTGAGGCTT TCCTGCCAGA CCTCAGACTC GCGGATCACA AAATATTTCA
          TGTGACAGTC TCCTGCGTGG CTTCAGACTA CACATTTGTA AACTACTTCA
          AGTGAGACTC TCCTGTCAAA CCTCAGACTC GGCGATCACA AAATNTTTCA
          AGTGAAGATT TCATGCCGGG CTTCGGGATA CAATTTCCGT GAAATTTCGA
          AGTGACAATC TCCTGCGTGA CGTCTGGATA TGAATTTGTG GAGGTTCTCA
          AGTGACAGTC TCCTGCGTGG CCTCAGACTA CACATTTGTG AATTATAAGA
          AGTGAGAATT TCGTGCGACA CTTCTGGATA CAACTTCGTC GATTACTTCA
          AGTGAGAATT TCCTGCCAAA CGTCAGACTC GCGGATCACA AAATATTTTA
          AGTGACAGTC TCCTGCGTGG CTTCAGACTA TACATTTGTG GATTTTAGGA
          AGTGACAATC TCGTGTGGGA CGTCTGGATA TGACTTCATG GAAAGTCTCA
          AGTGAAAATT TCGTGCGACA CTTCTGGATA CAACTTCGTC GATTACTTCA
          AGTGAAGATC TCGTGTCGGG CTTCTGGATA CAACTTTCGT GATTATTCGA
          AGTGAAGATC TCATGTCGGG CTTCTGGATA CAACTTTCGT GATTTCTCGA
          AATGAAGATC TCCTGCGAGG CTTCTGGATA CACCTTCCTC GATTTCTTCG
          TGTGACAGTC TCCTGCGTGG CTTCAGACTA CACATTTGTA AACTACTTCA
          AGTGACCCTG TCGTGTAGGA CGTCTGGATA TGATTTCATG GAGAGTCTCA
          AGTTAGAATT TCCTGCGATG CTTCAGGATA TACCTTCATC GAGTACTTTA
          AATGACAATT TCCTGCGAGG CTTCTGGATA CACCTTCATC AATTACCTTA
          AGTGAAGATT TCATGTCGGG CTTCTGGATA CGATTTCCGT GAGATTTCGC
          AATGAAGATC TCATGCGGGA CTTCTGGATA CAACTTTCGT GATTTTTCGA
          AATGAGAATT TCTTGCAAGA CTTCTGGATA CACATTCCTC AATTGTCCTA
          AGTGAGACTT TCCTGCCGAA CTTCAGACTC GAGAATTACA AAATATTTTA
          AATGACAATC TCCTGCGAGG CTTCTGGATA CACCTTCATC AATTACTTAN
          AGTGAAGATT TCATGTCGGG CGTCTGGATA CGATTTCCGT GAGATTTCCC
          AGTGAGGGTC TCCTGCGAGG CCTCCGGATA CACTTTCATC AAATACTATT
          AGTGAAGATC TCATGCCGGG CTTCTGGATA CAACTTTCGT GATTTTTCGA
          AGTGAAAATC TCATGTCGGG CTTCTGGATA CAACTTTCGT GATTACTCGA
          AGTGAAAATT TCGTGCGACA CCTCTGGATA CAACTTCGTC GATTACCTCA
          AGTGACAATC TCCTGCGTGA CATCTGGATA TGAATTTGTG GAAGTTCTCA
          AGTGACCCTG TCGTGTGGGA CGTCTGGATA TGACTTCATG GAGAGTCTCA
          AGTGACAGTC TCCTGCGTGG CTTCAGACTA TACATTTGTG AATTTTAGGA
          GATGAGAATT TCTTGTCGGG CTTCCGGATA TGAATTTATT GATTGTACAC
          AGTGAGAATC TCCTGCGAGA CTTTTGGATA CAACTTCATC GATTACTCTA
          AGTGACAGTC TCCTGCGTGG CTTCAGACTA CACATTTGTG AATTATATGA
          AGTGACAATC TCGTGTGGGA CGTCTGGATA TGACTTCATG GAAAGTCTCA
          AGTGAGAATG TCCTGCAAAA GCTCGGACTC GGCAATCACA AAATATTTTA
          AGTGAGAATC TCCTGCGAGG CCTCTGGATA TAGCTTCGTC AATTATTTTA
          AGTGAGACTC TCCTGCCAAA CCTCAGACTC GGCAATCACA AAATATTTTA
          AGTGACGATT TCGTGCAAAG TCTCTGGCTA TACATTCACA GAGAATTTCA
          AGTGAAGGTC TCCTGCAGGG CCTCTGAATA CACCTTCACC GCCTATTATT
          AGTGAAAATT TCGTGCGCCA CTTCTGGATA CAACTTCGTC GATTACTTCA
          AGTGAAAATT TCGTGCGACA CTTCTGGATA CAACTTCGTC GATTACCTCA
          AGTGAGACTC TCCTGTCAAA CCTCAGACTC GGCAATCACA AAATATTTTA
          AGTGAGAATC TCGTGTGGGA CGTCTGGTTA TGACTTTATG GAAAGTCTCA
          AGTGACAGTC TCCTGCGTGG CTTCAGACTA TACATTTGTG AATTATAGGA
          AGTGACGATG TCGTGCGGGA CCTCTGGATA TGAGTTCCGT GAGAATTTCA
          AGTGACAGTC TCCTGCGTGG CTTCAGACTA CACATTTGTG AATTATATGA
          AGTGAGAATC TCCTGCGAGG CCTCTGGATA TACCTTCGTC AATTATTTTA
          AGTGAGAATA TCCTGCGAGA CTTCTGGATA CAACTTCGTC GATTTCTCTA
          AGTGAAGATT TCATGCCGGG CTTCTGGATA CAATTTCCGT GAAATTTCGA
          AGTGTGGGTC TCCTGCAAGG CCTCCGGATA TACTTTCATC AAGTATTATT
          AGTGACAATC TCGTGTGGGA CGTCTGGATA TGACTTCATG GAAAGTCTCA
          AGTCAAGATT TCATGTCGGG CTTCTGGATA CGATTTCCGT GAGATTTCCC
          AGTGAAGATC TCATGTCGGG CTTCTGGATA CAACTTTCGT GATTATTCGA
          AGTTAGAATT TCCTGCGATG CTTCAGGATA CACCTTCATC GAGTACTTTA
          AGTGACGATT TCGTGCAGAG TCTCTGGATA TACATTCACT GAGAACTTCA
          AGTGAAGATC TCATGTCGGG CTTCTGGATA CAACTTTCGT GATTATTCGA
          TGTGACAGTC TCCTGCGTGG CTTCAGACTA CACATTTGTA AACTACTTCA
          AGTGACAGTC TCCTGCGTGT CTTCAGACTA CACATTTGTG AATTATATGA
          AATGAAGGTC TCCTGCGAGG CCTCTGGATA CACCTTCACC GCCTACTATA
          AGTGAAGATT TCATGTCGGG CTTCTGGATA CGATTTCCGT GAGATTTCCC
          AGTGACAGTC TCCTGCGTGG CTTCAGACTA TACATTTGTG AATTATATGA
          AGTGAAGATC TCATGTCGGG CTTCTGGATA CAATTTTCGT GAATATTCGA
          AGTGAAAATT TCGTGCGACA CTTCTGGATA CAACTTCGTC GATTACCTCA
          AGTGAGACTT TCCTGCCAAA CTTCAGACTC GAGAATTACA AAATATTTTA
          AGTGACAATC TCCTGCGAGG CTTCTGGATA CACCTTCATC GATTACTTTA
          AGTGACAGTC TCCTGCGTGG CTTCAGACTA TACATTTGTG AATTATATGA
          AGTGAGACTT TCCTGTCAAA CTTCAGACTC GAGAATCACA AAATATTTTA
          AGTGAAGATC TCATGTCGGG CTTCTGGATA CAACTTTCGT GATTATTCGA
          AGTGAAAATT TCGTGCGACA CTTCTGGATA CAACTTCGTC GATTACCTCA
          GATGAGAATT TCTTGTCGGG CTTCGGGATA TGAATTTATT AATTGTCCAA
          AGTGAGACTT TCCTGCAAAA CTTCGGACTC GGCAATTACA AAATATTTTA
          AGTGAGAATC TCCTGCGAGG CTTCTGGATA CACCTTCATC GATTACTTCA
          AGTGAGACTC TCCTGTCAAA CCTCAGACTC TCGGATTACA AAATATTTTA
          GATGAAAATC TCATGCGCGA CTTCTGGATA CAACTTTCGT GACTTTTCGA
          AGTGAAGATT TCATGTCGGG CTTCTGGATA CGATTTCCGT GAGATTTCAC
          AGTGAGACTT TCCTGCCAAA CCTCAGACTC GGCGATCACA AAATATTTCA
          AGTGAAGATT TCATGTCGGG CTTCTGGATA CAATTTCCGT GAGATTTCGC
          AGTGAGACTT TCCTGCCAAA CTTCAGACTC GAGAATCACA AAATATTTTA
          AGTGCGGGTC TCCTGCGAGG CCTCCGGATA TACTTTCATC AAATACTATT
          AGTGAGGGTC TCCTGCGAGG CCTCCGGATA CACTTTCATC AAATACTATT
          AGTGAAGATT TCATGCCGGG CTTCTGGATA CAATTTCCGT GAAATTTCGC
          AGTGAGAATC TCGTGTGGGA CGTCTGGGTA TGACTTTATG GAAAGTCTCA
          AGTGAAGATT TCATGTCGGG CTTCTGGATA CAATTTCCGT GAGATTTCGC
          AGTGAGAATC TCCTGCGAGA CTTTTGGATA CAACTTCATC GATTACTCTA
          AGTGAGAATT TCCTGTCGAA CCTCAGATTC GAAAATTACA AAATATTTTA
          AGTGACTATC TCCTGCGTGA CGTCTGGATA TGAATTTGTG GAGGTTCTCA
          AGTGACAGTC TCCTGCGTGG CTTCAGACTA TACATTTGTG AATTATATGA
          AGTGACGATT TCGTGCAAAG TCTCCGGCTA CACATTCACA GAGAATTTCA
          AGTGACAGTC TCCTGCGTGG CTTCAGACTA CACATTTGTG AATTATATGA
          AGTGACGATT TCGTGCAAAG TCTCCGGCTA CACATTTACA GAGAATTTCA
          AGTGACATTG TCGTGTGGGA CATCTGGATA TGATTTCATG GAGAATCTCA
          AGTGAAGATT TCATGTCGGG CTTCTGGATA CGATTTTCGT GAGATTTCAC
          AGTGAGAATC TCATGTGGGA CGTCTGGATA TGACTTTATG GGGAGTCTCA
          AGTGACAATC TCCTGCGTGA CATCTGGATA TGAATTTGTG GAAGTTCTCA
          AGTGAAAATT TCGTGCGACA CTTCTGGATA CAACTTCGTC GATTACCTCA
          AGTGAGGGTC TCCTGCGAGG CCTCTGGATA CACATTCATC AAATACTTTT
          AGTGAGGCTC TCCTGCCAAA CCTCAGACTC GGCGATCACA AAATATTTTA
          AGTGAGACTC TCCTGCCAAA CCTCAGACTC GGCGATCACA AAATATTTTA
          AGTGAAGATC TCATGTCGGG CTTCTGGATA CAATGTCCGT GAATATTCCA
          AGTGAGACTC TCCTGCCAAA CCTCAGACTC GGCGATCACA AAATATTTTA
          AGTGAAGATC TCATGTCGGG CCTCTGGATA CAATTTTCGT GAATATTCGA
          AGTGAGGCTC TCCTGTCAAA CCTCAGACTC GGCGATCACA AAATATTTTA
          AGTGACAATC TCCTGCGTGA CGTCTGGATA TGAATTTGTG GAGGTTCTCA
          AGTGAAGATT TCATGTCGGG CTTCTGGATA CGATTTCCGT GAGATTTCCC
          AGTGAAAATC TCCTGTGACA CTTCTGGATA CAAGTTCGTC GATTTCTTCA
          AGTGACAGTC TCCTGCGTGG CTTCAGACTA TACATTTGTG AATTATATGA
          AGTAAGACTC TCCTGCCAAA CCTCAGACTC GGCGATCACA AAATATTTTA
          AGTGAAGATC TCATGTCGGG CTTCTGGATA CAACTTTCGT GATTACTCGA
          AATGAAGATC TCATGCGGGA CTTCTGGATA CAACTTTCGT GATTTTTCGA
          AGTGAAGATC TCATGTCGGG CTTCTGGATA CAACTTTCGT GATTACTCGA
          AGTGACAGTC TCCTGCGTGT CTTCAGACTA CACATTTGTG AATTATATGA
          AGTGAGAATC TCCTGCGAGA CTTTTGGATA CAACTTCATC GATTACTCTA
          AGTGAAAATT TCGTGCGACA CTTCTGGATA CAACTTCGTC GATTATCTCA
          AGTGACAGTC TCCTGCGTGG CTTCAGACTA CACATTTGTG AACTACATGA
          AGTGAGACTT TCCTGTCGAA CTTCAGACTC GAGAATTACA AAATATTTTA
          AGTGAGACTC TCCTGCCAAA CGTCAGACTC GCGGATCACA AAGTATTTTA
          AGTGAGACTT TCCTGCAAAA CTTCGGACTC GGCAATTACA AAATATTTTA
          AGTGAAAATC TCCTGCGAGG CTTCTGGATA CACCTTCATC AATTACTTTA
          AGTGACGATT TCGTGTAGAG TCTCTGGATA CACATTCACT GAAAACTTCA
          AGTGACAGTC TCCTGCGTGG CTTCAGACTA TACATTTGTG AATTATATGA
          AGTGACGGTC TCCTGTGTGG CTGAGGGATA CAATTATCTC AATTATAAGA
          AGTGACAGTC TCCTGCGTGG CTTCAGACTA CACATTTGTG AATTATATGA
          AGCGAGACTC TCCTGTCAAA CCTCAGACTC GCGAATCACA AAATATTTTA
          AGTGACAGTC TCCTGCGTGG CCTCAGACTA CACATTTGTG AATTATATGA
          AGTGACGATT TCGTGCAGAG TCTCTGGATA TACATTCACT GAGAACTTCA
          AGTGACAGTC TCCTGCGTGT CTTCAGACTA CACATTTGTG AATTATATGA
          AGTGACAGTC TCCTGCGTGG CTTCAGACTA TACATTTGTG AATTTTAGGA
          AGTGAGACTT TCCTGCCAAA CTTCAGACTC GAGAATCACA AAATATTTTA
          AGTGAGGGTC TCCTGCGAGG CCTCCGGATA CACATTCATC AAATACTTTT
          AGTGACAGTC TCCTGTGTGG CTTCAGACTA CACATTTGTG AATTATATGA
          AGTGCGGGTC TCCTGCGAGG CCTCCGGATA TACTTTCATC AAATACTATT
          AGTGAGACTT TCCTGTCGAA CCTCAGACTC GAGAATCACA AAATATTTTA
          AGTGAAGATC TCATGTCGGG CTTCTGGATA CAACTTTCGT GATTATACGA
          AGTGAAGGTC TCCTGCAGGG CCTCTGGAGA CACCTTAACC GACTACTATA
          AGTGAGGCTC TCCTGCCAAA CCTCAGACTC GGCGATCACA AAATATTTTA
          AGTGACGATT TCGTGCAAAG TCTCCGGCTA TACATTCACA GAAAATTTCA
          AGTGACAATC TCCTGCGTGA CGTCTGGATA TGAATTTGTG GAGGTTCTCA
          AGTGAGACTC TCCTGCCAAA CGTCAGACTC GCGGATCACA AAGTATTTTA
          AGTGAAGATC TCATGTCGGG CTTCTGGATA CAACTTTCGT GACTATACGA
          AGTGACAATC TCGTGTGGGA CGTCTGGATA TGACTTCATG GAAAGTCTCA
          AATGAAGATC TCATGCGGGA CTTCTGGATA CAACTTTCGT GATTTTTCGA
          AGTGAGACTT TCCTGCCGAA CTTCAGACTC GAGAATTACA AAATATTTTA
          AGTTCGAATT TCCTGCGACG CTTCAGGATA CACCTTTCTG GAATACTTTA
          AGTGAAGATC TCATGTCGGG CTTCTGGATA CAACTTTCGT GATTATTCGA
          AGTGAGACTC TCCTGCCAAA CCTCAGACTC ACGGATCACA AAATATTTTA
          AGTGAGACTT TCCTGCAAAA CTTCGGACTC GGCAATTACA AAATATTTTA
          AGTGAGAATC TCGTGTGGGA CGTCTGGGTA TGACTTTATG GAGAGTCTCA
          AGTGACGGTC TCGTGTCGGG CTCGTGGAGG CATCTTCAAA AATTTTGCTT
          AGTGAAGATC TCATGTCGGG CTTCTGGATA CAATTTTCGT GAATATTCGA
          AGTGAGACTC TCCTGCCAAA CGTCAGACTC GCGGATCACA AAGTATTTTA
          AGTGAAGGTC TCCTGTAAGG CACGTGCATA CAGTTTCAAC ATATATTATG
          AGTGACACTG TCGTGTGGGA CGTCTGGATA TGACTTCATG GAGAGTCTCA
          AGTGAAGATC TCATGTCGGG CTTCTGGATA CAATTTTCGT GAATATTCGA
          AGTGACAGTC TCCTGCGTGG CCTCAGACTA CACATTTGTG AATTATAAGA
          AATGACAATT TCCTGCGAGG CTTCTGGATA CACCTTCATC AATTACCTTA
          AGTGACAATC TCCTGCGTGA CGTCTGGATA TGAATTTGTG GAAGTTCTCA
          AGTGAAGATT TCATGTCGGG CTTCTGGATA TGATTTCCGT GAGATTTCCC
          AGTGAGAATC TCCTGCGAGG CTTCTGGATA CACCTTCGTC GATTATTTTA
          AGTGAAGGTT TCCTGCAAGG CATCTGGATA CACCTTCACC AGCTACTATA
          AGTGACGGTC TCCTGTGTGG CTGAGGGATA CAATTATCTC AATTATAAGA
          GATGAAGATC TCATGCGCGA CTTCTGGATA CAACTTTCGT GACTTTTCGA
          AGTGAAGATC TCATGTCGGG CTTCTGGATA CAACTTTCGT GATTATTCGA
          AGTGAAGATC TCATGTCGGG CTTCTGGATA CAATTTTCGT GAATATTCGA
          AGTGACAGTC TCCTGCGTGG CTTCAGACTA TACATTTGTG AATTTTAGGA
          AGTGACGATT TCGTGCAAAG TCTCCGGCTA TACATTCACA GAAAATTTCA
          AGTGACAATC TCCTGCGTGA CGTCTGGATA TGAATTTGTG GAGGTTCTCA
          AGTGACAGTC TCCTGCGTGG CTTCAGACTA TACATTTGTG AATTTTAGGA
          AGTGAGACTC TCCTGCCAAA CCTCAGACTC GGCAATCACA AAATATTTTA
          AGTGAGACTC TCCTGCCAAA CCTCAGACTC GGCGATCACA AAATATTTTA
          GGTGAAGATG CCCTGCAAAA CGTCGGACTC GGCAATAACA AAATATTGGT
          AGTGAAGATC TCATGTCGGG CCTCTGGATA CAATTTTCGT GAATATTCGA
          GATGAGAATT TCTTGTCGGG CTTCCGGATA TGAATTTATT AATTGTCCGA
          AGTGAGAATC TCGTGTGGGA CGTCTGGATA TGACTTCATG GAAAGTCTCA
          AGTGAGACTC TCCTGCCAAA CCTCAGACTC GGCGATCACA AAATATTTTA
          AGTGAGACTC TCCTGCCAAA CCTCAGACTC GCGGATCACA AAATATTTTA
          AGTGAAGATT TCATGTCGGG CTTCTGGATA CAATTTCCGT GAGATTTCGA
          AGTGACAATC TCGTGTGGGA CGTCTGGATA TGACTTCATG GAAAGTCTCA
          AGTGACACTG TCGTGTGGGA CGTCTGGATA TGAATTTGTA GAAGTTCTCA
          AATGAAGATC TCATGCGGGA CTTCTGGATA TAATTTTCGT GATTTTTCGA
          AGTGAAGATC TCATGTCGGG CTTCTGGATA CAACTTTCGT GATTACTCGA
          AATGAAGATT TCATGTCGGG CTTCTGGATA CGATTTCCGT GAGATTTCGC
          AGTGACTATC TCCTGCGTGA CGTCTGGATA TGAATTTGTG GAGGTTCTCA
          AGTGAAAGTC TCCTGCAAGG CTTCTGGATA TATCTTCAAC GGCCACTATA
          GATGAAGATC TCATGTCGGG CTTCTGGATA CAACTTTCGT GATTACTCGA
          AGTGAAGATT TCATGTCGGG CTTCTGGATA CAATTTCCGT GAGATTTCGC
          AGTGAGAATC TCGTGTGGGA CGTCTGGATA TGAGTTCATG GAAAGTCTCA
          AGTGAAGGTC TCCTGCAAGG CTTCTGGATA CACCTTCACC GGCTACTATA
          AGTGAAAATC TCCTGCGAGG CTTCTGGATA CACCTTCATC GATTACTTTA
          AATGAGAATC TCATGCGAGG CCTCTGGATA CAATTTCGTC GATTTCTTCA
          GGTGAAAGTC TCCTGCAAGG TTTCTGGAGG CCCCTTCAGC AACTTTGGTC
          AGTGACAATC TCGTGTGGGA CGTCTGGATA TGACTTCATG GAAAGTCTCA
          AGTGAGACTG TCCTGTCAAA CCTCAGACTC GGCAATCACA AAATATTTTA
          AGTGAAGATG TCATGTCGGG CTTCTGGATA CAATTTTCGT GATTATACGA
          AGTGCGAATC TCCTGCGAGG CCTCCGGATA TACTTTCATT AAATACTATT
          AGTGAAGATT TCATGTCGGG CTTCTGGATA CAATTTCCGT GAGATTTCGC
          AGTGACAGTC TCCTGCGTGG CTTCAGACTA CACATTTGTG AATTATATGA
          AGTGAGACTC TCCTGTCAAA CCTCAGACTC GGCAATCACA AAATATTTTA
          AGTGAAGATC TCATGTCGGG CTTCTGGATA CAACTTTCGT GATTATTCGA
          AGTGACGATC TCGTGCGGGA CCTCTGGATA TGAATTCCGT GAGAATTTCA
          AGTTAGACTC TCCTGCCAAA CCTCAGACTC GCGGATCACA AAATATTTTA
          AGTGAAGGTC TCCTGCAAGG CCTCTGGATA CAGTTTCAGC GACTACCATA
          AGCGAGACTC TCCTGTCAAA CCTCAGACTC GCGAATCACA AAATATTTTA
          AGTGAAGGTT TCCTGCAAGG CATCTGGATA CATTTTCAGC ACTTATTATA
          AGTGACGATT TCGTGTAGAG TCTCTGGATA CACATTCACT GAAAACTTCA
          AATGAAGATC TCATGCGGGA CTTCTGGATA CAACTTTCGT GATTTTTCGA
          AGTGAGAATC TCCTGCGAGG CTTCTGGATA CACCTTCGTC AATTATTTTA
          AATGAAGATC TCATGTGGGA CCTCTGGATA CAACTTTCGT GATTTTTCGA
          AGTGAGACTC TCCTGCCAAA CTTCAGACTC GGCGATCACA AAATATTTTA
          AGTGACAATC TCGTGCGGGA CGTCTGGATA TGAATTCATG GAGAGTCTCA
          AGTGAGACTT TCCTACAAAA CTTCGGACTC GGCAATTACA AAATATTTTA
          AGTGAGACTC TCCTGCCAAA CGTCAGACTC GCGGATCACA AAGTATTTTA
          AGTGAAGATT TCATGCCGGG CTTCTGGATA CAATTTCCGT GAAATTTCGA
          AGTGAGGGTC TCCTGCGAGG CCTCCGGATA CACTTTCGTC AAATACTATT
          AGTGAGAATT TCCTGTCGAA CCTCAGATTC GAAAATTACA AAATATTTTA
          AATGAAGATC TCATGCGGGA CCTCTGGATA CAACTTTCGT GATTTTTCGA
          AGTGAGACTC TCCTGCCAAA CCTCAGACTC GCGGATCACA AAATATTTTA
          AGTGACAATC TCCTGCGTGA CGTCTGGATA TGAATTTGTG GAGGTTCTCA
          ACTAAAAGTC TCCTGCGAGA CGTCTGGATA TACTTTCACC GACTATTATA
          AGTGAGACTC TCCTGCCAAA CCTCAGACTC GGCGATCACA AAATATTTTA
          AGTGAAGATT TCATGTCGGG CGTCTGGATA CGATTTCCGT GAGATTTCAC
          AGTGAAGATT TCATGCCGGG CTTCTGGATA CAATTTCCGT GAAATTTCGC
          AATGAGAATC TCATGCGAGG CCTCTGGATA CAACTTCGTC GATTTCTTCA
          AGTGAGACTT TCCTGTCGAA CCTCAGACTC GAGAATCACA AAATATTTTA
          AGTGAAGGTC TCCTGTAGGG CCTCTGGATT CATTTTCAAG GACTATTATA
          AGTGAGAATC TCCTGCCAAA CCTCAGATTC GCGAATCACA AAATATTTTA
          AGTGACAATC TCCTGCGTGA CGTCTGGATA TGAATTTGTG GAGGTTCTCA
          AGTGACAGTC TCCTGCGTGG CTTCAGACTA CACATTTGTG AATTATATGA
          AGTGAGACTC TCCTGCCGAA CCTCAGACTC CCGGATCACA AAATATTTTA
          AGTGACTATC TCCTGCGTGA CGTCTGGATA TGAATTTGTG GAGGTTCTCA
          GATGAGACTT TCTTGTCGGA CTTCCGGATA TGAATTTGTA AATTGTCCAA
          GGTGAAGATC TCCTGCGAGG CTTCTGGATA CACCTTCGTC GATTTCTTCA
          AGTGAAGATT TCATGTCGGG CTTCTGGATA CGATTTCCGT GAGATTTCCC
          AGTTAGAATT TCCTGCGATG CTTCAGGATA CACCTTCATC GACTACTTTA
          TGTGAGACTC TCCTGCCAAA CCTCAGACTC GGCGATCACA AAATACTTTA
          TGTGAAAATC TCCTGCGACA CTTCTGGATA CACCTTCATG AATTTTTTCA
          AGTGAGACTT TCCTGCAAAA GTTCGGACTC GGCAATCACA AAATATTTTA
          AGTGACAGTC TCCTGCGTGG CCTCAGACTA TACATTTGTG AATTTTAGGA
          AGTGAAGATT TCATGCCGGG CTTCTGGATA CAATTTCCGT GAAATTTCGC
          AGTGACAATC TCGTGTGGGA CGTCTGGATA TGACTTCATG GAAAGTCTCA
          AGTGACAGTG TCGTGTGGGA CGTCTGGATA TGACTTCATG GAGAGTCTCA
          AGTGACGATT TCGTGCAAAG TCTCCGGCTA TACATTCACA GAGAATTTCA
          AGTGACAGTC TCCTGCGTGG CTTCAGACTA TACATTTGTG AATTTTAGGA
          AGTGAAGATT TCATGCCGGG CTTCTGGATA CAATTTCCGT GAAATTTCGA
          AGTGACAGTC TCCTGCGTGG CTTCAGACTA TACATTTGTG AATTATATGA
          AATGAAGATC TCATGCGGGA CTTCTGGATA CAACTTTCGT GATTTTTCGA
          AGTTAGAATT TCCTGCGATG CTTCAGGATA CACCTTCATC GACTACTTTA
          AGTGAGAATC TCGTGTGTGA CGTCTGGGTA TGATTTTATG GAAAGTCTCA
          AGTGAAGATT TCATGTCGGG CTTCTGGATA CAATTTCCGT GAGATTTCGC
          AGTGACAATC TCCTGCGTGA CGTCTGGATA TGAATTTGTG GAGGTTCTCA
          AGTGAAGATC TCATGTCGGG CTTCTGGGTA CAACTTTCGT GATGTTTCGC
          AGTGACACTG TCGTGTGGGA CGTCTGGATA TGAGTTCATG GAGAGTCTCA
          GATGAAAATC TCATGCGCGA CTTCTGGATA CAACTTTCGG GACTTTTCGA
          AGTGACTATC TCCTGCGTGA CGTCTGGATA TGAATTTGTG GAGGTTCTCA
          AGTGACTATC TCGTGCGCGA CCTCTGGATA TGAATTCATG GAGAGTCTCA
          AGTGACGATT TCGTGTAGAG TCTCCGGCTA CACATTCACT GAGAACTTCA
          AGTGAGACTC TCCTGCCAAA CCTCAGACTC ACGGATCACA AAATATTTTA
          AGTGAGGGTC TCCTGCGAGG CCTCCGGATA CACATTCATC AAATACTTTT
          AGTGACAATC TCGTGTGGGA CGTCTGGATA TGACTTCATG GAAAGTCTCA
          AGTGAGAATC TCGTGTGGGA CGTCTGGATA TGACTTCATG GAAAGTCTCA
          GATGAAGATC TCATGCGCGA CTTCTGGATA CAACTTTCGT GAGTTTTCGA
          GATGAAAATC TCATGCGCGA CTTCTGGATA CAACTTTCGG GACTTTTCGA
          AGTGAGACTC TCCTGCCAAA CGTCAGACTC CCGGATTACA AAATATTTTA
          AGTGAGACTT TCCTGCCAAA CTTCAGACTC GAGAATCACA AAATATTTTA
          AATGAAAATT TCCTGCGACA CTTCTGGATA CAATTTCGTC GATTTCCTCA
          AGTGAGAATA TCCTGCGAGA CTTCTGGATA CAACTTCGTC GATTTCTCTA
          AATGAGACTC TCCTGCCAAA CGTCAGACTC GCGGATCACA AAGTATTTTA
          AGTGAGACTT TCCTGTCGAA CTTCAGACTC GAGAATTACA AAATATTTTA
          AGTGAAAATC TCTTGTGACA CTTCTGGATA CAACTTCATG GATTTTTTCA
          AGCGAGACTC TCCTGTCAAA CCTCAGACTC GCGAATCACA AAATATTTTA
          AGTGACAGTC TCCTGCGTGG CTTCAGACTA CACATTTGTG AATTATATGA
          AGTGAAGATC TCATGCGGGG CTTCTGGATT CAACTTTCGT GAATATGCAA
          TATGAAGATC TCATGCGGGA CTTCTGGATA CAACTTTCGT GATTATTCGA
          AGTGAGGGTC TCCTGCGAGG CCTCCGGATA CACTTTCATC AAATACTATT
          AGTGAAAATT TCCTGCGACA TTTATGGATA CAACTTTGTC GATCACCTCA
          AGTTAGAATT TCCTGCGATG CTTCAGGATA CACCTTCATC GACTACTTTA
          AGTGACAATC TCGTGTGGGA CGTCTGGATA TGACTTCATG GAAAGTCTCA
          AGTAAAGATT TCATGTCGGG CTTCTGGATA CAACTTTCGT GATTATTCGA
          AGCGAGACTC TCCTGCCAAA CCTCAGACTC GCGAATCACA AAATATTTTA
          GATGAAGATC TCATGCGCGA CTTCTGGATA CAACTTTCGT GACTTTTCGA
          AGTGAAAATT TCGTGCGACA CTTCTGGATA CAACTTCGTC GATTACCTCA
          AGTGACTGTC TCCTGCGTGG CTTCAGACTA TACATTTGTG AATTATATGA
          AGTGAGAATC TCGTGTGGGA CGTCTGGGTA TGACTTTATG GAAAGTCTCA
          AGTGACAATC TCGTGTGGGA CGTCTGGATA TGACTTCATG GAAAGTCTCA
          AGTGAAAATC TCATGTCGGG CTTCTGGATA CAACTTTCGT GATTACTCGA
          AGTGAGACTT TCCTGCACAA CTTCGGACTC AAGAATTACA AAATATTTTA
          AGTGAAAATT TCCTGCGACA CTTATGGATA CAACTTTGTC GATCACCTCA
          AGTGAGAATG TCCTGCAAAA GCTCGGACTC GGCAATCACA AAATATTTTA
          AGTGACAGTC TCCTGCGTGG CTTCAGACTA TACATTTGTG AATTTTAGGA
          GATGAAAATC TCATGCGCGA CTTCTGGTTA CAACTTTCGT GACTTTTCGA
          AGTGAAGATC TCATGTCGGG CTTCTGGATA CAATGTCCGT GAATATTCCA
          AGTGAAGATC TCATGTCGGG CTTCTGGATA CAATTTTCGT GAGATTTCGC
          AGTGACAATC TCGTGCGGGA CGTCTGGATA TGAATTCATG GAGAGCCTCA
          AGTGAGGGTC TCCTGCGAGG CCTCTGGATA CACATTCATC AAATACTTTT
          AGTGACAATC TCGTGTGGGA CGTCTGGATA TGACTTCATG GAAAGTCTCA
          AGTGACAGTC TCCTGTGTGG CTTCAGACTA TACATTTGTG AATTTTAGGA
          AGTGAAGATC TCATGTCGGG CCTCTGGATA CAATTTTCGT GAATATTCGA
          AGTGAGGGTC TCCTGCGAGA CTTCCGGATA CACTTTCATG GACTACTTCA
          AGTGCGGGTC TCCTGCGAGG CCTCCGGATA TACTTTCATC AAATACTATT
          GATGAAAATC TCATGCGCGA CTTCTGGATA CAACTTTCGG GACTTTTCGA
          AGTGACGATT TCGTGCAGAG TCTCCGGCTA TACATTCACT GAGAATTTCA
          AGTGAAGATC TCATGTCGGG CTTCTGGATA CAACTTTCGT GATTATTCGA
          AGTGAAAATT TCGTGCGACA CTTCTGGATA CAACTTCGTC GATTACCTCA
          AGTGAAGATC TCATGTCGGG CTTCTGGATA CAATGTTCGT GAATATTCCA
          AGTGAAGATC TCATGTCGGG CTTCTGGATA CAACTTTCGT GATTATTCGA
          AGTGAAGATT TCATGTCGGG CTTCTGGATA CAATTTCCGT GAGATTTCGC
          AGCGAGACTC TCCTGCCAAA CCTCAGACTC GCGAATCACA AAATATTTTA
          AGTGACAGTC TCCTGCGTGG CTTCAGATTA TACATTTGTG AATTATATGA
          AGTGCGGGTC TCCTGCGAGG CCTCCGGATA TGATTTCATC AAATACTATT
          AGTGACAGTC TCCTGCGTGG CTTCAGACTA TACATTTGTT AATTATATGA
          AGTGACGATT TCGTGCAAAG TCTCCGGCTA CACATTCACA GAGAATTTCA
          AGTGACAGTC TCCTGCGTGG CTACAGACTA TACATTTGTG AATTATATGA
          AGTGAAGATC TCATGTCGGG CTTCTGGATA CAACTTTCGT GATTATTCGA
          AGTGACGATC TCGTGCGGGA CCTCTGGATA TGAATTCCGT GAGAACTTCA
          AGTGAAGATT TCATGTCGGG CTTCTGGATT CAACTTTCGT GATTATTCGA
          AGTGAGGGTC TCCTGCGAGG CCTCTGGATA CACATTCATC AAATACTTTT
          AGTGACAGTC TCCTGCGTGG CTTCAGACTA CACATTTGTG AACTACATGA
          AGTGAAGATT TCATGTCGGG CTTCTGGATA CAATTTCCGT GAGATTTCGC
          AGTGAAGGTC TCCTGCAAGG CTTTTGGATA CACCTTCACC GCCTATGATA
          AGTGACAATC TCGTGTGGGA CGTCTGGATA TGACTTCATG GAAAGTCTCA
          AGTGAGAATC TCCTGCGAGA CTTTTGGATA CAAATTCATC GATTACTCTA
          AGTGAAAATT TCGTGCGACA CTTCTGGATA CAACTTCGTC GATTACCTCA
          AGTGAGACTC TCCTGCCAAA CCTCAGACTC GCGAATCACA AAATATTTTA
          AGTGCGGGTC TCCTGCGAGG CCTCCGGATA TACTTTCATC AAATACTATT
          AGTGACAGTC TCCTGCGTGT CTTCAGACTA CACATTTGTG AATTATATGA
          AGTGACAGTC TCCTGCGTGG CTTCAGACTA TACATTTGTG AATTATATGA
          AGTGAGATTC TCCTGCAAAA CTTCGGACTC GGCAATTACA AAATACTTTA
          AGTGACACTG TCGTGTGGGA CGTCTGGATA TGACTTCATG GAGAGTCTCA
          AGTGACACTG TCGTGTGGGA CGTCTGGATA TGACTTCATG GAGAGTCTCA
          AGTGAGGGTC TCCTGCGAGG CCTCCGGATA CACTTTCATC AAATACTATT
          AGTGAGACTT TCCTGCCAAA CTTCAGACTC GAGAATTACA AAATATTTTA
          AGTGAGACTT TCCTGCCAAA CTTCAGACTC GAGAATCACA AAATATTTTA
          AGTGACGGTC TCCTGCGTGG CTGAAGATTA TACCTTTGTC AACTATTACA
          AGTGACAGTG TCGTGTGGGA CGTCTGGATA TGACTTCATG GAGAGTCTCA
          ACTGACAATC TCCTGCGTGA CGTCTGGATA TGAATTTGTG GAGGTTCTCA
          AGTGACATTG TCGTGTGGGA CGTCTGGATA TGACTTCATG GAGAGTCTCA
          AGTGACAGTC TCCTGCGTGG CTTCAGACTA TACATTTGTG AATTTTAGGA
          AGTGACAATC TCGTGTGGGA CGTCTGGATA TGACTTCATG GAAAGTCTCA
          AGTGAAGATC TCATGCCGGG CTTCTGGATA CAATTTTCGT GAATATTCGA
          AGTGACAGTG TCGTGTGGGA CGTCTGGATA TGACTTCATG GAGAGTCTCA
          AGTGACAATC TCCTGCGTGA CGTCTGGATA TGAATTTGTA GAAGTTCTCA
          AGTGACAGTC TCCTGCGTGG CTTCAGACTA TACATTTGTG AATTTTAGGA
          AGTGAAGATC TCATGTCGGG CTTCTGGATA CAACTTTCGT GATTATTCGA
          AGTGAAGATT TCATGTCGGG CTTCTGGATA CGATTTCCGT GAGATTTCCC
          AGTGACAATC TCGTGTGGGA CGTCTGGATA TGACTTCATG GAAAGTCTCA
          AGTGAAGATC TCATGTCGGG CTTCTGGATA CAACTTTCGT GATTACTCGA
          AGTGAGACTT TCCTGCCAAA CTTCAGACTC GAGAATCACA AAATATTTTA
          GGTGAAGGTC TCCTGCAAGG CTTCTGGAGG CACCTTCAGC AGCTATGCTA
          TGTGACAGTC TCCTGCGTGG CTTCAGACTA CACATTTGTA AATTACTTCA
          AGTGAAAATC TCCTGCGACA CTTCTGGATA CAACTTCATG GATTTTTTCA
          AGTGACAATC TCATGCGTGA CGTCTGGATA TGAATTTGTG GAGGTTCTCA
          AGTGAAGGTC TCCTGCAAGG GTTCTGGCTA CAGCCTCACC GGCCACTATA
          AGTGACAATT TCGTGTGGGA CGTCTGGATA TGACTTTATG GAAAGTCTCA
          AGTGAAGATC TCATGTCGGG CTTCTGGATA CGATTTCCGT GAGATTTCCC
          AGTGCGGGTC TCCTGCGAGG CCTCCGGATA TACTTTCATC AAATACTATT
          AGTGAGAATC TCCTGCCAAA CCTCAGATTC GCGAATCACA AAATATTTTA
          AGTGAAAATT TCTTGCGACA CTTCTGGATA CACCTTCGTC GATTACCTCA
          AGTGACAATC TCCTGCGTGA CGTCTGGATA TGAATTTGTG GAGGTTCTCA
          AGTGAAGATT TCCTGCCGGG CTTCTGGATA CGATTTCCGT GAAATTTCTC
          CGTGAAGGTT TCCTGCAAGG CTTCTGGATA CACCTTCACC GGCTTCTATA
          AGTGACATTG TCGTGTGGGA CGTCTGGATA TGACTTCATG GAGAGTCTCA
          AGTGACAGTC TCCTGCGTGG CTTCAGACTA TACATTTGTG AATTATATGA
          AATGAAGATC TCATGCGGGA CCTCTGGATA CAACTTTCGT GATTTTTCGA
          AGTGCGGGTC TCCTGCGAGG CCTCCGGATA TACTTTCATC AAGTATTATT
          AGTGACAGTC TCCTGCGTGG CTTCAGACTA TACATTTGTG AATTTTAGGA
          AGTGACAGTC TCCTGCGTGG CTTCAGACTA CACATTTGTG AACTACATGA
          AGTGAACATT TCCTGCAAGA CAACTGGATA CACTTTCACC AAAAACTATT
          AGTGAAGATC TCATGTCGGG CTTCTGGATA CAATTTTCGT GAATATTCGA
          AGTGAAGATC TCATGTCGGG CTTCTGGATA CAACTTTCGT GACTATACGA
          AGTGAGACTC TCCTGCCAAA CCTCAGACTC GCGGATCACA AAATATTTTA
          AGTGAGAATC TCATGTGGGA CGTCTGGATA TGACTTTATG GGCAGTCTCA
          AGTGACAGTC TCTTGCGCGG CCTCTGGATA TAAGTTCGTC GATTACAACA
          AGTGAAACTT TCCTGCAAGG CACGTGGATA TGAGTTCAAA ATATATTATC
          AGTGAAGGTC TCCTGCAAGG CCTCTGGATA CAGTTTCAGC GACTACCATA
          AGTGACCCTG TCGTGTGGGA CGTCTGGATA TGACTTCATG GAGAATCTCA
          AGTGACAATC TCCTGCGTGA CGTCTGGATA TGAATTTGTG GAGGTTCTCA
          CGTGAAGGTC TCCTGCAAGG CTTCTGGATA TACATTCACC GACTACTTTA
          AGTGACACTG TCGTGTGGGA CGTCTGGATA TGACTTCATG GAGAGTCTCA
          AGTGAAGGTC TCCTGCAAGA CTTCTGGTTA CACCTTTACA AGTTATGGTA
          AGCGAGACTC TCCTGTCAAA CCTCAGACTC GCGAATCACA AAATATTTTA
          AGTGAGAATC TCCTGCGAGG CTTCTGGATA CACCTTCGTC AATTATTTTA
          AGTGAGAATA TCCTGCGAGA CTTCTGGATA CAACTTCGTC GATTTCTCTA
          AGTGACAATC TCGTGTGGGA CGTCTGGATA TGACTTCATG GAAAGTCTCA
          AGTGAAGATC TCATGTCGGG CTTCTGGATA CAACTTTCGT GATTATTCGA
          AGTGAAGATC TCGTGTGGGA CGTCTGGATA TGACTTCATG GAAAGTCTCA
          AGTGAGGCTC TCCTGCCAAA CCTCAGACTC GGCGATCACA AAATATTTTA
          AGTGACAGTC TCCTGCGTGG CTTCAGACTA CACATTTGTG AACTACATGA
          AGTGAAGATC TCATGTCGGG CTTCTGGATA CAACTTTCGT GATTATTCGA
          AGTGAAGATC TCATGTCGGG CCTCTGGATA CAATTTTCGT GAATATTCGA
          AGTGAGGGTC TCCTGCGAGG CCTCCGGATA CACTTTCATC AAATACTATT
          AGTGAGACTC TCCTGCCAAA CCTCAGACTC GGCGATCACA AAATATTTTA
          AGTGACAGTC TCCTGTGTGA CCTCAGACTA CACATTTGTA AATTATATAA
          AGTGAGAATG TCCTGCGAGG CTTCTGGATA CACCTTCGTC AATTATTTTA
          AGTGAGACTC TCCTGCAAAA GTTCGGACTC GGCAATTACA AAGTATTTTA
          AGTGACATTG TCGTGTGGGA CATCTGGATA TGATTTCATG GAGAATCTCA
          AGTGAGACTT TCCTGCACAA CTTCGGACTC AAGAATTACA AAATATTTTA
          AGTGACAGTC TCCTGCGTGG CTTCAGACTA TACATTTGTG AATTTTAGGA
          AGTGAAGATC TCATGTCGGG CTTCTGGATA CAATTTTCGT GAATATTCGA
          GGTGAAGATG TCCTGCAAAA CGTCGGACTC GGCAATAACA AAATATTGGT
          AGTGAGAATT TCCTGCGACA CTTATGGATA CAACTTTGTC GATCACCTCA
          AGTGACAGTC TCCTGCGTGG CTTCAGACTA TACATTTGTG AATTATATGA
          TGTGACAGTC TCCTGCGTGG CTTCAGACTA CACATTTGTA AACTACTTCA
          AGTGAGAGTC TCCTGCAAGG CTTCAGACTA CACATTTGTG AACTACATGA
          AGTGAAGATC TCATGTCGGG CCTCTGGATA CAATTTTCGT GAATATTCGA
          AGTGACAATC TCCTGCGTGA CGTCTGGATA TGAATTTGTG GAGGTTCTCA
          AGTGACAATC TCGTGTGGGA CGTCTGGATA TGACTTCATG GAAAGTCTCA
          AGTGACAGTC TCCTGCGTGG CTTCAGACTA TACATTTGTG AATTATATGA
          AGTGAAGATT TCATGTCGGG CTTCTGGATA CAATTTCCGT GAGATTTCGC
          AGTGACACTG TCGTGTGGGA CGTCTGGATA TGACTTCATG GAGAGTCTCA
          AGTGAAGATC TCATGTCGGG CCTCTGGATA CAATTTTCGT GAATATTCGA
          AGTGAAAATT TCGTGCGACA CTTCTGGATA CAACTTCGTC GATTACCTCA
          AGTGAAAATT TCGTGCGACA CTTCTGGATA CAACTTCGTC GATTATCTCA
          AGCGAAGATC TCATGTCGGG CTTCTGGATA CAATGTTCGT GAATATTCCA
          AGTGAAGATC TCCTGCGAGG CTTCTGGATA CACCTTCCTC GATTTCTTCG
          AGTGAAGATC TCATGTCGGG CTTCTGGATA CAACTTTCGT GATTATTCGA
          AGTGACGATC TCGTGCGGGA CGTCTGGATA TGACTTCATG GAGAGTCTCA
          AGTGAAGATC TCATGTCGGG CTTCTGGATA CAACTTTCGT GATTATTCGA
          AGTGAAAGTC TCCTGTAAAG CCTCTGGATA CATTTTCAAT GAATATTATA
          AGTGAAGATC TCATGTCGGG CTTCAGGATA CAACTTTCGT GATTATTCGA
          ACTGAGACTT TCCTGCCAAA CCTCAGACTC GGCGATCACA AAATATTTTA
          AATGACAATC TCCTGCGAGG CTTCTGGATA CACCTTCATC AATTACTTTA
          AGTGACAGTC TCTTGCGCGG CCTCTGGATA TGAGTTGGTC GATCACATCA
          AGTGAGACTC TCCTGCCAAA CCTCAGACTC GCGGATCACA AAATATTTTA
          TGTGACAGTC TCCTGCGTGG CTTCAGACTA CACATTTGTA AACTACTTCA
          AGTGACACTG TCGTGTGGGA CGTCTGGATA TGACTTCATG GAGAGTCTCA
          AGTGAAGATT TCATGTCGGG CTTCTGGATA CGATTTCCGT GAGATTTCCC
          AGTTCGAATT TCCTGCGACG CTTCAGGATA CACCTTTATG GAGTACTTTA
          AGTGAGGGTC TCCTGCGAGG CCTCCGGATA CACATTCATC AAATACTTTT
          AGTGAAGGTC TCCTGCAAGG CTTCTGGATA CACCTTCAGC AGTTATGATA
          AGTGAGAATG TCCTGCAAAA GCTCGGACTC GGCAATCACA AAATATTTTA
          AGTGAGACTT TCCTGTCGAA CCTCAGACTC GAGAATCACA AAATATTTTA
          AGTGACAGTC TCCTGCGTGG CTTCAGACTA TACATTTGTG AATTATATGA
          AGTGACACTG TCGTGTGGGA CATCTGGATA TGACTTCATG GAGAGTCTCA
          AATGAAGATC TCATGCGGGA CTTCTGGATA CAACTTTCGT GATTATTCCA
          AGTGACAATC TCCTGCGTGA CATCTGGATA TGAATTTGTA GAAGTTCTCA
          TGTGACAGTC TCCTGCGTGG CTTCAGACTA CACATTTGTT AACTACTTCA
          AGTGAGAATC TCGTGTGGGA CGTCTGGATA TGACTTCATG GAAAGTCTCA
          AGTGCGGGTC TCCTGCGAGG CCTCCGGATA TCCTTTCATC AAATACTATT
          AGTGAAAATC TCCTGCGAGG CTTCTGGATA CACCTTCATC GATTACTTTA
          AGTGAGACTC TCCTGCCAAA CCTCAGACTC GGCGATCACA AAATATTTTA
          AGTGACAGTC TCCTGCGTGG CTTCAGACTA TACATTTGTT AATTATATGA
          AGTGAAGATC TCATGTCGGG CTTCTGGATA CAACTTTCGT GATTATTCGA
          AGTGACAATC TCCTGCGTGA CGTCTGGATA TGAATTTGTC GAAGTTCTCA
          AGTGAAGATT TCATGTCGGG CTTCTGGATA CGATTTCCGT GAGATTTCCC
          AGTGACAGTC TCCTGCGTGG CTTCAGACTA TACATTTGTG AATTTTAGGA
          AGTGAGACTT TCCTGCCGAA CTTCAGACTC GAGAATTACA AAGTATTTTA
          AGTGACAGTC TCCTGCGTGG CTTCAGACTA CACATTTGTG AATTATATGA
          AGTGAGACTT TCCTGCCAAA GCTCAGACTC GGCGATCACA AAATATTTTA
          AGTGACAGTC TCCTGCGTGG CTTCAGACTA TACATTTGTG AATTTTATGA
          AGTGAAGATT TCATGTCGGG CTTCTGGATA CGATTTCCGT GAGATTTCCC
          AGTGAAGGTC TCCTGCAAGG CTTCTGGATA CACCTTCACC AGCTATGATA
          AGTGACACTG TCGTGTGGGA CGTCTGGATA TGACTTCATG GAGAGTCTCA
          AATGAAGATC TCATGTCGGG CTTCTGGATT CAATTTTCGT GAATATTCGA
          AGTGACGATT TCGTGCAGAG TCTCCGGCTA TACATTCACT GAGAATTTCA
          AGTGAAGATC TCATGTCGGG CTTCTGGATA CAATTTTCGT GAATATTCGA
          AGTGACGATT TCGTGCAAAG TCTCCGGCTA TACATTCACA GAGAATTTCA
          AGTGAAGATC TCATGTCGGG CTTCTGGATA CAACTTTCGT GATTATACGA
          AGTGACAGTC TCCTGCGTGG CTTCAGACTA TACATTTGTG AATTATATGA
          AGTGACACTG TCGTGTGGGA CGTCTGGATA TGACTTCATG GAGAGTCTCA
          AGTGAGGGTC TCCTGCGAGG CCTCCGGATA CACATTCATC AAATACTTTT
          AGTGACGATT TCGTGCAAAG TCTCCGGCTA TACATTCACA GAGAACTTCA
          AGTGAGAATC TCGTGTGGGA CGTCTGGGTA TGACTTTATG GAAAGTCTCA
          AGTGACAGTC TCCTGCGTGG CCTCAGACTA CACATTTGTG AATTATAAGA
          AGTGAAAATT TCCTGCGACA TTTATGGATA CAACTTTGTC GATCACCTCA
          AGTGAAGATC TCATGTCGGG CTTCTGGATT CAATTTTCGT GAATATTCCA
          AGTGACAATC TCCTGCGTGA CGTCTGGATA TGAATTTGTA GAAGTTCTCA
          AGTGACTATC TCCTGCGTGA CGTCTGGATA TGAATTTGTG GAGGTTCTCA
          AGTGAAGATC TCATGTCGGG CTTCTGGATA CAATGTTCGT GAATATTCCA
          AGTGACGATC TCGTGCGGGA CCTCTGGATA TGAATTCCGT GAGAACTTCA
          GGTGAAGGTC TCCTGCAAGG CTTCTGGATA CGATTTCCGT GAGATTTCCC
          AGTGAAGATT TCCTGCCGGG CTTCTGGATA CGATTTCCGT GAAATTTCTC
          AGTGACGGTC TCCTGCGTGG CTGAAGATTA TACCTTTGTC AACTATTACA
          AATGACAATC TCCTGCGAGG CTTCTGGATA CACCTTCATC AATTACCTTA
          AGTGAAAATC TCCTGCGAGG CTTCTGGATA CACCTTCATC GATTACTTTA
          AGTGAGAATT TCCTGTCGAA CCTCAGATTC GAAAATTACA AAATATTTTA
          AGTGAAGGTC TCCTGCAAGG CTTCTGGATA CACCTTCATT GGCTACTATT
          AGTGAGACTT TCCTGCCAAA CTTCAGACTC GAGAATCACA AAATATTTTA
          AGTGAAAATT TCCTGCGACA CTTATGGATA CAACTTTGTC GATCACCTCA
          AGTGAGAATC TCCTGCGAGG CTTCTGGATA CACCTTCGTC AATTATTTTA
          AGTGAAGATT TCATGTCGGG CTTCTGGATA CGATTTCCGT GAGATTTCCC
          AGTGACTATC TCCTGCGTGA CGTCTGGATA TGAATTTGTG GAGGTTCTCA
          GATGAGAATT TCTTGTCGGG CTTCCGGATA TGAATTTATT AATTGTCCAA
          AGTGAGAATC TCCTGCGAGA CTTTTGGATA CAATTTCATC GATTACTCTA
          AGTGAGACTC TCCTGCCAAA CGTCAGACTC GCGGATCACA AAGTATTTTA
          AGTGAGAATC TCCTGCGAGG CCTCTGGATA TACCTTCGTC AATTATTTTA
          AGTGACAATC TCCTGCGTGA CGTCTGGATA TGAATTTGTT GAAGTTCTCA
          AGTGACACTG TCGTGTGGGA CGTCTGGATA TGACTTCATG GAGAGTCTCA
          AGTGAAGATT TCCTGCCGGG CTTCTGGATA CGATTTCCGT GAAATTTCTC
          AGTGACAGTC TCCTGCGTGG CTTCAGACTA TACATTTGTG AATTATATGA
          AGTGACAGTC TCCTGCGTGG CTTCAGACTA TACATTTGTG AATTTTAGGA
          AGTGACAGTC TCCTGCGTGG CTTCAGACTA CACATTTGTG AATTATATGA
          AGTGAGACTT TCCTGCCAAA CGTCAGACTC GCGGATCACA AAATATTTTA
          AGTGAAGATT TCATGTCGGG CTTCTGGATA CAATTTCCGT GAGATTTCGC
          AGTGAGAATC TCGTGTGGGA CGTCTGGATA TGACTTTATG GAAAGTCTCA
          AGTGAGACTC TCCTGCCAAA CCTCAGACTC GCGGATCACA AAATATTTTA
          AGTGAAGATT TCATGTCGGG CGTCTGGATA CGATTTCCGT GAGATTTCCC
          AGTGAAAATT TCGTGCGACA CTTCTGGATA CAACTTCGTC GATTACCTCA
          AGTGAGAATC TCGTGTGGGA CGTCTGGATA TGACTTCATG GAAAATCTCA
          AGTGAAGATC TCCTGCGAGG CTTCTGGATA CAACTTCTTC GATTTCTTCA
          AGTGACAGTC TCCTGCGTGG CTTCAGACTA TACATTTGTG AATTTTAGGA
          AGTGACAATC TCCTGCGTGA CGTCTGGATA TGAATTTGTG GAGGTTCTCA
          AGTGACAGTC TCCTGCGTGG CTTCAGACTA TACATTTGTG AATTTTAGGA
          CATGAGAATC TCTTGTCGGG CTTCCGGATA TGAATTTATG GATTGTCTGA
          AGTGAGAATC TCCTGCGAGG CTTCTGGATA CACCTTCGTC AATTATTTTA
          AGTGAAGATC TCATGCCGAG TTTCTGGATA CAATTTTCGT GAATATTCGA
          AGTGACGATT TCGTGCAGAG CCTCTGGATA TACATTCACT GAAAACTTCA
          AGTGAAGATC TCATGCCGGG CTTCTGGATA CAATTTTCGT GAATATTCGA
          AGTGAAAATC TCCTGCGACA CTTTTGGATA CACCTTCGTC GATTACCTCA
          AGTGAGACTT TCCTGCCAAA CTTCAGACTC GAGAATCACA AAATATTTTA
          AATGAGAATC TCATGCGAGG CCTCTGGATA CAACTTCGTC GATTTCTTCA
          AGTGAAAATC TCCTGTGACA CTTCTGGATA CAAGTTCGTC GATTTCCTCA
          AGTGAGACTC TCCTGCCAAA CCTCCGACTC GGCGATCACA AAATATTTTA
          AGTGAGACTT TCCTGCCAAA CTTCAGACTC GAGAATTACA AGATATTTTA
          AGTGAGACTT TCCTGCCAAA CTTCAGACTC GAGAATCACA AATATTTATA
          AGTGAGAATC TCCTGCGAGA CTTTTGGGTA CAACTTCATC GATTACCCAA
          AGTGACCATT TCGTGCAAGG TCTCCGGCTA TACATTCACA GAGAATTTCA
          TGTGACAGTC TCCTGCGTGG CTTCAGACTA CACATTTGTA AATTATTTCA
          AGTGAGACTC TCCTGCCAGA CCTCAGACTC GGCAATCACA AAATATTTTA
          AGTGAAGATC TCATGTCGGG CTTCTGGATA CAACTTTCGT GATTATTCGA
          AGTGACAGTC TCCTGCGTGG CTTCAGACTA TACATTTGTG AATTTTAGGA
          AGTGACAGTG TCCTGCGTGG CTTCAGACTA TACATTTGTG AATTATATGA
          AGTGAGACTC TCCTGCCAAA CCTCAGACTC GGCAATCACA AAATATTTTA
          AGCGAGACTC TCCTGCCAAA CGTCAGACTC GCGAATCACA AAATATTTTA
          AGTGAGACTC TCCTGCCAAA CTTCAGACTC GGCGATCACA AAATATTTTA
          AGTGAAGATT TCATGTCGGG CTTCTGGATA CAATTTCCGT GAGATTTCGC
          AGTGAGACTC TCCTGCCAAA CCTCAGACTC GGCAATCACA AAATATTTTA
          AGTGACAATC TCCTGCGTGA CGTCTGGATA TGAATTTGTG GAGGTTCTCA
          AGTGACGGTC TCCTGCGTGG CTGAAGATTA TACCTTTGTC AACTATTACA
          AATGACAATT TCCTGCGAGG CTTCTGGATA CACCTTCACC AATTACCTTA
          AGTGACAGTC TCCTGTGTGG CTTCAGACTA TACATTTGTG AATTATATGA
          AGTGAAGATC TCATGTCGGG CTTCTGGATA CAACTTTCGT GATTATACGA
          AGTGAAGATT TCATGCCGGG CTTCTGGATA CAATTTCCGT GAAATTTCGA
          AGTGAAGATC TCATGTCGGG CTTCTGGATA CAACTTTCGT GATTACTCGA
          AGTGAAAATC TCGTGTGGGA CCTCTGGATA TGAGTTCATG GAAAGCCTCA
          AGTGAAGATC TCATGTCGGG CTTCTGGGTA CAACTTTCGT GATTATTCGA
          AGTGAGACTT TCCTGTCGAA CTTCAGACTC GAGAATTACA AAATATTTTA
          AGTGACAGTC TCCTGCGTGG CTTCAGACTA TACATTTGTT AATTATATGA
          AGTGAAGATC TCATGTCGGG CTTCTGGATA CAATTTTCGT GAATATTCGA
          AGTGACGATT TCGTGCAAAG TCTCCGGTTA TACATTCACA GAGAATTTCA
          AGTGAAGATC TCATGTCGGG CTTCTGGATA CAACTTTCGT GATTATACGA
          AGTGAGACTC TCCTGCCAAA CCTCAGACTC GGCGATCACA AAATATTTTA
          AATGAAGATC TCATGCGGGA CTTCTGGATA CAACTTTCGT GATTTTTCGA
          AGTGACAATC TCGTGTGGGA CGTCTGGATA TGACTTCATG GAAAGTCTCA
          AGTGAAAATC TCATGTCGGG CTTCTGGGTA CAATTTTCGT GATTACTCAA
          AGTAAAGATC TCATGTCGGG CTTCTGGGTA CAATTTTCGT GAATATTCGA
          AGTGAAAATT TCCTGCGACA CTTATGGATA CAACTTTGTC GATCACCTCA
          AGTGACAATC TCCTGCGTGA CATCTGGATA TGAATTTGTG GAAGTTCTCA
          AATGAAGATC TCATGCGGGA CTTCTGGATA CAACTTTCGT GATTTTTCGA
          AGTGACAGTC TCCTGCGTGG CTACAGACTA TACATTTGTG AATTATATGA
          AGTGAGACTT TCCTGCCGAA CTTCAGACTC GAGAATTACA AAATATTTTA
          AGTGACAATC TCATGCGTGA CGTCTGGATA TGAATTTGTG GAGGTTCTCA
          AGTGACGGTC TCCTGCCAGG CTTCTGGATA CACCTTCACC GGCTACTATA
          AGTGACGATT TCGTGCAAAG TCTCCGGCTA TACATTCACA GAGAACTTCA
          AGTGAGAATC TCGTGTGGGA CGTCTGGATA TGACTTTATG GAAAGTCTCA
          AGCGAGACTC TCCTGTCAAA CCTCAGACTC GCGAATCACA AAATATTTTA
          AGTGACACTG TTGTGTGGGA CGTCTGGATA TGACTTCATG GAGAGTCGCA
          AGTGAAGATT TCATGCCGGG CTTCTGGATA CGATTTTCGC GAAATTTCGA
          AGTGAAGATC TCATGTCGGG CTTCTGGATA CAATTTTCGT GATTATTCGA
          AGTGACAATC TCCTGCGTGA CGTCTGGATA TGAATTTGTG GAGGTTCTCA
          ACTGAGACTC TCCTGCCAAA CCTCAGACTC GCGCATCACA AAATATTTCA
          AGTGAAGATC TCATGTCGGG CTTCTGGATA CAACTTTCGT GATTTTTCGA
          AGTGAAGATT TCCTGCCGGG CTTCTGGATA CGATTTCCGT GAAATTTCTC
          GATGAAGATC TCATGCGCGA CTTCTGGATA CAATTTTCGT GACTTTTCGA
          AGTGAAAATT TCGTGCGACA CTTCTGGATA CAACTTCGTC GATTACTTCA
          AGTGAAGATT TCGTGTCGGG CTTCTGGATA CAATTTCCGT GATGAGTCGT
          AGTGAAGATC TCCTGCGAGG CTTCTGGATA CACCTTCCTC GATTTCTTCA
          AGTGAGAATC TCGTGTGGGA CGTCTGGGTA TGACTTTATG GAGAGTCTCA
          AGTGACAGTG TCGTGTGGGA CGTCTGGATA TGACTTCATG GAGAGTCTCA
          AGTGACAGTC TCCTGCGTGG CTTCAGACTA TACATTTGTG AATTATATGA
          AGTGACAGTC TCCTGCGTGG CTTCAGACTA TACATTTGTG AATTTTAGGA
          AGTGAAGATC TCATGCGGGG CTTCTGGATT CGACTTTCGT GAATATGCTA
          AGTGACGATT TCGTGCAGAG CCTCTGGATA TACCTTCACT GAAAACTTTA
          AGTGAAGATC TCGTGTCGGG CTTCTGGATA CAACTTTCGT GATTATTCGA
          AGTGACAGTC TCCTGCGTGG CTTCAGACTA TACATTTGTG AATTTTAGGA
          AGTGACAATC TCGTGCGCGA CGTCTGGATA TGAATTCATG GAAAGTCTCA
          AGTGAGACTC TCCTGCCAAA CCTCAGACTC GGCGATCACA AAATATTTTA
          AGTGACAGTC TCCTGCGTGA CTTCAGACTA CACATTTGTA AACTACATTA
          AGTGACAGTC TCCTGCGTGG CTTCAGACTA TACATTTGTG AATTTTAGGA
          AGTGAAGATC TCATGTCGGG CTTCTGGATA CAACTTTCGT GATTATTCGA
          AATGAGAATT TCCTGCCAAA CGTCAGACTC GCGGATCACA AAATATTTTA
          AGTGAGACTC TCCTGCCAAA CCTCAGACTC GGCGATCACA AAATATTTTA
          AGTGAAGATC TCATGTCGGG CTTCTGGATA CAACTTTCGT GATTATTCGA
          AGTGAAGATC TCATGTCGGG CTTCTGGATA CAAGTTTCGT GATTATACGA
          AGTGAAGATT TCATGTCGGG CTTCTGGATA CAATTTCCGT GAGATTTCGC
          AGTGAAGATT TCATGCCGGG CCTCTGGATA CAATTTCCGT GAAATTTCGT
          AATGAAGATT TCATGTCGGG CTTCTGGATA CGATTTCCGT GAGATTTCGC
          AGTGCGGGTC TCCTGCGAGG CCTCCGGATA TACTTTCATC AAATACTATT
          AGTGAAGATC TCATGCGGGA CTTCTGGATA CAACTTTCGT GATTTTTCGA
          AGTGACAGTC TCCTGCGTGG CTTCAGACTA CACATTTGTG AATTATATGA
          AGTGAAGATT TCATGTCGGG CTTCTGGATA CAATTTCCGT GAGATTTCGC
          AGTGAGACTC TCCTGCCAAA CCTCAGACTC GGCGATCACA AAATATTTTA
          AGTGAAGATT TCATGTCGGG CCTCTGGATA TGATTTCCGT GAGATTTCGC
          AGTGACAATC TCCTGCGTGA CGTCTGGATA TGAATTTGTG GAGGTTCTCA
          AGTGAAGATT TCATGCCGGG CTTCTGGATA CAATTTCCGT GAAATTTCGA
          AGTGAAGATC TCATGTCGGG CTTCAGGATA CAACTTTCGT GAGTTTTCGA
          AGTGACGATT TCGTGCAAAG TCTCTGGCTA TACATTCACA GAGAATTTCA
          AGTGACTGTC TCCTGCGTGG CTTCAGACTA TACATTTGTG AATTATATGA
          TGTGACAGTC TCCTGCGTGG CTTCAGACTA CACATTTGTA AACTACTTCA
          AGTGACCCTG TCGTGTGGGA CGTCTGGATA TGACTTCATG GAGAATCTCA
          GGTGAGACTT TCCTGCAAAA CTTCGGACTC GGCAATTACA AAATATTTTA
          AGTGAAGATT TCATGTCGGG CTTCTGGATA CAATTTCCGT GAGATTTCGC
          AGTGAGAATC TCGTGTGGGA CGTCTGGGTA TGACTTTATG GAGAGTCTCA
          AGTGACTGTC TCCTGCGTGG CTTCAGACTA TACATTTGTG AATTATATGA
          AGTGAAGGTC TCCTGCAAGG CTTCTGGATA CACATTCACC GGCCACTATA
          AGTGACAATC TCGTGTGGGA CGTCTGGATA TGACTTCATG GAAAGTCTCA
          AGTGAAGATT TCATGTCGGG CTTCTGGATA CAATTTCCGT GAGATTTCGC
          AATGAGAATC TCATGCGAGG CCTCTGGATA CAACTTCGTC GATTTCTTCA
          AGTGAGAATC TCATGTGGGA CGTCTGGATA TGACTTTATG GGCAGTCTCA
          AGTGACAATC TCCTGCGTGA CGTCTGGATA TGAATTTGTG GAGGTTCTCA
          AGTGAGACTC TCCTGCCAAA CCTCAGACTC GCGGATCACA AAATATTTTA
          AGTGAAAATT TCCTGCGACA TTTATGGATA CAACTTTGTC GATCACCTCA
          AGTGAAAATT TCGTGCGACA CTTCTGGATA CAACTTCGTC GATTACCTCA
          AGTGACAGTC TCCTGCGTGG CTTCAGATTA TACATTTGTG AATTATATGA
          AGTGACAGTC TCCTGCGTGG CTTCAGACTA CACATTTGTG AACTACATGA
          AGTGAAGATC TCATGTCGGG CCTCTGGATA CAATTTTCGT GAATATTCGA
          AGTGAAGATC TCATGTCGGG CTTCTGGATT CAACTTTCGT GATTATTCGA
          AGTGAAGATC TCATGTCGGG CTTCTGGATA CAATGTCCGT GAATATTCCA
          AGTGACAATC TCGTGTGGGA CGTCTGGATA TGACTTCATG GAAAATCTCA
          AGTGAAGATC TCATGTCGGG CTTCTGGATA CAACTTTCGT GATTATTCGA
          AGTGAGACTT TCCTGTAAAA CGACAGACTC GGCAATCACA AAATATTTTA
          AGTGAAAATT TCCTGCGACA CTTCTGGATA CAACTTCGTC GATCACTTCA
          AGTGACAATC TCGTGTGGGA CGTCTGGATA TGACTTCATG GAGAGTCTCA
          AGTGACAGTC TCCTGCGTGG CTTCAGACTA CACATTTGTG AATTATATGA
          AGTGAGACTT TCCTGCACAA CTTCGGACTC AAGAATTACA AAATATTTTA
          AGTGCGGGTC TCCTGCGAGG CCTCCGGATA TACTTTCATC AAATACTATT
          AGTGAAGATC TCATGTCGGA CTTCTGGATA CAACTTTCGT GATTATTCGA
          AGTGACAGTC TCCTGCGTGG CTTCAGACTA TACATTTGTG AATTTTAGGA
          AGTGAAGATT TCATGTCGGG CTTCTGGATA CGATTTCCGT GAGATTTCCC
          AGTGCGGGTC TCCTGCGAGG CCTCCGGATA TCCTTTCATC AAATACTATT
          AGTGACAGTC TCCTGCGTGG CTTCAGACTA TACATTTGTG AATTATATGA
          AGCGAGACTC TCCTGTCAAA CCTCAGACTC GCGAATCACA AAATATTTTA
          AGTGAAGATA TCATGCGGGG CTTCTGGATT CAACTTTCGT GAAATTTCGA
          AGTGAAGATC TCGTGTCGGG CTTCTGGATA CAACTTTCGT GATTATTCGA
          AGTGAGACTC TCCTGCCAGA CCTCAGACTC GCGCATCACA AAATATTTTA
          GATGAGACTT TCCTGTCGGG CTTCCGGATA TGAATTTCTG AATTGTCCAA
          AGTGACAGTC TCCTGCGTGG CTTCAGACTA CACATTTGTG AACTACATGA
          AGTGAAGATC TCATGTCGGG CTTCTGGATA TGATTTCCGT GAAATTTCGA
          TGTGAGACTC TCCTGCCAAA CCTCAGACTC GCGGATCACA AAATATTTTA
          AGTGAGACTT TCCTGCCAAA CCTCAGACTC GGCGATCACA AAATATTTTA
          AGTGACGATT TCGTGCAAAG TCTCTGGCTA TACATTCACA GAGAATTTCA
          AGTGAAGATC TCATGTCGGG CTTCTGGATA CAACTTTCGT GATTATACGA
          AGTGCGGGTC TCCTGCGAGG CCTCCGGATA TACTTTCATC AAATACTATT
          AGTGAAGATC TCATGCCGGG CTTCTGGATA CAATTTTCGT GAATATTCGA
          AGTGCGGGTC TCCTGTAAGT CTTTTCAATA TAGTTTTACT GCCTTCTTTA
          AGTGAAGATC TCATGTCGGG CTTCTGGATA CAACTTTCGT GATTATTCGA
          AATGAAGATC TCATGCGGGA CTTCTGGATA CAACTTTCGT GATTTTTCGA
          AGTGAAGATT TCATGTCGGG CTTCTGGATA CAATTTCCGT GATTATTCGA
          AGTGAAAATC TCCTGCGAGG CTTCTGGATA CACCTTCATC AATTACTTTA
          AGTGAAAATC TCCTGCGAGG CTTCTGGATA CACCTTCATC GATTACTTTA
          AGTGAAGGTC TCCTGCACGA CTTCTGGCTA CACCTTCACC GGCTACTATA
          AGTGAGAATT TCGTGCGACA CTTCTGGATA CAACTTCGTC GATTACCTCA
          GGTGAAGGTC TCATGTCGGG CTTCTGGATA CAACTTTCGT GATTATTCGA
          AGTGACTATC TCGTGCGCGA CGTCTGGATA TGAATTCATG GAAAGTCTCA
          GATGAGACTT TCCTGTCGGA CTTCCGGATA TGAATTTATG AATTGTCCAA
          AGTGAGACTT TCATGCAAAA GTTCGGACTC GGCAATTACA AAATATTTTA
          AGTGAAGGTC TCCTGCAAGG CTTCTGGTTA CACCTTTACC AGCTATGGTA
          AGTGAAGATC TCATGCCGAG TTTCTGGATA CAATTTTCGT GAATATTCGA
          AGTGACAATC TCCTGCGTCA CGTCTGGATA TGAATTCGTG GAAGTTCTCA
          AGTGAAGATC TCATGTCGGG CTTCTGGATA CAACTTTCGT GATTATTCGA
          AGTGAAGATC TCATGTCGGG CTTCTGGATA CAACTTTCGT GATTATTCGA
          AGTGACAGTC TCCTGCGTGG CCTCAGACTA CACATTTGTG AATTATATGA
          GGTGAAGGTT TCCTGCGAGG CATCTGGATA CACCTTCACT ACCTATTATA
          GATGAAAATC TCATGCGCCA CTTCTGGATA CAACTTTCGT GACTTTTCGA
          AGTGAAGATC TCATGTCGGG CTTCTGGATT CAATTTTCGT GAATATTCGA
          AGTGAGACTT TCCTGCCAAA CTTCAGACTC GAGAATCACA AAATATTTTA
          AGTGACAGTC TCCTGCGTGG CTTCAGACTA CACATTTGTG AACTACATGA
          AGTGAAGATA TCATGTCGGG CTTCTGGATA CAACTTTCGT GATTATTCGA
          AGTGACAGTC TCCTGCGTGG CTTCAGACTA TACATTTGTG AATTTTAGGA
          AGTGACAATC TCGTGTGGGA CGTCTGGATA TGAGTTCATG GAAAGTCTCA
          AGTGAGACTC TCCTGCCAAA CCTCAGATTC GCGGATCACA AAGTACTTTA
          AGTGACTATC TCCTGCGTGA CGTCTGGATA TGAATTTGTG GAGGTTCTCA
          AGTGAGAATC TCGTGTGGGA CGTCTGGGTA TGACTTTATG GAAAGTCTCA
          AGTGACTATC TCCTGCGTGA CGTCTGGATA TGAATTTGTG GAGGTTCTCA
          AGTGACAGTC TCCTGCGTGG CTTCAGACTA TACATTTGTG AATTATATGA
          AGTGACAATC TCGTGTGGGA CGTCTGGATA TGACTTCATG GAAAGTCTCA
          AGTGACAGTC TCCTGCGTGG CTTCAGACTA CACATTTGTG AATTATATGA
          AGTGACAATC TCGTGTGGGA CGTCTGGATA TGACTTCATG GAAAGTCTCA
          AGTGAAAATT TCGTGCGACA CTTCTGGATA CAACTTCGTC GATTACCTCA
          AGTGAGACTC TCCTGCCAAA CTTCAGACTC GGCGATCACA AAATATTTTA
          AGTGAGGCTC TCCTGCCAAA CCTCAGACTC GGCGATCACA AAATATTTTA
          AGTGAGACTT TCCTGCCAAA CTTCAGACTC GAGAATCACA AAATATTTTA
          AGTGAAGATC TCATGTCGGG CCTCTGGATA CAATTTTCGT GAATATTCGA
          AGTGACTATC TCCTGCGTGA CGTCTGGATA TGAATTTGTG GAGGTTCTCA
          AGTGCGGGTC TCCTGCGAGG CCTCCGGATA CACTTTCATC AAATACTATT
          AGTGAAGATC TCATGCCGGG CTTCTGGATA CAATTTTCGT GAATATTCGA
          AGTGACAGTC TCCTGCGTGG CTTCAGACTA TACATTTGTG AATTATATGA
          AGTGAGAATC TCCTGCCAAA CCTCAGATTC GCGAATCACA AAATATTTTA
          AATGAAGATC TCCTGCGAGG CTTCTGGATA CACCTTCCTC GATTTCTTCG
          AGTGACACTG TCGTGTGGGA CGTCTGGATA TGACTTCATG GAGAGTCTCA
          AGTGAAAATT TCCTGCGACA TTTATGGATA CAACTTTGTC GATCACCTCA
          GATGAAAATC TCATGCGCGA CTTCTGGTTA CAACTTTCGT GACTTTTCGA
          AGTGAGAATT TCGTGCGACA CTTCTGGATA CAACTTCGTC GATTACTTCA
          AGTGAAGATT TCATGTCGGG CTTCTGGATA TAATTTCCGT GAAATTTCGA
          AGTGACAATC TCCTGCGTGA CATCTGGATA TGAATTTGTG GAAGTTCTCA
          AGTGAAGATC TCATGTCGGG CTTCTGGATA CAACTTTCGT GATTATTCGA
          AGTGACAGTC TCCTGCGTGG CTTCAGACTA TACATTTGTG AATTATATGA
          AGTGAAAATT TCCTGCGACA CTTATGGATA CAACTTTGTC GATCACCTCA
          AGTGAGAATC TCGTGTGTGA CGTCTGGGTA TGATTTTATG GAAAGTCTCA
          AGTGACAGTC TCCTGCGTGG CTTCAGACTA CACATTTGTG GACTACATGA
          AGTGACAATC TCCTGCGTGA CATCTGGATA TGAATTTGTT GAAGTTCTCA
          AGTGAAGATT TCATGCCGGG CTTCTGGATA CAATTTCCGT GAAATTTCGA
          AGTGACAGTC TCCTGCGTGG CTTCAGACTA TACATTTGTG AATTATATGA
          AGTGAAGATC TCCTGCGAGG CTTCTGGATA CACCTTCCTC GATTTCTTCG
          AGTGAGACTC TCCTGCCAAA CCTCAGACTC GCGGATCACA AAATATTTTA
          AATGAAGATT TCATGTCGGG CTTCTGGATA CGATTTCCGT GAGATTTCGC
          AGTGAAGATT TCATGTCGGG CTTCTGGATA CGATTTCCGT GAGATTTCCC
          AGTGAGAATC TCCTGCCAAA CCTCAGATTC GCGAATCACA AAATATTTTA
          AGTGAGACTT TCCTGCAAAA CCTCGGACTC GGCAATTACA AAATATTTTA
          AGTGACAGTC TCCTGTGTGG CTTCAGACTA TACATTTGTG AATTATATGA
          AGTGAAGATT TCATGTCGGA CTTCTGGATA CAATTTCCGT GAGATTTCGC
          AGTGAAGATC TCATGTCGGG CCTCTGGATA CAATTTCCGT GAGATTTCCC
          AATGAAGATC TCATGCGGGG CTTCTGGATA CAACTTTCGT GATTATTCGA
          AGTGAAGATT TCATGCCGGG CTTCTGGATA CAATTTCCGT GAAATTTCGA
          AGTTCGAATT TCCTGCGACG CTTCAGGATA CACCTTTATG GAGTACTTTA
          AATGAAGATC TCATGCGGGA CTTCTGGATA CAACTTTCGT GATTTTTCGA
          AGTGAGGGTC TCCTGCGAGG CCTCTGGATA CACATTCATC AAATACTTTT
          AGTGACAGTC TCCTGTGTGG CTTCGGACTA CACATTTGTG GATTTCATGA
          AGTGAAGATC TCATGCAGGA CTTCTGGATA CAACTTTCGT GAAGGTTCAA
          AGTGAGACTT TCCTGCAAAA CTTCGGACTC GGCAATTACA AAATATTTTA
          AGTGAAAATT TCGTGCGACA CTTCTGGATA CAACTTCGTC GATTACCTCA
          AGTGAGAATG TCCTGCAAAA GCTCGGACTC GGCAATCACA AAATATTTTA
          AGTGACAATC TCGTGTGGGA CGTCTGGATA TGACTTCATG GAAAGTCTCA
          AGTGAGAGTC TCCTGCCAGG CCTCTGGATA CACATTCATC AAATACATTT
          AGTGAAGATG TCATGTCGGG CTTCTGGATA CAATTTTCGT GATTATACGA
          AGTGAAGATT TCATGCCGGG CTTCTGGATA CGATTTTCGC GAAATTTCGA
          AGTGACGATC TCGTGCCGGA CGTCTGGATA TGAATTTATG GAAAGTCTCA
          AGTGACAATC TCGTGCGGGA CGTCTGGATA TGAATTCATG GAGAGCCTCA
          AGTGACAGTC TCCTGCGTGG CTTCAGACTA CACATTTGTA AATTATATGA
          AATGAAGATC TCATGCGGGA CTTCTGGATA CAACTTTCGT GATTTTTCGA
          GGTGACGATT TCGTGCAGAG TCTCCGGCTA CACATTTACT GAGAATTTTA
          AGTGACAATT TCGTGTGGGA CGTCTGGATA TGACTTCATG GAAAGTCTCA
          AGTGACACTG TCGTGTGGGA CGTCTGGATA TGACTTCATG GAGAGTCTCA
          AGTGAGAATC TCCTGCCAAA CCTCAGATTC GCGAATCACA AAATATTTTA
          AGTGAGACTT TCCTGCCAAA CGTCAGACTC GCGGATCACA AAATATTTTA
          AGTGAAGATC TCATGTCGGG CTTCTGGATA CAACTTTCGT GATTATTCGA
          AGTGAAGATG TCATGTCGGG CTTCTGGATA CAATTTCCGT GAGATTTCGC
          AGTGACAATC TCGTGTGGGA CGTCTGGATA TGACTTCATG GAAAGTCTCA
          AGTGACAATC TCGTGTGGGA CGTCTGGATA TGACTTCATG GAAAGTCTCA
          AGTGAAGGTT TCCTGCAAGG CATCTGGATA CACCTTCACC AGCTACTATA
          AGTGAAAATT TCGTGCGACA CTTCTGGATA CAACTTCGTC GATTACCTCA
          AGTGAAGGTC TCCTGCAAGG CTTCTGGTTA CACCTTTACC AGCTATGGTA
          AGTGACAGTC TCCTGCGTGG CTTCAGACTA CACATTTGTG AATTATATGA
          GATGAAGATC TCATGCGCGA CTTCTGGGTA CAACTTTCGT GACTTTTCGA
          AGTGAAGATT TCATGTCGGG CTTCTGGATA CGATTTCCGT GAGATTTCCC
          AGTGAGACTC TCCTGCCAAA CCTCAGATTC GCGGATCACA AAGTACTTTA
          AATGAGAATC TCATGCGAGG CCTCTGGATA CAACTTCGTC GATTTCTTCA
          AGTGACAATC TCGTGTGGGA CGTCTGGATA TGACTTTATG GAGAGTCTCA
          AGTGAGACTT TCCTGCAAAA CTTCGGACTC GGCAATTACA AAATATTTTA
          AGTGACGATT TCGTGCAAAG TCTCCGGCTA TACATTCACA GAGAATTTCA
          AGTGAGAATC TCGTGTGGGA CGTCTGGATA TGACTTTATG GAAAGTCTCA
          AGTGAAGATT TCATGTCGGG CTTCTGGATA CAATTTCCGT GATGAATCGC
          AGTGAGACTC TCCTGCCAAA CCTCAGACTC GACGATCACA AAATATTTTA
          AGTGAGAATC TCCTGCGAGA CTTTTGGATA CAACTTCATC GATTACTCTA
          AGTGAGAATC TCCTGCCAAA CCTCAGATTC GCGAATCACA AAATATTTTA
          AGTGAAGATC TCATGTCGGG CCTCTGGATA CAATTTTCGT GAATATTCGA
          AGTGACAGTC TCCTGCGTGG CTTCAGACTA TACATTTGTG AATTATATGA
          AGTGACAATC TCCTGCGTGA CATCTGGATA TGAATTTGTT GAAGTTCTCA
          AGTGAGACTC TCCTGCCAAA CCTCAGACTC GGCGATCACA AAATATTTTA
          TGTGACAGTC TCCTGCGTGG CTTCAGACTA CACATTTGTA AACTACTTCA
          AGTGAAGATC TCATGCGGGG CTTCTGGATT CAACTTTCGT GAATATGCAA
          AGTGACAATC TCCTGCGTGA CGTCTGGATA TGAATTTGTC GAAGTTCTCA
          AGTGAGACTC TCCTGCAAAA GTTCGGACTC GGCAATTACA AAGTATTTTA
          AGTGACAGTC TCCTGTGTGG CTTCAGACTA CACATTTGTG AATTATATGA
          AGTGACAGTC TCCTGCGTGG CCTCAGACTA CACATTTGTG AATTATATGA
          AGTGAGGGTC TCCTGCGAGG CCTCCGGATA CACTTTCATT AAATACTATT
          AGTGAAGATT TCATGTCGGG CTTCTGGATA CGATTTCCGT GAGACTTCCC
          AGTGACAGTC TCCTGCGTGG CTTCAGACTA TACATTTGTG AATTTTAGGA
          AGTGACAGTG TCGTGTGGGA CGTCTGGATA TGACTTCATG GAGAGTCTCA
          AGTGACAGTC TCCTGCGTGG CTTCAGACTA CACATTTGTG AATTATATGA
          AGTGCGGGTC TCCTGCGAGG CCTCCGGATA TACTTTCATC AAATACTATT
          AGTGACAGTC TCCTGCGTGG CTTCAGACTA CACATTTGTG AACTACATGA
          AGTGACAATC TCATGCGTGA CGTCTGGATA TGAATTTGTG GAGGTTCTCA
          AGTGACAGTC TCCTGCGTGG CTTCAGACTA CACATTTGTG AATTATATGA
          AGTGAAGATT TCATGTCGGG CTTCTGGATA CAATTTCCGT GAGATTTCGC
          TGTGAGACTC TCCTGCCAAA CCTCAGACTC GGCGATCACA AAATACTTTA
          AATGAGAATC TCATGCGAGG CCTCTGGATA CAACTTCGTC GATTTCTTCA
          AATGAAGATC TCATGCGGGA CTTCTGGATA CAACTTTCGT GATTTTTCGA
          AGTGAAGGTC TCCTGCAAGG CTTCTGGATA CATCTTTACC ACTAACGACA
          AGTGAAAATT TCGTGCGACA CTTCTGGATA CAACTTCGTC GATTACCTCA
          AGTGACAGTC TCCTGCGTGG CTTCAGACTA CACATTTGTA AATTATATGA
          AGTGACAATC TCCTGCGTGA CGTCTGGATA TGAATTTGTG GAGGTTCTCA
          AGTGAAAATT TCCTGCGACA CTTATGGATA CAACTTTGTC GATCACCTCA
          AGTGACAATT TCCTGCGTGA CATCTGGATA TGAATTTGTG GAGGTTCTCA
          AGTGAGAATC TCCTGCGAGG CTTCTGGATA CACCTTCGTC AATTATTTTA
          AGTGAGACTC TCCTGCCAAA CCTCAGACTC GGCGATCACA AAATATTTTA
          AGTGACAGTC TCCTGCGTGT CTTCAGACTA CACATTTGTG AATTATATGA
          AGTGAAGATC TCGTGTCGGG CTTCTGGATA CAACTTTCGT GATTATTCGA

          TGCACTGGGT GCGACAGGCC CCTGGACAAG GGCTTGAGTG GATGGGACGG
          TCCACTGGGT CCGACACGTC CCTGAAAAGG GACTTGAGTG GATGGGATGG
          TACATTGGGT CCGACTCATT CCTGACAAGG GATTTGAGTG GATAGGATGG
          TACACTGGGT CCGACTCATT CCTGCCAGGG GGTTTGAATG GATAGGGTGG
          TGCACTGGGT GCGACAGGCC CCTGGACAAG GGCTTGAGTG GATGGGATGG
          TATATTGGTT TCGGCACGTC CCTGGAAGAG AAATTGAGTG GATCGGGTGG
          TACATTGGAT TAGACAGGCC CCTGGAAAGG GCCTCGAATG GATCGCGTGG
          TTCATTGGGT CCGTTTCAAC CGTCGATACG GCTTTGAGTG GATCGGCTGG
          TCAATTGGGT CCGCCACATT CCCGGGAGAG GATTTGAGTG GATGGGATGG
          TCAATTGGGT CCGCCACATT CCCGGAAGAG GCTTTGAGTG GATGGGATGG
          TACATTGGGT CCGACTGATT CCTGGCAGGG GACTTGAGTG GATAGGGTGG
          TAAACTGGGT GCGCCAGGAC CCCGGCAAGG GACCAGAGTG GATGGGCTGG
          TATATTGGTT TCGACACGTC CCTGGAAGAA AAATTGAGTG GATCGGGTGG
          TACATTGGTT CCGACAGGTC CCTGGAGGGG GACTTGAGTG GATGGGGTGG
          TTCATTGGGT CCGCCTCATT CCTGACAAGG GATTTGAGTG GATTGGATGG
          TAAACTGGGT GCGACAGGCC CCCGGTAAGG GGCTTGAATG GATGGGGTGG
          TTAACTGGGT GCGCCAGGAC ATCGGCAAGG GACCAGAGTG GATGGGCTGG
          TACATTGGAT AAGACAGGCC CCTGGAAAGG GCCTCGAATG GATCGCGTGG
          TACATTGGGT CCGGCTCATT CCTGCCAGGG GCTTTGAGTG GATAGGGTGG
          TACATTGGAT AAGACAGGCC CCTGGAAAGG GCCTCGAATG GATCGCATGG
          TAAACTGGGT GCGACAGGCC CCCGGTAAGG GGCTTGAATG GATGGGGTGG
          TTAATTGGGT CCGTCACATT CCCGGAAAAG GGTTTGAGTG GATGGGATGG
          TACATTGGGT CCGGCTCATT CCTGGCAGGG GCTTTGAGTG GATAGGGTGG
          TTCATTGGGT CCGCTTCTTC CCTGATAAGG GATTTGAGTG GATTGGATGG
          TACATTGGAT AAGACAGGCC CCTGGAAGGG GCCTCGAATG GATCGCATGG
          TGCACTGGGT CCGACTCATT CCTGACAAGG GATTTGAGTG GATTGGATGG
          TTCATTGGGT GCGCTTCAAC CCTCGATATG GCTTTGAGTG GATCGGCTGG
          TTCATTGGGT CCGCTTCAGC CCTCGATATG GCTTTGAGTG GATCGGCTGG
          TACATTGGAT AAGACAGGCC CCTGGAAAGG GCCTCGAATG GATCGCATGG
          TACATTGGGT CCGGCTCACT CCTGGCAGGG GCTTTGAGTG GATAGGGTGG
          TACATTGGGT CCGGCTCATT CCTGGCAGGG GCTTTGAGTG GATAGGGTGG
          TACATTGGGT CCGGCTCATT CCTGCCAGGG GCTTTGAGTG GATAGGGTGG
          NNNNNTGGAT AAGACAGGTT CCTGGAAAAG GCCTCGAATG GATCGCGTGG
          TCAATTGGGT CCGTCATATT CCCGGAAGAG GATTTGAGTG GATGGGATGG
          TACATTGGGT CCGACTCATT CCTGACAAGG GATTTGAGTG GATAGGATGG
          TACATTGGAT AAGACAGGCC CCTGGAAAGG GCCTCGAATG GATCGCGTGG
          TACATTGGGT AAGACAGGCC CGTGGAAAGG GCCTCGAATG GATCGCGTGG
          TTCATTGGGT CCGTTTCAAC CGTCGATATG GCTTTGAGTG GATCGGCTGG
          TGAATTGGGT GCGCCAGGTC CCCGGTCGGG GACCCGAGTG GATGGGCTGG
          TACACTGGGT CCGGCACGTC CCTGGAAAAG GGCTTGACTG GATGGGATGG
          TAAATTGGGT GCGCCAGGAC ATCGGCAAGG GACCAGAGTG GATGGGCTGG
          TAAACTGGGT GCGCCAAGAC CCCGGCAAGG GACCAGAGTG GATGGGCTGG
          TATATTGGTT CCGCCACGTC CCTGGAAGGG GAATTGAGTG GATCGGTTGG
          TACATTGGAT AAGACAGGCC CCTGGAAAGG GCCTCGAATG GATCGCGTGG
          TACATTGGGT GCGACTCATT CCCGCCAGGG GCTTTGAGTG GATCGGGTGG
          TAAACTGGGT GCGCCAGGAC CCCGGCAAGG GACCAGAGTG GATGGGCTGG
          TAAATTGGGT GCGCCAGGTC CCCGGTCGGG GACCCGAGTG GATGGGCTGG
          TATATTGGTT TCGACACGTC CCTGGAAGAA AAATTGAGTG GATCGGGTGG
          TTCATTGGAT AAGACAACTT CCTGGAAAAG GCCTCGAATG GATCGCGTGG
          TCAACTGGGT CCGCCACATT CCCGGAAGAG GGTTTGAGTG GATGGGGAGG
          TATACTGGTT TCGACACGTC CCTGGAAGAA AAATTGAGTG GATCGGGTGG
          TACATTGGGT CCGACTCACT CCTTCCAGGG GCTTCGAGTG GATAGGGTGG
          TACACTGGAT ACGACAAGTC CCGGGGGGCC ATCCCGAATG GATAGGCTGG
          TTCATTGGGT CCGACTCATT CCTGACAAGG GATTTGAGTG GATTGGATGG
          TTCATTGGAT AAGACAGGTT CCTGGAAAAG GCCTCGAATG GATCGCGTGG
          TACATTGGGT CCGCCTCATT CCTGCCAGGG GCTTTGAGTG GATAGGGTGG
          TAAATTGGGT GCGCCAGGAC ATCGGCAAGG GACCAGAGTG GCTGGGCTGG
          TAAATTGGGT GCGCCAGGTC CCCGGTCGGG GACTCGAGTG GATGGGCTGG
          TAAATTGGGT CCGCCAGGTC CCCGGAAAAG GATTTGAATT CATGGGATGG
          TAAACTGGGT GCGCCAGGAC CCCGGCAAGG GACCAGAGTG GATGGGCTGG
          TACAGTGGTT CCGGCACGTC CCTGGAAGGG GGTTTGAGTG GATTGGGTGG
          TAAACTGGGT GCGCCAAGAC CCCGGCAAGG GACCAGAGTG GATGGGCTGG
          TTCATTGGGT CCGTTTCAAC CGTCGATATG GCTTTGAGTG GATCGGCTGG
          TTCATTGGGT CCGCCTCATT CCTGACAGGG GATTTGAGTG GATTGGATGG
          TAAATTGGGT CCGCCAGGTC CCCGGAAAAG GATTTGAATT AATGGGATGG
          TAAATTGGGT GCGCCAGGAC ATCGGCAAGC GACCAGAGTG GATGGGCTGG
          TACATTGGAT TAGACAGGCC CCTGGAAAGG GCCTCGAATG GATTGCGTGG
          TAAACTGGGT GCGCCAGGAC ATCGGCAAGA GACCAGAGTG GATGGGCTGG
          TCAATTGGGT CCGCCACATT CCCGGAAGAG GGTTTGAGTG GATGGGATGG
          TACATTGGAT AAGACAGGTC CCTGGAAAGG GCCTTGAGTG GATTGGGTGG
          TAAATTGGGT GCGCCAGGAA ATCGGCAAGG GACCAGAGTG GCTGGGCTGG
          TACATTGGGT CCGGCACGTC CCTGGAAAGG GACTTGAATG GATGGGGTGG
          TCAACTGGGT CCGCCACATT CCCGGAAGAG GGTTTGAGTG GATGGGGAGG
          TACATTGGTT CCGACAGGTC CCTGGAGGGG GACTTGAGTG GATGGGGTGG
          TAAATTGGGT GCGCCAGGAA ATCGGCAAGA GACCGGAGTG GCTGGGCTGG
          TAAATTGGAT TCGCCTGGCC CCCGGAAGAC GGCCTGAGTG GATGGGATGG
          TAAATTGGGT GCGCCAGGAC ATCGGCAAGG GACCAGAGTG GCTGGGCTGG
          TACATTGGGT CCGGCTCACT CCTGCCAGGG GCTTTGAGTG GATAGGGTGG
          TCAATTGGGT GCGCCAGGCC CCCGGAAAGG GCCTTGAATG GATGGGGTCG
          TAAACTGGGT GCGCCAGGAC ATCGGCAAGC GACCAGAGTG GATGGGCTGG
          TATATTGGTT TCGGCACATC CCTGGAAGAA ATATTGAGTG GATCGGGTGG
          TGCACTGGGT GTGGCAGGCC CCTGGACAGG GGCTTGAATG GATGGGATGG
          TCAATTGGGT CCGCCAGATT CCCGGAAGAG GGTTTGAGTG GATGGGATGG
          TCAATTGGGT CCGCCACATT CCCGGAAGAG GGTTTGAGTG GATGGGGAGG
          TACACTGGAT ACGGCAAGTC CCGGGGGGGC ATCCCGAATG GATAGGTTGG
          TACATTTCAT AAGACAGGCC CCTGGAAAGG GGCTTGAGTG GATTGGGTGG
          TAAATTGGGT GCGCCAGGTC CCCGGTCGGG GACTCGAGTG GATGGGCTGG
          TACATTGGGT CCGACTCATT CCTGACAAGG GATTTGAGTG GATAGGATGG
          TTCATTGGGT CCGACACATT CCTGACAAGG GATTTGAATG GATAGGATGG
          TAAATTGGGT GCGCCAGGAC AGCGGCAAGG GACCAGAGTG GCTGGGCTGG
          TACATTGGAT AAGACAGGCC CCCGGAAAGG GCCTCGAGTG GATCGCGTGG
          TAAACTGGGT GCGCCAGGAC ATCGGCAAGC GACCAGAGTG GATGGGCTGG
          TCGATTGGGT CCGCCACATT CCCGGAAGAG GGTTTGAGTG GATGGGATGG
          TTCATTGGGT ACGGTGGGCC CCAGGACACG GCTTTGAGTG GATGGGATAC
          TACATTGGGT CCGGCTCACT CCTGCCAGGG GCTTTGAGTG GATAGGGTGG
          TTCATTGGGT CCGACTCATT CCTGAGAAGG GATTTGAGTG GATATGGNNN
          TAAATTGGGT GCGCCAGGAA ATCGGCAAGA GACCGGAGTG GCTGGGCTGG
          TCAATTGGGT GCGGCAGGCC CCCGGCAAGG GCCTTGAATG GATGGGGTGG
          TCAACTGGGT CCGCCACATT CCCGGAAGAG GGTTTGAGTG GATGGGGAGG
          TACACTGGAT CCGACACGTC CCTGGAAAGG GACTTGAGTG GATGGGCTGG
          TTCATTGGGT CCGACTCATT CCTGACAAGG GATTTGAGTG GATAGGATGG
          TAAACTGGGT GCGACAGGCC CCCGGTAAGG GGCTTGAATG GATGGGGTGG
          TACATTGGGT CCGACTCATT CCTAATAAGG GATTTGAGTG GATAGGATGG
          TACATTGGGT CCGGCTCATT CCTGCCAGGG GCTTTGAGTG GATAGGGTGG
          TACATTGGGT CCGATTCATT CCGCAGAAGG GATTTGAGTG GATAGGATGG
          TAAATTGGGT GCGCCAGGAA ATCGGCAAGA GACCGGAGTG GATGGGCTGG
          TCAATTGGGT GCGGCAGGCC CCCGGAAAGG GCCTTGAATG GATGGGGTCG
          TACACTGGGT CCGACTCATT CCTGACAAGG GATTTGAGTG GATAGGATGG
          TTCATTGGGT CCGACTCATT CCTGACAAGG GATTTGAGTG GATAGGATGG
          TAAACTGGGT GCGCCAGGAC ATCGGCAAGG GACCAGAGTG GATGGGGTGG
          TATATTGGTT TCGGCACATC CCTGGAAGAA ATATTGAGTG GATTGGGTGG
          TACATTGGAT AAGACAGGCC CCTGGAAAGG GCCTCGAATG GATCGCGTGG
          TTCATTGGGT CCGACTCATT CCTGACAAGG GATTTGAGTG GATTGGATGG
          TACATTGGGT CCGACTCATT CCTGGCAGGG GATTTGAGTG GATAGGGTGG
          TTCATTGGGT CCGTTTCAAC CGTCGATATG GCTTTGAATG GATCGGCTGG
          TAAACTGGGT GCGACAGGCC CCCGGTAAGG GACTTGAATG GATGGGGTGG
          TATATTGGTT TCGGCACATC CCTGGAAGAA ATATTGAGTG GATTGGGTGG
          TCAATTGGGT GCGCCAGGCC CCCGGAAAGG GCCTTGAATG GATGGGGTCG
          TACATTGGAT TAGACAGGCC CCTGGAAAGG GCCTCGAATG GATCGCGTGG
          TACACTGGAT ACGACAAGTT CCGGGGGGGC ATCCCGAATG GATAGGCTGG
          TACATTGGGT CCGACTGATT CCTGGCAGGG GACTTGAGTG GATAGGGTGG
          TCGATTGGGT CCGCCACATT CCCGGAAGAG GGTTTGAGTG GATGGGATGG
          TACATTGGGT CCGACTCATC CCTGGCAAGG GATTTGAGTG GATAGGGTGG
          TAAATTGGGT GCGACAGGAC ACCGGCAAGG GACTAGAGTG GCTGGGCTGG
          TACATTGGGT CCGACTCATC CCTGAAAAGG GGTTTGAATG GATAGGTTGG
          TATATTGGTT TCGACACATC CCTGGAAGAA ATATTGAGTG GATCGGGTGG
          TAAACTGGGT GCGCCAGGAC CCCGGCAAGG GACCAGAGTG GATGGGCTGG
          TATATTGGTT TCGGCACATC CCTGGAAGAA ATATTGAGTG GATCGGGTGG
          TGCACTGGGT CCGACAGGCC CCTGGACAAG GGCTTGAGTG GATGGGATGG
          TTCATTGGGT CCGCTTCTTC CCTGATAAGG GATTTGAGTG GATTGGATGG
          TACATTGGGT AAGACAGGCC CCTGGAAGGG GCCTCGAATG GATCGCATGG
          TTCATTGGGT CCGTTTCAAC CGTCGATATG GCTTTGAGTG GATCGGCTGG
          TACATTGGGT CCGACTCATT CCCGCAAGGG GATTTGAGTG GATGGGTTGG
          TACATTGGGT CCGGCTCATT CCTGGCAGGG GCTTTGAGTG GATAGGGTGG
          TACATTGGAT AAGACAGGCC CCTGGAAGGG GCCTCGAATG GATCGCCTGG
          TAAACTGGGT TCGCCAGGAC ATCGGCAAGC GACCAGAGTG GATGGGCTGG
          TTCATTGGGT CCGTTTCAAC CGTCGATACG GCTTTGAGTG GATCGGCTGG
          TACATTGGAT AAGACAGGCC CCTGGAAAGG GCCTCGAATG GATCGCGTGG
          TACATTGGGT CCGACTCATT CCTGACAAGG GATTTGAGTG GATAGGATGG
          TACATTGGAT CAGACAGGCC CCTGGAAAGG GCCTCGAATG GATCGCGTGG
          TACATTGGGT AAGACAGGCC CCTGGAAGGG GCCTCGAATG GATCGCTTGG
          TAAACTGGGT GCGCCAGGAA ATCGGCAAGA GACCGGAGTG GCTGGGCTGG
          TATACTGGTT TCGACACGTC CCTGGAAGAA AAATTGAGTG GATCGGGTGG
          TAAATTGGGT CCGCCAGGTC CCCGGAAAAG GATTTGAATT CATGGGATGG
          TCAATTGGGT CCGTCACATT CCCGGAAAAG GGTTTGAGTG GATGGGATGG
          TACATTGGGT CCGGCACGTC CCTGGAAGGG GGCTTGAGTG GATGGGATGG
          TAAATTGGGT GCGACAGGTC CCCGGTCGGG GACTCGAGTG GATGGGGTGG
          TACATTGGAT AAGACAGGCC CCTGGAAAGG GACTTGAGTG GATTGGGTGG
          TCAATTGGGT CCGCCACATT CCCGGAAGAG GGTTTGAGTG GATGGGATGG
          TACATTGGAT AAGACAGGCC CCTGGAAAGG GGCTTGAGTG GATTGCGTGG
          TCAATTGGGT CCGCCACATT CCCGGAAGAG GGTTTGAGTG GATGGGATGG
          TAAATTGGGT GCGACAGGTC CCCGGTCGGG GACTCGAGTG GATGGGGTGG
          TAAACTGGGT GCGCCAGGAC CTCGGCAAGG GACCAGAGTG GATGGGCTGG
          TCAATTGGGT GCGCCAGGCC CCCGGAAAGG GCCTTGAATG GATGGGGTCG
          TACACTGGGT GCGACAGGCC CCTGGACAAG GACTTGAGTG GATGGGTTGG
          TAAATTGGGT GCGGCAGGTC CCCGGTCGGG GACCCGAGTG GATGGGCTGG
          TAAATTGGGT GCGCCAGGAC ATCGGCAAGG GACCAGAGTG GCTGGGCTGG
          TACATTGGGT CCGACTCATT CCTGCCAGGG GCTTTGAGTG GATAGGGTGG
          TAAATTGGGT GCGACAGGTC CCCGGTAAAG GGCTTCTATG GATGGGATGG
          TACATTGGAT ACGACAGGCC CCTGGAAGGG GCCTCGAATG GATCGCGTGG
          TAAACTGGGT GCGCCAGGAC ATCGGAAAGG GACCTGAATG GATGGGTTGG
          TCAATTGGGT CCGCCACATT CCCGGAAGAG GGTTTGAGTG GATGGGGAGG
          TACACTGGAT ACGACAGGCC CCGGGGGGAN GTCTTGAATG GATAGGCTGG
          TACATTGGGT CCGACTCATC CCTGGCAAGG GATTTGAGTG GATAGGGTGG
          TAAATTGGAT TCGCCTGGCC CCCGGAAGAA GGCCTGAGTG GATGGGATGG
          TATATTGGTT TCGACACGTC CCTGGAAGAA AAATTGAGTG GATCGGGTGG
          TACACTGGGT CCGACTCATT CCTGACAAGG GATTTGAGTG GATGGGGTGG
          TCAATTGGGT GCGGCAGGCC CCCGGAAAGG GCCTTGAATG GATGGGGTCG
          TCAGCTGGGT GCGACAGGCC CCCGGTAAGG GGCTTGAATG GATGGGGTGG
          TACACTGGGT CCGACTCATT CCTGACAAGG GATTTGAGTG GATAGGATGG
          TAAATTGGGT GCGGCAGGCC CCCGGAAGAG GGCTTGAGTG GATGGGATGG
          TCAATTGGGT CCGCCACATT CCCGGAAGAG GATTTGAGTG GATGGGATGG
          TCAATTGGGT CCGCTACATT CCCGGAAGAG GATTTGAGTG GATGGGATGG
          TTCATTGGGT CCGCTTCAGC CCTCGGTATG GCTTTGAATG GATCGGCTGG
          TAAATTGGGT GCGCCAGGAA ATCGGCAAGA GACCGGAGTG GCTGGGCTGG
          TACATTGGAT AAGACAGGCC CCTGGAAAGG GCCTCGAATG GATCGCGTGG
          TCAATTGGGT CCGCCACATT CCCGGAAGAG GGTTTGAGTG GATGGGGAGG
          TACATTGGGT CCGATTCATT CCGGAGAAGG GATTTGAGTG GATAGGATGG
          TAAACTGGGT GCGCCAGGAC ATCGGGAAGG GACCAGAGTG GATGGGCTGG
          TACACTGGGT CCGGCTCATT CCTGCCAGGG GCTTTGAGTG GATAGGGTGG
          TAAACTGGGT GCGACAGGCC CCCGGTAAGG GGCTTGAATG GATGGGGTGG
          TCAACTGGGT GCGACAGGCC CCTGGACAAG GGCTTGAGTG GATGGGATGG
          TACATTGGAT AAGACAGGCC CCTGGAAAGG GCCTCGAATG GATCGCGTGG
          TTCATTGGGT CCGACTCATT CCTACCAGGG GCTTTGAGTG GATAGGGTGG
          TAAACTGGGT GCGCCAGGAC ATCGGCAAGG GACCAGAGTG GATGGGCTGG
          TACATTGGAT AAGACAGGCC CCTGGAAAGG GCCTCGAATG GATCGCGTGG
          TAAATTGGGT GCGCCAGGTC CCCGGTCGGG GACTCGAATG GATGGGCTGG
          TACACTGGAT ACGACAAGTC CCGGGGGGGA ATCTTGAATG GATAGGCTGG
          TACATTGGAT ACGACAGGCC CCTGGAAAGG GCCTCGAATG GATCGCGTGG
          TACACTGGAT AAGACAGGCC CCTGGAAAGG GGCTTCAGTG GATTGCCTGG
          TACATTGGGT TCGACTCATT CCTGGCAAGG GATTTGAGTG GATAGGGTGG
          TCAATTGGGT CCGCCACATT CCCGGAAGAG GGTTTGAGTG GATGGGGAGG
          TAAATTGGGT GCGCCAGGAC ATCGGCAAGG GACCAGAGTG GCTGGGCTGG
          TACATTGGGT GAGACAGGCC CCTGGAAGGG GCCTCGAATG GATCGCATGG
          TACATTGGGT CCGACTGATT CCTGGCAGGG GACTTGAGTG GATAGGGTGG
          TATATTGGTT TCGGCACATC CCTGGAAGAA ATATTGAGTG GATCGGGTGG
          TCAATTGGGT CCGCCACATT CCCGGAAGAG GGTTTGAGTG GATGGGATGG
          TTAATTGGGT GCGCCAAGAC CCCGGCAAGG GACCAGAGTG GATGGGCTGG
          TACACTGGAT ACGACAGGCC CCGGGGGGAG GTCTTGAATG GATAGGCTGG
          TCAATTGGCT CCGCCACATT CCCGGAAGAG GGTTTGAGTG GATGGGGAGG
          TCAATTGGGT CCGCCACATT CCCGGACGAG GGTTTGAGTG GATGGGATGG
          TACATTGGAT ACGACAGGCC CCTGGAAAGG GCCTCGAATG GATCGCGTGG
          TACATTGGGT CCGGCACGTC CCTGGAAAGG GACTTGAATG GATGGGGTGG
          TATATTGGTT TCGGCACATC CCTGGAAGAA ATATTGAGTG GATCGGGTGG
          TACACTGGGT CCGGCACGTC CCTGGAAAAG GGCTTGACTG GATGGGATGG
          TACACTGGAT ACGACAAGTC CCGGGGGGGC ATCCCGAATG GATTGGCTGG
          TACACTGGGT GCGACAGGCC CCTGGACAAG GGCTTGAGTG GATGGGATGG
          TACATTGGAT AAGACAGGCC CCTGGAAAGG GCCTCGAATG GATCGCGTGG
          TAAATTGGGT GCGCCAGGAG ATCGGCAAGG GACCAGAGTG GCTGGGCTGG
          TACACTGGGT GCGACAGGCC TCTGGACAAG GGCTTGAGTG GATGGGATGG
          TAAATTGGGT GCGCCAGGAG ATCGGCAAGG GACCAGAGTG GCTGGGCTGG
          TACATTGGGT CCGATTCATT CCGGAGAAGG GATTTGAGTG GATAGGATGG
          TACATTGGAT AAGACAGGCC CCTGGAAAGG GGCTTGAGTG GATTGCGTGG
          TAAATTGGAT TCGACTGGCC CCCGGAAAAA GACCTGAGTG GATGGGATGG
          TCAATTGGGT CCGCCACATT CCCGGAAGAG GGTTTGAGTG GATGGGATGG
          TACATTGGGT CCGACTCATC CCTGAAAAGG GGTTTGAATG GATAGGTTGG
          TACATTGGGT CCGACTCATT CCTGCCAGGG GCTTCGAGTG GATAGGGTGG
          TACATTGGGT CCGACTCATT CCTGACAAGG GATTTGAGTG GATAGGATGG
          TAAATTGGAT TCGCCTGGCC CCCGGAAAAA GGCCTGAGTG GATGGGATGG
          TTCATTGGGT CCGACTCATT CCTGACAAGG GATTTGAGTG GATAGGATGG
          TTCATTGGAT AAGACAGGCC CCTGGAAAGG GCCTCGAATG GATCGCTTGG
          TACATTGGGT CCGACTCATT CCTGACAAGG GATTTGAGTG GATAGGATGG
          TACACTGGAT ACGACAAGTC CCGGGGGGGC ATCTTGAATG GATAGGTTGG
          TACATTGGAT AAGACAGGCC CCTGGAAAGG GGCTTGAGTG GATTGGGAGG
          TCAATTGGGT CCGCCAGATT CCCGGAAGAG GTTTTGAGTG GATGGGTTGG
          TCAATTGGGT CCGTTACATT CCCGGAAAAG GGTTTGAGTG GATGGGATGG
          TACACTGGGT GCGTCAGGCC CCTGGACAAG GGCTTGAGTG GATGGGATGG
          TACACTGGAT CCGACACGTC CCTGGAAAGG GACTTGAGTG GATGGGATGG
          TACATTGGAT AAGACAGGCC CCTGGAAAGG GCCTCGAATG GATCGCGTGG
          TACACTGGAT ACGACAAGTC CCGGGGGGGC ATCCCGAATG GATAGGCTGG
          TCAATTGGGT GCGACAGGCC CCCGGAAAGG GCCTCGAATG GATGGGGTGG
          TATATTGGTT TCGTCACATC CCTGGGAAAA ATATTCAGTG GATCGGGTGG
          TAAACTGGGT GCGACAGGCC CCCGGTAAGG GGCTTGAATG GATGGGGTGG
          TCAATTGGGT CCGCCACATT CCCGGAAGAG GATTTGAGTG GATGGGATGG
          TTCATTGGAT AAGACAGGCC CCTGGAAAGG GGCTTGAGTG GATTGGGAGG
          TACATTGGGT CCGACTCCTT CCTGGCAAGG GATTTGAGTG GATAGGGTGG
          TCAATTGGGT CCGCCACATT CCCGGAAGAG GCTTTGAGTG GATGGGATGG
          TACATTGGGT CCGGCTAATT CCTGACAGGG GCTTTGAGTG GATAGGATGG
          TACACTGGAT ACGACAAGTC CCGGGGGGGC ATCCCGAATG GATAGGCTGG
          TACATTGGAT AAGACAGGCC CCTGGAAAGG GCCTCGAATG GATCGCGTGG
          TCAATTGGGT GCGGCAGGCC CCCGGAAAGG GCCTTGAATG GATGGGGTGG
          TAAACTGGGT GCGCCAAGAT CCCGGCAAGG GACCAGAGTG GATGGGCTGG
          TAAACTGGGT GCGCCAGGAC ATCGGCAAGA GACCAGAGTG GATGGGCTGG
          TACATTGGAT AAGACAGGCC CCTGGAAAGG GCCTCGAATG GATCGCATGG
          TCAGCTGGGT GCGACAGGCC CCCGGTAAGG GGCTTGAATG GATGGGGTGG
          TACACTGGGT CAGACAGGCC CCTGGAAAGG GCCTCGAATG GATCGCGTGG
          TCAATTGGGT CCGTCACATT CCCGGAAAAG GGTTTGAGTG GATGGGATGG
          TACATTGGAT AAGACAGGCC CCTGGAAAGG GCCTCGAATG GATCGCGTGG
          TACATTGGGT CCGACTCATT CCTGCCAGGG GCTTTGAGTG GATAGGGTGG
          TAAATTGGGT GCGCCAGGTC CCCGGTCGGG GACTCGAGTG GATGGGCTGG
          TCAATTGGGT CCGCCACATT GCCGGAAGAG GATTTGAGTG GATGGGATGG
          TATATTGGTT TCGTCACATC CCTGGGAAAA ATATTCAGTG GATCGGGTGG
          TTCATTGGAT AAGACAGGTT CCTGGAAAAG GCCTCGAATG GATCGCGTGG
          TCAATTGGGT CCGCCACTTT CCCGGAAGAG GGTTTGAGTG GATGGGGAGG
          TAAACTGGGT GCGCCAGGAC ATCGGCAAGC GACCAGAGTG GATGGGCTGG
          TATATTGGTT TCGGCACATC CCTGGAAGAA ATATTGAGTG GATCGGGTGG
          TTCATTGGGT CCGACTCATT CCTGTCAAGG GATTTGAGTG GATAGGATGG
          TTCATTGGGT CCGACTCATT CCTGACAAGG GATTTGAGTG GATAGGATGG
          TACAATGGTT CCGGCACGTC CCTGGAAGGG GGTTTGAGTG GATTGGGTGG
          TCAATTGGGT CCGTCACATT CCCGGAAAAG GGTTTGAGTG GATGGGATGG
          TAAATTGGGT GCGCCAGGAA ATCGGCAAGA GACCGGAGTG GCTGGGCTGG
          TACATTGGTT CCGACAGGTC CCTGGAGGGG GACTTGAGTG GATGGGGTGG
          TCCATTGGGT CCGGCACGCC CCTGGAAAGG GACTTGAGTG GATGGGATGG
          TACATTGGGT CCGCCTCATT CCTGCCAGGG GCTTTGAGTG GATAGGGTGG
          TTCATTGGGT CCGCTTCAGC CCTCGGTATG GCTTTGAGTG GATCGGCTGG
          TAAATTGGGT GCGGCAGGCC CCCGGAAGAG GGCTTGAGTG GATGGGATGG
          TACATTGGGT AAGACAGGCC CCTGGAAGGG GCCTCGAATG GATCGCGTGG
          TCCATGNGGT CCGCACGTCC CCTGGAAANG GGCTTGAGTG GATGGGATGG
          TACATTGGGT CCGCCTCATT CCTGCCAGGG GCTTTGAGTG GATAGGGTGG
          TACACTGGAT ACGACAAGTC CCGGGGGGGA ATCTTGAATG GATAGGCTGG
          TTCATTGGGT CCGCTTCAGC CCTCGATATG GCTTTGAGTG GATCGGCTGG
          TACACTGGGT CCGACTCATT CCTGACAAGG GATTTGAGTG GATAGGATGG
          TATATTGGTT TCGGCACATC CCTGGAAGAA ATATTGAGTG GATCGGGTGG
          TGAATTGGGT GCGCCAGGTC CCCGGTCGGG GACTCGAGTG GATGGGCTGG
          TAAATTGGGT GCGCCAGGAA ATCGGCAAGA GATCGGAGTG GCTGGGCTGG
          TCAATTGGGT CCGCCACATT CCCGGAAGAG GGTTTGAGTG GATGGGGAGG
          TAAATTGGAT TCGCCTGGCC CCCGGAAGAA GGCCTGAGTG GATGGGATGG
          TACATTGGGT CCGGCACGTC CCTGGAAAGG GACTTGAATG GATGGGGTGG
          TCAATTGGGT CCGCCACATT CCCGGAAGAG GGTTTGAGTG GATGGGATGG
          TTAACTGGGT GCGCCAGGAC ATCGGCAAGG GACCAGAGTG GATGGGCTGG
          TACATTGGAT AAGACAGGCC CCTGGAAAGG GGCTTGAGTG GATCGGGTGG
          TACACTGGAT CCGACACGTC CCTGGAAAGG GACTTGAGTG GATGGGCTGG
          TACATTGGAT AAGACAGGCC CCTGGAAAGG GCCTCGAATG GATCGCGTGG
          TCAATTGGGT GCGACAGGCC CCCGGAAAGG GCCTTGAATG GATGGGGTCG
          TACACTGGAT TCGACAGGCC CCGGGACAAA GGTTTGAGTG GATGGGATAT
          TATATTGGTT TCGGCACATC CCTGGAAGAA GTATTGAGTG GATCGGGTGG
          TATTTTGGTT TCGGTACATC CCTGGAAGAA ATATTGAGTG GATCGGGTGG
          TACATTGGAT AAGACAGGCC CCTGGAAAGG GCCTCGAATG GATCGCATGG
          TAAACTGGGT GCGCCAAGAC CCCGGCAAGG GACCAGAGTG GATGGGCTGG
          TCAATTGGGT CCGCCACATT CCCGGAAGAG GGTTTGAGTG GATGGGATGG
          TAAACTGGGT GCGACAGGCC CCCGGTAAGG GGCTTGAATG GATGGGGTGG
          TCAATTGGGT CCGCCACATT CCCGGAAGAG GATTTGAGTG GATGGGATGG
          TTCACTGGAT CCGACACGTC CCTGGAAAGG GACTTGAGTG GATGGGCTGG
          TACACTGGGT CCGTCACGTC CCTGGAAAGG GACTTGAGTG GATGGGGTGG
          TACATTGGGT CCGACTCATT CCTGCCAGGG GCTTTGAGTG GATAGGGTGG
          TACACTGGAT ACGACAAGTC CCGGGGGGGC ATCCCGAATG GATAGGCTGG
          TAAACTGGGT GCGCCAGGAC ATCGGCAAGG GACCAGAGTG GATGGGCTGG
          TACATTGGGT CCGGCTAATT CCTGACAGGG GCTTTGAGTG GATAGGATGG
          TTCATTGGGT CCGCTTCTTC CCTGATAAGG GATTTGAGTG GATTGGATGG
          TACATTGGTT CCGACAGGTC CCTGGAGGGG GACTTGAGTG GATGGGGTGG
          TCAATTGGGT GCGCCAGGCC CCCGGAAAGG GCCTTGAATG GATGGGGTCG
          TTCATTGGGT CCGACTCATT CCTGACAAGG GATTTGAGTG GATAGGATGG
          TTAATTGGGT CCGTCACATT CCCGGAAAAG GGTTTGAGTG GATGGGATGG
          TCAATTGGGT CCGCCACATT CCCGGAAGAG GGTTTGAGTG GATGGGATGG
          TGCACTGGGT GCGACAGGCC CCTGGACAAG GACTTGAGTG GATGGGGTGG
          TACATTGGGT CCGCCTCATT CCTGCCAGGG GCTTTGAGTG GATAGGGTGG
          TCAATTGGGT CCGCCAGATT CCCGGAAGAG GGTTTGAGTG GATGGGATGG
          TACATTGGGT CCGACTCATT CCTGGCAAGG GATTTGAGTG GATAGGGTGG
          TATATTGGTT TCGGCACATC CCTGGAAGAA ATATTGAGTG GATCGGGTGG
          TACATTGGAT AAGACAGGCC CCTGGAAAGG GCCTCGAATG GATCGCGTGG
          TCCACTGGGT CCGACACGTC CCTGAAAAGG GACTTGAGTG GATGGGATGG
          TCAATTGGGT CCGCCACATT CCCGGAAGAG GGTTTGAGTG GATGGGATGG
          TACATTGGGT AAGACAGGCC CCTGGAAAGG GCCTCGAATG GATCGCGTGG
          TACATTGGGT CCGACTCATT CCTGACAAGG GATTTGAGTG GATAGGATGG
          TACATTGGTT TCGGCACATC CCTGGGAAAA ATCTTCAGTG GATCGGGTGG
          TAAATTGGAT TCGGCTGGCC CCCGGAAAAA GGCCTGAGTG GATGGGATGG
          TACATTGGAT AAGACAGGCC CCTGAAAAGG GCCTTGAGTG GATTGCGTGG
          TCCACTGGGT CCGACACGTC CCTGAAAAGG GATTTGAGTG GATGGGATGG
          TACATTGGAT AAGACAGGCC CCTGGAAAGG GCCTCGAATG GATCGCTTGG
          TTCATTGGGT CCGTTTCAAC CGTCGATATG GCTTTGAGTG GATCGGCTGG
          TACATTGGGT CCGGCTCATT CCTGGCAGGG GCTTTGAGTG GATAGGGTGG
          TACATTGGAT AAGACAGGCC CCTGGAAAGG GCCTCGAATG GATCGCGTGG
          TACATTGGGT CCGGCTCATT CCTGCCAGGG GCTTTGAGTG GATAGGGTGG
          TACATTGGGT CAGACAGGCC CCTGGAAAGG GCCTCGAATG GATCGCGTGG
          TACACTGGAT ACGACAAGTC CCGGGGGGCC ATCCCGAATG GATAGGCTGG
          TACACTGGAT ACGACAAGTC CCGGGGGGCG ATCTTGAATG GATAGGTTGG
          TACATTGGGT CCGACTCATT CCCGCCAAGG GCTTCGAGTG GATAGGGTGG
          TAAACTGGGT GCGCCAAGAC CCCGGCAAGG GACCAGAGTG GATGGGCTGG
          TACATTGGGT CCGGCTCACT CCTGCCAGGG GCTTTGAGTG GATAGGGTGG
          TACATTGGGT CCGGCACGTC CCTGGAAAGG GACTTGAATG GATGGGGTGG
          TACATTGGGT AAGACAGGCC CCCGGAAAGG GCCTCGAGTG GATCGCGTGG
          TAAATTGGGT GCGGCAGGTC CCCGGTCGGG GACCCGAGTG GATGGGCTGG
          TCAATTGGGT CCGCCACATT CCCGGAAGAG GGTTTGAGTG GATGGGATGG
          TCAATTGGGT GCGGCAGGCC CCCGGAAAGG GCCTTGAATG GATGGGGTGG
          TCAACTGGGT CCGCCACATT CCCGGAAGAG GGTTTGAGTG GATGGGATGG
          TCAATTGGGT GCGGCAGGCC CCCGGAAAGG GCCTTGAATG GATGGGGTGG
          TAAATTGGGT GCGCCAGGAC ATCGGCAAGG GACCAGAGTG GCTGGGCTGG
          TACATTGGGT CCGGCTCATT CCTGGCAGGG GCTTTGAGTG GATAGGGTGG
          TTAATTGGGT GCGCCAAGAC CCCGGCAAGG GACCAGAGTG GATGGGCTGG
          TGAATTGGGT GCGCCAGGTC CCCGGTCGGG GACTCGAGTG GATGGGCTGG
          TATATTGGTT TCGGCACATC CCTGGAAGAA ATATTGAGTG GATCGGGTGG
          TACACTGGAT ACGACAGGCC CCGGGGGGGG GTCTTGAATG GATAGGCTGG
          TACATTGGAT AAGACAGGCC CCTGGAAAGG GCCTCGAATG GATCGCGTGG
          TACATTGGAT AAGACAGGCC CCTGGAAAGG GCCTCGAATG GATCGCGTGG
          TACATTGGGT CCGATTCATT CCGGAGAAGG GATTTGAGTG GATAGGATGG
          TACATTGGAT AAGACAGGCC CCTGGAAAGG GCCTCGAATG GATCGCGTGG
          TACATTGGGT CCGACTGATT CCTGGCAGGG GACTTGAGTG GATAGGGTGG
          TACATTGGAT CAGACAGGCC CCTGGAAAGG GCCTCGAATG GATCGCGTGG
          TAAATTGGGT GCGCCAGGTC CCCGGTCGGG GACTCGAGTG GATGGGCTGG
          TACATTGGGT CCGGCTCATT CCTGCCAGGG GCTTTGAGTG GATAGGATGG
          TATATTGGTT TCGCCATGTC CCTGGAAGAG AGATTGAGTG GATCGGGTGG
          TCAATTGGGT CCGCCACATT CCCGGAAGAG GGTTTGAGTG GATGGGATGG
          TACATTGGAT AAGACAGGCC CCTGGAAAGG GCCTCGAATG GATCGCGTGG
          TTCATTGGGT CCGACTCATT CCTGACAAGG GATTTGAGTG GATAGGATGG
          TTCATTGGGT CCGCTTCAGC CCTCGGTTTG GCTTTGAGTG GATCGGCTGG
          TTCATTGGGT CCGCCTCATT CCTCACAAGG GATTTGAGTG GATTGGATGG
          TCAATTGGGT CCGCCACATT CCCGGGAGAG GATTTGAGTG GATGGGATGG
          TACATTGGGT CCGGCACGTC CCTGGAAAGG GACTTGAATG GATGGGGTGG
          TATATTGGTT TCGGCACATC CCTGGAAGAA ATATTGAGTG GATCGGGTGG
          TCAATTGGGT CCGCCAGATT CCCGGAAGAG GGTTTGAGTG GATGGGTTGG
          TACATTGGAT TAGACAGGCC CCTGGAAAGG GCCTCGAGTG GATCGCGTGG
          TACATTGGAT TAGACAGGCC CCTGGAAAGG GCCTCGAATG GATCGCGTGG
          TACATTGGAT AAGACAGGCC CCTGGAAAGG GGCTTGAGTG GATTGGGAGG
          TCCACTGGGT CCGACACGTC CCTGGAAAGG GATTTGAGTG GATGGGATGG
          TCAATTGGGT GCGCCAGGCC CCCGGAAAGG GCCTTGAATG GATGGGGTCG
          TCAATTGGGT CCGCCACATT CCCGGAAGAG GGTTTGAGTG GATGGGGAGG
          TAAGTTGGGT CCGACAGGCC CCCGGAAAAG GGCTTGAGTG GATGGGATGG
          TCAACTGGGT CCGCCACATT CCCGGAAGAG GGTTTGAGTG GATGGGATGG
          TACATTGGAT ACGACAGGCC CCTGGAAAGG GCCTCGAATG GATCGCGTGG
          TCAATTGGGT CCGCCACATT CCCGGAAGAG GATTTGAGTG GATGGGATGG
          TCAATTGGGT GCGCCAGGCC CCCGGAAAGG GCCTTGAATG GATGGGGTCG
          TCAATTGGGT CCGCCACATT CCCGGGAGAG GATTTGAGTG GATGGGATGG
          TCAATTGGGT CCGCCACATT CCCGGAAGAG GGTTTGAGTG GATGGGGAGG
          TACATTGGGT AAGACAGGCC CCTGGAAAGG GCCTCGAATG GATCGCGTGG
          TACACTGGAT ACGACAGGCC CCGGGGGGGA GTCTTGAATG GATAGGCTGG
          TCGATTGGGT CCGCCACATT CCCGGAAGAG GGTTTGAGTG GATGGGATGG
          TACACTGGAT ACGACAAGTC CCGGGGGGGG CGACCGAATG GATAGGCTGG
          TACATTGGGT AAGACAGGCC CCTGGAAAGG GCCTCGAATG GATCGCGCGG
          TACATTGGGT CCGACTCATT CCTGACAAGG GATTTGAGTG GATAGGATGG
          TGCACTGGGT GCGACAGGCC CCTGGACAAG GGCCTGAGTG GATGGGCTTG
          TACATTGGAT AAGACAGGCC CCTGGAAAGG GCCTCGAATG GATCGCGTGG
          TCAATTGGGT GCGGCAGGCC CCCGGAAAGG GCCTTGAATG GATGGGGTCG
          TAAATTGGGT GCGCCAGGTC CCCGGTCGGG GACTCGAGTG GATGGGCTGG
          TACATTGGAT TAGACAGGCC CCTGGAAAGG GCCTCGAATG GATCGCGTGG
          TTCATTGGGT CCGATTCATT CCTGACAAGG GATTTGAGTG GATGGGATGG
          TAAATTGGGT GCGCCAGGAA ATCGGCAAGG GACCAGAGTG GCTGGGCTGG
          TTCATTGGGT CCGCTTCAGC CCTCGGTATG GCTTTGAATG GATCGGCTGG
          TACATTGGGT AAGACAGGCC CCTGGAAGGG GCCTCGAATG GATCGCTTGG
          TACATTGGTT CCGACAGGTC CCTGGAGGGG GACTTGAGTG GATGGGGTGG
          TACATTGGGT CCGACTCATT CCTGACAAGG GATTTGAGTG GATAGGATGG
          TACATTGGAT ACGACAGGCC CCTGGAAAGG GCCTCGAATG GATCGCGTGG
          TACATTGGAT AAGACAGGCC CCTGGAAAGG GGCTTGAGTG GATTGGATGG
          TAAACTGGGT GCGCCAAGAT CCCGGCAAGG GACCAGAGTG GATGGGCTGG
          TCATTTGGGT GCGGCAGGCC CCCGGAAAGG GCCTTGAATG GATGGGGTGG
          TACATTGGGT CCGACTCATT CCTGGCAAGG GACTTGAGTG GATAGGGTGG
          TACATTGGAT TAGACAGGCC CCTGGAAAGG GCCTCGAATG GATCGCGTGG
          TGCACTGGGT GCGACAGGCC CCTGGACAAG GGCTTGAGTG GATGGGTTGG
          TAAATTGGGT GCGCCAGGAC ATCGGCAAGG GACCAGAGTG GCTGGGCTGG
          TACATTGGGT CCGACTGATT CCTGGCAGGG GACTTGAGTG GATAGGGTGG
          TCAATTGGGT CCGCCACATT GCCGGAAGAG GATTTGAGTG GATGGGATGG
          TCCATTGGGT CCGGCACGCC CCTGGAAAGG GACTTGAGTG GATGGGATGG
          TAAATTGGGT GCGCCAGGTC CCCGGCCGGG GACTCGAGTG GATGGGCTGG
          TACATTGGGT CCGGCTCACT CCTGCCAGGG GCTTTGAGTG GATCGGGTGG
          TACACTGGAT CCGACACGTC CCTGGAAAGG GACTTGAGTG GATGGGATGG
          TGCACTGGGT GCGACAGGCC CCTGGACAAG GCCTTGAGTG GATGGGACTA
          TAAGTTGGGT CCGACAGGCC CCCGGAAAAG GGCTTGAGTG GATGGGATGG
          TTCATTGGGT CCGTTTCAAC CGTCGATATG GCTTTGAGTG GATCGGCTGG
          TACATTGGGT CCGACTCATT CCTGACAAGG GATTTGAGTG GATAGGATGG
          TACATTGGGT CCGACTGATT CCTGGCAGGG GACTTGAGTG GATAGGGTGG
          TCAACTGGGT CCGCCACATT CCCGGAAGAG GGTTTGAGTG GATGGGGAGG
          TCAATTGGGT GCGGCAGGCC CCCGGAAAGG GCCTTGAATG GATGGGGTCG
          TGAATTGGGT GCGCCAGGTC CCCGGTCGGG GACCCGAGTG GATGGGCTGG
          TCAACTGGGT CCGCCACATT CCCGGAAGAG GGTTTGAGTG GATGGGGAGG
          TACATTGGAT AAGACAGGCC CCTGGAAAGG GCCTCGAATG GATCGCGTGG
          TACATTGGAT AAGACAGGCC CCTGGAAAGG GCCTCGAATG GATCGCGTGG
          TTCACTGGAT ACGACAGGCC CCTGGAAAGG GGCTTGAGTG GGTAGGGTGG
          TACATTGGGT CCGACTGATT CCTGGCAGGG GATTTGAGTG GATAGGGTGG
          TAAATTGGAT TCGCTTGGCC CCCGGAAAAA GGCCTGAATG GATGGGATGG
          TAAACTGGGT GCGCCAGGAC CCCGGCAAGG GACCAGAGTG GATGGGCTGG
          TACATTGGAT AAGACAGGCC CCTGGAAAGG GCCTCGAATG GATCGCGTGG
          TACATTGGAT ACGACAGGCC CCTGGAAAGG GCCTCGAATG GATCGCGTGG
          TACATTGGGT CCGACTGATT CCTGGCAGGG GATTTGAGTG GATAGGGTGG
          TAAACTGGGT GCGCCAGGAC ATCGGCAAGC GACCAGAGTG GATGGGCTGG
          TAAATTGGGT GCGCCAGGTC CCCGGTCGGG GACTCGAATG GATGGGCTGG
          TTCATTGGGC CCGCTTCAGT CCTCAGTATG GCTTTGAGTG GATCGGGTGG
          TTCATTGGGT CCGACTCATT CCTGAGAAGG GATTTGAGTG GATAGGATGG
          TACATTGGGT CCGATTCATT CCTTCCAAGG GCTTCGAGTG GATAGGATGG
          TAAATTGGGT GCGGCAGGTC CCCGGTCGGG GACCCGAGTG GATGGGCTGG
          TGAACTGGGT GCGACAGGCC CCTGGACAAG GTCTTGAGTG GATGGGATGG
          TTCATTGGGT CCGACTCATT CCTGACAAGG GATTTGAGTG GATAGGATGG
          TACATTGGGT CCGGCTCACT CCTGCCAGGG GCTTTGAGTG GATAGGGTGG
          TAAACTGGGT GCGCCAGGAC CCCGGCAAGG GACCAGAGTG GATGGGCTGG
          TGCACTGGGT GCGACAGGCC CCTGGACAAG GGCTTGAGTG GATGGGATGG
          TACATTGGGT CCGGCACGTC CCTGGAAGGG GGCTTGAGTG GATGGGATGG
          TTCAGTGGTT CCGGCACGTC CCTGGAAGGG GGTTTGAGTG GATTGGGTGG
          TCAGCTGGGT GCGCCAGGCC CCCGGAAAGG GCCTTGAATG GATGGGGTCG
          TAAACTGGGT GCGCCAGGAC ATCGGCAAGA GACCAGAGTG GATGGGCTGG
          TACATTGGAT AAGACAGGCC CCTGGAAAGG GCCTCGAATG GATCGCATGG
          TGCATTGGGT CCGACTCATT CCTGACAAGG GATTTGAGTG GATAGGATGG
          TACACTGGAT ACGACAAGTC CCGGGGGGGC ATCCCGAATG GATAGGCTGG
          TACATTGGGT CCGGCTCACT CCTGCCAGGG GCTTTGAGTG GATAGGGTGG
          TCAATTGGGT CCGCCACATT CCCGGAAGAG GATTTGAGTG GATGGGATGG
          TACATTGGAT AAGACAGGCC CCTGGAAAGG GCCTCGAATG GATCGCATGG
          TTCATTGGGT CCGACTCATT CCTGACAAGG GATTTGAGTG GATAGGATGG
          TAAACTGGGT GCGACAGGCC CCCGTAAGGG GCGTTGAATG GATGGGTGGG
          TACATTGGAT TAGACAGGCC CCTGGAAAGG GCCTCGAATG GATCGCGTGG
          TACACTGGGT GCGACAGGCC CCTGGACAAG GGCTTGAGTG GATGGGATGG
          TACATTGGAT ACGACAGGCC CCTGGAAAGG GCCTCGAATG GATCGCGTGG
          TGCACTGGGT CCGTCATATT CCCGGAAGAG GATTTGAGTG GATGGGATGG
          TCAATTGGGT GCGCCAGGCC CCCGGAAAGG GCCTTGAATG GATGGGGTCG
          TTCATTGGGT CCGCTTCAGC CCTCGGTTTG GCTTTGAGTG GATCGGCTGG
          TACACTGGAT CCGACACGTC CCTGGAAAGG GACTTGAGTG GATGGGGTGG
          TTCACTGGGT GCGCTTCAAC CCTCGGTATG GCTTTGAGTG GATCGGCTGG
          TACATTGGAT AAGACAGGCC CCTGGAAAGG GCCTCGAATG GATCGCGTGG
          TAAATTGGGT GCGCCAGGAC ATCGGAAAGG GCCCTGAATG GATGGGTTGG
          TACACTGGAT AAGACAGGCC CCTGGAAAGG GGCTTCAGTG GATTGCCTGG
          TACATTGGAT TAGACAGGCC CCTGGAAAGG GCCTCGAATG GATCGCGTGG
          TACATTGGGT CCGACTCATT CCTGCCAGGG GCTTTGAGTG GATAGGGTGG
          TACACTGGAT ACGACAAGTC CCGGGGGGAC ATCTTGAATG GATAGGGTGG
          TACATTGGGT AAGACAGGCC CCCGGAAAGG GCCTCGAGTG GATCGCGTGG
          TTCATTGGGT GCGCTTCAAC CCTCGGTATG GCTTTGAGTG GATCGGCTGG
          TACATTGGAT ACGACAGGCC CCTGGAAAGG GCCTCGAATG GATCGCGTGG
          TAAATTGGGT GCGCCAGGTC CCCGGTCGGG GACTCGAGTG GATGGGCTGG
          TTCACTGGGT GCGGCGGGCC CCTGGACAGG GCCTTCAGTG GATGGGGTGG
          TACATTGGAT AAGACAGGCC CCTGGAAAGG GCCTCGAATG GATCGCGTGG
          TACATTGGGT CCGGCTCATT CCTGGCAGGG GCTTTGAGTG GATAGGGTGG
          TACATTGGGT CCGACTCATT CCCGCCAAGG GCTTCGAGTG GATAGGGTGG
          TACAGTGGTT CCGGCACGTC CCTGGAAGGG GGTTTGAATG GATTGGGTGG
          TACATTGGGT AAGACAGGCC CCTGGAAAGG GCCTCGAATG GATCGCGTGG
          TTCATTGGCT GCGACAGGCC CCTGGACAAG GGCTTGAGTG GCTGGGGTGG
          TACATTGGAT TAGACAGGCC CCTGGAAAGG GCCTCGAATG GATTGCGTGG
          TAAATTGGGT GCGCCAGATT CCCGGTCGGG GACTCGAGTG GATGGGCTGG
          TCAACTGGGT CCGCCACATT CCCGGAAGAG GCTTTGAGTG GATGGGATGG
          TACATTGGAT AAGACAGGCC CCTGGAAAGG GCCTCGAATG GATCGCATGG
          TAAATTGGGT GCGGCAGGTC CCCGGTCGGG GACCCGAGTG GATGGGCTGG
          TAAATTGGAT TCGCCTGGCC CCCGGAAGAC GGCCTGAGTG GATGGGATGG
          TACAATGGTT CCGGCACGTC CCTGGAAGGG GGTTTGAGTG GATTGGGTGG
          TACATTGGGT CCGCCTCATT CCTGCCAGGG GCTTTGAGTG GATAGGGTGG
          TACATTGGTT CCGACAGGTC CCTGGAGGGA GACCTGAATG GATGGGATGG
          TACATTGGAT CAGACAGGCC CCTGGAAAGG GCCTCGAATG GATCGCGTGG
          TACATTGGTT CCGGCACGTC CCTGGAAGGG GATTTGAGTG GATGGGGTGG
          TACATTGGAT AAGACAGGCC CCTGGAAAGG GGCTTGAGTG GATTGGGTGG
          TCAATTGGGT CCGCCACATT CCCGGAAGAG GGTTTGAGTG GATGGGGAGG
          TCCATTGGGT CCGACTCATT CCTGCCAGGG GCTTCGAGTG GATAGGGTGG
          TAAACTGGGT GCGCCAGGAC ATCGGCAAGC GACCAGAGTG GATGGGCTGG
          TAAATTGGGT GCGCCAAGAC CCCGGCAAGG GACCAGAGTG GATGGGCTGG
          TCAATTGGGT GCGGCAGGCC CCCGGAAAGG GCCTTGAATG GATGGGGTGG
          TCAACTGGGT CCGCCACATT CCCGGAAGAG GGTTTGAGTG GATGGGGAGG
          TACATTGGGT CCGACTCATT CCTGCCAGGG GCTTTGAGTG GATAGGGTGG
          TCAATTGGGT CCGCCACATT CCCGGAAGAG GGTTTGAGTG GATGGGATGG
          TTCATTGGGT CCGCTTCAGC CCTCGGTTTG GCTTTGAGTG GATCGGCTGG
          TACATTGGTT CCGACAGGTC CCTGGAGGGA GACCTGAATG GATGGGGTGG
          TAAACTGGGT GCGCCAAGAC CCCGGCAAGG GACCAGAGTG GATGGGCTGG
          TACATTGGGT CCGGCTCATT CCTGCCAGGG GCTTTGAGTG GATAGGGTGG
          TAAATTGGGT GCGCCAGGTC CCCGGTCGGG GACTCGAGTG GATGGGCTGG
          TTCATTGGGT CCGCCTCATT CCTGACAAGG GATTTGAGTG GATTGGGTGG
          TAAATTGGGT GCGCCAGGAC ATCGGCAAGG GACCAGAGTG GATGGGCTGG
          TTCATTGGGT CCGTTTCAAC CGTCGATATG GCTTTGAGTG GATCGGCTGG
          TAAATTGGGT GCGCCAGGTC CCCGGTCGGG GACCCGAGTG GATGGGCTGG
          TAAACTGGGT GCGCCAAGAA CCCGGCAAGG GGCCCGAATG GATGGGTTGG
          TCAACTGGGT GCGGCAGGCC CCCGGAAAGG GCCTTGAATG GATGGGGTGG
          TACATTGGAT ACGACAGGCC CCTGGAAAGG GCCTCGAATG GATCGCGTGG
          TACACTGGAT ACGACAGGCC CCGGGGGGGA GTCTTGAATG GATAGGCTGG
          TAAACTGGGT GCGCCAGGAC ATCGGCAAGC GACCAGAGTG GATGGGCTGG
          TAAACTGGGT GCGCCAGGAC CCCGGCAAGG GACCAGAGTG GATGGGCTGG
          TTCATTGGGT CCGCTTCAAC CGTCGATATG GCTTTGAGTG GATCGGCTGG
          TTCATTGGGT CCGTTTCAAC CGTCGATATG GCTTTGAGTG GATCGGCTGG
          TACATTGGAT AAGACAGGCC CCTGGAAAAG GCCTCGAATG GATCGCGTGG
          TACATTGGAT AAGACAGGCC CCTGGAAAGG GCCTCGAATG GATCGCGTGG
          TATATTGGTT TCGGCACGTC CCTGGAAGAA AAATTGAGTG GATCGGCTGG
          TACACTGGGT CCGTCACGTC CCTGAAAAGG GACTTGAGTG GATGGGATGG
          TACATTGGAT TAGACAGGCC CCCGGAAAGG GCCTCGAATG GATCGCGTGG
          TACATTGGGT AAGACAGGCC CCTGGAAGGG GCCTCGAATG GATCGCATGG
          TACATTGGTT CCGGCACGTC CCTGGANAGG GGTTTGAGTG GATGGGTGGC
          TACATTGGAT ACGACAGGCC CCTGGAAAGG GCCTCGAATG GATCGCGTGG
          TCAATTGGGT CCGCCACATT CCCGGAAGAG GATTTGAGTG GATGGGATGG
          TACATTGGGT CCGACTCATC CCCGCAAAGG GATTTGAGTG GATAGGGTGG
          TACATTGGGT CCGATTCAAC CCTCGATATG GCTTTGAGTG GATCGGGTGG
          TACACTGGAT ACGACAAGTC CCGGGGAAGA ATCTTGAATG GATAGGCTGG
          TATATTGGTT TCGACACGTC CCTGGAAGAA AAATTGAGTG GATCGGGTGG
          TACATTGGTT CCGACAGGTC CCTGGAGGGA GACCTGAATG GATGGGATGG
          TAAACTGGGT GCGCCAGGAC ATCGGCAAGA GACCGGAGTG GCTGGGCTGG
          TTCATTGGGT CCGACACATT CCTGACAAGG GATTTGAATG GATAGGATGG
          TACATTGGAT AAGACAGGCC CCTGGAAAGG GCCTCGAATG GATCGCGTGG
          TTCATTGGGT CCGTTTCAAC CGTCGATATG GCTTTGAGTG GATCGGCTGG
          TATATTGGTT TCGGCACATC CCTGGAAGAA ATATTGAGTG GATTGGGTGG
          TCAATTGGGT CCGCCACATT CCCGGAAGAG GATTTGAGTG GATGGGATGG
          TAAACTGGGT GCGCCAAGAC CCCGGCAAGG GACCAGAGTG GATGGGCTGG
          TAAACTGGGT GCGCCAGGAC ATCGGCAAGG GACCAGAGTG GATGGGCTGG
          TACACTGGGT CCGACTCATT CCTGACAAGG GATTTGAGTG GATAGGATGG
          TACATTGGAT AAGACAGGCC CCTGGAAAGG GGCTTGAGTG GATTGGGTGG
          TATACTGGTT TCGACACGTC CCTGGAAGAA AAATTGAGTG GATCGGGTGG
          TACATTGGAT AAGACAGGCC CCTGGAAAGG GGCTTGAGTG GATCGGGTGG
          TCAATTGGGT CCGCCACATT CCCGGAAGAG GGTTTGAGTG GATGGGGAGG
          TTCATTGGGT CCGTTTCAAT CGTCGATATG GCTTTGAGTG GATCGGCTGG
          TACATTGGGT CCGATTCATT CCGGAGAAGG GATTTGAGTG GATAGGGTGG
          TACATTGGGT CCGGCTCATT CCTGCCAGGG GCTTTGAGTG GATAGGGTGG
          TAAACTGGGT GCGCCAGGAC ATCGGAAAGG GACCTGAATG GATGGGTTGG
          TACACTGGAT ACGACAGGCC CCGGGGGGGG GTCTTGAATG GATAGGCTGG
          TTAACTGGGT GCGCCAGGAC ATCGGCAAGG GACCAGAGTG GATGGGCTGG
          TCAATTGGGT CCGCCACATT CCCGGAAGAG GGTTTGAGTG GATGGGGAGG
          TACATTGGGT CCGACTGATT CCTGGCAGGG GACTTGAGTG GATAGGGTGG
          TACACTGGAT TCGGCAGGCC CCTGGAAAAG GGCTGCAGTG GATGGGCTGG
          TACACTGGAT ACGACAAGTC CCGGGGGGGC ATCCCGAATG GATAGGCTGG
          TTCATTGGGT CCGTTTCAAT CGTCGATATG GCTTTGAGTG GATCGGCTGG
          TCAATTGGGT GCGGCAGGCC CCCGGAAAGG GCCTTGAATG GATGGGGTCG
          TTCATTGGGT CCGCTTCTTT CCTGACAAGG GATTTGAGTG GATTGGATGG
          TATATTGGTT TCGGCACATC CCTGGAAGAA ATATTGAGTG GATCGGGTGG
          TACATTGGGT CCGATTCATT CCGGAGAAGG GATTTGAGTG GATAGGATGG
          TTCATTGGGT CCGCTTCTTC CCTGATAAGG GATTTGAGTG GATTGGATGG
          TACATTGGGT CCGGCTCACT CCTGCCAGGG GCTTTGAGTG GATAGGGTGG
          TACATTGGAT ACGACAGGCC CCTGGAAGGG GCCTCGAATG GATCGCGTGG
          TCAATTGGGT CCGCCACATT CCCGGAAGAG GGTTTGAGTG GATGGGATGG
          TACACTGGAT ACGACAAGTC CCGGGGGGGC ATCCCGAATG GATAGGCTGG
          TCAATTGGGT CCGCCACGTT CCCGGAAGAG GGTTTGAGTG GCTGGGATGG
          TCAATTGGGT GCGGCAGGCC CCCGGAAAGG GCCTTGAATG GATGGGGTGG
          TCAATTGGGT CCGCCACATT CCCGGAAGAG GGTTTGAGTG GATGGGATGG
          TTCATTGGGT CCGCCTCATT CCTGACAAGG GATTTGAGTG GATTGGATGG
          TAAACTGGGT GCGACAGGCC CCCGGTAAGG GCCTTGAATG GATGGGATGG
          TTCATTGGGT CCGCCTCATT CCTGACAAGG GATTTGAGTG GATTGGATGG
          TACACTGGNN NNNNNNNNNN NNNNNNNNNN NNNNNNNNNN NNNNNNNNNN
          TCAATTGGGT CCGTCATATT CCCGGAAGAG GATTTGAGTG GATGGGATGG
          TACATTGGGT CCGGCTCACT CCTGCCAGGG GCTTTGAGTG GATAGGGTGG
          TCAACTGGGT GCGACAGGCC ACTGGGCAAG GTCTTGAATA CATGGGATGG
          TAAACTGGGT GCGCCAGGAC ATCGGCAAGC GACCAGAGTG GATGGGCTGG
          TACACTGGGT CCGACACGTC CCTGGAAAGG GATTTGAGTG GATGGGATGG
          TATATTGGTT TCGACACATC CCTGGAAGAA ATATTGAGTG GATCGGGTGG
          TACATTGGAT AAGACAGGCC CCTGGAAAAG GCCTCGAATG GATCGCGTGG
          TACACTGGAT ACGACAAGTC CCGGGGGGGC ATCCCGAATG GATAGGCTGG
          TCAATTGGGT CCGCCACATT CCCGGGAGAG GATTTGAGTG GATGGGATGG
          TCAATTGGGT CCGTCACATT CCCGGAAGAG GGTTTGAGTG GATGGGATGG
          TACATTTCAT AAGACAGGCC CCTGGAAAGG GGCTTGAGTG GATTGGGTGG
          TAAATTGGGT GCGCCAGGAC ATCGGCAAGG GACCAGAGTG GCTGGGCTGG
          TAAATTGGGT GCGCCAGGAC ATCGGCAAGG GACCAGAGTG GNTGGGCTGG
          TACACTGGAT ACGACAAGTC CCGGGGGGGC ATCTTGAATG GATAGGCTGG
          TACATTGGGT AAGACAGGCC CCTGGAAAGG GCCTCGAATG GATCGCGTGG
          TACATTGGAT AAGACAGGCC CCTGGAAAGG GCCTCGAATG GATCGCGTGG
          TAAATTGGGT CCGCCAGGTC CCCGGAAAAG GATTTGAATT AATGGGATGG
          TAAATTGGGT GCGCCAGGAA ATCGGCAAGG GACCAGAGTG GCTGGGCTGG
          TGAACTGGGT GCGCCAGGTC CCCGGTCGGG GACTCGAGTG GATGGGCTGG
          TAAATTGGGT GCGCCAGGAA ACCGGCAAGG GACCAGAGTG GCTGGGCTGG
          TCAATTGGGT CCGCCACATT CCCGGAAGAG GGTTTGAGTG GATGGGGAGG
          TTAACTGGGT GCGCCAGGAC ATCGGCAAGG GACCAGAGTG GATGGGCTGG
          TACATTGGGT CCGACTCATC CCTGGCAAGG GATTTGAGTG GATAGGGTGG
          TAAATTGGGT GCACCAGGAA ATCGGCAAGG GACCAGAGTG GCTGGGCTGG
          TTAATTGGGT GCGCCAGGTC CCCGGTCGGG GACTCGAGTG GATGGGCTGG
          TCAACTGGGT CCGCCACATT CCCGGAAGAG GGTTTGAGTG GATGGGGAGG
          TACATTGGGT CCGACTCATT CCTGACAAGG GATTTGAGTG GATAGGATGG
          TACATTGGGT CCGGCTCATT CCTGCCAGGG GCTTTGAGTG GATAGGGTGG
          TCAACTGGGT GCGCCAGGAG ACCGGCAAGG GACCAGAGTG GATGGGGTGG
          TTCATTGGGT CCGCCTCATT CCTCACAAGG GATTTGAGTG GATTGGATGG
          TACATTGGGT CAGACAGGCC CCTGGAAAGG GCCTCGAATG GATCGCGTGG
          TCAGCTGGGT GCGACAGGCC CCCGGTAAGG GGCTTGAATG GATGGGGTGG
          TCAATTGGGT CCGTCACATT CCCGGAAAAG GGTTTGAGTG GATGGGATGG
          TACATTGGTT CCGGCACGTC CCTGGAAGGG GATTTGAGTG GATGGGGTGG
          TAAATTGGGT GCGCCAGGTC CCCGGTCGGG GACTCGAGTG GATGGGCTGG
          TGCACTGGGC GCGACAGGCC CCTGGACACG GGCTTGAGTG GATGGGAAGG
          TAAACTGGGT GCGCCAGGAC CCCGGCAAGG GACCAGAGTG GATGGGCTGG
          TACATTGGGT CCGCCTCATT CCTGCCAGGG GCTTTGAGTG GATAGGGTGG
          TACACTGGAT ACGACAAGTC CCGGGGGGGC ATCCCGAATG GATAGGCTGG
          TACATTGGAT TAGACAGGCC CCTGGAAAGG GCCTCGAATG GATTGCGTGG
          TATATTGGTT CCGCCACGTC CCTGGAAGGG GAATTGAGTG GATCGGTTGG
          TAAATTGGGT GCGCCAAGTC CCCGGTCGGG GACTCGAGTG GATGGGCTGG
          TACATTGGGT CCGACTCACT CCTTCCAGGG GCTTCGAGTG GATAGGGTGG
          TACACTGGGT GCGACAGGCC CCTGGACAAG GGCTTGAGTG GATGGGATGG
          TAAATTGGGT GCGCCAAGAA ACCGGCAAGG GACCAGAGTG GCTGGGCTGG
          TCAATTGGGT CCGCCACATT CCCGGAAGAG GCTTTGAGTG GATGGGATGG
          TTCATTGGGT GCGCTTCAAC CCTCGGTATG GCTTTGAGTG GATCGGCTGG
          TACACTGGAT ACGACAAGTC CCGGGGGGGC ATCCCGAATG GATAGGCTGG
          TCAATTGGGT CCGCCACATT CCCGGAAGAG GGTTTGAGTG GATGGGGAGG
          TCAATTGGGT CCGCCAGATT CCCGGAAGAG GTTTTGAGTG GATGGGTTGG
          TACATTGGGT GCGACAGGCC CCCGGTAAGG GGCTTGAATG GATGGGGTGG
          TACATTGGGT CCGACTCATT CCTGGCAGGG GATTTGAGTG GATAGGGTGG
          TACATTGGGT CCGACTGACT CCTGACAAGG GATTTGAGTG GATAGGATGG
          TACATTGGAT AAGACAGGCC CCTGGAAAGG GCCTCGAGTG GATCGCGTGG
          TTAATTGGGT GCGCCAAGAC CCCGGCAAGG GACCAGAGTG GATGGGCTGG
          TATATTGGTT TCGGCACGTC CCTGAAAGGG GATTTGAGTG GATGGGGTGG
          TGCACTGGGT GCGACAGGCC CCTGGACAAG GCCTTGAGTG GATGGGACTA
          TACACTGGGT GCGACAGGCC CCTGGACAAG GGCTTGAGTG GATGGGATGG
          TAAATTGGGT GCGCCAGGAA ATCGGCAAGA GACCGGAGTG GATGGGTTGG
          TAAATTGGGT GCGCCAGGTC CCCGGTCGGG GACTCGAGTG GATGGGCTGG
          TACACTGGGT GCGACAGGCC CCTGGACAAG GGTTTGAGTG GATGGGATGG
          TAAATTGGGT GCGCCAGGAC ATCGGCAAGG GACCAGAGTG GCTGGGCTGG
          TCACTTGGGT GCGACAGGCC CCCGGAAAGG GCCTTGAATG GATGGGGTCG
          TACATTGGAT ACAACAGGCC CCTGGAAAGG GCCTCGAATG GATCGCGTGG
          TTCACTGGAT CCGACACGTC CCTGGAAGGG GACTTGAGTG GATGGGGTGG
          TACACTGGGT CCGTCACGTC CCTGAAAAGG GACTTGAGTG GATGGGATGG
          TAAATTGGGT GCGCCAGGTC CCCGGTCGGG GACTCGAGTG GATGGGCTGG
          TACATTGGGT CCGACTCATT CCTGACAAGG GATTTGAGTG GATAGGATGG
          TAAACTGGGT GCGCCAGGAC ATCGGCAAGG GACCAGAGTG GATGGGCTGG
          TACATTGGAT AAGACAGGCC CCTGGAAAGG GCCTCGAATG GATCGCGTGG
          TCAATTGGGT CCGCCAGATT CCCGGAAGAG GGTTTGAGTG GATGGGTTGG
          TTCATTGGGT CCGCCTCATT CCTGACAAGG GATTTGAGTG GATTGGATGG
          TACATTGGGT CCGACTGATT CCTGGCAGGG GATTTGAGTG GATAGGGTGG
          TACACTGGAT ACGACAAGTC CCGGGGGGGA ATCTTGAATG GATAGGCTGG
          TACATTGGAT AAGACAGGCC CCTGGAAAGG GCCTCGAATG GATCGCGTGG
          TGAATTGGGT CCGCTACATT CCCGGAAGAG GATTTGAGTG GATGGGATGG
          TACACTGGAT CCGACACGTC CCTGGAAAGG GACTTGAGTG GATGGGATGG
          TACATTGGAT AAGACAGGCC CCTGGAAAGG GACTTGAGTG GATTGGGTGG
          TAAATTGGGT GCGCCAGGAC ATCGGCAAGG GACCAGAGTG GCTGGGCTGG
          TACATTGGAT AAGACAGGCC CCTGGAAAGG GGCTTGAGTG GATTGGGTGG
          TCAACTGGGT CCGCCACATT CCCGGAAGAG GGTTTGAGTG GATGGGGAGG
          TACATTGGGT CCGACTCATT CCTGGCAGGG GATTTGAGTG GATAGGGTGG
          TTCATTGGAT ACGACAGGCC CCTGGAAAGG GGCTTGAGTG GGTAGGGTGG
          TATATTGGTT TCGACACGTC CCTGGAAGAA AAATTGAGTG GATCGGGTGG
          TCAATTGGGT CCGCCACATT CCCGGAAGAG GCTTTGAGTG GATGGGATGG
          TCAATTGGGT CCGTCACATT CCCGGAAAAG GGTTTGAGTG GATGGGATGG
          TCAATTGGGT CCGTCATATT CCCGGAAGAG GATTTGAGTG GATGGGATGG
          TACATTGGGT CCGACTGATT CCTGGCAGGG GACTTGAGTG GATAGGGTGG
          TAAATTGGGT GCGCCAGGTC CCCGGTCGGG GACTCGAGTG GATGGGCTGG
          TAAACTGGGT GCGCCAGGAC ATCGGCAAGC GACCAGAGTG GATGGGCTGG
          TCAATTGGGT CCGCCACATT CCCGGAAGAG GGTTTGAGTG GATGGGATGG
          TACACTGGGT CCGGCTCACT CCTGGCAGGG GCTTTGAGTG GATAGGATGG
          TAAATTGGGT GCGCCAGGAC ATCGGCAAGG GACCAGAGTG GCTGGGCTGG
          TACATTGGGT CCGACTGATT CCTGGCAGGG GACTTGAGTG GATAGGGTGG
          TATATTGGTT TCGACACATC CCTGGAAGAA ATATTGAGTG GATCGGGTGG
          TATATTGGTT TCGGCACATC CCTGGAAGAA ATATTGAGTG GATCGGGTGG
          TACATTGGGT TCGATTCATT CCGGAGAAGG GCTTTGAGTG GATAGGATGG
          TACAATGGTT CCGGCACGTC CCTGGAAGGG GGTTTGAGTG GATTGGGTGG
          TTCATTGGGT CCGCCTCATT CCTGACAAGG GATTTGAGTG GATTGGATGG
          TAAATTGGGT GCGCCAGGAC ATCGGAAAGG GACCTGAATG GATGGGTTGG
          TTCATTGGGT CCGACTCATT CCTGAGAAGG GATTTGAGTG GATAGGATGG
          CACATTGGGT GCGGCAGGCC CCTGGACACG GCCCAGAGTG GATGGGATTC
          TTCATTGGGT CCGACTCATT CCTGAGAAGG GGTTTGAGTG GATAGGATGG
          TACATTGGAT AAGACAGGCC CCTGGAAAGG GCCTCGAATG GATCGCGTGG
          TCCACTGGGT CCGACACGTC CCTGGAAAGG GATTTGAGTG GATGGGATGG
          TGTATTGGTT TCGCCACGTC CCTGGAAGGG GATTTGAGTG GATGGGGTGG
          TACATTGGAT AAGACAGGCC CCTGGAAAGG GCCTCGAATG GATCGCGTGG
          TCAATTGGGT CCGTCACATT CCCGGAAAAG GGTTTGAGTG GATGGGATGG
          TAAATTGGGT GCGCCAGGAC ATCGGCAAGG GACCAGAGTG GCTGGGCTGG
          TACATTGGGT CCGGCTCATT CCTGCCAGGG GCTTTGAGTG GATAGGGTGG
          TACATTGGTT CCGACAGGTC CCTGGAGGGG GACTTGAGTG GATGGGGTGG
          TACACTGGAT ACGACAGGCC CCGGGGGGAG TCGTTGAATG GATAGGCTGG
          TCAACTGGGT GCGACAGGCC ACTGGACAGG GGCTTGAGTG GATGGCCTGG
          TACATTGGAT AAGACAGGCC CCTGGAAAGG GGCTTGAGTG GATCGGGTGG
          TACATTGGGT AAGACAGGCC CCTGGAAAGG GCCTCGAATG GATCGCGTGG
          TCAATTGGGT CCGCCACATT CCCGGAAGAG GCTTTGAGTG GATGGGATGG
          TAAATTGGGT GCGCCAAGAG ATCGGCAAGG GACCCGAGTG GCTGGGCTGG
          TACATTGGGT CCGATTCCAC CCTCGCTATG GCTTTGAATG GATCGGGTGG
          TGAATTGGGT GCGCCAGGTC CCCGGTCGGG GACTCGAATG GATGGGCTGG
          TCAATTGGGT CCGTTACATT CCCGGAAAAG GGTTTGAGTG GATGGGATGG
          TTAACTGGGT GCGCCAGGAC ATCGGCAAGG GACCAGAGTG GATGGGCTGG
          TACACTGGAT ACGACAAGTC CCGGGGGGGC ATCCCGAATG GATTGGCTGG
          TACATTGGGT CCGCCACGTC CCTGGAAGGG GGCTTGAGTG GATGGGATGG
          TACATTGGAT AAGACAGGCC CCTGGAAAGG GCCTCGAATG GATCGCGTGG
          TCAATTGGGT CCGCCACATT CCCGGAAGAG GGTTTGAGTG GATGGGATGG
          TACATTGGGT CCGACTCATT CCTGACAAGG GATTTGAGTG GATAGGATGG
          TAAATTGGGT GCGCCAGGTC CCCGGTCGGG GACTCGAATG GATGGGCTGG
          TACATTGGGT CCGGCTCATT CCTGCCAGGG GCTTTGAGTG GATAGGCTGG
          TCAATTGGGT CCGCCACATT CCCGGAAGAG GGTTTGAGTG GATGGGGAGG
          TACACTGGAT AAGACAGGCC CCTGGAAGGG GCCTCGAATG GATCGCATGG
          TCAATTGGGT CCGCCACATT CCCGGAAGAG GGTTTGAGTG GATGGGATGG
          TACATTGGAT AAGACAGGCC CCTGGAAAGG GCCTCGAATG GATCGCGTGG
          TCAATTGGGT CCGCCACATT CCCGGAAGAG GGTTTGAGTG GATGGGATGG
          TACATTGGGT CCGCCTCATT CCTGCCAGGG GCTTTGAGTG GATAGGGTGG
          TCAACTGGGT GCGACAGGCC ACTGGACAAG GGCTTGAGTG GATGGGATGG
          TTAATTGGGT GCGCCAGGTC CCCGGTCGGG GACTCGAGTG GATGGGCTGG
          TACACTGGGT CCGACTGATT CCTGGCAGGG GACTTGAGTG GATAGGATGG
          TCAATTGGGT GCGGCAGGCC CCCGGAAAGG GCCTTGAATG GATGGGGTCG
          TACATTGGGT CCGACTCCTT CCTGGCAAGG GATTTGAGTG GATAGGGTGG
          TCAATTGGAT GCGACAGGCC CCCGGAAAGG GCCTTGAATG GATGGGGTGG
          TACATTGGGT CCGACTCATT CCTGACAAGG GATTTGAGTG GATAGGATGG
          TCAATTGGGT CCGCCACATT CCCGGAAGAG GCTTTGAGTG GATGGGATGG
          TAAATTGGGT GCGCCAGGAC ATCGGCAAGG GACCAGAGTG GCTGGGCTGG
          TACACTGGAT ACGACAGGCC CCGGGGGGGA GTCTTGAATG GATAGGCTGG
          TCAATTGGGT GCGGCAGGCC CCCGGAAAGG GCCTTGAGTG GATGGGGTGG
          TAAACTGGGT GCGCCAAGAC CCCGGCAAGG GACCAGAGTG GATGGGCTGG
          TCAATTGGGT CCGCCACATT GCCGGAAGAG GATTTGAGTG GATGGGATGG
          TATATTGGTT TCGACACGTC CCTGGAAGAA AAATTGAGTG GATCGGGTGG
          TACACTGGGT CCGACTGATT CCTGGCAGGG GACTTGAGTG GATAGGGTGG
          TAAATTGGGT GCGCCAGGTC CCCGGTCGGG GACTCGAATG GATGGGCTGG
          TAAATTGGGT GCGCCAGGTC CCCGGTCGGG GACCCGAGTG GATGGGCTGG
          TACATTGGGT CCGATTCATT CCGGAGAAGG GATTTGAGTG GATAGGATGG
          TAAACTGGGT GCGACAGGCC CCCGGTAAGG GGCTTGAATG GATGGGGTGG
          TACATTGGGT CCGGCTCATT CCTGCCAGGG GCTTTGAGTG GATAGGGTGG
          TACATTGGGT CCGACTCACT CCTGCCAGGG GCTTTGAGTG GATAGGGTGG
          TAAATTGGGT CCGCCAGGTC CCCGGAAAAG GATTTGAATT CATGGGATGG
          TCCATTGGGT CCGGCACGCC CCTGGAAAGG GGCTTGAGTG GATGGGATGG
          TACATTGGGT CCGCCACGTC CCTGGAAGGG GGCTTGAGTG GATGGGATGG
          TACATTGGGT AAGACAGGCC CCCGGAAAGG GCCTCGAGTG GATCGCGTGG
          TGCACTGGGT GCGCCAAGAT CCCGGCAAGG GACCAGAGTG GATGGGCTGG
          TACATTGGAT AAGACAGGCC CCTGGAAAGG GCCTCGAATG GATCGCGTGG
          TATACTGGTT TCGACACGTC CCTGGAAGAA AAATTGAGTG GATCGGGTGG
          TACACTGGAT CCGACACGTC CCTGGAAAGG GCCTTGAGTG GATGGGATGG
          TACATTGGGT CCGCCTCATT CCTGCCAGGG GCTTTGAGTG GATAGGGTGG
          TAAATTGGGT GCGGCAGGTC CCCGGTCGGG GACCCGAGTG GATGGGCTGG
          TAAATTGGAT TCGCCTGGCC CCCGGAAGAA GGCCTGAGTG GATGGGATGG
          TACATTGGGT CCGGCACGTC CCTGGAAAGG GACTTGAATG GATGGGGTGG
          TACATTGGAT TAGACAGGCC CCTGGAAAGG GCCTCGAATG GATCGCGTGG
          TTCACTGGGT CCGGCACGTC CCTGGAAAGG GACTTGAATG GATGGGGTGG
          TAAATTGGGT GCGCCAGGTC CCCGGCCGGG GATTCGAGTG GATGGGCTGG
          TAAATTGGGT GCGCCAGGAA ATCGGCAAGA GACCGGAGTG GCTGGGCTGG
          TACATTGGGT CCGACTCACT CCTTCCAGGG GCTTCGAGTG GATAGGGTGG
          TCAATTGGGT CCGCCACATT CCCGGAAGAG GGTTTGAGTG GATGGGATGG
          TCAATTGGCT CCGCCACATT CCCGGAAGAG GGTTTGAGTG GATGGGGAGG
          TCAATTGGGT CCGCCACATT CCCGGAAGAG GGTTTGAGTG GATGGGATGG
          TTCATTGGAT AAGACAACTT CCTGGAAAAG GCCTCGAATG GATCGCGTGG
          TACATTGGGT CCGGCTCACT CCTGCCAGGG GCTTTGAGTG GATAGGGTGG
          TAAACTGGGT GCGCCAGGAC CCCGGCAAGG GACCAGAGTG GATGGGCTGG
          TACATTGGAT ACGACAGGCC CCTGGAAAGG GCCTCGAATG GATCGCGTGG
          TACATTGGGT CCGCCTCATT CCTGCCAGGG GCTTTGAGTG GATAGGGTGG
          TATATTGGTT TCGGCACATC CCTGGAAGAA ATATTGAGTG GATCGGGTGG
          TAAACTGGGT GCGCCACGAC ATCGGCAAGG GACCAGAGTG GATGGGCTGG
          TACAATGGTT CCGGCACGTC CCTGGAAGGG GGTTTGAGTG GATTGGGTGG
          TCAATTGGGT CCGCCACATT CCCGGAAGAG GGTTTGAGTG GATGGGGAGG
          TAAATTGGGT GCGCCAGGTC CCCGGTCGGG GACTCGAGTG GATGGGCTGG
          TCAATTGGGT CCGCCACATT CCCGGAAGAG GGTTTGAGTG GATGGGGAGG
          TAAACTGGAT TCGCCTGGTC CCCGGAAGAA GGCCTGAGTG GATGGGATGG
          TTCACTGGAT CCGACACGTC CCTGGAAGGG GACTTGAGTG GATGGGGTGG
          TACATTGGGT CCGACTCATC CCTGGCAAGG GATTTGAGTG GATAGGGTGG
          TAAACTGGGT GCGACAGGCC CCCGGAAAGG GCCTTGAATG GATGGGGTCG
          TACATTGGGT CCGACTCATT CCTGGCAAGG GATTTGAGTG GATAGGGTGG
          TATATTGGTT CCGCCACGTC CCTGGAAGGG GAATTGAGTG GATCGGGTGG
          TACATTGGGT AAGACAGGCC CCTGGAAAGG GCCTCGAATG GATCGCGTGG
          TACAGTGGTT CCGGCACGTC CCTGGAAGGG GGTTTGAATG GATTGGGTGG
          TATATTGGTT TCGGCACGTC CCTGGAAGAG AAATTGAGTG GATCGGGTGG
          TACATTGGAT AAGACAGGCC CCTGGAAAGG GCCTCGAATG GATCGCGTGG
          TACATTGGAT AAGACAGGCC CCTGGAAAGG GCCTCGAATG GATCGCATGG
          CANNNTTGGT AAGACAGGCC CTCGGAAAGG GCCTCGAATG GATCGCGTGG
          TACACTGGAT CCGACACATC TCTGGAAAGG GACTTGAGTG GATGGGGTGG
          TCAATTGGGT GCGACAGGCC CCCGGAAAGG GCCTTGAATG GATGGGGTGG
          TCAATTGGGT CCGTCACATT CCCGGAAAAG GGTTTGAGTG GATGGGATGG
          TACATTGGAT AAGACAGGCC CCTGGAAAGG GCCTCGAATG GATCGCATGG
          TTCATTGGGT CCGCTTCTTC CCTGATAAGG GATTTGAGTG GATTGGATGG
          TCAACTGGGT CCGCCACATT CCCGGAAGAG GGTTTGAGTG GATGGGGAGG
          TCAATTGGGT CCGCCACTTT CCCGGAAGAG GGTTTGAGTG GATGGGATGG
          TACATTGGAT AAGACAGGCC CCTGGAAAGG GCCTCGAATG GATCGCGTGG
          TACATTGGAT ACGACAGGCC CCTGGAAAGG GCCTCGAATG GATCGCGTGG
          TACATTGGAT AAGACAGGCC CCTGGAAAGG GCCTCGAATG GATCGCGTGG
          TACACTGGGT CCGGCTCACT CCTGCCAGGG GCTTTGAGTG GATAGGGTGG
          TACATTGGAT AAGACAGGCC CCTGGAAAGG GCCTCGAATG GATCGCCTGG
          TAAATTGGGT GCGCCAAGTC CCCGGTCGGG GACTCGAGTG GATGGGCTGG
          TAAATTGGGT CCGCCAGGTC CCCGGAAAAG GATTTGAATT CATGGGATGG
          TCCATTGGGT CCGGCACGCC CCTGGAAAGG GACTTGAGTG GATGGGATGG
          TCAATTGGGT CCGCCATATT CCCGGAAGAG GGTTTGAGTG GATGGGATGG
          TACATTGGGT CCGACTCATT CCTAATAAGG GATTTGAGTG GATAGGATGG
          TACATTGGGT CCGACTCATT CCTGCCAGGG GCTTTGAGTG GATAGGGTGG
          TTCATTGGGT CCGACTCATT CCTGACAAGG GATTTGAGTG GATAGGGTGG
          TAAACTGGGT GCGCCAGGAC ATCGGCAAGG GACTAGAGTG GATGGGTTGG
          TACATTGGGT CCGACTCATT CCGCACAAGG GATTTGAGTG GATAGGATGG
          TACATTGGGT AAGACAGGCC CCTGGAAGGG GCCTCGAATG GATCGCATGG
          TCAATTGGGT CCGCCACATT CCCGGAAGAG GGTTTGAGTG GATGGGATGG
          TACATTGGGT CCGACTCCTT CCTGGCAAGG GATTTGAGTG GATAGGGTGG
          TCAATTGGGT GCGACAGGCC CCCGGAAAGG GCCTTGAATG GATGGGGTGG
          TACATTGGGT CCGACTCATT CCTGACAAGG GATTTGAGTG GATAGGATGG
          TACATTGGAT AAGACAGGCC CCTGGAAAGG GCCTCGAATG GATCGCGTGG
          TTCATTGGGT CCGCTTCAGC CCTCGGTATG GCTTTGAGTG GATCGGCTGG
          TTAACTGGGT GCGCCAGGAC ATCGGCAAGG GACCAGAGTG GATGGGCTGG
          TACACTGGGT CCGACTCATT CCTGACAAGG GATTTGAGTG GATGGGATGG
          TACATTGGGT CCGGCTCATT CCTGGCAGGG GACTTGAGTG GATCGGCTGG
          TATATTGGTT TCGACACGTC CCTGGAAGAA AAATTGAGTG GATCGGGTGG
          TGAATTGGGT GCGCCAGGTC CCCGGTCGGG GACTCGAGTG GATGGGCTGG
          TTCATTGGGT CCGCTTCAGC CCTCGGTATG GCTTTGAGTG GATCGGCTGG
          TCAATTGGGT CCGCCACATT CCCGGAAGAG GGTTTGAGTG GATGGGATGG
          TACATTGGGT AAGACAGGCC CCTGGAAGGG GCCTCGAATG GATCGCATGG
          TAAATTGGGT GCGCCAGGTC CCCGGTCGGG GACTCGAGTG GATGGGCTGG
          TGCACTGGGT GCGACACGTC CCTGGAAAGG GATTTGAGTG GATGGGATGG
          TCAATTGGGT GCGGCAGGCC CCCGGAAAGG GCCTTGAGTG GATGGGGTGG
          TAAACTGGGT GCGCCAGGAA TCCGGCAAGG GACCAGAGTG GATGGGCTGG
          TACATTGGAT ACGACAGGCC CCTGGAAAGG GCCTCGAATG GATCGCGTGG
          TAAATTGGGT GCGCCAGAAA ATCGGCAAGA GCCCGGAGTG GCTGGGCTGG
          TACACTGGGT CCGACTCATT CCTGCCAGGG GGTTTGAATG GATAGGGTGG
          TTCATTGGGT CCGACTCATT CCTGACAAGG GATTTGAGTG GATTGGATGG
          TAAATTGGGT GCGCCAGGTC CCCGGTCGGG GACTCGAGTG GATGGGCTGG
          TACATTGGAT ACGACAGGCC CCTGGAAAGG GCCTCGAATG GATCGCGTGG
          TACATTGGGT CCGACTCATT CCTGACAAGG GATTTGAGTG GATAGGATGG
          TACATTGGGT CCGACTCACT CCTTCCAGGG GCTTCGAGTG GATAGGGTGG
          TTCATTGGGT CCGTTTCAAC CGTCGATATG GCTTTGAGTG GATCGGCTGG
          TATACTGGTT TCGGCACATC CCTGGAAGAA ACATTGAGTG GATCGGGTGG
          TACATTGGGT CCGGCTCACT CCTGCCAGGG GCTTTGAGTG GATCGGCTGG
          TACAATGGTT CCGACACGTC CCTGGAAGGG GGTTTGAGTG GATTGGGTGG
          TAAACTGGGT GCGCCAAGAT CCCGGCAAGG GACCAGAGTG GATGGGCTGG
          TAAATTGGGT GCGCCAGGAA ATCGGCAAGG GACCAGAGTG GCTGGGCTGG
          TCAATTGGGT CCGCCACATT CCCGGAAGAG GGTTTGAGTG GATGGGATGG
          TCAATTGGGT CCGCCACATT CCCGGAAGAG GGTTTGAGTG GATGGGGAGG
          TACATTGGGT CCGACTCATT CCCGCAAGGG GATTTGAGTG GATGGGTTGG
          TAAATTGGGT GCGACAGGCC CCCGGAAAGG GCCTTGAATG GATGGGGTCG
          TTCATTGGGT CCGACTCAGT CCTGTCAAGG GATTTGAGTG GATAGGATGG
          TCAATTGGGT CCGCCACATT CCCGGAAGAG GGTTTGAGTG GATGGGGAGG
          TAAACTGGGT GCGCCAGGAA CCTGGCAAGG GGCCCGAATG GATGGGTTGG
          TACATTGGAT AAGACAGGCC CCTGGAAAGG GCCTCGAATG GATCGCGTGG
          TCGATTGGGT CCGATACATT CCCGGAAGAG GATTTGAATG GATGGGATGG
          TCAACTGGGT CCGCCACATT CCCGGAAGAG GGTTTGAGTG GATGGGGAGG
          TTCATTGGGT CCGACTCATT CCTGACAAGG GATTTGAGTG GATAGGATGG
          TACATTGGAT ACGACAGGCC CCTGGAAAGG GCCTCGAATG GATCGCGTGG
          TACATTGGAT AAGACAGGCC CCTGGAAAGG GCCTCGAATG GATCGCGTGG
          TTCATTGGGT CCGCTTCTTT CCTGACAAGG GATTTGAGTG GATTGGATGG
          TACATTGGGT CCGACTCATT CCTGACAAGG GATTTGAGTG GATAGGATGG
          TACATTGGGT CCGGCTTACT CCTGCCAGGG GCTTTGAGTG GATAGGGTGG
          TACATTGGGT CCGACTCATT CCTGCCAGGG GCTTCGAGTG GATAGGGTGG
          TACATTGGGT CCGATTCATT CCTTCCAAGG GCTTCGAGTG GATAGGATGG
          TACACTGGAT ACGACAAGTC CCGGGGGGGC ATCCCGAATG GATAGGCTGG
          TTCATTGGGT CCGCTTCAGT CCTCGGTATG GTTTTGAGTG GATCGGCTGG
          TCAACTGGGT CCGCCACATT CCCGGAAGAG GCTTTGAGTG GATGGGATGG
          TACATTGGGT CCGGCTCACT CCTGCCAGGG GCTTTGAGTG GATAGGGTGG
          TACATTGGAT AAGACAGGCC CCTGGAAAGG GCCTCGAATG GATCGCGTGG
          TACATTGGGT CCGACTCACT CCTTCCAGGG GCTTCGAGTG GATAGGGTGG
          TAAATTGGGT GCGCCAGGTC CCCGGTCGGG GACTCGAGTG GATGGGCTGG
          TACATTGGGT CCGACTCATT CCTGCCAGGG GCTTTGAGTG GATAGGGTGG
          TTCATTGGGT CCGCTTCAAC CGTCGATATG GCTTTGAGTG GATCGGCTGG
          TCAATTGGGT GCGACAGGCC CCCGGAAAGG GCCTTGAATG GATGGGGTCG
          TCAATTGGGT CCGCCACATT CCCGGAAGAG GATTTGAGTG GATGGGATGG
          TCAATTGGGT CCGTCACATT CCCGGAAAAG GGTTTGAGTG GATGGGATGG
          TAAATTGGGT GCGCCAGGAA ATCGGCAAGA GACCGGAGTG GATGGGCTGG
          TACATTGGAT AAGACAGGCC CCTGGAAAGG GGCTTGAGTG GATTGCGTGG
          TACATTGGGT CCGGCTCACT CCTGCCAGGG GCTTTGAGTG GATAGGGTGG
          TAAACTGGGT GCGCCAAGAT CCCGGCAAGG GACCAGAGTG GATGGGCTGG
          TCAATTGGGT CCGCCACATT CCCGGAAGAG GATTTGAGTG GATGGGATGG
          TACACTGGGT GCGACAGGCC CCTGGACAAG GGCTTGAGTG GATGGGATAC
          TAAACTGGGT GCGCCAGGAC ATCGGCAAGG GACCAGAGTG GATGGGCTGG
          TACATTGGGT CCGGCTCACT CCTGCCAGGG GCTTTGAGTG GATAGGGTGG
          TACAGTGGTT CCGGCACGTC CCTGGAAGGG GGTTTGAATG GATTGGGTGG
          TTAATTGGGT GCGCCAAGAC CCCGGCAAGG GACCAGAGTG GATGGGCTGG
          TAAATTGGGT GCGCCAGGTC CCCGGTCGGG GACTCGAGTG GATGGGCTGG
          TACATTGGAT AAGACAGGCC CCTGGAAAGG GCCTCGAATG GATCGCATGG
          TATATTGGTT TCGACACGTC CCTGGAAGAA AGATTGAGTG GATCGGGTGG
          TATATTGGTT TCGGCACATC CCTGGAAGAA ATATTGAATG GATCGGGTGG
          TCAATTGGGT CCGCCACATT CCCGGAAGAG GGTTTGAGTG GATGGGATGG
          TCAATTGGGT CCGTCATATT CCCGGAAGAG GATTTGAGTG GATGGGATGG
          TACATTGGGT CCGACTGATT CCTGGCAGGG GATTTGAGTG GATAGGGTGG
          TTCATTGGGT CCGCCTCATT CCTGACAAGG GATTTGAGTG GATTGGATGG
          TACATTGGGT CCGATTCATT CCGGAGAAGG GATTTGAGTG GATAGGATGG
          TAAACTGGGT GCGCCAGGAC ATCGGCAAGG GACCAGAGTG GATGGGCTGG
          TACATTGGGT CCGACTCATT CCTGACAAGG GATTTGAGTG GATAGGATGG
          TACATTGGAT AAGACAGGCC CCCGGAAAGG GCCTCGAGTG GATCGCGTGG
          TATATTGGTT TCGGCACGTC CCTGGAAGAA AAATTGAGTG GATCGGGTGG
          TAAATTGGGT GCGCCAGGAA ATCGGCAAGA GACCGGAGTG GCTGGGCTGG
          TCAATTGGGT CCGCCACATT CCCGGAAGAG GGTTTGAGTG GATGGGATGG
          TACATTGGAT AAGACAGGCC CCTGGAAAGG GGCTTGAGTG GATTGGGTGG
          TACACTGGAT ACGACAAGTC CCGGGGGGCC ATCCCGAATG GATAGGCTGG
          TTCATTGGGT CCGCCTCATT CCTGACAAGG GATTTGAGTG GATTGGATGG
          TCAATTGGGT CCGCCACATT CCCGGAAGAG GGTTTGAGTG GATGGGGAGG
          TACATTGGGT CCGGCTCATT CCTGCCAGGG GCTTTGAGTG GATAGGGTGG
          TACACTGGAT ACGACAAGTC CCGGGGGGGC ATCCCGAATG GATTGGCTGG
          TCAATTGGGT CCGCCAGATT CCCGGAAGAG GGTTTGAGTG GATGGGATGG
          TACATTGGAT AAGACAGGCC CCTGGAAAGG GCCTCGAATG GATCGCGTGG
          TCCATTGGGT CCGACACAGC CCGCGAAAGG GATTTGAGTG GATGGGGTGG
          TTCATTGGGT CCGACTCATT CCTGTCAAGG GATTTGAGTG GATAGGATGG
          TACATTGGAT AAGACAGGCC CCTGGAAAGG GCCTCGAATG GATCGCGTGG
          TAAATTGGAT TCGCCTGGCC CCCGGAAAAA GGCCTGAGTG GATGGGATGG
          TCAATTGGGT CCGCCAGATT CCCGGAAGAG GGTTTGAGTG GATGGGATGG
          TTCATTGGGT CCGACTCATT CCTACCAGGG GCTTTGAGTG GATAGGGTGG
          TACATTGGAT AAGACAGGCC CCTGGAAAAG GCCTCGAATG GATCGCGTGG
          TACATTGGGT GAGACAGGCC CCCGGAAAGG GCCTCGAATG GATCGCGTGG
          TCAATTGGGT GCGACAGGCC CCCGGAAAGG GCCTTGAATG GATGGGGTCG
          TACATTGGGT CCGACTCATT CCTGACAAGG GATTTGAGTG GATAGGATGG
          TACATTGGAT ACGACAAGTC CCGGGGGGGC ATCCCGAATG GATAGGCTGG
          TACATTGGGT CCGACTCATT CCTGGCAAGG GATTTGAGTG GATAGGGTGG
          TCCACTGGGT GCGCCAGGTC CCCGGTCGGG GACTCGAGTG GATGGGCTGG
          TTCATTGGGT CCGACTCATT CCTGACAAGG GATTTGAGTG GATAGGATGG
          TTCATTGGGT CCGCTTCAGC CCTCGGTATG GCTTTGAGTG GATCGGCTGG
          TTCATTGGGT CCGACTCATT CCTGACAAGG GATTTGAGTG GATAGGATGG
          TCCACTGGGT CCGACACGTC CCTGGAAAGG GATTTGAGTG GATGGGATGG
          TACATTGGGT CCGGCACGTC CCTGGAAGGG GGCTTGAGTG GATGGGATGG
          TACACTGGGT GCGACAGGCC CCTGGACAAG GGCTTGAGTG GATGGGTTGG
          TATTTTGGTT TCGGTACATC CCTGGAAGAA ATATTGAGTG GATCGGGTGG
          TTCATTGGGT CCGCCTCATT CCTGACAAGG GATTTGAGTG GATTGGATGG
          TAAATTGGGT GCGCCAGGAA CCCGGCAAGG GGCCCGAATG GATGGGTTGG
          TAAATTGGAT TCGCCTGGCC CCCGGAAGAA GGCCTGAGTG GATGGGGTGG
          TACATTGGGT GAGACAGGCC CCTGGAAGGG GGCTTGAGTG GATTGGGTGG
          TCAGCTGGGT GCGACAGGCC CCTGGACAAG GGCTTGAGTG GATGGGATGG
          TACATTGGGT CCGACTCATC CCTGGCAAGG GATTTGAGTG GATAGGGTGG
          TAAATTGGGT GCGCCAGGTC CCCGGTCGGG GACCCGAGTG GATGGGCTGG
          TTCATTGGGT CCGACTCATT CCTGACAAGG GATTTGAGTG GATAGGATGG
          TTCATTGGGT CCGCTTCTTC CCTGATAAGG GATTTGAGTG GATTGGATGG
          TCAATTGGGT CCGCCACATT CCCGGAAGAG GATTTGAGTG GATGGGATGG
          TGCACTGGGT CCGTCACGTC CCTGAAAAGG GACTTGAGTG GATGGGATGG
          TTCATTGGGT CCGTTTCAAC CGTCGATATG GCTTTGAGTG GATCGGCTGG
          TACACTGGGT CCGACTGATT CCTGGCAGGG GACTTGAGTG GATGGGGTGG
          TACATTGGAT AAGACAGGCC CCTGGAAAGG GCCTCGAATG GATCGCGTGG
          TCAATTGGGT CCGCCAGATT CCCGGAAGAG GGTTTGAGTG GATGGGATGG
          TTCATTGGGT CCGCCTCATT CCTGACAAGG GATTTGAGTG GATTGGATGG
          TCAATTGGCT CCGCCACATT CCCGGAAGAG GGTTTGAGTG GATGGGGAGG
          TAAACTGGGT GCGCCAGGAC ATCGGGAAGG GACCAGAGTG GATGGGCTGG
          TACATTGGAT TAGACAGGCC CCTGGAAAGG GCCTCGAGTG GATCGCGTGG
          TAAATTGGGT GCGGCAGGTC CCCGGTCGGG GACCCGAGTG GATGGGCTGG
          TAAACTGGGT GCGCCAAGAC CCCGGCAAGG GACCAGAGTG GATGGGCTGG
          TAAATTGGGT GCGGCAGGTC CCCGGTCGGG GACCCGAGTG GATGGGCTGG
          TCAATTGGGT CCGCCACTTT CCCGGAAGAG GCTTTGAGTG GATGGGATGG
          TAAATTGGGT GCGCCAGGAC ATCGGCAAGC GACCAGAGTG GATGGGCTGG
          TCAACTGGGT CCGCCACATT CCCGGAAGAG GGTTTGAGTG GATGGGATGG
          TAAACTGGGT GCGCCAGGAC ATCGGCAAGC GACCAGAGTG GATGGGCTGG
          TATATTGGTT TCGGCACATC CCTGGAAGAA ATATTGAGTG GATCGGGTGG
          TACATTGGAT AAGACAGGCC CCTGGAAAGG GCCTCGAATG GATCGCGTGG
          TACATTGGAT AAGACAGGCC CCTGGAAAGG GCCTCGAATG GATCGCGTGG
          TACATTGGAT AAGACAGGCC CCTGGAAAGG GCCTCGAATG GATCGCGTGG
          TACATTGGGT CCGACTGATT CCTGGCAGGG GACTTGAGTG GATAGGGTGG
          TAAATTGGGT GCGCCAGGTC CCCGGTCGGG GACCCGAGTG GATGGGCTGG
          TACACTGGAT ACGACAAGTC CCGGGGGGGC ATCCCGAATG GATAGGCTGG
          TACATTGGGT CCGACTCATT CCTGGCAAGG GATTTGAGTG GATAGGGTGG
          TCAATTGGGT CCGCCACATT CCCGGAAGAG GGTTTGAGTG GATGGGATGG
          TACATTGGAT TAGACAGGCC CCTGGAAAGG GCCTCGAATG GATTGCGTGG
          TACAATGGTT CCGGCACGTC CCTGGAAGGG GGTTTGAGTG GATTGGGTGG
          TAAATTGGGC GCGCCAGGAA ACCGGCAAGG GACCAGAGTG GCTGGGCTGG
          TATATTGGTT TCGACACGTC CCTGGAAGAA AAATTGAGTG GATCGGGTGG
          TTCATTGGGT CCGTTTCAAT CGTCGATATG GCTTTGAGTG GATCGGCTGG
          TATATTGGTT TCGTCACATC CCTGGGAAAA ATATTCAGTG GATCGGGTGG
          TACATTGGGT CCGACTCATT CCTGCCAGGG GCTTTGAGTG GATAGGGTGG
          TGAATTGGGT GCGCCAGGTC CCCGGTCGGG GACTCGAGTG GATGGGCTGG
          TTCATTGGGT CCGACTCATT CCTAAGAAGG GATTTGAGTG GATAGGATGG
          TCAATTGGGT CCGCCACATT CCCGGAAGAG GGTTTGAGTG GATGGGATGG
          TATACTGGTT TCGACACGTC CCTGGAAGAA AAATTGAGTG GATCGGGTGG
          TAAACTGGGT GCGCCAAGAC CCCGGCAAGG GACCAGAGTG GATGGGCTGG
          TCAATTGGGT CCGTCACATT CCCGGAAGAG GGTTTGAGTG GATGGGATGG
          TTAATTGGGT GCGACAGGTC CCCGGTCGGG GACTCGAGTG GATGGGTTGG
          TACATTGGNN NNNNNNNNNN NNNNNNNNNN NNNNNNNNNN NNNNNNNNNN
          TCAATTGGGT CCGCCACATT CCCGGAAGAG GGTTTGAGTG GATGGGATGG
          TACAATGGTT CCGGCACGTC CCTGGAAGGG GGTTTGAGTG GATTGGGTGG
          TACATTGGAT AAGACAGGCC CCTGGAAAGG GCCTCGAATG GATCGCGTGG
          TACATTGGGT CCGATTCATT CCTTCCAAGG GCTTCGAGTG GATAGGATGG
          TACATTGGGT CCGGCTCATT CCTGCCAGGG GCTTTGAGTG GATAGGGTGG
          TACATTGGAT TAGACAGGCC CCTGGAAAGG GCCTCGAATG GATTGCGTGG
          TACATTGGAT AAGACAGGCC CCTGGAAAGG GGCTTGAGTG GATTGCGTGG
          TCAATTGGGT CCGCCATATT CCCGGAAGAG GGTTTGAGTG GATGGGATGG
          TACATTGGGT CCGGCTCACT CCTGCCAGGG GCTTTGAGTG GATAGGGTGG
          TACATTGGGT CCGACTCATT CCTGCCAGGG GCTTTGAGTG GATAGGGTGG
          TACATTGGGT CCGATACAAC CCTCGCTATG GCTTTGAGTG GATCGGGTGG
          TACATTGGGT CCGACTCATT CCTGCCAGGG GCTTTGAGTG GATAGGGTGG
          TACATTGGTT CCGACAGGTC CCTGGAGGGG GACTTGAGTG GATGGGGTGG
          TTCATTGGGT CCGCTTCAGC CCTCGGTATG GCTTTGAATG GATCGGCTGG
          TACACTGGAT ACGACAGGCC CCNGGGGGGG GTCTTGAATG GATAGGCTGG
          TCAATTGGGT CCGCTACATT CCCGGAAGAG GATTTGAGTG GATGGGATGG
          TACATTGGGT CCGACTCATC CCTGAAAAGG GGTTTGAATG GATAGGTTGG
          TACACTGGAT AAGACAGGCC CCTGGAAAGG GGCTTCAGTG GATTGCCTGG
          TATATTGGTT TCGACACATC CCTGGAAGAA ATATTGAGTG GATCGGGTGG
          TACATTGGAT AAGACAGGCC CCTGGAAAGG GGCTTGAGTG GATCGGGTGG
          TTAACTGGGT GCGCCAGGAC ATCGGCAAGG GACCAGAGTG GATGGGCTGG
          TACACTGGAT ACGACAGGCC CCGGGGGGGG GTNTTGAGTG GATGGGCTGG
          TGCATTGGGT CCGACTCATT CCTAACAAGG GATTTGAGTG GATTGGATGG
          TACACTGGGT CCGACTCATT CCTGACAAGG GATTTGAGTG GATAGGATGG
          TAAATTGGGT GCGCCAGGAC CCCGGAAAGG GGCCTGAATG GATGGGTTGG
          TAAACTGGGT GCGCCAGGAC ATCGGAAAGG GACCTGAATG GATGGGTTGG
          TCAATTGGGT CCGCCACATT CCCGGAAGAG GGTTTGAGTG GATGGGATGG
          TTCATTGGGT CCGCTTCAGG CCTCGATATG GCTTTGAGTG GATCGGGTGG
          TCAATTGGGT GCGGCAGGCC CCCGGAAAGG GCCTTGAATG GATGGGGTCG
          TAAACTGGGT GCGCCAGGAC ATCGGCAAGC GACCAGAGTG GATGGGCTGG
          TAAATTGGGT GCGCCAGGAC ATCGGCAAGG GACCAGAGTG GCTGGGCTGG
          TACATTGGAT TAGACAGGCC CCTGGAAAGG GCCTCGAATG GATTGCGTGG
          TTCATTGGAT AAGACAACTT CCTGGAAAAG GCCTCGAATG GATCGCGTGG
          TACATTGGGT CCGACTCATT CCTGACAAGG GATTTGAGTG GATAGGATGG
          TACATTGGGT CCGGCTCACT CCTGCCAGGG GCTTTGAGTG GATAGGGTGG
          TAAACTGGGT GCGCCAGGAC ATCGGCAAGG GACCAGAGTG GATGGGCTGG
          TAAACTGGGT GCGCCAGNNN GACGACAAGG NACCAGAGTG GATGGGCTGG
          TACATTGGGT GCGACAGGTC CCCGGTCGGG GACTCGAGTG GATGGGGTGG
          TATATTGGTT TCGGCACATC CCTGGGAAAA ATATTCAGTG GATCGGGTGG
          TCAGCTGGGT GCGACAGGCC CCTGGACAAG GGCTTGAGTG GATGGGATGG
          TCAATTGGGT CCGCCACATT CCCGGAAGAG GGTTTGAGTG GATGGGATGG
          TTCATTGGGT CCGTTTCAAC CGTCGCTATG GCTTTGAATG GATCGGCTGG
          TACATTGGGT CCGACTCATT CCTGCCAGGG GTTTTGAGTG GATCGGGTGG
          TACATTGGAT TAGACAGGCC CCTGGAAAGG GCCTCGAGTG GATCGCGTGG
          TACAGTGGTT CCGGCACGTC CCTGGAAGGG GGTTTGAATG GATTGGGTGG
          TAAATTGGGT GCGACAGGAC ACCGGCAAGG GACTAGAGTG GCTGGGCTGG
          TACATTGGAT AAGACAGGCC CCTGGAAAGG GGCTTGAGTG GATTGCGTGG
          TCAATTGGGT GCGACAGGCC CCCGGAAAGG GCCTTGAATG GATGGGGTGG
          TAAACTGGGT GCGCCAGGAC CCCGGCAAGG GACCAGAGTG GATGGGCTGG
          TCCAGTGGGT CCGACTCACT CCTGCCAGGG GCTTTGAGTG GATCGGGTGG
          TACATTGGAT AAGACAGGCC CCTGGAAAGG GCCTCGAATG GATCGCGTGG
          TACATTGGGT CCGGCACGTC CCTGGAAAGG GACTTGAATG GATGGGGTGG
          TACATTGGAT TAGACAGGCC CCTGGAAAGG GCCTCGAATG GATTGCGTGG
          TACATTGGGT CCGACTGATT CCTGGCAGGG GACTTGAGTG GATAGGGTGG
          TCAATTGGGT CCGCCACATT CCCGGAAGAG GCTTTGAGTG GATGGGATGG
          TTAATTGGGT GCGACAGGTC CCCGGTCGGG GACTCGAGTG GATGGGGTGG
          TACACTGGAT AAGACAGGCC CCTGGAAAGG GCCTCGAATG GATCGCGTGG
          TCAACTGGGT CCGTCACATT CCCGGAAAAG GGTTTGAGTG GATGGGATGG
          TACATTGGGT CCGACTCATC CCCGCAAAGG GATTTGAGTG GATAGGGTGG
          TAAATTGGGT GCGCCAGGTC CCCGGTCGGG GACTCGAATG GATGGGCTGG
          TACATTGGAT AAGACAGGCC CCTGGAAAGG GACTTGAGTG GATTGGGTGG
          TCGATTGGGT CCGCCACATT CCCGGAAGAG GGTTTGAGTG GATGGGATGG
          TCAATTGGGT CCGCCACATT CCCGGAAGAG GATTTGAGTG GATGGGATGG
          TACACTGGAT ACGACAAGTC CCGGGAAAAC ATCTTGAATG GATAGGCTGG
          TACATTGGGT CCGGCTCATT CCTGCCAGGG GCTTTGAGTG GATCGGCTGG
          TCAATTGGGT CCGCCACATT CCCGGAAGAG GGTTTGAGTG GATGGGGAGG
          TAAATTGGGT GCGCCAGGAA ATCGGCAAGG GACCAGAGTG GCTGGGCTGG
          TCAATTGGGT CCGCCACATT CCCGGAAGAG GATTTGAGTG GATGGGATGG
          TACACTGGAT ACGACAAGTC CCGGGGGGCC ATCCCGAATG GATAGGCTGG
          TCAATTGGGT CCGTCACATT CCCGGAAGAG GGTTTGAGTG GATGGGATGG
          TAAATTGGGT GCGCCAGGTC CCCGGTCGGG GACTCGAGTG GATGGGCTGG
          TCAATTGGGT CCGCCACATT CCCGGAAGAG GGTTTGAGTG GATGGGATGG
          TACATTGGGT CCGGCTCACT CCTGCCAGGG GCTTTGAGTG GATAGGGTGG
          TACATTGGAT CAGACAGGCC CCTGGAAAGG GCCTCGAATG GATCGCGTGG
          TACAGTGGTT CCGGCACGTC CCTGGAAGGG GGTTTGAATG GATTGGGTGG
          TTCATTGGGT CCGCTTCAGC CCTCGGTATG GCTTTGAATG GATCGGCTGG
          TAAACTGGGT GCGACAGGCC CCCGGTAAGG GGCTTGAATG GATGGGGTGG
          TATATTGGTT TCGGCACATC CCTGGAAGAA ATATTGAGTG GATCGGGTGG
          TCACTTGGGT CCGCCACGTT CCCGGAAGAG GGTTTGAGTG GATGGGATGG
          TAAATTGGGT GCGCCAGGTC CCCGGTCGGG GACTCGAGTG GATGGGCTGG
          TATATTGGTT TCGACACGTC CCTGGAAGAA AAATTGAGTG GATCGGGTGG
          TAAATTGGGT GCGCCAGGTC CCCGGTCGGG GACTCGACTG GATGGGCTGG
          TACACTGGAT CCGACACGTC CCTGGAAAGG GACTTGAGTG GATGGGGTGG
          TACATTGGAT AAGACAGGCC CCTGGAAAGG GCCTCGAATG GATCGCGTGG
          TCAATTGGGT CCGCCACATT CCCGGGAGAG GATTTGAGTG GATGGGATGG
          TTCATTGGGT CCGACTCATT CCTGTCAAGG GATTTGAGTG GATAGGATGG

          ATCAACCCTA ACAGTGGTGG CACAAACTAT GCACAGAAGT TTCAGGGCAG
          ATAAATCCTT ACGCGGGTGC CGTCAATTAT GCATGGAATT TCCAGGGCAG
          ATAAAGCCTC TGTGGGGTGC CGTCGGTTAT GCCCGGCAAC TTCAGGGCCG
          ATAAAGCCTA GGTGGGGTGC CGTCGGTTAT GCCCGACAAC TTCAGGGCCG
          ATAAACTGTA AAAGTGGCGA CACAAACTAT GCACAGAGGT TTCAGGGCAG
          CTGAAGCCCT ATGGGGGTGG CGTCAATTTT AATGGGAATT TCCGGGACAG
          ATCAGCCCCT ATGGAGGAGG AGTTAACTAT GGTTGGCAGG TTCGTGACCG
          ATCAAGCCTA TGTGGGGTGC CGTCAATTAT GCCCGCCAAC TTCAGGGCCG
          ATGAACCCCA GAACAGGCGC CGTGAATTAT TCAGGGAGAC TTCGCGACAG
          ATACAGCCCA GAGGAGGCGC CGTCAATTAC TCAGGGAGAC TTCGCGACAG
          ATAAAGGGTA TGTGGGGTGC CGTCAGTTAT GCCCGGCAAC TTCAGGGCCG
          ATGAATCCTC GGGGAGGCGG TGTGAATTAT GCTCGCAGAT TTCAAGGAAA
          CTGAAGCCTG ATTGGGGTGG TGTCAATTTT AATGGGAATT TCCGGGACAG
          CTCAACCCTT ACGGGGGTGC CGTCAACTAT GCATGGAATT TCCAGGGCAG
          ATAAAACCTC TGTGGGGTGC CGTCAGTTAT GCCCGGCAAC TTCAGGGCCG
          ATGAATCCTC AGGGGGGCGG CGTAAATTAT GTTCAGAGAT TTCAGGGCAG
          ATAAATCCTC GGGGGGGCGG TGTTAATTAT GCTCGCAGAT TTCAGGGAAA
          ATCAGTCCCT ATGGAGGAAG AGTTAATTAT GGATGGCAAG TTCGCGACCG
          ATAAAACCTA GGTGGGGGGC CGTCGGTTAT GCCCGACAAC TACAAGGCCG
          ATCAGTCCCT ATGGAGGAGG AGTTAAGTAT GGATGGCAAG TTCGTGACCG
          ATGAATCCTC AGGGGGGCGG CGTAAATTAT GTTCAGAGAT TTCAGGGCAG
          ATAAATCCCA GAGGAGGCTC CGTAAATTAC TCAGGGAGAT TTCGCGACAG
          ATAAAGCCTA GGTGGGGTGC CGTCAGTTAT GCCCGACAAC TTCAAGGCCG
          ATAAAACCTC TGTGGGGTGC CGTCAGTTAT GCCCGGCAAC TTCAGGGCCG
          ATCAGTCCTT ATGGAGGAAG CCCAAAATAT GGATGGCAAA TTCGTGACCG
          ATAAAACCTC TGTGGGGTGC CGTCAGTTAT GCCCGCCAAC TTCAGGGCCG
          ATCAAGCCTA TGTGGGGTGC CGTCAGTTAT GCCCGGCAAC TTCAGGGCCG
          ATCAAGCCTA TGTGGGGTGC CGTCAGTTAT GCCCGGCAAC TTCAGGGCCG
          ATCAGTCCCT ATGGAGGAGG AGTCAAATAT GGATGGCAAG TTCGTGACCG
          ATAAAGCCTA GGTGGGGTGC CGTCGGTTAT GCCCGACAAC TTCAAGGCCG
          ATAAAGCCTA GGTGGGGTGC CGTCGGTTAT GCCCGACAAC TTCAAGGCCG
          ATAAAGCCTA GGTGGGGTGC CGTCAGTTAT GCCCGACAAC TTCAAGGCCG
          ATCAGTCCCT ATGGAGGAGG AGTAAAATAT GGATGGCAAG TTCGTGACCG
          ATAAAGCCCA GAGGAGGCAA CGTAAATTAC TCAGGGAGAT TCCGCGACAG
          ATAAAGCCTC TGTGGGGTGC CGTCGGTTAT GCCCGACAAC TTCAGGGCCG
          ATCAGTCCCT ATGGAGGAGG GGTTAAATAT GGATGGCAAG TTCGTGACCG
          ATCAGTCCTT ATGGGGGAAG ACCTAAATAT GGATGGCAAG TTCGTGACCG
          ATCAAGCCTA TGTGGGGTGC CGTCAATTAT GCCCGCCAAC TTCAGGGCCG
          ATGAATCCTC GGNNNGGGCG CGTGAATTAT GCCCGTCAAT TTCAAGGCAA
          ATGAACCCTC AATGGGGTGC CGTCAATTAT CCATGGAATT TCCGGGGCAG
          ATAAATCCGT CGGGGGGCGG TGTTAATTAT GCTCGCAGAT TTCAAGGAAA
          ATGAATCCTC GGGGAGGCGG TGTCAATTAT GCTCGCAGAT TTCAAGGTAA
          CTGAAGCCTT ATAGGGGTGC CGTCAAGTTT TGGGGGAATT TCCGGGACAG
          ATCAGTCCCT ATGGAGGAGG AGTTAAGTAT GGATGGCAAG TTCGTGACCG
          ATAAAGCCTA GGTGGGGTGC CGTCGGTTAT GCCCGACAAT TGCAAGGCCG
          ATGAATCCTC GGGGAGGCGG TGTGAATTAT GCTCGCAGAT TTCAAGGTAA
          ATGAATCCTC GAGGGGGCGG CGTGAATTAC GCCCGTCAAT TTCAAGGCAA
          CTGAAGCCTG ATTGGGGTGG TGTCAATTTT AATGGGAATT TCCGGGACAG
          ATCAGTCCCT ATGGAGGAGC AGTAAAGTAT GGATGGCAAG TTCGTGACCG
          ATAGAGCCCA GAGGAGGCGC CGTCAATTAC TCAGGGAGAC TTCGCGACAG
          CTGAGGCCTG AGAGGGGTGG TGTCAATTTT AACGGGAATT TCCGGGACAG
          ATAAAGCCTC GGTGGGGTGC CGTCGGTTAT GCCCGGCAAC TTCAAGGCCG
          ATTAACCCTC GAGGAGGACA AGTCAATTAT TCACGTCAAT TTCCGGGAAA
          ATAAAACCTC TGTGGGGTGC CGTCAGTTAT GCCCGCCAAC TTCAGGGCCG
          ATCAGTCCCT ATGGAGGAGG AGTGAAATAT GGGTGGCAAG TTCGTGACCG
          ATCAAGCCTA GGTGGGGTGC CGTCGGATAT GCCCGACAAC TTCAAGGCCG
          ATGAATCCTC GGGGGGGCAG TGTAAATTAT GCTCGCAGAT TTCAAGGTAA
          ATGAATCCTC GGGGGGGCGG CGTGATATGC CGTNNNNNNN NNCATTCAGC
          ATAAATCCTA GAGGGGGAAG CGTAAATTAT TCACGGAGAT TTCAGGGCAG
          ATGAATCCTC AGGGGGGCGG TGTAAATTAT GCTCGCAGAT TTCAAGGTAA
          CTAAGTCCTC ACGGGGGTGC CGTCAATTTT GGGGGAAATT TCCGCGACAG
          ATGAATCCTC AGGGGGGCGG TGTAAATTAT GCTCGCAGAT TTCAAGGTAA
          ATCAAGCCTA TGTGGGGTGC CGTCAGCTAT GCCCGCCAAC TTCAGGGCCG
          ATAAAACCTC TGTGGGGTGC CGTCAGTTAT GCCCGGCAAC TTCAGGGCCG
          ATAAGGCCTA GAGGGGGAAG TGTAAATTAT TCACGGAGAT TTCAGGGCAG
          ATAAATCCTC GGGGGGGCGG TGTTAGTTAT GCTCATAGAT TTCAAGGAAA
          ATCAGTCCAT ATGGAGGAGC AGTTAAATAT GGTTGGCAAG TTCGTGACCG
          ATAAATCCTC GGGGGGGGCG TGTAAATTAT GCTCGCAGAT TTCAAGGAAA
          ATACAGCCCA GAGGAGGCGC CGTCAATTAC TCAGGGAGAC TTCGCGACAG
          ATCAGCCCTT ATGGGGGAGC AGTTAATTAT GGATGGCAGA TTCGTGACCG
          ATGAATCCGT CGGGGGGCGG TGTCAATTAT TCTCGAAGAT TTCAAGGGAA
          ATGAAGCCTT CCCGGGGTGC CGTCAATTAT GCCCGGAATT TTCAGGGCAG
          ATAGAGCCCA GAGGAGGCGC CGTCAAATAT TCAGGGAGGC TTCGCGACAG
          CTCAACCCTT ACGGCGGTGC CGTCAACTAT GCGTGGAATT TCCGGGGCAG
          ATGAATCCTC GGGGGGGCGG TGTANNNATT ATTCTCGAGA TTTCAGGGAA
          CTGAAGCCTC GGGGGGGGGC CGTCAACTAC GCACGTCCAT TTCAGGGCAG
          ATGAATCCTC GGGGGGGCGG TGTAAGTTAT GCTCATAGAT TTCAAGGTAA
          ATAAAGCCTA GGTGGGGTGC CGTCGGTTAT GCCCGACAAC TTCAAGGCCG
          ATGAATCCTC AGGGGGGCGG CGTTAATGGT CTTCCGAGAG TGTACGCCAG
          ATAAATCCTC GGGGGGGCGG TGTTAGTTAT GCTCACAGAT TTCAAGGAAA
          CTGAGGCCTG AGAGGGGTGG TGTCAATTTT AACGGGAATT TCCGGGACAG
          ATCAATCCTA AAACTGGTGA CACAAACTTT GCACCGAAGT TTGAGGACAG
          ATGAAGCCCA GAGGAGGCGC CGTCAATTAC TCAGGGAGAT TTCGCGACAG
          ATAGAGCCCA GAGGAGGCGC CGTCAAGTAT TCAGGGAGGC ATCGCGACAG
          ATTAATCCTC GAGGAGGACA AGTCAATTAT TCACGTCAAT TTCCGGGAAA
          ATCAGCCCTT ATGGGGGTAG AGTTAACTAT GGATGGCAAA TTCGTGACCG
          ATGAATCCTC GGGGGGGCGG CGTGAATTAT GCCCGTCAAT TTCAAGGCAA
          ATAAAGCCTC TGTGGGGTGC CGTCAGTTAT GCCCGGCAAC TTCAGGGCCG
          ATAAAACCTC TGTGGGGTGC CGTCAGTTAT GCCCGGCAAC TGCAGGGCCG
          ATGAATCCTC GGGGGGGCGG TGTAAATTAT GCTCATAGAT TTCAAGGTAA
          ATCAGCCCTT ATGGGGGAGC ACCTAAATAT GGATGGCAAA TTCGTGACCG
          ATAAATCCTC GGGGGGGCGG TGTGAGTTAT GCTCAAAGAT TCCAAGGGAA
          ATAAAGCCCA GAACAGGCGC CGTCAATTAT TCAGGGAGAC TTCGCGACAG
          ATCAATCTGA AAAGCGGTGA CACAGATGTT GCAGAAAAAT TTCAGGGCAG
          ATAAAGCCTA GGTGGGGTGC CGTCGGTTAT GCCCGGCAAC TTCAGGGCCG
          ATAAAGCCTC TGTGGGGTGC CGTCGGTTAT GCCCGGCAAC TTCAGGGCCG
          ATGAATCCTC GGGGGGGCGG TGTGAATTAT GCTCAAAGAT TTCAAGGGAA
          ATGAATCCTC AGGGGGGCGC CATTAATGGT CTTCCGAGAG TGTACGCCAG
          ATAGAGCCCA GAGGAGGCGC CGTCAAATAT TCAGGGAGGC TTCGCGACAG
          ATGAACCCTT ACCGGGGTGC CGTCAATTAT CCATGGCCTT TCCAGGGCAG
          ATAAAACCTC TGTGGGGTGC CGTCAGTTAT GCCCGGCAAC TGCAGGGCCG
          ATGAATCCTC AGGGGGGCGG CGTAAATTAT GTTCAGAGAT TTCAGGGCAG
          ATAAAGCCTC TGTGGGGTGC CGTCGGTTAT GCCCGGCAAC TTCAGGGCCG
          ATAAAGCCTA GGTGGGGTGC CGTCGGTTAT GCCCGACAAC TTCAAGGCCG
          ATAAAGCCTC TGTGGGGTGC CGTCGGTTAT GCCCGGCAAC TTCAGGGCCG
          ATGAATCCTC AGGGGGGCGG TGTAAATTAT AGTCGAAGAT TTCAAGGGAA
          ATGAATCCTC AGGGGGGCGG CGTTAATGGT CTTCCGAGAG TGTACGCCAG
          ATAAAGCCTC TGTGGGGCGC CGTCAGTTAT GCCCGGCAAC TTCAGGGCCG
          ATAAAACCTC TGTGGGGTGC CGTCGGTTAT GCCCGGCAAT TGCAGGGCCG
          ATAAATCCTC GGGGGGGGCG TGTTAATTAT GCTCGCAGAT TTCAAGGAAA
          CTGAGGCCTG AGAGGGGTGG TGTCAATTTT AACGGGAATT TCCGGGACAG
          ATCAGTCCCT ATGGAGGAGG AGTCAAATAT GGATGGCAAG TTCGTGACCG
          ATAAAACCTC TGTGGGGTGC CGTCAGTTAT GCCCGCCAAC TTCAGGGCCG
          ATAAAGCCTC TGTGGGGTGC CGTCAGTTAT GCCCGACAAC TTCAGGGCCG
          CTCAAGCCTT TATGGGGTGC CGTCAGTTAT GCCCGCCAAC TTCAGGGCCG
          ATGAATCCTC AGGGGGGCGG CGTAAATTAT GTTCAGAGAT TTCAGGGCAG
          CTGAGGCCTG AGAGGGGTGG TGTCAATTTT AACGGGAATT TCCGGGACAG
          ATGAATCCTC AGGGGGGCGG CGTTAATGGT ATCCCGAGAG TGGAGGCCAG
          ATCAGTCCCT ATGGAGGAGG AGTTAAGTAT GGTTGGCAAG TTCGAGACCG
          ATTAACCCTC GAACAGGACA AGTCAATTAC TCACGTCAAT TTCCGGGAAA
          ATAAAGGGTA TGTGGGGTGC CGTCAGTTAT GCCCGGCAAC TTCAGGGCCG
          ATAAAGCCCA GAACAGGCGC CGTCAATTAT TCAGGGAGAC TTCGCGACAG
          ATAAAGCCTC TGTGGGGTGC CGTCAGTTAT GCCCGGCAGC TTCAGGGCCG
          ATGAATCCTC GGGGGGGCGG TGTAAATTAT GCCCATAGAT TTCAAGGTAA
          ATAAAGCCTC TGTGGGGTGC CGTCGGTTAT GCCCGACAAC TTCAGGGCCG
          CTGAGGCCTG AGAGGGGTGG TGTCAATTTT AACGGGAATT TCCGGGACAG
          ATGAATCCTC GGGGAGGCGG TGTGAATTAT GCTCGCAGAT TTCAAGGTAA
          CTGAGGCCTG AGAGGGGTGG TGTCAATTTT AACGGGAATT TCCGGGACAG
          ATAAATCCTT ACGCGGGTGC CGTCAATTAT GCATGGAATT TCCAGGGCAG
          ATAAAACCTC TGTGGGGTGC CGTCAGTTAT GCCCGGCAAC TTCAGGGCCG
          ATCAGTCCTT ATGGAGGAAG CCCAAAATAT GGATGGCAAA TTCGTGACCG
          CTCAAGCCTT TATGGGGTNC CGTCACTTAT GCCCGCCAAC TTCAGGGCCG
          ATGAAGCCCA GGTGGGGCGC CGTCAGTTAT GCCCGGCAAC TTCAGGGCCG
          ATAAAGCCTA GGTGGGGTGC CGTCGGTTAT GCCCGACAAC TTCAAGGCCG
          ATCAGTCCCT ATGGAGGAGC AGTTAATTAT GGATGGCAAG TTCGTGACCG
          ATGAATCCTC GGGGGGGCAG TGTGAATTAT GCTCAAAGAT TTCAAGGGAA
          ATCAAGCCTA TGTGGGGTGC CGTCAATTAT GCCCGCCAAC TTCAGGGCCG
          ATCAGTCCCT ATGGAGGAGC AGTTAATTAT GGATGGCAAG TTCGTGACCG
          ATAAAGCCTC TGTGGGGTGC CGTCAGTTAT GCCCGGCAAC TTCAGGGCCG
          ATCAGTCCCT ATGGAGGAAG AGTTAATTAT GGATGGCAAG TTCGTGACCG
          ATCAGTCCTT ATGGGGGAAG CCCAAAATAT GGATGGCAGG TTCGTGACCG
          ATGAATCCTC GGGGGGGCGG TGTGAGTTAT GCTCAAAGAT TTCAAGGGAA
          CTGAAGCCTG ATTGGGGTGG TGTCAATTTT AACGGGAATT TTCGGGACAG
          ATCAATCCTA GAGGGGGAAG TGTAAATTAT TCACGGAGAT TTCAGGGCAG
          ATAAATCCCA GAGGAGGTTC CGTAAATTAC TCAGGGAGAT TTCGCGACAG
          ATGAACCCTT ACCGGGGTGC CGTCAATTAT GCCCGGAATT TTCAGGGCAG
          ATGAATCCTC GGGGGGGCGG CGTGAATTAT GCTGGTGAAT TTCAAGGCAA
          ATCAGCCCTT ATGGGGGAGC AGTTAATTAT GGATGGCAAA TTCGTGACCG
          ATACAGCCCA GAGGAGGCGC CGTCAATTAC TCAGGGAGAC TTCGCGACAG
          ATCAGCCCTT ATGGGGGAAA AGTTAATTAT GGATGGCAAA TTCGTGACCG
          ATACAGCCCA GAGGAGGCGC CGTCAATTAC TCAGGGAGGC TTCGCGACAG
          ATGAATCCTC GGGGGGGCGG CGTGAATTAT GCTGGTGAAT TTCAAGGCAA
          ATGAATCCTC GGGGGGGCGG TGTAAATTAT GCTCGCAGAT TTCAAGGTAA
          ATGAACCCTC AGGGGGGCGG CGTTAATGGA CTTCCGAGAG TGTACGCCAG
          ATCAACCCTA ATACTGATGC CACAGACTAT GCACAGAACT TTCAGGGCAG
          ATGAATCCTC GGGGGGGCGG CGTCAATTAT GCCCGTCAAT TTCAAGGCAA
          ATGAATCCTC GGGGGGGCGG TGTGAATTAT GCTCAAAGAT TCCAAGGGAA
          ATAAAGCCTA GGTGGGGTGC CGTCGGTTAT GCCCGACAAC TTCAAGGCCG
          ATGAATCCTC AGGGGGGGCA AGTGAATTAC ATTCAGAAAT ATCAGGGCAG
          ATCAGCCCCT ATGGAGGAAG CCCTAAATAT GGGTGGCAAC TTCGTGACCG
          ATGAATCCGT CGGGGGGCGG CGTAAATGGT ATCCCGAGAG TGGAGGCCAG
          ATAGAGCCCA GAGGAGGCGC CGTCAAGTAC TCAGGGAGGC ATCGCGACAG
          ATTAACCCTC GAGGAGGACA AGTCAATTAT TCACGTCGAT TTCCGGGAAA
          ATAAAGCCTC TGTGGGGTGC CGTCAGTTAT GCCCGGCAGC TTCAGGGCCG
          CTGAAGCCGT CGGGGGGGGC CGTCAACTAC GCACGTCTAT TTCAGGGCAG
          CTGAAGCCTG ATTGGGGTGG TGTAAATTTT AATGGGAATT TCCGTGACAG
          ATGAAGCCTC TGTGGGGCGC CGTCAGTTAT GCCCGACAAC TTCAAGGCCG
          ATGAATCCTC AGGGGGGCGG CGTTAATGGT CTTCCGAGAG TGTACGCCAG
          ATGAATCCTC AGGGGGGCGG CGTAAATTAT GTTCAGAGAT TTCAGGGCAG
          ATAAAGCCTC TGTGGGGCGC CGTCAGTTAT GCCCGGCAAC TTCAGGGCCG
          ATGAAACCGT CGGGGGGGGC CGTTAACTAT CCACAGAAGT TTCAGGGCAG
          ATAAACCCCA GAGGAGGTGC CGTCAATTAC TCAGGGAGAC TTCGCGACAG
          ATCAAGCCCA GAGGAGGTAA CGTCAATTAT TCAGGAAGAT TCCGCGACAG
          ATCAAACCTA TGTGGGGTGC CGTCAGTTAT GCCCGGCAAC TTCAGGGCCG
          ATGAATCCGT CGGGGGGCGG TGTGAATTAT GCTCGAAGAT TTCAAGGGAA
          ATCAGTCCCT ATGGAGGAGG AGTTAAATAT GGATGGCAAG TTCGTGACCG
          ATAGAGCCCA GAGGAGGCGC CGTCAAGTAC TCAGGGAGGC TTCGCGACAG
          ATAAAACCTC GATGGGGTGC CGTCAGTTAT GCCCGCCAAC TTCAGGGTCG
          ATGAATCCTC GGGGGGCGGG TGTAAGTTAT GCTCATAGAT TTCAAGGTAA
          ATAAAGCCTA GGTGGGGTGC CGTCGGTTAT GCCCGACAAC TTCAAGGCCG
          ATGAATCCTC AGGGGGGCGG CGTAAATTAT GTTCAGAGAT TTCAGGGCAG
          GTGAACCCTC TGTGGGGTGC CGTCGGTTAT GCCCGGCAAC TTCAGGGCCG
          ATCAGTCCCT ATGGAGGAGC AGTTAATTAT GGATGGCAAG TTCGTGACCG
          ATTAAACCTA GGTGGGGTGC CGTCAGTTAT GCCCGACAAC TTCAAGGCCG
          ATAAATCCGT CGGGGGGCGC TGTTAGTTAT GCTCATAGAT TTCAAGGAAA
          ATCAGTCCCT ATGGAGGAGG AGTTAAGTAT GGATGGCAAG TTCGTGACCG
          ATGAATCCTC GGGGGGGCGG CGTGAATTAT GCCCGTCAAT TTCAAGGCAA
          ATTAATCCTC GAGGAGGACA AGTCAATTAT TCACGTCAAT TTCCGGGAAA
          ATCAGTCCCT ATGGAGGAAG TCCTAAATAT GGGTGGCAAC TTCGTGACCG
          ATCAGCCCTT ATGGGGGTGC AGTGAATTAT GGATGGCAAA TTCGTGACCG
          ATAAAGCCTC TGTGGGGTGC CGTCGGTTAT GCCCGGCAGC TTCAGGGCCG
          ATAGAGCCCA GAGGAGGCGC CGTCAAGTAC TCAGGGAGGC ATCGCGACAG
          ATGAATCCTC GGGGGGGCGG TGTAAGTTAT GCTCAAAGAT TCCAAGGAAA
          ATCAGTCCTT ATGGAGGAAG CCCAAAATAT GGATGGCAAA TTCGTGACCG
          ATAAAGGGTA TGTGGGGTGC CGTCAATTAT GCCCGGCAAC TTCAGGGCCG
          CTCAAGCCTA TGTGGGGTGC CGTCAGTTAT GCCCGCCAAC TTCAGGGCCG
          ATACAGCCCA GAGGAGGCGC CGTCAATTAC TCAGGGAGAC TTCGCGACAG
          ATGAATCCTC GGGGAGGCGG TGTGAATTAT GCCCGTCGAT TTCAAGGCAA
          ATTAACCCTC GAGGAGGACA AGTCAATTAT TCACGTCGAT TTCCGGGAAA
          ATAGAGCCCA GAGGAGGCGC CGTCAAGTAC TCAGGGAGGC TTCGCGACAG
          ATAAACCCCA GAGGAGGCGC CGTCAATTAC TCCGGGAGAC TTCGCGACAG
          ATCAGTCCCT ATGGAGGAAG TCCTAAATAT GGGTGGCAAC TTCGTGACCG
          ATGAAGCCTT CCCGGGGTGC CGTCAATTAT GCCCGGAATT TTCAGGGCAG
          CTGAGGCCTG AGATGGGTGG TGTCAATTTT AACGGGAATT TCCGGGACAG
          ATGAACCCTC AATGGGGTGC CGTCAATTAT GCCCGGAATT TTCAGGGCAG
          ATTAACCCTC GAGGAGGACA AGTCAATTAC TCACGTCAAT TTCCGGGAAA
          ATAAAGCCTC TGTGGGGTGC CGTCGGTTAT GCCCGGCAAC TTCAGGGCCG
          ATCAGTCCCT ATGGAGGAGG AGTTAAATAT GGATGGCAAG TTCGCGACCG
          ATGAATCCTC AGGGGGGCGG TGTAAATTAT GCTCGCAGAT TTCAAGGTAA
          ATAAACCCTC GAGGAGGACA AGTCAATTAT TCACGTCGAT TTCCGGGAAA
          ATGAATCCTC GGGGGGGCAG TGTAAATTAT GCTCATAGAT TTCAAGGTAA
          ATAAAGCCTC TCTGGGGTGC CGTCAATTAT GCCCGACAAC TTCAGGGCCG
          ATCAGCCCTT ATGGGGGAAG AGTTAATTAT GGATGGCAAA TTCGTGACCG
          ATGAAGCCTA GGGGGGGGGG CCTCAGTTAT GCACGTCAAC TTCAGGGCAG
          ATAAAGCCCA GAGGAGGCGC CGTCAATTAC TCAGGGAGAC TTCGCGACAG
          ATAAAGCCTC TGTGGGGTGC CGTCGGTTAT GCCCGACAAC TTCAGGGCCG
          ATAAAGCCTA GGTGGGGTGC CGTCGGTTAT GCCCGACAAC TCCAGGGCCG
          ATAAAACCTC TGTGGGGTGC CGTCAGTTAT GCCCGGCAAC TGCAGGGCCG
          CTGAAGCCTA GGGGGGGGGC CGTCAACTAC GCACGTAAAT TTCAGGGCAG
          ATAAAACCTC TGTGGGGTGC CGTCAGTTAT GCCCGGCAAT TGCAGGGCCG
          ATCAGTCCCT ATGGAGGAGG AGTTAAGTAT GGATGGCAAA TTCGCGACCG
          ATAAAGCCTC TGTGGGGTGC CGTCGGTTAT GCCCGGCAAC TTCAGGGCCG
          ATTAATCCTC GAGGAGGACA AGTCAATTAT TCTCGTCAAT TTCCGGGAAA
          ATCAGCCCTT ATGGGGGTGC AGTTAGATAT GGATGGCAAA TTCGTGACCG
          ATGAAGCCCA GAGGAGGCGC CGTCAATTAC TCAGGGAGAT TTCGCGACAG
          ATAAATCCCA GAGGAGGCTC CGTAAATTAC TCAGGGAGGT TTCGCGACAG
          ATCAACCCTG CCAGTGGTGG CACAAACTAT GCACAGAAAC TTCAGGGCAG
          ATGAACCCTT ATCGGGGTGC CGTCAATTAT CCATGGCCTT TCCAGGGCAG
          ATCAGTCCCT ATGGAGGAAG AGTTAATTAT GGATGGCAAG TTCGTGACCG
          ATTAACCCTC GAACTGGACA AGTCAATTAC TCACGTCAAT TTCCGGGAAA
          ATGAATCCTC AGGGGGGCGG CGTTAATGGT CTTCCGAGAG TGTACGCCAG
          CTGAGGCCTG ACAGCGGTGG TGTCAATTTT AACGGAAATT TCCGGGACAG
          ATGAATCCTC AGGGGGGCGG CGTAAATTAT GTTCAGAGAT TTCAGGGCAG
          ATCCAGCCCA GAGGAGGCGC CGTCAATTAC TCAGGGAGAC TTCGCGACAG
          ATCAGCCCTT ATGGGGGTGC AGTTAGATAT GGATGGCAAA TTCGTGACCG
          ATAAAGCCTC TGTGGGGTGC CGTCAGTTAT GCCCGGCAGC TTCAGGGCCG
          ATACAGCCCA GAGGAGGCGC CGTCAATTAC TCAGGGAGAC TTCGCGACAG
          ATAAAGCCTA AGTGGGGTGC CGTCAGTTAT GCCCGACAAC TCCAAGGCCG
          ATTAACCCTC GAGGAGGACA AGTCAACTAT TCACGTCAAT TTCCGGGAAA
          ATCAGTCCCT ATGGAGGAGC AGTTAAGTAT GGATGGCAAG TTCGTGACCG
          ATGAATCCTC AGGGGGGCGC CGTTAATGGT CTTCCGAGAG TGTACGCCAG
          ATGAATCCTC GGGGAGGCGG TGTGAATTAT GCTCGCAGAT TTCAAGGTAA
          ATAAATCCTC GGGGGGGCGG TGTTAATTAT GCTCGCAGAT TTCAAGGTAA
          ATCAGTCCCT ATGGAGGAGG AGTTAAATAT GGATGGCAAG TTCGTGACCG
          ATGAATCCTC AGGGGGGCGG CGTAAATTAT GTTCAGAGAT TTCAGGGCAG
          ATCAGTCCTT ATGGGGGAGG AGTTAAATAC GGATGGCAAG TTCGTGACCG
          ATTAATCCCA GAGGAGGCTC CGTAAATTAC TCAGGGACAT TTCGCGACAG
          ATCAGTCCCT ATGGAGGAGC AGTTAAATAT GGATGGCAAG TTCGTGACCG
          ATAAAGCCTA AGTGGGGTGC CGTCGGTTAT GCCCGACAAC TTCAAGGCCG
          ATGAATCCTC GGGGGGGCGG CGTGAATTAT GCCNNNGTCA TTCAAGGCAA
          ATAAACCCCA GAGGAGGTTC CGTCAATTAC TCAGGGAGAC TTCGCGACAG
          CTGAGGCCTG ACAGCGGTGG TGTCAATTTT AACGGAAATT TCCGGGACAG
          ATCAGTCCCT ATGGAGGAGC AGTAAAATAT GGATGGCAAG TTCGTGACCG
          ATAGAGCCCA GAGGAGGCGC CGTCAAGTAC TCAGGGAGGC TTCGCGACAG
          ATAAATCCTC GGGGGGGCGG TGTTAATTAT GCTCATAGAT TTCAAGGGAA
          CTGAGGCCTG AGATGGGTGG TGTCAATTTT AACGGGAATT TCCGGGACAG
          ATAAAACCTC TGTGGGGTGC CGTCAATTAT GCCCGACAAC TTCAAGGCCG
          ATAAAACCTC TATGGGGTGC CGTCAGTTAT GCCCGGCAAC TGCAGGGCCG
          CTAAACCCTT ACGGGGGTGC CGTCAATTTT GGGGGGAATT TCCGGGACAG
          ATTAATCCCA GAGGAGGCTC CGTAAATTAC TCAGGGAGAT TTCGCGACAG
          ATGAATCCTC GGGGGGGCGG TGTAAATTAT TCTCGAAGAT TTCAAGGGAA
          CTCAACCCTT ACGGGGGTGC CGTCAATTAT GCATGGAACT TTCAGGGCAG
          ATGAACCCTG AGTGGGGAGC CGTCAATTAT GCAAGGAGTT TCCAGGGCAA
          ATAAAGCCTA GATGGGGTGC CGTCGGTTAT GCCCGACAAC TACAAGGCCG
          ATCAAGCCTA TGTGGGGTGC CGTCAATTAT GCCCGACAAC TTCAGGGCCG
          ATGAAACCTC GGGGGGGGGC CGTTAACTAT CCACAGAAGT TTCAGGGCAG
          ATCAGTCCTT ATGGGGGAAG ACCAAAATAT GGATGGCAAG TTCGTGACCG
          ATAAATCCTT ACGCGGGTGC CGTCAATTAT GCATGGAATT TCCAGGGCAG
          ATCAAGCCTA GGTGGGGTGC CGTCGGATAT GCCCGACAAC TTCAAGGCCG
          ATTAATCCTC GAGGAGGACA AGTCAATTAT TCACGTCAAT TTCCGGGAAA
          ATCAAGCCTA TGTGGGGTGC CGTCAGTTAT GCCCGGCAAC TTCAGGGCCG
          ATAAAACCTC TGTGGGGTGC CGTCAATTAT GCCCGGCAAT TGCAGGGCCG
          CTGAGGCCTG AGACGGGTGG TGTCAATTTT AACGGGAATT TCCGGGACAG
          ATGAATCCTC GGGGGGGTGG CGTCAATTAT GCCCGTCAAT TTCAAGGCAA
          ATGAATCCGT CGGGGGGCGG TGTAAATTAT TCTCGAAGAT TTCAAGGGAA
          ATAGAGCCCA GAGGAGGCGC CGTCAAGTAT TCAGGGAGGC ATCGCGATAG
          CTGAAGCCTC GGGGGGGGGC CGTCAACTAC GCACGTCCAC TTCAGGGCAG
          ATGAAGCCTT CCCGGGGTGC CGTCAATTAT GCCCGGAATT TTCAGGGCAG
          ATACAGCCCA GAGGAGGCGC CGTCAATTAC TCAGGGAGAC TTCGCGACAG
          ATAAATCCTC GGGGGGGCGG TGTTAATTAT GCCCGTCAAT TTCAAGGCAA
          ATCAGCCCTT ATGGGGGTAG AGGTAATTAT GGATGGCAAA TTCGTGACCG
          ATGAACCCTT ACCGGGGTGC CGTCAATTAT GCATGGAATT TCCAGGGCAG
          ATCAGTCCGT ATGGAGGAGC AGTTAAATAT GGATGGCAAA TTCGTGACCG
          ATGAATCCTC AGGGGGGCGG CGTTAATGGT CTTCCGAGAG TGTACGCCAG
          ATCACCCCTC AGAGTGGTTC CACACTTTAT TCACAGAAGT TTCGGGACAG
          CTGAGGCCTG AGATGGGTGG TGTCAATTTT AACGGGAATT TCCGGGACAG
          CTGAGGCCTG AGATGGGTGG TGTCAATTTT AACGGGAATT TCCGGGACAG
          ATCAGTCCCT ATGGAGGAGG AGTTAAGTAT GGATGGCAAG TTCGTGACCG
          ATGAATCCTC GGGGAGGCGG TGTCAATTAT GCTCGCAGAT TTCAAGGTAA
          ATACAGCCCA GAGGAGGCGC CGTCAATTAC TCAGGGAGAC TTCGCGACAG
          ATGAATCCTC AGGGGGGCGG CGTAAATTAT GTTCAGAGAT TTCAGGGCAG
          ATCCAGCCCA GAGGAGGCGC CGTCAATTAC TCAGGGAGAC TTCGCGACAG
          ATGAACCCTT ACCGGGGTGC CGTCAAGTAT CCATGGCCTT TCCAGGGCAG
          ATGAAGCCTT TCCGGGGAGC CGTCAATTAT GCCCGGAATT TTCAGGGCAG
          ATAAAGCCTA GGTGGGGTGC CGTCAGTATG ACTCGACAAT TATCTNNNNN
          ATTAATCCTC GAGGAGGACA GGTCAATTAT TCACGTCAAT TTCCGGGAAA
          ATAAATCCTC GGGGGGGGCG TGTTAATTAT GGGCACAGAT TTCAAGGCAA
          ATAAAGCCTA AGTGGGGTGC CGTCAGTTAT GCCCGACAAC TCCAAGGCCG
          ATAAAACCTC TGTGGGGTGC CGTCAGTTAT GCCCGGCAAC TTCAGGGCCG
          CTCAACCCTT ACGGGGGTGC CGTCAACTAT GCATGGAATT TCCAGGGCAG
          ATGAATCCTC AGGGGGGCGG CGTTAATGGT CTTCCGAGAG TGTACGCCAG
          ATAAAACCTC TGTGGGGTGC CGTCGGTTAT GCCCGGCAAC TTCAGGGCCG
          ATAAATCCCA GAGGAGGCTC CGTAAATTAC TCAGGGAGAT TTCGCGACAG
          ATACAGCCCA GAGGAGGCGC CGTCAATTAC TCAGGGAGAC TTCGCGACAG
          ATCAACCCTA ACAGCGGTGC CACAAATTCT GCACAGAAAT TTAAGGGCAG
          ATAAAGCCTA GATGGGGTGC CGTCGGTTAT GCCCGACAAT TATCTNNNNN
          ATACAGCCCA GAGGAGGCGC CGTCAATTAC TCAGGGAGAC TTCGCGACAG
          ATTAAGCCTC TGTGGGGTGC CGTCGGTTAT GCCCGGCAAC TTCAGGGCCG
          CTGAGGCCTG AGAGGGGTGG TGTCAACTTT AACGGGAATT TCCGGGACAG
          ATCAGTCCAT ATGGAGGAAG TCCCAAATAT GGATGGCAAA TTCGTGACCG
          ATAAATCCTT ACGCGGGTGC CGTCAATTAT GCATGGAATT TCCAGGGCAG
          ATACAGCCCA GAGGAGGCGC CGTCAATTAC TCAGGGAGAC TTCGCGACAG
          ATCAGTCCCT ATGGAGGAGG AGTTAAGTAT GGATGGCAAG TTCGTGACCG
          ATAAAGCCTC TGTGGGGTGC CGTCAGTTAT GCCCGGCAAC TTCAGGGCCG
          CTGAGGCCTG AGAACGGTGG TGTCAATTTT AACGGAAATT TCCGGGACAG
          ATGAAGCCTA GGGGGGGGGC CGTCAGTTAC GCACGTCAAT TTCAGGGCAG
          ATCAGCCCTT ATGGGGGAAG AGTTAATTAT GGATGGCAAA TTCGTGACCG
          ATAAATCCTT ACGCGGGTGC CGTCAATTAT GCATGGAATT TCCAGGGCAG
          ATCAGTCCCT ATGGAGGAGC AGTCAAATAT GGATGGCAAA TTCGTGACCG
          CTCAAGCCTC TGTGGGGTGC CGTCAGTTAT GCCCGCCAAC TTCAGGGCCG
          ATAAAGCCTA GGTGGGGTGC CGTCAGTTAT GCCCGACAAC TTCAAGGCCG
          ATCAGTCCTT ATGGGGGAAG AGTGAATTAT GGATGGCAAG TTCGTGACCG
          ATAAAGCCTA GGTGGGGTGC CGTCAGTTAT GCCCGCCAAC TTCAGGGCCG
          ATTAGTCCTT ATGGGGGAAG CCCTAAATAT GGATGGCAAG TTCGTGACCG
          ATTAACCCTC GAGGAGGACA AGTCAATTAT TCACGTCAAT TTCCGGGAAA
          ATTAATCCTC GAGGAGGACA AGTCAATTAT TCTCGTCAAT TTCCGGGAAA
          ATCAAGCCTA GGTGGGGTGC CGTCGGTTAT GCCCGACAAC TTCAGGGCCG
          ATGAATCCTC GGGGAGGCGG TGTCAATTAT GCTCGCAGAT TTCAAGGTAA
          ATAAAGCCTA GGTGGGGTGC CGTCGGTTAT GCCCGACAAC TTCAAGGCCG
          ATGAAGCCTT CCCGGGGTGC CGTCAATTAT GCCCGGAATT TTCAGGGCAG
          ATCAGCCCTT ATGGGGGAGC ACCGAAATAT GGATGGCAAA TTCGTGACCG
          ATGAATCCTC GGNNNNNNGG GGCGGCGTCA ATATGCCGTC ATTCAGGCAA
          ATACAGCCCA GAGGAGGCGC CGTCAATTAC TCAGGGAGAC TTCGCGACAG
          ATGAATCCTC AGGGGGGCGG CGTTAATGGT CTTCCGAGAG TGTACGCCAG
          ATAAAGCCCA GAACAGGCGC CGTCAATTAC TCAGGGAGAC TTCGCGACAG
          ATGAATCCTC AGGGGGGCGG CGTTAATGGT CTTCCGAGAG TGTACGCCAG
          ATGAATCCTC GGGGGGGCGG TGTTAATTAT GCACACAGAT TTCAAGGAAA
          ATAAAGCCTA GGTGGGGTGC CGTCAGTTAT GCCCGACAAC TTCAGGGCCG
          ATGAATCCTC GGGGAGGCGG TGTGAATTAT GCTCGCAGAT TTCAAGGTAA
          ATGAATCCTC GGGGGGGTGG CGTCAATTAT GCCCGTCAAT TTCAAGGCAA
          CTGAGGCCTG AGAGGGGTGG TGTCAATTTT AATGGGAATT TCCGGGACAG
          ATTAACCCTC GAGGAGGACA AGTCAATTAT TCACGTCGAT TTCCGGGAAA
          ATCAGTCCCT ATGGAGGAGG AGTTAAGTAT GGATGGCAAG TTCGTGACCG
          ATCAGTCCCT ATGGAGGAGG AGTTAAATAT GGATGGCAAG TTCGTGACCG
          ATAAAACCTC TATGGGGTGC CGTCAGTTAT GCCCGCCAAC TTCAGGGCCG
          ATCAGTCCCT ATGGAGGAGG AGTTAAGTAT GGATGGCAAG TTCGTGACCG
          ATAAAGGGTA TGTGGGGAGC CGTCAATTAT GCCCGGCAAC TTCAGGGCCG
          ATCAGTCCCT ATGGAGGAGG AGTTAAATAT GGATGGCAAG TTCGTGACCG
          ATGAATCCTC GGGGGGGCGG CGTGAATTAT GCCCGTCAAT TTCAAGGCAA
          ATAAAGCCTA GGTGGGGTGC CGTCGGTTAT GCCCGACAAC TTCAAGGCCG
          CTGAGGCCCG ACGGGGGTGG CGTCAATTTT AATGGGAATT TCCGGGACAG
          ATACAGCCCA GAGGAGGCGC CGTCAATTAC TCAGGGAGAC TTCGCGACAG
          ATCAGTCCCT ATGGAGGAGC AGTTAATTAT GGATGGCAAG TTCGTGACCG
          ATAAAACCTC TATGGGGTGC CGTCAGTTAT GCCCGGCAAC TGCAGGGCCG
          ATCAAGCCTA TGTGGGGTGC CGTCAGTTAT GCCCGGCAAC TTCAGGGCCG
          ATAAAACCTC TGTGGGGTGC CGTCAATTAT GCCCGGCAAC TTCAGGGCCG
          ATGAACCCCA GAACAGGCGC CGTGAATTAT TCAGGGAGAC TTCGCGACAG
          ATGAAGCCTT CCCGGGGTGC CGTCAATTAT GCCCGGAATT TTCAGGGCAG
          CTGAGGCCTG AGAGGGGTGG TGTCAATTTT AACGGGAATT TCCGGGACAG
          ATGAGGCCCA GAGGAGGCGC CGTCAATTAC TCAGGGACAT TTCGCGACAG
          ATCAGTCCCT ATGGAGGAGC AGTTAAGTAT AATTGGCAAG TTCGTGACCG
          ATCAGTCCCT ATGGAGGAGG AGTTAAGTAT GGTTGGCAAG TTCGTGACCG
          ATCAGCCCTT ATGGGGGTGC AGTTAGATAT GGATGGCAAA TTCGTGACCG
          ATAAATCCTT ACGCGGGTGC CGTCAATTAT GCATGGAATT TCCAGGGCAG
          ATGAACCCTC AGGGGGGCGG CGTTAATGGA CTTCCGAGAG TGTACGCCAG
          ATAGAGCCCA GAGGAGGCGC CGTCAAGTAC TCAGGGAGGC TTCGCGACAG
          ATGAATCCTA GAGGAGGTGC TGTAAATTAT TCATGGAGAT TTCAGGGCAG
          ATAAAGCCCA GAACAGGCGC CGTCAATTAC TCAGGGAGAC TTCGCGACAG
          ATCAGTCCCT ATGGAGGAAG TCCTAAATAT GGGTGGCAAC TTCGTGACCG
          ATAAACCCCA GAGGAGGTGC CGTCAATTAC TCAGGGAGAC TTCGCGACAG
          ATGAATCCTC AGGGGGGCGG CGTTAATGGT CTTCCGAGAG TGTACGCCAG
          ATGAATCCCA GAACAGGCGC CGTGAATTAT TCAGGGAGAC TTCGCGACAG
          ATAGAGCCCA GAGGAGGCGC CGTCAAGTAC TCAGGGAGGC TTCGCGACAG
          ATCAGTCCTT ATGGGGGAAG ACCTAAATAT GGATGGCAAG TTCGTGACCG
          ATTAACCCTC GAGGAGGACA AGTCAATTAT TCACGTCGAT TTCCGGGAAA
          ATAAAGCCCA GAACAGGCGC CGTCAATTAT TCAGGGAGAC TTCGCGACAG
          ATTAACCCTC GAGGAGGACA AGTCAATTAT TCACGTCAAT TTCCGGGAAA
          ATCAGCCCTT ATGGGGGAAG CCCTAAATAT GGATGGCAAG TTCGTGACCG
          ATAAAGCCTC TGTGGGGTGC CGTCGGTTAT GCCCGACAAC TTCAGGGCCG
          ATCAACCCTG ACAGTGGTGA CACAAAGTAT GCACAGAAGT TTCAGGGCAG
          ATCAGTCCCT ATGGAGGAGG AGTTAAGTAT GGATGGCAAG TTCGTGACCG
          ATGAATCCTC AGGGGGGCGG CGTTAATGGT CTTCCGAGAG TGTACGCCAG
          ATGAATCCTC GGGGGGGCGG CGTGAATTAT GCCCGTCAAT TTCAAGGCAA
          ATCAGTCCCT ATGGAGGAGG AGTTAAGTAT GGTTGGCAAG TTCGTGACCG
          ATAAAGCCTC TGTGGGGTGC CGTCAGTTAT GCCCGGCAAC TTCAGGGCCG
          ATGAATCCTC GGGGGGGCAG TGTGAATTAT GCTCAAAGAT TTCAAGGGAA
          ATCAAACCTA TGTGGGGTGC CGTCAGTTAT GCCCGGCAAC TTCAGGGCCG
          ATCAGTCCTT ATGGGGGAAG CCCAAAATAT GGATGGCAGG TTCGTGACCG
          CTCAACCCTT ACGGCGGTGC CGTCAACTAT GCGTGGAATT TCCGGGGCAG
          ATAAAGCCTC TGTGGGGTGC CGTCGGTTAT GCCCGGCAAC TTCAGGGCCG
          ATCAGTCCCT ATGGAGGAAG AGTTAATTAT GGATGGCAAA TTCGTGACCG
          ATCAAACCTT ATGGGGGTGC AGTTAAATAT GGATGGCAAA TTCGTGACCG
          ATGAATCCTC GGGGAGGCGG TGTCAATTAT GCTCGTAGAT TTCAAGGTAA
          ATGAATCCTC AGGGGGGCGG CGTTAATGGT CTTCCGAGAG TGTACGCCAG
          ATTAAGCCTC TGTGGGGTGC CGTCGGTTAT GCCCGGCAAC TTCAGGGCCG
          ATCAGTCCCT ATGGAGGAGG AGTTAAGTAT GGTTGGCAAG TTCGTGACCG
          ATCAACCCTA ACAATGGTGG CACAAACTAT GCACAGAAGT TTCAGGGCTG
          ATAAATCCTC GGGGGGGGCG TGTTAATTAT GCTCACAGAT TTCAAGGAAA
          ATAAAGGGTA TGTGGGGTGC CGTCAGTTAT GCCCGGCAAC TTCAGGGCCG
          ATAAACCCCN GAGGAGGTTC CGTCAATTAC TCAGGGAGAC TTCGCGACAG
          ATGAACCCTG AGTGGGGAGC CGTCAATTAT GCAAGGAGTT TCCAGGGCAA
          ATGAATCCTC GGGGGGGCGG CGTCAATTAT GCCCGTCAAT TTCAAGGCAA
          ATAAAGCCTC GATGGGGTGC CGTCGGTTAT GCCCGACAAC TTCAAGGCCG
          ATGAACCCTT ACCGGGGTGC CGTCAATTAT CCATGGCCTT TCCAGGGCAG
          ATTAATCCCA GTAGTGGTGT CGAAAGGCTC GCACAGAAGT TACAGGGCAG
          ATGAATCCTA GAGGAGGTGC TGTAAATTAT TCATGGAGAT TTCAGGGCAG
          ATCAAGCCTA TGTGGGGTGC CGTCAGCTAT GCCCGCCAAC TTCAGGGCCG
          ATAAAGCCTC TGTGGGGTGC CGTCGGTTAT GCCCGGCAAC TTCAGGGCCG
          ATAAAGGGTA TGTGGGGTGC CGTCAATTAT GCCCGGCAAC TTCAGGGCCG
          ATAGAGCCCA GAGGAGGCGC CGTCAAGTAC TCAGGGAGGC TTCGCGACAG
          ATGAATCCTC AGGGGGGCGG CGTTAATGGT CTTCCGAGAG TGTACGCCAG
          ATGAATCCGT CGGGGGGCGG CGTGAATTAT GCCCGTCAAT TTCAAGGCAA
          ATAGAGCCCA GAGGAGGCGC CGTCAAATAT TCAGGGAGGC TTCGCGACAG
          ATCAGTCCGT ATGGAGGAGC AGTTAAATAT GGATGGCAAA TTCGTGACCG
          ATCAGTCCCT ATGGAGGAAG AGTTAATTAT GGATGGCAAG TTCGTGACCG
          ATCAGCCCTT ATGGGGGTTC AGTTAAGTAT GCACCGCAAT TTCGTGATAG
          ATAAAGGGTA TGTGGGGAGC CGTCAATTAT GCCCGGCAAC TTCAGGGCCG
          ATGAAGCCCA GGGGGGGGGC CGTCAATTAC GCACGTCAAC TTCAGGGCAG
          ATGAATCCTC AGGGGGCGGG TGTAAATTAT GCTCGCAGAT TTCAAGGTAA
          ATCAGTCCCT ATGGAGGAAG AGTTAATTAT GGATGGCAAG TTCGTGACCG
          ATCAGTCCAT ATGGAGGAAG AGTTAATTAT GGATGGCAAA TTCGTGACCG
          ATAAAGGGTA TGTGGGGAGC CGTCAATTAT GCCCGGCAAC TTCAGGGCCG
          ATAAATCCGT CGGGGGGGCG TGTAAATTAT GCCCATAGAT TTCAAGGTAA
          ATGAATCCTC GGGGGGGCGG CGTGAATTAT GCCCGTCAAT TTCAAGGCAA
          ATCAAGCCTA TGTGGGGTGC CGTCAGTTAT GCCCGGCAAC TTCAGGGCCG
          ATAAAGCCTC TGTGGGGTGC CGTCGGTTAT GCCCGGCAAC TTCAGGGCCG
          ATAAAGCCTC GGTGGGGTGC CGTCGGTTAT GCCCGGCAAC TGCAGGGCCG
          ATGAATCCTC GGNNNGGGGC GGCGTCATAT GCCGTCATTC AGCAANNNNN
          ATCGACCCTG ACGGTGGGGG CACAAGATAT GCAGAGAAGT TTCAGGGCAG
          ATAAAACCTC TATGGGGTGC CGTCAGTTAT GCCCGGCAAC TGCAGGGCCG
          ATAAAGCCTA GGTGGGGTGC CGTCAATTAT GCCCGACAAC TGCAGGGCCG
          ATGAATCCTC GGGGGGGCGG TGTAAATTAT GCTCGCAGAT TTCAAGGTAA
          ATAAATCCTT ACGCGGGTGC CGTCAATTAT GCATGGAATT TCCAGGGCAG
          ATGAACCCTT ACGGGGGTGC CGTCAATTAT CCTTGGAATT TCCAGGGCAG
          CTGAATCCTC ACGGGGGTNC CGTCAATTTT GGGGGAAATT TCCGCGACAG
          ATGAACCCTC AGGGGGGCGG CGTTAATGGA CTTCCGAGAG TGTACGCCAG
          ATGAATCCTC GGGGGGGCGG CGTGAATTAT GCCCGTCAAT TTCAAGGCAA
          ATCAGTCCCT ATGGAGGAGG AGTTAAGTAT GGATGGCAAG TTCGTGACCG
          ATAAAACCTC TGTGGGGTGC CGTCAGTTAT GCCCGGCAAC TGCAGGGCCG
          ATTAACCCTC GAGGAGGACA AGTCAATTAT TCACGTCAAT TTCCGGGAAA
          ATAAAGCCTA GGTGGGGTGC CGTCGGTTAT GCCCGACAGC TTCAAGGCCG
          ATACAGCCCA GAGGAGGCGC CGTCAATTAC TCAGGGAGAC TTCGCGACAG
          ATCAGTCCCT ATGGAGGAGG AGTTAAGTAT GGATGGCAAG TTCGTGACCG
          ATAAAACCTC TGTGGGGTGC CGTCGGTTAT GCCCGGCAAC TTCAGGGCCG
          ATGAATCCTC AGGGGGCGGG CGTAAATTAT GTTCAGAGAT TTCAGGGCAG
          ATCAGTCCCT ATGGAGGAGC AGTTAAGTAT AATTGGCAAG TTCGTGACCG
          ATCAACCAGA ATGGTGGTGG CGCAACACAT GTACAGAAGT TCCAGGGCAG
          ATCAGTCCCT ATGGAGGAAG TCCTAAATAT GGGTGGCAAC TTCGTGACCG
          ATAAAGCCCA GAGGAGGCAA CGTAAATTAC TCAGGGAGAT TCCGCGACAG
          ATGAACCCTC AGGGGGGCGG CGTTAATGGA CTTCCGAGAG TGTACGCCAG
          ATCAAGCCTA TGTGGGGTGC CGTCAGTTAT GCCCGGCAGC TTCAGGGCCG
          ATGAACCCCT ACCGGGGTGC CGTCAATTAT GCCCGGAATT TTCAGGGCAG
          ATCAAGCCTA TGTGGGGTGC CGTCAGTTAT GCCCGGCAAC TTCAGGGCCG
          ATCAGTCCCT ATGGAGGAGG AGTTAAGTAT GGATGGCAAG TTCGTGACCG
          ATGAATCCTC GGGGGGGCNC CGTAAATTAT GCTTATAGAT TTCAAGGTAG
          ATCAGCCCTT ATGGGGGTGC AGTGAATTAT GGATGGCAAA TTCGTGACCG
          ATCAGTCCCT ATGGAGGAGG AGTTAAGTAT GGTTGGCAAG TTCGTGACCG
          ATAAAGCCTA GGTGGGGTGC CGTCGGTTAT GCCCGACAAC TTCAAGGCCG
          ATTAATCCTC GAGGAGGACA AGTCAATTAT TCTCGTCAAT TTCCGGGAAA
          ATCAGCCCTT ATGGGGGAGC ACCGAAATAT GGATGGCAAA TTCGTGACCG
          ATCAAGCCTA TGTGGGGTGC CGTCAGTTAT GCCCGGCAAC TTCAGGGCCG
          ATCAGTCCAT ATGGAGGAAG AGTTAATTAT GGATGGCAAA TTCGTGACCG
          ATGAATCCTC GGGGGGGCGG CGTGNNNNNN ATATGCCGTC ATTCAGGCAA
          ATCAACCCTG ACACTGGCGA CACAAAATAT TCACAAAAGT TTAAGGGCAG
          ATCAGTCCCT ATGGAGGAGG AGTTAATTAT GGATGGCAAG TTCGTGACCG
          ATAAAGCCTA GGTGGGGTGC CGTCAGTTAT GCCCGACAAC TTCAAGGCCG
          ATCAAGCCTA GGTGGGGTGC CGTCGGTTAT GCCCGACAAC TTCAGGGCCG
          CTAAATCCTC ACGGGGGTGC CGTCAATTTT GGGGGAAATT TCCGCGACAG
          ATCAGCCCTT ATGGGGGAAG ACCTAAATAT GGATGGCAAG TTCGTGACCG
          ATCAACCCGA ACAGTAGTGA CACAGATTAT GCTCAGAAGT TTCAGGGCAG
          ATCAGTCCCT ATGGAGGAGG AGTTAAGTAT GGTTGGCAAG TTCGTGACCG
          ATGAATCCTC GGGGGGGCGG CGTGAGTTAT GCCCGTCAAT TTCAAGGCAA
          ATAAAGCCCA GAACAGGCGC CGTCAATTAC TCAGGGAGAC TTCGCGACAG
          ATCAGTCCCT ATGGAGGAGG AGTCAAATAT GGATGGCAAG TTCGTGACCG
          ATGAATCCTC GGGGGGGCGG CGTCAATTAT GCCCGTCAAT TTCAAGGCAA
          CTGAAGCCTA GGGGGGGGCC GGTCAATTAC GCACGTAAAT TTCAGGGCAG
          CTAAACCCTT ACGGGGGTGC CGTCAATTTT GCAGGAAATT TCCGGGATCG
          ATAAAGCCTA GGTGGGGTGC CGTCGGATAT GCCCGACAAC TTCAAGGCCG
          CTCAACCCTT ACGGGGGTGC CGTGAAGTAT GCATGGAATT TTCAGGGCAG
          ATCAGTCCCT ATGGAGGAGG AGTTAAATAT GGATGGCAAG TTCGTGACCG
          CTGAGACCTT ATGGGGGTGC CGTCAATTTT GGAGGGCATT TCCGGGACAG
          ATCAGCCCTT TTGGGGGAGC AGTTAACTAT GGATGGCAAA TTCGTGACCG
          ATAGAGCCCA GAGGAGGCGC CGTCAAGTAC TCAGGGAGGC TTCGCGACAG
          ATAAAGCCTA GGTGGGGTGC CGTCGGTTAT GCCCGACAAC TTCAAGGCCG
          ATGAATCCGT CGGGGGGCGG TGTAAATTAT GCTCGCAGAT TTCAAGGAAA
          ATGAATCCTC GGGGAGGCGG TGTCAATTAT GCTCGCAGAT TTCAAGGTAA
          ATGAATCCTC AGGGGGGCGG CGTTAATGGT CTTCCCAGAG TGTACACCAG
          ATAGAGCCCA GAGGAGGCGC CGTCAAATAT TCAGGGAGGC TTCGCGACAG
          ATAAAGCCTA GGTGGGGTGC CGTCGGTTAT GCCCGACAAC TTCAAGGCCG
          ATACAGCCCA GAGGAGGCGC CGTCAATTAC TCAGGGAGAC TTCGCGACAG
          ATCAAGCCTA TGTGGGGTGC CGTCAGTTAT GCCCGGCAAC TTCAGGGCCG
          CTCAACCCTT ACGGGGGTGC CGTTAATTAT GCATGGAATT TCCAGGGCAG
          ATGAATCCTC GGGGAGGCGG TGTCAATTAT GCTCGCAGAT TTCAAGGTAA
          ATAAAGCCTA GGTGGGGTGC CGTCGGTTAT GCCCGACAAC TTCAAGGCCG
          ATGAATCCTC GGGGGGGCGG CGTGAATTAT GCCCGTCAAT TTCAAGGCAA
          ATAAAACCTC TGTGGGGTGC CGTCAGTTAT GCCCGGCAAC TTCAGGGCCG
          ATGAATCCTC GGGGAGGCGG TGTGAATTAT GCTCGCAGAT TTCAAGGTAA
          CTCAAGCCTT TGTGGGGTGC CGTCAGTTAT GCCCGCCAAC TTCAGGGCCG
          ATGAATCCTC GGGGGGGCGG CGTGAATTAT GCCCGTCGAT TTCAAGGCAA
          ATGAATCCCC GGGGGGGCCG CGTAAATTAT GCTCGCAGAT TTCAGGGCAG
          ATGAATCCTC AGGGGGGCGG CGTAAATGGT CTACCGAGAG TGTACAACAG
          ATCAGTCCCT ATGGAGGAAG AGTTAATTAT GGATGGCAAA TTCGTGACCG
          ATTAACCCTC GAGGAGGACA AGTCAATTAT TCACGTCGAT TTCCGGGAAA
          ATAAATCCTC GGGGGGGCGG TGTTAATTAT GCTCGCAGAT TTCAAGGAAA
          ATGAATCCTC AGGGGGGCGG TGTAAATTAT GCTCGCAGAT TTCAAGGTAA
          CTCAAGCCTA TGTGGGGTGC CGTCAGTTAT GCCCGCCAAC TTCAGGGTCG
          CTCAAGCCTT TATGGGGTGC CGTCAGTTAT GCCCGCCAAC TTCAGGGCCG
          ATCAGTCCCT ATGGAGGAGG AGTTAAATAT GGATGGCAAG TTCGTGACCG
          ATCAGTCCAT ATGGAGGAAG TCCCAAATAT GGATGGCAAA TTCGTGACCG
          CTAAAACCTT ATGGGGGTGG TGTCAATTTT AATGGGAATT TCCGGGACAG
          ATGAAGCCTT ACCGGGGTGC CGTCAATTAT GCCCGGAATT TTCAGGGCAG
          ATCAGTCCCT ATGGAGGAGG AGTCAAATAT GGTTGGCAAG TTCGTGACCG
          ATCAGTCCTT ATGGAGGAAG CCCAAAATAT GGATGGCAAA TTCGTGACCG
          TGCGACCTTA NNTGGGGTGC CGTCAATTTT GGAGGACATT TCCGGGACAG
          ATCAGTCCCT ATGGAGGAAG TCCTAAATAT GGGTGGCAAC TTCGTGACCG
          ATACAGCCCA GAGGAGGCGC CGTCAATTAC TCAGGGAGAC TTCGCGACAG
          ATAAAGCCTC TGTGGGGTGC CGTCGGTTAT GCCCGGCAGC TTCAGGGCCG
          TTAAAGCCTA TGTGGGGTGC CGTCAGTTAT GCCCGGCAAC TTCAGGGCCG
          ATTAATCCTC GAGGAGGACA AGTCAATTAT TCTCGTCAAT TTCCGGGGAA
          CTGAAGCCTG ATTGGGGTGG TGTCAATTTT AATGGGAACT TTCGGGACAG
          CTCAACCCTT ACGGGGGTGC CGTGAAGTAT GCATGGAATT TTCAGGGCAG
          ATGAATCCTC GGGGGGGCGG TGTAAATTAT TCTCGAAGAT TTCAAGGGAA
          ATAAAACCTC TGTGGGGTGC CGTCAGTTAT GCCCGGCAAC TGCAGGGCCG
          ATCAGTCCAT ATGGAGGAAG TCCCAGATAT GGATGGCAAA TTCGTGACCG
          ATCAAGCCTA TGTGGGGTGC CGTCAGCTAT GCCCGCCAAC TTCAGGGCCG
          CTGAGGCCTG AGAGGGGTGG TGTCAATTTT AACGGGAATT TCCGGGACAG
          ATTCAGCCCA GAGGAGGCGC CGTCAATTAT TCAGGGAGAC ATCGCGACAG
          ATGAATCCTC GGGGAGGCGG TGTCAATTAT GCTCGCAGAT TTCAAGGTAA
          ATAAATCCTC GGGGGGGCGG TGTTAATTAT GCCCGTCAAT TTCAAGGCAA
          ATAAAGCCTC TGTGGGGCGC CGTCAGTTAT GCCCGGCAAC TTCAGGGCCG
          ATCAGCCCTT ATGGGGGTAG AGGTAATTAT GGATGGCAAA TTCGTGACCG
          CTGAAGCCTG ATTGGGGTGG TGTCAATTTT AACGGGAATT TTCGGGACAG
          ATCAGCCCTT ATGGGGGTAG AGGTAATTAT GGATGGCAAA TTCGTGACCG
          ATAGAGCCCA GAGGAGGCGC CGTCAAGTAT TCAGGGAGGC ATCGCGACAG
          CTCAAGCCTA TGTGGGGTGC CGTCAGTTAC GCCCGCCAAC TTCAGGGCCG
          ATAAAGCCTA GGTGGGGTGC CGTCGGTTAT GCCCGACAAC TTCAAGGCCG
          ATAAAGCCTA GGTGGGGTGC CGTCGGTTAT GCCCGACAAC TTCAAGGCCG
          ATGAATCCTC AGGGGGGCGG CGTAAATTAT GCTTACAGAT TTCAAGGCAG
          ATTAACCCTC GAGGAGGACA AGTCAATTAT TCACGTCGAT TTCCGGGAAA
          ATAAATCCTC GGGGGGGGCG TGTTAATTAT GCTCGCAGAT TTCAGGGAAA
          ATAGAGCCCA GAGGAGGCGC CGTCAAGTAC TCAGGGAGAC TTCGCGACAG
          ATAAAGGGTA TGTGGGGAGC CGTCAATTAT GCCCGGCAAC TTCAGGGCCG
          GTCAACCCTT ATATGGGTGC CGTTAATTAT GCGCGTAATT TTCAGGGCAG
          ATTAACCCTC GAGGAGGACA AGTCAATTAT TCACGTCAAT TTCCGGGAAA
          CTCAAGCCTT TATGGGGTGC CGTCAGTTAT GCCCGCCAAC TTCAGGGCCG
          ATGAATCCTC AGGGGGGCGG CGTTAATGGT CTTCCGAGAG TGTACACAAG
          ATAAAACCTC TGTGGGGTGC CGTCAGTTAT GCCCGGCAAC TTCAGGGCCG
          CTGAGGCCTG AGAGGGGTGG TGTCAACTTT AACGGGAATT TCCGGGACAG
          ATAAAACCTC TATGGGGTGC CGTCAGTTAT GCCCGCCAAC TTCAGGGTCG
          ATAAAACCTC TGTGGGGTGC CGTCAGCTAT GCCCGCCAAC TTCAAGGCCG
          ATAAAGCCTA GGTGGGGTGC CGTCGGTTAT GCCCGACAAC TTCAAGGCCG
          ATCAGCCCCT ATGGAGGAAG CCCTAAATAT GGGTGGCAAC TTCGTGACCG
          ATACAGCCCA GAGGAGGCGC CGTCAATTAC TCAGGGAGAC TTCGCGACAG
          ATTAACCCGC GAGGAGGACA AGTCAATTAT TCACGTCAAT TTCCGGGAAA
          ATACAGCCCA GAGGAGGCGC CGTCAATTAC TCAGGGAGAT TTCGCGACAG
          ATGAATCCTC AGGGGGGCGG CGTTAATGGT CTTCCGAGAG TGTACCCCAG
          ATTCAGCCCA GAGGAGGCGC CGTCAATTAC TCAGGGAGAC TTCGCGACAG
          ATAAAACCTC TGTGGGGTGC CGTCAGTTAT GCCCGGCAAC TTCAGGGCCG
          ATGAATCCTC AGGGGGGCGG CGTAAATTAT GTTCAGAGAT TTCAGGGCAG
          ATAAAACCTC TGTGGGGTGC CGTCAGTTAT GCCCGGCAAC TTCAGGGCCG
          ATTAACCCTC GAGGAGGACA AGTCAATTAT TCACGTCGAT TTCCGGGAAA
          ATAAACCCCA GAGGAGGCAA CGTAAATTAC TCAGGGAGAT TCCGCGACAG
          ATAAAGCCTC GGTGGGGAGC CGTCGGTTAT GCCCGTCAAC TTCAAGGCCG
          ATAAATCCTT ACGCGGGTGC CGTCAATTAT GCATGGAATT TCCAGGGCAG
          ATAAATCCTC AGGGGGGCGG TGTTAGTTAT GGTCACAGAT TTCAAGGAAA
          ATAAATCCTT ACGCGGGTGC CGTCAATTAT GCATGGAATT TCCAGGGCAG
          CTGAGGCCTG AGAGGGGTGG TGTCAATTTT AACGGGAATT TCCGGGACAG
          ATCAGTCCCT ATGGAGGAGC AGTTAATTAT GGATGGCAAG TTCGTGACCG
          ATTAACCCTC GAACTGGACA AGTCAATTAC TCACGTCAAT TTCCGGGAAA
          ATGAACCCCA GAACAGGCGC CGTGAATTAT TCAGGGAGAC TTCGCGACAG
          ATACAGCCCA GAGGAGGCGC CGTCAATTAC TCAGGGAGAC TTCGCGACAG
          ATCAGCCCTT ATGGGGGTAG AGTTAACTAT GGATGGCAAA TTCGTGACCG
          ATGAATCCTC GGGGGGGCGG TGTAAGTTAT GCTCAAAGAT TCCAAGGAAA
          ATGAATCCTC GGGGAGGCGG TGTGAATTAT GCTCGCAGAT TTCAAGGTAA
          ATTAATCCTC GAGGAGGACA AGTCAATTAT TCTCGTCAAT TTCCGGGGAA
          ATCAGTCCTT ATGGGGGAAG ACCTAAATAT GGATGGCAAG TTCGTGACCG
          ATCAGTCCAT ATGGAGGAAG TCCCAGATAT GGATGGCAAA TTCGTGACCG
          ATAAGGCCTA GAGGGGGAAG TGTAAATTAT TCACGGAGAT TTCAGGGCAG
          ATGAATCCTC GGGGGGGCGG TGCGAACTAT GCTCGAAGAT TTCAAGGGAA
          ATGAATCCTC GGGGGGGCGG CGTGAATTAT GCCCGTCAAT TTCAAGGCAA
          ATGAATCCTC AGGGGGGCGG TGTAAATTAT GCTCGAAGAT TTCAAGGGAA
          ATAGAGCCCA GAGGAGGCGC CGTCAAGTAC TCAGGGAGGC TTCGCGACAG
          ATAAATCCTC GGGGGGGGCG TGTTAATTAT GCTCGCAGAT TTCAGGGAAA
          ATAAAGCCTC TGTGGGGTGC CGTCAGTTAT GCCCGGCAGC TTCAGGGCCG
          ATGAATCCTC GGGGGGGCGG TGCGAACTAT GCTCGAAGAT TTCAAGGGAA
          ATGAATCCTC GGGGGGGCGG CGTGAATTAT GCCCGTCAAT TTCAAGGCAA
          ATAGAGCCCA GAGGAGGCGC CGTCAATTAC TCAGGGAGAC TTCGCGACAG
          ATAAAGCCTC TGTGGGGTGC CGTCGGTTAT GCCCGGCAAC TTCAGGGCCG
          ATAAAGCCTA GGTGGGGTGC CGTCGGTTAT GCCCGACAAC TTCAAGGCCG
          ATAAATCCTC GGGGGGGCGG TGTTAATTAT GCTCGCAGAT TTCAAGGAAA
          ATAAAACCTC TGTGGGGTGC CGTCAATTAT GCCCGGCAAC TTCAGGGCCG
          ATTAGTCCTT ATGGGGGAAG CCCTAAATAT GGATGGCAAG TTCGTGACCG
          ATGAATCCTC AGGGGGGCGG CGTAAATTAT GTTCAGAGAT TTCAGGGCAG
          ATTAATCCCA GAGGAGGCTC CGTAAATTAC TCAGGGAGAT TTCGCGACAG
          CTGAGACCTT ATGGGGGTGC CGTCAATTTT GGAGGACATT TCCGGGACAG
          ATGAATCCGT CGGGGGGGCG CGTGAATTAT GCCCGTNAAT TTCAAGGCAA
          ATCAACCCTA TCAGTGGTGC CACAGACTAT GCACAGAAGT TTCAGGGCAG
          ATGAATCCTC GGGGAGGCGG TGTAAATTAT GCTCGCAGAT TTCAAGGTAA
          ATAAAGCCTA GGTGGGGTGC CGTCGGATAT GCCCGACAAC TTCAAGGCCG
          ATTAACCCTC GAACTGGACA AGTCAATTAC TCACGTCAAT TTCCGGGAAA
          ATCAGTCCCT ATGGAGGAGG AGTTAAGTAT GGTTGGCAAG TTCGTGACCG
          CTGAAGCCTT ATAGGGGTGC CGTCAATTAT GCCCGACAAC TTCAGGGCCG
          ATGAATCCTC GGGGGGGCGG CGTGAATTAT GCCCGTCAAT TTCAAGGCAA
          ATAAAGCCTC GGTGGGGTGC CGTCGGTTAT GCCCGGCAAC TGCAAGGCCG
          ATGAAGCCTT ACCGGGGTGC CGTCAATTAT GCCCGGAATT TTCAGGGCAG
          ATGAATCCTC GCGGGGGCGG TGTAAATTAT GCTCGCAGAT TTCAAGGAAA
          ATACAGCCCA GAGGAGGCGC CGTCAATTAC TCAGGGAGAC TTCGCGACAG
          ATCAAGCCTA TGTGGGGTGC CGTCAGTTAT GCCCGGCAAC TTCAGGGCCG
          ATTAATCCTC GAGGAGGACA GGTCAATTAC TCACGTCAAT TTCCGGGAAA
          ATAGAGCCCA GAGGAGGCGC CGTCAAGTAC TCAGGGAGGC TTCGCGACAG
          ATGAAGCCCA GAGGAGGCGC CGTCAATTAC TCAGGGAGAT TTCGCGACAG
          ATGAATCCTC AGGGGGGCGG CGTAAATTAT GTTCAGAGAT TTCAGGGCAG
          ATAAAGCCTC TGTGGGGTGC CGTCAGTTAT GCCCGACAAC TTCAGGGCCG
          ATAAAGCCTC TCTGGGGTGC CGTCAATTAT GCCCGACAAC TTCAGGGCCG
          ATCAGTCCCT ATGGAGGAAG CGTTAAATAT GGATGGCAAG TTCGTGACAG
          ATGAATCCTC GGGGAGGCGC TGTGAATTAT GCTCGCAGAT TTCAAGGTAA
          ATAAAGCCTA GGTGGGGTGC CGTCGGTTAT GCCCGACAAC TTCAAGGCCG
          ATTAATCCCA GTAGTGGTGT CGAAAGGCTC GCACAGAAGT TACAGGGCAG
          ATCAACCAGA ATGGTGGTGG CGCAACACAT GTACAGAAGT TCCAGGGCAG
          ATGAATCCTC AGGGGGGCGG TGTGAATTAT AGTCGAAGAT TTCAAGGGAA
          ATGAATCCTC GGGGGGGCGG CGTGAATTAT GCCCGTCAAT TTCAAGGCAA
          ACCAACCTCA ACACTGGCGG CACAAAGTAT TCACCAAAGT TTCAGGGCAG
          ATGAATCCTC GGGGGGGCGG TGTAAATTAT GCTCATAGAT TTCAAGGTAA
          ATGAATCCTC AGGGGGGCGG CGTTAATGGT CTTCCGAGAG TGTACGCCAG
          ATCAGTCCCT ATGGAGGAAG TCCTAAATAT GGGTGGCAAC TTCGTGACCG
          ATGAATCCTT ACCGGGGTGC CGTCAATTAT CCATGGCCTT TCCAGGGCAG
          ATGAAGCCTT ACCGGGGTGC CGTCAATTAT GCCCGGAATT TTCAGGGCAG
          ATGAATCCTC GGGGGGGCGG CGTGAATTAT GCCCGTCGAT TTCAAGGCAA
          ATAAAGCCTC TGTGGGGTGC CGTCAGTTAT GCCCGGCAAC TTCAGGGCCG
          ATGAATCCTC GGGGGGGCGG TGTAAATTAT GCTCGCAGAT TTCAAGGTAA
          ATCAGTCCCT ATGGAGGAAG AGTTAATTAT GGATGGCAAG TCCGTGACCG
          ATGAGGCCCA GAGGAGGCGC CGTCAATTAC TCAGGGACAT TTCGCGACAG
          ATAAAACCTC TGTGGGGTGC CGTCAGTTAT GCCCGGCAAC TTCAGGGCCG
          ATAAAGGGTA TGTGGGGAGC CGTCAATTAT GCCCGGCAAC TTCAGGGCCG
          ATTAATCCTC GAGGAGGACA AGTCAATTAT TCACGTCAAT TTCCGGGAAA
          ATCAGTCCCT ATGGAGGAAG AGTTAATTAT GGATGGCAAG TTCGTGACCG
          ATAAAGCCCA GAGGAGGCAA CGTAAATTAT TCAGGAAGAT TCCGCGACAG
          ATGAACCCTT ATCGGGGTGC CGTCAATTAT CCATGGAATT TCCAGGGCAG
          ATCAGCCCTT ATGGGGGAGC AGTTAATTAT GGATGGCAAA TTCGTGACCG
          ATGAATCCTC GGGGGGGCGG TGTTAATTAT GCACACAGAT TTCAAGGTAA
          ATCAGCCCTT ATGGGGGTAG AGGTAATTAT GGATGGCAAA TTCGTGACCG
          ATAGAGCCCA GAGGAGGCGC CGTCAAATAT TCAGGGAGGC TTCGCGACAG
          ATAAAGCCTC TGTGGGGTGC CGTCAGTTAT GCCCGACAAC TTCAGGGCCG
          ATCAGCCCTT ATGGGGGAGC AGTTAATTAT GGATGGCAAA TTCGTGACCG
          CTGAAGCCTG ATTGGGGTGG TGTCAATTTT AACGGGAATT TTCGGGACAG
          ATACAGCCCA GAGGAGGCGC CGTCAATTAC TCAGGGAGAC TTCGCGACAG
          ATTAATCCCA GAGGAGGCTC CGTAAATTAC TCAGGGAGAT TTCGCGACAG
          ATAAAGCCCA GAGGAGGCAA CGTAAATTAC TCAGGGAGAT TCCGCGACAG
          ATAAAGGGTA TGTGGGGAGC CGTCAATTAT GCCCGGCAAC TTCAGGGCCG
          ATGAATCCTC GGGGGGGCGG CGTGAATTAT GCCCGTCAAT TTCAAGGCAA
          ATGAATCCTC GGGGGGGCGG TGTGAATTAT AGTCGAAGAT TTCAAGGGAA
          ATACAGCCCA GAGGAGGCGC CGTCAATTAC TCAGGGAGAC TTCGCGACAG
          ATTAAGCCCA GGTGGGGTGC CGTCAGTTAT GCCCGACAAC TTCAAGGCCG
          ATGAATCCTC GGGGGGGCGG TGTAAATTAT GCTCATAGAT TTCAAGGTAA
          ATAAAGGGTA TGTGGGGAGC CGTCAATTAT GCCCGGCAAC TTCAGGGCCG
          CTGAGGCCTG AGAGGGGTGG TGTCAATTTT AACGGGAATT TCCGGGACAG
          CTGAGGCCTG AGAGGGGTGG TGTCAATTTT AATGGGAATT TCCGGGACAG
          ATAAAACCTC TATGGGGTGC CGTCAGTTAT GCCCGCCAAC TTCAGGGTCG
          CTAAACCCTT ACGGGGGTNC CGTCAATTAT GCAGGAAGTT TCCGGAATAG
          ATAAAACCTC TGTGGGGTGC CGTCAGTTAT GCCCGGCAAC TTCAGGGCCG
          ATGAATCCTC GGGGGGGCGG CGTCAATTAT GCTTACAGAT TTCAAGGCAG
          ATAAAGCCTC TGTGGGGTGC CGTCGGTTAT GCCCGGCAAC TTCAGGGCCG
          ATAAATCCTA AGACTGGTAA GACAAAATAT GCAGAGCACT TTCAGGACAG
          ATTAAGCCTC TGTGGGGTGC CGTCAGTTAT GCCCGCCAAC TTCAGGGCCG
          ATCAGTCCCT ATGGAGGAAG AGTTAATTAT GGATGGCAAA TTCGTGACCG
          ATAAATCCTT ACGCGGGTGC CGTCAATTAT GCATGGAATT TCCAGGGCAG
          ATAAAGCCTA GGTGGGGTGC CGTCGGTTAT GCCCGACAAC TTCAAGGCCG
          ATCAGTCCCT ATGGAGGGAG AGTTAATTAT GGATGGCAAG TTCGTGACCG
          ATAAATCCCA GAGGAGGCTC CGTAAATTAC TCAGGGAGAT TTCGCGACAG
          ATGAATCCGT CGGGGGGAGG TGTAAATTAT GCTCATAGAT TTCAAGGGAA
          ATAAAGCCTA GGTGGGGTGC CGTCGGTTAT GCCCGACAAC TTCAAGGCCG
          CTCAACCCTT ACGGGGGTGC CGTCAACTAT GCATGGAATT TCCAGGGCAG
          ATTAACCCTC GAGGAGGACA AGTCAATTAT TCACGTCGAT TTCCGGGAAA
          ATTAACTTTA ATAGTGGTGG CACAAACTCT GCACAGATGT TTCAGGGCAG
          ATCAGCCCTT ATGGGGGTAG AGGTAATTAT GGATGGCAAA TTCGTGACCG
          ATCAGCCCTT ATGGGGGAAG ACCTAAATAT GGATGGCAAG TTCGTGACCG
          ATACAGCCCA GAGGAGGCGC CGTCAATTAC TCAGGGAGAC TTCGCGACAG
          ATGAATCCTC GGGGGGGCGC TGTGAATTAT GCTCGAAGGT TTCAAGGGAA
          ATAAAGCCTA TGTGGGGTGC CGTCAGTTAT GCCCGGCAAC TTCAGGGCCG
          ATGAATCCTC GGGGGGGCGG CGTCAATTAT GCCCGTCAAT TTCAAGGCAA
          ATAAATCCCA GAGGAGGCTC CGTAAATTAC TCAGGGAGGT TTCGCGACAG
          ATGAATCCTC AGGGGGGCGG TGTAAATTAT GCTCGCAGAT TTCAAGGAAA
          ATTAACCCTC GAGGGGGACA AGTCAATTAT TCACGTCAAT TTCAGGGAAA
          ATGAACCCTT ACCGAGGTGC CGTCAACTAT CCACGGAATT TCCAGGGCAG
          ATCAGTCCCT ATGGAGGAGG AGTTAAATAT GGATGGCAAG TTCGTGACCG
          ATACAGTCCA GAGGAGGCGC CGTCAATTAC TCAGGGAGAC TTCGCGACAG
          ATAAAGCCTC TGTGGGGTGC CGTCGGTTAT GCCCGGCAAC TTCAGGGCCG
          ATGAATCCTC GGGGGGGCGG CGTGAATTAT GCCCGTCAAT TTCAAGGCAA
          ATAAAGCCTA GGTGGGGTGC CGTCGGTTAT GCCCGACAAC TTCAAGGCCG
          ATAGAGCCCA GAGGAGGCGC CGTCAAGTAT TCAGGGAGGC ATCGCGATAG
          ATCAGTCCTT ATGGGGGAAG CCCAAAATAT GGATGGCAAG TTCGTGACCG
          ATACAGCCCA GAGGAGGCGC CGTCAATTAC TCAGGGAGAC TTCGCGACAG
          ATCAGTCCCT ATGGAGGAAG AGTTAATTAT GGATGGCAAG TTCGTGACCG
          ATAAAGCCCA GAGGAGGCGC CGTCAATTAC TCAGGGAGAC TTCGCGACAG
          ATAAAGCCTA GGTGGGGTGC CGTCGGATAT GCCCGACAAC TTCAAGGCCG
          ATAAATCCTT ACGCGGGTGC CGTCAATTAT GCATGGAATT TCCAGGGCAG
          ATGAATCCTC GGGGGGGCGG CGTGAATTAT GCCCGTCAAT TTCAAGGCAA
          ATAAAGGGTA TGTGGGGAGC CGTCAACTAT GCCCGGCAAC TTCAGGGCCG
          ATGAATCCTC AGGGGGGCGG CGTTAATGGT CTTCCGAGAG TGTACACAAG
          ATAAAGCCTC TGTGGGGTGC CGTCAGTTAT GCCCGGCAGC TTCAGGGCCG
          ATGAATCCTC AGGGGGGCGG CGTTAATGGT CTTCCGAGAG TGTACGCCAG
          ATAAAGCCTC TGTGGGGTGC CGTCGGTTAT GCCCGACAAC TTCAGGGCCG
          ATACAGCCCA GAGGAGGCGC CGTCAATTAC TCAGGGAGAC TTCGCGACAG
          ATGAATCCTC GGGGGGGCGG CGTGAATTAT GCCCGTCAAT TTCAAGGCAA
          ATTAACCCTC GAGGAGGACA AGTCAATTAT TCACGTCGAT TTCCGGGAAA
          ATGAATCCTC AAGGGGGCGA CGTTAATGGT CTTCCGAGAG TATATACAAG
          ATGAATCCTC GGGGAGGCGG TGTCAATTAT GCTCGCAGAT TTCAAGGTAA
          ATAAACCCCA GAGGAGGTTC CGTCAATTAC TCAGGGAGAC TTCGCGACAG
          CTGAAGCCTG ATTGGGGTGG TGTCAATTTT AATGGGAATT TCCGGGACAG
          ATAAAGGGTA TGTGGGGAGC CGTCAACTAT GCCCGGCAAC TTCAGGGCCG
          ATGAATCCTC GGGGGGGCGG CGTGAATTAT GCCCGTCAAT TTCAAGGCAA
          ATGAATCCGT CGGGGGGCGG CGTGAGTTAC GCCCGTCAAT TTCAAGGCAA
          ATAAAACCTC GATGGGGTGC CGTCAGTTAT GCCCGCCAAC TTCAGGGTCG
          ATGAATCCTC AGGGGGGCGG CGTAAATTAT GTTCAGAGAT TTCAGGGCAG
          ATAAAGCCTA GGTGGGGTGC CGTCGGTTAT GCCCGACAAC TTCAAGGCCG
          ATAAAGCCTA GGTGGGGTGC CGTCGGTTAT GCCCGACAAC TTCAAGGCCG
          ATCAATCCTA GAGGGGGAAG TGTAAATTAT TCACGGAGAT TTCAGGGCAG
          ATGAACCCTG AGTGGGGAGC CGTCAATTAT GCAAGGAGTT TCCAGGGCAA
          ATGAACCCTT ACCGAGGTGC CGTCAACTAT CCACGGAATT TCCAGGGCAG
          ATCAGCCCTT ATGGGGGAGC ACCGAAATAT GGATGGCAAA TTCGTGACCG
          ATGAATCCTC GGGGAGGCGG TGTCAATTAT GCTCGTAGAT TTCAAGGTAA
          ATCAGTCCAT ATGGAGGAAG TCCCAAATAT GGATGGCAAA TTCGTGACCG
          CTGAAGCCTG ATTGGGGTGG TGTCAATTTT AACGGGAATT TTCGGGACAG
          ATGAACCCTT ATCGGGGTGC CGTCAATTAT CCATGGCCTT TCCAGGGCAG
          ATAAAGCCTA GGTGGGGTGC CGTCGGATAT GCCCGACAAC TTCAAGGCCG
          ATGAATCCTC GGGGGGGCGG CGTCAATTAT GCCCGTCAAT TTCAAGGCAA
          GTGAAGCCTA GGGGGGGGGC CGTCAACTAC GCACGTCCAC TTCAGGGCAG
          ATGAAGCCTG CCCGGGGTGC CGTCAATTAT GCCCGGAATT TTCAGGGCAG
          ATCAGTCCCT ATGGAGGAGG AGTTAAGTAT GGTTGGCAAG TTCGTGACCG
          ATGAAGCCTT CCCGGGGTGC CGTCAATTAT GCCCGGAATT TTCAGGGCAG
          ATGAATCCTC GGGGGGGCGG CGTCAATTAT GCCCGTCAAT TTCAAGGCAA
          ATGAATCCTC GGGGGGGGCG TGTGAATTAT GCTCGCAGAT TTCAAGGCAA
          ATAAAGCCTC GGTGGGGTGC CGTCGGTTAT GCCCGGCAAC TTCAAGGCCG
          ATACAGCCCA GAGGAGGCGC CGTCAATTAC TCAGGGAGAC TTCGCGACAG
          ATAGAGCCCA GAGGAGGCGC CGTCAAGTAC TCAGGGAGGC TTCGCGACAG
          ATACAGCCCA GAGGAGGCGC CGTCAATTAC TCAGGGAGAC TTCGCGACAG
          ATCAGTCCCT ATGGAGGAGC AGTAAAGTAT GGATGGCAAG TTCGTGACCG
          ATAAAGCCTA GGTGGGGTGC CGTCGGTTAT GCCCGACAAC TTCAAGGCCG
          ATGAATCCTC GGGGAGGCGG TGTGAATTAT GCTCGCAGAT TTCAAGGTAA
          ATCAGTCCAT ATGGAGGAGG AGTCAAATAT GGATGGCAAG TTCGTGACCG
          ATCAAGCCTA GGTGGGGTGC CGTCAGCTAT GCCCGCCAAC TTCAAGGCCG
          CTGAGGCCTG AGACGGGTGG TGTCAATTTT AACGGGAATT TCCGGGACAG
          ATGAATCCGT CGGGGGGGCG TGTAAATTAT GCTCGCAGAT TTCAAGGTAA
          CTAAAGCCTT ACGGGGGTGC CGTCAACTTT GGAGGAAACT TCCGGGATAG
          ATAGAGCCCA GAGGAGGCGC CGTCAAGTAT TCAGGGAGGC ATCGCGACAG
          ATGAATCCTC GGGGGGGCGG CGTGAATTAT GCCCGTCAAT TTCAAGGCAA
          ATAGAGCCCA GAGGAGGCGC CGTCAAGTAT TCAGGGAGGC ATCGCGACAG
          GTGAGGCCTA GGGGGGGGGC CGTCAACTAC GCACGTCCAC TTCAGGGCAG
          ATGAATCCTT ACCGGGGTGC CGTCAATTAT CCATGGCCTT TCCAGGGCAG
          ATAAAGCCTC TGTGGGGTGC CGTCAGTTAT GCCCGGCAGC TTCAGGGCCG
          ATGAATCCTC AGGGGGGCGG CGTTAATGGG ATTCCGAGAG TGGAGGCCAG
          ATAAAGCCTC TGTGGGGTGC CGTCGGTTAT GCCCGGCAGC TTCAGGGCCG
          CTGAAGCCTT ATAGGGGTGC CGTCAAGTTT TGGGGGAATT TCCGGGACAG
          ATCAGTCCTT ATGGGGGAAN ACCTAAATAT GGATGGCAAG TTCGTGACCG
          CTAAATCCTC ACGGGGGTGC CGTCAATTTT GGGGGAAATT TCCGCGACAG
          CTGAAGCCCT ATGGGGGTGG CGTCAATTTT AATGGGAATT TCCGGGACAG
          ATCAGTCCCT ATGGAGGAGG AGTTAATTAT GGATGGCAAG TTCGTGACCG
          ATCAGTCCTT ATGGGGGAAG TCCCAGATAT GGATGGCAAA TTCGTGACCG
          ATCAGTCCTT ATGGGGAAGG ACCTAAATAT GGATGGCAAG TTCGTGACCG
          ATGAAGCCTT CCCGGGGTGC CGTCAATTAT GCCCGGAATT TTCAGGGCAG
          TTGAATCCTC AGGGGGGCGG CGTTAATGGT CTTCCGAGAG TGTACACCAG
          ATAAATCCCA GAGGAGGCTC TGTGAATTAC TCTGGGAGAT TTCGCGACAG
          ATCAGTCCCT ATGGAGGAGG AGTTAAGTAT GGATGGCAAG TTCGTGACCG
          ATAAAGCCTA GGTGGGGTGC CGTCAGTTAT GCCCGACAAC TTCAAGGCCG
          ATAGAGCCCA GAGGAGGCGC CGTCAAATAT TCAGGGAGGC TTCGCGACAG
          ATACAGCCCA GAGGAGGCGC CGTCAATTAC TCAGGGAGAC TTCGCGACAG
          ATCAGTCCCT ATGGAGGAGG GGTTAAATAT GGATGGCAAG TTCGTGACCG
          ATCAGTCCCT ATGGAGGAAG CCCTAAATAT GGGTGGCAAC TTCGTGACCG
          ATCAGTCCCT ATGGAGGAGG AGTTAAGTAT GGATGGCAAG TTCGTGACCG
          ATAAAGCCTA GGTGGGGTGC CGTCGGTTAT GCCCGACAAC TTCAAGGCCG
          ATCAGTCCCT ATGGAGGAGG AGTCAAATAT GGATGGCAAG TTCGTGACCG
          ATGAATCCTC GGGGGGGCGG CGTGAATTAT GCCCGTCAAT TTCAAGGCAA
          ATCAATCCTA GAGGGGGAAG TGTAAATTAT TCACGGAGAT TTCAGGGCAG
          ATGAACCCTG AGTGGGGAGC CGTCAATTAT GCATGGAATT TCCAGGGCAG
          ATAAACCCCA GAGGAGGCGC CGTCAATTAC TCAGGGAGAC TTCGCGACAG
          ATAAAGCCTC TGTGGGGTGC CGTCGGTTAT GCCCGGCAAC TTCAGGGCCG
          ATAAAGCCTA GGTGGGGTGC CGTCGGTTAT GCCCGACAAC TTCAAGGCCG
          ATAAAGCCTA GGTGGGGTGC CGTCGGATAT GCCCGACAAC TTCAAGGCCG
          ATGAATCCTC GGGGGGGCGG TGTAAATTAT GCTCGCAGAT TTCAAGGTAA
          ATAAAGCCTC TGTGGGGTGC CGTCAGTTAT GCCCGGCAAC TTCAGGGCCG
          ATCAGTCCTT ATGGGGGAGG ACCAAAATAT GGATGGCAAG TTCGTGACCG
          ATACAGCCCA GAGGAGGCGC CATCAATTAC TCAGGGAGAC TTCGCGACAG
          ATAAAGCCTC TGTGGGGTGC CGTCAGTTAT GCCCGGCAGC TTCAGGGCCG
          ATGAATCCTC AGGGGGGCGG CGTTAATGGT CTTCCGAGAG TGTACGCCAG
          ATAAAGCCTC TGTGGGGTGC CGTCGGTTAT GCCCGGCAAC TTCAGGGCCG
          ATCAGTCCCT ACGGAGGAGG AGTTAGGTAT GGATGGCAAG TTCGTGACCG
          ATCAAGCCTA TGTGGGGTGC CGTCAGTTAT GCCCGGCAAC TTCAGGGCCG
          ATAAATCCTC GGGGGGGCGG TGTTAATTAT GCTCGCAGAT TTCAGGGAAA
          ATGAAGCCTC TGTGGGGTGC CGTCAGTTAT GCCCGGCAAC TTCAGGGCCG
          ATAAAACCTC TGTGGGGTGC CGTCAGTTAT GCCCGACAAC TTCAGGGCCG
          CTGAAGCCTG ATTGGGGTGG TGTCAATTTT AATGGGAATT TCCGGGACAG
          ATGAATCCTC GGNNNGGGGT GGCGTCATAT GCCGTCAATN NNTCAGGCAA
          ATCAAGCCTA TGTGGGGTNC CGTCAATTAT GCCCGACAAC TTCAGGGCCG
          ATTCAGCCCA GAGGAGGCGC CGTCAATTAC TCAGGGAGAC TTCGCGACAG
          ATCAGTCCTT ATGGGGGAAN ACCAAACTAT GGATGGCAAG TTCGTGACCG
          ATGAATCCTC GGGGGGGCGG CGTGAATTAT GCCCGTCGAT TTCAAGGCAA
          ATAAATCCTT ACGCGGGTGC CGTCAATTAT GCATGGAATT TCCAGGGCAG
          ATGAATCCTC AAGGGGGCGA CGTTAATGGT CTTCCGAGAG TATATACAAG
          ATGAATCCTC GGGGAGGCGG TGTAAATTAT GCTCGAAGAT TTCAAGGGAA
          ATCAGTCCCT ATGGAGGAAG TCCTAAATAT GGGTGGCAAC TTCGTGACCG
          ATGAATCCTC GGGGGGGCNC TGTGAGTTAT GCTCAAAGAT TTCAAGGGAA
          ATAAAGCCTA GGTGGGGTGC CGTCGGTTAT GCCCGACAAC TTCAGGGCCG
          ATAAAACCTC TGTGGGGTGC CGTCAGTTAT GCCCGCCAAC TTCAGGGCCG
          ATGAATCCTC GGGGGGGCGG CGTGAATTAT GCCCGTCAAT TTCAAGGCAA
          ATCAGTCCCT ATGGAGGAAG AGTTAATTAT GGATGGCAAA TTCGTGACCG
          ATAAAGCCTC TGTGGGGTGC CGTCAGTTAT GCCCGGCAAC TTCAGGGCCG
          ATAAAGCCTC GGTGGGGTGC CGTCGGTTAT GCCCGGCAAC TTCAAGGCCG
          CTCAAGCCTA TGTGGGGCGC CGTCAGTTAT GCCCGCCAAC TTCAGGGCCG
          CTGAGGCCTG AGATGGGTGG TGTCAATTTT AACGGCAATT TTCGGGACAG
          ATCAAGCCTA TGTGGGGTGC CGTCAGCTAT GCCCGCCAAC TTCAGGGCCG
          CTAAACCCTT ACGGGGGTGC CGTCAATTAT GCAGGAGATT TCCGGGATAG
          ATGAATCCTC GGGGAGGCGG TGTCAATTAT GCTCGTAGAT TTCAAGGTAA
          ATGAATCCTC GGGGGGGCGG TGCGAACTAT GCTCGAAGAT TTCAAGGGAA
          ATACAGCCCA GAGGAGGCGC CGTCAATTAC TCAGGGAGAC TTCGCGACAG
          ATAGAGCCCA GAGGAGGCGC CGTCAAGTAT TCAGGGAGGC ATCGCGACAG
          ATGAAGCCCA GGTGGGGCGC CGTCAGTTAT GCCCGGCAAC TTCAGGGCCG
          GTGAATCCTC AGGGGGGCGG CGTTCAAGGT CTTCCGAGAG TTCAGGCCAG
          ATAAAACCTC TGTGGGGTGC CGTCGGTTAT GCCCGGCAAC TACAAGGCCG
          ATAGAGCCCA GAGGAGGCGC CGTCAAATAC TCAGGGAGGC ATCGCGACAG
          ATGAACCCCC GGNNNGGGGC GCGTAAATAT GCTTATAGAT TTCAGGGCAG
          ATCAGTCCCT ATGGAGGAAG AGTTAATTAT GGATGGCAAA TTCGTGACCG
          ATAAAACCCA GAGGAGGAAA TACGAATTAT TCATGGAGAT TTCGCGACAG
          ATAGAGCCCA GAGGAGGCGC CGTCAATTAC TCAGGGAGAC TTCGCGACAG
          ATAAAGCCTC TGTGGGGTGC CGTCAATTAT GCCCGGCAAC TGCAGGGCCG
          ATCAGTCCCT ATGGAGGAAG TCCTAAATAT GGGTGGCAAC TTCGTGACCG
          ATCAGTCCCT ATGGAGGAGC AGTTAAGTAT GGATGGCAAG TTCGTGACCG
          ATAAAACCTC TGTGGGGTGC CGTCAGTTAT GCCCGGCAAC TTCAGGGCCG
          ATTAAGCCTC TATGGGGTGC CGTCAGTTAT GCCCGGCAAC TGCAGGGCCG
          ATAAAGCCTC GGTGGGGTGC CGTCGGTTAT GCCCGACAAC TTCAAGGCCG
          ATAAAGCCTA GGTGGGGTGC CGTCGGTTAT GCCCGACAAC TCCAGGGCCG
          ATAAAGCCTC GGTGGGGTGC CGTCGGTTAT GCCCGGCAAC TTCAAGGCCG
          ATTAACCCTC GAGGAGGACA AGTCAATTAT TCACGTCAAT TTCCGGGAAA
          ATCAAGCCTA TGTGGGGTGC CGTCAGTTAT GCCCGGCAAC TTCAGGGCCG
          ATAAAGCCCA GAACAGGCGC CGTCAATTAC TCAGGGAGAC TTCGCGACAG
          ATAAAGCCTA GGTGGGGTGC CGTCGGTTAT GCCCGACAAC TTCAAGGCCG
          ATCAGTCCCT ATGGAGGAGG AGTTAAGTAT GGATGGCAAG TTCGTGACCG
          ATAAAGCCTA GGTGGGGTGC CGTCGGTTAT GCCCGACAAC TTCAAGGCCG
          ATGAATCCTC GGGGGGGCGG CGTGAATTAT GCCCGTCAAT TTCAAGGCAA
          ATAAAGCCTA GGTGGGGTGC CGTCGGTTAT GCCCGACAAC TTCAAGGCCG
          CTCAAGCCTA TGTGGGGTGC CGTCAGTTAT GCCCGCCAAC TTCAGGGTCG
          ATGAATCCTC AGGGGGGCGG CGTTAATGGT CTTCCGAGAG TGTACGCCAG
          ATTCAGCCCA GAGGAGGCGC CGTCAATTAT TCAGGGAGAC ATCGCGACAG
          ATAAATCCCA GAGGAGGCAA CGTAAATTAC TCAGGGAGAT TCCGCGACAG
          ATGAATCCTC AGGGGGGCGG TGTGAATTAT AGTCGAAGAT TTCAAGGGAA
          ATCAGCCCTT ATGGGGGAAA AGTTAATTAT GGATGGCAAA TTCGTGACCG
          ATAAAGCCTA GGTGGGGTGC CGTCGGTTAT GCCCGACAAC TTCAAGGCCG
          ATGAATCCTC GGGGAGGCGG TGTCAATTAT GCTCGTAGAT TTCAAGGTAA
          ATTCAGCCCA GAGGAGGCGC CGTCAATTAT TCAGGGAGAC ATCGCGACAG
          GTCAACTGTA ACAATGGTGT CACAAACTCT GTACAGAAGC TTCAGGGCAG
          ATAAATCCTC GGGGGGGCGG TGTTAATTAT GCTCGCAGAT TTCAAGGAAA
          ATAAAGCCTA GGTGGGGTGC CGTCGGTTAT GCCCGACAGC TTCAAGGCCG
          CTAAATCCTC GACGGGGGTG CCTAAGTTTT GGGGGAAATT TCCGCGACAG
          ATGAATCCTC GGGGAGGCGC TGTGAATTAT GCTCGCAGAT TTCAAGGTAA
          ATGAATCCTC GGGGGGGCGG CGTGAATTAT GCCCGTCAAT TTCAAGGCAA
          ATCAGTCCCT ATGGAGGAGG AGTTAAATAT GGATGGCAAG TTCGTGACCG
          CTGAAACCTG ATTGGGGTGG TGTCAATTTT AATGGGAATT TCCGGGACAG
          CTGAGGCCTG AGAGGGGTGG TGTCAATTTT AACGGGAATT TCCGGGACAG
          ATACAGCCCA GAGGAGGCGC CGTCAATTAC TCAGGGAGAC TTCGCGACAG
          ATAAAGCCCA GAGGAGGCAA CGTAAATTAC TCAGGGAGAT TCCGCGACAG
          ATAAAGGGTA TGTGGGGAGC CGTCAATTAT GCCCGGCAAC TTCAGGGCCG
          ATAAAACCTC TGTGGGGTGC CGTCAGTTAT GCCCGGCAAC TTCAGGGCCG
          ATAAAACCTC TATGGGGTGC CGTCAGTTAT GCCCGCCAAC TTCAGGGTCG
          ATAAATCCTC GAGGGGGCGG TGTGAATTAT GCTCGCAGAT TTCAAGGTAA
          ATAAAGCCTC TGTGGGGTGC CGTCGGTTAT GCCCGGCAAC TTCAGGGCCG
          ATCAGTCCTT ATGGGGGAAG ACCGAAGTAT GGATGGCAAA TTCGTGACCG
          CTGAAGCCTT ATAGGGGTGC TGTCAATTTT AATGGGAATT TCCGGGACAG
          ATGAATCCTC GGGGGGGCGG TGTAAATTAT GCTCGAAGAT TTCAAGGGAA
          ATACAGCCCA GAGGAGGCGC CGTCAATTAC TCAGGGAGAC TTCGCGACAG
          ATCAGCCCTT ATGGGGGTAG AGGTAATTAT GGATGGCAGA TTCGTGACCG
          ATTAACCCTC GAGGAGGACA AGTCAATTAT TCACGTCAAT TTCCGGGAAA
          ATAAAACCTC TGTGGGGTGC CGTCAGTTAT GCCCGGCAAC TTCAGGGCCG
          ATAGAGCCCA GAGGAGGCGC CGTCAAGTAC TCAGGGAGGC ATCGCGACAG
          ATAAAGCCTA GGTGGGGTGC CGTCAGTTAT GCCCGACAAC TTCAAGGCCG
          ATTAACCCTC GAGGGGGACA AGTCAATTAT TCACGTCAAT TTCAGGGAAA
          ATACAGCCCA GAGGAGGCGC CGTCAAGTAC TCAGGGAGAC TTCGCGACAG
          ATCAGTCCCT ATGGAGGAGG AGTTAAGTAT GGATGGCAAG TTCGTGACCG
          ATAAAGCCCA GAGGAGGCAA CGTAAATTAC TCAGGGAGAT TCCGCGACAG
          ATAAAACCTC TGTGGGGTGC CGTCGGTTAT GCCCGGCAAC TTCAGGGCCG
          ATCAGTCCCT ATGGAGGAGG AGTTAATTAT GGATGGCAAA TTCGTGACCG
          CTGAAGCCTA GGGGGGGGGC CGTCAACTAC GCACGTAAAT TTCAGGGCAG
          ATTAATCCCA GAGGAGGCTC CGTAAATTAC TCAGGGACAT TTCGCGACAG
          ATTAAACCTA GGTGGGGTGC CGTCAGTTAT GCCCGACAAC TTCAAGGCCG
          ATCAGTCCCT ATGGAGGAGG AGTAAATTAT GGATGGCAAG TTCGTGACCG
          ATCAGTCCTT ATGGGGGAAG GCCTAATTAT GGATGGCAAA TTCGTGACCG
          ATGAATCCTC AGGGGGGCGG CGTTAATGGT CTTCCGAGAG TGTACGCCAG
          ATAAAGCCTC TGTGGGGTGC CGTCGGTTAT GCCCGGCAAC TTCAGGGCCG
          ATTAACCCTC GAACAGGACA AGTCAATTAC TCACGTCAAT TTCCGGGAAA
          ATAAAGCCTC TGTGGGGTGC CGTCGGTTAT GCCCGGCAGC TTCAGGGCCG
          ATGAATCCTC GGGGGGGCGG CGTGAATTAT GCCCGTCAAT TTCAAGGCAA
          ATAAAACCTC TATGGGGTGC CGTCAATTAT GCCCGGCAAC TGCAGGGCCG
          ATCAAGCCTA TGTGGGGTGC CGTCAGTTAT GCCCGTCAAC TTCAGGGCCG
          ATAAAACCTC TGTGGGGTGC CGTCAGTTAT GCCCGGCAAC TGCAGGGCCG
          ATAAATCCTT ACGCGGGTGC CGTCAATTAT GCATGGAATT TCCAGGGCAG
          ATGAACCCTT ACCGGGGTGC CGTCAATTAT GCCCGGAATT TTCAGGGCAG
          ATCAGCCCTA ACAATGGTGC CACAACCTAT GCCCAGAAGT TTCAGGGCAG
          CTGAGGCCTG AGATGGGTGG TGTCAATTTT AACGGGAATT TCCGGGACAG
          ATAAAACCTC TGTGGGGTGC CGTCAGTTAT GCCCGGCAAC TTCAGGGCCG
          ATGGAACCCC CGGGGGGCGG CGTAAATTAT GCTTATAGAT TTCAGGGCAG
          CTGAAGCCTA GGGGGGGGGC CGTCAATTAC GCACGTCAGT TTCAGGGCAG
          ATCAGCCCTT ATGGGGGAGC AGTTAATTAT GGATGGCAAA TTCGTGACCG
          ATAAATCCTT ACGCGGGTGC CGTCAATTAT GCATGGAATT TCCAGGGCAG
          ATAAAGCCTC TGTGGGGTGC CGTCAGTTAT GCCCGGCAGC TTCAGGGCCG
          ATGAATCCTC GGGGGGGCGG CGTGAATTAT GCCCGTCAAT TTCAAGGCAA
          ATAAAACCTC TGTGGGGTGC CGTCGGTTAT GCCCGGCAAC TTCAGGGCCG
          ATAAAACCTC TGTGGGGTGC CGTCAGTTAT GCCCGGCAAC TTCAGGGCCG
          ATAAACCCCA GAGGAGGTGC CGTCAATTAC TCAGGGAGAC TTCGCGACAG
          ATGAAGCCTT ACCGGGGTGC CGTCAATTAT GCCCGGAATT TTCAGGGCAG
          ATCAAGCCTA TGTGGGGTGC CGTCAATTAT GCCCGCCAAC TTCAGGGCCG
          ATAAAGGGTC TGTGGGGAGC CGTCAACTAT GCCCGGCAAC TTCAGGGCCG
          ATCAGTCCAT ATGGAGGAAG TCCCAGATAT GGATGGCAAA TTCGTGACCG
          ATAAAGCCCA GAGGAGGCGC CGTCAATTAC TCAGGGACAT TTCGCGACAG
          ATAAAACCTA GGTGGGGTGC CGTCGGTTAT GCCCGACAAC TTCAAGGCCG
          ATAGAGCCCA GAGGAGGCGC CGTCAAGTAC TCAGGGAGGC TTCGCGACAG
          ATGAATCCTC GGGGAGGCGG TGTGAATTAT GCTCGCAGAT TTCAAGGTAA
          ATCAGTCCCT ATGGAGGTGC AGTTAACTAT GGTTGGCAAG TTCGTGACCG
          ATGAATCCGT CGGGGGGCGG CGTCAATTAT GCCGTCAATN NNTCAGGCAA
          ATGAATCCTC GGGGAGGCGG TGTCAATTAT GCTCGCAGAT TTCAAGGCAA
          ATGAATCCGT CGGGGGGGCG CGTCAATTAT GCCCGTCAAT TTCAAGGCAA
          ATACAGCCCA GAGGAGGCGC CGTCAATTAT TCAGGGAGAC TTCGCGACAG
          ATAAATCCTC GGGGGGGCGG CGTGAATTAT GCCCGTCGAT TTCAAGGCAA
          ATAAAGCCCA GAACAGGCGC CGTCAATTAC TCAGGGAGAC TTCGCGACAG
          ATAAATCCTC GGGGGGGCGG TGTTAGTTAT GCTCACAGAT TTCAAGGAAA
          CTGAGGCCTG AGAGGGGTGG TGTCAACTTT AACGGGAATT TCCGGGACAG
          ATCAGTCCCT ATGGAGGAGG AGTTAAGTAT GGATGGCAAG TTCGTGACCG
          ATCAGTCCCT ATGGAGGAGG AGTTAAGTAT GGATGGCAAG TTCGTGACCG
          ATCAGTCCAT ATGGAGGAAG TCCCAAATAT GGATGGCAAA TTCGTGACCG
          ATAAAGGGTA TGTGGGGAGC CGTCAATTAT GCCCGGCAAC TTCAGGGCCG
          ATGAATCCGT CGGGGGGCGG CGTAAATTAC GCCCGTCAAT TTCAAGGCAA
          ATTAACCCTC GAGGAGGACA AGTCAATTAT TCACGTCAAT TCCCGGGAAA
          ATAAAGCCTC TGTGGGGTGC CGTCGGTTAT GCCCGGCAGC TTCAGGGCCG
          ATACAGCCCA GAGGAGGCGC CGTCAATTAC TCAGGGAGAC TTCGCGACAG
          ATCAGTCCCT ATGGAGGAGG AGTTAACTAT GGTTGGCAAG TTCGTGACCG
          CTAAACCCTN NNTGGGGTGC CGTCAATTAT GCAGGGAGTT TCCGGAATAG
          ATGAATCCGT CGGGGGGCGG TGTGAATTAT GCTCGAAGAT TTCAAGGAAA
          CTGAAGCCTG ATTGGGGTGG TGTCAATTTT AATGGGAATT TCCGGGACAG
          CTCAAGCCTA TGTGGGGTGC CGTCAGTTAC GCCCGCCAAC TTCAGGGCCG
          CTGAGGCCTG ACAGCGGTGG TGTCAATTTT AACGGAAATT TCCGGGACAG
          ATAAAGCCTA GGTGGGGTGC CGTCGGTTAT GCCCGACAAC TTCAAGGCCG
          ATGAATCCGT CGGGGGGGTG CGTCAATTAT GCCCGTCAAT TTCAAGGCAA
          ATAAAGCCTC TGTGGGGTGC CGTCAGTTAT GCCCGCCAAC TTCAAGGCCG
          ATACAGCCCA GAGGAGGCGC CGTCAATTAC TCAGGGAGAC TTCGCGACAG
          CTGAAGCCTG ATTGGGGTGG TGTCAATTTT AACGGGAATT TTCGGGACAG
          ATGAATCCTC GGGGAGGCGG TGTCAATTAT GCTCGCAGAT TTCAAGGTAA
          ATAAAGCCCA GAGGAGGCAA CGTAAATTAC TCAGGCAGAT TCCGCGACAG
          ATGAATCCTC GGGGGGGCAA CGTTAATTAT GCTGGTGGAT TTCAAGGCAA
          NNNNNNNNNN NNNNNGGTGC CGTCGGTTAT GCCCGACAAC TTCAAGGCCG
          ATACAGCCCA GAGGAGGCGC CGTCAATTAC TCAGGGAGAC TTCGCGACAG
          CTAAACCCTT ACGGGGGTNC CGTCAATTAT GCAGGAAGTT TCCGGAATAG
          ATCAGTCCCT ATGGAGGGAG AGTTAATTAT GGATGGCAAA TTCGTGACCG
          ATAAAGCCTC GGTGGGGTGC CGTCGGTTAT GCCCGGCAAC TTCAAGGCCG
          ATAAAGCCTA GGTGGGGTGC CGTCACTTTC ACTCGACAAT TATCTNNNNN
          ATCAGTCCCT ATGGAGGAGG AGTTAAGTAT GGTTGGCAAG TTCGTGACCG
          ATCAGCCCTT ATGGGGGAAG AGTTAATTAT GGATGGCAAA TTCGTGACCG
          ATAAACCCCA GAGGAGGCGC CGTCAATTAC TCAGGGAGAC TTCGCGACAG
          ATAAAGCCTA GGTGGGGTGC CGTCGGTTAT GCCCGACAAC TTCAAGGCCG
          ATAAAGCCTA GGTGGGGTGC CGTCGGTTAT GCCCGACAAC TTCAAGGCCG
          ATAAAGCCTA TGTGGGGTGC CGTCAGTTAT GCCCGGCAAC TTCAGGGCCG
          ATAAAGCCTA GGTGGGGTGC CGTCGGTTAT GCCCGACAAC TTCAAGGCCG
          CTCAACCCTT ACGGGGGTGC CGTCAACTAT GCATGGAATT TCCAGGGCAG
          ATCAAACCTA TGTGGGGTGC CGTCAGTTAT GCCCGGCAAC TTCAGGGCCG
          ATTAACCCTC GAGGAGGACA AGTCAATTAT TCACGTCGAT TTCCGGGAAA
          ATCAAGCCCA GAGGAGGTAA CGTCAATTAT TCAGGAAGAT TCCGCGACAG
          ATAAAGCCTC TGTGGGGTGC CGTCAGTTAT GCCCGACAAC TTCAGGGCCG
          ATCAGCCCTT ATGGGGGTGC AGTGAATTAT GGATGGCAAA TTCGTGACCG
          CTGAGGCCTG AGAGGGGTGG TGTCAATTTT AACGGGAATT TCCGGGACAG
          ATCAGCCCTT ATGGGGGTAG AGGTAATTAT GGATGGCAAA TTCGTGACCG
          ATAAATCCTC GGGGGGGCGG TGTTAATTAT GCTCGCAGAT TTCAGGGAAA
          ATGAATCCTC AAGGTGGACA AGTCAATTAT TCACGTCGAT TTCAGGGAAG
          ATCAAGCCTC TGTGGGGTGC CGTCGGTTAT GCCCGGCAAC TTCAGGGCCG
          ATAAAGCCTC TGTGGGGTGC CGTCGGTTAT GCCCGGCAAC TTCAGGGCCG
          ATGAACCCGT CGGGGGGCGC CGTAAATTAT GCTCACAGAT TTCAGGGCAA
          ATGAATCCTC AGGGGGGCGG CGTAAATTAT GCTTACAGAT TTCAAGGCAG
          ATACAGCCCA GAGGAGGCGC CGTCAACTAT TCAGGGAGAC TTCGCGACAG
          ATCAAGCCTA TGTGGGGTGC CGTCAGTTAT GCCCGGCAAC TTCAGGGCCG
          ATGAATCCTC AGGGGGGCGG CGTTAATGGT CTTCCGAGAG TGTACACAAG
          ATAAATCCTC GGGGGGGCGG TGTTAATTAT GCTCGCAGAT TTCAAGGAAA
          ATGAATCCTC GGGGGGGCAG TGTAAATTAT GCTCGTAGAT TTCAGGGTAA
          ATCAGTCCCT ATGGAGGAGG AGTTAAGTAT GGTTGGCAAG TTCGTGACCG
          ATCAGTCCCT ATGGAGGAGC AGTAAAGTAT GGATGGCAAG TTCGTGACCG
          ATAAAGCCTC TGTGGGGTGC CGTCGGTTAT GCCCGGCAAC TTCAGGGCCG
          ATAAAGCCTA GGTGGGGTGC CGTCGGTTAT GCCCGACAAC TTCAAGGCCG
          ATAAATCCTC GGGGGGGCGG TGTTAATTAT GCCCGTCAAT TTCAAGGCAA
          ATAAATCCTC GGGGGGGCGG TGTTAATTAT GCTCACAGAT TTCAAGGAAA
          ATGAATCCTC GGGGGGGCAA TGTCAATTAT GCTGGTGGAT TTCAAGGCAA
          CTGAGGCCTG AGAACGGTGG TGTCAATTTT AACGGAAATT TCCGGGACAG
          ATAAAGCCTC TGTGGGGTGC CGTCAGTTAT GCCCGGCAAC TTCAGGGCCG
          ATACAGCCCA GAGGAGGCGC CGTCAATTAC TCAGGGAGAC TTCGCGACAG
          ATTAAGCCTA TGTGGGGAGC CGTCAGTTAT GCCCGCCAAC TTCAGGGCCG
          ATAAAGCCTA GGTGGGGTGC CGTCGGTTAT GCCCGACAAC TTCAAGGCCG
          ATCAGTCCCT ATGGAGGTGC AGTTAAGTAT GGTTGGCAAG TTCGTGACCG
          CTAAATCCTC ACGGGGGTGC CGTCAATTTT GGGGGAAATT TCCGCGACAG
          ATGAATCCTC GGGGGGGCGG TGTAAATTAT GCCCATAGAT TTCAAGGTAA
          ATCAGCCCTT ATGGGGGAAA AGTTAATTAT GGATGGCAAA TTCGTGACCG
          ATGAATCCTC AGGGGGGCGG CGTTAATGGT CTTCCGAGAG TGTATGCCAG
          ATGAATCCTC GGGGAGGCGG TGTGAATTAT GCTCGCAGAT TTCAAGGTAA
          ATAAAGCCTA GATGGGGTGC CGTCGGTTAT GCCCGACAAC TTCAGGGCCG
          ATCAGTCCCT ATGGAGGAGG AGTTAAGTAT GGATGGCAAG TTCGTGACCG
          ATGAAGCCTT CCCGGGGTGC CGTCAATTAT GCCCGGAATT TTCAGGGCAG
          ATCAGTCCCT ATGGAGGAGG AGTTAAGTAT GGTTGGCAAG TTCGTGACCG
          ATAAAGGGTA TGTGGGGAGC CGTCAATTAT GCCCGGCAAC TTCAGGGCCG
          ATACAGCCCA GAGGAGGCGC CGTCAATTAC TCAGGGAGAC TTCGCGACAG
          ATGAATCCTC GGGGGGGCAA TGTCAATTAT GCTGGTGGAT TTCAAGGCAA
          ATCAGTCCCT ATGGAGGAGG AGTTAAGTAT GGATGGCAAG TTCGTGACCG
          ATTAATCCTA GAGGAGGCTC CGTAAATTAC TCAGGGAGAT TTCGCGACAG
          ATGAAGCCTA TGTGGGGCGC CGTCAGTTAT GCCCGTCAAC TTCAGGGCCG
          ATGAATCCTC GGGGGGGCGG CGTGAATTAT GCCCGTCAAT TTCAAGGCAA
          ATCAGCCCTT ATGGGGGAGC AGTTAATTAT GGATGGCAAA TTCGTGACCG
          ATAAAGCCCA GAACAGGCGC CGTCAATTAT TCAGGGAGAC TTCGCGACAG
          ATAAACCCCA GAGGAGGTGC CGTCAATTAC TCAGGGAGAC TTCGCGACAG
          ATTAATCCTC GAGGAGGACA AGTCAATTAT TCTCGTCAAT TTCCGGGGAA
          ATCAAGCCTA TGTGGGGTGC CGTCAGCTAT GCCCGCCAAC TTCAGGGCCG
          ATAGAGCCCA GAGGAGGCGC CGTCAAGTAT TCAGGGAGGC ATCGCGACAG
          ATGAATCCTC GGGGGGGCGG TGCGAACTAT GCTCGAAGAT TTCAAGGGAA
          ATACAGCCCA GAGGAGGCGC CGTCAATTAC TCAGGGAGAC TTCGCGACAG
          ATTAACCCTC GAGGAGGACA AGTCAATTAT TCACGTCAAT TTCCGGGAAA
          ATAAAGCCCA GAGGAGGCAA CGTGAATTAC TCAGGGAGAT TCCGCGACAG
          ATGAATCCTC GGGGGGGCGG CGTGAATTAT GCCCGTCAAT TTCAAGGCAA
          ATACAGCCCA GAGGAGGCGC CGTCAATTAC TCAGGGANAC TTCGCGACAG
          ATAAAGCCTA GGTGGGGTGC CGTCGGTTAT GCCCGACAAC TTCAAGGCCG
          ATCAGTCCCT ATGGAGGAGG AGTTAAATAT GGATGGCAAG TTCGTGACCG
          CTAAATCCTC ACGGGGGTGC CGTCAATTTT GGGGGAAATT TCCGCGACAG
          ATCAAACCTA TGTGGGGTGC CGTCAGTTAT GCCCGGCAAC TTCAGGGCCG
          ATGAATCCTC AGGGGGGCGG CGTAAATTAT GTTCAGAGAT TTCAGGGCAG
          CTGAGGCCTG AGAGGGGTGG TGTCAATTTT AATGGTAATT TTCGGGACAG
          ATACAGCCCA GAGGAGGCGC CGTCAACTAT TCAGGGAGAC TTCGCGACAG
          ATGAATCCTC GGGGGGGCGG CGTGAATTAT GCCCGTCAAT TTCAAGGCAA
          CTGAAGCCTG ATTGGGGTGG TGTAAATTTT AATGGGAATT TCCGTGACAG
          ATGAATCCTC GGGGGGGCGG CGTAAATTAT GCCCGTCAAT TTCAAGGCAA
          ATGAACCCCT ACCGGGGTGC CGTCAATTAT CCATGGCCTT TCCAGGGCAG
          ATCAGTCCCT ATGGAGGAGG AGTTAATTAT GGATGGCAAG TTCGTGACCG
          ATGAACCCCA GAACAGGCGT CGTGAATTAT TCAGGGAGAC TTCGCGACAG
          ATAAAACCCC TGTGGGGTGC CGTCAATTAT GCCCGGCAAC TTCAGGGCCG

          GGTCACCAGT ACCAGGGACA CGTCCATCAG CACAGCCTAC ATGGAGCTGA
          AGTCACTCTG ACCCGCNACA CAGACACAGG CACAGCTTAC ATGGAGTTGA
          AGTCTCTCTG ACTCGANACC CGGACTGGGG CGTTGCCTAC ATGGAATTCA
          CGTCACTCTG ACTCGANACC CGGACTGGGG CATCGCCTAC ATGGAACTCA
          GGTCACCGTG ACCAGGGACA CGTCCATCAG CACAGCCTAC ATGGAGCTGA
          AGTCACTCTG ACCCGCNACA CAGACAGAGG CACTGTTTAT ATGGAAATAA
          GGCCACTCTA ACTCGAAATA TTCATATGGA AACAGTTTAT TTGGACCTCA
          CGTCTCAATG AGTCGACTCT TTTCTNGGGG CACAGCCTAC TTGGAATTCA
          GATGTCCATG TATAGGGACA CATCAACAGA CACATCATAC ATGGACCTGA
          GCTTTCCTTC TATAGAGACA CGTCTAGAGA CACATTATAT ATGGACCTGA
          GGTCTCTATG ACTCGANACC CAGACTGGGG CATCGCCTAC TTGGAATTCA
          AGTCACCATG GACCGGGACG TCTCAAGCGG CACAGCCTAC ATGACACTTC
          AGTCACTCTG ACCCGTNACA CAGACAGAGG CACTGTTTAT ATGGAGTTGA
          AGTCAGTGTG ACCCGCNACA CAGACGCAGC CACAATTTAC TTGGACCTGA
          AGTCTCTATG ACTCGANACC CGGACTGGGG CGTTGCCTAC ATGGAGTTCA
          AGTCAGCATG ACCAGGGACA TGTCAACGGA CACAGCCTAC ATGACACTTC
          AGTCACCATG ACGCGGGACG TGTCAAGTGG CACGGCCTAT TTGGCACTTC
          GGCCACTCTA ACTCGGAATA TTCATATGGA AACAGTTTAT ATGGACCTCA
          CGTCACTTTG ACTCGANACC CGGACTGGGG CATCGCCTTC CTGGAACTCA
          GGCCACTTTA ACTCGAAATA TTCATTTGGA AACAGTATAT ATGGAACTCA
          AGTCAGCATG ACCAGGGACA TGTCAACGGA CACAGCCTAT ATGACACTTC
          GATGTCCATG TATAGGGACA CGTCCACAGA CACAGCATAT ATGGACTTGA
          CGTCACTTTG ACTCGANACC CGGACTGGGG CATCGGCTAC ATGGAACTCA
          AGTCTCAATG AGTCGACTCT TTTCTNGGGG CACAGCCTAC TTGGAATTCA
          GGCCACTTTA AGTCGAGACA TTCATATGGA GACTGTCTAT TTGGACCTCA
          AGTCTCTATG ACTCGANACC CGGACTGGGG CGTTGCCTAC ATGGAGTTCA
          CGTCGCAATG AGTCGGCAAT TCTCGNGGGG CACAGCCTAC TTGGAATTCA
          CGTCGCAATG ACTCGGCAAT TTTCGNGGGG CACAGCCTAC TTGGAATTCA
          GGCCACTTTA ACTCGAAATA TTCATATGGA AACAGTTTAT ATGGACCTCA
          CGTCACTTTG ACTCGANACC CGGACTGGGG CATCGGCTAC ATGGAACTCA
          CGTCACTTTG ACTCGANACC CGGACTGGGG CATCGCCTAC ATGGAACTCA
          CGTCACTTTG ACTCGANACC CGGACTGGGG CATCGCCTAC ATGGAACTCA
          GGCCACTTTA ACTCGAAATA TTCATATCGA AACAGTGTAT ATGGAACTCA
          GATGTCCATG TATAGGGACA CGTCCAGAGA CATAGCATAT ATGGACTTGA
          AATCTCTATG ACTCGANACC CAGACTGGGG CATTGCCTAC ATGGAACTCA
          GGCCACTTTA AGTCGAAATA TTCATATGGA AACAGTATAT ATGGAAGTCA
          GGCCACTTTA AGTCGAGATA TTCATATGGA GACTGTCTAC ATGGACCTCA
          CGTCTCAATG AGTCGACTCT TTTCTNGGGG CACAGCCTAC TTGGAATTCA
          GGTGACCATG ACCAGAGACG TTTATCGCGA CACAGCCTAT TTGACATTGA
          AGTCACCATG ACTCGCNACA CAGACACAGG CACAGCTTAT ATGGAATTGA
          AGTCACCATG ACGCGGGACG TGTCAAGTGG CACGGCCTAC CTGGCACTTC
          AATCACCATG GACCGGGACG TCTCAAGCGG CACAGCCTAC ATGACACTTC
          AGTCACTCTG ACCCGCNACA CAGACACAGG CACTGTTTAT CTAGAATTGA
          GGCCACTTTG ACTCGAAATA TTCATATGGA AACAGTGTAT ATGGAGGTCA
          CGTCACTATG ACTCGANACC CGGACTGGGG CATCGCCTAC ATGGAACTCA
          AGTCACCATG GACCGGGACG TCTCAAGCGG CACAGCCTAC ATGACACTTC
          GGTGACCATG ACCAGAGACG TCTATCGCGA CACAGCCTTC CTGACACTGA
          AGTCATTCTG ACTCGTNACA CAGACAGAGG CACTGTTCAT ATGGAGATGA
          GGCCACTTTA ACTCGAAATA TTCATATCGA AACAGTGTAT ATGGAACTCA
          GATGTCCATG TATCGAGACA CGTCTAGAGA CACACTATAT ATGGATCTGA
          AGTCAGGTTG ACTCGCNACA CAGACAAAGG CACTGTTCAT ATGGAGTTGA
          AGTCAGTCTG ACTCGANACC CGGACTGGGG CGTTGCCTAC ATGGAGTTCA
          ATTCACCATG ACCCGAGACA CGATTCGTGA GACAGCCTAC TTAGATGTAC
          AGTCTCTATG ACTCGANACC CGGACTGGGG CGTTGCCTAC ATGGAGTTCA
          GGCCACTTTA ACTCGAAACA TTCATATGGA AACAGTTTAT TTGGAGATCA
          CGTCTCAATG AGTCGACTCT TTTCTNGGGG CACAGCCTAC TTGGAATTCA
          AGTCACCATG GACCGGGACG TGTCAAGCGG CACAGCCTAC CTGACACTTC
          AGTGACCATG ACCAGGGACG TGTATCGCGA CACAGCCTAC CTGACACTGA
          GGTCTCCATG TACAGGGACA CGTCAAGAGA CACAGCATAT ATGGACCTGA
          AGTCACCATG GAGCGGGACG TCTCAAGCGG CACAGCCTAC CTGACACTTC
          AGTCACTCTG ACTCGCNACA CAGACGCAGC CACAATTTTT CTGGAAATGA
          AGTCACCATG GAGCGGGACG TGTCGAGCGG CACAGCCTAC CTGACACTTC
          CGTCTCCATG AGTCGACTCT TTTCTNGGGG CACAGCCTAC TTGGAATTCA
          AGTCTCTCTG ACTCGANACC CGGACTGGGG CGTTGCCTAC ATGGAGTTCA
          GGTCTCCATG TACAGGGACA CTTCAAGAGA CACAGCATAT ATGGACTTGA
          AGTCACCATG ACGCGGGACG TGTCAAGTGG CACGGCCTAC CTGGCACTTC
          GGCCACTCTA ACTCGAAATA TTCATATGGA AACAGTTTAT TTGGACCTCA
          AGTCAACATG GAGCGTGACG TGTCAAGCGG CACAGCCTAC CTGACACTTC
          GATGTCCATG TATAGGGACA CGTCTAGAGA CACACTATAT ATGGACCTGA
          GGCCTCTCTG ACTCGGAACA TTCATATGGA AACTGTTTAC ATGGACCTCA
          AGTCACCATG ACGCGAGACG TGTCAAGCGG CACAGCCTAC CTGACACTTC
          GGTCACTATG ACTCGCNACA CGGACAGAGG CACCGCCTAC ATGGAATTGA
          GATGTCCATG TATAGGGACA CCTCTAGAGA CACACTATAT ATGGACCTGA
          AATCACTATA ACTCGCNACA CAGACGCAGC CACAGTTTTC TTGGACTTGA
          AGTCACCATG ACGCGAGACG TGTCAAGCGA CACAGCCTTC TTGACACTTC
          AGTGACCATG ACTCGAGACG TTTATTCCGA CACAGCCTTT TTGGAGCTGC
          AGTCACCATG ACGCGGGACG TGTCAAGTGC CACAGCCTAC CTGACACTTC
          CGTCACTTTG ACTCGANACC CGGACTGGGG CATCGGCTAC ATGGAACTCA
          ATTCAGTATG ACACGGGACA CTTCAATCGA CACAGCTTAT CTGACAGTCC
          AGTCACCATG ACGCGGGACG TGTCCAGCGG CACGGCCTAC CTGGCACTTC
          AGTCAGGTTA AGCCGCNACA CAGACAGAGG CACTGTTCAT ATGGAGATGA
          GGTCACCATG ACCAGAGACA CGTCCACCAA CACAGCCTAC CTGGATGTGC
          GATGTCTATG TATAGGGACA CGTCTACAGA CACAGCATAC ATGGACTTGA
          GATGTCCATG TATAGGGACA CGTCTACAGA CACGCTGTAT ATGGACCTCA
          ATTCACCATG ACCCGAGACA CAATTCGTGA GACAGCCTAC TTAGATATAC
          GGCCTCTCTG ACTCGGAACA TTCATATGGA AACTGTCTAC ATGGACCTCA
          GGTGACCATG ACCAGGGACG TGTATCGCGA CACAGCCTAC CTGACACTGA
          AGTCTCTATG ACTCGANACC CGGACTGGGG CGTTGCCTAT ATGGAATTCA
          AGTCTCTATG ACTCGANACC CAGACTGGGG CGTTGCCTAC ATGGAGTTCA
          AGGCAGCATG ACGCGGGACG TGTCGAGCGG CACAGCCTAC CTGACACTTC
          GGCCACTCTA AGTCGAGATA TTCATATGGA GACTGTCTAC ATGGACCTCA
          AGTCACCATG ACGCGGGACG TGTCAACCGG CACAGCCTAC CTGACACTTC
          GATGTCCATG TATAGAGACA CGTCTACAGA CACAGCATAC ATGGACTTGA
          GGTCGCCCTG ACCAGAGACA CGTCCGTTAA AACAGCCCTT CTGGACCTGA
          AGTCTCTATG ACTCGANACC CGGACTGGGG CGTTGCCTAC ATGGAATTCA
          AGTCTCTATG ACTCGANACC CGGACTGGGG CGTTGCCTAC ATGGAGTTCA
          AGTCACCATG ACGCGAGACG TGTCAAGCGG CACAGCCTAC CTGACACTTC
          ATTCACCATG ACACGGGACA CGTCTATTGA CACAGCTTAT CTGACAATCC
          GATGTCCATG TATAGGGACA CCTCTAGAGA CACACTATAT ATGGACCTGA
          AGTCACCATG ACCCGCNATA CAGACAGAGG CACAGCCCAC ATGGAGCTGA
          AGTCTCTATG ACTCGANACC CGGACTGGGG CGTTGCCTAC ATGGAGTTTA
          AGTCAGCATG ACCAGGGACA TGTCAACGGA CACAGCCTAC ATGACACTTC
          AGTCTCTCTG ACTCGANACC CGGACTGGGG CATTGCCTAC ATGGAAATCA
          CGTCACTTTG ACTCGANACC CAGACTGGGG CATTGCCTAC ATGGAATTCA
          AGTCTCTATG ACTCGANACC CGGACTGGGG CGTTGCCTAC ATGGAGTTCA
          AGTCACCATG ACGCGAGACG TGTCAAGCGG CACAGCCTTC CTGACACTTC
          ATTCACCATG ACACGAGACA CGTCCATCGA CACAGCCTAT TTGACAATCC
          AGTCTCTATG ACTCGANACC CGGACTGGGG CATCGGCTAC ATGGAGCTCA
          AGTCTCTTTG ACTCGANACC CGGACTGGGG CGTTGCCTAC ATGGAGTTCA
          AGTCACCATG ACGCGGGACG TGTCGAGCGA CACAGCCTAT CTGACACTTC
          AGTCAGGTTG ACCCGCNACA CAGACAGAGG CACTGTTCAT ATGGAGTTGA
          GGCCACTTTA AGTCGAAATA TTCATATGGA AACAGTTTAT TTGGACCTCA
          AGTCTCTATG ACTCGANACC CGGACTGGGG CATCGCCTAC ATGGAACTCA
          GGTCGCTATG ACTCGANACC CGGACTGGGG CATAGCCTAC ATGGAATTCA
          TGTCTCAATG ACTCGAGTCT TTTCTNGGGG CACAGCCTTT TTGGAATTCA
          AGTCAGCATG ACCAGGGACA TGTCAACGGA CACAGCCTAC ATGACACTTC
          AGTCAGGTTG ACCCGCNACA CAGACAGAGG CACTGTTCAT ATGGAGTTGA
          AATCACTATG ACCAGGGACA CCTCAATCGA CACAGCCTAT TTGACACTTC
          GGCCACTCTG ACTCGAAATA TTCATATGGA AACAGTTTAT TTGGCCCTCA
          ATTCACCATG ACCCGAGACA CGATTCGCGA GACAGCCTAC TTAGATGTGC
          GGTCTCTATG ACTCGANACC CAGACTGGGG CATCGCCTAC TTGGAATTCA
          GATGTCCATG TATAGAGACA CGTCTACAGA CACAGCATAC ATGGACTTGA
          TGTCGCTATG ACTCGANACC CGGACTGGGG CACAGCCTAC ATGGAATTCA
          GGTCACCATG ACGCGGGACG TTTCAAGCGG CACAGCCTTC CTGACACTTC
          GGTCGCTATG ACTCGANACC CGGACAGGGG CATCGCCTAC ATGGAATTCA
          AGTCAGGTTG ACTCGCNACA CAGACAAAGG CACTGTTCAT ATGGAGTTGA
          AGTCACCATG GACCGGGACG TCTCAAGCGG CACAGCCTAC ATGACACTTC
          AGTCAGGTTA AGCCGCNACA CAGACAGAGG CACTGTTCAT ATGGAGATGA
          AGTCACTCTG ACCCGCNACA CAGACACAGG CACAGCTTAC ATGGAGTTGA
          AGTCTCTATG ACTCGANACC CGGACTGGGG CGTTGCCTAT TTGGAGTTCA
          GGCCACTTTA AGTCGAGACA TTCATATGGA GACTGTCTAT TTGGACCTCA
          TGTCTCAATG AGTCGAGTCT TTTCTNGGGG CACAGCCTTT TTGGATTTGA
          AGTCTCTCTG ACTCGANACC CGGACTGGGG CATTGCCTAC ATGGAAATCA
          CGTCACTTTG ACTCGANACC CGGACTGGGG CATCGCCTAC ATGGAACTCA
          GGCCACTTTA AGTCGAAATA TTCATATGGA AACAGTGTAT ATGGAACTCA
          AGTCACCATG ACGCGAGACG TGTTAAGCGG CACAGCCTAC CTGACACTTC
          CGTCACTTTG ACCCGANATC CGGACTGGGG CATCGGCTAC ATGGAACTTA
          GGCCACTTTA ACTCGAAATA TTCACATGGA AACAGTTTAT ATGGACCTCA
          AGTCTCAATG ACTCGANACC CGGACTGGGG CGTTGCCTAT ATGGAATTCA
          GGCCACTCTA AGTCGGAATA TTCATATGGA AACAGTTTAT ATGGACCTCA
          GGCCACTTTA AGTCGCGATA TTCATATGGA GACTGTCTAT ATGGACCTCA
          AGTCACCATG ACGCGAGACG TGTCAAGCGG CACAGCCTAC CTGACACTTC
          AGTCATTCTG ACCCGTNACA CAGACAGAGG CACTGTTTAT ATGGAGTTGA
          GGTCTCCATG TACAGGGACA CCTCAACAGA CACAGCGTAC ATGGACTTGA
          GATGTCCATG TATAGGGACA CGTCCAGAGA CACAGCATAT ATGGACTTGA
          GGTCGCTATG ACCCGCNACA CGGACAGAGG CACAGCCTAC CTGGATCTCA
          AGTTACCATG ACCAGGGACG TGTATCGGGA CACAGCCTAC CTGACACTGA
          GGCCTCTCTG ACTCGGAACA TTCATATGGA AACTGTTTAC ATGGAGCTCA
          GATGTCCATG TATAGGGACA CGTCTAGAGA CATAGCATAC ATGGACCTGA
          GGCCTCTCTG ACTCGGAACA TTCATATGGA AACTGTTTAC ATGGACCTCA
          GATGTCGATG TATAGGGACA CTTCTACAGA CACGCTATAT ATGGACCTGA
          AGTTACCATG ACCAGGGACG TGTATCGGGA CACAGCCTAC CTGACACTGA
          AGTCACCATG GAGCGGGACG TCTCAAGCGG CACAGCCTAC CTGACACTTC
          ATTCAGCATG ACACGGGACA CGTCAATCGA CACAGCTTAT TTGACAGTCC
          GGTCACCATG ACCAGCGACG CGTCCGTCAC CACCGCCTAC ATGCAACTCT
          GGTGACCATG ACCAGAGACG TATATCGCGA CACAGCCTAT CTGACACTGA
          AGTCACCATG ACGCGAGACG TGTCAAGTGG CACAGCCTAC CTGACACTTC
          CGTCAGTATG ACTCGANACC CGGACTGGGG CGTTGCCTAC ATGGAATTCA
          AGTCGCCATG ACCAGAGACA CGTCAACCGA CACAGCTTAC ATGACACTTC
          GGCCACTTTA ACTCGAAACA TTCATATGGA AACAGTTTAT TTGGAAGTCA
          AATCACTATG ACCAGGGACA CCTCAATCGA CACAGCCTAT TTGACACTTC
          GATGTCCATG TATAGGGACA CGTCTACAGA CACTCTATAT ATGGACCTGA
          ATTCACCATG ACCCGAGACA CGATCCGCGA GACAGCCTAT TTAGATGTGC
          TGTCGCTATG ACTCGANACC CGGACTGGGG CACAGCCTAC ATGGAATTCA
          GGTGACCATG ACTCGAGACG TTTACACCGA CACAGCCTTT TTGGAGCTGC
          AGTCATTTTG ACCCGTNACA CAGACAGAGG CACTGTTTAT ATGGAGTTGA
          CGTCACTTTG ACTCGANACC CGGACTGGGG CATCGCCTAC ATGGAACTCA
          ATTCACCATG ACACGGGACA CGTCCATCGA CACAGCTTAT CTGACAATCC
          AGTCAGCATG ACCAGGGACA TGTCAACGGA CACAGCCTAT ATGACACTTC
          AGTCTCTATG ACTCGANACC CGGACTGGGG CGTTGCCTAC ATGGAATTCA
          AGTCACCATG ACCAGGGACA TGTCCACCGA CACAGCCTTT CTGGATATGA
          GATGTCTATG TATAGGGACA CGTCTACAGA CATTGCATAC ATGGACCTGA
          GATGTCCATG TATAGGGACA CATCCAGAGA TATTGCATAT ATGGACTTGA
          CGTCGCAATG ACTCGGCAAT TCTCGNGGGG CACAGCCTAC TTGGAATTCA
          AGTCACCATG ACGCGAGACG TGTCCAGCGA CACAGCCTAC CTGACACTTC
          GGCCACTTTA AGTCGAGATA TTCATATGGA GACTGTCTAC ATGGAACTCA
          GATGTCCATG TATAGGGACA CGTCTACAGA CACACTATAT ATGGACCTGA
          AGTCTCTATG AGTCGANACC CGGACTGGGT CATCGCCTAC ATGGAGTTAA
          AGTCACCATG ACGCGGGACG TGTCAAGTGC CACAGCCTAC CTGACACTTC
          CGTCACTTTG ACTCGANACC CGGACTGGGG CATCGGCTAC ATGGAACTCA
          AGTCAGCATG ACCAGGGACA TGTCAACGGA CACAGCCTAT ATGACACTTC
          AGTCTCTATG ACTCGANACC CGGACTGGGG CGTTGCCTAC ATGGAGTTCA
          GGCCACTTTA ACTCGAAATA TTCACATGGA AACAGTTTAT ATGGACCTCA
          CGTCACTTTG ACTCGANACC CGGACTGGGG CATCGCCTAC ATGGAACTCA
          AGTCACCATG ACGCGGGACG TATCAAGCGG CACGGCCTAC CTGGCACTTC
          GGCCACTTTG ACTCGAAATA TTCATATGGA AACAGTGTAT ATGGAAGTCA
          AGTGACCATG ACCAGGGACG TCTATCGCGA CACAGCCTAC CTGACATTGA
          ATTCACCATG ACCCGAGACA CGATCCGCGA GACAGCCTAC CTGGATGTGC
          GGCCACTTTA ACTCGAAACA TTCATATGGA AACAGTTTAT TTGGAGATCA
          GGCCTCTCTG ACTCGCAACA TTCATATGGA AACTGTTTAC ATGGACCTCA
          GGTCGCTATG ACTCGANACC CGGACTGGGG CATAGCCTAC ATGGACTTCA
          GATGTCCATG TATAGGGACA CGTCTACAGA CACTCTATAT ATGGACCTGA
          AGTCACCATG ACGCGGGATG TGTCAAGCGG CACAGCCTAC CTGACACTTC
          GGCCACTCTA AGTCGAAACA TTCATATGGA GACTGTCTAC ATGGACCTCA
          AATCTCTATG ACTCGANACC CAGACTGGGG CATTGCCTAC ATGGAATTCA
          CGTCTCAATG AGTCGACTAT TTTCTNGGGG CACAGCCTAC TTGGAATTCA
          GTTGTCCTTC TATCGGGACA CGTCTAGAGA CACATTATAT ATGGACCTGA
          AGTGACCATG ACCAGGGACG TATATGGCGC CACAGCCTAC CTGAAACTGA
          ATTCACCATG ACCCGAGACA CGATCCGCGA GACAGCCTAT TTAGATGTGC
          GATGTCGATG TATAGGGACA CTTCTACAGA CACGCTATAT ATGGACCTGA
          GATGTCCATG TATAGGGACA CCTCTAGAGA CACACTATAT ATGGACCTGA
          GGCCACTTTA ACTCGAAACA TTCATATGGA AACAGTTTAT TTGGAGATCA
          GGTCACTATG ACTCGCNACA CGGACAGAGG CACAGCCTAC CTGGATCTCA
          AGTCAGGTTA ACCCGCNACA CAGACAGAGG CACTATTTAT ATGGAGATGA
          GGTCACTATG ACTCGCNACA CGGACAGAGG CACCGCCTAC ATGGAATTGA
          ATTCACCATG ACCCGAGACA CGATCCGCGA GACAGCCTAC TTAGATGTGC
          AGTCTCTATG ACTCGANACC CGGACTGGGG CGTTGCCTAC ATGGAATTCA
          GGCCACTTTA AGTCGAAATA TTCATATGGA AACAGTGTAC ATGGAAGTCA
          AGTCACCATG GAGCGGGACG TCTCAAGCGG CACAGCCTAC CTGACACTTC
          ATTCACCATG ACCCGAGACA CGATCCGCGA GACAGCCTAT TTAGATGTGC
          AATCACCATG ACGCGGGACG TGTCAAGCGG CACAGCCTAC CTGACACTTC
          AGTCTCTATG ACTCGANACC CAGACTGGGG CATTGCCTAC ATGGAATTCA
          GGCCTCTCTA ACTCGGAACA TTCATATGGA AACTGTTTAC ATGGACCTCA
          AGTGACCATG ACTCGAGACA TGTATTCCGA GACAGCCTTT TTGGAACTCC
          GATGTCCATG TATAGGGACA CGTCTAGAGA CACTGCATAC ATGGACTTGA
          GGTCGCTATG ACTCGANACC CGGACAGGGG CATCGCCTAC ATGGACTTCA
          CGTCAGTCTG ACTCGANACC CGGACTGGGG CGTTGCCTAC ATGGAGTTCA
          AGTCTCTATG ACTCGANACC CGGACTGGGG CGTTGCCTAC ATGGAATTTA
          AGTGACCATG ACTCGAGACG TGTATTCCGA CACAGCCTTT CTGGAGTTGC
          AGTCTCTATG ACTCGANACC CGGACTGGGG CGTTGCCTAC ATGGAGTTCC
          GGCCACTCTA ACTCGACACA TTCATATGGA AACAATATAT ATGGAAATCA
          AGTCTCTCTG ACTCGANACC CGGACTGGGG CGTTGCCTAC ATGGAATTCA
          ATTCACCATG ACCCGAGACA CGATCCGCGA GACAGCCTTC CTAGATGTGC
          GGCCTCTCTG ACTCGGAACA TTCATATGGA AACTATTTAC ATGGACCTCA
          GATGTCCATG TATAGGGACA CGTCTACAGA CACTGCATAT ATGGACTTGA
          GATGTCCATG TATAGGGACA CGTCCAGAGA CACAGCATAT ATGGACTTGA
          GGTCACCATG ACCAGGGACA CGTCCATCAA CACCGCCTAC ATGGAAATAA
          AGTCACCATG ACCCGCNAAA CAGACAGAGG CACAGCCTAC ATGGAACTGA
          GGCCACTCTG ACTCGTAATA TTCATATGGA AACAGTTTAT ATGGACCTCA
          ATTCACCATG ACCCGAGACA CGATTCGCGA GACAGCCTAC TTAGATGTGC
          ATTCACCATG ACACGGGACA CGTCTATCGA CACAGCTTAT CTGACAATCC
          AGTTACATTA AGCCGCNACA CAGACAGAGG CACTGTTTAT ATGGAAATGA
          AGTCAGCATG ACCAGGGACA TGTCAACGGA CACAGCCTAT ATGACACTTC
          GATGTCCATG TATAGAGACA CGTCTACAGA CACAGCATAC ATGGACCTGA
          GGCCTCTCTG ACTCGAAACA TTCATCTGGA AACTATTTAC ATGGACCTCA
          GGTCGCTATG AGTCGANACC CGGACTGGGG CATAGCCTAC ATGGAGTTCA
          GATTTCCTTC TATAGGGACA CGTCTAGAGA CACATTATAT ATGGACTTGA
          CGTCACTTTG ACTCGANACC CGGACTGGGG CATCGGCTAC ATGGAACTCA
          ATTCACCATG ACCCGAGACA CGATTCGTGA GACAGCCTAC TTAGATGTAC
          GGCCACTTTG ACTCGAAATA TTCATATGGA AACAGTGTAT ATGGAAGTCA
          ATTCACTATG ACACGGGACA CGTCCATCGA CACAGCTTAT CTGACAATCC
          AGTCACCATG GACCGGGACG TCTCAAGCGA CACAGCCTAC ATGACACTTC
          AGTCACCATG ACGCGGGACG TGTCGAGCGG CACAGCCTAC CTGACACTTC
          GGCCACTTTA ACTCGAAATA TCCATATGGA AACAGTTTAT ATGGAACTCA
          AGTCAGCATG ACCAGGGACA TGTCAACGGA CACAGCCTAC ATGACACTTC
          GGTCACTCTA AGTCGCAATA TTCATGTGGA AACAGTTTAC ATGGACCTCA
          GATGTCCATG TATAGGGACA CGTCCAGAGA CACAGCATAT ATGGACTTGA
          GGCCACTTTA ACTCGAAATA TTCATATGGA AACAGTTTAT ATGGACCTCA
          CGTCACTTTG ACTCGANACC CAGACTGGGG CATCGCCTAC TTGGAATTCA
          GGTGACCATG ACCAGGGACG TGTATCGCGA CACAGCCTAC CTGACACTGA
          GATGTCTATG TATAGGGACA CGTCTACAGA CATTGCATAC ATGGACCTGA
          AGTTACATTA AGCCGCNACA CAGACAGAGG CACTGTTTAT ATGGAAATGA
          GGCCACTTTA ACTCGAAATA TTCATATGGA AATAGTTTAT TTGGACCTCA
          GATGTCTATG TATAGGGACA CGTCTAGAGA CACACTATAT ATGGATCTGA
          AGTCACCATG ACGCGGGACG TGACAACTGC CACAGCCTAC CTGACACTTC
          AGTCAGGTTA ACCCGCNACA CAGACAGAGG CACTATTTAT ATGGAGATGA
          CGTCACTTTG ACTCGANACC CGGACTGGGG CGTCGCCTAC ATGGAGCTCA
          AGTCTCTATG ACTCGANACC CGGACTGGGG CATTGCCTAC ATGGAGTTTA
          AGTCACTCTG ACCCGCNACA CAGACACAGG CACTGTTTAT CTGGAATTGA
          GATGTCCATG TATAGGGACA CGTCCAGAGA CACAGCATAT ATGGACTTGA
          AGTCACCATG ACGCGAGACG TGTCAAGCGA CACAGCCTTC TTGACACTTC
          AATCAGTGTG ACTCGCNACA CAGACGCAGC CACTATTTAC TTGGACCTGA
          AGTCACTATG ACGCGCNACA CGGACAGAGG CACCGCCTAC ATGGAATTGA
          CGTCACCTTG ACTCGANACC CGGACTGGGG CATCGGCTAC ATGGAGCTCG
          CGTCGCAATG ACTCGGCAAT TCTCGNGGGG CACAGCCTAC TTGGATTTCA
          AGTCACCATG ACCAGGGACA TGTCCACCGA CACAGCCTTT CTGGATATGA
          GGCCACTTTA AGTCGAGATA TTCATATGGA GACTGTCTAC ATGGACCTCA
          AGTCACTCTG ACTCGCNACA CAGACACAGG CACAGCTTAC ATGGAGTTGA
          CGTCACTTTG ACCCGANATC CGGACTGGGG CATCGGCTAC ATGGAACTTA
          ATTCATCATG ACCCGAGACA CGATCCGCGA GACAGCCTAC CTGGATGTGC
          CGTCGCAATG ACTCGGCAAT TTTCGNGGGG CACAGCCTAC TTGGAATTCA
          AGTCTCTATG ACTCGANACC CGGACTGGGG CGTTGCCTAC ATGGAGTTCA
          AGTCAGGTTA AGCCGCNACA CAGACAGAGG CACTGTTTAT ATGGAGATGA
          GGTGACCATG ACCAGAGACA TGTATCGCGA CACAGCCTAC CTGACACTGA
          AGTCACCATG ACGCGAGACG TGTCAAGCGA CACAGCCTTC CTGACACTTC
          GATGTCCATG TATAGGGACA CGTCTACAGA CACGCTGTAT ATGGACCTCA
          AGTGACCATG ACTCGAGACG TTTACTCCGA CACAGCCTTT TTGGAGCTGC
          GGTCACTATG ACTCGCNACA CGGACAGAGG CACCGCCTAC ATGGAATTGA
          GATGTCCATG TATAGGGACA CGTCTACAGA CACACTATAT ATGGATCTGA
          GGTGACCATG ACCAGAGACG TATATCGCGA CACAGCCTAT CTGACACTGA
          GGCCTCTCTG ACTCGGAACA TTCATATGGA AACTGTTTAC ATGGACCTCA
          AGTCACTCTG ACCCGCNACA CAGACACAGG CACAGCTTAC ATGGAGTTGA
          GGCCACTTTA ACTCGAAATA TTCATATGGA AACAGTTTAT TTGGAAGTCA
          ATTCACCATG ACACGGGACA CGTCTATCGA TACAGCTTAT CTGACAATCC
          GGTCTCCCTG ACCAGGGACA CGGCCATCAG CACGGCCTTC ATGGATTTGA
          AGTCACGTTA AGTCGCNACA CAGACAGAGG CACTGTTTAT CTGGAGATGA
          AGTCAGGTTA AGTCGCNACA CAGACAGAGG CATTGTTTAT ATGGAGATGA
          GGCCACTTTA ACTCGAAATA TTCATATGGA AACAGTATAT ATGGAACTCA
          AGTCACCATG GACCGGGACG TCTCAAGCGG CACAGCCTAC ATGACACTTC
          GATGTCCATG TATAGGGACA CGTCTACAGA CACCCTATAT ATGGATCTGA
          AGTCAGCATG ACCAGGGACA TGTCAACGGA CACAGCCTAC ATGACACTTC
          GATGTCCATG TATAGGGACA CGTCTCGAGA CATAGCATAC ATGGACCTGA
          AGTCACCATG ACTCGCNATA CAGACAGAGG CACAGCCTAC ATGGAGCTGA
          GGTCACTATG ACTCGCNACA CGGACAGAGG CACCGCCTAC ATGGAATTGA
          NNNNCAAGAC CCAGACGACC CGGACTGGGG CATCGCCTAC ATGGAACTCA
          ATTCACCATG ACCCGAGACA CCATTCGTGA GACAGCCTAC CTAGATATAC
          AGTCACCATG ACACGGGACG TGTCAAGCGG CACGGCCTAC CTGACACTTC
          CGTCACTTTG ACTCGANACC CGGACTGGGG CATCGGCTAC ATGGAGTTCC
          AGTCTCTATG ACCCGANATC CGGACTGGGG CATCGGCTAC ATGGAACTTA
          AGTCAGTGTG ACCCGCNACA CAGACGCAGC CACAATTTAC TTGGACCTGA
          ATTCAGTATG ACACGGGACA CTTCAATCGA CACAGCCTAT CTGACAGTCC
          AGTCTCTATG ACTCGACAAT TTTCTNGGGG CACAGCCTAC TTAGAATTCA
          GATGTCCATG TATAGGGACA CGTCCACAGA CACAGCATAT ATGGACTTGA
          GATGTCCTTG TATAGAGACA CGTCTAGAGA CACATTATAT ATGGACCTGA
          GGTCACCATG ACCAGGGACA CGTCCATCAG TACAGCCTAC ATGGAAGTGA
          NNNNCAAGAC CCATACGACC CGGACTGGGG CATCGGCTAC ATGGAACTCA
          GATGTCCATG TATAGAGACA CATCGACAGA CACACTATAT ATGGACTTGA
          GGTCGCTATG ACTCGANACC CGGACTGGGG CATAGCCTAC ATGGAATTCA
          AGTCACGTTG ACCCGCNACA CAGACAGAGG CACTGTTCAT ATGGAGATGA
          GGCCACTCTA AGTCGAGACA TTCATATGGA GACAGTCTAC ATGGACCTCA
          AGTCACTCTG ACCCGCNACA CAGACACAGG CACAGCTTAC ATGGAGTTGA
          GATGTCCATG TACAGGGACA CGTCTACAGA CACACTATAT ATGGACCTGA
          GGCCACTTTA ACTCGAAATA TTCATATGGA GACAGTATAT ATGGAGCTCA
          AGTCTCTATG ACTCGANACC CGGACTGGGG CGTTGCCTAC ATGGAATTCA
          AGTTACATTA AGCCGCNACA CAGACAGAGG CACTGTTTAT ATGGAGATGA
          AGTGACCATG ACTCGAGACA TGTATTCCGA GACAGCCTTT TTGGAGCTCC
          GGCCTCTCTA ACTCGGAACA TTCATATGGA AACTGTTTAC ATGGACCTCA
          AGTCACTCTG ACCCGCNACA CAGACACAGG CACAGCTTAC ATGGAGTTGA
          GGCCACTTTA ACTCGAAATA TTCATATGGA AACAGTTTAT ATGGACCTCA
          TGTCTCAATG ACTCGAGTCT TTTCTNGGGG CACAGCCTAC TTGGAATTCA
          CGTCACTTTG ACTCGANACC CGGACTGGGG CATCGGCTAC ATGGAACTCA
          GGCCACTCTA ACTCGGAATA TTCATATGGA AACAGTTTAC CTGGACCTCA
          CGTCTCAATG AGTCGACTAT TTTCTNGGGG CACAGCCTAC TTGGAATTCA
          GGCCACTCTA AGTCGAAATA TTCATATGGA GACTGTCTAC ATGGACCTCA
          ATTCAGCATG ACCCGAGACA CGATTCGTGA GACAGCCTAT TTAGATGTAC
          ATTCACCATG ACCCGAGACA CGATCCGCGA GACAGCCTTC CTAGATGTGC
          CGTCACTCTG ACTCGANACC CGGACTGGGG CATCGGCTAC TTGGAACTCA
          AGTCACCATG GACCGGGACG TCTTAAGCGG CACAGCCTAC ATGACACTTC
          CGTCACTTTG ACTCGANACC CGGACTGGGG CATCGCCTAC ATGGAACTCA
          GGTCACTATG ACTCGCNACA CGGACAGAGG CACCGCCTAC ATGGAATTGA
          GGCCACTCTA AGTCGAGATA TTCATATGGA GACTGTCTAC ATGGACCTCA
          GGTGACCATG ACCAGAGACG TATATCGCGA CACAGCCTAT CTGACACTGA
          GTTGTCCTTC TATCGGGACA CGTCTAGAGA CACATTATAT ATGGACCTGA
          ATTTATCATG ACACGGGACA CGTCTATCGA CACAGCTTAT CTGACAATCC
          AATGTCCTTG TATAGGGACA CGTCTAAAGA CATAGCATAC ATGGACCTGA
          ATTCACCATG ACACGGGACA CGTCTATCGA CACAGCTTAT CTGACAATCC
          AGTCACCATG ACGCGTGACG TGTCAAGCGG CACGGCCTAC CTGGCACTTC
          CGTCTCAATG AGTCGACTCT TTTCTNGGGG CACAGCCTAC TTGGAATTCA
          AGTCACCATG GACCGGGACG TCTCAAGCGG CACAGCCTAC ATGACACTTC
          GGTGACTATG ACCAGGGACA TGTATCGCGA CACAGCCTAC CTGACAGTGA
          AGTCATTCTG ACCCGTNACA CAGACAGAGG CACTGTTTAT ATGGAGTTGA
          ATTCACCATG ACCCGAGACA CAATACGCGA GACAGCCTAT TTGGATTTGC
          GGCCACTTTA ACTCGAAATA TTCATATGGA AATAGTGTAT ATGGAAATAA
          GGCCACTTTA AACCGAAATA TTCATATGGA AACAGTGTAT ATGGAACTCA
          AGTCTCTATG ACTCGANACC CGGACTGGGG CGTTGCCTAC ATGGAGTTCA
          GGCCACTTTG ACTCGAAATA TTCATATGGA AACAGTGTAT ATGGAAGTCA
          AGTCTCTATG ACTCGANACC CAGACTGGGG CGTCGCCTAC CTGGAATTCA
          GGCCACTTTA ACTCGAAATA TTCATATGGA GACAGTATAT ATGGAGCTCA
          GGTGACCATG ACCAGGGACG TGTATCGCGA CACAGCCTAC CTGACACTGA
          CGTCTCTTTG AGTCGANACC CGGACTGGGG CATCGCCTAC ATGGAACTCA
          AGTCACTCTG ACCCGCNACA CAGACAGAGG CAGTGTTTAT ATGGAAATAA
          GCTTTCCTTC TATAGGGACA CGTCTAGAGA CACATTATAT ATGGACTTGA
          GGCCACTTTA ACTCGAAATA TTCATATGGA TATAGTATAT ATGGAGCTCA
          AGTGTCTATG ACTCGANACC CGGACTGGGG CGTTGTCTAC ATGGAATTTC
          CGTCGCAATG ACTCGCCAAT TCTCGNGGGG CACAGCCTAC TTGGAGTTCA
          AGTCTCTATG ACTCGANACC CGGACTGGGG CATTGCCTAC ATGGAGTTCA
          GATGTCCATG TATAGGGACA CATCAACAGA CACATCATAC ATGGACCTGA
          GGTCACTATG ACTCGCNACA CGGACAGAGG CACCGCCTAC ATGGAATTGA
          AGTAACGTTG ACCCGCNACA CAGACAGAGG CACTGTTCAT ATGGAGTTGA
          GATGTCCATG TATAGGGACA CGTCTACAGA CACTGCATAT ATGGATTTGA
          GGCCACTCTA ACTCGAAACA TTCATATGGA AACAGTTTAT TTGGAACTCA
          GGCCACTCTA ACTCGAAATA TTCATATGGA AACAGTTTAT TTGGAGATCA
          GGCCTCTCTG ACTCGGAACA TTCATATGGA AACTATTTAC ATGGACCTCA
          AGTCACTCTG ACCCGCNACA CAGACACAGG CACAGCTTAC ATGGAGTTGA
          ATTCAGCATG ACACGGGACA CGTCAATCGA CACAGCTTAT TTGACAGTCC
          GATGTCCATG TATAGGGACA CCTCTACAGA CACGCTATAT ATGGACCTGA
          GATGTCCATG TACAGGGACA CTTCAAGAGA CACAGCATAT ATGGACTTGA
          AATGTCCTTG TATAGGGACA CGTCTAAAGA CATAGCATAC ATGGACCTGA
          GGCCACTTTA ACTCGAAACA TTCATATGGA AACAGTTTAT TTGGAGATCA
          GATGTCTATG TATAGGGACA CGTCTACAGA CATAGCATAC ATGGACCTGA
          ATTCAGAATG ACACGGGACA CTTCAATCGA CACAGCCTAT CTGACAGTCC
          GATGTCTATG TATAGGGACA CATCAACAGA CACATCATAC ATGGACCTGA
          GATGTCCATG TACAGAGACA CGTCTACAGA CACGCTATAT ATGGACCTGA
          GGCCACTCTG AGTCGAGATA TTCATATGGA GACTGTCTAC ATGGACCTCA
          ATTCACCATG ACCCGAGACA CGATCCGCGA GACAGCCTAT TTAGATGTGC
          GATGTCCATG TATAGAGACA CGTCTACAGA CACAGCATAC ATGGACCTGA
          ATTCACCATG ACCCGAGACA CAATTCGTGA GACAGCCTAC TTAGATGTAC
          GGCCACTCTA AGTCGAGATA TTCATATGGA GACTGTCTAC ATGGACCTCA
          AATCTCTATG ACTCGANACC CAGACTGGGG CATTGCCTAC ATGGAATTCA
          GGTCACCATG ACCAGGGACA CGTCCATCAG CACAGCCTAC ATGGAACTGA
          GGCCACTTTA ACTCGAAATA TTCATATGGA AACAGTTTAT CTGGACCTCA
          ATTCACCATG ACACGGGACA CGTCCATCGA CACAGCTTAT CTGACAATCC
          AGTGACCATG ACCAGGGACG TGTATGGCGC CACAGCCTAC CTGAAACTGA
          GGCCACTCTA ACTCGAAATA TTCATATGGA AACAGTTTAT TTGGAGATCA
          AGTCTCTATG ACTCGANACC CGGACTGGGG CGTTGCCTAT ATGGAATTCA
          AGTCACCATG ACGCGAGACG TGTCAAGCGG CACAGCCTAC CTGACACTTC
          CGTCGCAATG ACTCGGCAAT TCTCGNGGGG CACAGCCTAC TTGGAATTCA
          GGCCACTTTA AGTCGCGATA TTCATATGGA GACTGTCTAT ATGGACCTCA
          AGTCACTATA ACTCGCNACA CAGACGCAGC CACACTTTTC TTGGACTTGA
          AGTCTCTCTG ACTCGANACC CGGACTGGGG CGTTGCCTAC ATGGAATTCA
          GGCCACTTTA ACTCGAAATA TTCATATGGA AACAGTTTAT TTGGACCTCA
          GGCCTCTCTG ACTCGGAACA TTCATATGGA AACAGTTTAC ATGGACCTCA
          AGTCACCATG GACCGGGACG TCTTAAGCGG CACAGCCTAC ATGACACTTC
          ATTCACCATG ACACGGGACA CGTCTATCGA CACAGCTTAT CTGACAATCC
          GGTCGCTATG ACTCGANACC CGGACTGGGG CATAGCCTAC ATGGAATTCA
          GGCCACTCTA ACTCGAAATA TTCATATGGA AACAGTTTAT TTGGAGATCA
          GGTCACCATG ACCAGGGACA CGTCCATCAC CACAGCCTAC ATGGAACTGA
          AGTCACCATG ACGCGTGACG TGTCAAGCGG CACGGCCTAC CTGGCACTTC
          GGTCTCTATG ACTCGANACC CAGACTGGGG CATCGCCTAC TTGGAATTCA
          GATGTCTATG TATAGGGACA CGTCTACAGA CATTGCATAC ATGGACCTGA
          AGTCACTATG ACGCGCNACA CAGACAGAGG CACGGCTTAC CTGAAGTTGA
          GGTGACCATG ACCAGGGACG TTTATCGCGA CACAGCCTAC CTGACATTGA
          CGTCACTTTG ACTCGANACC CGGACTGGGG CGTCGCCTAC ATGGAACTCA
          AGTCACCTTG ACCCGANATA CAGATACAGG CACAGCCTAC ATGGAACTGA
          ACTCACCATG ACCAGAGACT TGGCTACGAG CACAGCGTTT CTGGACCTGA
          GATGTCCATG TACAGGGACA TATCGACAGA AACGTCGTAC ATGGACCTGA
          CGTCTCCATG AGTCGACTCT TTTCTNGGGG CACAGCCTAC TTGGAATTCA
          AGTCTCTCTG ACTCGANACC CGGACTGGGG CGTTGCCTAC ATGGAATTCA
          GGTCTCTATG ACTCGANACC CAGACTGGGG CATAGCCTAC TTAGACTTCA
          GATGTCCATG TATAGGGACA CCTCTAGAGA CACACTATAT ATGGACCTGA
          ATTCACCATG ACACGGGACA CGTCCATCGA CACAGCTTAT CTGACAATCC
          GGTGACCATG ACCAGAGACG TTTATCGCGA CACAGCCTAT TTGACATTGA
          GATGTCCATG TATAGGGACA CCTCTAGAGA CACACTATAT ATGGACCTGA
          GGCCACTTTA ACTCGAAATA TTCATATCGA AACAGTGTAT ATGGAACTCA
          GGCCACTTTA ACTCGAAATA TTCATATGGA AACAGTGTAT ATGGAACTCA
          GGTCTCCATG ACTCGGGACC TTCATACCGA AACTCTTTAC ATGGAATTAA
          AGTCTCTATG ACTCGANACC CAGACTGGGG CGTCGCCTAC CTGGAATTCA
          AGTGACCATG ACCCGGGACG TGTATTCCGA CACAGCCTTT TTGGAGCTGC
          AGTCACCATG GAGCGGGACG TCTCAAGCGG CACAGCCTAC CTGACACTTC
          GGCCACTTTA ACTCGAAATA TTCATATGGA AACAGTGTAT ATGGAACTCA
          GGCCACTTTA ACTCGAAATA TTCATATGGA AATAGTTTAT TTGGACCTCA
          AGTCTCTATG ACTCGANACC CAGACTGGGG CGTCGCCTAC CTGGAATTCA
          GGTCACCATG ACGCGGGACG TTTCAAGCGG CACAGCCTTC CTGACACTTC
          GGTGACCATG ACCAGGGACG TATATCGCGA CACAGCCTAC CTGACACTGA
          CGTCGCAATG ACTCGGCAAT TCTCGNGGGG CACAGCCTAC TTGGAATTCA
          AGTCTCTATG ACTCGANACC CGGACTGGGG CGTTGCCTAC ATGGAGTTCA
          AGTCTCTATG ACTCGANACC CGGACTGGGG CGTTGCCTAC ATGGAGTTTA
          NGTGACCATG ACCAGAGACG TATATCGCGA CACAGCCTAT CTGACACTGA
          GGTCACCATG ACCAGTGACA CGTCCGTCAG CACAGTCTAC ATGGAACTGA
          AGTCTCTATG ACTCGANACC CGGACTGGGG CGTTGCCTAC ATGGAATTTA
          AGTCTCTATG ACTCGANACC CGGACTGGGG CGTTGCCTAC ATGGAGTTCA
          AGTCACCATG GACCGGGACG TCTCAAGCGG CACAGCCTAC TTGACACTTC
          AGTCACTCTG ACCCGCNACA CAGACACAGG CACAGCTTAC ATGGAGTTGA
          AGTCACTCTG ACCCGCNACA CAGACACAGG CACAGCTTAC ATGGAGTTGA
          AGTCACTCTG ACTCGCNACA CAGACGCGGC CACAATTTTT CNGGAGATGA
          ATTCAGCATG ACACGGGACA CGTCAATCGA CACAGCTTAT TTGACAGTCC
          GGTGACCATG ACCAGAGACG TATATCGCGA CACAGCCTAC CTGACATTGA
          GGCCACTTTA ACTCGAAATA TTCATTTGGA AACAGTATAT ATGGAACTCA
          AGTCTCTATG GCTCGANACC CGGACTGGGG CGTTGCCTAC ATGGAGTTTA
          ATTCACCATG ACCCGAGACA CGATTCGTGA GACAGCCTAC TTAGATGTAC
          CGTCACTTTG ACTCGANACC CGGACTGGGG CATCGGCTAC ATGGAACTCA
          GATGTCCATG TATAGGGACA CCTCTACAGA CACATTATAT ATGGATTTGA
          GGCCACTTTA ACTCGAAATA TTCATATGGA AACAGTATAT ATGGAACTCA
          AGTCTCTATG ACTCGANACC CGGACTGGGG CATTGCCTAC ATGGAAATCA
          AGTCAGCATG ACCAGGGACA TGTCAACGGA CACAGCCTAC ATGACACTTC
          GGCCACTCTA ACTCGAAACA TTCATATGGA AACAATTTAT TTGGACCTCA
          GGTCGCCATG ACCAGGGACA CGTCCATCAG CACAGCCTTT ATGGAGCTGA
          GGCCACTTTA ACTCGAAACA TTCATATGGA AACAGTTTAT TTGGAGATCA
          GATGTCCATG TATAGGGACA CGTCTAGAGA CATAGCATAT ATGGACTTGA
          ATTCAGCATG ACACGGGACA CGTCAATCGA CACAGCTTAT TTGACAGTCC
          GGTCGCTATG AGTCGANACC CGGACTGGGG CATAGCCTAC ATGGAGTTCA
          GGTCACTATG ACTCGCNACA CGGACAGAGG CACCGCCTAC ATGGAATTGA
          CGTCGCAATG AGTCGGCAAT TCTCGNGGGG CACAGCCTAC TTGGAATTCA
          GGCCACTTTA ACTCGAAATA TTCATATGGA GACAGTATAT ATGGAGCTCA
          AGTCGCCATG ACCCGGGACG TGTCAACCGG CACAGCCTAC ATGACACTTC
          GGCCTCTCTG ACTCGCAACA TTCATATGGA AACTGTTTAC ATGGACCTCA
          GGCCACTCTA ACTCGAAATA TTCATATGGA AACAGTTTAT TTGGAGATCA
          CGTCAGTATG ACTCGANACC CGGACTGGGG CATCGCCTAC ATGGAACTCA
          ATTCACCATG ACCCGAGACA CAATCCGCGA GACAGCCTAC CTAGATGTGC
          GGCCACTCTA AGTCGAGATA TTCATATGGA GACTGTCTAC ATGGACCTCA
          CGTCGCAATG AGTCGACAAT TCTCCNGGGG CACAGCCTAC TTGGAATTCA
          GGCCACTTTA ACTCGAAATA TTCATATGGA AATAGTTTAT TTGGACCTCA
          GGTGACCATG ACCAGGGACG TGTATCGCGA CACAGCCTAC CTGACACTGA
          TGTCACCATG AGTAGCGACA CGTCCATCAG CACAGTCTAT TTGCTCTTGA
          GGCCACTTTA ACTCGAAATA TTCATATGGA AACCGTTTAT ATGGACCTCA
          CGTCACTTTG ACTCGANACC CGGACTGGGG CATCGGCTAC ATGGAACTCA
          CGTCACTCTG ACTCGANACC CAGACTGGGG CGTTGCCTAC ATGGAACTCA
          AGTCACTCTG ACTCGCNACA CAGACGCAGC CACAATTTTT TTGGACATGA
          GGCCACTTTA AGTCGAGATA TTCATATGGA GACTGTCTAC ATGGACCTCA
          GGTCACCCTG ACCAGGGACA CGGCCATCAA CACAGCCTAC ATGGAACTGA
          GGCCACTCTA ACTCGAAATA TTCATATGGA AACAGTTTAT TTGGACGTCA
          GGTGACCATG ACCAGGGACT TGTATCGCGA CACAGCCTAC CTGACACTGA
          GATGTCCTTG TATAGGGACA CGTCTAAAGA CATAGCATAC ATGGACCTGA
          GGCCACTTTA ACTCGAAATA TTCATATGGA AACAGTTTAT ATGGACCTCA
          GGTGACCATG ACCAGAGACG TATATCGCGA CACAGCCTAT CTGACACTGA
          AGTGACCATG ACTCGAGACG TGTATTCCGA CACAGCCTTT TTGGAGTTGC
          AGTCACCCTG ACTCGCNACA CAGACTCAGC CACAGTTTAT ATGGAGTTGA
          CGTCACATTG ACCCGANACC CGGACTGGGG CGTTGCCTAC ATGGAATTCA
          AGTCAGTGTG ACTCGCNACA CAGACGCAGC CACAATTTAC TTGGACCTGA
          GGCCACTCTA ACTCGAAATA TTCATATGGA AACAGTTTAT ATGGACCTCA
          AGTCACTCTG ACCCGCNACA CAGACGCAGG CACTGTTTAT CTAGAATTCA
          GGCCTCTCTG ACTCGGAACA TTCATATGGA AACTGTTTAC ATGGACCTCA
          GATGTCCATG TATAGGGACA CGTCTACAGA CACGCTATAT ATGGACCTGA
          CGTCAGTCTG ACTCGANACC CGGACTGGGG CATCGCCTAC ATGGAACTCA
          AGTGACCATG ACGCGGGACG TGTCAAGTGG CACGGCCTAC CTGGCACTTC
          AGTCACCATG GACCGGGACG TCTTAAGCGG CACAGCCTAC ATGACACTTC
          ATTCACCATG ACACGGGACA CGTCTATCGA CACAGCTTAT CTGACAATCC
          GATGTCCATG TATAGGGACA CCTCTAGAGA CACACTATAT ATGGACCTGA
          CGTCACTTTG ACTCGANACC CGGACTGGGG CATCGCCTAC ATGGAACTCA
          GTTGTCCTTC TATCGGGACA CGTCTAGAGA CACATTATAT ATGGACCTGA
          CGTCGCAATG ACTCGCCAAT TCTCGNGGGG CACAGCCTAC TTGGAGTTCA
          AGTCAGTGTG ACTCGCNACA CAGACGCAGC CACAATTTAC TTGGACCTGA
          AGTCACCATG GACCGGGACG TCTTAAGCGC CACAGCCTAC ATGACACTTC
          CGTCACTTTG ACTCGANACC CGGACTGGGG CATCGCCTAC ATGGAACTCA
          GGTGACCATG ACCAGGGACA TATATCGCGA CACAGCCTAC CTGACACTGA
          AGTCTCTATG ACTCGANACC CGGACTGGGG CGTTGCCTAC ATGGAGCTCA
          AGTCACCATG GACCGGGACG TCTCAAGCGG CACAGCCTAC ATGACACTTC
          TGTCTCAATG AGCCGAGTCT TTTCTNGGGG CACAGCCTTT TTGGAGTTCA
          GGTGACCATG ACCAGAGACG TGTATCGCGA CACAGCCTAC CTGACAGTGA
          AATTACGCTG ACCCGAAATG TGAACGTCGA CACAGCCTAT ATGACACTCA
          ATTCACCATG ACATGGGACA CGTCTATCGA CACAGCTTAT TTGACAGTCC
          GGCCACTTTA ACTCGAAATA TTCATATGGA AACAGTTTAT TTGGACCTCA
          ATTCACCATG ACCCGAGACA CGATCCGCGA GACAGCCTAT TTAGATGTGC
          AGTCACCATG ACGCGGGACA TGTCAAGCGG CACGGCCTAC CTGGCACTTC
          AGTCACCATG GAGCGGGACG TCTCAAGCGG CACAGCCTAC CTGACACTTC
          CGTCTCAATG ACTCGACAAT TTTCTNGGGG CACAGCCTAC TTAGAATTCA
          TGTCTCAATG AGTCGAGTCT TTTCTNGGGG CACAGCCTTT TTGGAGTTCA
          GGCCACTTTA ACTCGAAATA TTCATGTGGA AACAGTCTAT ATGGACCTCA
          GGCCACTCTA AGTCGAAACA TTCATATGGA GACTGTCTAC ATGGACCTCA
          AGTCATTCTG ACCCGTNACA CAGACAGAGG CACTGTTTAT ATGGAGTTGA
          GGTCGCTATG ACCCGCNACA CGGACAGAGG CACAGCCTAC ATGGAATTGA
          GGCCACTCTA ACTCGAAATA TTCATATGGA AACAGTTTAT TTGGAAATCA
          GGCCACTTTA AGTCGAGACA TTCATATGGA GACTGTCTAT TTGGACCTCA
          AGTCACTCTG ACCCGCNACA CAGACGCAGG CACTGTTTAT TTAGAATTTA
          GGCCACTTTA ACTCGAAACA TTCATATGGA AACAGTTTAT TTGGAGATCA
          GATGTCCATG TATAGGGACA CCTCTAGAGA CACACTTTAT ATGGATCTGA
          GGTCGCTATG ACTCGANACC CGGACTGGGG CATAGCCTAC ATGGAGTTCA
          GGTCGCAATG ACTCGANACC CGGACAGGGG CACAGCCTAC TTGGAATTCA
          ATTCACCATG ACCCGAGACA CGATCCGCGA GACAGCCTAC CTAGATGTGC
          AGTCATTCTG ACCCGTNAGA CAGACAGAGG CACTGTTTAT ATGGAGTTGA
          AGTCAGTGTG ACTCGCNACA CAGACGCAGC CACAATTTAC TTGGACCTGA
          AGTCACCATG ACGCGAGACG TGTCAAGCGA CACAGCCTTC TTGACACTTC
          AGTCTCTATG ACTCGANACC CAGACTGGGG CGTTGCCTAC ATGGAGTTCA
          GGCCACTCTA AGTCGAAACA TTCATATGGA GACCGTCTAC ATGGACCTCA
          CGTCTCCATG AGTCGACTCT TTTCTNGGGG CACAGCCTAC TTGGAATTCA
          AGTCACGTTG ACCCGCNACA CAGACAGAGG CACTGTTCAT ATGGAGTTGA
          GATGTCCATG TATAGGGACA CGTCTAGAGA CACACTATAT TTGGACCTGA
          AGTCACCATG GACCGGGACG TCTTAAGCGG CACAGCCTAC ATGACACTTC
          GGTGACCATG ACCAGGGACG TGTATCGCGA CACAGCCTAC CTGACACTGA
          AGTCTCTATG ACTCGANACC CGGACTGGGG CGTTGCCTAC ATGGAGCTCA
          GGCCTCTCTG AGCCGGAACA TTCACATGGA AACTGTTTAC ATGGACCTCA
          AGTCATTCTG ACCCGTNACA CAGACAGAGG CACTGTTTAT ATGGAGTTGA
          GGCCTCTCTG ACTCGGAACA TTCATATGGA AACTGTTTAC ATGGACCTCA
          GATGTCCATG TATAGAGACA CGTCTACAGA CACGCTGTAT ATGGACCTCA
          TGTCTCANAG ACCCATACTA CCGGACAGGG CACTGCCTTC TTGGAATTCA
          CGTCACTTTG ACTCGANACC CGGACTGGGG CATCGCCTAC ATGGAACTCA
          CGTCAGTTTG ACTCGANACC CGGACTGGGG CATCGCCTAC ATGGAACTCA
          AGTCTCCATG ACCCGGGACG TGAACACCGG CACAGCCTAC ATGACACTTC
          ATTCACCATG ACCCGAGACA CAATACGCGA GACAGCCTAT TTGGATTTGC
          AGTCACCATG ACGCGGGACG TGTCAAGTGG CACGGCCTAT TTGGCACTTC
          GATGTCCATG TATAGGGACA CGTCTACAGA CACGCTATAT ATGGACCTCA
          AGTCTCTATG ACTCGANACC CAGACTGGGG CGTCGCCTAC CTGGAATTCA
          AATTACTTTG ACCAGAAACA TCCACAGTGG GACAACGCAT TTGGACCTGA
          ATTCACCATG ACCCGAGACA CAATTCGTGA GACAGCCTAC TTAGATGTAC
          TGTCTCAATG AGTCGAGTCT TTTCTNGGGG CACAGCCTTT TTGGAGTTCA
          ATTCACCATG ACACGGGACA CCTCTATCGA CACGGCTTAT TTGACAGTCC
          AGTCTCTATG ACTCGANACC CGGACTGGGG CATTGCCTAT TTGGAGTTCA
          AGTCACGTTG ACCCGCNACA CAGACAGAGG CACTGTTCAT ATGGAGATGA
          AGTCTCTATG AGTCGANACC CGGACTGGGG CATTGCCTAC TTGGAATTCA
          CGTCACTTTC ACTCGANACC CGGACTGGGG CATCGCCTAC ATGGAACTCA
          CGTCACTTTG ACTCGANACC CGGACTGGGG CATCGCCTAC ATGGAACTCA
          GGCCACTTTA ACTCGAAACA TTCATATGGA AACAGTTTAT TTGGAAGTCA
          GATGTCCATG TATAGGGACA CGTCTACAGA CACACTATAT ATGGATCTGA
          GTTCACCATG ACCCGCGACA CGATTCGTGA GACAGCCTAC TTAGATGTGC
          GTTATCCTTC TATCGAGACA CCTCTAGAGA CACATTATAT ATGGACCTGA
          ATTCACCATG ACACGGGACA CGTCTATCGA CACAGCTTAT CTGACAATCC
          GATGTCCATG TATAGGGACA CGTCTAGAGA CACACTATAT ATGGATCTGA
          AGTCTCTATG ACTCGANACC CGGACTGGGG CGTTGCCTAC ATGGAATTCA
          AGTCACCATG ACCAGGGACA TGTCAACGGA CACAGCCTAC ATGACACTTC
          AGTCTCTATG ACTCGANACC CGGACTGGGG CATTGCCTAC ATGGAGCTCA
          ATTCACCATG ACCCGAGACA CAATACGCGA GACAGCCTAT TTGGATTTGC
          GATGTCCATG TATAGGGACA CGTCTAGAGA CATAGCATAT ATGGACTTGA
          AGTCAGTTTG ACTCGANACC CGGACTGGGG CGTCGGCTAC TTGGAACTCA
          AGTCACTCTG ACCCGCNACA CAGACACAGG CACAGCTTAC ATGGAGTTGA
          AGTCACCATG ACGCGGGACG TGGTAACCGG CACGGCCTAC CTGGCACTTC
          AGTCACTCTG ACCCGCNACA CAGACACAGG CACAGCTTAC ATGGAGTTGA
          AGTCAGGTTG ACTCGCNACA CAGACAATGG CACTGTTCAT ATGGAGTTGA
          GGCCACTTTA ACTCGAAATA TTCATATGGA GACGGTCTAT ATGGAACTCA
          ATTCATCATG ACCCGAGACA CGATTCGCGA GACAGCCTAC TTAGATGTGC
          GATGTCCATG TATAGGGACA CATCAACAGA CACATCATAC ATGGACCTGA
          GATGTCCATG TATAGGGACA CGTCTAGAGA CACACTATAT ATGGATCTGA
          GGCCTCTCTG ACTCGGAACA TTCATATGGA AACTGTCTAC ATGGACCTCA
          AGTCACCATG ACGCGGGACG TTTCAAGCGG CACAGCCTAC CTGACACTTC
          AGTCACCATG GACCGGGACG TCTCAAGCGG CACAGCCTAC ATGACACTTC
          ATTCACCATG ACCCGAGACA CGATCCGCGA GACAGCCTAC CTAGATGTGC
          GGCCACTTTA AGTCGAGATA TTCATATGGA GACTGTCTAC ATGGACGTCA
          GGCCACTCTA AGTCGAAACA TTCATATGGA GACTGTCTAC ATGGACCTCA
          GGTCTCCATG TACAGGGACA CTTCAAGAGA CACAGCATAT ATGGACTTGA
          AATCACCATG ACGCGAGACG TGTCAAGCGA CACAGCCTAC CTGACACTTC
          AGTCACCATG ACCAGGGACG TCTATCGCGA CACAGCGTAC CTGACATTGA
          AGTCACCATG ACGCGAGACG TGTCAAGCGG CACAGCCTAT TTGACACTTC
          GATGTCCATG TATAGGGACA CGTCTACAGA CACGCTATAT ATGGACCTGA
          AGTCACCATG ACGCGAGACG TGTCAAGCGA CACAGCCTTC TTGACACTTC
          TGTCGCTATG ACTCGANACC CGGACTGGGG CACAGCCTAC ATGGAATTCA
          AATCACCATG ACGCGAGACG TGTCAAGCGA CACAGCCTAC CTGACACTTC
          GGTGACCATG ACCAGGGACT TATATCGCGA CACAGCCTAC CTGACACTGA
          GATGTCCATG TATAGGGACA CGTCTAGAGA CACACTATAT ATGGATCTGA
          AGTCTCTCTG ACTCGANACC CGGACTGGGG CGTTGCCTAC ATGGAATTCA
          CGTCACTTTG ACTCGANACC CGGACTGGGG CATCGCCTAC ATGGAACTCA
          AGTTACCATG ACGCGGGACG TGTCCAGCGA CACAGCCTAC CTGACACTTC
          AGTCTCTATG ACTCGANACC CGGACTGGGG CATTGCCTAC ATGGAGTTCA
          GGCCACTCTA AGTCGAAATA TTCATATGGA GACTGTCTAC ATGGACCTCA
          AGTCAGCATG ACCAGGGACA TGTCAACGGA CACAGCCTAT ATGACACTTC
          GGTGTCCATG TATAGGGACA CGTCCAGAGA CACAGCATAT ATGGACTTGA
          AGTCACTCTG ACCCGCNACA CAGACGCAGG CACTGTTTAT CTAGAATTTA
          GGTGACCATG ACCAGGGACG TATATCGCGA CACAGCCTAC CTGACACTGA
          GGTCACCATG ACCAGGGACA CGTCCAACAA TATATCCTAC ATGGAATTGA
          AGTCACCATG GACCGGGACG TCTCAAGCGG CACAGCCTAC CTGGCACTTC
          CGTCACTTTG ACCCGANACC CGGACTGGGG CATCGCCTAC ATGGAACTTC
          ATTCACCATG ACCCGAGACA CGATTCGCGA GACAGCCTAC TTAGATGTGC
          GGCCACTCTA ACTCGAAATA TTCATATGGA AACAGTTTAT TTGGACCTCA
          CGTCGCAATG ACTCGGCAAT TCTCGNGGGG CACAGCCTAC TTGGATTTCA
          GGTGACCATG ACCAGGGACG TCTATCGCGA CACAGCCTAC CTCACACTGA
          AGTCAGTCTG ACTCGANACC CGGACTGGGG CGTCGGCTAC TTGGAACTCA
          GGTCGCTATG ACCCGCNACA CGGACAGAGG CACAGCCTAC CTGGATCTCA
          AGTGACCATG ACGCGGGACG TGTCAAGTGG CACGGCCTAC CTGGCACTTC
          GATTTCCTTC TATAGGGACA CGTCTAGAGA CACATTATAT ATGGACTTGA
          CGTCGCAATG AGTCGACAAT TCTCCNGGGG CACAGCCTAC ATGGACTTCA
          ATTCACCATG ACCCGAGACA CGATCCGCGA GACAGCCTAC TTAGATGTGC
          GATGTCCATG TATAGGGACA CGTCTACAGA CACACTATAT ATGGACCTGA
          GATGTCCATG TATAGGGACA CGTCTACAGA CACTGCATAT ATGGACTTGA
          AGTCAGCATG ACCAGGGACA TGTCAACGGA CACAGCCTAC ATGACACTTC
          GGTCGCTATG ACTCGANACC CGGACTGGGG CATAGCCTAC ATGGAATTCA
          AGTCTCTATG ACTCGANACC CAGACTGGGG CATTGCCTAC ATGGAATTCA
          GGCCACTTTA ACTCGAAATA TTCATATGGA GACTGTCTAC ATGGACCTCA
          AGTCACCATG GACCGGGACG TCTCAAGCGG CACAGCCTAC ATGACACTTC
          CGTCACTTTG ACTCGANACC CGGACTGGGG CATCGCCTAC ATGGAACTCA
          ACTCACCATG ACCAGAGACT TGGCTACGAG CACAGCGTTT CTGGACCTGA
          GGTCGCCATG ACCAGGGACA CGTCCATCAG CACAGCCTTT ATGGAGCTGA
          AGTCACCATG ACGCGAGATG TGTCAAGCGG CACAGCCTTC CTGACACTTC
          GGTGACCATG ACCAGGGACG TGTATCGCGA CACAGCCTAC CTGACACTGA
          GGTCACCATG ACCAGGGACA CGTCCATCAC CACAGCCTAC ATTGAGCTGA
          AGTCACCATG ACGCGGGACG TGTCAAGTGC CACAGCCTAC CTGACACTTC
          ATTCACCATG ACACGGGACA CGTCTATCGA TACAGCTTAT CTGACAATCC
          GGCCACTTTA ACTCGAAACA TTCATATGGA AACAGTTTAT TTGGAGATCA
          AGTCACCATG ACTCGCNATA CAGACAGAGG CACAGCCTAC ATGGAACTGC
          GGTCGCTATG ACCCGCNACA CGGACAGAGG CACAGCCTAC CTGGATCTCA
          AGTGACCATG ACCAGGGACG TATATGGCGC CACAGCCTAC CTGAAATTGA
          AGTCTCTATG ACTCGANACC CGGACTGGGG CGTTGCCTAC ATGGAATTCA
          AGTCACCATG GACCGAGACG TGTCAAGCGG CACAGCCTAC CTGACACTTC
          GGCCACTTTA ACTCGAAATA TTCATATGGA AACAGTTTAT ATGGACCTCA
          GATGTCCATG TATAGGGACA CGTCTACAGA CACTGCATAT ATGGATTTGA
          AGTCTCTATG ACTCGANACC CGGACTGGGG CATCGGCTAC ATGGAACTCA
          AGTCTCTATG ACTCGANACC CAGACTGGGG CGTCGCCTAC CTGGAATTCA
          ATTCATCATG ACCCGAGACA CGATCCGCGA GATAGCCTAC CTGGATGTGC
          GGCCACTTTA ACTCGAAATA TTCATATGGA AACAGTTTAC ATGGACCTCA
          AATGTCCATG TACAGGGACA CGTCCACAGA CACTGCATAC ATGGACTTGA
          AGTCACTATG ACCCGCNACA CAGACACAGG CACAGCTTAT ATGGAATTGA
          GGCCTCTCTG ACTCGGAACA TTCATATGGA AACTGTTTAC ATGGAGCTCA
          AGTCATCATG ACGCGGGACG TGTCAAGCGG CACAGCCTAC CTGACGCTTC
          GGCCTCTCTG AGCCGGAACA TTCACATGGA AACTGTTTAC ATGGACCTCA
          GATGTCCATG TATAGGGACA CCTCTAGAGA CACACTATAT ATGGACCTGA
          GGTCGCTATG ACTCGANACC CGGACTGGGG CATAGCCTAC ATGGAATTCA
          GGCCTCTCTG ACTCGGAACA TTCATATGGA AACTGTTTAC CTGGACCTCA
          AGTCATTCTG ACCCGTNACA CAGACAGAGG CACTGTTTAT ATGGAGTTGA
          GATTTCCTTC TATAGGGACA CGTCTAGAGA CACATTATAT ATGGACTTGA
          GATGTCCATG TATAGGGACA CGTCCAGAGA CACAGCATAT ATGGACTTGA
          GATGTCCATG TATAGGGACA CGTCTAGAGA CATAGCATAT ATGGACTTGA
          AGTCTCTATG ACTCGANACC CAGACTGGGG CGTCGCCTAC CTGGAATTCA
          GGTGACCATG ACCAGGGACG TGTATCGCGA CACAGCCTAC CTGACACTGA
          AGTCACCATG ACGCGAGATG TGTCAAGCGG CACAGCCTTC CTGACACTTC
          GTTGTCCTTC TATCGGGACA CGTCTAGAGA CACATTATAT ATGGACCTGA
          CGTCACTTTG ACTCGANACC CGGACTGGGG CATCGGCTAC ATGGAACTCA
          AGTCACCATG ACGCGGGACG TGTCAAGTGC CACAGCCTAC CTGACACTTC
          AGTCTCTATG ACTCGANACC CAGACTGGGG CGTCGCCTAC CTGGAATTCA
          AGTCAGGTTG ACCCGCNACA CAGACAGAGG CACTGTTCAT ATGGAGTTGA
          AGTCACTCTG ACCCGCNACA CAGACAGAGG CACTGTTTAT ATGGAAATAA
          AGTCTCTCTG ACTCGANACC CGGACTGGGG CATTGCCTAC ATGGAAATCA
          AGTCACTCTG ACCCGCNACA CAGACGAAGC CACAGTTTAT ATGGAATTGA
          AGTCTCTATG ACTCGANACC CGGACTGGGG CGTTGCCTAC ATGGAGTTCA
          AGTCGCCATG ACACGGGACG TGCACACCGG CACAGCCTAT TTGACACTTA
          AGTCTCTATG ACTCGANACC CGGACTGGGG CGTTGCCTAC ATGGAGTTCA
          AGTCACCCTG TCCAGGGACA CGTCCATGAG AACCACGTAC ATGGAATTGA
          AGTCTCTATG ACTCGANACC CGGACTGGGG CGTTGCCTAC ATGGAACTCA
          GGCCACTCTA ACTCGAAATA TTCATATGGA AACAGTTTAT ATGGACCTCA
          AGTCACTCTG ACCCGCNACA CAGACACAGG CACAGCTTAC ATGGAGTTGA
          CGTCACTTTG ACTCGANACC CGGACTGGGG CATCGGCTAC ATGGAACTCA
          GGCCACTTTA ACTCGAAATA TTCATATGGA AACAGTTTAT CTGGACCTCA
          GATGTCCATG TATAGGGACA CGTCCAGAGA CATAGCATAT ATGGACTTGA
          AGTCACCATG ACGCGGGACG TGACAACTGC CACAGCCTAC CTGACACTTC
          CGTCACTTTG ACTCGANACC CGGACTGGGG CATCGCCTAC ATGGAACTCA
          AGTCACTATA ACTCGCNACA CAGACGCAGC CACAATTTAC TTGGACTTGA
          ATTCACCATG ACCCGAGACA CGATCCGCGA GACAGCCTAT TTAGATGTGC
          GGTCACCCTG ACCAGTGACA CGTCCCTCAG CACAGTCTAC TTGGAGATGG
          GGCCTCTCTG ACTCGGAACA TTCATATGGA AACTGTTTAC ATGGACCTCA
          GGCCACTTTA AGTCGAGATA TTCATATGGA GACTGTCTAC ATGGACCTCA
          GATTTCCTTC TATAGGGACA CGTCTAGAGA CACATTATAT ATGGACTTGA
          AGTCACCATG ACGCGAGACG TGTTAAGCGG CACAGCCTAC CTGACACTTC
          GGTCGCGATG ACTCGGNACC CGGACTGGGG CACAGCCTAC TTGGAATTCA
          GGTGACCATG ACCAGAGATG TTTATCGCGA CACAGCCTAC CTTAAGCTGA
          GATGTCCATG TATAGGGACA CGTCCAGAGA CACAGCATAT ATGGACTTGA
          AGTCAACATG GAGCGTGACG TGTCAAGCGG CACAGCCTAC CTGACACTTC
          ATTCACGATG ACCCGAGACA CGATCCGCGA GACAGCCTAC TTAGATGTGC
          ACTCACTTTG ACTCGCNACA CAGACACAGG GACTGCTTAC TTGGAATTGA
          GGCCACTTTA AACCGAAATA TTCATATGGA AACAGTGTAT ATGGAACTCA
          GTTGTCCTTC TATCGGGACA CGTCTAGAGA CACATTATAT ATGGACCTGA
          AGTCTCTATG ACTCGANACC CGGACTGGGG CGTTGCCTAC ATGGAATTCA
          GGTGACCATG ACCAGGGACT TATATCGCGA CACAGCCTAC TTGACACTGA
          CGTCACTTTG ACTCGANACC CGGACTGGGG CATCGCCTAC ATGGAACTCA
          GATGTCCATG TATAGGGACA CGTCTACAGA CACGCTGTAT ATGGACCTCA
          GGCCACTTTA AGTCGAGATA TTCATATGGA GACTGTCTAT ATGGACCTCA
          GATGTCCATG TATAGGGACA CGTCTAGAGA CATAGCATAC ATGGACCTGA
          GGCCACTCTA ACTCGCAATA TTCATATGGA AACAGTCTAC TTGGACCTCA
          GATGTCCATG TATAGGGACA CGTCTAGAGA CACACTATAT ATGGACCTGA
          CGTCACTTTG ACCCGANACC CGGACTGGGG CATCGCCTAC ATGGAACTTC
          AGTCACTCTG ACCCGCNACA CAGACACAGG CACAGCTTAC ATGGAGTTGA
          GGTGACCATG ACCAGGGACT TATATCGCGA CACAGCCTAC CTGACACTGA
          GGTCTCTATG ACGCGANACC CAGACTGGGG CGTCGCCTAC CTGGACTTCA
          ATTCACCATG ACACGGGACA CCTCTATCGA CACGGCTTAT TTGACAGTCC
          GGTCGCTATG AGTCGANACC CGGACTGGGG CATAGCCTAC ATGGAGTTCA
          GTTCACCATG ACACGAGACA CGTCTATCGA CACAGCTTAT CTGACAATCC
          AATCTCTATG ACTCGANACC CAGACTGGGG CATTGCCTAC ATGGAATTCA
          GCTTTCCTTC TATAGAGACA CGTCTAGAGA CACATTATAT ATGGACCTGA
          GGTGACCATG ACCAGGGACG TCTATCGCGA CACAGCCTAC CTCACACTGA
          ATTCACCATG ACCCGAGACA TGATCCGCGA GACAGCCTAT TTAGATGTGC
          ATTTTCCATG ACACGGGACA CGTCTATCGA CACAGCTTAT TTGACAATCC
          AGTCACCATG GACCGGGACG TCTTAAGCGG CACAGCCTAC ATGACACTTC
          GATGTCTATG TATAGAGACA CGTCTACAGA CATTGCATAC ATGGACCTGA
          AGTCATTCTG ACCCGTNACA CAGACAGAGG CACTGTTTAT ATGGAATTGA
          AGTCTCTATG ACTCGANACC CCGACTGGGG CGTCGCCTAC CTGGACTTCA
          GGTGACCATG ACCAGGGACG TATATCGCGA CACAGCCTAC CTGACACTGA
          GGTGACCATG ACCAGAGACG TATATCGCGA CACAGCCTAC CTGACATTGA
          AGTCTCTATG AGTCGANACC CGGACTGGGT CATCGCCTAC ATGGAGTTAA
          AGTCAGCATG ACCAGGGACA TGTCAACGGA CACAGCCTAT ATGACACTTC
          CGTCACTTTG ACTCGANACC CGGACTGGGG CATCGCCTAC ATGGAACTCA
          CGTCACTTTG ACTCGANACC CGGACTGGGG CATCGGCTAC ATGGAACTCA
          GGTCTCCATG TACAGGGACA CCTCAACAGA CACAGCGTAC ATGGACTTGA
          AGTCACTATG ACGCGCNACA CAGACAGAGG CACGGCTTAC ATGGAGTTGA
          ACTCACTTTG ACTCGCNACA CAGACACAGG GACTGCTTAC TTGGAATTGA
          GGCCACTCTA AGTCGAGATA TTCATATGGA GACTGTCTAC ATGGACCTCA
          AGTCACCATG GACCGGGACG TCTTAAGCGG CACAGCCTAC ATGACACTTC
          GGCCACTCTA AGTCGAAACA TTCATATGGA GACTGTCTAC ATGGACCTCA
          AGTCATTCTG ACCCGTNACA CAGACAGAGG CACTGTTTAT ATGGAATTGA
          AGTCACCATG ACCCGCNAAA CAGACAGAGG CACAGCCTAC ATGGAACTGA
          CGTCACTTTG ACCCGANACC CGGACTGGGG CATCGCCTAC ATGGAACTTC
          GGTGACCATG ACCAGAGACG TATATCGCGA CACAGCCTAT CTGACACTGA
          AGTGACCATG ACTCGAGACG TGTATTCCGA CACAGCCTTT TTGGAGCTGC
          GGTCACTATG ACTCGCNACA CGGACAGAGG CACCGCCTAC ATGGAATTGA
          GGCCACTCTA ACTCGAAATA TTCATATGGA AACAGTTTAT TTGGAGATCA
          GGTCACTATG ACTCGCNACA CGGACAGAGG CACCGCCTAC ATGGAATTGA
          AGTGACCATG ACCAGAGACG TTTATCGTGA CACAGCCTAC CTGACATTGA
          AGTCACCATG GACCGGGACG TCTCAAGCGG CACAGCCTAC ATGACACTTC
          AGTCAGTCTG ACTCGANACC CGGACTGGGG CATCGGCTAC ATGGAACTCA
          GATGTCCTTG TATAGAGACA CGTCTAGAGA CACATTATAT ATGGACCTGA
          GATGTCGATG TATAGGGACA CTTCTACAGA CACGCTATAT ATGGACCTGA
          GATGTCCATG TATAGGGACA CGTCTAGAGA CATAGCATAC ATGGACCTGA
          GGCCACTTTA ACTCGAAATA TTCATATGGA AACAGTTTAT TTGGAGATCA
          CGTCACTTTG ACTCGANACC CGGACTGGGG CATCGCCTAC ATGGAACTCA
          AGTCACCATG GACCGGGACG TCTCAAGCGG CACAGCCTAC CTGACACTTC
          GGCCACCTTA ACTCGAAACA TTCATATGGA AACAATATAT ATGGAAGTCA
          CGTCACTTTC ACTCGANACC CGGACTGGGG CATCGCCTAC ATGGAACTCA
          AGTCAGGTTG ACCCGCNACA CAGACAGAGG CACTGTTTAT ATGGAGTTGA
          AGTCACCATG GACCGGGACG TGTCAAGCGG CACAGCCTAC CTGACACTTC
          AGTCACTCTG ACCCGCNACA CAGACACAGC CACAGTTTAT ATGGAATTGA
          GATGTCCATG TATAGAGACA CGTCTACAGA CACGCTGTAT ATGGACCTCA
          AGTGACCATG ACCAGGGACG TGTATGGCGC CACAGCCTAC CTGAAACTGA
          GATGTCCATG TATAGGGACA CGTCTACAGA CACGCTGTAT ATGGACCTCA
          AGTGACCATG ACTCGAGACG TGTATTCCGA CACAGCCTTT TTGGAGCTGC
          AGTCACCATG ACTCGCNATA CAGACAGAGG CACAGCCTAC ATGGAACTGC
          GGTCGCTATG ACTCGANACC CGGACTGGGG CATAGCCTAC ATGGAATTCA
          AATCACCATG ACCAGGGACA CCGCAATCGA CACAGCCTAT TTGACACTTC
          GGTCGCTATG ACTCGACAAT TATCGNGGGG CACAGCCTAC TTGGAATTCA
          AGTCACTCTG ACCCGCNACA CAGACACAGG CACTGTTTAT CTGGAATTGA
          GGCCACTCTA AGTCGAGATA TTCATATGGA GACTGTCTAC ATGGACCTCA
          AGTCACTCTG ACTCGCNACA CAGACGCAGC CACAATTTTT ATGGAAATGA
          AGTCACTCTG ACCCGCNACA CAGACAGAGG CACAGTTTAC ATGGAAATAA
          GGCCACTTTA ACTCGAAATA TTCATATGGA AACAGTGTAT ATGGAAGTCA
          GGCCACTCTA AGTCGAAACA TTCATATGGA GACTGTCTAC ATGGACCTCA
          GGCCACTCTG AGTCGAGATA TTCATATGGA GACTGTCTAC ATGGACCTCA
          GGTCACTATG ACTCGCNACA CGGACAGAGG CACCGCCTAC ATGGAATTGA
          ATTCACCATG ACACGGGACA CGTCTATCGA CACAGCTTAT CTGACAATCC
          GATGTCCATG TATAGGGACA CGTCCAGAGA CACAGCATAT ATGGACTTGA
          GGCCACTTTA ACTCGAAATA TTCATATGGA AACAGTATAT ATGGAACTCA
          CGTCACTTTG ACTCGANACC CGGACTGGGG CATCGGCTAC ATGGAACTCA
          GATGTCCATG TATAGGGACA CCTCTAGAGA CACACTATAT ATGGACCTGA
          GATGTCCATG TATAGGGACA CGTCTAGAGA CACACTATAT ATGGATCTGA
          GGCCACTTTA AGTCGAAATA TTCATATGGA AACAGTATAT ATGGAAGTCA
          GGCCACTTTA ACTCGAAACA TTCATATGGA AACAGTTTAT TTGGAAGTCA
          GGCCACTTTA ACTCGAAATA TTCATATGGA GACAGTATAT ATGGAGCTCA
          CGTCACTTTG ACTCGANACC CGGACTGGGG CATCGCCTAC ATGGAACTCA
          GGCCACCTTA ACTCGAAACA TTCATATGGA AACAATATAT ATGGAAGTCA
          GGTGACCATG ACCAGGGACG TCTATCGCGA CACAGCCTAC CTCACACTGA
          GGTCTCCATG TACAGGGACA CCTCAACAGA CACAGCGTAC ATGGACTTGA
          AGTCACTCTG ACCCGCNACA CAGACACAGG CACAGCTTAC ATGGAGTTGA
          GATGTCCATG TATAGAGACA CGTCTAGAGA CACATTATAT ATGGACCTGA
          AGTCTCTCTG ACTCGANACC CGGACTGGGG CATTGCCTAC ATGGAAATCA
          CGTCAGTATG ACTCGANACC CGGACTGGGG CATCGCCTAC ATGGAACTCA
          CGTCACATTG ACCCGANACC CGGACTGGGG CATCGCCTAC ATGGAACTCA
          AGTCACCATG GACCGGGACG TGTCAAGCGG CACAGCCTAC CTGACACTTC
          AGTCTCTATG ACTCGANACC CGGACTGGGG CATTGCCTAC ATGGAGTTCA
          GGCCACTTTA AGTCGAGATA TTCATATGGA GACTGTCTAT ATGGACATCA
          GTTGTCCTTC TATCGGGACA CGTCTAGAGA CACATTATAT ATGGACCTGA
          GGTCGCTATG AGTCGANACC CGGACTGGGG CATAGCCTAC ATGGAGTTCA
          ATTCACCATG ACACGGGACA CGTCTATCGA CACAGCTTAT CTGACAATCC
          AGTCTCTATG ACTCGANACC CGGACTGGGG CATTGCCTAC ATGGAAATCA
          GGCCACCTTA ACTCGAAATC TTCATATGGA AACAATTTAT ATTGAACTCA
          CGTCGCAATG ACTCGCCAAT TCTCGNGGGG CACAGCCTAC TTGGAATTCA
          AGTCACCATG ACGCGGGACG TGTCAAGTGG CACGGCCTAT TTGGCACTTC
          AGTCTCTATG ACTCGANACC CGGACTGGGG CATTGCCTAC ATGGAGCTCA
          GGTCACTATG ACTCGANACC CAGACTGGGG CATAGCCTAC ATGGAATTCA
          AGTCATTCTG ACCCGTNACA CAGACAGAGG CACTGTTTAT ATGGAGTTGA
          GGTGACCATG ACCAGAGACA TGTATCGCGA CACAGCCTAC CTGACACTGA
          CGTCGCAATG ACTCGGCAAT TCTCGNGGGG CACAGCCTAC TTGGATTTCA
          GATGTCCATG TATAGGGACA CGTCTAGAGA CACACTATAT ATGGATCTGA
          GGCCACTTTA AGTCGAGATA TTCATATGGA GACTGTCTAT ATGGACATCA
          GGTGACCATG ACCAGGGACG TCTATGGCGC CACAGCCTAC CTGAAACTGA
          AGTCACTCTG ACCCGCNACA CAGACACAGG CACAGCTTAC ATGGAGTTGA
          ATTTTCCATG ACACGGGACA CGTCTATCGA CACAGCTTAT TTGACAATCC
          AGTCACCATG ACGCGAGACG TGTCAAGCGG CACAGCCTAC CTGACACTTC
          GGCCACTTTA ACTCGAAACA TTCATATGGA AACAGTTTAT TTGGAGATCA
          AGTCACCATG ACGCGAGACG TGTCAAGCGG CACAGCCTAC CTGACACTTC
          CGTCACTCTG ACTCGANACC CGGACTGGGG CATCGCCTAC ATGGAACTCA
          AGTCTCTATG ACTCGANACC CGGACTGGGG CGTTGCCTAC ATGGAGTTCA
          GGTGACCATG ACCAGGGACG TGTATCGCGA CACAGCCTAC CTGACACTGA
          GGCCACTTTA ACTCGAAATA TTCATATTGA AACAGTTTAT TTGGACCTCA
          CGTCTCTATG ACTCGANACC CAGACTGGGG CATCGCCTAC TTGGAATTCA
          AGTCAGTCTG ACTCGANACC CGGACTGGGG CGTCGGCTAC TTGGAACTCA
          CGTCTCAATG AGTCGANACC CGGACTGGGG CATCGCCTAC ATGGAACTCA
          AGTCACCTTA AGCCGCNACA CAGACAGAGG CACTGTTTAT ATGGAGATGA
          CGTCTCCATG AGTCGACTCT TTTCTNGGGG CACAGCCTAC TTGGAATTCA
          AGTCAGTCTG ACCCGCNACA CAGACGCAGC CACAGTTTAT ATGGAGTTGA
          AGTCACCATG GACCGGGACG TCTTAAGCGG CACAGCCTAC ATGACACTTC
          AATCACCATG ACGCGAGACG TGTCAAGCGA CACAGCCTAC CTGACACTTC
          GATGTCCATG TATAGGGACA CGTCTAGAGA CACACTCTAT ATGGACCTGA
          GATGTCCATG TATAGGGACA CGTCTACAGA CACGCTGTAT ATGGACCTCA
          AGTCTCTATG ACTCGANACC CGGACTGGGG CGTTGCCTAC ATGGAGTTCA
          AGTGACCATG ACCAGGGACA CCTCAACCGA CACAGCTTAT TTGACTCTTC
          CGTCACTTTG ACTCGANACC CGGACTGGGG CATCGCCTAC ATGGAACTCA
          GATGTCCATG TATCGAGACA CGTCTACAGA CACCCTATAT ATGGACTTGA
          AGTCAGCCTG ACCCGAAATG TGAACACCGA CACAGCCTAC ATGACACTCA
          GGCCACTTTA ACTCGAAATA TTCATATGGA AACAGTGTAT ATGGAACTCA
          GATGTCCATG TATAGGGACA CGTCCACAGA CATTGCATAT ATGGACTTGA
          GCTTTCCTTC TATAGAGACA CGTCTAGAGA CACATTATAT ATGGACCTGA
          AGTCTCTATG ACTCGGNACC CGGACTGGGG CGTTGCCTAC ATGGAATTCA
          GGCCACTTTA ACTCGAAACA TTCATATGGA AACAGTTTAT TTGGAGATCA
          GGCCACTTTG ACTCGAAATA TTCATATGGA AACAGTGTAT ATGGAAGTCA
          AGTCTCTATG ACTCGANACC CGGACTGGGG CATTGCCTAT TTGGAGTTCA
          AGTCTCTATG ACTCGANACC CGGACTGGGG CGTTGCCTAC ATGGAGTTTA
          CGTCACTTTG ACTCGANACC CGGACTGGGG CATCGGCTAC ATGGAGCTCA
          CGTCAGTCTG ACTCGANACC CGGACTGGGG CATCGCCTAC TTGGAACTCA
          AGTCAGTCTG ACTCGANACC CGGACTGGGG CGTCGGCTAC TTGGAACTCA
          ATTCACCATG ACCCGAGACA CGATTCGTGA GACAGCCTAC TTAGATGTAC
          CGTCGCAATG ACTCGGCAAT TCTCGNGGGG CACAGCCTAC TTGGAATTCA
          GATGTCCTTG TATAGGGACA CGTCTAAAGA CATAGCATAC ATGGACCTGA
          CGTCACTTTG ACTCGANACC CGGACTGGGG CATCGCCTAC ATGGAACTCA
          GGCCACTTTG ACTCGAAATA TTCATATGGA AACAGTGTAT ATGGAGGTCA
          CGTCACTTTG ACTCGANACC CGGACTGGGG CATCGGCTAC ATGGAACTCA
          AGTGACCATG ACCAGGGACG TGTATGGCGC CACAGCCTAC CTGAAACTGA
          CGTCAGTATG ACTCGANACC CGGACTGGGG CATCGCCTAC ATGGAACTCA
          CGTCTCAATG ACTCGACAAT TTTCTNGGGG CACAGCCTAC TTAGAATTCA
          ATTCACCATG ACACGGGACA CGTCTATCGA TACAGCTTAT CTGACAATCC
          GATGTCCATG TATAGGGACA CGTCTAGAGA CACACTATAT TTGGACCTGA
          GATGTCCATG TATAGGGACA CGTCTAGAGA CATAGCATAT ATGGACTTGA
          AATCACCATG ACGCGAGACG TGTCAAGCGA CACAGCCTAC CTGACACTTC
          GGCCTCTCTG ACTCGGAACA TTCATATGGA AACTGTTTAC ATGGACCTCA
          CGTCACTTTG ACTCGANACC CGGACTGGGG CATCGCCTAC ATGGAACTCA
          AGTCACCATG GACCGGGACG TCTTAAGCGG CACAGCCTAC ATGACACTTC
          GATGTCCATG TATAGGGACA CGTCTAGAGA CACACTATAT TTGGACCTGA
          GGTCACCATG ACCAGGGACA CGTCCATGAG TACAGCCTAC ATGGAGCTGA
          AGTCACCATG ACCCGGGACG TGTCAAGCGA CACAGCCTAC CTGACACTTC
          CGTCACTTTG ACTCGANACC CGGACTGGGG CATCGGCTAC ATGGAACTCA
          AGTCACTCTG ACTCGCNACA CAGACGCAGC CACAATTTTT ATGGAAATGA
          AGTCACCATG GACCGGGACG TCTCAAGCGG CACAGCCTAC ATGACACTTC
          GGTGACCATG ACCAGGGACA TATATCGCGA CACAGCCTAC CTGACACTTC
          GGCCACTTTA ACTCGAAATA TTCACATGGA AACAGTTTAT ATGGACCTCA
          AGTCATTCTG ACCCGTNAGA CAGACAGAGG CACTGTTTAT ATGGAGTTGA
          AGTCACGTTG ACCCGCNACA CAGACAGAGG CACTGTTTAT ATGGAGTTGA
          GATGTCCATG TATAGGGACA CGTCTACAGA CACACTATAT ATGGACCTCA
          GATGTCCATG TATAGGGACA CGTCCAGAGA CATAGCATAT ATGGACTTGA
          AGTCTCTATG ACTCGANACC CGGACTGGGG CATCGCCTAC ATGGAACTCA
          AGTCTCTATG ACTCGANACC CGGACTGGGG CATTGCCTAC ATGGAGCTCA
          CGTCTCTATG AGTCGANACC CGGACTGGGT CATCGCCTAC ATGGAGTTAA
          AGTCACCATG GACCGGGACG TCTCAAGCGG CACAGCCTAC ATGACACTTC
          AGTCAGTATG ACTCGANACC CGGACTGGGG CATCGCCTAC ATGGAACTCA
          GGCCACCCTA AGTCGAGACA TTCACATGGA GACTGTTTAC ATGGACCTCA
          AGTCACTCTG ACCCGTNACA CAGACAGAGG CACTGCTCAC ATGGAGATGA
          AGTCACCATG ACGCGAGACG TGTCAAGCGG CACAGCCTTC CTGACACTTC
          GATGTCCATG TATAGGGACA CGTCTAGAGA CATAGCATAC ATGGACCTGA
          GGCCTCTCTG AGCCGCAACA TTCATATGGA AACTGTTTAC ATGGACCTCA
          ATTCACCATG ACCCGAGACA CGATTCGTGA GACAGCCTAC TTAGATGTAC
          AGTCTCTATG ACTCGANACC CGGACTGGGG CATTGCCTAC ATGGAGTTCA
          GATGTCCATG TATAGGGACA CGTCTACAGA CACTCTATAT ATGGACCTGA
          CGTCACTTTG ACTCGANACC CAGACTGGGG CATCGCCTAC ATGGAACTCA
          ATTCACCATG ACCCGAGACA CGATCCGCGA GACAGCCTAC TTAGATGTGC
          GATGTCCATG TATAGGGACA CGTCTACAGA CACGCTATAT ATGGACCTGA
          GGCCACTTTG ACTCGAAATA TTCATATGGA AACAGTGTAT ATGGAGGTCA
          GATGTCCATG TATAGGGACA CGTCTAGAGA CATAGCATAT ATGGACTTGA
          AGTCTCTATG ACTCGANACC CGGACTGGGG CGTTGCCTAC TTGGAACTCA
          GGCCACTCTG ACTCGAAACA TTCATATGGA AACAGTGTAT ATGGAAATTA
          AGTGACCATG ACTCGAGACG TGTATTCCGA CACAGCCTTC CTGGAGTTGC
          GATGTCCATG TATAGGGACA CGTCCAGAGA CACAGCATAT ATGGACTTGA
          CGTCACTTTG ACTCGANACC CGGACTGGGG CATCGCCTAC ATGGAACTCA
          GGCCACTTTA ACTCGAAATA TTCATATGGA AACAGTGTAT ATGGAACTCA
          GGCCACTCTA AGTCGAAATA TTCACATGGA GACTGTCTAC ATGGACCTCA
          ATTCACCATG ACACGGGACA CGTCTATCGA TACAGCTTAT CTGACAATCC
          AATCTCTATG ACTCGANACC CGGACTGGGG CATTGCCTAC TTGGAATTCA
          ATTCACCATG ACCCGAGACA CCATTCGCGA GACAGCCTAC TTAGATGTGC
          GGTCGCTATG ACTCGANACC CGGACTGGGG CATAGCCTAC ATGGACTTCA
          GGTGACCATG ACCAGGGACG TGTATCGCGA CACAGCCTAC CTGACACTGA
          AATCTCTATG ACTCGANACC CGGACTGGGG CGTTGCCTAC ATGGAGTTTA
          CGTCGCAATG ACTCGGCAAT TCTCGNGGGG CACAGCCTAC TTGGAATTCA
          AGTCTCTATG ACTCGANACC CGGACTGGGG CGTTGCCTAC ATGGAGTTTA
          AGTCACTCTG ACCCGCNACA CAGACACAGG CACAGCTTAC ATGGAGTTGA
          GGTCACTATG ACTCGCNACA CGGACAAAGG CACCGCCTAC ATGGAATTGG
          GGTCACCATG ACCAGGGACA CGTCCATCAA CACTGTCTAC ATGGACGTGA
          AGTCAGGTTA AGTCGCNACA CAGACAGAGG CACTGTTTAT ATGGAGATGA
          AGTCTCTATG ACTCGANACC CGGACTGGGG CGTTGCCTAC ATGGAGTTCA
          AGTCAGCCTG ACCCGAAATG TGAACACCGA CACAGCCTAC ATGACACTCA
          AGTGACCATG ACTCGAGACG TGTATTCCGA CACAGCCTTT TTGGAGCTGC
          GGCCTCTCTG ACTCGGAACA TTCATATGGA AACTGTTTAC CTGGACCTCA
          AGTCACTCTG ACCCGCNACA CAGACACAGG CACAGCTTAC ATGGAGTTGA
          GGTCGCTATG ACTCGANACC CGGACTGGGG CATAGCCTAC ATGGAATTCA
          GGTGACCATG ACCAGAGACG TATATCGCGA CACAGCCTAC CTGACATTGA
          AGTCTCTATG ACTCGANACC CGGACTGGGG CGTTGCCTAC ATGGAGTTCA
          AGTCTCTATG ACTCGANACC CGGACTGGGG CGTTGCCTAT TTGGAGTTCA
          GATGTCTATG TATAGGGACA CGTCTACAGA CATTGCATAC ATGGACCTGA
          GGTCGCTATG ACCCGCNACA CGGACAGAGG CACAGCCTAC CTGGATCTCA
          CGTCTCAATG AGTCGACTCT TTTCTNGGGG CACAGCCTAC TTGGAATTCA
          GGTCTCTATG ACTCGANACC CAGACTGGGG CGTCGCCTAC CTGGACTTCA
          GGCCACTCTA AGTCGAGACA TTCATGTGGA GACTGTCTAC ATGGACCTCA
          GATGTCCATG TATAGGGACA CCTCTACAGA CACAGCATAC ATGGACTTGA
          CGTCACTTTG ACTCGANACC CGGACTGGGG CATCGGCTAC ATGGAACTCA
          GATGTCGATG TATAGGGACA CTTCTACAGA CACGCTATAT ATGGACCTGA
          AGTCACCATG GACCGGGACG TCTCAAGCGG CACAGCCTAC ATGACACTTC
          GGCCACTCTA ACTCGAAATA TTCATATGGA AACAGTTTAT TTGGACCTCA
          GGTGACCATG ACCAGAGACG TATATCGCGA CACAGCCTAT CTGACACTGA
          GGTGACCATG ACCAGAGACG TATATCGCGA CACAGCCTAT CTGACACTGA
          GGTGACCATG ACCAGAGACG TATATCGCGA CACAGCCTAT CTGACACTGA
          GATGTCCATG TATAGGGACA CGTCTAGAGA CACACTATAT ATGGACCTGA
          GGTGACCATG ACCAGAGACG TGTATCGCGA CACAGCCTAC CTGACAGTGA
          AATGTCCTTG TATAGGGACA CGTCTAAAGA CATAGCATAC ATGGACCTGA
          AGTCACCATG ACGCGGGACG TGTCCAGCGG CACGGCCTAC CTGGCACTTC
          AGTCACGTTG ACCCGCNACA CAGACAGAGG CACTGTTCAT ATGGAGATGA
          GGCCACTTTA ACTCGAAATA TTCATATGGA GACAGTATAT ATGGAGCTCA
          GGCCACTTTA ACTCGAAATA TTCATATGGA AATAGTGTAT ATGGAAATAA
          GGCCACTCTA AGTCGAAACA TTCATATGGA GACTGTCTAC ATGGACCTCA
          AGTCTCTATG ACTCGANACC CAGACTGGGG CGTCGCCTAC CTGGAATTCA
          GGTGACCATG ACCAGAGACG TCTATCGCGA CACAGCCTAC CTGACACTGA
          ATTCACCATG ACCCGAGACA CGATCCGCGA GACAGCCTAC TTAGATGTGC
          GGTCGCTATG ACTCGANACC CGGACTGGGG CATAGCCTAC ATGGACTTCA
          GATGTCCATG TATAGGGACA CGTCTAGAGA CACACTATAT ATGGATCTGA
          GGCCACTCTA ACTCGAAATA TTCATATGGA AACAGTTTAT TTGGACCTCA
          AGTCACTCTG ACCCGCNACA CAGACGAAGC CACAGTTTAT ATGGAATTGA
          AGTCACCATG ACGCGAGACG TGTCAAGCGG CACAGCTTAT TTGACACTTC
          AGTCATTCTG ACTCGTNACA CAGACAGAGG CACTGTTTAT ATGGAGTTGA
          TGTCTCAATG AGTCGAGTCT TTTCTNGGGG CACTGCCTTC TTGGAATTCA
          AGTTACATTA AGCCGCNACA CAGACAGAGG CACTGTTTAT ATGGAGATGA
          CGTCACTTTG AGTCGANACC CGGACTGGGG CATCGCCTAC ATGGAACTCA
          GGTGACTATG ACCAGGGACA TGTATCGCGA CACAGCCTAC CTGACAGTGA
          AGTCTCTATG ACTCGANACC CGGACTGGGG CGTCGCCTAC ATGGAGTTCA
          GTTGTCCTTC TATCGGGACA CGTCTAGAGA CACATTATAT ATGGACCTGA
          AGTCATTCTG ACCCGTNACA CAGACAGAGG CACTGTTTAT ATGGAGTTGA
          AGTCACCATG GACCGGGACG TCTTAAGCGC CACAGCCTAC ATGACACTTC
          GATGTCCATG TATAGGGACA CGTCCAGAGA CATAGCATAT ATGGACTTAA
          AGTTACCATG ACCAGGGACG TGTATCGAGA CACAGCCTAC CTGACACTCC
          CGTCAGTATG ACTCGANACC CGGACTGGGG CATCGCCTAC ATGGAACTCA
          GATGTCCATG TATCGAGACA CGTCTAGAGA CACACTATAT ATGGATCTGA
          AGTCACTCTG ACCCGCNACA CAGACGAAGC CACAGTTTAT ATGGAATTGA
          GGCCACTTTA AGTCGAAATA TTCATATGGA AACAGTTTAT CTGGACCTCA
          CGTCACTTTG ACTCGANACC CGGACTGGGG CATCGGCTAC ATGGAACTCA
          NNNNCAAGAC CCATATGACC CGGACTGGGG CATCGCCTAC ATGGAACTCA
          GGCCACTCTA ACTCGAAATA TTCATATGGA AACAGTTTAT TTGGACCTCA
          GGCCTCTCTA ACTCGGAACA TTCATATGGA AACTGTTTAC ATGGACCTCA
          GATGTCCATG TATAGAGACA CGTCTAGAGA CACATTATAT ATGGACCTGA
          CGTCACTTTG ACTCGANACC CGGACTGGGG CATCGGCTAC ATGGAACTCA
          CGTCACTTTG ACTCGANACC CGGACTGGGG CATCGCCTAC ATGGAACTCA
          GGTCGCTATG ACTCGGNACC CGGACTGGGG CACAGCCTAC TTAGAATTCA
          CGTCAGTATG ACTCGANACC CGGACTGGGG CATCGCCTAC ATGGAACTCA
          AGTCACTATA ACTCGCNACA CAGACGCAGC CACAATTTAC TTGGACTTGA
          CGTCGCAATG ACTCGGCAAT TCTCGNGGGG CACAGCCTAC TTGGAATTCA
          ATTCACCATG ACCCGAGACA CAATACGCGA GACAGCCTAT TTGGATTTGC
          GATGTCCATG TATAGGGACA CATCCAGAGA TATTGCATAT ATGGACTTGA
          GGTCGCTATG ACTCGANACC CGGACTGGGG CATAGCCTAC ATGGAATTCA
          GGCCTCTCTG ACTCGCAACA TTCATATGGA AACTGTTTAC ATGGACCTCA
          AGTCAGGTTG ACCCGCNACA CAGACAGAGG CACTGTTCAT ATGGAGTTGA
          GGCCTCTCTG ACTCGGAACA TTCATATGGA AACTGTTTAC ATGGACCTCA
          AGTCACCATG ACGCGGGACG TGTCAAGTGG CACGGCCTAT TTGGCACTTC
          AGTCACCATG ACCCGAGACA CGATCCGCGA GACAGCCTAC ATGGATTTGC
          AGTCTCTATG ACTCGANACC CAGACTGGGG CGTTGCCTAC ATGGAGCTCA
          AGTCTCTCTG ACTCGANACC CGGACTGGGG CGTTGCCTAC ATGGAATTCA
          GGTCACCATG ACCCGGGACG TCTACAGCGA CACAGCCTAC ATGACACTTC
          AGTCTCCATG ACCCGGGACG TGAACACCGG CACAGCCTAC ATGACACTTC
          GATGTCCATG TATAGGGACA CGTCTACAGA CATAGCATAC ATGGACCTGA
          CGTCGGCATG ACTCGGCAAT TTTCGNGGGG CACAGCCTAC TTGGAATTCA
          ATTCACCATG ACACGGGACA CCTCTATCGA CACGGCTTAT TTGACAGTCC
          AGTCACCATG ACGCGTGACG TGTCAAGCGG CACGGCCTAC CTGGCACTTC
          AGTCACCATG ACGCGGGACG TGTCAAGCGG CACAGCCTAC CTGACACTTC
          GGCCACTCTA ACTCGAAATA TTCATATGGA AACAGTTTAT TTGGACGTCA
          GGCCACTTTA ACTCGAAATA TTCATATCGA AACAGTGTAT ATGGAACTCA
          AGTCTCTCTG ACTCGANACC CGGACTGGGG CGTTGCCTAC ATGGAATTCA
          CGTCACTTTG ACTCGANACC CGGACTGGGG CATCGCCTAC ATGGAACTCA
          GGTGACCATG ACCAGGGACG TGTATCGCGA CACAGCCTAC CTGACACTGA
          AGTCACCATG ACGCGTGACG TGTCAAGCGG CACGGCCTAC CTGGCACTTC
          AGTTACCATG ACCAGGGACG TGTATCGAGA CACAGCCTAC CTGACACTTC
          AGTTACATTA AGCCGCNACA CAGACAGAGG CACTGCTTAT ATGGAGATGA
          AGTCTCTATG ACTCGANACC CGGACTGGGG CGTTGCCTAC ATGGAATTCA
          GATGTCCATG TATAGGGACA CGTCTAGAGA CATAGCATAC ATGGACCTGA
          CGTCTCAATG AGTCGAGTCT TTTCTNGGGG CACAGCCTAC TTGGAATTCA
          CGTCACTTTG ACTCGANACC CAGATTGGGG CATCGCCTAC ATGGAACTCA
          GGCCACTCTA ACTCGAAATA TTCATATGGA AACAGTTTAT TTGGACCTCA
          AGTCACTCTG ACTCGCNACA CAGACGCAGC CACAATTTTT ANGGAAATGA
          GGTCACCATG ACGCGGGACG TTTCAAGCGG CACAGCCTTC CTGACACTTC
          GGCCTCTCTG ACTCGGAACA TTCATATGGA AACTGTTTAC ATGGACCTCA
          ATTCACCATG ACACGGGACA CGTCTATCGA CACAGCTTAT CTGACAATCC
          AGTCACCATG GACCGGGACG TGTCAAGCGG CACGGCCTAC CTGACACTTC
          CGTCACTTTG ACTCGANACC CGGACTGGGG CGTCGCCTAC ATGGAACTCA
          GGCCACTTTG ACTCGAAATA TTCATATGGA AACAGTGTAT ATGGAGGTCA
          GGTCGCTATG ACCCGCNACA CGGACAGAGG CACAGCCTAC CTGGATCTCA
          GGCCACTCTA ACTCGAAATA TTCATATGGA AACAGTTTAT TTGGACCTCA
          AGTCTCTATG ACTCGANACC CAGACTGGGG CGTCGCCTAC CTGGAATTCA
          GCTTTCCTTC TATAGAGACA CGTCTAGAGA CACATTATAT ATGGACCTGA
          AGTTACCATG ACCAGGGACG TGTATCGAGA CACAGCCTAC CTGACACTTC
          GGCCACTTTG ACTCGAAATA TTCATATGGA AACAGTGTAT ATGGAAGTCA
          GATGTCCATG TATAGGGACA CGTCCAGAGA CACAGCATAT ATGGACTTGA
          CGTCGGTATG ACTCGANACC CGGACTGGGG CACAGCCTAC TTGGAATTCA
          GGTGACCATG ACCAGAGACG TATATCGCGA CACAGCCTAC CTGACATTGA
          GGCCTCTCTG ACTCGGAACA TTCATATGGA AACTGTTTAC ATGGAGCTCA
          GATGTCCATG TATAGAGACA CGTCTACAGA CACAGCATAC ATGGACCTGA
          GATGTCTATG TATAGGGACA CGTCAACAGA CATAGCATAC ATGGACCTGA
          ATTCACCCTG ACCCGAGACA CGATCCGCGA GACAGCCTAC CTAGATGTGC
          CGTCTCCATG AGTCGACTCT TTTCTNGGGG CACAGCCTAC TTGGAATTCA
          GATGTCCATG TATAGGGACA CGTCTACAGA CACGCTGTAT ATGGACCTCA
          AATCACCATG ACGCGAGACG TGTCAAGCGA CACAGCCTAC CTGACACTTC
          GATGTCCATG TATAGGGACA CCTCTACAGA CACATTATAT ATGGATTTGA
          ATTCACCATG ACCCGAGACA CGATTCGGGA GACAGCCTAT TTAGATGTAC
          GATGTCCATG TATAGGGACA CGTCCAGAGA TACAGCATAT ATGGACTTGA
          GGTGACCATG ACCAGGGACT TATATCGCGA CACAGCCTAC TTGACACTGA
          GATGTCCATG TATAGGGACA CGTCTAGAGA CATAGCATAC ATGGACCTGA
          CGTCACTTTG ACTCGANACC CGGACTGGGG CATCGCCTAC ATGGAGTTTA
          GGCCACTCTA ACTCGAAATA TTCATATGGA AACAGTTTAT ATGGACCTCA
          AGTCACTCTG ACTCGCNACA CAGACGCAGC CACAATTTTT ATGGAAATGA
          CGTCGCAATG ACTCGGCAAT TCTCGNGGGG CACAGCCTAC TTGGAATTCA
          AGTCAGCATG ACCAGGGACA TGTCAACGGA CACAGCCTAT ATGACACTTC
          AGTCATTCTG ACCCGTNAGA CAGACAGAGG CACTGTTTAT ATGGAGTTGA
          GATGTCCATG TATAGGGACA CGTCTACAGA CATAGCATAC ATGGACCTGA
          GGTGACCATG ACCAGGGACG TGTATCGCGA CACAGCCTAC CTGACATTGA
          AGTCATTTTG ACCCGTNACA CAGACAGAGG CACTGTTTAT ATGGAGTTGA
          GGTGACCATG ACCAGGGACG TGTATCGTGA CACAGCCTAC CTGACACTGA
          AGTCACCATG ACCCGCNATA CAGACAGAGG CACAGCCTAC ATGGAACTGC
          GGCCACTTTA ACTCGAAATA TTCATATGGA AACCGTTTAT ATGGACCTCA
          GATGTCCATG TATAGGGACA CATCAACAGA CACATCATAC ATGGACCTGA
          AGTCTCTCTG ACTCGANACC CGGACTGGGG CATCGGCTAC ATGGAACTCA

          GCAGGCTGAG ATCTGACGAC ACGGTCGTGT ATTACTGT
          GTGGATTGAC ATCCGCCGAC ACGGCCGTCT ATTATTGT
          GTGGACTGAC GTCCGCCGAC ACGGCCGAAT ATTTTTGN
          GTGGACTGAC GTCCGCCGAC TCGGCCGAAT ATTTTTGT
          GCAGGCTGAC ATCTGGCGAC ACGGCCACAT ATTATTGT
          GTGGACTAAG AGCCGCCGAC ACGGCCGTCT ATTATTGT
          GAGACCTGAG ACCCGACGAC ACGGCCACAT ATTACTGT
          GTGGGCTGAC GTCCACCGAC ACGGCCGACT ATTTCTGC
          GAGGACTGAC ATCTGTCGAC ACGGCCACAT ATTATTGT
          GAGGACTGAC ATCTGGCGAC ACGGCCATAT ATTATTGT
          GTGGACTGAC GTCCGGCGAT ACAGCCGAAT ATTTTTGT
          GCGGTCTGAC ATCTGACGAC ACGGCCAAGT ACTACTGT
          ATGGATTATC TGTCGCCGAC ACAGGCGTTT ATTATTGT
          GTGGCTTGAG TCCTGCCGAC ACGGCCGTCT ATTATTGT
          GTGGACTGAC GTCCGCCGAC ACGGCCGAAT ATTTTTGT
          GCGGTCTGAC ATCTGGCGAC ACGGCCAAGT ATTTTTGT
          GCGGTCTGAC ATCTGACGAC ACGGCCAAGT ATTACTGT
          GAGGCCTGAG AAGCGACGAC ACGGCCACAT ATTACTGT
          GTGGACTGAC GTCCGCCGAT TCGGCCGAAT TATTTTGT
          GAGGCCTGAG ACCCGACGAC ACGGCCACGT ACTACTGT
          GCGGTCTGAC ATCCGGCGAC ACGGCCAAGT ATTTTTGT
          GGGGACTGAC ATCTGCCGAC ACGGCCACAT ATTTTTGT
          GTGGACTGAC GTCCGCCGAT TCGGCCGAAT ATTTTTGT
          GTGGGCTGAC GTCCACCGAC ACGGCCGACT ATTTCTGC
          GAGGCCTGAG ACCCGACGAC ACGGCCACAT ATTACTGT
          GTGGACTGAC GTCCGCCGAC ACGGCCGAAT ATTTTTGT
          GTGGGCTGAC GTCCGCCGAC ACGGCCGACT ATTTTTGC
          GTGGACTGAC TTCCGCCGAC ACGGCCGACT ATTTTTGC
          GAGGCCTGAG ACCCGACGAC ACGGCCACAT ATTATTGT
          GTGGACTGAC GTCCGCCGAT TCGGCCGAAT ATTTCTGT
          CTGGACTGAC GTCCGCCGAT TCGGCCGAAT ATTTTTGT
          GTGGACTGAC GTCCGCCGAT TCGGCCGAAT ATTTTTGT
          GAGACCTGCG ACCCGACGAC ACGGCCACAT ACTACTGT
          GAGGACTGAC ATCTGCCGAC ACGGCCACAT ATTATTGT
          GCGGACTGAC GTCCGCCGAC ACGGCCCAAT ATTTTTGT
          GAGGCCTGCG ACCCGACGAC ACGGCCATAT ATTACTGT
          GAGGCCTGAG ACCCGACGAC ACGGCCACAT ATTACTGT
          GTGGACTGAC GTCCGCCGAC ACGGCCGACT ATTTCTGT
          GCGGTCTGAC ATCTGGCGAC ACGGCCAGAT ATTTTTGN
          GTGGACTGAC ATCTGCCGAC ACGGCCGTCT ATTATTGT
          GCGGTCTGAC ATCTGACGAC ACGGCCAAGT ATTATTGT
          GCGGTCTGAC ATCTGACGAC ACGGCCAGGT ATTACTGT
          GTGGACTAAC TTCCGCCGAC ACGGCCGTCT ATTATTGT
          GAGGCCTGAG ACCCGACGAC ACGGCCACAT ATTACTGT
          GTGGCCTGAC GTCCGGCGAT TCGGCCGAAT ATTTTTGT
          GCGGTCTGAC ATCTGACGAC ACGGCCAAGT ATTACTGT
          ACGGTCTGAC ACATGGCGAC ACGGCCAGAT ATTTTTGT
          GTGGACTAAC TGTCGCCGAC ACGGCCGTGT ATTATTGT
          AAGACCTGCG ACCCGACGAC ACGGCCACAT ACTACTGT
          GAGGACTGAC ATCTGGCGAC ACGGCCATAT ATTATTGT
          GTGGACTAAC TGTCGCCGAC ACGGCCATCT ATTATTGT
          GTGGACTGAC GTCCGCCGAC ACGGCCGAAT ATTTTTGT
          GCGGACTGAC ATCCGACGAC ACGGCCGTCT ATTATTGT
          GTGGACTGAC GTCCGCCGAC ACGGCCGAAT ATTTTTGT
          GAGACCTGAG ACCCGACGAC ACGGCCACAT ATTTCTGT
          GTGGGCTGAC GTCCACCGAC ACGGCCGACT ATTTCTGC
          GCGGTCTGAC ATCTGACGAC ACGGCCAAGT ATTACTGT
          GCGGTCTGAC ATCTGGCGAC ACGGCCAGAT ATTTTTGT
          GAGGGCTGAC ATCTGCCGAC ACGGCCATAT ATTATTGT
          GCAGTCTGAC ATCTGACGAC ACGGCCAAGT ATTACTGT
          GGGGATTGAC TCCCGCCGAC ACGGCCACAT ATTATTGT
          GCGGTCTGAC ATTTGACGAC ACGGCCAAGT ATTACTGT
          CTGGACTGAC GTCCGCCGAT ACGGCCGACT ATTTCTGC
          GTGGACTGAC GTCCGCCGAC ACGGCCGAAT ATTTTTGN
          GAGGGCTGAC ATCTGCCGAC ACGGCCATAT ACTATTGT
          GCGGTCTGAC ATCTGACGAC ACGGCCAAGT ATTACTGT
          GAGACTTGAG ACCCGGCGAC ACGGCCACAT ATTACTGT
          GCGGTCTAAC ATCTGACGAC ACGGCCAAGT ATTATTGT
          GAGGACTGAC ATCTGGCGAC ACGGCCATAT ATTATTGT
          GAGGCCTGAG ATCCGACGAC ACGGCCACAT ACTATTGC
          GCGGCCTGAC CTCTGACGAC ACGGCCAAAT ACTACTGT
          CTGGACTGAC ATCCGCCGAC ACGGCCGACT ATTATTGT
          GAGGACTGAC ATCTGGCGAC ACGGCCACAT ATTATTGT
          GTGACCTGAG TCCTGCCGAC ACGGCCGTCT ATTATTGT
          GCGGCCTGAC ACCTGACGAC ACGGCCAAAT ACTACTGT
          GCTCCTTGAC AGCAGACGAC ACGGCCGTCT ACTTTTGC
          GCGGCCTGAC ATCTGACGAC ACGGCCAAGT ACTACTGT
          GTGGACTGAC GTCCGCCGAT TCGGCCGAAT ATTTTTGT
          GCGGCCTGAC TCTTGACGAC ACAGCCAAAT ATTTCTGT
          GCGGTCTGAC ATCTGACGAC ACGGCCAAGT ATTACTGT
          GTGGACTAAC TGTCGCCGAC ACGGCCGTGT ATTATTGT
          GCGGACTGAC ATCTGACGAC ACGGCCGTCT ATTATTGT
          GAGGGCTGAC ATCTGCCGAC ACGGCCACAT ATTATTGT
          GAGGACTGAC ATCTGGCGAC ACGGCCACAT ATTACTGT
          GCGGACTGAC ATCCGACGAC ACGGCCGTCT ATTATTGT
          GAGGCCTGAG ATCCGACGAC ACGGCCACAT ATTATTGT
          GCGGTCTGAC ATCTGGCGAC ACGGCCAGAT ATTTTTGN
          GTGGACTGAC GTCCGCCGAC ACGGCCGAAT ATTTTTGT
          GTGGACTGAC GTCTGCCGAC ACGGCCGAAT ATTTTTGT
          GTAGTCTGAC ACCTGACGAC ACGGCCAAGT ATTATTGT
          GAGGCCTGAG ACCCGACGAC ACGGCCACAT ATTTCTGT
          GCGGCCTGAC ATCTGACGAC ACGGCCAAGT ACTACTGT
          GAGGACTGAC ATCTGTCGAC ACGGCCACAT ATTATTGT
          GCGGACTGAC ATCTGACGAC ACGGCCGTCT ATTATTGT
          GTGGACTGAC GTCCGCCGAC ACGGCCGAAT ATTTTTGT
          GTGGACTGAC GTCCGCCGAC ACGGCCGAAT ATTTTTGT
          GCGGCCTGAC ATCTGACGAC ACGGCCAAGT ATTACTGT
          GCGGCCTGAC TCTAGACGAC TCGGCCAAAT ATTTCTGT
          GAGGACTGAC ATCTGGCGAC ACGGCCACAT ATTATTGT
          GCGGATTGAC ACCCGCCGAC ACGGCCGTCT ATTATTGT
          GTGGACTGAC GTCCGCCGAC ACGGCCGAAT ATTTTTGT
          GCGGTCTGAC ATCTGGCGAC ACGGCCAAGT ATTTTTGT
          ACGGACTGAC GTCCGCCGAC ACGGCCGAAT ATTATTGT
          GCGGGCTGAC GTCCGCCGAC ACGGCCCAGT ATTTTTGT
          GTGGACTGAC GTCCGCCGAC ACGGCCGAAT ATTTTTGT
          GCGGCCTGAC ACCTGACGAC ACGGCCAAAT ATTACTGT
          GCGACGTGAC TCTTGACGAC ACGGCCAAAT ATTTCTGT
          GTGGACTGAC GTCCGCCGAT TCGGCCGAAT ATTTTTGT
          GTGGACTGAC GTCCGCCGAC ACGGCCGAAT ATTTTTGT
          GCGGTCTGAC ATCTGACGAC ACGGCCAACT ATTACTGT
          GTGGACTAAC TGTCGCCGAC ACGGCCGTGT ATTATTGT
          GAGGCCTGAG ACCCGACGAC ACGGCCACAT ATTATTGT
          GTGGACTGAC GTCCGCCGAT TCGGCCGAAT ATTTTTGT
          GTGGACTGAC GTCCGCCGAC ACGGCCGAAT ATTTTTGN
          GTGGACTGAC GTCCGCCGAC ACGGCCGACT ATTTCTGC
          GCGGTCTGAC ATCTGGCGAC ACGGCCAAGT ATTTTTGT
          GTGGACTAAC TGTCGCCGAC ACGGCCGTGT ATTATTGT
          GCGGCCTGAC TCTTGACGAC ACGGCCAAAT ATTTCTGT
          GAGACCTGAG GCCCGACGAC ACGGCCACAT ATTACTGT
          GCGGACTGAC ATCCGACGAC ACGGCCGTCT ATTATTGT
          GTGGACTGAC GTCCGGCGAT ACAGCCGAAT ATTTTTGT
          GAGGACTGAC ATCTGTCGAC ACGGCCACAT ATTATTGT
          GTGGACTGAC GTCCGCCGAC ACGGCCGAAT ATTTTTGT
          GCGGCCTGAC ATCTGACGAC ACGGCCAAGT ATTACTGT
          GTGGACTGAC GTCCGCCGAT ACGGCCGAAT ATTTTTGT
          GTGGACTAAC TGTCGCCGAC ACGGCCATCT ATTATTGT
          GCGGTCTGAC ATCTGACGAC ACGGCCAAGT ATTACTGT
          GTGGACTAAC TGTCGCCGAC ACGGCCGTGT ATTATTGT
          GTGGATTGAC ATCCGCCGAC ACGGCCGTCT ATTATTGT
          GTGGATTGAC GTCCGCCGAC ACGGCCGAAT ATTTTTGT
          GAGGCCTGAG ACCCGACGAC ACGGCCACAT ATTACTGT
          GTGGACTGAC GTCCGCCGAC ACGGCCGACT ATTTCTGC
          ACGGACTGAC GTCCGCCGAC ACGGCCGAAT ATTATTGT
          GTGGACTGAC GTCCGCCGAT TCGGCCGAAT ATTTTTGT
          GAGGCCTGAG ATCCGACGAC ACGGCCACAT ACTATTGT
          GCGGCCTGAC ATCTGACGAC ACGGCCAAAT ACTACTGT
          GTGGACTGAC GTCCGCCGAC TCGGCCGAAT ATTTTTGT
          GAGGCCTGAG ACCCGACGAC ACGGCCACAT ATTACTGT
          CTGGACTGAC GTCCGCCGAC ACGGCCGAAT ATTTTTGN
          GAGGCCTGAG AACCGACGAC ACAGCCACAT ATTACTGT
          GAGGCCTGAG ACCCGACGAC ACGGCCACAT ATTACTGT
          GCGGCCTGAC ATCTGACGAC ACGGCCAAAT ACTACTGT
          ATGGATTAAC TGTCGCCGAC ACGGCCGTTT ATTATTGC
          GAGGGCTGAC ATCTGCCGAC ACGGCCATAT ACTATTGT
          GGGGACTGAC ATCTGCCGAC ACGGCCACAT ACTTTTGT
          ATGCACTGAC ATCCGCTGAC ACGGCCGACT ATTATTGT
          GCGGTCTGAC ATCTGGCGAC ACGGCCAAGT ATTTTTGT
          GAGGCCTGAG ATCCGACGAC ACGGCCACCT ATTATTGT
          GAGGACTGAC ATCTGGCGAC ACGGCCATAT ATTACTGT
          GAGGCCTGAG ATCCGACGAC ACGGCCACAT ATTATTGT
          GAGGACTGAC ATCTGGCGAC ACGGCCACAT ATTATTGT
          GCGGTCTGAC ATCTGGCGAC ACGGCCAAGT ATTTTTGN
          GCGGTCTGAC ATCTGACGAC ACGGCCAAGT ATTACTGT
          GCGGCCTGAC TCTTGACGAC ACGGCCAAAT ATTTCTGT
          ACAGGCTGAC ATCTGACGAC ACGGCCGTCT ATTATTGT
          ACGGTCTGAC ATATGGCGAC ATGGCCAGAT ATTTTTGT
          GCGGCCTGAC ATCTGACGAC ACGGCCAAGT ACTACTGT
          GTGGACTGAC GTCCGCCGAC ACGGCCGAAT ATTTTTGT
          GCGATCTGAC ATCTGACGAC ACGGCCAAGT ATTTCTGT
          GAGACCTGAG ACCCGACGAC ACGGCCACAT ATTTCTGT
          GCGGCCTGAC TCTTGACGAC ACGGCCAAAT ATTTCTGT
          GAGGACTGAC ATCTGGCGAC ACGGCCACAT ATTATTGT
          GCGGACTGAC ATCTGACGAC ACGGCCGTCT ATTATTGT
          GTGGACTGAC GTCCGCCGAC ACGGCCGAAT ATTTTTGT
          GCTCGTTGAC TTTAGACGAC ACGGCCGTCT ACTTTTGT
          ATGGATTATC TGTCGCCGAC ACGGCCGTTT ATTATTGT
          CTGGACTGAC GTCCGCCGAT TCGGCCGAAT ATTTTTGT
          GCGGCCTGAC TCTAGACGAC TCGGCCAGAT ACTTCTGT
          GCGGTCTGAC ATCCGGCGAC ACGGCCAAGT ATTTTTGT
          GTGGACTGAC GTCCGCCGAC ACGGCCGAGT ATTTTTGN
          GCAACCTGAG ATCTGACGAC ACGGCCGTCT ATTTCTGT
          GAGGACTGAC ATCTGGCGAC ACGGCCATAT ATTATTGT
          GAAGCCTGAC TTCTGCCGAC ACGGGCACAT ATTATTGT
          GTGGACTGAC GTCCGCCGAC ACGGCCGACT ATTTTTGC
          GCGGCCTGAC ATCTGACGAC ACGGCCAAAT ACTACTGT
          GAGGCCTAAG ACCCGACGAC ACGGCCACAT ATTACTGT
          GAGGACTGAC ATCTGGCGAC ACGGCCACAT ATTATTGT
          GTGGATTGAC GTCCGCCGAC ACGGCCGACT ATTATTGT
          GCGGCCTGAC ATCTGACGAC ACGGCCAAGT ATTATTGT
          GTGGACTGAC GTCCGCCGAT TCGGCCGAAT ATTTTTGT
          GCGGTCTGAC ATCCGGCGAC ACGGCCAAGT ATTTTTGT
          GTGGACTGAC GTCCGCCGAC ACGGCCGAAT ATTTTTGT
          GAGGCCTGAG ACCCGACGAC ACGGCCACAT ATTACTGT
          GTGGACTGAC GTCCGCCGAT TCGGCCGAAT ATTTTTGT
          GCGGTCTGAC ATCTGACGAC ACGGCCAAGT ATTACTGT
          GAGGCCTGAG ACCCGACGAC ACGGCCACAT ATTACTGT
          GCGGTCTGAC ATCTGGCGAC ACGGCCAAAT ATTTTTGT
          GCGGACTGAC ATCTGACGAC ACGGCCGTCT ACTATTGT
          GAGACCTGAG ACCCGACGAC ACGGCCACAT ATTTCTGT
          GAGGCCTGAG ATCCGACGAC ACGGCCACAT ATTATTGT
          GTGGACTGAC GTCCGCCGAC ACGGCCGAAT ATTTTTGT
          GAGGACTGAC ATCTGGCGAC ACGGCCATAT ATTACTGT
          GCGGCCTGAC ATCTGACGAC ACGGCCAAGT ACTACTGT
          GAGGCCTGAG GCCCGACGAC ACGGCCACAT ATTTTTGN
          GTGGACTGAC GTCCGCCGAC ACGGCCCAAT ATTTTTGT
          GTGGACTGAC GTCCGCCGAC ACGGCCGACT ATTTCTGC
          GAGGACTGAC ATCTGGCGAC ACGGCCATAT ATTATTGT
          ACGGACTGAC ATCTGACGAC ACGGCCAAAT ATTTTTGT
          GCGGACTGAC ATCTGACGAC ACGGCCGTCT ATTATTGT
          GAGGACTGAC ATCTGGCGAC ACGGCCACAT ATTATTGT
          GAGGACTGAC ATCTGGCGAC ACGGCCATAT ATTATTGT
          GAGACCTGAG ACCCGACGAC ACGGCCACAT ATTTCTGT
          ATGCACTGAC ATCCGCTGAC ACGGCCGACT ATTATTGT
          GTGGACTGAG TGTCGCCGAC ACGGCCGTGT ATTATTGT
          CTGGACTGAC ATCCGCCGAC ACGGCCGACT ATTATTGT
          GCGGACTGAC ATCCGACGAC ACGGCCGTCT ATTATTGT
          CTGGACTGAC GTCCGCCGAC ACGGCCGAAT ATTTTTGT
          GAGGCCTGAG ACCCGACGAC ACGGCCACAT ATTACTGT
          GCAGTCTGAC ATCTGACGAC ACGGCCAAGT ATTACTGT
          GCGGACTGAC ATCTGACGAC ACGGCCGTCT ATTATTGT
          GCGGCCTGAC ATCTGACGAC ACGGCCAGGT ATTACTGT
          GCGGGCTGAC GTCCGCCGAC ACGGCCCAGT ATTTTTGT
          GAGGCCTGAG ATCCGACGAC ACGGCCACAT ATTATTGT
          GTTCCTTGAC ATCCGACGAC ACGGCCGTCT ATTATTGT
          GAAGACTGAC ACCTGCCGAC ACGGCCACAT ATTTTTGT
          GTGGACTGAC GTCCGCCGAC ACGGCCGAAT ATTTTTGT
          GTGGACTGAC GTCCGCCGAC ACGGCCGAAT ATTTTTGT
          GTGGACTGAC GTCCGCCGAC ACGGCCGAAT ATTTTTGT
          GCTCCTTGAC ATCAGACGAC ACGGCCGTCT ATTTTTGT
          GTGGACTGAC GCCCGCCGAC ACGGCCGAAT ATTTTTGT
          GAGGTCTGCG ACCCGACGAC ACGGCCATGT ATTACTGT
          GTGGACTGAC GTCCGCCGAC ACGGCCGAAT ATTTTTGT
          GCGGACTGAC ATCTGACGAC ACGGCCGTCT ATTATTGT
          GAGGCCTGAG ATCCGACGAC ACGGCCACAT ATTATTGC
          GAGGGCTGAC ATCTGCCGAC ACGGCCACAT ATTATTGT
          GGGGACTGAC ATCTGCCGAC ACGGCCACAT ATTTTTGN
          GCAGGCTGAC ATTTGACGAC ACGGCCATAT ATTATTGT
          GTGGATTGAC ACCCGCCGAC ACGGCCGTGT ATTATTGT
          GAGGCCTGAG AACCGACGAC ACGGCCACTT ACTATTGT
          GCGGACTGAC ATCCGACGAC ACGGCCGTCT ATTATTGT
          GCGGCCTGAC TCTAGACGAC TCGGCCAAAT ATTTCTGT
          GAGGACTAAG TGTCGCCGAC ACGGCCGTAT ATTATTGT
          GCGGTCTGAC ATCCGGCGAC ACGGCCAAGT ATTTTTGT
          GAGGACTGAC ATCTGTCGAC ACGGCCACAT ATTATTGT
          GAGGCCTGAG ATCCGACGAC ACGGCCACAT ATTATTGC
          GTGGACTGAC GCCCGCCGAC ACGGCTGAAT ATTTCTGT
          GAGGACTGAC ATCTGGCGAC ACGGCCATAT ATTATTGT
          CTGGACTGAC GTCCGCCGAT TCGGCCGAAT ATTTTTGC
          GCGGACTGAC ATCCGACGAC ACGGCCGTCT ATTATTGT
          GAGGCCTGAG ACCCGACGAC ACGGCCACAT ATTACTGT
          GCGGCCTGAC TCTAGACGAC TCGGCCAAAT ATTTCTGT
          GCGGTCTGAC ATCTGACGAC ACGGCCAAGT ACTACTGT
          GCGGCCTGAC ATCTGACGAC ACGGCCAAGT ACTACTGT
          GAGGCCTGAG ACCCGACGAC ACGGCCACAT ATTACTGT
          GCGGTCTGAC ATCTGGCGAC ACGGCCAAGT ATTTTTGT
          GAGGCCTGAG GACCGACGAC ACGGCCACAT ATTACTGT
          GAGGACTGAC ATCTGCCGAC ACGGCCACAT ATTTTTGN
          GAGGCCTGAG ACCCGGCGAC ACGGCCACAT ATTACTGT
          GTGGACTGAC GTCCGGCGAT ACAGCCGAAT ACTTTTGT
          GCGGTCTGAC ATCTGGCGAC ACGGCCAGAT ATTTTTGT
          GAGGACTGAC ATCTGGCGAC ACGGCCATAT ATTATTGT
          GAGGACTAAG TGTCGCCGAC ACGGCCGTAT ATTATTGT
          GAGACCTGAG ACCCGACGAC ACGGCCACAT ATTTCTGT
          GAGGATTGAC ATCTGGGGAC ACGGCCATAT ATTACTGT
          GCGGCCTGAC AGCTGGCGAC ACGGCCAAGT ACTACTGT
          GTGGACTGAG TGTCGCCGAC ACGGCCGTGT ATTATTGT
          GTGGACTGAC GTCCGCCGAC TCGGCCGAAT ATTTTTGT
          GTGGACTGAC GTCCGCCGAC ACGGCCGAGT ATTTTTGT
          GTGGACTAAC TTCCGCCGAC ACGGCCGTCT ATTATTGT
          GAGGACTGAC ATCTGCCGAC ACGGCCACAT ATTTTTGN
          GCGGCCTGAC ACCTGACGAC ACGGCCAAAT ACTACTGT
          GTGACTTGAG TCCTGCCGAC ACGGCCGTCT ATTATTGT
          CTGGACTGAC ATCCGCCGAC ACGGCCGACT ATTATTGT
          GTGGACTGAC GTCCGCCGAT TCGGCCGAAT ATTTTTGT
          GTGGACTGAC GTCCGCCGAC ACGGCCGACT ATTTTTGC
          GCAACCTGAG ATCTGACGAC ACGGCCGTCT ATTTCTGT
          GAGGCCTGAG ACCCGACGAC ACGGCCACAT ATTACTGT
          GTGGATTGAC ATCCGCCGAC ACGGCCGTCT ATTATTGT
          GTGGACTGAC GTCCGCCGAC TCGGCCGAAT ATTTTTGT
          GCGGACTGAC ATCTGACGAC ACGGCCGTCT ATTATTGT
          GTGGACTGAC TTCCGCCGAC ACGGCCGACT ATTTTTGC
          GTGGACTGAC GTCCGCCGAC ACGGCCGAAT ATTTTTGT
          GTGGACTGAC TGTCGCCGAC ACGGCCGTCT ATTATTGC
          GCGGTCTGAC ATCTGGCGAC ACGGCCAAAT ATTTTTGN
          GCGACCTGAC ACCTGACGAC ACGGCCAAAT ACTACTGT
          GAGGACTGAC ATCTGGCGAC ACGGCCACAT ATTACTGT
          GCTCGTTGAC AGTAGACGAC ACGGCCGTCT ACTTTTGT
          CTGGACTGAC ATCCGCCGAC ACGGCCGACT ATTATTGT
          GAGGACTGAC ATCTGGCGAC ACGGCCATAT ATTACTGT
          ACGGTCTGAC ATATGGCGAC ACGGCCAGAT ATTTTTGT
          GAGGCCTGAG ATCCGACGAC ACGGCCACAT ATTATTGT
          GTGGATTGAC ATCCGCCGAC ACGGCCGTCT ATTATTGT
          GAGGCTTGCG ACCCGACGAC ACGGCCATGT ATTATTGT
          GCGGCCTGAC TCTAGACGAC TCGGCCAAAT ATTTCTGT
          GCGGACTGAC ATCTGACGAC ACGGCCGTTT ATTATTGT
          GTGGACTAAC TGTCGCCGAC ACGGCCGTAT ATTATTGC
          GTGGACTAAC TGTCGCCGAC ACGGCCGTAT ATTACTGT
          GAGGCCTGAG ACCCGACGAC ACGGCCACGT ACTACTGT
          GCGGTCTGAC ATCTGACGAC ACGGCCAAGT ATTACTGT
          GAGGACTGAC ATCTGGCGAC ACGGCCATAT ATTACTGT
          GCGGTCTGAC ATCTGGCGAC ACGGCCAAGT ATTTTTGT
          GAGGACTGAC ATCTGGCGAC ACGGCCATAT ATTATTGT
          GTGGACTGAC ACCCGCCGAC ACGGCCGTCT ATTATTGT
          CTGGACTGAC ATCCGCCGAC ACGGCCGACT ATTATTGT
          GTGGACTGAC GTCCGGCGAC TCGGCCGAAT ATTTTTGT
          TCGGACTGAC ATCCGACGAC ACGGCCGTCT ATTATTGT
          GCGGTCTGAC ATCTGACGAC ACGGCCAAGT ATTATTGT
          GTGGACTGAC GCCCGCCGAC ACGGCCGAAT ATTTTTGT
          GTGGACTGAC GTCCGCCGAC TCGGCCGAAT ATTTTTGT
          GTGGCTTGAG TCCTGCCGAC ACGGCCGTCT ATTATTGT
          GCGGCCTGAC TCTTGACGAC ACGGCCAAAT ATTTCTGT
          GTGGACTGAC GTCCGCCGAC ACGGCCGACT ATTTCTGC
          GGGGACTGAC ATCTGCCGAC ACGGCCACAT ATTTTTGT
          GAGGACTGAC ATCTGGCGAC ACGGCCATAT ATTATTGT
          GTGGACTGAG ATCTGACGAC ACGGCCATGT ATTATTGT
          GTGGACTGAC GTCCGCCGAT TCGGCCGAAT ATTTTTGT
          GACGACTGAC ATCTGGCGAC ACGGCCACAT ATTATTGT
          GTGGACTGAC GTCCGCCGAC ACGGCCGAAT ATTTTTGT
          GTGGACTAAG TGTCGCCGAC ACGGCCGTGT ATTATTGT
          GAGGCCTGAG GCCCGACGAC ACGGCCACAT ATTATTGT
          GTGGATTGAC ATCCGCCGAC ACGGCCGTCT ATTATTGT
          GAGGACTGAC ATCTGGCGAC ACGGCCATAT ATTATTGT
          GAGGCCTGAG ACCCGACGAC ACGGCCACAT ATTACTGT
          GTGGACTGAC GTCCGCCGAC ACGGCCGAGT ATTTTTGN
          GAGGACTGAG TGTCGCCGAC ACGGCCGTGT ATTATTGT
          GTTCCTTGAC AACCGACGAC ACGGCCATGT ATTTCTGT
          GAGGCCTGAG ATCCGACGAC ACGGCCACAT ATTACTGT
          GTGGATTGAC ATCCGCCGAC ACGGCCGTCT ATTATTGT
          GAGGCCTGAG ACCCGACGAC ACGGCCACAT ATTATTGT
          GTGGACTGAC GTCCGCCGAC ACGGCCGACT ATTTCTGC
          GTGGACTGAC GTCCGCCGAT TCGGCCGAAT ATTTTTGT
          GAGGCCTGAG AACCGACGAC ACGGCCACAT ATTATTGT
          GTGGACTGAC GTCCGCCGAC ACGGCCGACT ATTTCTGC
          GAGGCCTGAG ATCCGACGAC ACGGCCACAT ATTATTGT
          GCGGACTGAC ATCCGACGAC ACGGCCGTCT ATTATTGT
          GCGGACTGAC ATCTGACGAC ACGGCCGTCT ATTATTGT
          GTGGACTGAC GTCCGCCGAT TCGGCCGAAT ATTTTTGT
          GCGGTCTGAC ACCTGACGAC ACGGCCAAGT ATTTCTGT
          GTGGACTGAC GTCCGCCGAT TCGGCCGAAT ATTTTTGT
          CTGGACTGAC ATCCGCCGAC ACGGCCGACT ATTATTGT
          GAGGCCTGAG ACCCGACGAC ACGGCCACAT ATTACTGT
          ACGGTCTGAC ATATGGCGAC ACGGCCAGAT ATTTTTGT
          GAGGACTGAC ATCTGGCGAC ACGGCCATAT ATTATTGT
          GCGGCCTGAC TCTAGACGAC TCGGCCAAAT ATTTCTGT
          GAGGACTGAC ATCTGGCGAC ACGGCCATAT ATTATTGT
          GCGACCTGAC TCTAGACGAC TCGGCCAAAT ATTTCTGT
          GCGGTCTGAC ATCTGACGAC ACGGCCAAGT ATTACTGT
          GTGGGCTGAC GTCCACCGAC ACGGCCGACT ATTTCTGC
          GCGGTCTGAC ATCTGACGAC ACGGCCAAGT ATTATTGT
          GTGGTCTGAC ATCTGGCGAC ACGGCCAAAT ATTTTTGN
          ATGGATTATC TGTCGCCGAC ACAGCCGTTT ATTATTGT
          GCGGACTGAC ATCTGACGAC ACGGCCGTCT ATTATTGT
          GAGGCCTGAG ACCCGACGAC ACGGCCACAT ATTACTGT
          GAGGCCTGAG ACCCGACGAC ACGGCCACAT ATTACTGT
          GTGGACTGAC GTCCGCCGAC ACGGCCGAAT ATTTTTGT
          GAGGCCTGAG ANNNCCCGAG ACGGCCACAT ATTACTGT
          GTGGACTGAC GTCCGCCGAC ACGGCCGAAT ATTTTTGT
          GAGGCCTGAG ACCCGACGAC ACGGCCACAT ATTACTGT
          GCGGTCTGAC ATCTGGCGAC ACGGCCAGAT ATTTTTGN
          GTGGACTGAC GTCCGCCGAT TCGGCCGAAT ATTTTTGT
          GAGGACTAAG AGTTGCTGAC ACGGCCGTCT ATTATTGT
          GAGGACTGAC ATCTGGCGAC ACGGCCATAT ATTATTGT
          GAGGCCTGAG ACCCGACGAC ACGGCCACAT ATTATTGT
          GTGGACTGAC GTCCGCCGAC ACGGCCGAAT ATTTTTGT
          GTGGACTGAC GTCCGCCGAC ACGGCCGACT ATTTTTGC
          GTGGACTGAC GTCCGCCGAC ACGGCCGAAT ATTTTTGN
          GAGGACTGAC ATCTGTCGAC ACGGCCACAT ATTATTGT
          CTGGACTGAC ATCCGCCGAC ACGGCCGACT ATTATTGT
          GTGGACTAAC TGTCGCCGAC ACGGCCGTGT ATTATTGT
          GAGGACTGAC ATCTGCCGAC ACGGCCACAT ATTATTGT
          GAGACCTGAG ACCCGACGAC ACGGCCACAT ATTACTGT
          GAGACCTGAG ACCCGACGAC ACGGCCACAT ATTACTGT
          GAGGCCTGAG ATCCGACGAC ACGGCCACAT ATTATTGC
          GTGGATTGAC ATCCGCCGAC ACGGCCGTGT ATTATTGT
          GCGGCCTGAC TCTTGACGAC ACGGCCAAAT ATTTCTGT
          GAAGACTGAC ATCTGGCGAC ACGGCCACAT ATTATTGT
          GAGGGCTGAC ATCTGCCGAC ACGGCCATAT ACTATTGT
          GAGGACTGAC ATCTGGCGAC ACGGCCATAT ATTATTGT
          GAGACCTGAG ACCCGACGAC ACGGCCACAT ATTTCTGT
          GAGGACTGAC ATCTGGCGAC ACGGCCATAT ATTATTGT
          GCGGCCTGAC TCTTGACGAC ACGGCCAAAT ATTTCTGT
          GAGGACTGAC ATCTGTCGAC ACGGCCACAT ATTATTGT
          GAGGACTGAC ATCTGACGAC ACGGCCACAT ATTATTGT
          GAGGCCTGAG ACCCGACGAC ACGGCCACAT ATTACTGT
          GCGGACTGAC ATCTGACGAC ACGGCCGTCT ATTATTGT
          GAGGACTGAC ATCTGTCGAC ACGGCCACAT ATTATTGT
          GCGGACTGAC ATCCGACGAC ACGGCCGTCT ATTATTGT
          GAGGCCTGAG ACCCGACGAC ACGGCCACAT ATTATTGT
          GTGGACTGAC GTCCGCCGAC ACGGCCCAAT ATTTTTGT
          GCGGGTTGAG ATCTGACGAC ACGGCCGTCT ATTATTGT
          GAGGCCTGAG ACCCGACGAC ACGGCCACAT ATTACTGT
          GCGGCCTGAC TCTAGACGAC TCGGCCAGAT ACTTCTGT
          ACGGTCTGAC ATCTGACGAC ACGGCCAGAT ATTTTTGT
          GAGACCTGAG ACCCGACGAC ACGGCCACAT ATTACTGT
          GTGGACTGAC GTCCGCCGAC ACGGCCGAAT ATTTTTGT
          GCGGCCTGAC ATCTGACGAC ACGGCCAAAT ACTACTGT
          GTGGACTGAC GTCCGCCGAC ACGGCCGACT ATTTTTGC
          GAGGCCTGAG ACCCGACGAC ACGGCCACAT ATTACTGT
          CTGACCTGAG TCCTGCCGAC ACGGCCGTCT ATTATTGT
          GTGGACTGAC GTCCGCCGAC ACGGCCGAAT ATTTTTGN
          GAGACCTGAG ACCCGACGAC ACGGCCACAT ATTTCTGT
          GAGGCCTGAG ATCCGACGAC ACGGCCACAT ATTATTGT
          GCGGTCTGAC ATCTGACGAC ACGGCCAAGT ATTACTGT
          GCGGCCTGAC TCTAGACGAC TCGGCCAAAT ATTTCTGT
          GTGGACTGAC GTCCGCCGAC ACGGCCGAAT ATTTTTGT
          GAGACCTGAG ACCCGACGAC ACGGCCACAT ATTACTGT
          GCAGACTGAC ATCTGACGAC ACGGCCACAT ATTACTGT
          GCGGTCTGAC ATCTGACGAC ACGGCCAAGT ATTACTGT
          GTGGACTGAC GTCCGGCGAT ACAGCCGAAT ATTTTTGT
          GAGGACTGAC ATCTGGCGAC ACGGCCATAT ATTATTGT
          GTGGTTTGTC GTCCGCCGAC ACGGCCGTCT ATTATTGT
          GCGGTCTGAC ATCTGGCGAC ACGGCCAGAT ATTTTTGT
          CTGGACTGAC GTCCGCCGAC TCGGCCGAAT ATTTTTGN
          GTAGATTGAC ACCCGCCGAC ACGGCCGTCT ATTATTGT
          ACAACCTGAC ATCTGACGAC ACGGCCGTCT ATTATTGT
          GAGGGCTGAC ACCCGCCGAC ACGGCCATAT ACTATTGT
          CTGGACTGAC GTCCGCCGAT ACGGCCGACT ATTTCTGC
          GTGGACTGAC GTCCGCCGAC ACGGCCGAAT ATTTTTGT
          GTGGACTGAC GTCCGGCGAT ACAGCCGAAT ATTTTTGT
          GAGGACTGAC ATCTGGCGAC ACGGCCACAT ATTATTGT
          GCGGCCTGAC TCTAGACGAC TCGGCCAGAT ACTTCTGT
          GCGGTCTGAC ATCTGGCGAC ACGGCCAGAT ATTTTTGN
          GAGGACTGAC ATCTGGCGAC ACGGCCACAT ATTATTGT
          GAGACCTGCG ACCCGACGAC ACGGCCACAT ACTACTGT
          GAGGCCTGAG ACCCGACGAC ACGGCCACAT ATTACTGT
          GAAGCCTGAG ACCCGACGAC ACGGCCACAT ATTATTGT
          GTGGACTGAC GTCCGGCGAT ACAGGCGAAT ATTTTTGT
          GCTCCCTGAC ATCAGACGAC ACGGCCGTCT ACTTCTGT
          GCAGTCTGAC ATCTGACGAC ACGGCCAAGT ATTACTGT
          GAGGCCTGAC GACCCGAGAC NCGGCCACAT ATTACTGT
          GAGACCTGAG ACCCGACGAC ACGGCCACAT ATTTCTGT
          GTGGACTGAC GTCCGGCGAT ACAGGCGAAT ATTTTTGT
          GCGGCCTGAC ATCTGACGAC ACGGCCAAGT ATTACTGT
          GCGGTCTGAC ATCTGGCGAC ACGGCCAGAT ATTTTTGT
          GTGGACTGAC GTCCGCCGAC ACGGCCGACT ATTTTTGC
          GTGGACTGAC GTCCGCCGAC ACGGCCGAAT ATTTTTGT
          GTGGACTGAC GTCCGCCGAC ACGGCCGAAT ATTTTTGT
          ACGGTCTGAC ATATGGCGAC ACGGCCAGAT ATTTTTGT
          GCAACCTGAG ACCTGACGAC ACGGCCGTCT ATTATTGT
          GTGGACTGAC GTCCGCCGAC ACGGCCGAAT ATTTTTGT
          GTGGACTGAC GTCCGCCGAC ACGGCCGAAT ATTTTTGT
          GCGGTCTGTC ATCTGACGAC ACGGCCAAGT ATTACTGT
          GTGGATTGAC ATCCGCCGAC ACGGCCGTGT ATTATTGT
          GTGGATTGAC ATCCGCCGAC ACGGCCGTCT ATTATTGT
          GGGGATTGAC TCCCGCCGAC ACGGCCACAT ATTATTGT
          GCGGCCTGAC TCTTGACGAC ACGGCCAAAT ATTTCTGT
          GCAGTTTGAC ATCTGGCGAC ACGGCCAAAT ATTTTTGT
          GAGGCCTGAG ACCCGACGAC ACGGCCACGT ACTACTGT
          GTGGACTGAC GTCCGCCGAC ACGGCCGAAT ATTTTTGT
          GCGGACTGAC ATTCGACGAC ACGGCCGTCT ATTACTGT
          GTGGACTGAC GTCCGCCGAT TCGGCCGAAT ATTTTTGT
          GAAGATTGAC ATCGGGCGAC ACGGCCATAT ATTACTGT
          GAGGCCTGAG ACCCGACGAC ACGGCCACGT ACTACTGT
          ACGGACTGAC GTCCGCCGAC ACGGCCGAAT ATTATTGT
          GCGGTCTGAC ATCTGGCGAC ACGGCCAAGT ATTTTTGT
          GAGACGTGAG ACCCGACGAC ACGGCCACAT ATTACTGT
          GCAGGCTGAG ATTTGACGAC ACGGCCATAT ATTATTGT
          GAGACCTGAG ACCCGACGAC ACGGCCACAT ATTTCTGT
          GAGGACTGAC ATCTGCCGAC ACGACCACAT ATTACTGT
          GCGGCCTGAC TCTTGACGAC ACGGCCAAAT ATTTCTGT
          GTGGACTGAC GCCCGCCGAC ACGGCTGAAT ATTTCTGT
          CTGGACTGAC ATCCGCCGAC ACGGCCGACT ATTATTGT
          GTGGACTGAC GTCCGCCGAC ACGGCCGACT ATTTTTGC
          GAGGCCTGAG ACCCGACGAC ACGGCCACAT ATTACTGT
          GCGGTCTGAC GTCTGATGAC ACGGCCAAAT ACTTCTGT
          GAGGCCTGAG ATCCGACGAC ACGGCCACAT ATTATTGT
          GAGACCTGAG ACCCGACGAC ACGGCCACAT ATTACTGT
          GTGGACTGAC GTCCGGCGAC TCGGCCGAAT ATTTTTGT
          GCGGACTGAC ATCTGACGAC ACGGCCGTCT ATTTTTGT
          GAGGCCTGAG ACCCGACGAC ACGGCCACAT ATTACTGT
          GTGGACTGAC GTCCGCCGAC ACGGCCGACT ATTTTTGC
          GAGACCTGAG ACCCGACGAC ACGGCCACAT ATTTCTGT
          GCGGTCTGAC ATCTGGCGAC ACGGCCAGAT ATTTTTGT
          CCAGTCCAAA ATTGAACGAC ACGGCCATAT ATTACTGT
          GAGGCCTGAG ACCCGACGAC ACGGCCACAT ATTACTGT
          GTGGACTGAC GTCCGCCGAT TCGGCCGAAT ATTTTTGT
          GTGGACTGAC GTCCGCCGAC ACGGCCGAAT ATTTTTGT
          GGGGATTGAC TCCCACCGAC ACGGCCACAT ATTATTGT
          GAGGCCTGAG ACCCGACGAC ACGGCCACAT ATTATTGT
          ATAGCCTAAC ATCTGACGAC ACGGCCATGT ATTATTGT
          GAGACCTGAG ACCCGACGAC ACGGCCACAT ATTACTGC
          GTGGTCTGAC ATCTGGCGAC ACGGCCAGAT ATTTTTGT
          GAGGACTGAC ATCTGGCGAC ACGGCCATAT ATTATTGT
          GAGGCCTGAG ACCCGACGAC ACGGCCACAT ATTATTGT
          ACGGTCTGAC ATATGGCGAC ACGGCCAGAT ATTTTTGN
          GCTCCTTGAC ATCAGACGAC ACGGCCGTCT ATTTTTGT
          GAGGATTGAC TCCCGCCGAC ACGGCCACAT ATTATTGT
          GTGGACTGAC GTCCGGCGAC ACGGCCGAAT ATTTTTGT
          GTGACTTGAG TCCAGCCGAC ACTGCCGTCT ATTATTGT
          GAGGCCTGCG ACCCGACGAT ACGGCCACGT ATTACTGT
          AAGAAGTCAC TCCTGCCGAC ACGGCCGTCT ACTACTGC
          GAGGCCTGAG ATCCGACGAC ACGGCCACAT ATTATTGT
          GAGGACTGAC ATCTGGCGAC ACGGCCACAT ATTATTGT
          GTGGACTGAC GTCCGCCGAC TCGGCCGAAT ATTTTTGT
          GCGGTCTGAC ATCTGACGAC ACGGCCAAGT ATTACTGT
          GCGGTCTGAC ACCTGACGAC ACGGCCAAGT ATTTCTGT
          GCGGCCTGAC TCTAGACGAC TCGGCCAAAT ATTTCTGT
          GAGGACTGAC ATCTGGCGAC ACGGCCACAT ATTATTGT
          GTGGACTGAC GTCCGCCGAC TCGGCCGAAT ACTTTTGT
          GAGGACTGAC ATCTGGCGAC ACGGCCATAT ATTATTGT
          GTGGACTGAC GTCCGCCGAC ACGGCCGACT ATTTTTGC
          GTGACTTGAG TCCTGCCGAC ACGGCCGTCT ATTATTGT
          GCGGTCTGAC ATCTGAGGAC ACGGCCAAGT ATTACTGT
          GTGGACTGAC GTCCGCCGAT TCGGCCGAAT ATTTTTGT
          GCGGTCTGAC ATCTGGCGAC ACGGCCAGAT ATTTTTGN
          GTGGACTGAC GTCCGCCGAC ACGGCCGAAT ATTTTTGT
          GCGGTCTGAC ATCTGACGAC ACGGCCAAGT ATTACTGT
          GTGGACTGAC GTCTGCCGAC ACGGCCGACT ATTTCTGC
          ACGGTCTGAC ATCTGGCGAC ACGGCCAGAT ATTTTTGT
          GCGGTCTGAC CTCTGCCGAC ACGGCCAAGT ACTTCTGT
          GCGGCCTGAC TCTAGACGAC ACGGCCAAAT ATTTCTGT
          GAGACCTGAG ACCCGACGAC ACGGCCACAT ATTTCTGT
          GCGGACTGAC ATCTGACGAC ACGGCCGTCT ATTATTGT
          GCGGTCTGAC ATCTGACGAC ACGGCCAAGT ATTATTGT
          GCAGTCTGAC ATCTGACGAC ACGGCCAAGT ATTACTGT
          GTGGACTGAC GTCCGCCGAC ACGGCCGACT ATTTCTGC
          GTGGACTGAC GTCCGCCGAC ACGGCCGACT ATTTCTGC
          GAGGCCTGAG ACCCGACGAC ACGGCCACAT ATTTTTGT
          GAGGCCTGAG GCCCGACGAC ACGGCCACAT ATTTTTGN
          ATGGATTATC TGTCGCCGAC ACAGCCGTTT ATTATTGT
          CTGGACTGAC ATCCGCCGAC ACGGCCGACT ATTATTGT
          GAGACCTGAG ACCCGACGAC ACGGCCACAT ATTACTGT
          GAGGCCTGAG ACCCGACGAC ACGGCCACAT ATTACTGT
          AAGAAGTCAC TCCCGCCGAC ACGGCCGTCT ACTACTGC
          GAGACCTGAG ACCCGACGAC ACGGCCACAT ATTTCTGT
          GAGGACTGAC ATCTGGCGAC ACGGCCATAT ATTATTGT
          GTGGACTGAC GTCCGCCGAC ACGGCCGAAT ATTTTTGT
          GTGGACTGAC GTCCGCCGAC ACGGCCGACT ATTTTTGC
          GCGGACTGAC ATCTGACGAC ACGGCCGTCT ATTATTGT
          ATGGATTATC TGTCGCCGAC ACAGCCGTTT ATTATTGT
          GTGACTTGAG TCCAGCCGAC ACTGCCGTCT ATTATTGT
          GCGGCCTGAC ACCTGACGAC ACGGCCAAAT ACTACTGT
          GTGGACTGAC GTCTGCCGAC ACGGCCGAAT ATTTTTGT
          GAGGCCTGAG GCCCGACGAC ACGGCCACAT ATTATTGT
          CTGGACTGAC GTCCGCCGAT ACGGCCGACT ATTTCTGC
          GCGGACTCAC TGTCGCCGAC ACGGCCGTGT ATTATTGT
          GACGACTGAC ATCTGACGAC ACGGCCACAT ATTATTGT
          GCGGTCTGAC ACCTGACGAC ACGGCCAAGT ATTTCTGT
          GCGGTCTGAC ATCTGGCGAC ACGGCCAGAT ATTTTTGT
          GTGGACTGAC GTCCGCCGAC ACGGCCGAAT ATTTTTGT
          GAGGCCTGAG ATCCGACGAC ACGGCCACAT ATTATTGT
          ATGGATTATC TGTCGCCGAC ACGGCCGTTT ATTATTGT
          GAGGCCTGAG ATCCGACGAC ACGGCCACAT ATTATTGT
          GAGGACTGAC ATCTGGCGAC ACGGCCACAT ATTACTGT
          CTGGACTGAC GTCCGCCGAC ACGGCCGACT ATTTCTGC
          GTGGACTGAC GTCCGCCGAT TCGGCCGAAT ATTTTTGT
          CTGGACTGAC GTCCGCCGAT TCGGCCGAAT ATTTTTGT
          GCGGTCTGAC ATCTGGCGAC ACGGCCAAAT ACTTCTGT
          GCGGACTGAC ATCTGACGAC ACGGCCGTCT ATTATTGT
          GCGGTCTGAC ATCTGACGAC ACGGCCAAGT ATTACTGT
          GAGGACTGAC ATCTGGCGAC ACGGCCACAT ATTATTGT
          GTGGACTGAC GTCCGGCGAT ACAGGCGAAT ATTTTTGT
          GCGGCCTGAC CCCGGAGGAC ACGGCCGTCT ATTATTGT
          GCGGACTGAC ATCCGACGAC ACGGCCGTCT ATTACTGT
          GTGGACTGAC GTCCGCCGAC ACGGCCGACT ATTTCTGC
          GCGGCCTGAC TCTAGACGAC ACGGCCAAAT ATTTCTGT
          GTGGATTGAC GTCCGCCGAC ACGGCCGAAT ATTTTTGT
          GTGGACTAAG TGTCGCCGAC ACGGCCGTGT ATTATTGT
          GTGGACTGAC GTCCGCCGAC ACGGCCGAAT ATTTTTGT
          CTGGACTGAC GTCCGCCGAT TCGGCCGAAT ATTTTTGT
          GTGGACTGAC GTCCGCCGAT TCGGCCGAAT ATTTTTGT
          GAGACCTGAG ACCCGACGAC ACGGCCACAT ATTTCTGT
          GAGGACTGAC ATCTGGCGAC ACGGCCATAT ATTACTGT
          GCGGACTGAC ATCTGACGAC ACGGCCGTCT ATTATTGT
          GAGGACTGAC ATCTGGCGAC ACGGCCATAT ATTATTGT
          GCGGCCTGAC TCTAGACGAC TCGGCCAAAT ATTTCTGT
          GAGGACTGAC ATCTGGCGAC ACGGCCATAT ATTACTGT
          GTGGACTGAC GTCCGGCGAC ACGGCCGAAT ATTTTTGN
          GCGGTCTGAC ATCTGGCGAC ACGGCCAAGT ATTTTTGN
          GTGGACTGAC GTCCGCCGAC ACGGCCGAAT ATTTTTGT
          GCGGACTGAC ATCTGACGAC ACGGCCGTCT ATTATTGT
          GAGGACTGAC ATCTGCCGAC ACGGCCACAT ATTACTGT
          GTGGACTGAC GTCCGCCGAC TCGGCCGAAT ATTTCTGT
          GTGGATTGAC ATCCGCCGAC ACGGCCGTGT ATTATTGT
          GCGGTCTGAC ACCTGACGAC ACGGCCAAGT ATTACTGT
          GTGGATTGAC ATCCGCCGAC ACGGCCGTGT ATTATTGT
          GTGGACTAAC TGTCGCCGAC ACGGCCGTAT ATTATTGT
          GAGGCCTGCG ACCCGACGAC ACGGCCACAT ATTACTGT
          GCGGACTGAC ATCCGACGAC ACGGCCGTCT ATTATTGT
          GAGGACTGAC ATCTGTCGAC ACGGCCACAT ATTATTGT
          GAGGACTGAC ATCTGGCGAC ACGGCCATAT ATTACTGT
          GAGGCCTGAG ATCCGACGAC ATGGCCACAT ATTATTGT
          GCGGCCTGAC ATCTGACGAC ACGGCCAAGT ACTACTGT
          GCGGTCTGAC ATCTGACGAC ACGGCCAAGT ATTACTGT
          GCGGACTGAC ATCTGACGAC ACGGCCGTCT ATTATTGT
          GAGGCCTGAG ACCCGACGAC ACGGCCACAT ATTACTGT
          GAGGCCTGAG GCCCGACGAC ACGGCCACAT ATTATTGT
          GAGGGCTGAC ATCTGCCGAC ACGGCCATAT ACTATTGT
          GCGGCCTGAC ATCTGACGAC ACGGCCAAGT ATTACTGT
          GTGGTCTGAC ATCTGGCGAC ACGGCCAGAT ATTTTTGT
          GCGGCCTCAC ATCTGACGAC ACGGCCAAAA TCTACTGT
          GAGGACTGAC ATCTGGCGAC ACGGCCACAT ATTATTGT
          GCGGCCTGAC ACCTGACGAC ACGGCCAAAT ACTACTGT
          GTGGACTGAC GTCCGCCGAC ACGGCCGAAT ATTTTTGT
          GCGGCCTGAC ATCTGACGAC ACGGCCAAAT ACTATTGT
          GCGGTCTGAC ATCTGGCGAC ACGGCCAGAT ATTTTTGT
          GAGGACTGAC ATCTGGCGAC ACGGCCATAT ATTACTGT
          GTGGACTGAC GTCCGCCGAC ACGGCCGAAT ATTTTTGT
          GTGGACTGAC GTCCGCCGAT TCGGCCGAAT ATTTTTGT
          GCGGTCTGAC ATCTGACGAC ACGGCCAAGT ATTATTGT
          GTGGACTGAC GTCCGCCGAC ACGGCCGAAT ATTTTTGT
          GAGGCCTGAG ATCCGACGAC ACGGCCACAT ATTATTGT
          GCGGTCTGAC ATCCGGCGAC ACGGCCAAGT ATTTTTGT
          GAGGACTGAC ATCTGCCGAC ACGGCCACAT ATTTTTGT
          AAGAAGTCAC TCCCGCCGAC ACGGCCGTCT ACTACTGC
          GCGGTCTGAC ATCTGGCGAC ACGGCCAGAT ATTTTTGN
          GCGGTCTGAG ATATGACGAC ACGGCCATGT ATTACTGT
          GCGGTCTGAC ATCTGACGAC ACGGCCAAGT ATTACTGT
          GTGGACTGAC GTCCGCCGAT TCGGCCGAAT ATTTTTGT
          GCGGACTGAC ATCCGACGAC ACGGCCGTCT ATTATTGT
          GAGACCTGAG ACCCGACGAC ACGGCCACAT ATTACTGT
          GTGGACTGAC GTCCGCCGAC ACGGCCGACT ATTTTTGC
          ACGGTCTGAC ATCTGTCGAC ACGGCCAGAT ATTTTTGT
          GTGGACTGAC GTCCGCCGAC TCGGCCGAAT ATTTTTGT
          ATGCACTGAC ATCCGCTGAC ACGGCCGACT ATTATTGT
          GCGGTCTGAC ATCTGACGAC ACGGCCAAGT ATTACTGT
          GAGGACTGAC ATCTGGCGAC ACGGCCATAT ATTATTGT
          GTGGACTGAC GTCCGCCGAC ACGGCCGAAT ATTTTTGT
          GCGGACTGAC ATCCGACGAC ACGGCCGTCT ATTATTGT
          GAGGACTGAC ATCTGGCGAC ACGGCCACAT ATTATTGT
          GAGGGCTGAC ATCTGCCGAC ACGGCCACAT ATTATTGT
          GCGGTCTGAC ATCTGGCGAC ACGGCCAAGT ATTTTTGT
          GTGGACTGAC GTCCGCCGAC ACGGCCGAAT ATTTTTGT
          GCGGGCTGAC GTCCGCCGAC ACGGCCCAGT ATTTTTGT
          GAGGCCTGAG ACCCGACGAC ACGGCCACAT ATTACTGT
          GCGATCTGAC ATCTGACGAC ACGGCCAAGT ATTATTGT
          CTGGACTGAC GTCCGCCGAT TCGGCCGAAT ATTTTTGT
          ACAACCTGAC ATCTGACGAC ACGGCCGTCT ATTATTGT
          GCAGGCTGAG ATTTGACGAC ACGGCCATAT ATTATTGT
          GCGGCCTGAC ACGTGACGAC ACGGCCAAGT ATTACTGT
          GCGGTCTGAC ATCTGGCGAC ACGGCCAGAT ATTTTTGT
          GCGGCCTGAC ATCTGACGAC ACGGCCGTCT ATTATTGT
          GCGGCCTGAC ATCTGACGAC ACGGCCAAGT ACTACTGT
          GCGGCCTGAC TCTAGACGAC TCGGCCAAAT ATTTCTGT
          GAGACCTGAG ACCCGACGAC ACGGCCACAT ATTTCTGT
          GTGGCTTGAC ACCCGCCGAC ACGGCCGTCT ATTATTGT
          ATGCACTGAC ATCCGCTGAC ACGGCCGACT ATTATTGT
          ACGGACTGAC ATCTGACGAC ACGGCCAAAT ATTTTTGT
          GTGGACTGAC GTCCGCCGAC ACGGCCGAGT ATTTTTGT
          GCGATCTGAC ATCTGACGAC ACGGCCAAGT ATTTCTGT
          GAGACTTGAG ATCCGACGAC ACGGCCACAT ATTACTGT
          GAGGACTGAC ATCTGCCGAC ACGGCCACAT ATTATTGT
          GTGGACTGAC GTCCGCCGAC TCGGCCGAAT ATTTTTGN
          GTGGACTGAC GTCCGGCGAT ACAGGCGAAT ATTTTTGT
          GCGGACTGAC ATCTGACGAC ACGGCCGTCT ATTATTGT
          GAGGCCTGAG ACCCGACGAC ACGGCCACAT ATTATTGT
          GAAGACTGAC ACCTGCCGAC ACGGCCACAT ATTTTTGT
          GTGGATTGAC TCCCGCCGAC ACGGCCGTCT ATTATTGT
          GAGGCCTGAG ATCCGACGAC ACGGCCACCT ATTATTGT
          ACAGTCTGAC ATCTGGCGAC ACGGCCAAGT ATTACTGT
          GAGGCCTGAG ATCCGACGAC ACGGCCACAT ATTATTGT
          GAGGACTGAC ATCTGGCGAC ACGGCCACAT ATTATTGT
          GTGGACTGAC GTCCGCCGAC ACGGCCGAAT ATTTTTGC
          GAGGCCTGAG ATCCGACGAC ACGGCCACAT ATTATTGT
          ATGGATTAAC TGTCGCCGAC ACGGCCGTTT ACTATTGC
          GAGGACTGAC ATCTGGCGAC ACGGCCACAT ATTATTGT
          GACGACTGAC ATCTGCCGAC ACGGCCACAT ATTTTTGT
          GAGGACTGAC ATCTGCCGAC ACGGCCACAT ATTACTGT
          GTGGACTGAC GTCCGGCGAT ACAGGCGAAT ATTTTTGT
          GCGGTCTGAC ATCTGGCGAC ACGGCCAGAT ATTTTTGT
          GCGGCCTGAC ACGTGACGAC ACGGCCAAGT ATTACTGT
          GAGGACTGAC ATCTGGCGAC ACGGCCATAT ATTATTGT
          CTGGACTGAC GTCCGCCGAT TCGGCCGAAT ATTTTTGT
          GCGGCCTGAC ATCTGACGAC ACGGCCAAGT ACTACTGT
          GTGGACTGAC GTCCGGCGAT ACAGGCGAAT ATTTTTGT
          GTGGACTAAC TGTCGCCGAC ACGGCCGTGT ATTATTGT
          GTGGACTAAG AGCCGCCGAC ACGGCCGTCT ATTATTGT
          ACGGACTGAC GTCCGCCGAC ACGGCCGAAT ATTATTGT
          AAGACCTGAC TCCCGCCGAC ACGGCCACCT ACTTCTGT
          GTGGACTGAC GTCCGCCGAC ACGGCCGAGT ACTTTTGN
          GCAGTCTGAC ATCTGGCGAC ACGGCCAAAT ACTTCTGT
          GTGGACTGAC GTCCGCCGAC ACGGCCGAAT ATTTTTGT
          CCAGACTGAC ACCTGACGAC TCGGCCATTT ATTATTGT
          GTGGACTGAC GTCCGCCGAC ACGGCCGAAT ATTTTTGT
          GAGGCCTGAG ACCCGACGAC ACGGCCACGT ATTACTGT
          GTGGATTGAC ATCCGCCGAC ACGGCCGTGT ATTATTGT
          GTGGACTGAC GTCCGCCGAC TCGGCCGAAT ATTTTTGT
          GAGGCCTGAG ACCCGACGAC ACGGCCACAT ATTATTGT
          GGGGACTGAC ATCTGCCGAC ACGGCCACAT ATTTTTGT
          GCGGCCTGAC AGCTGGCGAC ACGGCCAAGT ACTACTGT
          GTGGACTGAC GTCCGCCGAT TCGGCCGAAT ATTTTTGT
          GTGACTTGAG TCCTGCCGAC ACGGCCGTCT ATTATTGT
          GCGGACTGAC ATCTGACGAC ACGGCCGTCT ATTATTGT
          GCGGTCTGAC ATTTGACGAC ACGGCCGTCT ATTATTGT
          GAGGCCTGAG ATCCGACGAC ACGGCCACAT ATTATTGT
          GAGGCCTGAG ACCCGACGAC ACGGCCACAT ATTATTGT
          GAGGACTGAC ATCTGGCGAC ACGGCCACAT ATTATTGT
          GCGGCCTGAC ATCTGACGAC ACGGCCAAAT ATTACTGT
          GTGGACTGAC GTCCGCCGAC ACGGCCGACT ATTTTTGC
          GTGGTCTGAC ATCTGGCGAC ACGGCCAAAT ATTTTTGT
          GGGGACTGAC ATCTGCCGAC ACGGCCACAT ATTTTTGT
          GCGGTCTAAC ATCTGACGAC ACGGCCAAGT ATTATTGT
          GCGGACTGAC ATCCGACGAC ACGGCCGTCT ATTACTGT
          GTGGATTGAC TTCCGCCGAC ACGGCCGTCT ATTATTGT
          GAGGCCTGAG ACCCGACGAC ACGGCCACAT ATTACTGT
          GAGGACTGAC ATCTGGCGAC ACGGCCATAT ATTATTGT
          CTGGACTGAC GTCCGCCGAC ACGGCCGAAT ATTTTTGT
          GCGGTCTGAC ATCTGGCGAC ACGGCCAGAT ATTTCTGT
          GTGGACTGAC GTCCGCCGAT TCGGCCGAAT ATTTTTGT
          GAGGACTGAC ATCTGGCGAC ACGGCCACAT ATTACTGT
          GAGGCCTGAG ACCCGACGAC ACGGCCACAT ATTACTGT
          GAGGACTGNN NNNNNNNNNN NNNNNNACAT ATTACTGT
          GAGGCTTGAG AAGTGACGAC ACGGCCACTT ATTACTGT
          GGGGACTGAC ATCTGGCGAC ACGGCCATAT ATTATTGT
          GTGGACTGAC GTCCGCCGAT TCGGCCGAAT ATTTTTGT
          GTGGATTGAC ATCCGCCGAC ACGGCCGTCT ATTATTGT
          GCGGTCTGAC ATCTGGCGAC ACGGCCAGAT ATTTTTGT
          GTGGACTGAC ATACGGCGAT ACAGGCGAAT ATTTTTGT
          GCGGCCTGAC TCTAGACGAC ACGGCCAAAT ATTTCTGT
          GTGGACTGAC GCCCGCCGAC ACGGCTGAAT ATTTCTGT
          GCGGCCTGAC TCTAGACGAC TCGGCCAAAT ATTTCTGT
          GTGGACTGAC GTCCGCCGAC ACGGCCCAAT ATTTTTGT
          GAGGACTGAC ATCTGGCGAC ACGGCCATAT ATTATTGT
          ACGGTCTGAC ATCTGTCGAC ACGGCCAGAT ATTTTTGN
          GCGGACTGAC ATCTGACGAC ACGGCCGTCT ATTATTGT
          GCGGCCTGAC TCTAGACGAC TCGGCCAAAT ATTTCTGT
          GCGGTCTGAC ACCTGACGAC ACGGCCAAGT ATTTCTGT
          GAGGACTGAC ATCTGGCGAC ACGGCCATAT ATTTTTGT
          ATGGATTATC TGTCGCCGAC ACAGCCGTTT ATTATTGT
          GTGGACTGAC GTCCGGCGAT ACAGGCGAAT ATTTTTGT
          GCGGTCTGAC ATCTGGCGAC ACGGCCAGAT ATTTTTGN
          ACGGTCTGAC ATTTGGCGAC ACGGCCAGAT ATTTTTGT
          GTGGATTGAC GTCCGCCGAC ACGGCCGACT ATTATTGT
          GCGGTCTGAC ATCCGGCGAC ACGACCAAGT ATTTTTGN
          GTGGACTGAC GTCCGCCGAT TCGGCCGAAT ATTTTTGT
          GTGGACTGAC GTCCGCCGAT TCGGCCGAAT ATTTTTGT
          GAGGGCTGAC ATCTGCCGAC ACGGCCATAT ACTATTGT
          GTGGATTGAC ATCCGCCGAC ACGGCCGTCT ATTATTGT
          GTGGATTGAC TTCCGCCGAC ACGGCCGTCT ATTATTGT
          GAGGCCTGAG ACCCGACGAC ACGGCCACAT ATTACTGT
          GCGGTCTGAC ATCTGACGAC ACGGCCAAGT ATTACTGT
          GAGGCCTGAG GCCCGACGAC ACGGCCACAT ATTTTTGT
          AGGGATTATC TGTCGCCGAC ACGGCCGTTT ATTATTGT
          GTGGATTGAC ACCCGCCGAC ACGGCCGTCT ATTATTGT
          GTGGACTGAC GTCCGCCGAT TCGGCCGAAT ATTTTTGT
          ACGGTCTGAC ATATGGCGAC ACGGCCAGAT ATTTTTGT
          GCTCCTTGAC AGCAGACGAC ACGGCCGTCT ACTTTTGT
          CTGGACTGAC CTCCGCCGAC ACGGCCGACT ATTATTGT
          GAGACCTGAG ACCCGACGAC ACGGCCACAT ATTACTGT
          CTGGACTGAC ATCCGCCGAC ACGGCCGACT ATTATTGT
          GTGGTCTCAC ATCTGGCGAC ACGGCCAGAT ATTTTTGN
          GCGGGCTGAC ATCTGACGAC ACGGCCAAGT ATTACTGT
          GTGGACTGAC GTCCGCCGAT TCGGCCGAAT ATTTTTGT
          GAGGACTGAC ATCTGGCGAC ACGGCCATAT ATTATTGT
          GAGGACTGAC ATCTGGCGAC ACGGCCACAT ATTATTGT
          GAGGACTGAC ATCTGGCGAC ACGGCCATAT ATTACTGT
          GAGACCTGAG ACCCGACGAC ACGGCCACAT ATTTCTGT
          GTGGACTGAC GTCCGCCGAC ACGGCCGAAT ATTTTTGT
          GTAGTCTGAC ACCTGACGAC ACGGCCAAGT ATTATTGT
          GAGGCCTGCG ACCCGACGAC ACGGCCATGT ATTACTGT
          CTGGACTGAC GTCCGCCGAT TCGGCCGAAT ATTTTTGT
          GTGGACTAAT CGTCGCCGAC ACGGCCGTGT ATTATTGT
          GCGGTCTGAC ATCTGACGAC ACGGCCAAGT ATTACTGT
          AAGGATTAAG TCCCGCCGAC ACGGCCACCT ACTACTGT
          GAGGACTGAC ATCTGGCGAC ACGGCCACAT ATTACTGT
          ACGGTCTGAC ATCTGACGAC ACGGCCAGAT ATTTTTGT
          GAGGACTGAC ATCTGGCGAC ACGGCCACAT ATTACTGT
          GCTCCTTGAC AGCAGACGAC ACGGCCGTCT ATTTTTGT
          GTGGCTTGAC ACCCGCCGAC ACGGCCGTCT ATTATTGT
          GTGGACTGAC GTCCGCCGAC ACGGCCGAAT ATTTTTGT
          GCGGCCTGAC TGTTGGCGAC ACGGCCAAAT ACTTCTGT
          GTGGACTGAC GTCCGCCGAC ACGGCCGACT ATTTTTGC
          GTGGACTAAC TTCCGCCGAC ACGGCCGTCT ATTATTGT
          GAGGCCTGAG ACCCGACGAC ACGGCCACAT ATTACTGT
          GGGGACTGAC TCCCGCCGAC ACGGCCACAT ATTATTGT
          GCGGACTAAG AGCCGCCGAC ACGGCCGTCT ATTATTGT
          GAGGCCTGAG ACCCGACGAC ACGGCCACAT ATTACTGT
          GAGGCCTGAG GCCCGACGAC ACGGCCACAT ATTATTGT
          GAGGCCTGAG ACCCGACGAC ACGGCCACAT ATTACTGT
          CTGGACTGAC ATCCGCCGAC ACGGCCGACT ATTATTGT
          GCGGCCTGAC TCTAGATGAC TCGGCCAAAT ATTTCTGT
          GGGGACTGAC ATCTGCCGAC ACGGCCACAT ATTATTGT
          GAGGCCTGAG ACCCGACGAC ACGGCCACAT ACTACTGT
          GTGGACTGAC GTCCGCCGAT TCGGCCGAAT ATTTTTGT
          GAGGACTGAC ATCTGGCGAC ACGGCCACAT ATTATTGT
          GAGGATTGAC ATCTGGGGAC ACGGCCATAT ATTACTGT
          GAGGCCTGCG ACCCGACGAC ACGGCCATAT ATTACTGT
          GAGACCTGAG ACCCGACGAC ACGGCCACAT ATTTCTGT
          GAGGCCTGAG ACCCGACGAC ACGGCCACAT ATTACTGT
          GTGGACTGAC GTCCGCCGAT TCGGCCGAAT ATTTTTGT
          GAGGCCTGCG ACCCGACGAC ACGGCCATGT ATTACTGT
          ACGGTCTGAC ATCTGTCGAC ACGGCCAGAT ATTTTTGT
          GAGGGCTGAC ATCTGCCGAC ACGGCCATAT ACTATTGT
          GTGGATTGAC ATCCGCCGAC ACGGCCGTCT ATTATTGT
          GAAGACTGAC ATCTGGCGAC ACGGCCATAT ATTATTGT
          ACGGACTGAC GTCCGCCGAC ACGGCCGAAT ATTATTGT
          GTGGACTGAC GTCCGGCGAC TCGGCCGAAT ATTTTTGT
          GTGGACTGAC GTCCGCCGAT TCGGCCGAAT ATTTTTGT
          GCGGTCTGAC ATCTGACGAC ACGGCCAAGT ATTACTGT
          GTGGACTGAC GTCCGCCGAC ACGGCCGAAT ATTTTTGT
          GAGGCCTGAG ACCCGACGAC ACGGCCACAT ATTACTGT
          GAGGACTGAC ATCTGGCGAC ACGGCCATAT ATTATTGT
          GTGGACTGAC GCCCGCCGAC ACGGCTGAAT ATTTCTGT
          GCGGCCTGAC TCTAGACGAC TCGGCCAAAT ATTTCTGT
          ACGGACTGAC GTCCGCCGAC ACGGCCGAAT ATTTTTGT
          GAGGCCTGAG ACCCGACGAC ACGGCCACAT ATTACTGT
          GTGGACTGAC GTCCGCCGAC ACGGCCGAAT ATTTTTGN
          GCGGTCTGAC ATCTGACGAC ACGGCCAAGT ATTACTGT
          GTGGACTGAC GTCCGCCGAC ACGGCCGAAT ATTTTTGN
          GTGGACTGAC GACCGCCGAC ACCGCCGAAT ATTTTTGT
          ATGGATTATC TGTCGCCGAC ACGGCCGTTT ATTATTGT
          GCGGTCTGAC ATCTGGCGAC ACGGCCAAAT ATTTTTGT
          GTGGACTGAC GTCCGCCGAC ACGGCCGACT ATTTTTGC
          GAGGACTGAC ATCTGGCGAC ACGGCCATAT ATTACTGT
          GAGGCCTGAG ACCCGACGAC ACGGCCACAT ATTATTGC
          ACGGGCTGAC ATCTGACGAC ACGGCCACAT ATTTTTGT
          GTGGATTGAC ATCCGCCGAC ACGGCCGTCT ATTATTGT
          GCGGCCTGAC TCTAGACGAC TCGGCCAAAT ATTTCTGT
          GCGGCCTGAC ATCTGACGAC ACGGCCAAAT ACTACTGT
          GAGACCTGAG ACCCGACGAC ACGGCCACAT ATTTCTGT
          GCGGCCTGAC ATCTGACGAC ACGGCCAAAT ACTATTGT
          GTGGACTGAC GTCCGCCGAC TCGGCCGAAT ATTTTTGN
          GTGGACTGAC GTCCGCCGAC ACGGCCGAAT ATTTTTGT
          GCGGTCTGAC ATCTGGCGAC ACGGCCAGAT ATTTTTGN
          GAGACCTGAG ACCCGACGAC ACGGCCACAT ATTTCTGT
          GTGGACTGAC GTCCGGCGAT ACAGCCGAAT ATTTTTGT
          GTGGACTGAC GTCCGCCGAC TCGGCCGAAT ATTTCTGT
          GTGGACTGAC GTCCGCCGAT TCGGCCGAAT ATTTTTGT
          GTGGACTAAG TGTCGCCGAC ACGGCCGTGT ATTATTGT
          CTGGACTGAC GTCCGCCGAT ACGGCCGACT ATTTCTGC
          AAGGATTGAC TCCCGCCGAC ACGGCCACCT ATTACTGT
          GCGGTCTGAC ATCTGACGAC ACGGCCAAAT ACTACTGT
          GCGGCCTGAC ATCTGACGAC ACGGCCAAAT ACTATTGT
          GAGGGCTGAC ATCTGGCGAC ACGGCCATAT ATTATTGT
          GAGGACTGAC ATCTGGCGAC ACGGCCACAT ATTACTGT
          GTGGACTGAC GTCCGCCGAC ACGGCCGAAT ATTTTTGT
          GCAGTCTGAC CTTAGACGAC ACGGCCAAAT ATTTCTGT
          GTGGACTGAC GTCCGCCGAT TCGGCCGAAT ATTTTTGT
          GAGGACTGAC ATCTGGCGAC ACGGCCACAT ATTATTGT
          GCGGTCTGAC ATCTGGCGAC ACGGCCAAGT ATTTTTGN
          GAGGCCTGAG ACCCGACGAC ACGGCCACAT ATTACTGT
          GAGGACTGAC ACCTGCCGAC ACGGCCACAT ATTATTGT
          GAGGACTGAC ATCTGGCGAC ACGGCCATAT ATTATTGT
          GTGGACTGAC GTCCGCCGAC ACGGCCGAAT ATTTCTGT
          GAGACCTGAG ACCCGACGAC ACGGCCACAT ATTTCTGT
          GAGGCCTGAG ACCCGACGAC ACGGCCACAT ATTACTGT
          GTGGATTGAC GTCCGCCGAC ACGGCCGAAT ATTTTTGT
          GTGGACTGAC GTCCGCCGAC ACGGCCGAAT ATTTTTGT
          GTGGACTGAC GTCCGCCGAT TCGGCCGAAT ATTTTTGT
          GCGGACTGAC GTCCGCCGAC ACGGCCGAAT ATTATTGT
          GTGGACTGAC GTCCGCCGAC TCGGCCGAAT ATTTCTGT
          GCGGACTGAC ATCCGACGAC ACGGCCGTCT ATTATTGT
          GTGGACTGAC GTCCGCCGAC ACGGCCGACT ATTTTTGC
          GAGGACTGAC ATCTGGCGAC ACGGCCATAT ATTATTGT
          GTGGACTGAC GTCCGGCGAT ACAGGCGAAT ATTTTTGT
          GAGGCCTGAG ACCCGACGAC ACGGCCACAT ATTACTGT
          GTGGACTGAC GTCCGCCGAT TCGGCCGAAT ATTTTTGT
          ACGGTCTGAC ATCTGACGAC ACGGCCAGAT ATTTTTGT
          GTGGACTGAC GTCCGGCGAC TCGGCCGAAT ATTTTTGT
          GTGGACTGAC GTCCGCCGAC ACGGCCGACT ATTTCTGC
          GCGGCCTGAC TCTAGACGAC TCGGCCAAAT NTTTCNGT
          GACGACTGAC ATCTGACGAC ACGGCCACAT ATTATTGT
          GAGGACTGAC ATCTGCCGAC ACGGCCACAT ATTACTGT
          GCGGCCTGAC ATCTGACGAC ACGGCCAAAT ACTATTGT
          GAGGCCTGAG ATCCGACGAC ACGGCCACAT ATTATTGT
          GTGGACTGAC GTCCGCCGAT TCGGCCGAAT ATTTTTGT
          GCGGTCTGAC ATCTGACGAC ACGGCCAAGT ATTACTGT
          GACGACTGAC ATCTGACGAC ACGGCCACAT ATTATTGT
          GCGGTCTGAC ATCTGACGAC ACGGCCTTAT ATTATTGT
          GCGGTCTGAC ATCTGACGAC ACGGCCAAGT ATTACTGT
          GTGGACTGAC GTCCGCCGAT TCGGCCGAAT ATTTTTGT
          GGGGATTGAC TCCCGCCGAC ACGGCCACAT ATTATTGT
          GCGATCTGAC ATCTGACGAC ACGGCCAAGT ATTATTGT
          GCGGTCTGAC ATCTGACGAC ACGGCCAAGT ATTACTGT
          GAGGCCTGCG ACCCGACGAC ACGGCCACTT ATTATTGT
          ATGGATTATC TGTCGCCGAC ACAGCCGTTT ATTATTGT
          ATGGATTATC TGTCGCCGAC ACAGCCGTTT ATTATTGT
          GAGGACTGAC ATCTGGCGAC ACGGCCACAT ATTACTGT
          GAGGACTGAC ATCTGCCGAC ACGGCCACAT ATTATTGT
          CTGGACTGAC GTCCGCCGAT TCGGCCGAAT ATTTTTGT
          GTGGACTGAC GTCCGCCGAC ACGGCCGAAT ATTTTTGT
          GTGGATTGAC GTCCGCCGAC ACGGCCGAGT ATTTTTGT
          GCGGTCTGAC ATCTGACGAC ACGGCCAAGT ATTACTGT
          GTGGACTGAC GTCCGGCGAC TCGGCCGAAT ATTTTTGT
          GAGGCCTGAG ACCCGACGAC ACGGCCACAT ATTACTGT
          GTGGACTAAA TGTCGCCGAC ACGGCCGTGT ATTTTTGT
          GCGGCCTGAC ACCTGACGAC ACGGCCAAAT ACTACTGT
          GAGGACTGAC ATCTGGCGAC ACGGCCATAT ATTACTGT
          GAGGCCTGAG ATCCGACGAC ACGGCCACAT ATTATTGT
          GCGGACTGAC ATCCGACGAC ACGGCCGTCT ATTATTGT
          GTGGACTGAC GTCCGCCGAC ACGGCCGAAT ATTTTTGT
          GAGGACTGAC ATCTGGCGAC ACGGCCACAT ATTATTGT
          GTGGACTGAC GTCCGCCGAT TCGGGCGAAT ATTTTTGT
          GCGGACTGAC ATCCGACGAC ACGGCCGTCT ATTACTGT
          GAGGACTGAC ATCTGGCGAC ACGGCCACAT ATTATTGT
          GAGGCCTGAG ACCCGACGAC ACGGCCACAT ATTACTGT
          GAGGACTGAC ATCTGCCGAC ACGGCCACAT ATTACTGT
          CTGGACTGAC GTCCGCCGAC TCGGCCGAAT ATTTTTGT
          GAGGCCTGAG ACCCGACGAC ACGGCCACAT ATTACTGT
          GCTCCTTGAC ATCAGACGAC ACGGCCGTCT ATTTTTGT
          GAGGACTGAC ATCTGCCGAC ACGGCCACAT ATTTTTGT
          GTGGACTGAC GTCCGCCGAT TCGGCCGAAT ATTTTTGT
          GAGGCCTGCG ACCCGACGAC ACGGCCACAT ATTACTGT
          GAGGCCTGAG AAGTGACGAC ACGGCCACAT ATTACTGT
          GCGGCCTGAC TCTAGACGAC TCGGCCAAAT ATTTCTGT
          GTGGACTGAC GTCCGCCGAC ACGGCCGAAT ATTTTTGT
          GCGGACTGAC ATCCGACGAC ACGGCCGTCT ATTATTGT
          GTGGACTGAC GTCCGCCGAC ACGGCCGAAT ATTTTTGT
          GCGGTCTGAC ATCTGGCGAC ACGGCCAGAT ATTTTTGT
          GTGGACTGAC GTCCGCCGAC ACGGCCGAGT ATTTTTGT
          GTGGTCTGAC GTCCGCCGAC ACGGCCGACT ATTTTTGC
          GTGGACTGAC GTCCGCCGAC ACGGCCGAAT ATTTTTGT
          GTGGATTGAC ATCCGCCGAC ACGGCCGTGT ATTATTGT
          CTGGACTGAC ATCCGCCGAC ACGGCCGACT ATTATTGT
          GCAGACTGAG ATATGACGAC ACGGCCATAT ATTATTGT
          GTGGACTAAC TGTCGCCGAC ACGGCCGTAT ATTACTGT
          GTGGACTGAC GTCCGCCGAC ACGGCCGAAT ATTTTTGT
          GCGGTCTGAC ATCTGGCGAC ACGGCCAAGT ATTTTTGT
          GCTCCTTGAC ATCAGACGAC ACGGCCGTCT ACTTCTGT
          GAGGCCTGAG ATCCGACGAC ACGGCCACAT ATTATTGT
          GTGGATTGAC ATCCGCCGAC ACGGCCGTGT ATTATTGT
          GTGGACTGAC GTCCGCCGAC ACGGCCGAAT ATTTTTGT
          GCAGTTTGAC ATCTGGCGAC ACGGCCAAAT ATTTTTGT
          GTGGACTGAC GTCCGCCGAC ACGGCCGAAT ATTTTTGN
          GTGGATTGAC GTCCGCCGAC ACGGCCGAAT ATTTCTGC
          GAGGACTGAC ATCTGGCGAC ACGGCCATAT ATTATTGT
          ATGCACTGAC ATCCGCTGAC ACGGCCGACT ATTATTGT
          GTGGGCTGAC GTCCACCGAC ACGGCCGACT ATTTCTGC
          GTGGACTGAC GTCCGGCGAT ACAGGCGAAT ATTTTTGT
          GAGGCCTGAG GCCCGACGAC ACGGCCACAT ATTATTGT
          GAGGGCTGAC ATCTGCCGAC ACGGCCACAT ATTATTGT
          GTGGACTGAC GTCCGCCGAC TCGGCCGAAT ATTTTTGT
          GAGGACTGAC ATCTGGCGAC ACGGCCACAT ATTATTGT
          GCGGTCTGAC ATCTGACGAC ACGGCCAAGT ATTACTGT
          GAGACCTGAG ACCCGACGAC ACGGCCACAT ATTACTGT
          ACGGTCTGAC ATATGGCGAC ACGGCCAGAT ATTTTTGT
          ACGGTCTGAC ATATGGCGAC ACGGCCAGAT ATTTTTGT
          ACGGTCTGAC ATATGGCGAC ACGGCCAGAT ATTTTTGN
          GAGGACTGAC ATCTGGCGAC ACGGCCATAT ATTATTGT
          ACGGTCTGAC ATCTGGCGAC ACGGCCAGAT ATTTTTGN
          GAGGACTGAC ATCTGGCGAC ACGGCCATAT ATTATTGT
          GCGGTCTGAC ATCTGACGAC ACGGCCAAGT ATTACTGT
          GTGGACTAAG TGTCGCCGAC ACGGCCGTGT ATTATTGT
          GAGGCCTGAG ACCCGACGAC ACGGCCACAT ATTACTGT
          GAGGCCTGAG ACCCGACGAC ACGGCCACAT ATTACTGT
          GAGGCCTGAG GCCCGACGAC ACGGCCACAT ACTTCTGT
          GTGGACTGAC GTCCGGCGAT ACAGGCGAAT ATTTTTGT
          ACGCTCTGAC ACATGGCGAC ACGGCCAGAT ATTTTTGN
          GCGGACTGAC ATCCGACGAC ACGGCCGTCT ATTACTGT
          GTGGACTGAC GTCCGCCGAC ACGGCCGAAT ATTTTTGT
          GAGGACTGAC ATCTGGCGAC ACGGCCATAT ATTACTGT
          GAGACCTGAG ACCCGACGAC ACGGCCACAT ATTATTGT
          AAGGATTGAC TCCCGCCGAC ACGGCCACCT ACTACTGT
          GTGGCCTGAC ATCTGACGAC ACGGCCAAAT ACTATTGT
          ATGGATTATC TGTCGCCGAC ACAGCCGTTT ATTATTGT
          CTGGACTGAC GTCCGCCGAC ACGGCCGACT ATTTCTGC
          GAGGACTAAG TGTCGCCGAC ACGGCCGTGT ATTATTGT
          GTGGACTGAC GTCCGCCGAC TCGGCCGAAT ATTTTTGT
          GTGGTCTGAC ATCTGGCGAC ACGGCCAAAT NTTTTTGN
          GTGGACTGAC GTCCGCCGAC ACAGCCGAAT ATTTTTGN
          GAGGACTGAC ATCTGGCGAC ACGGCCATAT ATTATTGT
          ATGGATTATC TGTCGCCGAC ACGGCCGTTT ATTATTGT
          GCGGTCTGAC ATCTGAGGAC ACGGCCAAGT ATTACTGT
          GAGGACTGAC ATCTGCCGAC ACGGCCACAT ATTATTGT
          GCGGTCTGAC ATCTGGCGAC ACGGCCAAAT ATTTTTGN
          GTGGACTGAC GTCCGGCGAC TCGGCCGAAT ATTTTTGT
          GAGGACTGAC ATCTGGCGAC ACGGCCATAT ATTACTGT
          AAGACCTGAC TCCCGCCGAC ACGGCCACCT ACTTCTGT
          GAGGCCTGAG ACCCGACGAC ACGGCCACAT ATTATTGT
          GTGGACTGAC GTCCGCCGAT TCGGCCGAAT ATTTTTGT
          GTGGACTGAC GTCCGCCGAT TCGGCCGAAT ATTTTTGT
          GAGACCTGAG ACCCGACGAC ACGGCCACAT ATTACTGT
          GAGGCCTGAG ATCCGACGAC ACGGCCACAT ATTATTGT
          GAAGACTGAC ATCTGGCGAC ACGGCCATAT ATTATTGT
          GTGGACTGAC GTCCGCCGAC ACGGCCGAAT ATTTTTGT
          GTGGACTGAC GTCCGCCGAT TCGGCCGAAT ATTTTTGT
          GTGGACTGAC GTCCGCCGAC ACGGCCGACT ATTTTTGC
          GTGGACTGAC GTCCGGCGAC TCGGCCGAAT ATTTTTGT
          GTGACTTGAG TCCTGCCGAC ACGGCCGTCT ATTATTGT
          GTGGACTGAC GTCCGCCGAC ACGGCCGACT ATTTTTGC
          GCGGACTGAC ATCTGACGAC ACGGCCGTCT ATTATTGT
          GAAGCCTGAC TTCTGCCGAC ACGGGCACAT ATTATTGT
          GTGGACTGAC GTCCGCCGAC ACGGCCGAAT ATTTTTGT
          GAGGCCTGAG ATCCGACGAC ACGGCCACAT ATTATTGT
          GTGGACTAAC TGTCGCCGAC ACGGCCGTGT ATTATTGT
          GAGGCCTGAG ATCCGACGAC ACGGCCACAT ATTATTGT
          GCGGTCTGAC ATCTGACGAC ACGGCCAAGT ATTACTGT
          GCGGATTGAC ATCTGACGAC ACGGCCGTCT ATTATTGT
          ATGGACTGAC GTCCGCCGAC ACGGCCGAAT ATTTTTGT
          GTGGACTGAC GTCCGCCGAC ACGGCCGAAT ATTTTTGT
          GAGATCTGAA CTCTGGCGAC ACGTCCAAGT ACTTCTGT
          GCGGTCTGAC ATCTGGCGAC ACGGCCAAAT ACTTCTGT
          GAAGACTGAC ATCTGGCGAC ACGGCCATAT ATTACTGT
          GTGGACTGAC GTCCGCCGAC ACGGCCGACT ATTTTTGC
          GCGGCCTGAC TCTAGACGAC ACGGCCAAAT ATTTCTGT
          GCGGTCTGAC ATCTGACGAC ACGGCCAAGT ATTACTGT
          GCGGTCTGAC ATCTGACGAC ACGGCCAAAT ACTACTGT
          GAGACCTGAG ACCCGACGAC ACGGCCACAT ATTACTGC
          AAGACCTGCG ACCCGACGAC ACGGCCACAT ACTACTGT
          GTGGACTGAC GTCCGCCGAC ACGGCCGAAT ATTTTTGT
          GTGGACTGAC GTCCGCCGAT TCGGCCGAAT ATTTTTGT
          GCGGTCTGAC ATCTGGCGAC ACGGCCAGAT ATTTTTGN
          GCGGTCTGAC ATCTGACGAC ACGGCCAAGT ATTACTGT
          GCGGTCTGAC ATCTGGCGAC ACGGCCAAAT ATTTCTGT
          GAGGACTAAG TGCCGCCGAC ACGGCCGTGT ACTATTGT
          GTGGACTGAC GTCCGCCGAC ACGGCCGAGT ATTTTTGT
          GAGGACTGAC ATCTGGCGAC ACGGCCATAT ATTACTGT
          GTGGACTGAC GTCCACCGAC ACGGCCGACT ATTTCTGC
          CTGGACTGAC GTCCGCCGAT TCGGCCGAAT ATTTTTGT
          GAGACCTGAG ACCCGACGAC ACGGCCACAT ATTACTGT
          GGGGATTGAC TCCCGCCGAC ACGGCCACAT ATTATTGT
          GCGGCCTGAC ATCTGACGAC ACGGCCAAGT ATTACTGT
          GAGGCCTGAG ATCCGACGAC ACGGCCACAT ATTATTGT
          GCGACCTGAC TCTAGACGAC TCGGCCAAAT ATTTCTGT
          GCGGTCTGAC ATCTGACGAC ACGTCAAAGT ATTATTGT
          CTGGACTGAC GTCCGCCGAC TCGGCCGAAT ATTTTTGT
          GAGGCTTGAG ACCCGACGAC ACGGCCACAT ATTACTGT
          ATGCACTGAC ATCCGCTGAC ACGGCCGACT ATTATTGT
          GAGACCTGAG ACCCGACGAC ACGGCCACAT ATTACTGT
          GTGGACTGAC GTCCGCCGAC ACGGCCGAAT ATTTTTGT
          GAGGACTGAC ATCTGGCGAC ACGGCCATAT ATTATTGT
          GCGGTCTGAC ATCTGGCGAC ACGGCCAAAT ATTTCTGT
          GAGGTCTGAG ATCCGACGAC ACGGCCACAT ATTACTGT
          GAGGACTGAC ATCTGCCGAC ACGGCCACAT ATTTTTGT
          GTGGACTGAC GCCCGCCGAC ACGGCCGAAT ATTTTTGT
          GCAGTTTGAC ATCTGGCGAC ACGGCCAAAT ATTTTTGT
          GAGGCCTGAG ATCCGACGAC ACGGCCACCT ATTATTGT
          GAGGACTGAC ATCTGTCGAC ACGGCCACAT ATTATTGT
          GAGGACTGAC ATCTGGCGAC ACGGCCATAT ATTATTGT
          GCGGACTGAC ATCTGACGAC ACGGCCGTCT ATTATTGT
          CTGGACTGAC GTCCGCCGAT ACGGCCGACT ATTTCTGC
          GAGGACTGAC ATCTGGCGAC ACGGCCACAT ATTACTGT
          GCGGCCTGAC ATCTGACGAC ACGGCCAAAT ACTATTGT
          GAAGATTGAC ATCGGGCGAC ACGGCCATAT ATTACTGT
          GCGGACTGAC ATCCGACGAC ACGGCCGTCT ATTATTGT
          GAGAACTGAC ATCTGCCGAC ACGGCCATAT ATTACTGT
          GCGGTCTGAC ATCTGGCGAC ACGGCCAGAT ATTTCTGT
          GAGGACTGAC ATCTGGCGAC ACGGCCATAT ATTACTGT
          GTGGACTGAC GTCCGCCGAC ACGGCCGAAT ATTTTTGT
          GAGGCCTGCG ACCCGACGAT ACGGCCACGT ATTACTGT
          GGGGATTGAC TCCCGCCGAC ACGGCCACAT ATTATTGT
          GTGGACTGAC GTCCGCCGAC ACGGCCGACT ATTTTTGC
          GCGGTCTGAC ATCCGGCGAC ACGGCCAAGT ATTTTTGT
          ATGGATTATC TGTCGCCGAC ACAGCCGTTT ATTATTGT
          GAGGACTGAC ATCTGGCGAC ACGGCCATAT ATTACTGT
          GCGGTCTGAC ATCAGGCGAC ACGGCCAGAT ATTTTTGN
          ATGGATTATC TGTCGCCGAC ACGGCCGTTT ATTATTGT
          ACGGTCTGAC ATCTGGCGAC ACGGCCAAAT ATTTTTGT
          GTGGATTGAC ACCCGCCGAC ACGGCCGACT ATTATTGT
          GAGGCCTGAG ACCCGACGAC ACGGCCACAT ATTACTGT
          GAGGACTGAC ATCTGTCGAC ACGGCCACAT ATTATTGT
          GTGGACTGAC GTCCGCCGAT TCGGCCGAAT ATTTTTGT
