# Supplementary material for: A Phylogenetic Codon Substitution Model for Antibody Lineages
Source: Genetics. 2017 Mar 16;206(1):417–27. doi: 10.1534/genetics.116.196303 (PMC5419485; doi:10.1534/genetics.116.196303)
Supplement: Supplementary file 2 [file 417FileS2.zip › Code/Sequences_Trees/CH103.FWR.CDR.fa.phy]

 449 243
V4-59     TCGGAGACCC TGTCCCTCAC CTGCACTGTC TCTGGTGGCT CCATCAGTAG
442_92    TCGGGGACCC TGTCTCTCAC CTGCAGTGTC TCCGGTGTCT CTTTGAGTGG
193_92    TCGGGGACCC TGTCCCTCAC CTGCAGTGTC TCCGGTGTCT CTATGGCTGC
215_92    GGGGGGACCC TGTCCCTCAC CTGCACTGTC TCTGGGGGCT CCATGACTAG
209_53    TCGGAGACCC TGTCACTTAC TTGCAGTGTC TCTGGTGGCT CCATCAGTAC
167_92    TCGGGGACCC TGTCCCTCAC CTGCAGTGTC TCCGGTGTCT CTATGGCTGG
82_92     GGGGGGACCC TGTCCCTCAC CTGCACTGTC TCTGGGGGCT CCATGACTAG
417_92    GGGGGGACCC TGTCCCTCAC CTGCACTGTC TCTGGGGGCT CCATGACTAG
261_144   TCGGAGACCC TGTCCCTCAC CTGCACTGTC TCTGGTGGCT CCATGGGTGG
83_92     GGGGGGACCC TGTCCCTCAC CTGCAGTGTC TCTGGGGGCT CGATGACTAG
59_92     GGGGGGACCC TGTCCCTCAC CTGCACTGTC TCTGGGGGCT CCATGACTAG
420_92    GGGGGGACCC TGTCCCTCAC CTGCTCTGTC TCTGGGGGCT CCATGACTAG
221_53    TCGGAGACCC TGTCCCTCAC CTGCAGTGTC TCTGGTGGCT CCATGGGTAG
259_53    TCGGAGACCC TGTCCCTCAC CTGCACTGTC TCTGGTGGCT CCATGAGTGG
219_92    TCGGAGACCC TGTCCCTCAC CTGCAGTGTC TCTGGTGGCT CCATGACTGC
148_92    TCGGGGACCC TGTCCCTCAC CTGCAGTGTC TCCGGTGTCT CTATGAGTGC
56_53     TCGGAGACCC TGTCCCTCAC GTGCACTGTC TCTGGTGGCT CCATGGCTGG
266_92    TCGGGGACCC TGTCCCTCAC CTGCAGTGTC TCCGGTGTCT CTATGGCTGG
349_53    TCGGAGACCC TGTCCCTCAC CTGCACTGTC TCTGGTGGCT CCATGGGTGG
124_92    GGGGGGACCC TGTCCCTCAC CTGCTCTGTC TCTGGGGGCT CCATGACTGC
396_92    CCGGAGACCC TGTCCCTCAC CTGCACTGTC TCTGGTGGCT CCTTGGGTGG
65_53     TCGGAGACCC TGTCCCTCAC CTGCACTCTC TCTGGTGTCT CCCTCAGTAC
165_53    TCGGAGACCC TGTCCCTCAC CTGCAGTGTC TCTGGTGCCT CCATGGGTAG
346_92    TCGGGGACGC TGTCCCTCAC GTGCAGTGTC TCCGGTGTTT CCATGAGTGG
340_92    TCGGAGACCC TGTCCCTCAG CTGCAGTGTC TCTGGTGGCT CCATGACTAG
27_53     TCGGAGACCC TGTCCCTCAC CTGCAGTGTC TCTGGTGCCT CCATGGGAAG
265_92    TCGGGGACCC TGTCCCTCAC CTGCAGTGTC TCCGGTGTCT CTATGGCTGG
386_53    TCGGAGACCC TGTCCCTCAC TTGCAGTGTC TCTGGTGGCT CCATGACTAA
377_53    TCGGAGACCC TGTCCCTCAC CTGCAGTGTC TCTGGTGGCT CCATGAGTAG
33_53     TCGGAGACCC TGTCCCTCAC CTGCAGTGTC TCTGGTGTCT CCATGAATAA
290_53    TCGGAGACCC TGTCCCTCAC CTGCACTGTC TCTGGTGGCT CCATCAGTAG
415_144   TCGGGGACCT TGTCCCTCAC TTGCACTGTC TCTGGTGGCT CCATGGGTGG
231_53    TCGGAGACCC TGTCCCTCAC CTGCACTGTC TCTGGTGGCT CCATGGGTGG
201_92    GGGGGGACCC TGTCCCTCAC CTGCACTGTC TCTGGGGGCT CCATGACTAG
329_92    TCGGAGACTC TGTCCCTCAG TTGCACTGTC TCTGGTGGCT CCATGAGTCG
79_92     TCGGGGACCC TGTCCCTCAC CTGCAGTGTC TCCGGTGTCT CTATGAGTGG
75_92     TCGGGGACCC TGTCCCTCAC CTGCAGTGTC TCCGGTGTCT CTATGGCTGG
51_92     TCGGGGACCC TGTCCCTCAC CTGCAGTGTC TCCGGTGTCT CTATGAGTGG
432_53    TCGGAGACCC TGTCCCTCAC CTGCAGTGTC TCTGGTGGGT CCATGAATAA
100_53    TCGGAGACCC TGTCCCTCAC CTGCACTGTA TCGGGTGGCT CCATGAGTAG
127_53    TCGGAGACCC TGTCCCTCAC CTGCACTGTC TCTGGTGGCT CCATCAGTAG
253_92    TCGGGGACCC TGTCCCTCAC CTGCAGTGTC TCCGGTGTCT CTATGAGTGG
223_53    TGGGAGACCC TGGCCCTCAC CTGCAGTGTC TCTGGTGGTT CCATGAGTAG
117_53    TCGGAGACCC TGTCCCTCAC CTGCAATGTC TCTGGTGGCT CCATGACTGG
26_53     TCGGAGACCC TGTCCCTCAC CTGCACTGTC TCTGGTGGCT CCATCAGTAA
368_53    TCGGAGACCC TGTCCCTCAC CTGCACTGTC TCTGGTGGCT CCATCAGTAG
204_53    TCGGAGACCC TGTCCCTCAC CTGCAGTGTC TCTGGTGGCT CCATGGGTAG
428_144   GGGGGGACCC TGTCTCTCAC CTGCACTGTC TCGGGGGGCT CCATGGCTAC
382_92    TCGGAGACCC TGTCCCTCAC CTGCACTGTC TCTGGTGGCT CCATCAGTAC
243_92    GGGGGGACCC TGTCCCTCAC CTGCTCTGTC TCTGGGGGCT CCATGACTAG
228_92    TCGGAGACCC TGTCCCTCAC TTGCACTGTC TCTGGCGGCT CCATGACTGG
17_53     TCGGAGACAC TGTCCCTCAC CTGCGCTGTC TCTGGTGGCT CCATGAGTAG
439_92    TCGGAGACCC TGTCCCTCAC CTGCACTGTC TCTGGTGGCT CCATGGGTGG
408_92    TCGGAGACCC TGTCCCTCAC CTGCTCTGTC TCTGGTGGCT CCTTGGGTGG
13_53     TCGGAGACCC TGTCCCTCAC CTGCAGTGTC TCTGGTGGCT CCATGAGTAA
32_53     TCGGAGACCC TGTCCCTCAC CTGCAGTGTC TCTGGTGGCT CCATGAGTAG
247_144   TCGGGGACCC TGTCCCTCAC CTGCACTGTC TCTGGTGGCT CCATGGGTGG
450_53    TCGGAGACCC TGTCCCTCAC CTGCAGTGTC TCTGGTGACT CCATGGGTGG
154_92    TCACAGACCC TGTCCCTCAC CTGCACTGTC TCTGGGGGCT CCATGACTAA
366_144   TCGGAGACCC TGACCCTCTC CTGCAGTGTA TCTGGTCTCT ACATGGGTAA
307_53    TCGGAGACCC TGTCCCTCAC CTGCACTGTC TCTGGTGGCT CCATGAGTAG
252_53    TCGGAGACCC TGTCCCTAAC CTGTACTGTT TCTGGTGGCT CCTTCACTAC
205_53    TCGGAGACCC TGTCCCTCAC CTGCAGTGTC TCTGGTGCCT CCATGGGTAG
133_53    TCGGAGACCC TGTCCCTCAC CTGCACTGTC TCTGGTGGCC CCATCAGTAG
303_144   TCGGAGACCC TGTCCCTCAC CTGCTCTGTC TCTGGTGGCT CCATGGGTGG
188_92    GGGGGGACCC TGTCCCTCAC CTGCACTGTC TCTGGGGGCT CCATGACTAG
66_92     GGGGGGACCC TGTCCCTCAC CTGCACTGTC TCTGGGGGCT CCATGACTAG
105_53    TCGGAGACCC TGTCCCTCAC CTGCAGTGTC TCTGGTGGCT CCATGAGCAG
98_53     TCGGAGACCC TGTCCCTCAC CTGCAGTGTC TCTGGTGCCT CCATGGGAAG
319_53    TCGGAGACCC TGTCCCTCAC CTGCAGTGTC TCTAGTGACT CCATAATTAA
333_92    TCGGAGACCC TGTCCCTCAC CTGCACTGTC TCTGGTGGCT CCATGGGTGG
199_53    TCGGAGACCC TGTCCCTCAC CTGCACTGTC TCTGGTGGCT CCATCAGTAG
390_53    TCGGAGACCC TGTCCCTCTC ATGCACTGTC TCTGGTGGCT CCATTAGGAG
310_53    TCGGAGACAC TGTCCCTCAC CTGCGCTGTC TCTGGTGGCT CCATGAGTAG
214_144   GGGGGGACCC TGTCCCTCAC CTGCACTGTC TCTGGAGTCT CCATGGCTAC
122_53    TCGGAGACCC TGTCCCTCAC CTGCACTGTC TCTGGTGGCT CCATGAGTAG
362_92    GGGGGGACCC TGTCCCTCAC CTGCACTGTC TCTGGGGGCT CCATGGGTAA
35_53     TCGGAGACCC TGTCCCTCAC CTGCACTGTC TCTGGTGGCT CCATGAGTAG
233_92    TCGGAGACCC TGTCCCTCAC CTGCACTGTC TCTGGTGGCT CCATGAATGG
47_53     TCGGAGACAC TGTCCCTCAC CTGCACTGTC TCTGGTGGCT CCATGAGTAG
427_53    TCGGAGACCC TGTCCCTCAC CTGCACTGTC TCTGGTGGCT CCATCGGTAC
49_53     TCGGAGACCC TGTCCCTCAC CTGCAGTGTC TCTGGTGGCT CCATGGGTGG
444_53    TCGGAGACCC TGTCCCTCAC CTGCAGTGTC TCTGGTGGCT CCATGAGCAG
273_92    GGGGGGACCC TGTCCCTCAC CTGCACTGTC TCTGGGGGCT CCATGACTAG
95_92     TCGGGGACCC TGTCCCTCAC CTGCAGTGTC TCCGGTGTCT CTATGGCTGA
272_92    GGGGGGACCC TGTCCCTCAC CTGCACTGTC TCTGGGGGCT CCATGACTAG
194_53    TCGGAGACCC TGTCCCTCAC CTGCACTGTC TCTGGTGGCT CCCTGAGTGG
134_92    GGGGGGACCC TGTCCCTCAC CTGCTCTGTC TCTGGGGGCT CCATGACTAG
313_144   GGGGGGACCC TGTCCCTCAC CTGCAGTGTC TCTGGGGGCT CTTTGGCCTC
448_144   TCGGAGACCC TGTCCCTCAC CTGCACTGTC TCTGGTGGCT CCATGGGTGG
103_53    TCGGAGACCC TGTCCCTCAC CTGCAGTGTC TCTGGTGGCT ACATGGGTAA
76_92     TCGGGGACCC TGTCCCTCAC CTGCAGTGTC TCCGGTGTCT CTATGAGTGG
423_92    TCGGGGACCC TGTCCCTCAC CTGCAGTGTG TCCGGTGTCT CTATGAGTGC
174_92    TCGGGGACCC TGTCCCTCAC CTGCAGTGTC TCCGGTGTCT CTATGAGTGG
160_53    TCGGAGACCC TGTCCCTCAC CTGCAGTGTC TCTGGTGGCT CCATGAGTAA
118_53    TCGGAGACCC TGTCCCTCAC CTGCACTGTC TCTGGTGGCT CCATGGGTGG
70_92     TCGGGGACCC TGTCCCTCAC CTGCAGTGTC TCCGGTGTCT CTATGAGTGC
363_92    GGGGGGACCC TGTCCCTCAC CTGCACTGTC TCGGGGGGCT CCATGACTAC
23_92     TCGGGGACCC TGTCCCTCAC CTGCAGTGTC TCCGGTGTCT CTATGAGTGG
257_53    TCGGAGACCC TGTCCCTCAC CTGCAGTGTC TCTGGTGGCT CCATGAGTAA
288_92    TCGGCGACCC TGTCCCTCAC ATGCAGTGTC TCCGGTGTCT CTATGGGTGG
225_53    TCGGAGACTC TGTCCCTCAC GTGCACTGTC TCTGGTGGCT CCATGGCTGG
170_92    GGGGGGACCC TGTCCCTCAC CTGCACTGTC TCTGGGGGCT CCATGACTAG
24_53     TCGGAGACCC TGTCCCTCAC CTGCAGTGTC TCTGGTGGCT CCATGAGCAG
296_92    GGGGGGACCC TGTCCCTCAC CTGCACTGTC TCTGGGGGCT CCATGACTAG
189_53    TCGGAGACCC TGTCCCTCAC CTGCAGTGTC TCTGGAGGCT CCATGGGTGG
89_92     GGGGGGACCC TGTCCCTCAC CTGCACTGTC TCTGGGGGCT CCATGACTAG
113_53    TCGGAGACCC TGTCCCTCAC CTGCAGTGTC TCTGGTGCCT CCATGAGTAG
197_92    TCGGGGACCC TGTCCCTCAC CTGTTCTGTT TCTGTTGGCT CAATGGCTGA
258_53    TCGGAGACCC TGTCCCTCAC CTGCACTGTC GCTAGTGACT CCATCATTAA
137_144   TCACAGACCC TGTCCCTCAC CTGCTCTGTC TCTGGTGGCT CCATGGGTGG
276_53    TCGGAGACCC TGTCCCTCAC CTGCACTGTC TCTGGTGGCT CCATGAATAA
433_92    TCGGAGACCC TGTCCCTCAC CTGCTCTGTC TCTGGTGGCT CCTTGGGTGG
291_144   GGGGGGACCC TGTCCCTCAC CTGCACTGTC TCTGGAGTCT CCATGGCTAC
211_53    TCGGAGACCC TGTCCCTCAC CTGCACTGTC TCTAGTGGCT CCTTGAGTGG
438_92    TCGGAGACCC TGTCCCTCAC CTGCTCTGTC TCTGGTGGCT CCATGGGTGG
341_53    TCGGAGACCC TGTCCCTCAC CTGCAGTGTC TCTGGGGGCT CCATGAGTAG
29_53     TCGGAGACCC TGTCCCTCAC CTGCACTGTC TCTGGTGGTT CCATGGGGAG
304_53    TCGGAGACCC TGTCCCTCAC CTGCACTGTC TCTGGTGGCT CCATGAGTGC
284_92    GGGGGGACCC TGTCCCTCAC CTGCACTGTC TCTGGGGGCT CCATGGGTAG
101_144   TCGGAGACCC TGTCCCTCAC CTGCACTGTC TCTGGTGGCT CCATGGGTGA
112_53    TCGGGGACCC TGTCCCTCAC CTGCAGTGTC TCTGGTGGCT CCATGAGTGC
187_92    TCGGGGACCC TGTCCCTCAC CTGCAGTGTC TCCGGTGTCT CTATGAGTGG
381_53    TCGGAGACCC TGTCCCTCAC CTGCAGTGTC TCTGGTGTCT CCATGAATAA
237_144   TCGGGGACCT TGTCCCTCAC CTGCACTGTC TCTGGTGGCT CCATGGGTGG
437_53    TCGGAGACCC TGTCCCTCAC CTGCACTGTC TCTGGTGGCT CCATGAGTAG
305_92    TCGGGGACCC TGTCCCTCAC ATGCAGTGTC TCCGGTGTCT CTATGGGTGG
285_53    TCGGAGACCC TGTCCCTCAC TTGCACTGTC TCTACTGACT CCATCATTAA
180_92    GGGGGGACCC TGTCCCTCAC CTGCACTGTC TCTGGGGGCT CCATGACCAG
183_92    TCGGGGACCC TGTCCCTCAC CTGCAGTGTC TCCGGTGTCT CTATGGGTGG
84_92     TCGGGGACCC TGTCCCTCAC CTGCAGTGTC TCCGGTGTCT CTATGGCTGG
409_53    TCGGAGACCC TGTCCCTCAC CTGCAGTGTC TCTGGTGCCT CCATGAGTAA
286_53    TCGGAGACCC TGTCCCTCAC CTGCAGTGTC TCTGGTGGCT CCATGGGGAG
262_53    TCGGAGACCC TGTCCCTCAC CTGCAGTGTC TCTGGTGGCT CCATGGGTTC
392_92    TCGGGGACCC TGTCCCTCAC CTGCACTGTC TCTGGCGGCT CCATGGGTGG
235_53    TCGGAGACCC TGTCCCTCAC CTGCAGTGTC TCCGGTGGCT CCATGAGTGC
322_53    TCGGAGACCC TGTCCCTCAC CTGCAGTGTC TCTGGCGGTT CCATGAGTGC
308_92    GGGGGGACCC TGTCCCTCAC CTGCACTGTC TCTGGGGGCT CCATGACTAG
267_53    TCGGAGACCC TGTCCCTCAC CTGCAGTGTC TCTGCTGACT CCATGAGTCG
218_53    TCACAGACCC TGTCCCTCAC CTGCACTGTC TCTGGTGGCT CCATGAGTAG
171_53    TCGGAGACCC TGTCCCTCAC CTGCACTGTC TCTGGTGGCT CCCTCTATAA
445_92    GGGGGGACCC TGTCCCTCAC CTGCACTGTC TCTGGGGGCT CCATGACTAG
168_92    GGGGGGACCC TGTCCCTCAC CTGCACTGTC TCTGGGGGCT CCATGACTAA
92_92     GGGGGGACCC TGTCCCTCAC CTGCACTGTC TCTGGGGGTT CCATGACTAG
376_92    GGGGGGACCC TGTCCCTCAC CTGCACTGTC TCTGGGGACT CCATGGCTAC
300_144   TCGGAGACCC TGTCCCTCAC CTGCACTGTC TCTGGTGCCT CCCTCAGTAG
385_92    GGGGGGACCC TGTCCCTCAC CTGCACTGTC TCTGGGGGCT CCATGGCTAG
359_144   TCGGGGACCT TGTCCCTCAC TTGCACTGTC TCTGGTGGCT CCATGGGTGG
155_92    GGGGGGACCC TGTCCCTCAC CTGCACTGTC TCTGGGGGCT CCATGACTAG
71_53     TCGGAGACCC TGTCCCTCAC CTGCGTTGTC TCTGGTGGCA CCCTCAGTGC
25_92     TCGGAGACCC TGTCCCTCAC CTGTAGTGTC TCTGGTGCCT CCATGGCTGC
147_53    TCGGAGACCC TGCTCCTCAC CTGCACTGTC TCTGGTGGCT CCATCAGTCA
369_92    TCGGGGACCC TGTCCCTCAC CTGCAGTGTC TCCGGTGTCT CTATGAGTGG
280_53    TCGGAGACCC TGTCCCTCAC CTGCACTGTC TCCGGTGGCT CCATGGGTGG
74_92     GGGGGGACCC TGTCCCTCAC CTGCACTGTC TCTGGGGGCT CTATGACTAC
240_53    TGGGAGACCC TGACCCTCAC CTGCAGTGTC TCTGCTGGCT CCATGGGGAG
178_144   TCACAGACCC TGTCCCTCAC CTGCACTGTC TCTGGTGGCT CCATGGGTGG
150_144   GGGGGGACCC TGTCCCTCAC CTGCACTGTC TCTGGGGCCT CCATGGCTAC
5_53      TCGGAGACCC TGTCCCTCAC CTGCACTGTC TCTGGTGGCT CCATGGGTGG
230_53    TCGGAGACCC TGTCCCTCAC CTGCACTGTC TCTGGTGGCT CCATGAGTAC
130_53    TCGGAGACAC TGTCCCTCAC CTGCACTGTC TCTGGTGGCT CCATGAGTAG
12_53     TCGGAGACCC TGTCCCTCAC CTGCAGTGTC TCTGGGGGCT CCATGAGTAG
43_53     TCGGAGACCC TGTCCCTCAC CTGCACTGTC TCTGGTGGCT CCATCAGGAG
93_92     TCGGGGACCC TGTCCCTCAC ATGCAGTGTC TCCGGTGTCT CTATGGGTGG
177_92    GGGGGGACCC TGTCCCTCAC CTGCACTGTC TCTGGGGGCT CCATGAGTAG
406_144   TCGGGGACCC TGTCCCTCAC CTGCAGTGTC TCCGGTGTCT CCATGGGTGC
330_53    TCGGAGACCC TGTCCCTCAC CTGCAGTGTC TCTGGTGCCT CCATGAGTAG
73_53     TCGGAGACCC TGTCCCTCAC CTGCAGTGTC TCTGGTGGCT CCATGGGTAG
314_92    TCGGGGACCC TGTCCCTCAC CTGCAGTGTC TCCGGTGTCT CTATGAGTGG
123_53    TCGGAGACAC TGTCCCTCAC CTGCACTGTC TCTGGTGGCT CCATGAGTAG
104_92    TCGGGGACCC TGTCCCTCAC CTGCAGTGTC TCCGGTGTCT CTATGGCTGG
139_53    CTGGAGACCC TGTCCCTCAC CTGCAGTGTC TCTGGTGGGT CCATGGGTAC
334_53    TCGGAGACCC TGTCCCTCAC CTGCAGTGTC TCTGGTGTCT CCATGAATAA
227_92    GGGGGGACCC TGTCCCTCAC CTGCACTGTC TCTGGGGGCT CCATGACTAG
60_92     TCGGGGACCC TGTCCCTCAC CTGCGGTGTC TCCGGTGTTT CTATGAGTGC
351_92    GGGGGGACCC TGTCCCTCAC CTGCTCTGTC TCTGGGGGCT CCATGACTAG
15_53     TCGGAGACCC TGTCCCTCAC CTGCACTGTC TCTGGTGGCT CCATGGGTGG
244_53    TCGGAGACCC TGTCCCTCAC CTGCACTGTC TCTGGTGGCT CCATGGGAGG
18_53     TCGGAGACCC TGTCCCTCAC CTGCACTTTC TCTAGTGACT CCATCATTAG
90_53     TCGGAGACCC TGTCCCTCAC CTGCAGTGTC TCTGGGGGCT CCATGAGTAG
361_53    TCGGAGACCC TGTCCCTCAC CTGCAGTGTC TCTGGTGGCT CCATGAATAA
292_53    TCGGAGACCC TGTCCCTCAC CTGCAGTGTC TCTGGTGGCT CCATGGGTAG
202_92    TCGGAGACCC TGTCCCTCAC CTGTAGTGTC TCTGGTGCCT CCATGGCTGC
360_92    TCGGAGACCC TGTCCCTCAC CTGCACTGTC TCTGGTGGCT CCATCAGTAC
315_53    TCGGAGACCC TGTCCCTCAC TTGCAGTGTC TCTGGTGGCT CCATGGGTGG
248_92    GGGGGGACCC TGTCCCTCAC CTGCACTGTC TCTGGGGGCT CCATGACTAG
63_53     TCGGAGACCC TGTCCCTCAC CTGCACTGTC TCTGGTGGCT CCATGAGTAA
452_53    TCGGAGACCC TGTCCCTCAC CTGCAGTGTC TCTGGTGCCT CCATGGGTGG
20_53     TCAGAGACCC TGTCCCTCAC CTGCAGTGTC TCTGGTGCCT CCATGGGAAG
87_53     TCGGAGACCC TGTCCCTCAC CTGCAGTGTC TCTGGTGGCT CCATGAGTAG
370_144   GGGGGGACCC TGTCCCTCAC CTGCACTGTC TCTGGAGTCT CCATGGCTAA
289_53    TCGGAGACCC TGTCCCTCAC CTGCACTGTC TCTGGTGACT CCATCAGTAC
268_92    TCGGGGACCC TGTCCCTCAC CTGCAGTGTC TCCGGTGTCT CTATGAGTGC
251_92    GGGGGGACCC TGTCCCTCAC CTGCACTGTC TCTGGGGGCT CCATGACTAA
48_53     TCGGAGACCC TGTCCCTCAC CTGCACTGTC TCTGGTGGCT CCATGGGTGG
400_92    GGGGGGACCC TTTCCCTCAC GTGCAGTGTC TCTGGGGGCT CCATGACTGG
249_53    TCGGCGACAC TGTCCCTCAC CTGCACTGTC TCTGGTGGCT CCATGAGTAG
414_53    TCGGGGACCC TGTCCCTCAC CTGCACTGTC TCTGGTGGCT CCATCAGTGG
182_92    TCGGAGACCC TGTCCCTCAC CTGCTCTGTC TCTGGTGGCT CCATGGGTGG
196_92    TCGGAGACCC TGTCCCTCAG TTGCACTGTC TCTGGTGGCT CCATGGGTGG
364_53    TCGGAGACCC TGTCCCTCAC CTGCAGTGTC TCTGGTGGCT CCATGAGTGC
256_53    TCGGAGACCC TGTCCCTCAC CTGCAGTGTC TCTGGTGTCT CCATGAATAA
151_92    TCGGGGACCC TGTCCCTCAC CTGCAGTGTC TCCGGTGTCT CAATGAGTGG
234_144   TCGGGGACCC TGTCCCTCAC CTGCACTGTC TCTGGTGGCT CCATGGGTGC
455_53    TCGGAGACCC TGTCCCTCAC CTGCAGTGTC TCTGGTGCCT CCATGAATAA
434_53    TCGGAGACCC TGTCCCTCAC CTGCAGTGTC TCTGGTGGCT CCATGACTAA
283_92    GGGGGGAGCC TGTCCCTCAC CTGCACTGTC TCTGGGGGCT CCATGACTAC
135_53    TCGGAGACCC TGTCCCTCAC TTGCAGTGTC TCTGGTGCCT CCATGAGTGG
99_53     TCGGAGACCC TGTCCCTCAC CTGCAGTGTC TCTGGTGGCT CCATGACTAA
22_144    TCGGAGACCC TGTCCCTCAC CTGCACTGTC TCTGGTGGCT CCATCAGTAG
424_92    GGGGGGACCC TGTCCCTCAC CTGCTCTGTC TCTGGGGGCT CCATGACTAG
399_92    GGGGGGACCC TGTCCCTCAC CTGCACTGTC TCTGGGGGCT CCATGACCAG
295_53    TCGGGGACCC TGTCCCTCAC CTGCAGTGTC TCTGGTGGCT CCATGAGTAA
96_144    TCGGAGACCC TGTCCCTCAC CTGCTCTGTC TCTGGTGGCT CCATGGGTGA
142_92    GGGGGGACCC TGTCCCTCAC CTGCACTGTC TCTGGGGTCT CCATGACTAG
19_92     TCGGAGACCC TGTCCCTCAC CTGCAATGTC TCTGGTGGCT CCATCAGTAG
279_92    GGGGGGACCC TGTCCCTCAC CTGCAGCGTC TCTGGGGGCT CCATGACTCA
325_53    TCGGAGACCC TGTCCCTCAC CTGCAGTGTC TCTGGTGGTT CCATAAGTGG
8_53      TCGGAGACCC TGTCCCTCAC CTGCAATGTC TCTGGTGGCT CCATCAGTGA
395_92    TCGGGGACCC TGTCCCTCAC CTGCAGTGTC TCCGGTGTCT CTATGAGTGG
34_92     TCGGAGACCC TGTCCCTCAC CTGCAGTGTC TCTGGTGGCT CCATGGGGGC
164_53    TCGGAGACCC TGTCCCTCAC CTGCCGTGTC TCTGGTGGCA CCATCAGTAG
391_53    TCGGAGACCC TGTCCCTCAC CTGCAGTGTC TCTGGAGGCT CCATGGGTGG
271_53    TCGGAGACCC TGTCCCTCAC CTGCACTGTC TCTGGTCTCT CCATGACTAG
309_92    GGGGGGACCC TGTCCCTCAC CTGCACTGTC TCTGGGGGCT CCATGGGTAA
9_53      TCGGAGACCC TGTCCCTCAC CTGCAGTGTC TCTGGTGCCT CCATGGGAAG
429_53    TCGGAGACAC TGTCCCTCAC CTGCACTGTC TCTGGTGGCT CCATGAGTAG
398_53    TCGGAGACCC TGTCCCTCAC CTGCACTGTC TCTGGTGGCT CCATGAGTAG
380_53    TCGGAGACCC TGTCCCTCAC CTGCAGTGTC TCTGGTGGCT CCATGAGCAG
440_92    TCGGGGACCC TGTCCCTCAC CTGCAGTGTC TCCGGTGTCT CTATGGGTGG
195_53    TCGGAGACCC TGTCCCTCAC CTGCACTGTC TCTGGTGGCT CCATCAGTAC
384_92    GGGGGGACCC TGTCCCTCAC CTGCACTGTC TCTGGGGGCT CCATGGGTAA
345_92    TCGGGGACCC TGTCCCTCAC GTGCAGAGTG TCCGGTGTCT CTATGAGTGC
28_53     TCGGAGACCC TGTCCCTCAC CTGCAGTGTC TCTGGTGCCT CCATGAGTAG
106_144   TCGGGGACCC TGTCCCTCAC CTGCACTGTC TCTGGTGGCT CCATGGGTGG
179_92    GGGGGGACCC TGTCCCTCAC CTGTTCTGTC TCTGGGGGCT CCATGACTAG
348_53    TCGGAGACCC TGTCCCTCAG CTGCACTGTC TCTGGTGGCT CCATCAGTAG
80_53     TCGGAGACCC TGTCCCTCAC CTGCAGTGTC TCTGGTGGCT CCATGGCTAA
115_92    TCGGAGACCC TGTCCCTCAC CTGCAGTGTC TCCGGTGTCT CTATGGCTGG
186_92    GGGGGGACCC TGTCCCTCAC CTGCTCTGTC TCTGGGGGCT CCATGACTGC
299_53    TCGGAGACCC TGTCTCTCAC CTGCACTGTC TCTGGTGGCT CCATGAGTGG
85_92     TCGGGGACCC TGTCCCTCAC CTGCAGTGTC TCCGGTGTCT CTATGAGTGC
40_144    TCGGAGACCC TGTCCCTCAC TTGCACTGTC TCTGGTGGCT CCATGGGTGG
238_53    TCGGAGACCC TGTCCCTCAC CTGCACTGTC TCTGGTGGCT CCATCAGTAG
94_53     TCGGAGACCC TGTCCCTCAC GTGCACTTTT TCTAGTGACT CCATCATTAA
81_53     TCAGAGACCC TGTCCCTCAC CTGCACTGTC TCTGGTGGCT CCATCAGTAG
241_53    TCGGAGACCC TGTCCCTCAC CTGCACTTTC TCTGCTGACT CCATCATTAA
293_53    TCGGAGACCC TGTCCCTCAC CTGCTCTGTC TCTGGTGGCT CCATCAGTAC
413_92    TCGGAAGCCC TGTCCCTCAC CTGCACTGTC TCTGGTGGCT CCATGAGTGA
54_92     TCGGAGACCC TGTCCCTCAC CTGCACTGTC TCTGGTGGCT CCATCAGAAG
52_92     GGGGGGACCC TGTCCCTCAC CTGCACTGTC TCTGGGGGCT CCATGGGTAA
430_53    TCGGAGACCC TGTCCCTCAC GTGCAGTGTC TCCGGTGGCT CCATGGGTGG
44_92     GGGGGGACCC TGTCCCTCAC CTGCACTGTC TCTGGGGGCT CCATGACCAC
68_53     TCGGAGACCC TGTCCCTCAC CTGCACTGTC TCTGGTGGCT CCATGAGCAG
67_53     TCGGAGACCC TGTCCCTCAC CTGCACTGTC TCTGGTGGCT CCATGAGTGC
217_144   TCGGAGACCC TGTCCCTCAC CTGCAAAGTC TCTGGTGCCT CCATGGGTGG
311_92    GGGGGGACCC TGTCCCTCAC CTGCACTGTC TCTGGGGGCT CCATGACTAC
176_53    TCGGAGACCC TGTCCCTCAC CTGCAGTGTC TCTGGCGCCT CCATGGGTGG
213_92    TCGGGGACCC TGTCCCTCAC CTGCAGTGTC TCCGGTGTCT CTATGAGTGG
169_53    TCGGAGACCC TGTCACTCAC CTGCACTGTC TCTGGTGACT CCATCAGTCG
379_92    GGGGGGACCC TGTCCCTCAC CTGCACTGTC TCTGGGGGCT CCATGACTAC
131_92    GGGGGGACCC TGTCCCTCAC CTGCACTGTC TCTGGGGGCT CCATGACTAG
172_92    GGGGGGACCC TGTCCCTCAC CTGCTCTGTC TCTGGGGGCT CCATGACTGC
269_53    TCGGAGACCC TGTCCCTCAC CTGCACTGTC TCTGGTGGCT CCATGGGTGG
31_92     TGGGGGACCC TGTCCCTCAC CTGCAGTGTC TCCGGTGTCT CTATGAGTGG
375_144   TCGGGGACCC TGTCCCTCAC CTGCACTGTC TCTGGTGGCT CCATGGGTGG
206_53    TCGGAGACAC TGTCCCTCAC CTGCACTGTC TCTGGTGGCT CCATGAGTAG
78_53     TCGGAGACCC TGTCCCTCAA TTGCAGTGTC TCTGGTGGCT CCTTCAGTAT
343_53    TCGGAGACAC TGTCCCTCAC CTGCACTGTC TCTGGTGGCT CCATGAGTAG
306_53    TCGGAGACCC TGTCCCTCAC CTGCAGTGTC TCTGGTGGCT CCATGGGTGG
3_53      TCGGAGACCC TGTCCCTCAC CTGCAGTGTC TCTGGTGTCT CCATGGGTGA
109_92    GGGGGGACCC TGTCCCTCAC CTGCACTGTC TCTGGGGGCT CCATGACTAG
458_53    TCGGAGACCC TGTCCCTCAC CTGCACTGTC TCTGGTGGCT CCATGGGTAG
190_53    TCGGAGACCC TGTCCCTCAC CTGCACTGTC TCTGGTGGCT CCATTAGTAA
426_53    TCGGAGACAC TGTCCCTCAC CTGCACTGTC TCTGGTGGCT CCATGAGTAG
301_144   TCGGAGACCC TGTCCCTCAC GTGCACTGTC TCTGGTGGCT CCATGGGTGG
50_53     TCGGAGACCC TGTCCCTCAC CTGCACTGTC TCTGGTGGCT CCATGGGTGG
403_53    TCGGAGACCC TGTCCCTCAC TTGCACTGTC TCTACTGACT CCATCATTAA
163_92    TCGGGGACTC TGTCCCTCAC TTGCACTGTC TCTGGTGGCT CCATGGGTGG
365_92    GGGGGGACCC TGTCCCTCAC CTGCACTGTC TCTGGGGGCT CCATGACTAG
222_144   TCGGAGACCC TGTCCCTCAC CTGCTCTGTC TCTGGTGGCT CCATGGGTGG
282_53    TCGGAGACCC TGTCCCTCAC GTGCACTGTC TCTGGTGGCT CCATTAGGAG
216_53    TCGGAGACCC TGTCCCTCAC CTGCAGTGTC TCTGGTGTCT CCATGGGTGG
353_92    TCGGGGACCC TGTCCCTCAC CTGCAGTGTC TCTGGTGGCT CCATGGGTGG
275_144   TCGGAGACCC TGTCCCTCAC CTGCTCTGTC TCTGGTGGCT CCATGGGTGG
158_53    TCGGAGACCC TGTCCCTCAC CTGCACTGTC TCTGGTGGCT CCATCAGTAG
270_53    TCGGAGACCC TGTCCCTCAC CTGCACTGTC TCTGGTGGCT CCGTCAGGAG
335_144   GGGGGGACCC TGTCCCTCAC CTGCAGTGTC TCTGGGGGCT TCATGGGTAA
317_53    TCGGAGACCC TGTCCCTCAC CTGCAGTGTC TCTGGTGGCT CCATGGGGAG
378_53    TCGGAGACCC TGTCCCTCAC CTGCACTGTC TCTGGTGGCT CCATCAGTAG
11_92     TCGGAGACCC TGTCCCTCAC CTGCACTATC TCTGCTGGCT CCATGGCTAA
212_53    TCGGAGACCC TGTCCCTCAC CTGCACTGTC TCTGGTGGCT CCATCAGTCC
419_144   TCGGAGACCC TGTCCCTCAC CTGCACTGTC TCTGGTGGCT CCATGGGTGA
126_53    TCGGAGACCC TGTCCCTCAC CTGCAGTGTC TCTGGTGGCT CCATGAGTAA
146_53    TCGGAGACCC TGTCCCTCAC CTGCAGTGTC TCTGGTGCCT CCATGGGAAG
278_53    TCGGAGACCC TGTCCCTCAC CTGCACTGTC GCTGGTGGCT CCCTCAATAG
320_53    TCACAGACCC TGTCCCTCAC CTGCACTGTG TCTGGTGGCT CCATGAATAA
331_92    TCGGAGACCC TGTCCCTCAC CTGCTCTGTC TCTGGTGGCT CCATGGGTGG
245_53    TCGGAGACCC TGTCCCTCAC CTGCAGTGTC TCTGGTGTCT CCATGGGTGG
264_144   GGGGGGACCC TGTCTCTCAC CTGCACTGTC TCGGGGGGCT CCATGGCTAC
373_53    TCGGAGACCC TGTCCCTCAC CTGCAGTGTC TCTGGTGGTT CCATGGGTGC
354_53    TCGGAGACCC TGTCCCTCAC CTGCAGTGTC TCTGGTGGCT CCATGGGTAG
88_92     GGGGGGACCC TGTCCCTCAC CTGCAGTGTC TCTGGGGGCT CCATGACTAA
326_92    TCGGGGACCC TGTCCCTCAC CTGCAGTGTC TCCGGTGTCT CTATGGCTGC
421_92    TCGGGGACCC TGTCCCTCAC CTGCAGTGTC TCCGGTGTCT CTATGGGTGC
55_92     GGGGGGACCC TGTCCCTCAC CTGCACTGTC TCTGGGGGCT CCATGGCTAC
410_53    TCGGAGACCC TGGCCCTCAC CTGCAGTGTC TCTGGTGGCT CCATGGGTAG
316_53    TCGGGGACCC TGTCCCTCAC TTGCAGTGTC TCTGGTGTCT CCATGAGTAG
453_92    TCGGGGACCC TGTCCCTCAC CTGCAGTGTC TCCGGTGTCT CTATGGCTGG
61_53     TCGGAGACCC TGTCCCTCAC CTGCAGTGTC TCTGGTGGCT CCATGAGCGC
108_92    GGGGGGACCC TGTCCCTCAC CTGCACTGTC TCTGGGGGCT CCATGACTAA
185_53    TCGGAGACCC TGTCCCTCAC CTGCACTGTC TCTGGTGGCT CCATGGGTGG
1_144     TCGGAGACCC TGTCCCTCAC CTGCACTGTC TCTGGTGGCT CCATGGGAGG
152_92    GGGGGGACCC TGTCCCTCAC CTGCACTGTC TCTGGGGGCT CCATGGCTAG
210_53    TCGGAGACCC TGTCCCTCAC CTGCAGTGTG TCTGGTGGCT CCATGAGTCA
456_53    TCGGAGACCC TGTCCCTCAC CTGCAGTGTC TCTGGTGCCT CCATGAGTAG
141_53    TCGGAGACCC TGTCCCTCAC CTGCACTGTC TCGGGTGGCT CCATCAGTAG
263_144   GGAGGGACCC TGTCCCTCAC CTGCACTGTC TCTGGGGGCT CCATGGCTGA
389_92    TCGGGGACCC TGTCCCTCAC CTGCAGTGTC TCCGGTGTCT CTATGAGTGC
111_92    TGGGAGACCC TGTCCCTCAC CTGCACTGTC TCTGGTGGTT CCATGGGTGG
220_144   GGGGGGACCC TGTCCCTCAC CTGCACTGTC TCTGGGGCCT CCATGGCTAC
226_53    TCGGAGACCC TGTCCCTCAC CTGCACTGTC TCTGGTGGCT CCATGAGTAG
446_53    TCGGAGACCC TGTCCCTCAC CTGCACTGTC TCTGGTGGCT CCATGGGTGG
383_53    TCACAGACCC TGTCCCTCAC CTGCACTGTC TCTGGTGGCT CCATGAGTAG
338_92    TCGGGGACCC TGTCCCTCAC CTGCACTGTC TCTGGTGGCT CCATGGGTGG
145_92    GGGGGGACCC TGTCCCTCAC CTGCTCTGTC TCTGGGGGCT CCATGACTAG
357_53    TCGGAGACCC TGTTCCTCAC GTGCAGTGTC TCTGGTGGCT CCATGAGTAG
451_53    TCGGAGACAC TGTCCCTCAC CTGCACTGTC TCTGGTGGCT CCATGAGTAG
236_53    TCGGAGACCC TGTCCCTCAC CTGCAGTGTC TCTGGGGGCT CCATGATCAG
394_53    TCGGAGACCC TGTCCCTCAC CTGCACTGTC TCTGGTGGCT CCATCAGTAG
374_53    TCGGAGACCC TGTCCCTGAC CTGCAGTGTC TCTGGTGGTT CCATCAGGAG
37_53     TCGGAGACAC TGTCCCTCAC CTGCACTGTC TCTGGTGGCT CCATGAGTAG
191_53    TCGGAGACCC TGTCCCTCAC CTGCAGTGTC TCTGGTGGCG CCATGAACAC
181_92    TCGGGGACCC TGTCCCTCAC CTGCAGTGTC TCCGGTGTCT CTATGGCTGG
14_92     GGGGGGACCC TGTCCCTCAC CTGTACTGTC TCTGGGGGCT CCATGACTAG
250_92    GGGGGGACCC TGTCCCTCAC CTGCACTGTC TCTGGGGGCT CCATGACTAG
153_144   TCGGAGACCC TGTCCCTCAC CTGCAATGTC TCTGGTGCCT CCATCACTGC
339_53    TCGGAGACCC TGTCCCTCAC CTGCACTGTC TCTAGTGGCT CCTTGAGTAG
416_92    TCGGCGACCC TGTCCCTCAC ATGCAGTGTC TCCGGTGTCT CTATGGGTGG
166_53    TCGGAGACCC TGTCCCTCAC CTGCACTGTC TCTGGTGGCT CCATGAGTAA
418_53    TCGGAGACCC TGTCCCTCAC CTGCAGTGTC TCCGGTGGCT CCATGGGTGC
136_53    TCGGAGACCC TGTCCCTCAC CTGCACTGTC TCTGGTGGCT CCATCAGTCC
30_53     TCGGAGACCC TGTCCCTCAC CTGCAGTGTC TCTGGTGGCT CCATGAGTAG
457_53    TCGGAGACCC TGTCCCTCAC CTGCAGTGTC TCTGGTGGTT CCATGAGTGC
367_92    TCGGGGACCC TGTCCCTCAC CTGCAGTGTG TCCGGTGTCT CTATGAGTGC
10_53     TCGGAGACCC TGTCCCTCAC GTGCAGTTTC TCTAGTGACT CCATCATTAA
294_92    GGGGGGACCC TGTCCCTCAC CTGCACTGTC TCTGGGGGCT CCATGACTAG
397_92    TCGGAGACCC TGTCCCTCAA CTGCACTGTC TCCGGTGGCT CCATCGGTAG
254_144   TCGGAGACCC TGTCCCTCAC CTGCTCTGTC TCTGGTGGCT CCATGGGTGG
107_144   TCGGGGACCT TGTCCCTCAC CTGCACTGTC TCTGGTGCCT CCATGGGTGG
7_53      TCGGAGACCC TGTCCCTCAG CTGCAGTGTC TCTGGTGGCT CCATGGCTAA
57_92     GGGGGGACCC TGTCCCTCAC CTGCACTATC TCTGGGGGCT CCATGACTAA
16_53     TTGGAGATTC TGTCTCTCAC CTGCACTGTC TCTAATGCCT CCGTCAGTAG
239_53    TCGGAGACCC TGTCCCTCAC CTGCACTGTC TCTGGTGGCT CCATGGGTGG
125_53    TCGGAGACCC TGTCCCTCAC CTGCAGTGTC TCTGGTGCCT CCATGGGTGG
287_53    TCACAGACCC TGTCCCTCAC CTGCAGTGTC TCTGGTGGTT CCATGAGTAG
58_53     TCGGAGACCC TGTCCCTCAC CTGCACTGTC TCTGGTGACT CCATCAGTAC
97_144    GGGGGGACCC TGTCCCTCAC CTGCACTGTC TCTGGGGCCT CCATGGCTAC
347_92    TCGGAGACCC TGTCCCTCAC TTGCACTGTA TCTGGTGGCT CCATCAGTAA
412_53    TCGGAGACCC TGTCCCTCAC CTGCAGTGTC TCTGGTGGTT CCATGAGTAG
260_53    TCGGAGACCC TGTCCCTCAC CTGCACTGTC TCTGGTGGCT CCATGGGTGG
229_53    TCGGAGACCC TGTCCCTCAC CTGCAGTGTC TCTGGTGGCT CCATGACTAA
371_92    TCGGAGACCC TGTCCCTCAC CTGCACTGTC TCTGGTGGCT CCATCAGTCC
332_92    GGGGGGACCC TGTCCCTCAC CTGCAGTGTC TCTGGGGGCT CCATGGCTAG
449_53    TCGGAGACCC TGTCCCTCAC CTGCACTGTC TCTGGCGGCT CCATCAGTAG
242_53    TCAGAGACCC TGTCCCTCAC CTGCAGTGTC TCTGGTGCCT CCATGAGTAG
140_53    TCGGAGACCC TGTCCCTCAC CTGCACTGTC TCTGGTGACT CCTTCAGTAG
116_53    TCGGAGACCC TGTCCCTCAC CTGCAGTGTC TCTGGTGGCT CCATGAATAA
129_53    TCGGAGACCC TGTCTCTCAC CTGCAGTGTC TCTGGTGGCT CCATGGGTTC
441_92    GGGGGGACCC TGTCCCTCAC CTGCACTGTC TCTGGGGGCT CCATGACTAG
114_144   TCGGAGACCC TGTCCCTCAC CTGCACTGTC TCTGGTGGCT CCATGGGAGG
120_53    TCGGAGACCC TGTCCCTCAC GTGCAGTTTC TCTAGTGACT CCATCATTAA
350_144   TCGGAGACCT TGTCCCTCAC CTGCACTGTC TCTGGTGGCT CCATGGGGGG
159_53    TCGGAGACCC TGTCCCTCAC CTGCAGTGTC TCTGGTGACT CCATGGGTAG
149_53    TCGGAGACCC TGTCCCTCAC CTGCACTGTC TCTGGTGGCT CCATGAGTGC
298_53    TCGGAGACCC TGTCCCTCAC CTGCACTGTC TCTGGTGGCT CCATCAGTAG
69_92     GGGGGGACCC TGTCCCTCAC CTGCACTGTC TCTGGGGGCT CCATGACTAG
454_53    TCGGAGACCC TGTCCCTCAC CTGCACTGTC TCTGGTGCCT CCATCAGTAG
388_53    TCGGAGACCC TGTCCCTCAC CTGCACTGTC TCTGGTGGCT CCATCAGTAC
203_92    GGGGGGACCC TGTCCCTCAC CTGCACTGTC TCTGGGGGCT CCATGAGTAG
328_92    TCGGAGACCC TGTCCCTCAC CTGCAGTGTC TCTGGTGGTT CCATGGGTGC
46_144    TCGGAAACCC TGTCCCTCAC TTGCATTGTC TCTGGTGGCT CCATCAGTGT
42_92     GGGGGGACCC TGTCCCTCAC CTGCACTGTC TCTGGGGGCT CCATGACTAC
53_53     TCGGAGACCC TGTCCGTCAC CTGCACTGTC TCTGGTGGCT CCATGGGTGG
425_53    TCGGAGACCC TGTCCCTCAC CTGCAGTGTC TCTGGTGGTT CCATGAGTGC
41_53     TCGGAGACCC TGTCCCTCAC CTGCAGTGTC TCTGGTGGCT CCATGGGTAA
402_53    TCGGAGACCC TGTCCCTCAC ATGCACAGTC TCTGGTGGCT CCATCAGTAG
64_53     TCGGAGACCC TGTCCCTCAC CTGCACTGTC TCTGGTGGCT CCATCAGTGG
405_92    TCGGAGACCC TGTCCCTCAC CTGCACTGTC TCTGGTGGCT CCATGGGTGG
232_92    TCGGAGACCC TGTCCCTCAC CTGCACTGTC TCTGATGGCT CCATTAGAAG
443_92    TCGGAGACCC TGTCCCTCAC CTGCAGTGTC TCTGGTGCCT CCATGGCTAC
407_92    TCGGGGACCC TGTCCCTCAC CTGCAGTGTC TCCGGTGTCT CCATGAGTGG
138_92    GGGGGGACCC TGTCCCTCAC CTGCACTGTC TCTGGGGGCT CCATGACTAC
435_53    TCACAGACCC TGTCCCTCAC CTGCACTGTC TCTGGTGGCT CCATGAGTAG
36_92     GGGGGGACCC TGTCCCTCAC CTGCACTGTC TCTGGGGGCT CCATGACTAG
132_53    TCGGAGACCC TGTCCCTCAT TTGCACTGTT TCTGGTGGCT CCATCAGTAA
21_53     TCGGAGACCC TGTCCCTCAC CTGCACTGTC TCTGGTGGCT CCATGGGTGG
62_92     TCGGGGACCC TGTCCCTCAC CTGCAGTGTC TCCGGTGTCT CTATGGCTGG
372_53    TCGGAGACCC TGTCCCTCAC CTGCAGTGTC TCTGGTGGCT CCATGGGTGG
175_92    TCGGGGACCC TGTCCCTCAC GTGCAGTGTC TCCGGTGTCT CTATGGCTGC
39_92     TCGGGGACCC TGTCCCTCAC TTGCAGTGTC TCCGGTGTCT CTATGAGTGG
192_92    GGGGGGACCC TGTCCCTCAC CTGCACTGTC TCTGGGGGCT CCATGACTAA
246_53    TCGGAGACCC TGTCCCTCAC CTGTAGTGTC TCTGGTGGCT CCATGAGTAG
38_144    TCGGAGACCC TGTCCCTCAC CTGCACTGTC TCTGGTGGCT CCATGGGTGG
157_53    TCGGAGACCC TGTCCCTCAC CTGCACTGTC TCCGGTGGCT CCATGGGTGG
173_92    GGGGGGACCC TGTCCCTCAC CTGCACTGTC TCTGGGGGCT CCATGACTAA
77_53     TCGGAGACCC TGTCCCTCAC CTGCACTTTC TCCAGTGACT CCATCATTAA
447_144   TCACAGACCC TGTCCCTCAC CTGCACTGTC TCTGGTGGCT CCATGGGTGG
323_92    TCGGGGACCC TGTCCCTCAC TTGCAGTGTC TCCGGTGTCT CTATGAGTGG
431_53    TCGGAGACCC TGTCCCTCAC TTGCACTGTC TCTACTGACT CCATCATTAG
281_92    CCGGAGACCC TGTCCCTCAC CTGCACTGTC TCTGGTGGCT CCATGAGTCA
411_92    TCGGGGACCC TGTCCCTCAC CTGCAGTGTC TCCGGTGTCT CTATGGCTGG
404_92    TCGGCGACCC TGTCCCTCAC CTGCACTGTC TCTGGTGTGT CCATGGGTGG
344_92    GGGGGGACCC TGTCCCTCAC CTGCACTGTC TCTGGGGGCT CCATGACTAA
422_53    TCGGAGACCC TGTCCCTCAC CTGCAGTGTC TCTGGTGGCT CCATGGGTGG
72_53     TCGGAGACCC TGTCCCTCAC CTGCAGTGTC TCTGGTGGCT CCATGAGCAG
312_92    TCGGAGACCC TGTCCCTCAG TTGTAGTGTC TCTAGTGGCT CCATGGGTGT
4_144     TCACAGACCC TGTCCCTCAC CTGCACTGTC TCTGGTGCCT CCATGGGTGG
352_53    TCACAGACCC TGTCCGTCAC CTGCACTGTC TCTGGTGGCT CCATGGGTGG
274_92    TCGGGGACCC TGTCCCTCAC CTGCAGTGTC TCCGGTGTCT CTATGGCTGG
200_53    TCGGAGACCC TGTCCCTCAC CTGCAGTGTC TCTGGTGGTT CCATGAGTGC
110_92    GGGGGGACCC TGTCCCTCAC CTGCACTGTC TCTGGGGGCT CCATGGGTAA
0_53      TCGGAGACCC TGTCCCTCAC TTGCAGTGTC TCTGGTGCCT CCATGAGTGG
355_92    TCGGGGACCC TGTCCCTCAC CTGCAGTGTC TCCGGTGTCT CTATGAGTGG
224_92    TCGGGGACCC TGTCCCTCAC CTGCAGTGTC TCCGGTGTCT CTATGAGTGG
208_92    TCGGAGACCC TGTCCCTCAC CTGCACTGTC TCTGGCGGCT CCGTCAATAA
318_53    TCGGAGACCC TGTCCCTCAC CTGCAGTGTC TCTGGTGTCT CCATGGGTGG
436_53    TCGGAGACCC TGTCCCTCAC CTGCAGTGTC TCTGGTGGCT CCATGAGTGC
297_53    TCGGAGACCC TGTCCCTCAC CTGCAGTGTC TCTGGTGGCT CCATGAGTAA
255_53    TCGGAGACCC TGTCCCTCAC CTGCAGTGTC TCTGGTGGCT CCATGACTAC
119_53    TCGGAGACCC TGTCCCTCAC CTGCAGTGTC TCTGGCGGTT CCATGAGTGC
144_53    TCGGAGACCC TGTCCCTCAC TTGCGCTGTC TCTGGTGGCT CCATGAGTAG
324_92    TCGGAGACCC TGTCCCTCAC CTGCAGTGTC TCCGGTGTCT CTATGGCTGG
356_53    TCGGAGACCC TGTCCCTCAC CTGCACTGTC TCTGGTGGCT CCATCAGTAC
198_53    TCGGAGACCC TGTCCCTCAC CTGCACTGTC TCTGGTGGCT CCATGAGTAG
321_53    TCGGAGACCC TGTCCCTCAC CTGCAGTGTC TCTGGTGCCT CCATGGGAAG
401_144   TCGGAGACCC TGTCCCTCAC CTGCACTGTC TCTGGTGGCT CCATGGGTGA
337_53    TCGGAGACCC TGTCCCTCAC CTGCCGTGTC TCTGGTGGCA CCATCAGTAG
156_53    TCGGAGACCC TGTCCCTCAC CTGCAGTGTC TCTGGTGGTT CCATGAGTGC
327_92    TCGGGGACCC TGTCCCTCAC CTGCAGTGTC TCCGGTGTTT CCATGAGTGG
302_53    TCGGAGACCC TGTCCCTCAC CTGCACTGTC TCTGGGGACT CCATCAGTAC
336_53    TCGGAGACCC TGTCCCTCAC CTGCACTGTC TCTGGTGGCT CCATGAGTAG
358_53    TCGGAGACCC TGTCCCTCAC CTGCAGTGTC TCTGGTGGCT CCATGGGTGG
86_92     TCGGGGACCC TGTCCCTCAC CTGCACTGTC TCTGGTGGCT CCATGGGTGG
162_92    GGGGGGACCC TGTCCCTCAC CTGCACTGTC TCTGGGGGCT CCATGGCTAC
2_53      TCGGAGACCC TGTCCCTCAC CTGCAGTGTC TCTGGTGCCT CCATGGGAAG
393_92    TCGGAGACCC TGTCCCTCAC CTGCACTGTC TCTGCTGGCT CCATCAGGAG
277_92    TCGGAAACCC TGTCCCTCAC CTGCACTATC TCTGCTGGCT CCATGGCTAA
102_92    GGGGGGACCC TGTCCCTCAC CTGCTCTGTC TCTGGGGGCT CCATGACTGC

          TTACTACTGG AGCTGGATCC GGCAGCCCCC AGGGAAGGGA CTGGAGTGGA
          TTACTACTGG AGCTGGATCC GGCAGCCCCC AGGGAAGGGG CTGGAGTGGA
          TTTCTACTGG AGCTGGATCC GGCAGCCCCC AGGGAAGGGC CTGGAGTGGG
          TTCTTACTGG AATTGGATCC GGCAGACCCC CACGAGGGGA CTGGAGTGGA
          TTACTACTGG AGTTGGCTCC GGCAGCCCCC AGGGAAGGGA CTGGAGTGGA
          TTACTACTGG AGCTGGATCC GGCAGCCCCC AGGGAAGGGC CTGGAGTGGG
          TTCTTACTGG AATTGGATCC GGCAGACCCC CACGAGGGGA CTGGAGTGGA
          TTCTTACTGG AATTGGATCC GGCAGACCCC CACGAGGGGA CTGGAGTGGA
          TTTTTACTGG AGTTGGCTCC GACTGTCCCC CGGGACGGGA CTGGAATTCA
          TTCTTACTGG AATTGGGTTC GGCAGAGCCC CACGAGGGGA CTGGAGTGGA
          TTCTTACTGG AATTGGATCC GGCAGACCCC CACGAGGGGA CTGGAGTGGA
          TTCTTACTGG AATTGGATCC GGCAGACCCC CACGAGGGGA CTGGAGTGGA
          TTACTACTGG AGCTGGATCC GGCAGCCCCC AGGGAAGGGA CTGGAGTGGA
          TTATTACTGG ACCTGGATCC GGCAGACCCC CGCAAAGGGA CTGGAATACA
          TTACTACTGG ACTTGGCTCC GGCAGTCCCC AGGGAAGGGA CTGGAATGGA
          TTATTATTGG AGTTGGATCC GGCTGCCCCC AGGTAAGGGG CTGGAGTGGA
          TTATTACTGG AGTTGGATCC GGCAGCCCCC CGGGAAGGGA CTGGAGTGGA
          TTACTACTGG AGCTGGATCC GGCAGTCCCC AGGGAAGGGC CTGGAGTGGG
          TTACTACTGG AGCTGGATCC GACAGTCCCC CGGGAAGGGT CTGGAGTGGA
          CTATTACTGG AACTGGATCC GGCAGACCCC CACGAGGGGA CTGGAGTGGA
          TTATTACTGG AGCTGGATCC GGCAGTCCTC CGAGAAGGGA CTGGAGTGGA
          TTACTACTGG AGCTGGATCC GGCAGCCCCC AGGGAAGGGA CTGGAGTGGA
          TTACTACTGG AGTTGGATCC GGCAGCCGCC AGGGAAGGGA CTGGAGTGGA
          TTATTACTGG AGCTGGATGC GGCAGCCCCC AGGGAAGGGG CTGGAGTGGA
          TTATTACTGG AATTGGATGC GGCTGTCCCC CGGGAAGGGA CTGGAGTGGA
          TTACTACTGG AGCTGGATCC GGCAGCCCCC AGGAAAGGGA CTGGAGTACA
          TTACTACTGG AGCTGGATCC GGCAGCCCCC AGGGAAGGGG CTGGAGTGGA
          TTACTATTGG AGTTGGATCC GGCAGCCCCC AGGGAAGGGA CTGGAATGGA
          TTACTACTGG AGTTGGATTC GGCAGCCCCC GGGGAAGGGA CTGGAGTGGA
          TCACTACTGG AGCTGGATCC GGCAGTCCCC AGGGAAGGGA CTGGAGTGGA
          TTACTACTGG AGCTGGATCC GGCAGACCCC AGGGAAGGGA CTGGAGTGGA
          CTATTACTGG AGCTGGATCC GGCAGTCCCC CGTGAAGGGA CTGGAATGGA
          CTATTACTGG AACTGGATCC GGCAGCCCCC CGGGAAGGGA CTGGAGTGGA
          TTCTTACTGG AATTGGATCC GGCAGACCCC CACGAGGGGA CTGGAGTGGA
          TTCTTACTGG AGTTGGATCC GGCAGCCCCC CGGGAAGGGG CTGGAATGGA
          TTATTACTGG AGCTGGATCC GGCAGCCCCC AGGGAAGGGG CTGGAGTGGA
          TTACTATTGG AGCTGGATCC GGCAGCCCCC AGGGAAGGGG CTGGAGTGGA
          TTATTACTGG AGCTGGATCC GGCAGCCCCC AGGGAAGGGG CTGGAGTGGA
          ATACTACTGG AGCTGGGTCC GCCAGCCCCC AGGGAAGGGA CTGGAGTGGA
          TTATTACTGG AGCTGGATCC GGCAGTCCCC CGGGAAGGGA ATGGAGTGGA
          TGACTACTGG AGTTGGATCC GACAGCCCCC AGGGAAGGGA CTGGAGTGGA
          TTATTACTGG AGCTGGATCC GACAGCCCCC AGGGAAGGGG CTGGAGTGGA
          TTACTACTGG AGCTGGATCC GGCAGCCCCC AGGAAAGGGA CTGGAGTATA
          TTACTGGTGG ACCTGGATCC GGCAGCCCCC AGGAAAGGGA CTGCAGTGGA
          TTACTACTGG AACTGGATCC GGCAGCCCCC AGGGAAGGGA CTGGAGTGGG
          TCACTACTGG AGCTGGATCC GGCAGTCCCC CGTGAAGGGA CTGGAGTGGA
          TTACTACTGG AGTTGGATCC GGCAGTCCCC AGGGAAGGGA CTGGAGTATA
          TTCTTACTGG AATTGGATCC GACAGACCCC CACGAGGGGA CTGGAGTGGA
          TTACTACTGG AGCTGGATCC GGCAGTCCCC AGGGAAGGGG CTGGAGTGGA
          TTCTTACTGG AATTGGATCC GACAGACCCC CACGAGGGGA CTGGAGTGGC
          CTTCTACTGG AATTGGATCC GGCAGACCCC CACGAGGGGA CTGGAGTGGA
          TCACTACTGG AGCTGGATCC GGCAGTCCCC AGGGAAGGGA CTGGAGTGGA
          ATATTACTGG AGCTGGATCC GGCAGTCCTC CGAGAAGGGA CTGGAGTGGA
          TTATTACTGG AGCTGGATCC GGCAGTCCTC CGAGAAGGGA CTGGAGTGGA
          TCACTACTGG AGCTGGATCC GGCAGTCCCC AGGGAGGGGA CTGGAATGGA
          TCACTACTGG AGTTGGATTC GGCAGCCCCC AGGGAAGGGA TTGGAGTGGA
          TTATTACTGG AGTTGGCTCC GTCACTCCCC CGCGAGGGGC CTCGAATTCG
          ATATTACTGG AGCTGGATCC GGCAGCCCCC AGGGAAGGGA CTGGAATATA
          TTCTTACTGG AATTGGATCC GTCAGACCCC CACGAGGGGA CTGGAGTGGA
          TTACTATTGG AGTTGGATCC GGCAGCCCCC AGGGAGGGGA CTGGAGTACA
          TAATTACTGG AGCTGGATCC GGCAGCCCCC CGGGAAGGGA CTGGAGTGGA
          TCACTACTGG ACTTGGATTC GGCAGCCCCC AGGGAAGGGA CTGGAGTGGA
          TTACTACTGG AGTTGGATCC GGCAGTCCCC AGGGAAGGGA CTGGAATATA
          TCACTACTGG AGCTGGATCC GGCAGCCCCC AGGGAAGGGA CTGGAGTGGA
          TTATTACTGG ACGTGGATCC GCCAGTCCCC CGGGAAGGGT CTGGAATGGA
          TTCTTACTGG AATTGGATCC GGCAGACCCC CACGAGGGGA CTGGAGTGGA
          TTCTTACTGG AATTGGATCC GGCAGACCCC CACGAGGGGA CTGGAGTGGA
          CTACTATTGG AGCTGGATCC GGCAGCCCCC AGGCAAGGGA CTGGAGTACA
          TTACTACTGG AGCTGGATCC GGCAGCCCCC AGGAAAGGGA CTGGAGTACA
          TTATTACTGG AGCTGGATCC GGCAGCCCCC AGGGAGGGGA CTGGAATGGA
          GTCTTACTGG AGCTGGATCC GGCAGTCCTC CGAGAAGGGA CTGGAGTGGA
          TTACTACTGG AGCTGGATCC GGCAGCCCCC AGGGAAGGGA CTGGAGTGGA
          TTACTACTGG AGCTGGATCC GGCAGCCCCC AGGCAAGGGA CTGGAGTACA
          TCACTACTGG AGCTGGATCC GGCAGTCCCC AGGGAAGGGA CTGGAGTGGA
          TTCTTACTGG AATTGGATCC GGCAGACCCC CACGAGGGGA CTGGAGTGGA
          TCACTACTGG AGCTGGATCC GGCAGTCCCC AGGGAAGGGA CTGGAGTGGA
          TTCCTACTGG AATTGGATCC GGCAGACCCC CACGAGGGGA CTGGAGTGGA
          TTATTACTGG AGCTGGATCC GGCAGACCCC CGGGAAGGGA CTGGAGTGGA
          CTACTACTGG ACTTGGATCC GGCAGTCCCC CGGAAAGGGA CTGGAGTGGA
          TCACTACTGG AGCTGGATCC GGCAGTCCCC AGGGAAGGGA CTGGAGTGGA
          TTACTACTGG AGCTGGATCC GGCAGCCCCC AGGGAAGGGA CTGGAGTGGA
          TTACTACTGG AGCTGGATCC GGCAGCCCCC TGGGAAGGGA CTGGAGTGGA
          CTACTATTGG AGCTGGATCC GGCAGCCCCC AGGCAAGGGA CTGGAGTACA
          TTCTTACTGG AATTGGATCC GGCAGACCCC CACGAGGGGA CTGGAGTGGA
          TTTCTACTGG AGCTGGATGC GGCAGCCCCC AGGGAAGGGG CTGGAGTGGA
          TTCTTACTGG AATTGGATCC GGCAGACCCC CACGAGGGGA CTGGAGTGGA
          TTATTACTGG AGTTGGATCC GGCAGCCCCC CGGGAAGGGC CTGGAATACA
          TTCTTACTGG AATTGGATCC GGCAGACCCC CACGAGGGGA CTGGAGTGGA
          TTCTTACTGG AATTGGATTC GCCAGACCCC CACGGGGGGA CTGGAGTGGC
          GACTTATTGG AGTTGGCTGC GCCTGTCCCC CGGGAAGGGA CTGGAATGGA
          TTACTACTGG AGTTGGATCC GGCTGCCCCC AGGGAAGGGA CTGGAGTACA
          TTATTACTGG AGCTGGATCC GGCAGCCCCC AGGGAAGGGG CTGGAGTGGA
          CTACTACTGG AGCTGGATCC GGCAGCCCCC AGGGAAGGGG CTGGAGTGGA
          TTATTACTGG AGCTGGATCC GACAGCCCCC AGGGAAGGGG CTGGAGTGGA
          TCACTACTGG AGCTGGATCC GGCAGTCCCC AGGGAGGGGA CTGGAATGGA
          TTATTACTGG AGCTGGATTC GACAGACCCC CGGGAAGGGG CTGGAGTGGA
          TTACTACTGG AGCTGGATCC GGCAGTCCCC AGGGAAGGGG CTGGAGTGGA
          TTCTTACTGG AATTGGATCC GGCAGACCCC CACGAGGGGA CTGGAGTGGA
          TTACTACTGG AGTTGGATCC GGCAGCCCCC AGGGAAGGGG CTGGAGTGGA
          TCACTACTGG AGCTGGATCC GGCAGTCCCC AGGGAGGGGA CTGGAATGGA
          TTACTACTGG AGCTGGATCC GGCAGCCCCC AGGGAAGGGG CTGGAGTGGG
          TTATTACTGG AGTTGGATCC GGCAGCCCCC CGGGAAGGGA CTGGAGTGGA
          TTCTTACTGG AATTGGATCC GCCAGACCCC CACGAGGGGA CTGGAGTGGA
          CTACTATTGG AGCTGGATCC GGCAGCCCCC AGGCAAGGGA CTGGAGTACA
          TTCTTACTGG AATTGGATTC GGCAGACCCC CACGAGGGGA CTGGAGTGGA
          TTACTACTGG AGCTGGATCA GGCAGCCCCC AGGGAAGGGA CTGGAATACA
          TTCTTACTGG AATTGGATCC GGCAGACCCC CACGAGGGGA CTGGAGTGGA
          TTACTACTGG AGCTGGATCC GGCAGCCCCC AGGGAAGGGA ATGGAGTGGA
          TTATTACTGG AGCTGGGTCC GGCAGGCCCC CGGAAAGGGA CTGGAATACA
          TTATTACTGG AGCTGGATCC GGCAGCCCCC AGGGAGGGGC CTGGAGTTCA
          TTATTACTGG ACGTGGATCC GCCAGTCCCC CGGGAAGGGT CTGGAATGGA
          ATATTACTGG AGCTGGATCC GGCAGCCCCC AGGGAAGGGA CTGGAATGGA
          TTATTACTGG AGCTGGATCC GGCAGTCCTC CGAGAAGGGA CTGGAGTGGA
          TTCTTACTGG AATTGGATCC GGCAGACCCC CACGAGGGGA CTGGAGTGGA
          TTATTACTGG AGCTGGATCC GGCAGCCCCC CGGGAAGGGC CTAGAATACA
          TTATTACTGG AATTGGATCC GACAGTCCCC CGCGAAGGGA CTGGAATGGA
          TTACTACTGG AGTTGGATCC GGCAGCCCCC AGGGAAGGGA CTGGAGTGGA
          TTATTACTGG AGTTGGATCC GGCAGCCCCC AGGGAAGGGA CTGGAGTGGA
          TTATTACTGG AGCTGGATCC GGCAGTCCCC CGTGAAGGGA CTGGAGTGGA
          TTCTTATTGG AATTGGATCC GGCAGACCCC CACGAGGGGA CTGGAGTGGA
          GACTTATTGG AGTTGGCTGC GCCTGTCTCC CGGGAAGGGA CTGGAATGGA
          TTACTACTGG AGCTGGCTCC GGCAGCCCCC AGGGAAGGGA CTGGAGTGGA
          TTATTACTGG AGCTGGATCC GGCAGCCCCC AGGGAAGGGG CTGGAGTGGA
          TCACTACTGG AGCTGGATCC GGCAGTCCCC AGGGAAGGGA CTGGAGTGGA
          CTATTACTGG AGCTGGCTCC GGCTGTCCCC CGTGAAGGGA CTGGAATGGA
          TTATTACTGG AGCTGGATCC GGCAGCCCCC CGGGAAGGGA CTGGAGTGGA
          TTATTACTGG AGTTGGATCC GGCAGCCCCC AGGGAAGGGG CTGGAGTGGA
          TTACTACTGG AGTTGGATCC GGCAGCCCCC AGGGAGGGGA CTGGAGTGGA
          TTCTTACTGG AATTGGATCC GGCAGACCCC CACGAGGGGA CTGGAGTGGA
          TTACTACTGG AGCTGGATCC GGCAGCCCCC AGGGAAGGGG CTGGAGTGGA
          TTACTACTGG AGCTGGATCC GGCAGCCCCC AGGGAAGGGG CTGGAGTGGA
          TTATTACTGG AGCTGGATCC GGCAGCCCCC AGGGAAGGGA CTGGAGTGGA
          TTACTACTGG AGCTGGATCC GGCAGCCCCC AGGGAAGGGA CTTGAATATA
          TTACTACTGG AGCTGGATCC GACAGCCCCC AGGGAAGGGA CTGGAATATA
          TTATTACTGG AGCTGGATCC GGCAGACCCC CGACAAGGGA CTGGAGTGGC
          TTACTACTGG AGCTGGCTCC GGCAGCCCCC AGGGAAGGGA CTGGAGTGGA
          TTATTACTGG AGTTGGATCC GGCAGTCCCC AGGGAGGGGA CTAGAATATA
          TTCTTACTGG AATTGGATCC GGCAGACCCC CACGAGGGGA CTGGAGTGGA
          TTACTACTGG AGCTGGATCC GGCAGTCCCC CGGGAAGGGA ATGGAGTACA
          TTATTACTGG AGCTGGATCC GGCAGCCCCC CGGGAAGGGA CTGGAGTGGA
          TAATTACTGG ACCTGGATCC GGCAGACCCC AGGGAAGGGA CTGGAGTGGA
          TTCTTACTGG AATTGGATCC GGCAGACCCC CACGAGGGGA CTGGAGTGGA
          TTCTTACTGG AATTGGATCC GGCAGACCCC CACGAGGGGA TTGGAGTGGA
          TTCTTACTGG AATTGGATCC GGCAGACCCC CACGAGGGGA CTGGAGTGGA
          TTCTTACTGG AATTGGATCC GGCAGACCCC CACGAGGGGA CTGGAGTGGA
          TCACTACTGG AGCTGGATCC GGCAGACCCC AGGGAAGGGA CTGGACTGGA
          TTCTTACTGG AATTGGATCC GGCAGACCCC CACGAGGGGA CTGGAGTGGA
          GTATTACTGG AGCTGGATCC GGCAGTCCCC CGTGAAGGGA CTGGAATGGA
          TTCTTACTGG AATTGGATCC GGCAGACCCC CACGAGGGGA CTGGAGTGGA
          TTACTACTGG AGCTGGATCC GGCAGTCCCC CGGGAAGGGA CTGGAGTGGA
          TTACTACTGG AGTTGGATCC GGCAGCCCCC AGGGAAGGGA CTGGAGTGGA
          TTACTACTGG AGTTGGATCC GGCAGTCCCC AAGAAAGGGA CTGGAGTTTA
          TTACTACTGG AGTTGGATCC GGCAGCCCCC AGGGAAGGGG CTGGAGTGGA
          TTATTACTGG AGCTGGATCC GCCAGTCCCC CGGGAAGGGA CTGGAGTGGA
          CTCTTACTGG AATTGGATCC GGCAGACCCC CACGAGGGGA CTGGAGTGGA
          TTACTACTGG AGCTGGATCC GGCAGCCCCC AGGGAAGGGA CTGGAGTGGA
          GACTTATTGG AGTTGGCTGC GCCTGTCCCC CGGGAAGGGA CTGGAATGGA
          TTCTTACTGG AATTGGATCC GACAGACCCC CACGAGGGGA CTGGAGTGGA
          TTATTACTGG AGCTGGATTC GACAGACCCC CGGGAAGGGG CTGGAGTGGA
          TTTTTACTGG AGCTGGATCC GGCAGCTCCC AGGAAAGGGA CTGCAGTGGA
          TCACTACTGG AGCTGGATCC GGCAGTCCCC AGGGAAGGGA CTGGAGTGGA
          TTACTACTGG AGTTGGATCC GGCAGCCCCC AGGGAAGGGA CTGGAGTGGA
          TTACTACTGG AGCTGGATCC GGCAGCCCCC AGGGAAGGGA CTGGAGTGGA
          TTACTACTGG AGCTGGATCC GGCAGCCCCC AGGGAAGGGG CTGGAGTGGA
          TTATTACTGG AATTGGATCC GGCAGACCCC CACGAGGGGA CTGGAGTGGA
          TTACTACTGG AGCTGGATTC GGCAGGCCCC AGGGAAGGGG CTGGAGTGGA
          TTACTACTGG AGCTGGATCC GGCAGCCCCC AGGGAAGGGA CTGGAATGGA
          TTCCTACTGG AGCTGGATCC GGCAGCCCCC AGGGAAGGGA CTGGAGTGGA
          TTATTACTGG AGCTGGATCC GACAGCCCCC AGGGAAGGGG CTGGAGTGGA
          TCACTACTGG AGCTGGATCC GGCAGTCCCC AGGGAAGGGA CTGGAGTGGA
          TTACTACTGG AGCTGGATCC GGCAGCCCCC CGGGAAGGGG CTCGAGTGGA
          TCACTACTGG AGTTGGATCC GACAGCCCCC AGGGAAGGGA CTGGAGTGGA
          TCACTACTGG AGCTGGATCC GGCAGTCCCC AGGGAAGGGA CTGGAGTGGA
          TTCTTACTGG AATTGGATTC GGCAGACCCC CACGAGGGGA CTGGAGTGGA
          TTATTACTGG AGCTGGATCC GGCAGCCCCC AGGGAAGGGG CTGGAGTGGA
          TTCTTATTGG AATTGGATCC GGCAGACCCC CACGAGGGGA CTGGAGTGGA
          TTATTACTGG AGCTGGATTC GACAGACCCC CGAGAAGGGG CTGGAGTGGA
          TTATTACTGG AGCTGGATCC GGCAGTCCCC CGGGAAGGGA CTGGAGTGGA
          TTATTATTGG AGTTGGATCC GACAGTCCCC AGGGAGGGGA CTGGAGTGGA
          TTACTACTGG AGTTGGATCC GGCAGCCCCC AGGGAAGGGA CTGGAGTTCA
          ATACTACTGG AGCTGGATCC GCCAGCCCCC AGGGAAGGGA CTGGAGTGGA
          TTACTACTGG AGCTGGATCC GGCAGCCCCC AGGGAAGGGA CTGGAGTGGA
          TTACTACTGG AGTTGGATCC GGCAGCCCCC AGGGAAGGGA CTGGAGTGGA
          TTTCTTCTGG AGCTGGATCC GGCAGCCCCC AGGGAAGGGA CTGGAGTGGA
          TTATTACTGG AGCTGGATTC GACAGACCCC CGGGAAGGGG ATGGAGTGGA
          TTCTTACTGG AATTGGATCC GGCAGACCCC CACGAGGGGA CTGGAGTGGA
          ATACTACTGG AGCTGGATCC GGCAGCCCCC AGGGAAGGGA CTGGAGTGGA
          TTACTACTGG AGTTGGATCC GGCAGTCCCC AGGGAAGGGA CTGGAATATA
          TTACTACTGG AGCTGGATCC GGCAGCCCCC AGGAAAGGGA CTGGAGTACA
          TCACTACTGG AGTTGGATTC GGCAGCCCCC AGGGAAGGGA TTGGAGTGGA
          TTCTTACTGG AATTGGATCC GGCAGACCCC CACGAGGGGA CTGGAGTGGA
          TTACTACTGG ACGTGGATCC GGCAGCCCCC AGGGAAGGGA CTGGAGTACA
          TTACTACTGG AGCTGGATCC GGCTGCCCCC AGGGAAGGGG CTGGAGTGGA
          TTCTTACTGG AATTGGATCC GGCAGACCCC CACGAGGGGA CTGGAGTGGA
          TTATTACTGG AGCTGGATCC GGCAGCCCCC CGGGAAGGGA CTGGAGTACA
          TTCTTACTGG AATTGGATCC GGCAGACCCC CACGAGGGGA CTGGAGTGGA
          TCACTACTGG AGCTGGATCC GGCAGTCCCC AGGGAAGGGA CTGGAGTGGA
          TTTCTACTGG AGCTGGATCC GGCAGTCTCC AGGGAAGGGA CTGGAGTGGA
          TTATTACTGG AGCTGGATCC GGCAGTCCTC CGAGAAGGGA CTGGAGTGGA
          TTTTTACTGG AGCTGGGTCC GGCTGTCCCC CGTGAAGGGA CTGGAATGGA
          TTACTATTGG AGCTGGATCC GGCAGCCCCC AGGGAGGGGA CTGGAGTGGA
          TCACTACTGG AGCTGGATCC GGCAGTCCCC AGGGAAGGGA CTGGAGTGGA
          TTATTACTGG AGCTGGATCC GGCAGCCCCC AGGGAAGGGG CTGGAGTGGA
          TTCTTATTGG AGTTGGCTCC GGCACTCCCC CGCGAGGGGC CTGGAATTCA
          GCACTACTGG AGCTGGATCC GGCAGCCCCC AGGGAAGGGA CTGGAGTGGA
          ATACTACTGG AGCTGGATCC GGCAGCCCCC AGGGAAGGGA CTGGAGTGGA
          TTCTTACTGG AATTGGATCC GGCAGACCCC CACGAGGGGA CTGGAGTGGA
          TTACTACTGG AGCTGGATCC GGCAGCCCCC AGGGAAGGGA CTGGAGTACA
          ATACTACTGG AGCTGGATCC GGCAGCCCCC AGGGAAGGGA CTGGAGTGGA
          TTACTACTGG AGCTGGATCC GGCAGACCCC CACGAGGGGA CTGGAGTGGA
          TTCTTACTGG AATTGGATCC GACAGACCCC CACGAGGGGA CTGGAGTGGC
          TTCTTACTGG AATTGGATCC GGCAGACCCC CACGAGGGGA CTGGAGTGGA
          ATACTACTGG AGCTGGATCC GGCAGCCCCC AGGGAAGGGA CTGGAGTGGA
          TACTTACTGG ACCTGGATCC GCCAGCCCCC CGGGAAGGGT CTGGAATGGA
          TTCTTACTGG AATTGGGTCC GACAGACCCC CACGAGGGGA CTGGAGTGGA
          TGACGACTGG AGCTGGATCC GGCAGCCCCC AGGGAAGGGA CTGGAGTGGA
          TTCTTACTGG AATTGGATCC GGCAGACCCC CACGAGGGGA CTGGAGTGGA
          TTACCACTGG ACTTGGATCC GGCAGCCCGC CGGGAAGGGA CTGGAGTGGA
          TTACTATTGG AGCTGGATCC GGCAGTCCCC AGGGAAGGGA CTGGAGTGGA
          TTATTACTGG AGCTGGATCC GGCAGCCCCC AGGGAAGGGG CTGGAGTGGA
          TTTTTACTGG AGTTGGATCC GACGGCCCCC CGGGAAGGGA CTGGAGTGGA
          TTACTACTGG AACTGGATTC GGCTGCCCCC AGGGAGGGGA CTGGAGTGGG
          TTACTACTGG AGCTGGATCA GGCAGCCCCC AGGGAAGGGA CTGGAATACA
          TTATTACTGG AGCTGGATCC GGCAGCCCCC CGGGAAGGGA CTGGAGTGGA
          TTCCTATTGG AATTGGATCC GGCAGACCCC CACGAGGGGA CTGGAGTGGA
          TTACTACTGG AGCTGGATCC GGCAGCCCCC AGGAAAGGGA CTGGAGTACA
          TCACTACTGG AGCTGGATCC GGCAGTCCCC AGGGAAGGGA CTGGAGTGGA
          TTATTACTGG AGCTGGATCC GGCAGCCCCC CGGGAAGGGA CTGGAGTGGA
          CTACTATTGG AGCTGGATCC GGCAGCCCCC AGGCAAGGGA CTGGAGTACA
          TTACTACTGG AGCTGGATCC GGCAGCCCCC AGGGAAGGGG CTGGAGTGGA
          TTACTACTGG AACTGGATCC GGCAGTCCCC AGGGATGGGA CTGGAGTGGA
          TTCCTACTGG AATTGGATCC GGCAGACCCC CACGAGGGGA CTGGAGTGGA
          TTTCTACTGG AGCTGGATCC GGCAGCCCCC AGGGAAGGGG CTGGAGTGGA
          TTACTACTGG AGCTGGATCC GGCAGCCCCC AGGGAAGGGA CTGGAATGGA
          TTCTTACTGG AGTTGGCTCC GGCACTCCCC CGCGAGGGGC CTGGAATTCA
          TTTCTACTGG AATTGGCTGC GGCTGACCCC CACGAGGGGA CTGGAGTGGA
          TTACTACTGG AGCTGGATCC GGCAGTCCCC AGGGAAGGGA CTGGAGTGGA
          ATACTACTGG AGTTGGATCC GGCAGCCCCC AGGGAAGGGA CTGGAGTGGA
          TTACTACTGG AGCTGGATCC GGCAGCCCCC AGGGAAGGGC CTGGAGTGGG
          CTATTACTGG AACTGGATCC GGCAGACCCC CACGAGGGGA CTGGAGTGGA
          TTATTACTGG AGCTGGATCC GGCAGCCCCC CGGGAAGGGA CTGGAGTGGA
          TTACTACTGG AGCTGGATCC GGCAGGCCCC AGGGAAGGGG CTGGAGTGGA
          GACTTATTGG AGTTGGCTGC GCCTGTCCCC CGGGAAGGGA CTGGAATGGA
          TTACTACTGG AGCTGGATCC GGCAGCCCCC CGGGAAGGGA CTGGAATGGA
          TTATTACTGG AGTTGGATCC GGCAGCCCCC AGGGAGGGGA CTGGAGTGGA
          TGACTACTGG ACTTGGATTC GGCAGGCCCC AGGAAAGGGA CCGGAGTGGA
          TTACTACTGG AGTTGGATCC GGCAGCCCCC AGGGAGGGGA CTGGAATGGA
          TTACTACTGG AACTGGATCC GGCAGTCCCC AGGGATGGGA CTGGAGTGGA
          CTACTACTGG AATTGGATCC GTCAGTCCCC AGGGAAGGGA CTGGAGTGGA
          TAACTACTGG AGCTGGATCC GGCAGCCCCC AGGGAAGGGA CTGGAGTGGA
          TTCCTACTGG AATTGGATCC GGCAGACCCC CACGAGGGGA CTGGAGTGGA
          TTACTACTGG AGCTGGATCC GGCAGCCCCC AGGGAAGGGA CTGGAATATA
          TTCTTACTGG AATTGGATCC GGCAGACCCC CACGAGGGGA CTGGAGTGGA
          TTTTTACTGG AGTTGGATCC GGCAGTCCCC CGGGAAGGGA CTGGAATATA
          TTATTACTGG AGCTGGATCC GGCAGTCCCC CGTGAAGGGA CTGGAGTGGA
          GACTTATTGG AGTTGGCTGC GCCTGTCCCC CGGGAAGGGA CTGGAGTGGA
          TTCTTACTGG AATTGGATCC GGCAGACCCC CACGAGGGGA CTGGAGTGGA
          TTATTATTGG AGCTGGGTCC GGCTGCCCCC AGGGAAGGGA CTGGAGTATA
          TTATTACTGG AGCTGGATCC GGCAGCCCCC AGGGAAGGGG CTGGAGTGGA
          TTTCTACTGG AACTGGATCC GGCAGACCCC CGGGAAGGGA CTGGAGTGGA
          TTCTTACTGG AATTGGATTC GGCAGACCCC CACGAGGGGA CTGGAGTGGA
          TTCTTACTGG AATTGGATCC GGCAGACCCC CACGAGGGGA CTGGAGTGGA
          CTATTACTGG AGCTGGATCC GGCAGACCCC CACGAGGGGA CTTGAGTGGA
          TTACTACTGG AGCTGGATCC GACAGTCCCC CGGGAAGGGT CTGGAGTGGA
          TTACTACTGG AGCTGGATCC GGCAGCCCCC AGGGAAGGGG CTGGAGTGGA
          TTCTTACTGG AGTTGGCTTC GGCACTCCCC CGCGAGGGGC CTGGAATTCA
          TCACTACTGG AGCTGGATCC GGCAGTCCCC AGGGAAGGGA CTGGAGTGGA
          CTACTACTGG AACTGGATCC GGCAGCCCCC AGGGAAGGGA CTGGAGTGGA
          TCACTACTGG AGCTGGATCC GGCAGTCCCC AGGGAAGGGA CTGGAGTGGA
          TTACTACTGG AGTTGGATCC GGCAGCCCCC AGGGAAGGGA CTGGAGTGGA
          TTACTACTGG AGCTGGATCC GGCAGCCCCC AGGGAAGGGA CTGGAATACA
          TTCTTACTGG AATTGGATTC GGCAGACCCC CACGAGGGGA CTGGAGTGGA
          TTATTACTGG AGCTGGATCC GGCAGCCCCC CGGGAAGGGA CTGGAGTATA
          TTACTTCTGG AGCTGGATCC GGCAGTCCCC CGTGAAGGGA CTGGAGTGGA
          TCACTACTGG AGCTGGATCC GGCAGTCCCC AGGGAAGGGA CTGGAGTGGA
          GACGTATTGG AGTTGGCTGC GCCTGTCCCC CGGGAAGGGA CTGGAGTGGC
          TTATTACTGG AGCTGGATTC GACAGACCCC CGAGAAGGGG CTGGAGTGGA
          TTACTACTGG AGTTGGCTCC GGCAGCCCCC AGGGAGGGGA CTGGAGTGGA
          CTATTACTGG AGTTGGATCC GGCAGCCCCC CGGGAAGGGA CTGGAGTGGA
          TTCTTACTGG AATTGGATCC GGCAGACCCC CACGAGGGGA CTGGAGTGGA
          TTATTACTGG ACGTGGATCC GCCAGTCCCC CGGGAAGGGT CTGGAATGGA
          TCACTACTGG AGTTGGATCC GGCAGCCCCC AGGAAGGGGA CTGGAGTGGA
          TTACTACTGG AGCTGGATCC GGCAGCCCCC AGGGAAGGGA CTGGAGTGGA
          ATACTACTGG ACCTGGATCC GGCAGCCCCG AGGGAAGGGA CTGGAGTGGA
          TTATTACTGG ACGTGGATCC GCCAGTCCCC CGGGAAGGGT CTGGAATGGA
          TTACTACTGG AGCTGGATCC GGCAGCCCCC AGGGAAGGGA CTGGAGTGGA
          TTACTACTGG AGCTGGATCC GGCAGTCCCC AGGGAAGGGA CTGGAGTGGA
          TTCTTATTGG AATTGGATCC GGCAGACCCC CACGAGGGGA CTGGAGTGGA
          TTACTACTGG AGCTGGATCC GGCAGCCCCC AGGGAAGGGA CTTGAATATA
          TTTCTACTGG AGCTGGATCC GGCAGCCCGC CGGGAAGGGA CTGGAGTACA
          TTATTACTGG AACTGGATCC GCCTGCCACC CGGGAAGGGA CTGGAGTGGA
          TTACTACTGG AGCTGGATCC GGCAGACCCC AGGGAAGGCA CTAGAGTGGA
          CACTTATTGG AGTTGGCTGC GCCTGTCCCC CGGAAAGGGC CTGGAGTGGA
          TTACTACTGG AGCTGGATCC GGCAGCCCCC AGGGAAGGGA CTGGAGTGGA
          TTACTACTGG AGCTGGATCC GGCAGCTCCC AGGAAAGGGA CTGGAGTACA
          TTACTACTGG AGCTGGATCC GGCAGCCCCC AGGGAAGGGA CTGGAGTCGC
          ATACTACTGG AGCTGGATCC GCCAGCCCCC AGGGAAGGGA CTGGAGTGGA
          TTTTTACTGG AGCTGGCTCC GGCAGTCCTC CGAGAAGGGA CTGGAGTGGA
          TTACTACTGG AGCTGGATCC GGCAGCCCCC AGGGAAGGGA CTGGAATACA
          TTCTTACTGG AATTGGATCC GACAGACCCC CACGAGGGGA CTGGAGTGGA
          TTATTACTGG AGTTGGATCC GGCTGCCCCC AGGGAGGGGA CTGGAATATA
          CTACTACTGG AGCTGGATCC GGCAGCCCCC AGGGAAGGGA CTGGAGTACA
          TTCTTACTGG AATTGGATCC GGCAGACCCC CACGAGGGGA CTGGAGTGGA
          TTACTACTGG AGCTGGATCC GGCAGTCCCC AGGGAAGGGG CTGGAGTGGA
          TTACTACTGG AGCTGGATCC GGCTGCCCCC AGGGAAGGGC CTGGAGTGGA
          TTCTTACTGG AATTGGATCC GGCAGACCCC CACGGGGGGA CTGGAGTGGA
          TTACTACTGG AGCTGGATCC GGCAGCCCCC AGGGAAGGGA CTGGAGTATA
          TTACTACTGG AGCTGGATCC GGCAGCCCCC AGGGAAGGGA CTGGAGTGGA
          TTACTACTGG AGCTGGATCC GGCAGTCCCC AGGGAAGGGC CTGGAGTGGG
          TTATTATTGG AGCTGGATCC GGCAGCCCCC AGGGAAGGGA CTGGAGTGGA
          TTCTTACTGG AATTGGATCC GGCAGACCCC CACGAGGGGA CTGGAGTGGA
          CTATTACTGG AACTGGATCC GGCAGCCCCC CGGGAAGGGA CTGGAGTGGA
          GACTTATTGG AGTTGGCTGC GGCTGTCCCC CGGGAAGGGA CTGGAGTGGA
          TTCTTACTGG AATTGGATCC GGCAGACCCC CACGAGGGGA CTGGAGTGGA
          TTATTACTGG ACCTGGATCC GGCAGCCCCC CGGCAAGGGA CTGGAATTTC
          TTACTACTGG AGCTGGATCC GGCAGCCCCC AGGGAAGGGA CTAGAGTGGA
          TTACTACTGG AGCTGGATCC GGCAGGTCGC CGGGAAGGGA CTGCAGTGGA
          GTCTTACTGG AATTGGATCC GACAGACCCC CACCAGGGGA CTGGAGTGGA
          TTACTACTGG AGTTGGATCC GGCAGCCCCC AGGGAAGGGG CTGGAGTGGA
          TCATTACTGG AGCTGGATCC GGCAGTCCTC CGAGAAGGGA CTGGAGTGGA
          TTCTTACTGG AATTGGATCC GACAGACCCC CACGAGGGGA CTGGAGTGGA
          TTATTACTGG ACCTGGATCC GGCAGACCCC CGGGAAGGGA CTGGAATACA
          TTATTACTGG AGCTGGATCC GGCAGCCCCC CGGGAAGGGA CTGGAATGGA
          TTATTACTGG AGCTGGATCC GGCAGACCCC CGGGAAGGGA CTGGAGTGGA
          TTATTACTGG AGTTGGCTCC GGCAGTCCCC CGCGAGGGGC CTGGAATTCA
          TTCTTACTGG AATTGGATCC GGCAGACCCC CACGAGGGGA CTGGAGTGGA
          TTACTACTGG AGCTGGATCC GGCAGCCCCC AGGGAAGGGA CTGGAGTGGA
          TCACTACTGG AGCTGGATCC GGCAGTCCCC AGGGAAGGGA CTGGAGTGGA
          TTACTACTGG AGCTGGATCC GGCAGACCCC AGGGAAGGAA CCGGAGTGGA
          TTACTACTGG AGCTGGATCC GGCAGTCCCC AGGGAAGGGA CTGGAGTGGA
          CTACTCTTGG GGCTGGATCC GGAAGCCCCC AGGGATGGGA CTGGAGTGGA
          TCACTACTGG AGCTGGATCC GGCAGTCCCC AGGGAAGGGA CTGGAGTGGA
          TCACTACTGG AGCTGGATCC GCCAGCCCCC AGGGAAGGGA CTGGAATGGA
          TTACTACTGG AGCTGGATCC GGCAGTCCCC AGGGAAGGGC CTGGAGTGGG
          TTCTTACTGG AATTGGATCC GGCAGACCCC CACGAGGGGA CTGGAGTGGA
          TTCTTACTGG AATTGGATCC GGCAGACCCC CACGAGGGGA CTGGAGTGGA
          TTATTACTGG AGTTGGATCC GGCAGCCCCC AGGGAAGGGA CTGGAGTGGA
          TTATTACTGG AGCTGGATCC GGCAGCCCCC CGGGAAGGGC CTAGAATACA
          TTACTACTGG AGCTGGATCC GGCAGCCCCC AGGGAAGGGG CTGGAGTGGG
          TCACTACTGG AGCTGGATCC GGCAGTCCCC AGGGAGGGGA CTGGAATGGA
          TTACTATTGG AGCTGGATCC GGCAGCCCCC AGGGAAGGGA CTGGAATACA
          TTACTACTGG AACTGGGTCC GGCAGCCCCC AGGGAAGGGA CTGGAGTACA
          TTACTACTGG AGTTGGATCC GGCAGCCCCC AGGGAAGGGA CTGGAGTGGA
          TTATTACTGG AGTTGGATCC GGCAGCCCCC AGGGAGGGGA CTGGAATATA
          CTACTACTGG AGCTGGATCC GGCAGCCCCC AGGGAAGGGG CTGGAGTGGA
          TTATTACTGG AGTTGGATCC GGCAGGCCCC AGGGAGGGGA CTGGAGTGGA
          TTTTTACTGG AATTGGATCC GGCAGACCCC CACGAGGGGA CTGGAGTGGA
          TAATTACTGG AATTGGATCC GTCAGACCCC CACGAGGGGA CTGGAGTGGA
          GACTTATTGG AGTTGGCTGC GCCTGTCCCC CGGGAAGGGA CTGGAGTGGA
          CTATTACTGG AGCTGGATCC GACAGTCCCC CGTGAAGGGA CTGGAATGGA
          GTACTACTGG AGCTGGATCC GGCAGCCCCC AGGGAAGGGA CTGGAGTGGA
          TTCTTACTGG AATTGGATCC GTCAGACCCC CACGAGGGGA CTGGAGTGGA
          TTACTACTGG AGTTGGATCC GGCTGCCCGC CGGGAAGCAA CTGGAGTGGA
          TTACTACTGG AGTTGGATCC GGCAGCCCCC AGGGAAGGGA CTGGAGTGGA
          TTACTACTGG AGTTGGATCC GGCAGTCCCC AGGGAAGGGA CTGGAATATA
          TTACTACTGG AGCTGGATCC GGCAGCCCCC AGGGAAGGGA CTGGAGTACA
          TTACTACTGG ACGTGGATCC GGCAGCCCCC AGGAAAGGGA CTGGAGTATA
          TTCTTACTGG AATTGGATCC GACAGACCCC CACGAGGGGA CTGGAGTGGA
          TTACTACTGG AGCTGGATCC GGCAGACCCC AGGGAAGGGA CTGGAGTGGA
          TTACTACTGG AGCTGGATCC GGCAGCCCCC AGGGAAGGGA CTGGAGTACA
          CTATTACTGG AGCTGGATCC GGCAGACCCC CGGGAAGGGC CTGGAATACA
          ATACTACTGG AGCTGGATCC GGCAGCCCCC AGGGAAGGGA CTGGAGTGGA
          TTACTACTGG AGCTGGATCC GGCAGCCCCC AGGGAAGGGA CTTGAGTGGA
          TTTTTACTGG AATTGGGTCC GGCAGACCCC CACGGGGGGC CGTGAGTGGA
          TTACTACTGG AGCTGGATCC GGCAGCCCCC AGGGAAGGGA CTGGAGTGGA
          TTACTACTGG AGCTGGATCC GGCAGCCCCC AGGGAAGGGA ATGGAGTGGA
          TTACTACTGG AGCTGGATCC GACAGCCCCC AGGGAAGGGA CTGGAGTGGA
          ATACTACTGG AGCTGGATCC GCCAGCCCCC AGGGAAGGGA CTGGAGTGGA
          TTACTACTGG AGCTGGATCC GGCAGCCCCC AGGGAAGGGA CTGGAATATA
          TTCTTACTGG AATTGGATCC GGCAGACCCC CACGAGGGGA CTGGAGTGGA
          GACTTATTGG AGTTGGCTGC GCCTGTCCCC CGGGAAGGGA CTGGAGTGGA
          TTATTACTGG AGTTGGATCC GGCAGGCCCC AGGGAGGGGA CTGGAGTGGA
          GACTTATTGG AGTTGGCTGC GCCTGTCCCC CGGGAAGGGA CTGGAATGGA
          TTACTACTGG AGCTGGATCC GGCAGCCCCC AGGGAAGGGA CTGGAATATA
          TTATTACTGG AGCTGGATCC GGCAGTCCCC CGTGAAGGGA CTGGAGTGGA
          TTACTACTGG AGTTGGATCC GGCAGCCCCC AGGGAGGGGA CTGGAATATA
          TTCTTACTGG AATTGGATTC GGCAGACCCC CACGAGGGGA CGTGAGTGGA
          TTACTACTGG AGCTGGATCC GGCAGCCCGC CGGGAAGGGG ATGGAGTGGA
          TTACTACTGG AGCTGGATCC GGCAGCCCCC CGGGAGGGGA CTGCAGTGGA
          TTATTACTGG AATTGGATCC GGCAGACCCC CACGAGGGGA CTGGAGTGGA
          TTACTACTGG AGCTGGATCC GGCAGCCCCC AGGGAAGGGA CTGGAGTGGA
          TTACTACTGG AGCTGGATCC GGCAGCCCCC AGGGAAGGGA CTGGAGTGGA
          TTCTTACTGG AATTGGATCC GGCAGACCCC CACGAGGGGA CTGGAGTGGA
          TTATTACTGG AGCTGGATCC GGCAGTCCCC CGGGAAGGGA CTGGAATACA
          TTATTACTGG AGTTGGATCC GGCAGCCCCC AGGGAGGGGA CTGGAATATA
          TTACTACTGG AACTGGATCC GGCAGCCCCC AGGGAAGGGA CTGGAGTGGA
          TCACTACTGG AGCTGGATCC GGCAGCCCCC AGGGAAGGGA CTGCAATATA
          TTACTACTGG AACTGGATCC GGCAGCCCCC AGGGAAGGGA CTGGAGTGGA
          TACCTATTGG AGTTGGCTGC GACTGTCCCC CGGGAAGGGA CTGGAGTGGA
          TTACTATTGG AGTTGGATCC GGCAGACCCC CACGAGGGGA CTGGAGTGGA
          TTCCTACTGG AACTGGATCC GGCAGCCCCC AGGGAAGGGA CTGGAATGGG
          TTACTACTGG AGTTGGATCC GGCAGCCCCC AGGGAAGGGG CTGGAGTGGA
          TTCTTACTGG AATTGGATCC GGCAGACCCC CACGAGGGGA CTGGAGTGGA
          TCACTACTGG AGCTGGATCC GGCAGTCCCC AGGGAAGGGA CTGGAGTGGA
          TTCTTACTGG AATTGGATCC GGCAGACGCC CACGAGGGGA CTGGAGTGGA
          TTACTACTGG AGCTGGATCC GGCAGCCCCC AGGGAAGGGA CTGGAGTGGA
          CTATTACTGG ACCTGGATCC GGCAGCCCCC CGGGAAGGGA CTGGAGTGGA
          TTACTACTGG AGCTGGATCC GGCAGTCCCC AGGGAAGGGC CTGGAGTGGG
          TTACTACTGG AGCTGGATCC GGCAGCCCCC AGGGAAGGGA CTGGAGTGGA
          TTACTACTGG AGCTGGCTCC GGCAGTCCCC AGGGAAGGGG CTGGAGTGGA
          TTATTACTGG AGCTGGATCC GACAGCCCCC AGGGAAGGGG CTGGAGTGGA
          TTCTTACTGG AATTGGATCC GTCAGACCCC CACGAGGGGA CTGGAGTGGA
          TTACTACTGG AGTTGGATCC GGCAGCCCCC AGGACAGGGA CTGGAATATA
          TTTTTACTGG AGTTGGCTCC GACTGTCCCC CGGGACGGGA CTGGAATTCA
          TTATTACTGG AGCTGGATCC GCCAGTCCCC CGGGAAGGGA CTGGAGTGGA
          TTCTTACTGG AATTGGATCC GGCAGACCCC CACGAGGGGA CTGGAGTGGA
          TTATTACTGG AGCTGGATAC GGCAGTCCCC AGGGAGGGGA CTGGAGTGGA
          TTCTTACTGG AGTTGGCTCC GCCACTCCCC CGCGAGGGGT CTGGAATTCA
          TTATTACTGG AGCTGGATCC GACAGCCCCC AGGGAAGGGG CTGGAGTGGA
          TTACTACTGG AGTTGGATCC GGCAGCCCCC AGGGAGGGGA CTGGAGTGGA
          CTATTATTGG AGCTGGATCC GACATCCCCC CGGGAAGGGA CTCGAGTGGA
          TTACTACTGG AGCTGGATCC GGCAGTCCCC AGGGAAGGGC CTGGAGTGGG
          TTATTATTGG ACCTGGATCC GGCAGTCCCC CGGGAAGGGA CTGGAGTTCA
          TTCTTACTGG AATTGGATCC GGCAGACCCC CACGAGGGGA CTGGAGTGGA
          TTACTACTGG AGCTGGATCC GGCAGCCCCC AGGGAAGGGA ATGGAGTGGA
          TTACTACTGG AGCTGGATCC GGCAGCCCCC AGGCAAGGGA CTGGAGTACA
          ATATTATTGG AATTGGTTCC GGCAGACCCC AGGGAAGGGA CTGGAATGGA
          GACTTATTGG AGTTGGCTGC GCCTGTCCCC CGGGAAGGGA CTGGAGTGGA
          TTATTACTGG AGCTGGATCC GGCAGTCCCC CGGGAAGGGA CTGGAATACA
          TTATTACTGG AGCTGGATCC GGCAGTCCCC AGGGAAGGGC CTGGAGTGGG
          TTATTACTGG AGTTGGATCC GGCAGCCCCC AGGGAGGGGA CTGGAATATA
          TTCCTATTGG AATTGGATCC GGCAGACCCC CACGAGGGGA CTGGAGTGGA
          TTACTACTGG AGCTGGATCC GGCAGCCCCC AGGGAAGGGA CTGGAGTACA
          TTACTACTGG AGCTGGATCC GGCTACCCCC AGGGAAGGGG CTGGAGTGGA
          TTACTACTGG AGCTGGATCC GGCAGCCCCC AGGGAAGGGG CTGGAGTGGA
          AAACTACTGG AGTTGGATCC GGCAGTCCCC AGGAAAGGGA CTGGAGTGGC
          TTACTACTGG AGTTGGATCC GGCAGCCCCC AGGGAAGGGA CTGGAATACA
          TTACTATTGG AGCTGGATCC GGCAGCCCCC AGGGAGGGGA CTGGAGTGGA
          ATACTACTGG AGCTGGATCC GGCAGCCCCC AGGGAAGGGA CTGGAGTGGA
          TCACTATTGG AGTTGGATCC GGCAGTCCCC AGGGAAGGGA CTGGAGTGGA
          TTATTACTGG AGTTGGATCC GGCAGTCCCC AGGGAGGGGA CTAGAATATA
          TCACTACTGG AGCTGGATCC GGCAGTCCCC AGGGAAGGGA CTGGAGTGGA
          TTACTACTGG AGCTGGATCC GGCAGTCCCC AGGGAAGGGC CTGGAGTGGG
          TTACTACTGG AACTGGGTCC GGCAGCCCCC AGGGAAGGGA CTGGAGTGGA
          TTATTACTGG AGCTGGATCC GACAGCCCCC CGGGAAGGGA CTGGAGTGGA
          TTACTACTGG AGCTGGATCC GGCAGCCCCC AGGAAAGGGA CTGGAGTACA
          GACTTATTGG AGTTGGCTGC GCCTGTCTCC CGGGAAGGGA CTGGAGTGGA
          TTACTACTGG AACTGGATTC GGCTGCCCCC AGGGAGGGGA CTGGAGTGGG
          TTATTACTGG AGTTGGATCC GGCAGCCCCC AGGGAGGGGA CTGGAATATA
          TTATTACTGG AGCTGGATCC GGCAGCCCCC AGGGAAGGGG CTGGAGTGGA
          TTACTACTGG ACGTGGATCC GGCAGCTCCC AGGGAAGGGA CTGGAGTACA
          TTATTACTGG AGCTGGATCC GGCAGTCCCC CGGGAAGGGA CTGGAGTGGA
          TTACTACTGG AGCTGGATCC GGCAGCCCCC AGGGAAGGGA CTGGAGTGGA
          TTATTACTGG AGTTGGCTCC GGCAGTCCCC CGCGAGGGGC CTCGAATTCA
          TTCTTACTGG AATTGGATCC GGCAGACCCC CACGAGGGGA CTGGAGTGGA
          TTACTACTGG AGCTGGATCC GGCAGCCCCC AGGAAAGGGA CTGGAGTACA
          TTACTTCTGG AGCTGGATCC GGCAGCCCCC AGGGAAGGGG CTGGAGTGGA
          TTATTACTGG AACTGGATCC GCCTGCCACC CGGGAAGGGA CTGGAGTGGA
          CTATTACTGG AGCTGGATCC GGCAGACCCC CACGAGGGGA CTTGAGTGGA

          TTGGGTATAT CTATTACAGT GGGAGCACCA ACTACAACCC CTCCCTCAAG
          TCGGCTATAT GTATTACGCT GGGAGCTCGA ACTACAATCC CTCCCTCAAG
          TTGGCTATAT GTATTACGCT GGTAGCTCTA ACTACAATCC TTCCCTCAAG
          TTGGCTATAT CTATTACGCG GGAACCACCA ACTACAACCC CGCCCTCAAG
          TTGGGTACAT CTATGTCAGT GGGAGCACCA ACTACAACCC CTCCCTCAAG
          TTGGCTATAT GTATTACGCT GGAAGCTCTA ACTACAATCC TTCCCTCAAG
          TTGGCTATAT CTATTACGCT GGAACCACCA ACTACAACCC CGCCCTCAAG
          TTGGCTATAT CTATTACGCT GGAACCACCA ACTACAACCC CGCCCTCAAG
          TTGGCTATGT CTTTCACACT GGAGAGACCA CCTACAGCCC CTCCCTCCAG
          TTGGCTATAT CTATTACTCT GGAAGCACCA ACTACAACCC CGCCCTCAAG
          TTGGCTATAT CTATTACGCT GGAAGCACCA ACTACAACCC CGCCCTCAAG
          TTGGCTATAT CTATTACGCT GGAACCACCA GCTACAACCC CGCCCTCAAG
          TTGGGTATAT GTATTACGCT GGGAGCACCA ACTACAACCC CTCCCTCGAG
          TTGGCTATAT CTATTACGCT GGAGACACCA ACTATAATCC CTCCCTCAGG
          TTGCATATAT CTATTATACT GGGGAAGCCC ACTACAGTCC CTCCCTCAGG
          TTGGATATAT GTATTACGCT GGGAGCTCTA ACTACAACCC GTCCCTCATG
          TTGGCTATAT CTATCACGCT GGAGACACCA ACTACAACCC CTCCCTTCAG
          TTGGCTATAT GTATTACGCT GGAAGCTCTA ACTACAATCC TTCCCTCAAG
          TTGGCTATGT CTATCACGCT GGAGACACCA ACTACAACCC CTCCCTCAAG
          TTGGCTATAT CTATTACGCT GGGACCACCA ACTACAACCC CGCCCTCAAG
          TTGGCTATAT CTTTCACACT GGAGAGACCC GCTACAACCC CTCCCTCCAG
          TTGGATATAT GTACTACGCT GGGAGCAGCG ACTACAACCC CTCCCTCAAG
          TTGGGTATAT GTATTACGCT GGGAGTTCCA ACTACAATTC CTCCCTCAAG
          TTGGGTATAT GTACTACGCT GGGAGTTCTG ACTACAATCC TTCCCTCAAG
          TTGGATATAT TTATTATACT GGAGAAACGC ACTATAATCC GTCCCTCCAG
          TTGGCTATAT GTATTACGCT GGGACAACCA ACTACAACCC CTCCCTCGAG
          TTGGCTACAT GTATTACGCT GGGGGCTCTG ACTACAATCC TTCCCTCAAG
          TTGGGTATAT GTATTACGCT GGGGACACCA ACTACAACCC CTCCCTCAAG
          TCGGCTATAT GTATTACGCT GGGAGCTCCA ACTACAACCC CTCCCTCAAG
          TTGGATATAT GTATTATGCT GGGGACACCA GCTACAACCC CTCCCTCAAG
          TAGGGCATAT CTATTATAGT GGGAGCACGA ACTACAACCC CTCCCTCACG
          TTGGCTATGT CTTTCACACC GGATACACCA ACTACAGTCC GTCCCTGCAG
          TTGGCTATAT CTATCACGCT GGAGACACCA ACTACAATCC CTCCCTCAAG
          TTGGCTATAT TTATTACGCT GGCACCACCA ACTACAACCC CGCCCTCAAG
          TAGGCTATGT CTATCACACT GGAGAGACGC ACTACAACCC CTCCCTGACG
          TTGGGTATAT GTACTACGCT GGGAGTTCTG ACTACAATCC TTCCCTCAAG
          TTGGCTATAT GTATTACGCT GGGAGCTCTA ACTACAATCC CTCCCTCAAG
          TTGGGTATAT GTACTACGCT GGGAGTTCTG ACTACAATCC TTCCCTCAAG
          TTGGCTACAT GTATTTCGCT GGGGACACCA ACTACAACCC CTCCCTCAAG
          TTGGCTATAT CTATTACACT GGAGAGACCA ACTACAACCC CTCCCTGAAG
          TTGGGTATAT CTATTACGCT GGGAGCACCA ACTACAACCC CTCCCTCAAG
          TTGGGTATAT GTATTACGCT GGGAGCTCTA ACTACAATCC CTCCCTCAAG
          TTGGGTATAT GTACTACGCT GGGACCACCA ACTACAACCC CTCCCTCGAG
          TTGGCTATGT CTATTACAAT GGGAACGTCT ACTATAATCC CTCCCTCAAG
          TTGGATATAT CTATTACAGT GGGAGCACCA ACTATAACCC CTCCCTCAAG
          TTGGCTATAT CTATTACGCT GGAGACACCA ACTACAACCC CTCCCTCGAG
          TTGGATATAT GTATTATGCT GGGACCACCG ACTACAACCC CTCCCTCAGG
          TTGGCTATGT CTATTACGCT GGAACCACCA ACTACAACCC CGCCCTCAGC
          TTGGGTATAT GTATTACGCT GGGAGCTCTA ACTACAATCC CTCCCTCAAG
          TTGGCTATTC CTATTACGCT GGAACCACCA GCTACAACCC CGCCCTCAAG
          TTGGCTATAT CTATTACGCT GGAACCACCA ACTACAACCC CGCCCTCAAG
          TTGGGTACAT CTATTACGCT GGGGATACCA GCTACAATCC CTCCCTCAAG
          TTGGCTATAT CTATCACACT GGAGAGACCC ACTACAACCC CTCCCTCCAG
          TTGGCTATAT CTTTCACACT GGAGAGACCC GCTACAACCC CTCCCTCCAG
          TTGGATATAT GTATTACGCT GGGGACACCA GCTACAACCC CTCCCTCAAG
          TTGGGTATAT GTATTACGCT GGCAGCTCCA ACTACAATGC CTCCCTCAAG
          TTGGTTATAT CTATCACGCT GGAGACACCA GTTACAACCC CTCCCTCCAG
          TGGGGTATAT GTATTACGCT GGGACTACCG ACTACAACCC CTCCCTCAAG
          TTGGCTATAT CTATTACACT GGAACCACCA ACTACAGCCC CGCCCTCAAG
          TTGGATACAT GTATTACGCT GGGACCACCA ACTATAACCC CTCCCTCACG
          TTGGCTATAT CTATTACACT GGAGAAACCA ACTACAACCC CTCCCTCAAG
          TTGGCAATAT CTATTACGGG GGAAGCACCA GTTACAATGC CTCCCTCAGG
          TTGGGTATAT GTATTACGCT GGGAGCACCA ACTACAACCC CTCCCTCAAG
          TTGGCTATAT CTATTACACT GGAGAAACAC ACTACAACCC CTCCCTCCAG
          TTGGCCATGT CTTTCACACT GGATACGCCC AGTACAACCC CTCCCTCCAG
          TTGGCTATAT CTATTACGCT GGAACCACCA ACTACAACCC CGCCCTCAAG
          TTGGCTATAT CTATTACGCC GGAACCACCA ACTACAACCC CGCCCTCAAG
          TTGGGTATAT GTATTACGCT GGGACAACCA ACTACAACCC CTCCCTCAAC
          TTGGCTATAT GTATTACGCT GGGACAACCA ACTACAACCC CTCCCTCGAG
          TTGGGTATGT CCATTACGGT GGGAGCACCA ACTACAATCC CTCCCTCAAG
          TTGGCTATAT CTATCACACT GGAGAGACCC ACTACAACCC CTCCCTCCAG
          TTGGGAATAT CTATTACAGT GGGAGCACCA ACTACAATCC CTCCCTCAGG
          TTGGGTATAT GTATTACGCT GGGACAACCA ACTACAACCC CTCCCTCAAC
          TTGGGTACAT CTATTACGCT GGGGATACCA GCTACAATCC CTCCCTCAAG
          TTGGATATGT CTATTATGCT GGAACCACCA ACTACAACCC CGCCCTCAAC
          TTGGGTACAT CTATTACGCT GGGGATACCA GCTACAATCC CTCCCTCAAG
          TTGGCTATAT CTATTACGCT GGAACCACCA ACTACAACCC CGCCCTCAAG
          TTGGCTATAT CTATTACGCT GGAGACACCA ACTACAACCC CTCCCTCGAA
          TTGGATATAT CTTTTACAGT GGGAGCACCA ACTACAATCC CTCCCTCAAG
          TTGGGTACAT CTATTACGCT GGGGATACCA GCTACAATCC CTCCCTCAAG
          TTGGCTATAT CTATCACGCT GGAGACACCA ACTACAATCC CTCCCTCAAG
          TTGGCTATAT GTATTACGCT GGGGACACCA ACTACAACCC GTCCCTCAAG
          TTGGGTATAT GTATTACGCT GGGACAACCA ACTACAACCC CTCCCTCAAC
          TTGGCTATAT CTATTACGCT GGAACCACCA ACTACAACCC CGCCCTCAAG
          TTGGGTATAT GTACTACGCT GGGAGTTCTA ATTACAATCC TTCCCTCGAG
          TTGGCTATAT CTATTACGCT GGAACCACCA ACTACAACCC CGCCCTCAAG
          TTGGCTATAT CTATCACACT GGAGAGACCA ACTACAACCC CTCCCTCAAG
          TTGGCTATAT CTATTACGCT GGAACCACCG GCTACAACCC CGCCCTCAAG
          TCGGCTATGT CTATCACGCT GGGACCACCA ACTACAATCC CGCCCTCAAG
          TTGGCTATGT CTTTCATACT GGATACACCA ATTACAGTCC CTCCCTGAAG
          TTGGATATAT GTATTATGCT GGGACCACCA ACTACAACCC CTCCCTCAAG
          TTGGGTATAT GTACTACACT GGGAGTTCTG ACTACAATCC TTCCCTCAAG
          TTGGGTATAT GTATTACGCT GGCAGCTCTA ACTACAGTCC CTCCCTCAAG
          TTGGGTATAT GTATTACGCT GGGACCTCTA ACTACAATCC CTCCCTCAAG
          TTGGATATAT GTATTACGCT GGGGACACCA GCTACAACCC CTCCCTCAAG
          TTGGTTATAT CTATCACGCT GGAGACACCA ACTATAACCC CTCCCTCAAG
          TTGGCTATAT GTATTACGCT GGGAGCTCTA ACTACAATCC CTCCCTCAAG
          TTGGCTATAT CTATTACGCT GGAACCACCA ACTACAATCC CGCCCTCAAG
          TTGGCTATAT GTATTACGCT GGGAGCTCTA ACTACAATCC CTCCCTCAAG
          TTGGATATAT GTATTACGCT GGGGACACCA GCTACAACCC CTCCCTCAAG
          TTGGCTATAT GTATTACGCT GGGAGCTCTA ACTACAATCC CTCCCTCGAG
          TTGGCTATAT CTATCACGCT GGAGACACCA ACTACAACCC CTCCCTTCAG
          TTGGCTATAT CTATTACGCT GGAACCACCA ACTACAACCC CGCCCTCAAG
          TTGGGTATAT GTATTACGCT GGGACAACCA ACTACAACCC CTCCCTCAAC
          TTGGCTATAT CTATTACACT GGAAGCACCA ACTACAACCC CGCCCTTAAG
          TTGGCTATAT GTATTACGCT GGGACTACCG ACTACAACCC CTCCCTCAAG
          TTGGCTATAT CTATTACGCG GGAACCACCA ACTACAACCC CGCCCTCAAG
          TTGGGTATAT GTACTACGCT GGGACCACCA ACTACAACCC CTCCCTCCAG
          TCGGCTATAT GTATTATGCT GGGACCACCG ACTACAACCC CTCCCTCAAG
          TTGGCTATGT CCATTATAGT GGGAGCACCA ACTACAACCC CTCCCTCAAG
          TTGGCCATGT CTTTCACACT GGATACGCCC AGTACAACCC CTCCCTCCAG
          TTGGGTATAT GTTTTACGCT GGGGACACCA ACTACAACCC CTCCCTCAAG
          TTGGCTATAT CTTTCACACT GGAGAGACCC GCTACAACCC CTCCCTCCAG
          TTGGCTATGT CTATTATGCT GGAACCACCA ACTACAACCC CGCCCTCAAC
          TTGGCTATAT CTATCACACT GGAGAGACCA ACTACAGCCC CTCCCTCAAG
          TTGGCTATGT CTATCACACC GGAGAAACCC ATTACAACCC CTCCCTCAAG
          TTGGATATAT GTATTACGCT GGGAGCACCA ACTACAACCC CTCCCTCAAG
          TTGGGTATAT GTATTATGCT GGGGACACCA ACTACAACCC CTCCCTCAAG
          TTGGCTATAT CTATTACGCT GGAGACACCA ACTACAACCC CTCCCTCGAG
          TTGGCTATAT CTATTACGCT GGAACCACCA ACTACAACCC CGCCCTCAAG
          TTGGCTATAT CTTTCATACT GGACACACCA ACTACAGTCC CTCCCTGAAG
          TTGGGTATAT CTATTATGCT GGGGACACCA ACTACAATCC CTCCCTCAGG
          TTGGATATAT GTATTACGCT GGGAGTTCTA ACTACAATCC CTCCCTCAAG
          TTGGATATAT GTATTATGCT GGGGACACCA GCTACAACCC CTCCCTCAAG
          TTGGCTATGT CTTTCACACC GGACACACCA ACTACAGTCC CTCCCTCCAG
          TTGGCTATAT CTATTACGCT GGGAGCACCA ACTACAACCC CTCCCTCAAG
          TTGGCTATAT GTATTACGCT GGGAGCTCTA ACTACAATCC CTCCCTCGAG
          TTGGATATGT CCATTACAGT GGGAGCACCA ACTTCAACCC CTCCCTCAAG
          TTGGCTATAT CTATTACGCT GGAACCACCA ACTACAACCC CGCCCTCAAG
          TTGGTTATAT GTATTACGCT GGCAGCTCTA ACTACAATCC CTCCCTCAAG
          TTGGCTACAT GTATTACGCT GGGGGCTCTG ACTACAATCC TTCCCTCAAG
          TTGGCTATAT GTATTACGCT GGGGACACCA ACTACAACCC CTCCCTCAAG
          TAGGGTATAT GTATTACGCT GGGACCACCA ACTACAACCC CTCCCTCGAG
          TTGGGTATAT GTATTACGCT GGAACCACCG ACTACAACCC CTCCCTCAAG
          TTGGCTATGT CTTTCACACT GGAGAAGCCC ACTACAACCC CTCCCTCAAG
          TTGGGTATAT CTATTATGCT GGGGACACCA ACTACAATCC CTCCCTCAGG
          TTGGGTATAT GTATTACGCT GGGACCACCA ACTACAACCC CTCCCTCAAG
          TTGGCTATAT TTATTACGCT GGCACCACCA ACTACAACCC CGCCCTCAAG
          TTGGGTACAT GTATTATGCT GGGAGCACCG ATTACAACCC CTCCCTCAAG
          TTGGCTATAT CTATTACGCT GGGGACACCA ACTACAACCC CTCCCTCAGG
          TTGGGTATAT CTATTACAGT GGGAGCACCT ACTACAACCC GTCCCTCAGG
          TTGGCTATAT CTATTATGCT GGAACCACCA ACTACAACCC CGCCCTCAAG
          TTGGCTATAT CTATTACGCT GGAACCACCA ACTACAACGC CGCCCTCAAC
          TTGGCTATAT CTATTACGCT GGAACCACCA ACTACAACCC CGCCCTCAAG
          TTGGCTATAT CTATTACGCT GGAACCACCA ACTACAACCC CGCCCTCAAG
          TGGGATACAT CTATTACAGT GGAACGACCA ACTACAACCC CACCCTCAAG
          TTGGCTATAT CTATTACGCT GGAACCACCA ACTACAACCC CGCCCTCAAG
          TTGGCTATGT CTTTCACACC GGATACACCA ACTACAGTCC GTCCCTGCAG
          TTGGCTACAT CTATTACGCT GGAACCACCA ACTACAACCC CGCCCTCAAG
          TTGGCTATAT TTATCACGCT GGAGACACCA ATTACAACCC CTCCCTCAAG
          TTGGCTATAT GTATTACGCT GGAAGCTCCA ACTACAACCC CTCCCTCAAG
          TTGGCTATAT CTATTACGCT GGAGACACCA ACTACAACCC CTCCCTCATG
          TCGGCTATAT GTATTACGCT GGGAGCTCGA ACTACAATCC CTCCCTCAAT
          TTGGCTATAT CTATCACGCT GGAGACACCA ACTACAACCC CTCCCTCAAG
          TTGGCTATAT CTATTACGCT GGAACCACCA ACTACAACCC CGCCCTCAAG
          TTGGCTATAT GTATTACGCT GGGAGCAGCA ACTACAACCC CTCCCTCGAG
          TTGGCTATAT CTTTCATACT GGAGAGACCA ATTACAGTCC CTCCCTGAAG
          TTGGCTATGT CTATTACGCT GGAACCACCA ACTACAACCC CGCCCTCAGC
          TTGGTTATAT CTATCACGCT GGAGACACCA ACTATAACCC CTCCCTCAAG
          TTGGGTATAT GTACTATGCT GGGAGCTCCA ACTACAACCC CTCCCTCCAG
          TTGGGTACAT CTATTACGCT GGGGATACCA GCTACAATCC CTCCCTCAAG
          TTGGATATAT GTATTACGCT GGGAGCACCA ACTACAACCC CTCCCTCAAG
          TTGGGTATAT CTATCACGCT GGAGACACCA ACTACAATCC CTCCCTCAAG
          TTGGCTATAT GTATTACGCT GGGAGCTCTA ACTACAATCC CTCCCTCGAG
          TTGGCTATAT CTATTACGCT GGAACCACCA ACTACAACCC CGCCCTCAAG
          TTGGATATAT GTATTACGCT GGCAGTTCTA ACTACAATCC CTCCCTCAAG
          TTGGGTATAT GTATTACGCT GGGGACACCA ACTATAACCC CTCCCTCAAG
          TTGGTTATAT GTATTACGCT GGGAGCAGCA ACTACAACCC CTCCCTCAAG
          TTGGGTATAT GTATTACGCT GGGACCTCTA ACTACAATCC CTCCCTCAAG
          TTGGGTACAT CTATTATGCT GGGGATACCA GCTACAATCC CTCCCTCAAG
          TTGGGTATAT GTATTACGCT GGGAGCTCTA ACTACAATCC CTCCCTCAAG
          TTGGCTATAT GTATTACGCT GGGAGCACTA ACTACAGCCC CTCCCTCGAG
          TTGGATATAT GTATTATGCT GGGGACACCA GCTACAACCC CTCCCTCAAG
          TTGGCTATAT CTATTACACT GGAAGCACCA ACTACAACCC CGCCCTCAAG
          TTGGCTATAT GTACTACGCT GGGAGTTCTG ACTACAATCC TTCCCTCAAG
          TTGGCTATAT CTACTACGCT GGAACCACCA ACTACAACCC CGCCCTCAAG
          TTGGTTATAT CTATCACGCT GGAGACACCA ACTATAACCC CTCCCTCAAG
          TTGGCTATAT TTATCACGCT GGAGACACCA ATTACAACCC CTCCCTCAAG
          TAGGTTATGT CCACTACAGT GGGAGCACCA ACTACAACCC CTCCCTCCAA
          TTGGATATAT GTATTACGCT GGGAGCACCA ACTACAACCC CTCCCTCAAG
          TTGGCTACAT GTATTACGCT GGGGACACCA ACTACAACCC CTCCCTCAAG
          TTGGGTATAT GTATTACGCT GGGAGCACCA ACTACAACCC CTCCCTCGAG
          TTGGCTATAT GTATTACGCT GGAAGCTCCA ACTACAACCC CTCCCTCAAG
          TTGGCTATAT CTATTACAGT GGGACTACCA ACTACAACCC CTCCCTCAAG
          TTGGTTATAT CTATCACGCT GGAGACACCA ACTATAACCC CTCCCTCAAG
          TTGGCTATAT CTATTACGCT GGAACCACCA ACTACAACCC CGCCCTCAAG
          TTGGGTATAT TTATTACGCT GGGGACACCA ACTACAACCC CTCCCTCAAG
          TTGGGTATAT GTATTACGCT GGGAGCACCA ACTACAACCC CTCCCTCAAG
          TTGGCTATAT GTATTACGCT GGGACCACCA ACTACAACCC CTCCCTCGAG
          TTGGGTATAT GTATTACGCT GGCAGCTCCA ACTACAATGC CTCCCTCAAG
          TTGGCTATGT CTATTATGCT GGAACCACCA ACTACAACCC CGCCCTCAAC
          TTGGTTATAT CTATTACAGT GGGAGCACCA ACTACAACCC CTCCCTCCAG
          TTGGCTATAT GTATTACGCT GGCAGCTCTA ACTACAATCC CTCCCTCAAG
          TTGGCTATAT CTATTACGCT GGAACCATCA ACTACAACCC CGCCCTCAAG
          TCGGCTATAT CTTTCACACC GGAGAGACCA ACTACAGCCC CTCCCTCAAG
          TTGGCTATAT CTATTACGCT GGAACGACCA ACTACAACCC CGCACTCAAG
          TTGGGTACAT CTATTACGCT GGGGATACCA GCTACAATCC CTCCCTCAAG
          TTGGGTATAT CTCTTACAGT GGGAGCACCA ACTACACCTC CTCTCTCAAG
          TTGGCTATAT CTTTCACACT GGAGAGACCC GCTACAACCC CTCCCTCCAG
          TTGGCTACGT CTTTCACACT GGAGAAGCGC ACTACAACCC CTCCCTCGCG
          TTGGCTATAT GTATTACGCT GGGGACACCA ACTACAATTC CTCCCTCAAG
          TTGGATATAT GTATTATGCT GGGGACACCA GCTACAACCC CTCCCTCAAG
          TTGGGTATAT GTACTACGCT GGGAGTTCTG ACTACAATGC TTCCCTCAAG
          TTGCCTACAT CTACCACGCT GGAGACACCA GTTACAACCC CTCCCTCCGG
          TTGGATATAT CTATTTCGCT GGGGACACCC ACTACAACCC CTCCCTCAAG
          TTGGGTATAT ATATTACGCT GGGGACACCA ACTATAATCC GTCCCTCGAG
          TTGGGTATAT CTATTACGCT GGAACAACCA ACTACAACCC CGCCCTGAAG
          TTGGGTATAT GTATTACGCT GGGAGCTCCA ACTACAACCC CTCCCTCCAG
          TTGGGTATAT ATATTACGCT GGGGACACCA ACTATAATCC GTCCCTCGAG
          TTGGCTATGT CTATTATGCT GGAACCACCA ACTACAACCC CGCCCTCAAC
          TTGGGTATTC CTATTACGCT GGAACCACCA GCTACAACCC CGCCCTCAAG
          TTGGCTATAT CTATTACGCT GGAACCACCA ACTACAACCC CGCCCTCAAG
          TTGGGTATAT CTATTACGCT GGGGACACCA ACTATAATCC CTCCCTCAAG
          TCGGCCATGT CTTTCACACT GGATACGCCC AGTACAACCC CTCCCTCCAG
          TTGGCTATGT CTATTACGCT GGAACCACCA ACTATAACCC CGCCCTCAAG
          TTGGGCATAT CTATTACAGT GGGACCACCA ACTACAACCC CTCCCTCAAG
          TTGGCTATAT CTATTACGCT GGAACCACCA ACTACAACCC CGCCCTCAAG
          TTGGGCGTAT GCAGAACAGT GGGAACACCA ACTACAACCC CTCCCTCAAG
          TTGGGTATAT TAATTACAGT GGGAACACCA AGTACAACCC CTCCCTCAAG
          TTGGGTATAT GTACTACGCT GGGAGTTCTG ACTACAATCC TTCCCTCAAG
          TTGGATACAT GTATTACGCT GGGAGCTCCA ATTACAACAC CTCCCTCCAG
          TTGGCTATGG TCACTTTACT GGGAGAACCA CCTCCAACCC CTCCCTCAAG
          TTGGCTATAT GTATTACGCT GGGACTACCG ACTACAACCC CTCCCTCAAG
          TTGGCTATAT CTATTACACT GGAGAAACAC ACTACAACCC CTCCCTCCAG
          TTGGCTATAT CTATTACGCT GGAACCACCA ACTACAATCC CGCCCTCAAG
          TTGGCTATAT GTATTACGCT GGGACAACCA ACTACAACCC CTCCCTCGAG
          TTGGGTACAT CTATTACGCT GGGGATACCA GCTACAATCC CTCCCTCAGG
          TTGGCTATAT CTATTACGCT GGGAGCACCA ACTACAACCC CTCCCTCAAG
          TTGGGTATAT GTATTACGCT GGGACAACCA ACTACAACCC CTCCCTCAAC
          TTGGTTATAT GTATTACGCT GGCAGCTCTA ACTACAATCC CTCCCTCAAG
          TTGGGTATAT GTATTACGCT GGGAGCACCA ACTACAACCC CTCCCTCAAG
          TTGGCTATAT CTATTACGCT GGAACCACCA ACTACAACCC CGCCCTCAAG
          TTGGGTATAT GTATTACGCT GGCAGCTCTA ACTACAATCC CTCCCTCAAG
          TTGGGTATAT GTATTACGCT GGGGACACCA ACTATAACCC CTCCCTCAAG
          TTGGCTACAT CTACCACGCT GGAGACACCA GTTACAACCC CTCCCTCCGG
          TTGGCTATAT GTATTACGCT GGAACCACCA ACTACAACCC CGCCCTCAAG
          TTGGGTACAT CTATTACGCT GGGGATACCA GCTACAATCC CTCCCTCAAG
          TTGGGTATAT CTATTACGCT GGGGACACCA ACTATAATCC CGCCCTCGAG
          TTGGCTATAT GTATTACGCT GGAAGCTCTA ACTACAATCC TTCCCTCAAG
          TTGGCTATAT CTATTACGCT GGGACCACCA ACTACAACCC CGCCCTCAAG
          TTGGCTATAT CTATTACGCT GGAGACACCA ACTACAACCC CTCCCTCGAG
          TTGGGTATAT GTATTACGCT GGCAGCTCTA ACTACAATCC CTCCCTCAAG
          TTGGCTATAT CTTTCATACT GGAGAGACCA ATTACAGTCC CTCCCTGAAG
          TTGGCTATAT CTATTACACT GGAGAAACCC ATTACAACCC CTCCCTCAAG
          TTGGGTATGT CCATTACAGT GGGAGCACCA ACTACAACCC CTCCCTCAAC
          TTGGCTATAT CTATTACACT GGGAGCACCA ACTACAATCC CTCTTTCGCG
          TTGGCTATAT CCATTACAGT GGGAGCACCA ACTTCAACCC CTCCCTCCAG
          TTGGGTATAT CTATAACATT GGGAGCACCA ACTACAACCC CTCCCTCAAG
          TTGCCTATGT GTCTGACAGT GGGAGCACCA ACTACAACCC CTCCCTCGAG
          TTGGGTATAT CTATTACACT GGAGAGGCCC ACTACAACCC TTCCCTCGAG
          TTGGCTATAT CTATTACACT GGAACCACCA ACTACAACCC CGCCCTCAAG
          TTGGGTATAT GTATTACGCT GGTACCACCA ATTACAACCC GTCCCTCGAG
          TTGGCTATAT CTATTACGCT GGAACCACCA ACTACAACCC CGCCCTCAAG
          TTGGCTATAT GTATTACGCT GGGAGCACCA ACTTCAACCC CTCTCTCAAG
          TTGGCTATAT CTATTACGCT GGAGACACCA ACTACAACCC CTCCCTCGAG
          TTGGATATAT CTTTCATACT GGACACACCA ACTACAGTCC CTCCCTGAAG
          TTGGCTATAT CTATTACGCT GGAACCACCA ACTACAACCC CGCCCTGAAG
          TTGGCTACAT GTATTACGCT GGGACCACCA ACTACAACCC CTCCCTCAAG
          TTGGGTATAT GTACTACGCT GGGAGTTCTG ACTACAATCC TTCCCTCAAG
          TTGGCTATAT CTATTATGGT GGGAGCACCA AGTACAACCC CTCCCTCAAG
          TTGGCTATAT CTATTACACT GGAAGCACCA ACTACAACCC CGCCCTCAAG
          TTGGCTATAT CTATTACGCT GGAACCACCA ACTACAACCC CGCCCTCAAG
          TTGGCTATAT CTATTACGCT GGGACCACCA ACTACAACCC CGCCCTCAAG
          TTGGCTATGT CTATCACGCT GGAGACACCA ACTACAACCC CTCCCTCAAG
          TTGGATATAT GTATTACGCC GGGAGTTCTG ATTACAATCC CTCCCTGAAG
          TTGGCTACAT CTACCACGCT GGAGACACCA GTTACAACCC CTCCCTCCGG
          TTGGGTACAT CTATTACGCT GGGGATACCA GCTACAATCC CTCCCTCAAG
          TCGGGAATGT CTATTACAGT GGGAGCACCA ACTACAACCC CTCCCTCAAG
          TTGGCTACAT CTATTACGCT GGGGATACCA GCTACAATCC CTCCCTCAAG
          TTGGGTATAT GTATTATGCT GGGAGCTCCA ACTACAACCC CTCCCTCCAG
          TTGGCTATAT GTATTATGCT GGGACCACCA ACTACAATCC CTCCCTCCAG
          TTGGCTATAT CTATTACACT GGAAGCACCA ACTACAACCC CGCCCTCAAG
          TTGGCTACAT GTATTATGCT GGGACCACCA ACTACAACCC CTCCCTCGAG
          TTGGCTATAT CTATTACGCT GGAGACACCA ACTACAACCC CTCCCTCGAG
          TTGGGTACAT CTATTACGCT GGGGATACCA GCTACAATCC CTCCCTCAAG
          TTGGCTACAT CTTTCATACT GGAGAGACCA ACTACAGTCC CTCCCTGAAG
          TTGGTTATAT CTATCACGCT GGAGACACCA ACTATAACCC CTCCCTCAAG
          TTGGATATGT CCATTACAGT GGGAGCACCA ACTTCAACCC CTCCCTCAAG
          TTGGCTATGT TTTTCACACT GGAGAAACCA ACTACAACGC CTCCCTCAGG
          TTGGCTATAT CTATTACGCT GGAACCACCA ACTACAACCC CGCCCTCAAG
          TTGGCCATGT CTTTCACACT GGATACGCCC AGTACAACCC CTCCCTCCAG
          TTGGCTATAT CTATTACACT GGGAGCACCA ACTACAATCC CTCTTTCGAG
          TTGGATATAT GTACTACGCT GGGAGCAGCG ACTACAACCC CTCCCTCAAG
          TTGGACATGT ATATCATACT GGGGAGACCA ACTATAATCC CTCCCTCGCG
          TTGGCCATGT CTTTCACACT GGATACGCCC AGTACAACCC CTCCCTCCAG
          TTGGATATGT CTATTACGCT GGAGACACCA ACTACAACCC CTCCCTCGAG
          TTGGGTATCT GTATTACAGT GGGAGCACCC ACTACAACCC CTCCCTGAAG
          TTGGCTACAT TTATTACGCT GGAACCACCA GCTACAACCC CGCCCTCAGC
          TAGGGTATAT GTATTACGCT GGGACCACCA ACTACAACCC CTCCCTCGAG
          TTGGGTATAT GTATTACGCT GGGAGCTCCA ACTACAACCC CTCCCTCCAG
          TTGGCTACAT CTTTCACACT GGAGAGGCCC ACTACAACCC CTCCTTGAAG
          TCGGCTATAT GTATTACGCT GGGAGCTCCA ACTACAACCC CTCCCTCAAG
          TTGGCTATGT CTTTCATACT GGACACACCA ACTATAGTCC CTCCCTGACG
          TTGGATATAT GTATTACGCT GGGAGCAGCA ATTACAACCC GTCCCTCAAG
          TTGGCTATAT GTATTACGCT GGGACAACCA ACTACAACCC CTCCCTCGAG
          TTGGGTATAT CTATTACGCT GGGAGCACCA ACTACAACCC CTCCCTCAAG
          TTGGCTACAT GTATTACGCT GGGGACACCA ACTACAACCC CTCCCTCAAG
          TTGGCTATAT CTTTCACACT GGAGAGACCC GCTACAACCC CTCCCTCCAG
          TTGGCTATAT GTATTACGCT GGGACCACCA ACTACAATCC CTCCCTCCAG
          TTGGCTATGT CTATTACGCT GGAACCACCA ACTACAACCC CGCCCTCAGC
          TTGGGTATAT GTATTACGCT GGGACCACCA ACTACAACCC CTCCCTCAAG
          TTGGGTATAT GTATTACGCT GGGACCACCA ACTACAACCC CTCCCTCAAG
          TTGGCTATAT CTATTACGCT GGAACCACCA ACTACAACCC CGCCCTCAAG
          TTGGGTATAT GTATTACGCT GGGAGCTCTA ACTACAATCC CTCCCTCAAG
          TTGGATATAT GTATTATGCT GGGAGCTCTA ACTACAATCC CTCCCTCAAG
          TTGGCTATAT CTATTACGCT GGAACCACCA ACTACAACCC CGCCCTCAAG
          TTGGGTATAT GTATTACGCT GGGAGCACCG ACTACAACCC CTCCCTCAAG
          TTGGGTATAT GTATTACGCT GGGAGTTCCA ACTACAACCC CACCCTCAAG
          TTGGCTATAT GTATTACGCT GGAAGCTCCA ACTACAATCC TTCCCTCAAG
          TTGGATATAT GTATTACGCT GGGAGCTCCA ACTACAACTC CTCCCTCAAG
          TTGGTTATAT CTATTACGCT GGAACCACCA ACTACAACCC CGCCCTCAAG
          TTGGCTATAT CTATCACGCT GGAGACACCA ACTACAATCC CTCCCTCAAG
          TTGGCTATGT CTTTCATACT GGAGAGACCA ACTATAGTCC CTCCCTGAAG
          TTGGCTATAT CTACTACGCT GGAACCACCA ACTACAACCC CGCCCTCAAG
          TTGGCTATAT CTATTACGCT GGGGACACCA ACTACAACCC CTCCCTCAAG
          TTGGGTATAT GTATTACGCT GGGACCACCA ACTACAACCC CTCCCTCAAG
          TTGGATATAT GTATTATGCT GGGGACACCA GCTACAACCC CTCCCTCAAG
          TTGGCTACAT CTATTACGCT GGAACCACCA ATTACAACCC CGCCCTCAAG
          TTGGGTATAT GTATTACGCT GGCAGCTCTA ACTACAGTCC CTCCCTCAAG
          TTGGCTATGT CTTTCACACT GGAGAGACCC ACTACAACCC CTCCTTCCAG
          TTGGCTATGT CTATTACGCT GGAACCACCA ACTACAACCC CGCCCTCAAC
          TTGGCTATAT CTATTACGCT GGAGACACCA ACTACAGCCC CTCCCTCAGG
          TTGGCTATAT CTATTACACT GGAGAAACCC ATTACAACCC CTCCCTCAAG
          TTGGCTATAT CTATTACGCT GGAGACACCA ACTACAACCC CTCCCTCGAA
          TTGGCTATAT CTACTACGCT GGAGACACCA GTTACAACCC CTCCCTCCGG
          TTGGCTATAT CTATTACGCT GGAACCACCA GTTACAACCC CGCCCTCAAG
          TTGGGTATAT GTATTACGCT GGGAGCTCCA ACTACAACCC CTCCCTCCAG
          TTGGGTACAT CTATTACGCT GGGGATACCA GCTACAATCC CTCCCTCAAG
          TTGGGCATAT CTATCACAGC GGGACCACCA ATTACAGCCC CTCCCTCCAG
          TTGGATATAT GTATTATGCT GGGGACACCA GCTACAACCC CTCCCTCAAG
          TTGGACATAT GTTCCTCAGT GGGAGTGTCG ACTACGACCC GTCCGTCAAG
          TTGGGTACAT CTATTACGCT GGGGATACCA GCTACAATCC CTCCCTCAAG
          TTGGGTATAT TTATTATGCT GGGGACACCA ACTACAACCC CTCCCTCAAG
          TTGGCTATAT GTATTACGCT GGAAGCTCCA ACTACAATCC TTCCCTCAAG
          TTGGCTATAT CTATTACGCT GGAACCACCA ACTACAACCC CGCCCTCAAG
          TTGGCTATAT CTATTACGCT GGAACCACCA ACTACAACCC CGCCCTCAAG
          TTGGCCATGT CTTTCACACT GGATACGCCC AGTACAACCC CTCCCTCCAG
          TTGGCTATAT CTATCACACT GGAGAGACCA ACTACAGCCC CTCCCTCAAG
          TTGGCTATAT GTATTACGCT GGGAGCTCTA ACTACAATCC CTCCCTCGAG
          TTGGATATAT GTATTACGCT GGGGACACCA GCTACAACCC CTCCCTCAAG
          TTGGGTATAT GTATTACGCT GGGACCACCA ATTACAACCC GTCCCTGCAG
          TTGGGTATAT GTATTACGCT GGGAGCTCCA ACTACAACCC CTCCCTCCAG
          TTGGGTATAT GTATTACGCT GGCAGTTCCA ATTACAATCC CTCCCTCATG
          TTGGGTATAT GTATTACGCT GGGACCACGA ACTACAACCC CTCCCTCAAG
          TTGGGTATAT GTATTACGCT GGCAGCTCTA ACTACAGTCC CTCCCTCAAG
          TTGGGTATGT CCATTACAGT GGGAGCACCA ACTACAACCC CTCCCTCAAG
          TTGGCTATAT CTATTACGCT GGAACCACCA ATTACAACCC CGCCCTCAAG
          TTGGCTATAT CTATTACACT GGAACCACCA ACTACAGCCC CGCCCTCAAG
          TTGGCTATGT CTTTCATACT GGACACACCA ACTACAGTCC CTCCCTGCAG
          TTGGCTATGT CTTTCACACC GGACACACCA ACTACAGTCC GTCCCTCCAG
          TTGGGTATAT TTATTACGCT GGGGACACCA ACTACAATCC CTCCCTCGAG
          TTGGCTATAT CTATTACACT GGAACCACCA ACTACAGCCC CGCCCTCAAG
          TTGGGTATGT CCATTACAGT GGGAGCACCA GCTACAACCC CTCCCTCAAG
          TTGGGTATAT GTATTATGCT GGGAGCTCCA ACTACAACCC CTCCCTCCAG
          TTGGGTATAT GTATTACGCT GGGAGCACCA ACTACAACCC CTCCCTCAAG
          TTGGGTATAT GTATTACGCT GGGACCTCCA ACTACAACCC CTCCCTCAGC
          TTGGGTATAT GTACTACGCT GGGACCACCA ACTACAACCC CTCCCTCGAG
          TTGGCTATGT CTATTACGCT GGAACCACCA ACTACAACCC CGCCCTCAGC
          TTGGATATAT CCAAGACAGG GGGAGCCCCA ACTACATGCC CTCCCTCAAG
          TTGGGTATAT GTATTACGCT GGGACCTCCA ACTACAACCC CTCCCTCAGC
          TTGGCTACAT CTTTCACACT GGAGAGACGC ACTACAACCC CTCCCTCCAG
          TTGGCTATGT GTATTACGCT GGGGACACCA AGTATAATCC CTCCCTCGAG
          TTGGCTTTAT CTATTATCGT GGGAGCGCCA ATTACAACCC CTCCTTCAAC
          TTGGCTATAT CTATTACGCT GGAACAACCA ACTACAACCC CGCCCTCAAG
          TTGGGTATAT CGATTACAGT GGGAACACCA ACTACAACCC CTCCCTCAAG
          TTGGGTATAT GTACTACGCT GGGACCACCA ACTACAACCC CTCCCTCCAG
          TTGGCTATAT CTATCACAGT GGGACCACCA ACTACAACCC CTCCCTCATG
          TTGGCTACAT GTATTACGCT GGGGACACCA ACTACAACCC CTCCCTCAAG
          TTGGGTATAT GTATTACGCG GGGAGCACCA ACTACAACCC GTCCCTCAAG
          TTGGCTATAT CTATTACGCC GGAACCACCA ACTACAACCC CGCCCTCAAG
          TTGGCTATGT CTTTCATACT GGAGAGACCA ACTATAGTCC CTCCCTGAAG
          TTGGGTATGT CCATTACAGT GGGAGCACCA ACTACAACCC CTCCCTCAAG
          TTGGCTATAT CTTTCATACT GGACACACCA ACTACAATCC CTCCCTAAAG
          TTGGTTATAT GTATTATGCT GGGACCACCA ATTATAACCC CTCCCTCAAG
          TTGGCTATAT CTATTACGCT GGAGACACCA ACTACAACCC CTCCCTCGAG
          TTGGGTATAT GTATTACGCT GGGACCACCA ACTACAACCC CTCCCTCAAG
          TTGGCTATAT CTATTACACT GGAAGCACCA ACTACAACCC CGCCCTCAAG
          TTGGTTATAT CTATCACGCT GGAGACACCA ACTATAACCC CTCCCTCAAG
          TTGGTCATAT CTACTACAGT GGGAGCACCA ACTACACCCC CTCCCTCAAG
          TTGGCTATAT CTATTACGCT GGAACCACCA ACTACAACCC CGCCCTCAAG
          TTGGGTATAT GTATTACGCT GGCAGCAGCA ACTATAACCC CTCCCTCGAG
          TTGGCCATGT CTTTCACACT GGATACGCCC AGTACAACCC CTCCCTCCAG
          TTGGCTATAT CTATTACGCT GGAACCACCA ACTACAACCC CGCCCTGAAG
          TTGGCTATAT CTTTCACACT GGAGAGACCA ACTACAACCC CTCCCTCAAG
          TTGGGTATAT GTATTACGCT GGGACCACGA ACTACAACCC CTCCCTCAAG
          TTGGATATAT GTATTACGCT GGGAGCACCA ATTATAACCC CTCCCTCAAG
          TTGGGTATAT GTATTACGCT GGAACCACCG ACTACAACCC CTCCCTCAAG
          TTGCCGATAT CTATAACAGT GGGAGCACCC ACTACAACCC CTCCCTCAAG
          TTGGCTATAT ATTTCATACT GGAGAGACCA ACTATAGCCC CTCCCTGAAG
          TTGGCTATAT CTATTACGCT GGAACCACCA ACTACAACCC CGCCCTCAAG
          TTGGTTATAT ATATTACACT GGGGAGACCA GGTACAACCC CTCCCTCAAG
          TTGGATATAT GTATTACGCT GGGAGCTCTA ACTACAATCC CTCCCTCGAG
          TTGGCTATAT CTATTACGCT GGAACCACCA ACTACAACCC CGCCCTCAAG
          TTGGCTACAT CTATTACGCT GGGGATACCA GCTACAATCC CTCCCTCAAG
          TTGGCTATAT CTATTACGCT GGAACCACCA ACTACAACCC CGCCCTCAAG
          TTGGATATAT GTATTACGCT GGGAGCACCA ACTACAACCC CTCCCTCAAG
          TTGGCTATAT CTATCACGCT GGAGACACCA ACTACAATCC CTCCCTCAAG
          TTGGCTATAT GTATTACGCT GGAAGCTCTA ACTACAATCC TTCCCTCAAG
          TTGGGTATAT GTATTACGCT GGGAGCTCCA ACTACAACCC CTCCCTCAAG
          TTGGGTATAT GTATTACGCT GGGAGCTCTA ACTACAATCC CTCCCTCAAG
          TTGGGTATAT GTATTACGCT GGGAGCTCTA ACTACAATCC CTCCCTCAAG
          TTGGCTATAT CTATTACACT GGAACCACCA ACTACAGCCC CGCCCTCAAG
          TTGGCTATAT GTATTATGCT GGGACTACCA ACTACAACCC CTCCCTCGAG
          TTGGCTATGT CTTTCACACT GGAGAGACCA CCTACAGCTC TTCCCTCCAG
          TTGGCTATAT CTATCACGCT GGAGACACCA ACTACAACCC CTCCCTCAAG
          TTGGTTATAT CTATTACGCT GGAACCACCA ACTACAACCC CGCCCTCAAG
          TTGGGTATGT CCATTACAGT GGGACCACCT CCTACAACCC CTCCCTCAAG
          TTGGCTACAT CTACCACGCT GGAGACACCA GTTACAACCC CTCCCTCCGG
          TTGGGTATAT GTATTACGCT GGGAGCTCTA ACTACAATCC CTCCCTCAAG
          TTGGATATGT CCATTACAGT GGGAGCACCA ACTTCAACCC CTCCCTCAAG
          TTGGCTACAT CTATTACGCA GGAGACACCA ACTATAACTC CTCCCTCAAG
          TTGGCTATAT GTATTACGCT GGAAGCTCTA ACTACAATCC TTCCCTCAAG
          TCGGCTATAT GTATCACGCT GGAGACACCA CCTACAACCC CTCCCTCCAG
          TTGGCTATAT CTATTACGCT GGAACCACCA ACTACAACCC CGCCCTCAAG
          TTGGCTATAT GTATTACGCT GGGAGCTCAA ACTACAACCC CTCCCTGAAG
          TTGGGTATAT GTATTACGCT GGGACTACCA ACTACAACCC CTCCCTCAAC
          TTGGATATGT CTTTCACACT GGGGAAACCC ACTACAACCC CTCCCTCAAG
          TTGGATATAT CTTTCATACT GGACACACCA ACTACAGTCC CTCCCTGAAG
          TTGGCTATAT CTTTCACACT GGAGAGACCA ACTACAACCC CTCCCTCAAG
          TTGGCTATAT GTATTACGCT GGAAGCTCTA ACTACAATCC TTCCCTCAAG
          TTGGGTATAT GTATTACGCT GGGACCACCA ACTACAACCC CTCCCTCAAG
          TTGGCTATAT CTATTACGCT GGAACCACCA ACTACAATCC CGCCCTCAAG
          TTGGGTATAT GTATTACGCT GGGAGCTCCA ACTACAACCC CTCCCTCCAG
          TTGGATATAT GTATTACGCT GGGAGCTCTA ACTACAATCC CTCCCTGAAG
          TTGGGTATAT GTATTACGCT GGCAGCTCTA ACTACAATCC CTCCCTCAAG
          TTGGCTATAT CTATTATACT GGGAGCACCA ACTACAATCC GTCTTTCAAC
          TCGGCTATAT GTACTACGCT GGGACCACCA ACTACAATCC CTCCCTCCAG
          TTGGCTATAT GTATTACGCT GGGGACACCA ACTACAATTC TTCCCTCAAG
          TTGGGTATAT TTATTACGCT GGGGACACCA ACTACAACCC CTCCCTCAAG
          TTGGGTATAT GTATTACGCT GGGGACACCA ACTACAATCC CTCCCTCAAG
          TTGGGTATAT GTATTACGCT GGGACCACCA ACTACAACCC CTCCCTCAAG
          TTGGGTACAT CTATTACGCT GGGGATACCA GCTACAATCC CTCCCTCAAG
          TTGGCTATAT GTATTACGCT GGAAGCTCTA ACTACAATCC TTCCCTCAAG
          TTGGGTGTCT CTATTACAGT GGGAGTACCA ACTACAACCC CTCCCTCAAG
          TTGGCTATAT CTATTACGCT GGGGACACCA ACTACAACCC CTCCCTCAAG
          TTGGCTATAT GTATTACGCT GGGACCACCA ACTACAACCC CTCCCTCGAG
          TTGGCTACAT CTTTCATACT GGACACACCA ACTACAGTCC GTCCCTGAAG
          TTGGCTATGG TCACTTTACT GGGAGAACCA CCTCCAACCC CTCCCTCAAG
          TTGGGTATAT GTATTACGCT GGGACCACGA ACTACAACCC CTCCCTCAAG
          TTGGGTATAT GTACTACGCT GGGAGTTCTG ACTACAATCC TTCCCTCAAG
          TTGGTTATAT CTATTACGGT GGGAGTACCA ACTACAACCC CTCCCTCCAG
          TCGGCTATAT CTATTACACT GGAGAGACCC ACTACAACCC CTCCCTCAAG
          TTGGGTATAT GTATTACGCT GGGAGCTCCA ACTACAACCC CTCCCTCAAG
          TTGGCTATAT CTACTACGCT GGAGACACCA GTTACAACCC CTCCCTCCGG
          TTGGCTATAT CTATTACGCT GGAACCACCA ACTACAACCC CGCCCTCATG
          TTGGCTATAT GTATTACGCT GGGACAACCA ACTACAACCC CTCCCTCGAG
          TTGGCTATAT GTACTACGCT GGGAGTTCTA ATTACAGTCC TTCCCTCGAG
          TTGGCTACAT CTTTCACACT GGAGAGGCCC ACTACAACCC CTCCTTGAAG
          TTGGCTATAT CTATTACGCT GGGACCACCA ACTACAACCC CGCCCTCAAG

          AGTCGAGTCA CCATATCAGT AGACACGTCC AAGAACCAGT TCTCCCTGAA
          AGTCGAGTCA CCATCGAAGT GGACACGTCC GAGGAGCAGT TTTCCCTGAA
          GGTCGAGTCA CCATTGAGGT GGACACGTCC GAGGAGCAGT TCTCCCTGAG
          AGTCGAGTCA CCATCTCAGT AGACACGTCC GAGAACCAGT TCTCCCTGAG
          AGTCGCGTCA CCATGTCGCT GGACACGTCC AAGAACCAGT TCTCCCTGAA
          AGTCGAGTCA CCATTGAGGT GGACACGTCC GAGGAGCAGT TCTCCCTGAA
          AGTCGAGTCA CCATCTCAGT CGACACGTCC GAGAACCAGT TCTCCCTGAG
          AGTCGAGTCA CCATCTCAGT GGACCCGTCC GAGAACCAGT TCTCCCTGAG
          AGTCGCGTCA CCATATCAAT AGACTGGACC CAGAATCAGT TCTCCCTGAG
          AGTCGAGTCA CCATCTCAGT GGACGCGTCC GAGAACCAGT TCTCCCTGAG
          AGTCGAGTCA CCATCTCAGT AGACACGTCC GAGAACCAGT TCTTTTTGAG
          AGTCGAGTCA CCATCTCAGT AGACACGTCC GAGAACCAGT TTTCCCTGAG
          AGTCGAGTCA CCATATCAGT GGACACGTCC GAGAACCAAT TCTCCCTGAA
          AGTCGAGTCA CCATATCAGT GGACACGTCC GAGAACCAAT TCTCCCTGAA
          AATCGAGTCA CCATTTCAGT GGACACGTCC GAGGACCAGT TCTCCCTGAG
          AGTCGAGTCA CCATCGAAGT GGACACGTCC GAGGAGCAGT TCTCCCTGAA
          AGTCGAGTCA CCATATCAGT GGACACGTCC GAGAATCAAT TTTCCCTGAG
          AGTCGAGTCA GTATTGAGGT GGACACGTCC GAGGAGCAGT TCTCCCTGAA
          AGTCGAGTCA CCATATCAGT GGACACGTCC GAGAACCAAT TCTCCCTGAA
          AGTCGAGTCA CCATCTCAGT AGACACGTCC GAGAACCAGT TCTCCCTGAG
          AGTCGAGTCA CCATATCCGT GGACACATTC GAGAACCACT TCTCCCTGAG
          AGTCGAGTCA CCATATCAGT GGACACGTCC GTCAATCAGT TCTCCCTGAA
          AGTCGAGTCA CCATCTCAGT GGACACGTCC GCGGACCAGT TCTCGCTGAA
          AGTCGAGTCA CCATCGAAGT AGACACGTCC GAGGAGCAGT TCTCCCTGAA
          AGTCGGCTCA CCATTTCAGT GGACGCGCCC GCGAGTCAAT TTTCTCTGAG
          AGTCGAGTCA CCATATCAGT GGACACGTCC GAGAACCAGT TCTCCCTGAG
          AGTCGAGTCA CCGTTGAAGT GGACACGTCC GAGGAGCAGT TCTCCCTGAA
          AGTCGACTCA CCATATCAGT GGACACGTCC GCGGACCAGT TCTCCCTGAG
          AGTCGAGTCA GCATCTCAGT GGACACGTCC GAGGAGCAGT TTTCCCTGAA
          AGTCGAGTCA CCATCTCAGT GGACACGTCC GAGGACCAGT TCTCCCTGAG
          AGTCGAGTCA CCATATCAGT AGACACGTCC AAGAACCAGT TCTCCCTGAA
          AGTCGAGTCA CCGTTTCAGT GGACACGTCC GAGAACACCT TCTCCCTGAG
          AGTCGAGTCA CCATATCAGT GGACACGTCC GAGAACCAAT TCTCCCTGAG
          AGTCGAGTCA CCATTTCAGT AGACACGTCC GAGAACCAGT TCTCCCTGAG
          AGTCGACTCA CCATTTCGGT GGACACGAGA GACAATCAAC TCTCCTTGAG
          AGCCGAGTCT CCATCGAAGT GGACACGTCC GAGGAGCAGT TCTCCCTGAA
          AGTCGAGTCA GCATTGAAGT GGACACGTCC GAGGAGCAGT TCTCCCTGAA
          AGTCGAGTCA CCATCGAAGT GGACACGTCC GAGGACCAAT TCTCCCTGAG
          AGTCGAGTCA CCATTTCAGT GGACACGTCC GAGGACCAGT TCTCCCTGAG
          AGTCGAGTCA TCATATCAGT GGACGCGTCC GAGAATCAAT TCTCCCTGAA
          AGTCGAGTCA CCATCTCAGT AGACACGTCC GAGAACCAGT TCTCCCTGAA
          AGTCGAGTCA CCATCGAAGT GGACACGACC GAGGAGCAGT TCTCCCTGAA
          AGTCGAGTCA CCATATCAGT GGACACCTCC GAGAACCAGT TCTCCCTGAG
          AGTCGAGTCA CCATATCAAT TGACACGCCC AGCAACCAAC TCGCCCTGAG
          AGTCGAGCCA CCATGTCAGT AGACACGTCC AAGAATCAGT TCTCCCTGAA
          AGTCGCGTCA CCGTATCAGT GGACACGTCC AAGAACCAAT TCTCCCTGAA
          AGTCGAGTCA CCATATCAGT GGACACGTCC GAGAACAAGT TCTCCCTGAG
          AATCGGGTCA CCATCTCAGT GGACTCGTCC GAGNNNAAGT TCTCTCTAAG
          AGTCGAGTCA CCATCGAAGT GGACACGTCC GAGGAGCAGT TCTCCCTGAA
          AGTCGAGTCA CCATCTCAGT AGACACGTCC GAGAACCAGT TTTCCCTGAG
          AGTCGAGTCA CCATCTCAGT GGACACGTCC GAGAACCAGT TCTCCCTGAG
          AGTCGAGTCA CCATATCAGT GGACACGTCC GAGGACCAGT TCTCCCTGAG
          AGTCGAGTCT TCATATCTGT GGACACATTC GAGAACCAAT TCTCCCTGAG
          AGTCGAGTCA CCATATCCGC GGACACATTC GAGAACCACT TCTCCCTGAG
          AGTCGAGTCA CCATATCAGT GGACACGTCC GAGGACCAGT TCTCCCTGAG
          AGTCGAGTCA CCATCTCAGT GGACACGTCC GAGGAGGAGT TCTCCCTGAA
          AGTCGAGCCT TCATCTCCGT GGACACGTCG CAGAACCAAT TCTCTCTGAA
          AGTCGAGTCA CCATATCAGT GGACACGTCC GAGAACAAGT TCTCCCTGAG
          AGTCGAGTCA CCATCTCAGT AGACACGTCC GAGAACCAGT TCTCCCTGAG
          GGTCGAGTCA CCATTTCCGT GGACACGTCC ACGAATCAGT TCTCCCTGCG
          AGTCGAGTCA CCATATCAGT GGACACGTCC GAGAACCAAT TCTCCCTGCA
          AGTCGAGTCA CCATATCAAT GGACACGTCC AAGACCCAGT TTTCCCTGAC
          AGTCGAGTCA CCATATCAGT GGACACGTCC GCGAACCAGT TCTCCCTGAA
          AGTCGTATCA CCATATCGGT GGACTCGCCC GAGAACCAAT TCTCCCTGAA
          AGTCGACTCA TCATATCAGT GGACACGTCC GCGAACCAAT TCTCCCTGAG
          AGTCGAGTCA CCATCTCAGT AGACACGTCC GAGAACCAGT TCTCCCTGAG
          AGTCGAGTCA CCATCTCAGT AGACACGTCC GAGAACCAGT TCTCCCTGAG
          AGTCGAGTCA CCATCTCAGT GGACACGTCC GAGGACCAGT TCTCCCTGAA
          AGTCGAGTCA CCATATCAGT GGACACGTCC GAGAACCAGT TCTCCCTGAG
          AGTCGAGTCA ACATTTTACT TNNNGTCTCC GACAACCAGT TCTCCCTGAA
          AGTCGAGTCA CCATATCAGT GGACACATTC GAGAACCAAT TCTCCCTGAG
          AGTCGAGTGA CCATATTAGT AGACACGTCC AAGAACCAGC TCTCCCTGGA
          AGTCGAGTCA CCATCTCAGT GGACACGTCC GAGGACCAGT TCTCCCTGAA
          AGTCGAGTCA CCATATCAGT GGACACGTCC GAGGACCAGT TCTCCCTGAG
          AATCGGGTCA CCATCTCAGT GGACACGTCC GAGNNNAAGT TCTCACTTAG
          AGTCGAGTCA CCATATCAGT GGACACGTCC GAGGACCAGT TCTCCCTGAG
          AGTCGAGTCA CCATCTCAAT AGACACGTCC GAGAACCAGT TCTCCCTGAG
          AGTCGACTCA CCATTTCGGT GGACACGTCC GAGAATCAAT TCTCCCTGAA
          AGTCGAGTCA CCGTCGAAGT GGACACGTCC GAGGAGCAGT TCTCCCTGAA
          AGTCGAGTCA CCATATCAGT GGACACGTCC GAGGACCAGT TCTCCCTGAG
          AGCCGAGTCA CCATATCAGT GGACACGTCC GAGAACCAAT TCTCCCTGAG
          AGTCGAGTCA CCATATCAGT GGACACGACC GAGGACCAGT TCTCCCTGAG
          AGTCGAGTCA CCATCTCAGT GGACACGTCC GAGGACCAGT TCTCCCTGAA
          AGTCGAGTCA CCATCTCAGT AGACACGTCC GAGAACCAGT TCTCCCTGAG
          AGTCGAGTCA CCATCGAAGT GGACACGTCC GAGGAGAAAT TCTCCCTGAA
          AGTCGAGTCA CCATCTCAAT AGACCCGTCC GAGAACCAGT TCTCCCTGAG
          AGTCGAGTCA CCATTTCAGT GGACACGTCC GAGAACCAAT TCTCCCTGAG
          AGTCGAGTCA CCATCTCAGT AGACACGTCC GAGAACCAGT TTTCCCTGAG
          AGTCGAGTCA CCATCTCAGT AGACACGTCC NNNGACCAGT TTTCCCTGAG
          GGTCGAGTCT CTATATCAGT GGACACGTCC GAGGACCAGT TCTCCCTGAG
          AGTCGAGTCA CCATATCGGT GGACACGTCC CAGAACCAGT TCTCCCTGAA
          AGCCGAGTCA CCATCGAAGT GGACACGTCC GAGGAGCAGT TCTCCCTGAA
          AGTCGCGTCA CCATCGAAGT GGACACGTCC GAGGAGCAGT TCTCCCTGAA
          AGTCGAGTCA CCATCGAAGT GGACACGACC GAGGAGCAGT TCTCCCTGAA
          AGTCGAGTCA CCATATCAGT GGACACGTCC GAGGACCAGT TCTCCCTGAG
          AGTCGAGTCA CCATATCAGT GGACACGTCC GAGAACCAAT TCTCCCTGAA
          AGTCGAGTCA CCGTCGAAGT GGACACGTCC GAGGAGCAGT TCTCCCTGAA
          AGTCGAGTCA CCATCTCAGT CGACACGTCC GAGAACCAGT TCTCCCTGAG
          AGTCGAGTCA CCATCGAAGT GGACACGTCC GAGGAGCAGT TCTCCCTTAA
          AGTCGAGTCA CCATATCAGT GGACACGTCC GAGGACCAGT TCTCCCTGAG
          AGTCGAGTCA CCATCGAAGT GGACACGTCC GAGGAGCAGT TCTCCCTGAA
          AGTCGAGTCA CCATATCAGT GGACACGTCC GAGAATCAAT TTTCCCTGAG
          AGTCGAGTCA CCATCTCAGT AGACACGTCC GAGAACCAGT TCTCCCTGAG
          AGTCGAGTCA CCATCTCAGT GGACACGTCC GAGGACCAGT TCTCCCTGAA
          AGTCGAGTCA CCATCTCAGT GGACGCGTCC GAGAACCAGT TCTCCCTGAG
          GGTCGAGTCA CCATTTCAGT GGACACGTCC GCGAAGCAGT TCTCCCTGAG
          AGTCGAGTCA CCATCTCAGT AGACACGTCC GAGAATCAGT TCTCCCTGAG
          AATCGAGTCA CCATATCAGT AGACACGTCC GAGGACCAGT TTTCCCTGAA
          AGTCGAGTCT CGATATCAGT AGATACGTCC GAGAACCAGT TCTCCCTGAG
          AGTCGAGCCT TCATTTCACT AGACGTGGCC GAAAACCAGT TCTCCCTGAA
          AGTCGACTCA TCATATCAGT GGACACGTCC GCGAACCAAT TCTCCCTGAG
          AGTCGAGTCA CCATATCAGT GGACACATCC GAGGACCAGT TCTCCCTGAG
          AGTCGAGTCA CCATATCCGT GGACACATTC GAGAACCACT TCTCCCTGAG
          AATCGGGTCA CCATCTCAGT GGACACGTCC NNNGACAAGT TCTCACTTAG
          AGTCGAGTCA CCATTTCAGT GGACACGTCC GAGAACCAAT TCTCCCTGAG
          AGTCGACTCA GCATCTCAGT GGACACGTCC GAGAACCAGT TCTCCCTGAA
          AGTCGAGTCA CCATTTCAGT GGACACGTCC GAGAACCAGT TCTCCCTGAA
          AGTCGAGTCA CCATATCAGT AGACACGTCC GAGGACCAGT TCTCCCTGAA
          AGTCGCGTCA CCGTATCAGT GGACACGTCC AAGAACCAAT TCTCCCTGAA
          AGTCGGGTCA CCATCTCAGT AGACACGTCC GTGAACCAGT TCTCCCTGAG
          GGTCGGGTCT CCATATCAGT GGACACGTCC GAGAACCAGT TCTCCCTGAG
          AGTCGAGTCA CCATATCAGT GGACACGTCC GAGGACCAGT TCTCCCTGAG
          AGTCGAGTCA CCATCGAAGT GGACACGTCC GAGGATCAGT TCTCCCTGAA
          AGTCGAGTCA CCATCTCAGT GGACACGTCC GAGGACCAGT TCTCCCTGAG
          AGTCGAGTCA CCGTTTCAGT GGACACGTCC GAGAACACAT TCTCCCTGCG
          AGTCGAGTCA CCATCTCAGT AGACACGTCC GAGAACCAGT TCTCCCTGAA
          AGTCGAGTCA CCATCGAAGT GGACACGTCC GAGGAGCAGT TCTCCCTGAA
          AGTCGAGTCA CCATATTACT AGACGCGTCC GAGAACCAGG TCTCCCTGAA
          AGTCGAGTCA CCATCTCAGT AGACCCGTCC GAGAACCAGT TCTCCCTGAG
          AGTCGAGTCA GCATCGAAGT GGACACGTCC GAGGAGAAGT TCTCCCTGAA
          AGTCGAGTCA CCGTTGAAGT GGACACGTCC GAGGAGCAGT TCTCCCTGAA
          AGTCGAGTCA CCATATCAGT GGACACGTCC GAGGATCAGT TCTCCCTGAG
          AGTCGAGTCA CCATATCAGT GGACACGTCC CAGAACCAGT TCTCCCTGAG
          AGTCGAGTCA CCATATCAGT AGACACGTCC AAGAACCAGT TCTCCCTGAA
          AGTCGAGTCA CCGTATCAGT GGACACGACC GAGAACCAAT TCTCCCTGAA
          AGTCGAGTCA CCATATCAGT GGACACGTCC GAGGACCAGT TCTCCCTGAG
          AGTCGAGTCA CCATTTCAGT GGACACGTCC GAGAACCAGT TCTCCCTGAA
          AGTCGAGTCA CCATTTCAGT AGACACGTCC GAGAACCAGT TCTCCCTGAG
          AGTCGAGTCA CCATATCAGT GGACACGTCC GAGGAGGAGT TCTACCTGAA
          AGTCGAGTCA CCATCTCAGT AGACACGTCC GAGAACCAGT TCTCCCTGAA
          GGTCGAGTCA CCATATCCTT AGACACGTCC AAGAACTACT TCTCCCTGAG
          AGTCGAGTCA CCATCTCAGT AGACACGTCC GAGAACCAGT TCTCCCTGAG
          AGTCGAGTCA CCATCTCAAT AGACACGTCC GAGAATCAGT TCTCCCTGAG
          AGTCGAGTCA CCATCTCAAT AGACACGCCC GAGAACCACT TCTCCCTGAG
          AGTCGAGTCA CCATCTCAGT AGACACGTCC GAGAACCAGT TCTCCCTGAG
          AGTCGAGTCA CCATAACAAT AGACACGTCC AAGAACCAGT TCTCCCTGAA
          AGTCGAGTCA CCATCTCAGT AGACACGTCC GAGAACCAGT TCTCCCTGAG
          AGTCGAGTCA CCGTTTCAGT GGACACGTCC GAGAACACCT TCTCCCTGAG
          AGTCGAGTCA CCATCTCAGT AGACACGTCC GAGAACCAGT TGTCCCTGAG
          AGTCGAGTCA CCATATCACT GGACCCGTCC GAGAACCAAT TCTCCCTGAG
          GGTCGACTCA CCATCTCAGT GGACACGTCC GAGGAGCAGT TCTCCCTGAA
          AGTCGCGTCA CCATATCAGT GGACACGTCC AAGAACCAAT TCTCCCTGAA
          AGTCGAGTCA CCATCGAAGT GGACACGTCC GAGGAGCAGT TCTCCCTGAG
          AGTCGAGTCT CCATTTCAGT GGACACGTCC GAGAACCAGT TCTCCCTGAG
          AGTCGAGTCA CCATCTCAGT AGACACGTCC GAGAATCAGT TCTCCCTGAG
          AGTCGAGTCA CCATATCAGT GGACACGTCC GAGAACCAGT TCTCCCTGAA
          GGTCGAGTCT CCATATCAGT GGACACGTCC GAGGACCAGT TCTCCCTGAG
          AATCGGGTCA CCATCTCAGT GGACTCGTCC GAGNNNAAGT TCTCACTAAG
          AGTCGAGTCA CCATATCAGT GGACACGTCC GAGAACCAAT TCTCCCTGAA
          AGTCGAGTCA CCATCTCAGT GGACACGTCC GCGGACCAGT TCTCCCTGAA
          AGTCGAGTCA CCATATCAGT GGACACGTCC GAGGACCAGT TCTCCCTGAG
          AGTCGAGTCA CCATATCAGT GGACACGTCC GAGAACCAGT TCTCCCTGAA
          AGTCGAGTCA CCATATCAGT GGACACGTCC GAGAACCAAT TCTCCCTGAG
          AGTCGAGTCA CCATCGAAGT GGACACGTCC GAGGAGCAGT TCTCCCTGAA
          AGTCGAGTCA CCATCTCAGT AGACACGTCC GAGAACCAGT TCTCCCTGAG
          AGTCGAGTCA CCATCGAAGT GGACACGTCC GAGGAGCAGT TCTCCCTGAG
          AGTCGAGTCA CCATATCAGT GGACACGTCC GAGGACCAGT TCTCCCTGAG
          AGTCGACTCT CCATATCAGT GGACACGTCC GAGAACCAGT TCTCCCTGAA
          AGTCGAGTCA CCATCGAAGT GGACACGACC GAGGAGCAGT TCTCCCTGAA
          AGTCGAGTCA CCATATCAGT GGACACGTCC GAGGACCAGT TCTCCCTGAG
          AGTCGAGTCA GCATCGAGGT GGACACGTCC GAGGACCAGT TCTCCCTGAA
          AGTCGAGTCA CCATATCAGT GGACACCTCC GAGAATCGGT TCTCCCTGAG
          AGTCGAGTCA CCATCTCAGT GGACACGTCC GAGGACCAGT TCTCCCTGAG
          AGTCGAGTCA CCATCTCAGT GGACGCGTCC GAGAACCAGT TCTCCCTGAG
          AGTCGAGTCA GCATCGAAGT GGACACGTCC GAGGAGCAGT TCTCCCTGAA
          AGTCGAGTCA CCATCTCAGT GGACACGTCC GAGAACCAGT TCTCCCTGAG
          AGTCGAGTCA CCATATCAGT GGACACGTCC GAGAACCAAT TCTCCCTGAA
          AGTCGAGTCA CCATATCACT GGACCCGTCC GAGAACCAAT TCTCCCTGAG
          AGTCGAGTCC ACATTTTACT AGACGTGGCC GAGAGCCGCT TCTCCCTGAA
          AGCCGAGTCA CCATATCAGT GGACACGTCC GAGAACCAGT TCTCGCTGAA
          AGTCGAGTCA CCATTTCAGT GGACACGTCC GAGGACCAGT TCTCCCTGAG
          AGTCGAGTCA CCATATCAGT GGACACGTCC GAGAACCAAT TCTCCCTGAA
          GGTCGACTCA CCATCTCAGT GGACACGTCC GAGGAGCAGT TCTCCCTGAA
          AGTCGAGTCA CCATTTCAAT TGACACGTCC GAGAACCAGT TCTCCCTGAG
          AGTCGAGTCA CCATATCAGT GGACACGTCC GAGAACCAAT TCTCCCTGAA
          AGTCGAGTCA CCATCTCAGT GGACACGTCC GAGAACCAGT TCTCCCTGAG
          AGTCGAGTCA CCATATCAGT GGACACGTCC GAGGACCAGT TCTCCCTGAG
          AGTCGAGTCA CCATATCAGT GGACACGTCC GCGAACCAGT TCTCCCTGAA
          AGTCGAGTCA CCATATCAGT GGACACGTCC GAGAACCAGT TCTCCCTGAG
          AGTCGAGTCA CCATCTCAGT GGACACGTCC GAGGAGGAGT TCTCCCTGAA
          AATCGGGTCA CCATCTCAGT GGACACGTCC NNNGACAAGT TCTCACTTAG
          AGTCGAGTCA CCATATCAGT AGACACGTCC AAGAGCCAGT TCTCCCTGAA
          AGTCGAGTCA CCATCGAGGT GGACACGTCC GAGGAGCAGT TCTCCCTGAA
          AGTCGAGTCA CCATCTCAAT AGACACGTCC GTGAACCAGT TCTCCCTGAA
          AGTCGAGTCA CCATTTCGGT GGACACATCC GAGAACCAAT TCTCCCTGAG
          AGTCGAGTCA CCATCTCAGT AGACACGTCC GAGAACCAGT TCTCCCTGAG
          AGTCGAGTCA CCATATCTGT GGACACGTCC GAGGACCAGT TCTCCCTGAG
          AGTCGACTCA CCATATCAGT AGACAAGTCC AAGAACCAGT TCTCCCTGAA
          AGTCGAGTCA GCATATCCGT GGACACATTC GAGAACCATT TCTCCCTGAG
          AGTCGCGTCA TCGTATCCGT GGACACGTCC AAGAACCAAT TCTCCCTGAG
          AGTCGAGTCA CCATATCAGT GGACACGTCC GAGAACCAGT TCTCCCTGAG
          AGTCGAGTCA CCATCTCAGT GGACACGTCC GAGGACCAGT TCTCCCTGAG
          AGCCGAGTCA CCATCGAAGT GGACACGTCC GAGGACCAGT TCTCCCTGAA
          AGTCGAGCCT TCATCTCCGT GGACACGTCC CAGAACCAAT TTTCCCTGAA
          AGTCGAGTCA CCATATCAGT GGACACGTCC GAGGACCAGT TCTCCCTGAG
          AGTCGAGTCA CCATATCCGT GGACACGTCC GAGGACCACT TCTCCCTGAG
          AGTCGAGTCA CCATCTCAGT AGACACGTCC GAGAACCAGT TCTCCCTGAG
          AGTCGAGTCT CCATCTCAGT GGACACGTCC GAGGAGCAGC TCTCCCTGAA
          AGTCGAGTCA CCATATCCGT GGACACGTCC GAGGACCACT TCTCCCTGAG
          AATCGGGTCA CCATCTCAGT GGACACGTCC NNNGACAAGT TCTCACTTAG
          AGTCGAGTCA CCATCTCAGT AGACACGTCC GAGAACCAGT TTTCCCTGAG
          AGTCGAGTCA CCATCTCAGT AGACCCGTCC GAGAACCAGT TCTCCCTGAG
          AGTCGAGTCA CCATATCAGT GGACACGTCC GAGGACCAGT TCTCCCTGAG
          AGTCGACTCA TCATATCAGT GGACACGTCC GCGAACCAAT TCTCCATGAG
          AGTCGAGTCA CCATCTCAGT AGACACGTCC GAGAACCAGT TCTCCCTGAG
          AGTCGAGTCA CCATATCAGT AGACACGTCC AAGAACCAGT TCTCCCTGAA
          AGTCGAGTCA CCATCTCAGT AGACACGTCC GAGAACCAGT TCTCCCTGAG
          AGTCGAGTCA CCATGTCATT AGACACGTCC AAGAACCAGT TCTCCCTGAA
          AGTCGAGTCA CCATATCAGT GGACACGTCC GAGAACCAAT TCTCCCTGCA
          AGCCGAGTCT CCATCGAAGT GGACACGTCC GAGGAGCAGT TCTCCCTGAA
          AGTCGGGTCA CCATCTCAGT GGACACGTCC GCGAACCAGT TCTCCCTGAA
          GGTCGAGTCG CCGTGTCAGT AGACAGATCC AAGAATGAGG TGTCCCTGAA
          GGTCGAGTCA CCATTTCAGT GGACACGTCC GCGAAGCAGT TCTCCCTGAG
          AGTCGTATCA CCATATCGGT GGACTCGCCC GAGAACCAAT TCTCCCTGAA
          AGTCGAGTCA CCATCTCAAT AGACACGTCC GAGAACCAGT TCTCCCTGAG
          AGTCGAGTCA CCATATCAGT GGACACGTCC GAGAACCAGT TCTCCCTGAG
          AGTCGAGTCA CCATATCAGT GGACACGTCC GAGGACCAGT TCTCCCTGAG
          AGTCGAGTCA CCATCTCAGT AGACACGTCC GAGAACCAGT TCTCCCTGAA
          AGTCGAGTCA CCATCTCAGT GGACACGTCC GAGGACCAGT TCTCCCTGAA
          AGTCGAGTCA GCATCGAAGT GGACACGTCC GAGGAGAAGT TCTCCCTGAA
          AGTCGAGTCA CCATATCAGT GGACACGTCC GAGAACCAGT TCTCCCTGAA
          AGTCGAGTCA CCATCTCAAT AGACACGTCC GAGAACCAGT TCTCCTTGAG
          AGTCGAGTCA CCATCGAAGT GGACACGTCC GAGGAGCAGT TCTCCCTGAA
          AGTCGGGTCA CCATTTCAGT GGACACGTCC GAGGACCAGT TCTCCCTGAG
          AGTCGAGCCT TCATCTCCGT GGACACGTCC CAGAACCAAT TTTCCCTGAA
          AGTCGAGTCA CCATCTCAGT AGACACGTCC GAGAACCAGT TCTCCCTGAG
          AGTCGAGTCA CCATATCAGT GGACACGTCC GAGGACCAGT TCTCCCTGAG
          AGTCGAGTCA CCATATCCGT GGACACGTCC GAGGACCACT TCTCCCTGAG
          AGTCGAGTCA CCATTGAGGT GGACACGTCC GAGGAGCAGT TCTCCCTGAA
          AGTCGAGTCA CCATCTCAGT AGACACGTCC GAGAACCAGT TCTCCCTGAG
          AGTCGACTCA CCATTTCGGT TGACACGTCC GAGAACCAAT TCTCCCTGAA
          AGTCGAGTCA CCATCGAAGT GGACACGTCC GAGGAGCAGT TCTCCCTGAA
          GGTCGAGTCT CCATATCAGT GGACACGTCC GAGGACCAGT TCTCCCTGAG
          AGTCGACTCA CCATATCAGT GGACACGTCC GAGAACCAAT TCTCCCTGAA
          AGTCGAGTCC ACATTTTCCT AGACGCGGCC GAGAACCGGT TCTCCCTGAA
          AGTCGAATCA CCATATCAGT AGACACGTCC AAGAAGCACT TCTCCCTGAA
          AGTCGAGTCA CCATATTACT CGACGCGTCC GAGAACCAGT TCTCCCTGAA
          AGTCGAGTCA CCATATCAGT TGACACGTCC AAGAACCAGT TCTCCCTGAA
          AGTCGGGTCA CGATATCAGT AGACACGTCC AGGAACCGGT TCTCCCTGAA
          AGTCGAGTCT CCATATCAGT GGACGGGCCC GGGAACCAGT TCTCCCTGAA
          AGTCGAGTCA CCATCTCAAT AGACACGTCC GAGAACCAGT TCTCCCTGAG
          AGTCGAGTCA CCATATCAGT AGACACGTCC GAGAACCAGT TCTCCCTGAA
          AGTCGAGTCA CCATCTCAGT AGACACGTCC GAGAACCAGT TCTCCCTGAG
          AGTCGAGTCA CCATATCAGT AGACACGTCC GCGAACGAAT TCTCCCTGAA
          AGTCGCGTCA CCGTATCAGT GGACACGTCC AAGAACCAAT TCTCCCTGAA
          GGTCGAGTCT CCATTTCAGT GGACACGTTC GAGGACCAGT TCTCCCTGAG
          AGTCGAGTCA CCATCTCAGT AGACACGTCC GAGAACCAGT TCTCCCTGAG
          AGTCGAGTCA CCATATCAGT GGACACGTCC GAGAATCAGT TCTCCCTGAA
          AGCCGAGTCT CCATCGAAGT GGACACGTCC GAGGAGCAGT TCTCCCTGAA
          AGTCGAGCCA CCATATCAGT GGACACGTCC AACAACCACT TCTCCCTGAG
          AGTCGAGTCA CCATCTCAGT GGACGCGTCC GAGAACCAGT TCTCCCTGAG
          AGTCGAGTCA CCATGTCAGT AGACACGTCC GAGAACCAGT TCTCCCTGAG
          AGTCGAGTCA CCATCTCAGT AGACACGTCC GAGAACCAGT TCTCCCTGAG
          AGTCGAGTCA CCATATCAGT GGACACGTCC GAGAACCAAT TCTCCCTGAA
          AGTCGAGTCA CCATCGAAGT GGACACGTCC GAGGACCAGT TCTCCCTGAA
          AGTCGAGCCT TCATCTCCGT GGACACGTCC CAGAACCAAT TTTCCCTGAA
          AGTCGAGTCA CCATATCAGT GGACACGTCC GAGGACCAGT TCTCCCTGAG
          AGTCGAGTCA CCATATCAGT CGACACGTCC AAGAACCACT TCTCCCTGAG
          AGTCGAGTCA CCATATCAGT GGACACGTCC GAGGACCAGT TCTCCCTGAG
          AGTCGAGTCA CCATCTCAGT GGACACGTCC GCGGACCAGT TCTCCCTGAA
          AGTCGAGCCA CCGTATCAGT GGACACGTCC GAGAACCAGT TCTTCCTGAG
          AGTCGCGTCA CCATCTCAGT GGACGCGTCC GAGAACCAGT TCTCCCTGAG
          AGTCGAGTCA CCATATCAGT AGACACGTCT CAGAACCAGT TCTCCCTGAA
          AGTCGCGTCA CCGTATCAGT GGACACGTCC AAGAACCAAT TCTCCCTGAA
          AGTCGAGTCA CCATATCAGT GGACACGTCC GAGGACCAGT TCTCCGTGAG
          GGTCGAATCT CCATTTCAGT GGACACGTCC GCGTACCAGT TCTCCCTGAG
          AGTCGAGTCA CCATATCAGT GGACACGTCC GAGAACCAAT TCTCCCTGAA
          AGTCGAGTCA CCATATTACT AGACGCGTCC GAGAACCGGG TCTCCCTGAA
          AGTCGACTCA CCATATCAGT GGACACGTCC GAGAACAAAT TCTCCCTGAG
          AGTCGAGTCA CCATCTCAGT AGACACGTCC GAGAACCAGT TCTCCCTGAG
          AGTCGACTCA TCATATCAGT GGACACGTCC GCGAACCAAT TCTCCCTGAG
          AGTCGAATCA CCATATCAGT AGACACGTCC AAGAACCAGG TCTCCCTGAA
          AGTCGAGTCA CCATATCAGT GGACACGTCC GTCAATCAGT TCTCCCTGAA
          AGTCGAGTCA CCATATCAGT GGACACGTCC GAGGGCCAGT TCTCCCTGAG
          AGTCGATTCA TCATATCAGT GGACACGTCC GCGAACCAAT TCTCCCTGAG
          AGTCGACTCA CCATTTCGGT TGACACGTCC GAGAACCAAT TCTCCCTGAA
          AGTCGAGCCA CCATATCAGT GGACACGTCC GAGAACCAAT TCTCCCTGAA
          AGTCGAGTGT TCATCTCAGT GGACACGTCC GAGAACCAGG TGTCCCTGAA
          AGTCGAGTCA CCATATCAGT GGACACGTCC CAGAACCAGT TCTCCCTGAG
          AGTCGAGTCT CCATCTCAGT GGACACGTCC GAGGAGCAGT TCTCCCTGAA
          AGTCGAGTCA CCATTTCAGT GGACACGTCC GCGAACGAAT TCTCCCTGAG
          AGTCGAGTCA GCATCTCAGT GGACACGTCC GAGGAGCAGT TTTCCCTGAA
          GGTCGAGTCT CCATATCAGT GGACACGTCC GACAACCACT TCTCCCTGAG
          AGTCGAGTCA CCATATCAGT GGACACGTCC GAGGACAAGT TCTCCCTGAG
          AGTCGAGTCA CCATATCAGT GGACACGTCC GAGAACCAGT TCTCCCTGAG
          AGTCGAGTCA CCATCTCAGT AGACACGTCC GAGAACCAGT TCTCCCTGAA
          AGTCGAGTCA CCATTTCAGT GGACACGTCC GAGGACCAGT TCTCCCTGAG
          AGTCGAGTCA GCATATCCGT GGACACCTTC GAGAACCATT TCTCCCTGAG
          AGTCGAGCCA CCGTATCAGT GGACACGTCC GAGAACCAGT TCTTCCTGAG
          AATCGGGTCA CCATCTCAGT GGACTCGTCC GAGNNNAAGT TCTCTCTAAG
          AGTCGAGTCA CCATTTCAGT GGACACGTCC GAGAACCAGT TCTCCCTGAA
          AGTCGAGTCA CCATATCAGT GGACACGTCC GAGAACCAGT TCTCCCTGAA
          AGTCGAGTCA CCATCTCAGT AGACACGTCC GAGAACCAGT TCTCCCTGAG
          AGTCGAGTCA CCATCGAAGT GGACACGTCC GAGGAGCAGT TCTCCCTGAA
          AGTCGAGTCA CTGTCGAAGT GGACACGTCC GAGGAGCAAT TCTCCCTGAA
          AGTCGAGTCA CCATCTCAGT GGACGCGTCC GAGAACCAGT TCTCCCTGAG
          AGTCGAGTCA CCATTTCAGT GGACACGTCC GTAAACCAGT TCTCCCTGAA
          AGTCGAGTCA CCATCTCAGT GGACACGTCC CAGGAGGAGT TCTCCCTGAA
          AGTCGAGTCA CCATTGAGGT GGACACGTCC GAGGAGCAGT TCTCCCTGAA
          AGTCGAGTCA CCATCTCAGT GGACACGTCC GAACAGCAGT TCTCCTTGAA
          AGTCGAGTCA CCATCTCAGT AGACACGTCC GAGAACCAGT TCTCCCTGAG
          AGTCGAGTCA CCATATCAGT GGACACGTCC GAGAACCAAT TCTCCCTGAG
          GGTCGAGTCT CCATATCAGT GGACACGGTC GACGACAAGT TCTCCCTGAG
          AGTCGAGTCA CCATCTCAGT AGACACGTCC GAGAACCAGT TCTCCCTGAG
          AGTCGACTCA CCATATCAGT AGACACGTCC GTGAACCAGT TCTCCCTGAA
          AGTCGAGTCA CCATATCAGT AGACACGTCC GAGGACCAGT TCTCCCTGAA
          AGTCGAGTCA CCATCTCAGT GGACACGTCC GAGGACCAGT TCTCCCTGAG
          AGCCGAGTCA CCATCTCAGT AGACACGTCC CAGAATCAGT TCTCCCTGAG
          AGTCGCGTCA CCATCGAAGT GGACACGTCC GAGGAGCAGT TCTCCCTGAA
          AGTCGAGTCA CCATATCAGT GGACACATTC GAGAACCAAT TCTCCCTGAG
          AATCGGGTCA CCATCTCAGT GGACTCGTCC GAGNNNAAGT TCTCACTAAG
          AGTCGAGTCA CCATATCAGT GGACACGTCC CAGAACCAAT TCTCCCTGAA
          AGTCGACTCA CCATATCAGT GGACACGTCC GAGAACCAAT TCTCCCTGAA
          AGTCGACTCA CCATTTCGGT GGACACGTCC GAGAATCAAT TCTCCCTGAA
          AGTCGAGCCT TCATCTCCGT GGACACGTCC CAGAACCAAT TTTCCCTGAA
          AGTCGAGTCA CCATCTCAGT AGACACGTCC GAGAACCAGT TTTCCCTGAG
          AGTCGAGTCA CCATCTCAGT GGACACGTCC GAGGAGCAGT TCTCCCTGAA
          AGTCGAGTCA CCATATCAGT GGACACGTCC GAGGACCAGT TCTCCCTGAG
          AGTCGAGTCA CCATGTCAGT AGACACGTCC AAGAACCAGT TGTCCCTGAA
          AGTCGAGTCA CCATCTCAGT GGACACGTCC GAGGACCAGT TCTCCCTGAG
          GGTCGAGTCA CCATATCAGC GGACACGTCG AAGAACCAAT TCTCCCTGAG
          AGTCGAGTCA CCATATCAGT GGACACGTCC GAGGACCAGT TCTCCCTGAG
          AGTCGAGTCA CCATATCAGT GGACACGTCC GAGGACCAGT TCTCCTTGAG
          AGTCGAGTCA CCATTGAGGT GGACACGTCC GAGGAGCAGT TCTCCCTGAA
          AGTCGAGTCA CCATGTCAGT AGACACGTCC GAGAACCAGT TCTCACTGAG
          AGTCGAGTCA CCATCTCAGT GGACACGTCC GAGAACAAGT TCTCCCTGAG
          AGTCGACTCA TCATATCAGT GGACACGTCC GCGAACCAAT TCTCCCTGAG
          AGTCGAGTCA CCATTTCAGT GGACACGTCC GAGAACCAAT TCTCCCTGAG
          AGTCGAGTCA CCATCGAAGT GGACACGTCC GAGGAGCAGT TCTCCCTGAA
          AGTCGAGTCA CCATATCAGT GGACACGTCC GAGGACCAGT TCTCCCTGAG
          AGTCGCGTCA CCATATCAGT GGACACGTCC GAGAACCTGT TCTCCCTGAG
          AGTCGAGTCT CCATCTCAGT GGACACGTCC GAGGAGCAGT TCTCCCTGAA
          AGTCGAGTCA CCATCTCAGT GGACACCTCC AAGGACCAGT TCTCCCTGAA
          AGTCGAGTCA CCATTTCAGT GGACACGTCC GAGAACCAGT TCTCCCTGAA
          AGTCGCGTCA CCATCGAAGT GGACACGTCC GAGGAGCAGT TCTCCCTGAA
          AGTCGAGTCT ACATCTTACT AGACGCGTCC GAGAACAAGT TCTCCCTGAA
          AGTCGAGTCA CCATCTCAGT AGACACGTCC GAGAACCAGT TCTCCCTGAG
          AGTCGAGTCA CCATCTCAGT AGACACGTCC GAGAACCAGT TCTCCCTGAG
          GGTCGAGTCT CCATATCAGT GGACACGTCC GAGGACCAGT TCTCCCTGAG
          AGTCGAGTCA CCGTTTCAGT GGACACGTCC GAGAACACCT TCTCCCTGAG
          AGTCGAGTCA CCATATCCGT GGACACGTCC GAGGCCCTCT TCTCCCTGAG
          AGTCGAGTCA CCATCTCAGT AGACACGTCC GAGAACCAGT TCTCCCTGAG
          AGTCGAGTCA ACATCTTTCT AGACGTGTCC AAGAATCAGT TCTCCTTGAA
          AGTCGAGTCA CCATCTCAGT GGACACGTCC GCGGACCAGT TCTCCCTGAA
          AGTCGAGTCA CCATATCAGT GGACACGTCC GCGAACCAGT TCTCCCTGAA
          AGTCGAGTCA CCATCTCAGT GGACACGTCC GAGGAGAAGT TCTCCCTGAA
          AGTCGAGTCA CCATATCAGT GGACACCTCC GAGAACCAGT TCTCCCTGAG
          AATCGGGTCA CCATCTCAGT GGACTCGTCC GAGNNNAAGT TCTCACTAAG
          AGGCGAGTCA GCATATCAGT AGACACCTCC AAGAACCAAT TCTCCCTGAG
          AGTCGAGTCA CCATCTCAGT GGACACGTCC GAGGAGAAGT TCTCCCTGAA
          AGTCGAGTCA CCATTTCAGT GGACACGTCC GAGAGCCAAT TCTCCCTGAG
          AGTCGAGTCA CCATATCCGT GGACACGTCC GAGGACCACT TCTCCCTGAG
          AGTCGAGTCA CCATATCCGT AGACACGTCC AAGAACCAGT TCTCCCTGAG
          AGTCGAGTCA CCATCTCAGT GGACACGTCC GAGAACCAGT TCTCCCTGAG
          AGTCGAATTA GCATGTCAGT AGACACGTCC AAGAACCAGT TCTCCCTGAA
          AATCGAGTCA CCATATCAGT AGACACGTCC GAGGACCAGT TTTCCCTGAA
          AGTCGAGTCA CCATATCACT AGACACGTCC AAGAAGCAGT TCTCCCTGAA
          AGTCGAGTCA CCATTTCAGT GGACACGTCC GAGGACCAGT TCTCCCTGAG
          AGTCGAGTCA CCATTTCAGT GGACACGTCC GAGAACCAGT TCTCCCTGAA
          AGTCGAGTCA CCATCTCAGT AGACACGTCC GAGAACCAGT TCTCCCTGAG
          GGTCGAGTCT CCATATCAGT GGACACGGTC GACGACAAGT TCTCCCTGAG
          AGTCGAGTCT ACATCTTACT AGACGCGTCC GAGAACAAGT TCTCCCTGAA
          GGTCGAGTCT CCATATCAGT GGACACGTCC GAGGACCAGT TCTTCCTGAG
          AGTCGAGTCA CCATATCAGT GGACACGTCC GCGAACCAGT TCTCCCTGAA
          AGTCGCGTCA CCGTATCAGT GGACACGTCC AAGAACCAAT TCTCCCTGAA
          AGTCGAGTCA CCATTTCAGT GGACACGTCC GAGAACCAGT TCTCCCTGAA
          AGTCGAGTCA CCATCTCAGT GGACGCGTCC GAGAACCAGT TCTCCCTGAG
          AGTCGAGTCA CCATATCAGT GGACACGTCC GAGAACCAAT TCTCCCTGAA
          AGTCGAGTCA CCATATCAGT AGACACGTCC AAGAAGCAGT TCTCCCTGAA
          AGTCGAGTCA CCATCTCAGT AGACACGTCC GAGAACCAGT TCTCCCTGAG
          AGTCGAGTCA CCATATCAGT GGACACGTCC GAGAGTCAGT TCTCCCTGAG
          AGTCGACTCA TCATATCAGT GGACACGTCC GCGAACCAAT TCTCCCTGAG
          AGTCGAGTCA CCATCTCAGT AGACACGTCC GAGAACCAGT TCTCCCTGAG
          AGTCGAGTCA CCATTTCAGT GGACACGTCC GAGAACCAAT TCTCCCTGAG
          AGTCGAGTCA CCATTTCAGT GGACACGTCC GCGAACCAGT TCTCCCTGAA
          AGTCGAGTCA CCATATCAGT GGACACGTCC GAGAACAAGT TCTCCCTGAG
          AGTCGAGTCA CCATATCAGT AGACACGTCC AAGAACCAGT TCTCCCTGAA
          AGTCGAGTCA CCATATCAGT AGACACGTCC AAGAACCAGT TCTCCCTGAA
          GGTCGAGTCT CCATATCAGT GGACACGTCC GAGAACCAGT TCTCCCTGAG
          AGTCGAGTCA CCATCTCAGT AGACACGTCC GAGAACCAGT TCTCCCTGAG
          AGTCGAGTCA CCATATCAGT GGACACGTCG GAGGACCAGT TCTCCCTGAG
          AGTCGAGTCA CCATCGAAGT GGACACGTCC GAGGAGCAGT TCTCCCTGAA
          AGTCGAGTCA CCATCTCAGT AGACACGTCC GAGAACCAGT TCTCCCTGAG
          AGTCGAGTCA CCATATCAGT GGACACGTCC GAGGACCAGT TCTCCCTGAG
          AGTCGAGTCA CCATCTCCGT AGACACGTCC GAGAACCAGT TCTCCCTGAG
          AGTCGAGTCA CCATTTCAGT GGACACGTCC GAGAACCAGT TCTCCCTGAA
          AGCCGAGTCA CCATATCAGT GGACACGTCC GAGAACCAAT TCTCCCTGAG
          AGTCGAGTCA GTATTGAGGT GGACACGTCC GAGGAGCAGT TCTCCCTGAA
          AGTCGAGTCA CCATCTCAGT GGACACGTCC GAGGAGAAGT TCTCGCTGAA
          AGTCGAGTCA CCATCGAAGT GGACACGTCC GAGGAGCAGT TCTCCCTGAA
          AGTCGAGTCA CCATCGAAGT GGACACGACC GAGGAGCAGT TCTCCCTGAA
          AGTCGAGTCA CCATCTCAGT AGACACGTCC GAGAACCAGT TCTCCCTGAG
          AGTCGAGTCA CCATATCGGT GGACACGTCC CAGAACCAGT TCTCTCTGAA
          AGTCGCGTCA CCATATCAAT AGACTGGACC CAGAATCAGT TCTCCCTGAG
          AGTCGAGTCT CCATTTCAGT GGACACGTCC GAGAACCAAT TCTCCCTGAG
          AGTCGAGTCA CCATCTCAGT AGACACGTCC GAGAACCAGT TCTCCCTGAG
          AGTCGAGTCC ACATGTTACT TGACGCGTCC GAGAACCGGT TCTCCCTGAA
          AGTCGAGCCT TCATCTCCGT GGACACGTCC CAGAACCAAT TTTCCCTGAA
          AGTCGAGTCA CCATCGAAGT GGACACGACC GAGGAGCAGT TCTCCCTGAA
          AGTCGAGTCC ACATTTTACT AGACGCGTCC GAGAACCAGG TCTCCCTGAA
          AGTCGACTCA CCATATCAGT GGACACCAGG GTGAACCAAT TCTCCCTGAA
          AGTCGAGTCA CCATTGAGGT GGACACGTCC GAGGAGCAGT TCTCCCTGAA
          AGTCGAGTCA CCATTTCAAT GGACCCGTCC GAGAACCAGT TCTCCCTGAA
          AGTCGAGTCA CCATCTCAGT AGACACGTCC GAGAACCAGT TCTCCCTGAG
          AGTCGAGTCA CCATCTCAGT GGACACGTCC GAGGAGCAGT TCTCCCTGAA
          AGTCGAGTCA CCATCTCAGT GGACACGTCC GAGGACCAGT TCTCCCTGAA
          AGTCGACTCA CCATATCAGT GGACACGTCC GCGGACAAGT TCTCCCTGAG
          GGTCGAGTCT CCATTTCAGT GGACACGTTC GAGGACCAGT TCTCCCTGAG
          AGTCGAGTCA CCATTTCAGT GGACACGTCC GAGAACCAAT TCTCCCTGAG
          AGTCGAGTCA GCATTGAGGT GGACACGTCC GAGGAGCAGT TCTCCCTGAA
          AGTCGAGTCA CCATTTCAGT GGACACGTCC GAGAACCAGT TCTCCCTGAA
          AGTCGAGTCA CCATCTCAAT AGACACGTCC GAGAACCAGT TCTCCCTGAG
          AGTCGAGTCT CCATCTCAGT GGACACGTCC GAGGAGCAGT TCTCCCTGAA
          AGTCGAGTCA CCATCGAAGT GGACACGTCC GAGGAGCAGT TCTCCCTGAA
          AGTCGAGCCA GCATCGAAGT GGACACGTCC GAGGAGAAGT TCTCCCTGAA
          AGTCGAGTCA CCATGTCAGT GGACACGTCC AAGAATCAGG TCTCCCTGAA
          AGTCGAGCCA CCGTATCAGT GGACACGTCC GAGAACCAGT TCTTCCTGAG
          AGTCGAGTCA CCATATCAGT GGACACGTCC GAGAACCAGT TCTCCCTGAG
          AGTCGAGTCA CCATATCAGT GGACACGTCC GAGGACCAGT TCTCCCTGAG
          AGTCGAGTCA CCATATCAGT GGACACGTCC GCGGACCGGT TCTCCCTGAG
          AGTCGAGTCA CCATTTCAGT GGACACGTCC GAGAACCAGT TCTCCCTGAA
          AGTCGAGTCA CCATATCAGT GGACACGTCC GAGGACCAGT TCTCCCTGAG
          AGTCGAGTCA CCATTGAGGT GGACACGTCC GAGGAGCAGT TCTCCCTGAA
          AGTCGAGTCA CGATATCAGT AGACACGTCC AAGAACCACC TCTCCCTGAA
          AGTCGAGTCA CCATCTCAGT AGACACGTCC GAGAACCAGT TCTCCCTGAA
          AGTCGAGTCA CCATATCAGT GGACACGTCC GAGAACCAGT TCTCCCTGAG
          GGTCGAGTCT CCATATCAGT GGACACGTCC GAGGGCCAGT TCTCCCTGAG
          GGTCGAGTCG CCGTGTCAGT AGACAGATCC AAGAATGAGG TGTCCCTGAA
          AGTCGAGTCA CCATTTCAGT GGACACGTCC GCGAACCAGT TCTCCCTGAA
          AGTCGAGTCA CCATCGAAGT AGACACGTCC GAGGAGCAGT TCTCCCTGAA
          AGTCGAGTCA CCATATCAAT GGACACGTCC AAGAGCCAGT TCTCCCTGAA
          AGTCGAGTCA CCATATCAGT GGACACGTCC GAGAACCAAT TCTCCCTGAG
          AGTCGAGTCA CCATCTCAGT GGACACGTCC GAGGAGAAGT TCTCCCTGAA
          AGTCGAGCCT TCATCTCCGT GGACACGTCC CAGAACCAAT TTTCCCTGAA
          AGTCGAGTCA CCATCTCAGT AGACACGTCC GAGAACCAGT TCTCCCTGAG
          AGTCGAGTCA CCATATCAGT GGACACGTCC GAGAACCAGT TCTCCCTGAG
          AGTCGAGTCA CCATCGAAGT GGACACGTCC GAGGAGAAAT TCACCCTGAA
          AGTCGAGTCA CCATTTCAGT GGACACGTCC GCGAACGAAT TCTCCCTGAG
          AGTCGAGTCA CCATCTCAGT AGACACGTCC GAGAACCAGT TCTCCCTGAG

          GCTGAGCTCT GTGACCGCTG CGGACACGGC CGTGTATTAC TGT
          ACTGAGGTCT GTGACCACTG CGGACACGGC CGTTTATTAC TGT
          ACTGAGGTCT GTGACCACTT CTGACACGGC CGTCTACTAC TGT
          GTTGAAGTCT CTGACCGCTG CGGACACGGC CACATATTTC TGT
          GCTGAGGTCT GTGACCGCTG CGGACACGGC CGTTTATTAC TGT
          ACTGAGGTCT GTGACCACTT CTGACACGGC CGTCTACTAC TGT
          GTTGAAGTCT CTGACCGCTG CGGACACGGC CACATATTTC TGT
          GTTGAAGTCT CTGACCGCTG CGGACATGGC CACATATTTC TGT
          ACTGAGGTCT ACGTCCGCCG CGGACACGGC CGTCTACTAC TGT
          ATTAAAGTCT CTGACCGCTG CGGACACGGC CACATATTTC TGT
          GTTGAAGTCT CTGACCGCTG CGGACACGGC CACATATTTC TGT
          GTTGAAGTCT CTGACCGCTG CGGACACGGC CACATATTTC TGT
          GGTGAGGTCT GTGACCCCTG CGGACACGGC CATATATTAT TGT
          ACTGAGGTCT GTGACCGCTG CGGACACGGC CGTTTATTAC TGT
          GCTGAGGTCT GTGACCGCCG CGGACACGGC CGTCTATTAC TGT
          ACTGAGGTCT CTGACCACTG CGGACACGGC CATTTATTAC TGT
          GCTGAGGTCT GTGACCGCTG CGGACACGGC CGTGTATTAC TGT
          ACTGAGGTCT GTGACCCCTT CTGACACGGC CGTCTACTAC TGT
          ACTGAGGTCT GTGACCGCTG CGGACACGGC CGTCTATTAC TGT
          GTTGAAGTCT CTGACCGCTG CGGACACGGC CACATATTTC TGT
          GCTGAGGTCT GTGACCGCTG CGGACACGGC CGTCTACTTC TGT
          GCTGAGGTCT GTGAGCGCTG CGGACACGGG CCTCTATTAC TGT
          ACTGAGGTCT GTGACCGCTG CGGACACGGC CGTGTATTAC TGT
          ACTGAGGTCT GTGACCACTG CGGACACGGC CGTTTATTAC TGT
          GCTGAGGACT GTGACCGCTG CGGACACCGC CGTTTATTAC TGT
          GCTGAGGTCT GTGACCGCTG CGGACACGGC CGTCTATTAC TGT
          ACTGAGGTCT GTGACCACTG CTGACACGGC CGTTTATTAC TGT
          GCTTAGGTCT GTGACCGCTG CGGACACGGC CGTCTATTAC TGT
          AGTGAGGTCT GTGACCGCTG CGGACACGGC CGTCTATTAC TGT
          GCTGAGGTCT GTGACCGCTG CGGACACGGC CGTCTATTAC TGT
          GCTGAGCTCT GTGACCGCGG CGGACACGGC CGTCTATTAC TGT
          GCTGAGATCT GTGACCCCTG CGGACACAGC CGTCTATTAC TGT
          GCTGAGGTCT GTGACCGCTG CGGACACGGC CGTGTATTAC TGT
          GTTGAAGTCT CTGACCGCTG CGGACACGGC CACATATTTC TGT
          ACTGAGGTCT ATGACCGCTG CGGACACAGC CGTCTACTAC TGT
          ACTCAGGTCT GTGACCACTG CGGACACGGC CGTTTATTAC TGT
          ACTGAGGTCT GTGACCACTA CTGACACGGC CGTCTATTAC TGT
          ACTGAGGTCT GTGACCACTG CGGACACGGC CGTTTATTAC TGT
          GCTGAGGTCC GTGACCGCTG CGGACACGGC CGTCTATTAC TGT
          GATGAGGTCT GTGACCGCTG CGGACACGGC CGTATATTAC TGT
          CCTGAGGTCT CTGACCGCTG CGGACACGGC CGTGTATTAC TGT
          ACTGAGGTCT GTGACCACTG CGGACACGGC CGCCTATTAC TGT
          GCTGAGGTCG GTGACCGCTG CGGACACGGC CGTGTATTAC TGT
          GCTGACCTCC GTGACCGCTG CGGACACGGC CGTTTATTAC TGT
          GCTGAGGTCT GTGAGCGCTG CGGACACGGG CCTCTATTAC TGT
          GCTGAGGTCT GTGACCGCTG CGGACACGGC CGTGTATTAC TGT
          GTTGAGGTCT GTCACCGCTG CGGACACGGC CGTCTATTAC TGT
          ATTGAAGTCT CTGACCGCTG CGGACACGGC CACATATTTC TGT
          ACTGAGGTCT GTGACCACTG CGGACACGGC CCTTTATTAC TGT
          GTTGAAGTCT CTGACCGCTG CGGACACGGC CACATATTTC TGT
          GTTGAAGTCT CTGACCGCTG CGGACACGGC CACATATTTC TGT
          GCTGAGGTCT GTCACCGCTG CGGACACGGC CGTCTATTAC TGT
          GCTGAGGTCT GTGACCGCTG CGGACACGGC CGTGTATTTC TGT
          GCTGAGGTCT GTGACCGCTG CGGACACGGC CGTCTACTTC TGT
          GCTGAGGTCT ATGACCGCTG CGGACACGGC CGTCTATTAC TGT
          ACTGAGGTCT GTGACCGCTG CGGACACGGC CGTGTATTAC TGT
          ATTGAGGTCT GCGACCGCTG CGGACACGGC CGTCTATTAC TGT
          ACTGAGGTCT GTGACCGCTG CGGACACGGC CGTTTATTAC TGT
          GTTGAAGTCT CTGACCGCTG CGGACACGGC CACATATTTC TGT
          ACTGAGGTCT TTGACGCCTG CAGACACGGC CGTATATTTC TGT
          GCTGAGGTCT GTGACCGCTG CGGACACGGC CATTTATTAC TGT
          GCTCATCTCT GTGACCGGTG CGGACACGGC CGTGTATTAC TGT
          ACTGAGGTCT GTGACCGCTG CGGACACGGC CATATATTAC TGT
          GCTGAGGTCT GTGACCGCTG CGGACACGGC CGTCTATTAC TGT
          ATTGAGGTCT GTGACCGCTG CGGACACGGC CTTATATTTC TGT
          GTTGAAGTCT CTGACCGCTG CGGACACGGC CACATATTTC TGT
          GTTGAGGTCT CTGACCGCTG CGGACACGGC CACATATTTC TGT
          GCTGAGGTCT GTGACCGCTG CGGACACGGC CGTGTATTAC TGT
          GCTGAGGTCT GTGACCGCTG CGGACACGGC CGTCTATTAC TGT
          GTTGAGGTCT GTGACCGCTG CGGACACGGC CGTCTATTAC TGT
          GCTGAGGTCT GTGACCGCTG CGGACACGGC CGTGTATTTC TGT
          GCTGAGCTCT GTGACCGCTG CGGACACGGC CGTGTATTAT TGT
          GCTGAGGTCT GTGACCGCTG CGGACACGGC CGTGTATTAC TGT
          GCTGAGGTCT GTCACCGCTG CGGACACGGC CGTCTATTAC TGT
          ATTGAAGTCT CTGACCGCTG CGGACACGGC CACATATTTC TGT
          GCTGAGGTCT GTCACCGCTG CGGACACGGC CGTCTATTAC TGT
          GTTGAAGTCT CTGACCGCTG CGGACACGGC CACATATTTC TGT
          GCTGAGATCT GTGACCGCTG CGGACACGGC CGTCTATTAC TGT
          ACTGAGGTCT GTGACCACTG CGGACACGGC CGTTTATTAC TGT
          GCTGAGGTCT GTCACCGCTG CGGACACGGC CGTCTATTAC TGT
          GCTGAGGTCT GTGACCGCTG CGGACACGGC CGTGTATTAC TGT
          GCTGAGGTCT GTGACCCCTG CGGACACGGC CGTCTATTAC TGT
          GCTGAGGTCT GTGACCGCTG CGGACACGGC CGTGTATTAC TGT
          GTTGAAGTCT CTGACCGCCG CGGACACGGC CACATATTTC TGT
          AGTGAGGTCT GTGACCACTG CGGACACGGC CCTTTATTAC TGT
          GTTGAAGTCT CTGACCGCTG CGGACACGGC CACATATTTC TGT
          GCTGAGGTCT GTGACCGCTG CGGACACGGC CACTTATTAC TGT
          GTTGAAGTCT CTGACCGCTG CGGACACGGC CACATATTTC TGT
          GTTGAAGTCT CTGACCGCTG CGGACACGGC CACATATTTC TGT
          ACTGAGGTCT GTGACCGCTG CGGACACGGC CGTCTATTTT TGT
          GTTGAGGTCC GTGACCGCTG CGGACACGGC CGTCTATTAC TGT
          ACTGAGGTCT GTGAGCACTG CGGACGCGGC CGTTTATTAC TGT
          ACTGAGGTCT GTGACCACTG CGGACACGGC CGTTTATTAC TGT
          ACTGAGGTCT GTGACCACTG CGGACACGGC CGCCTATTAC TGT
          GCTGAGGTCT ATGACCGCTG CGGACACGGC CGTCTATTAC TGT
          GCTGAGGTCT GTGACCGCTG CGGACACGGC CGTGTATTAC TGT
          ACTGAGGTCT GTGACCACTG CGGACACGGC CGTTTATTAC TGT
          GTTGAGGTCT CTGACCGCTG CGGACACGGC CACATATTTC TGT
          AGTGAGGTCT GTGACCACTG CGGACACGGC CGTTTATTAC TGT
          GCTGAGGTCT GTGACCGCTG CGGACACGGC CGTCTATTAC TGT
          ACTGAGGTCT GTGACCACTG CGGACACGGC CCTTTATTTC TGT
          GCTGAGGTCT GTGACCGCTG CGGACACGGC CGTGTATTAC TGT
          GTTGAAGTCT CTGACCGCTG CGGACACGGC CACATATTTC TGT
          GCTGAGGTCT GTGACCGCTG CGGACACGGC CGTGTATTAC TGT
          ATTAAAGTCT CTGACCGCTG CGGACACGGC CACATATTTC TGT
          GCTGCGGTCC GTGACCGCTG CAGACACGGC CGTTTATTAC TGT
          GTTGAAGTCT CTGACCGCTG CGGACACGGC CACATATTTC TGT
          CCTGAGGTCT GTGACCGCTG CGGACACGGC CGTTTATTAC TGT
          GCTGAGGTCT GTGAGCGCTG CGGACACGGC CGTCTACTAT TGT
          GCTGAGGTCT GTGACCGCTG CGGACACGGC CGTATATTAC TGT
          ATTGAGGTCT GTGACCGCTG CGGACACGGC CTTATATTTC TGT
          GCTGAGGTCT GTGACCGCTG CGGACACGGC CGTCTATTAC TGT
          GCTGAGGTCT GTGACCGCTG CGGACACGGC CGTCTACTTC TGT
          ATTGAAGTCT CTGACCGCTG CGGACACGGC CACATATTTC TGT
          GCTGAGGTCT GTGACCGCTG CGGACACGGC CATTTATTAC TGT
          GTTGAGGTCT GTGACCGCTG CGGACACGGC CATATATTAC TGC
          GCTGAGGTCT GTGACCGCTG CGGAGACGGC CGTTTATTAC TGT
          GCTGAGGTCT GTGACCGCTG CGGACACGGC CGTGTATTAC TGT
          GCTGAGGTCT GTGACCGCTG CGGACACGGC CGTCTATTAC TGT
          GTTGAAGTCT CTGACCGCTG CGGACACGGC CACATATTTC TGT
          ACTGAGGTCT GTGACCGCTG CGGACACGGC CGTCTATTTT TGT
          CCTGAGGTCT GTGAGCGCAG CGGACACGGC CGTCTATTAC TGT
          ACTGAGGTCT GTGACCCCTG CGGACACGGC CGTTTATTAC TGT
          GCTGAGGTCT GTGACCGCTG CGGACACGGC CGTCTATTAC TGT
          GCTGAGGTCT CTGACCCCTG CGGACACAGC CGTATATTAC TGT
          CCTGAGGTCT CTGACCGCTG CGGACACGGC CGTGTATTAC TGT
          ACTGAGGTCT GTGACCACTG CGGACACGGC CGTTTACTTC TGT
          GCTGAGGTCT GTGACCGCTG CGGACACGGC CATATATTAT TGT
          GTTGAAGTCT CTGACCGCTG CGGACACGGC CACATATTTC TGT
          ACTGCGGCCT GTCACCACTG CGGACACGGC CGTTTATTAC TGT
          ACTGAGGTCT GTGACCACTG CTGACACGGC CGTTTATTAC TGT
          GCTGCGGTCT GTGACCGCTG CGGACACGGC CGTCTATTAC TGT
          GCTGAGGTCT GTGACCGCTG CGGACACGGC CGTGTATTAC TGT
          CCTGAGGGCT GTGACCGCTG CGGACACGGC CATATATTAC TGT
          GTTGAGGTCT GTGACCGCTG CGGACACGGC CGTCTATTAT TGT
          GCTGAGGTCT GTGACCGCTG CGGACACGGC CGTCTATTAC TGT
          GCTGAGGTCT GTGACCGCTG CGGACACGGC CATTTATTAC TGT
          GTTGAAGTCT CTGACCGCTG CGGACACGGC CACATATTTC TGT
          ACTGAGGTCT GTGACCGCCG CGGACACGGC CGTGTATTAC TGT
          TCTGAGGTCT CTGACCGCTG CGGACACGGC CGTTTATTAC TGT
          GCTGAGCGCT GTGACCGCCG CGGACACGGC CGTGTATTAC TGT
          GTTGAAGTCT CTGACCGCTG CGGACACGGC CACATATTTC TGT
          GTTGAAGTCT CTGACCGCTG CGGACACGGC CAGATATTTC TGT
          GTTGAAGTCT CTGACCGCTG CGGACACGGC CACATATTTC TGT
          GTTGAAGTCT CTGACCGCTG CGGACACGGC CACATATTTC TGT
          ACTGACCTCT GTGACCGCTG CGGACACGGC TGTTTATTAC TGT
          GTTGAAGTCT CTGACCGCTG CGGACACGGC CACATATTTC TGT
          GCTGAGATCT GTGACCCCTG CGGACACAGC CGTCTATTAC TGT
          GTTGAAGTCT CTGACCGCTG CGGACACGGC CACATATTTC TGT
          GCTGAGGTCT GTGACCGCTG CGGACACGGC CAAATATTAC TGT
          ACTGAGGTCT GTGACCGCTG CGGACACGGC CATTTATTAC TGT
          GCTGAGGTCT GTGACCGCTG CGGACACGGC CTTGTATTAC TGT
          ACTGAGGTCT GTGACCACTG CGGACACGGC CGTTTATTAC TGT
          GCTGAGGTCT GTGACCGCTG CGGACACGGC CGTCTATTAC TGT
          GTTGAAGTCT CTGACCGCTG CAGACACGGC CACATATTTC TGT
          GCTGAGGTCT GTGACCGCGG CGGACACGGC CATTTATTAC TGT
          ACTGAGGTCT GTGACCGCTG CGGACACGGC CGTCTATTTT TGT
          ACTGAAGTCT CTGACCGCTG CGGACACGGC CACATACTTC TGT
          ACTGAGGTCT GTGACCGCTG CGGACACGGC CGTGTATTAC TGT
          ACTGAGGTCT GTGACCGCTG CGGACACGGC CGTTTATTAC TGT
          GCTGAGGTCT GTCACCGCTG CGGACACGGC CGCCTATTAC TGT
          GCTGAGGTCT GTGACCGCTG CGGACACGGC CGTCTATTAC TGT
          GCTGAGGTCT GTGACCGCTG CGGACACGGC CGTGTATTAC TGT
          ACTGAGGTCT GTGACCACTG CGGACACGGC CCTTTATTTC TGT
          GTTGAAGTCT CTGACCGCTG CGGACACGGC CACATATTTC TGT
          GCTGAGGTCT GTGACCACTT CGGACACGGC CGTTTATTTC TGT
          GCTGAGGTCT GTGACCGCTG CGGACACGGC CGTCTATTAC TGT
          GCTGAGGTCA GTGACCGCCG CGGACACGGC CGTGTATTAC TGT
          ACTGAGGTCT GTGACCACTG CGGACACGGC CGCCTATTAC TGT
          GCTGAGGTCT GTCACCGCTG CGGACACGGC CGTCTATTAC TGT
          ACTGAGGTCT CTGACCACTG CGGACACGGC CGTTTATTAC TGT
          ACTGAGGTCT GTTACCGCTG CGGACACGGC CGTGTATTAC TGT
          GCTGAGGTCT GTGACCGCTG CGGACACGGC CGTCTATTAC TGT
          ATTAAGGTCT CTGACCGCTG CGGACACGGC CACATATTTC TGT
          ACTGAGGTCT GTGACCACTG CGGACACGGC CGTTTATTTC TGT
          GTTGAAGTCT CTGACCGCTG CGGACACGGC CACATATTTC TGT
          GCTGAGGTCT GTGACCGCTG CGGACACGGC CGTGTATTAC TGT
          GCTGAGGTCT GTGACCGCTG CGGACACGGC CAAATATTAC TGT
          AATGAGGTCT GCGACCGCCG CGGACACGGC CGTCTATTAC TGT
          GCTGAGGTCT GTGACCGCTG CGGACACGGG CGTTTATTAC TGT
          GCTGAGGTCT GTGACCGCTG CGGACACGGC CATCTATTAC TGT
          GGTGAGGTCT GTGACCCCTG CGGACACGGC CATATATTAT TGT
          ACTGTGGTCT GTGACCGCTG CGGACACGGC CATTTATTAC TGT
          GTTGAAGTCT CTGACCGCTG CGGACACGGC CACATATTTC TGT
          GCTGAGGTCT GTGACCGCTG CGGACACGGC CGTGTATTAC TGT
          GTTGAAGTCT CTGACCGCTG CGGACACGGC CACATATTTC TGT
          GCTGAGGTCT GTGACCGCTG CGGACACGGC CGTCTATTAC TGT
          ACTGAGGTCT GTGACCGCTG CGGACACGGC CATATATTAC TGT
          GCTGAGGTCT GTGACCGCTG CGGACACGGC CGTCTATTAC TGT
          ACTGAGGTCT GTGACCGCTG CGGACACGGC CGTGTATTAC TGT
          ATTGAAGTCT CTGACCCCTG CGGACACGGC CACATATTTC TGT
          GCTGACCTCT GTGACCGCTG CGGACACGGC CTTATATTAC TGT
          ACTGAGGTCT GTGACCACTG CGGACACGGC CGTTTATTAC TGT
          GTTGAAGTCT CTGACCGCTG CGGACACGGC CACATATTTC TGT
          GCTGAGGTCT GTGACCGCTG CGGACACGGC CGTTTATTAT TGT
          GTTGAAGTCT CTGACCGCTG CGGACACGGC CACATATTTC TGT
          GCTGAGGTCT GTCACCGCTG CGGACACGGC CGTCTATTAC TGT
          GCTGAGGTCT GTGACCGCTG CGGACACGGC CGTCTATTAC TGT
          GCTGAGGTCT GTGACCGCTG CGGACACGGC CGTCTATTTC TGT
          GCTGAGGTCT GTGACCGCAG CGGACACGGC CGTCTATTAC TGT
          GTTGAGGTCT GTGACCGCTG CGGACACGGC CATCTATTAC TGT
          GCTGAGGTCT GTGACCGCTG CGGACACGGC CGTCTATTAC TGT
          ACTGAGGTCT GTGACCACTG CGGACACGGC CGTTTATTAC TGT
          ACTGAGGTCT GCGACCGCTG CGGACACGGC CGTCTATTTC TGT
          GCTGAGGTCT GTGACCGCTG CGGACACGGG CGTCTATTAC TGT
          GCTGAGGTCT GTGACCGCTG CGGACACGGC CGTCTATTAC TGT
          GTTGAAGTCT CTGACCGCTG CGGACACGGC CACATATTTC TGT
          AGTGAGGTCT GTGACCACTG CGGACACGGC CGTGTATTAT TGT
          GCTGAGGTCT GTGACCGCTG CGGACACGGC CGTCTATTAC TGT
          ATTGAAGTCT CTGACCGCTG CGGACACGGC CACATATTTC TGT
          GTTGAAGTCT CTGACCGCTG CGGACACGGC CACATATTTC TGT
          GTTGAAGTCT CTGACCGCTG CGGACACGGC CACATATTTC TGT
          GCTGAGGTCT GTGACCGCTG CGGACACGGC CGTCTACTAC TGT
          ACTGAGGTCT GTGACCGCTG CGGACACGGC CTTATATTTC TGT
          GTTGAAGTCT CTGACCGCTG CGGACACGGC CACATATTTC TGT
          GCTGACCTCT GTGACCGCTG CGGACACGGC CACATATTTC TGT
          GTTGAAGTCT CTGACCGCTG CGGACACGGC CACATATTTC TGT
          GTTGAGGTCT GTGACCGCTG CGGACACGGC CGTGTATTAC TGT
          GCTGAGGTCT GTGACCGCTG CGGACACGGC CATTTATTAC TGT
          ACTCAGGTCT GTGACCACTG CGGACACGGC CGTTTATTAC TGT
          ACTGAGGTCT GTGACCGCTG CGGACACGGC CATCTATTAC TGT
          GTTGCACTCT GTGACCGCTG CGGACACGGC CGTGTATTAC TGT
          GCTGCGGTCC GTGACCGCTG CAGACACGGC CGTTTATTAC TGT
          GCTGAGGTCT GTGACCGCTG CGGACACGGC CGTCTATTAC TGT
          GTTGAAGTCT CTGACCGCTG CGGACACGGC CACATATTTC TGT
          GCTGAGGTCT GTGACCGCTG CGGACACGGC CGTCTATTAC TGT
          GCTGAGGTCC GTGACCCCTG CGGACACGGC CATCTATTAC TGT
          CCTGAGGTCT CTGACCGCTG CGGACACGGC CGTGTATTAC TGT
          GCTGAGGTCT GTGACCGCTG CGGACACGGC CGTGTATTAC TGT
          ACTGCGGCCT GTCACCACTG CGGACACGGC CGTTTATTAC TGT
          GCTGAGGTCT GTGACCGCTG CGGACACGGC CGTCTATTAC TGT
          GTTGAAGTCT CTGACCGCTG CGGACACGGC CACATATTTC TGT
          ACTGAGGTCT GTGACCACTG CGGACACGGC CCTTTATTAC TGT
          GCTGAGGTCT GTGACCGCTG CGGACACGGC CGTCTATTAC TGT
          ACTGAGGTCT GCGACCGCTG CGGACACGGC CGTCTATTTC TGT
          GTTGAGGTCT CTGACCGCTG CGGACACGGC CACGTATTTC TGT
          GCTGAGGTCT GTCACCGCTG CGGACACGGC CGTCTATTAC TGT
          GCTGAGGTCT GTGACCGCCG CGGACACGGC CGTCTATTAC TGT
          ACTGAGGTCT GTGACCACTT CTGACACGGC CGTCTACTAC TGT
          GTTGAAGTCT CTGACCGCTG CGGACACGGC CACATATTTC TGT
          GCTGAGGTCT GTGACCGCTG CGGACACGGC CGTCTACTAC TGT
          GCTGAGGTCT GTGACCACTG CGGACACGGC CGTTTATTTC TGT
          ACTGAGGTCT GTGACCGCTG CGGACACGGC CGTCTATTTT TGT
          GCTGAGGTCT GTGACCGCTG CGGACACGGC CGTATATTAC TGT
          GCTGAGGTCT GTGACCCCTG CGGACACGGC CATCTATTAC TGT
          ACTGACCTCT GTGACCGCTG CGGACACGGC CGTCTATTAC TGT
          GCTGAGGTCT GTGACCACTG CGGACACGGC CGTTTATTAC TGT
          GCTGAGATCT GTGACCGCTG CGGACACGGC CGTATATTAC TGT
          AGTGTCCTCT GTGACCGCTG CGGACACGGC CGTCTACTAC TGT
          GTTGAGGTCT GTGAGCGCTG CGGACACGGC CCTCTACTAC TGT
          GTTGAAGTCT CTGACCGCTG CGGACACGGC CACATATTTC TGT
          GCTGAGGTCT GTGACCGCTG CGGACACGGC CGTGTATTAC TGT
          GTTGAAGTCT CTGACCGCTG CGGACACGGC CACATATTTC TGT
          GTTGAGGTCT GTGACCGCTG CGGACACGGC CGTGTATTAC TGT
          GCTGAGGTCT GTGACCGCTG CGGACACGGC CGTGTATTAC TGT
          ACTGAGGTCT GTGACCGCTG CGGACACGGC CGTCTATTTT TGT
          GTTGAAGTCT CTGACCGCTG CGGACACGGC CACATATTTC TGT
          ACTGAGGTCT GTGACCGCTG CGGACACGGC CCTGTATTTC TGT
          ACTGAGGTCT GTGACCACTG CGGACACGGC CGTTTATTAC TGT
          GCTGACGTCT GTGACCGCTG CGGACACGGC CGTATATTAC TGT
          ATTAAAGTCT CTGAGCGCTG CGGACACGGC CACATATTTC TGT
          GTTGAAGTCT CTGACCGCTG CGGACACGGC CACATATTTC TGT
          GTTGAAGTCT CTGACCGCTG CGGACACGGC CACATATTTC TGT
          ACTGAGGTCT GTGACCGCTG CGGACACGGC CGTCTATTAC TGT
          ACTGAGGTCT ATGACCACTG CGGACACGGC CGTTTATTAT TGT
          ACTGAGGTCT GCGACCGCTG CGGACACGGC CGTCTATTTC TGT
          GCTGAGGTCT GTCACCGCTG CGGACACGGC CGTCTATTAC TGT
          GCTGAGGTCT GTGACCGCTG CGGACACGGC CGTCTATTAC TGT
          GCTGAGGTCT GTCACCGCTG CGGACACGGC CGTCTATTAC TGT
          ACTGAGGTCT GTGACCGCTG CGGACACGGC CGTTTATTAC TGT
          GCTGAGGTCT GTGACCGTTG CGGACACGGC CGTGTATTAC TGT
          ATTAAAGTCT CTGACCGCTG CGGACACGGC CACATATTTC TGT
          ACTGAGGTCT GTCACCGGTG CGGACACGGC CGTCTATTAC TGT
          GCTGAGGTCT GTGACCGCTG CGGACACGGC CGTGTATTAC TGT
          GCTGAGGTCT GTCACCGCTG CGGACACGGC CGTCTATTAC TGT
          ACTGAGGTCT GTAACCGCTG CGGACACGGC CGTCTATTTT TGT
          GCTGAGGTCT GTGACCGCTG CGGACACGGC CGTGTATTAC TGT
          GCTGAGGTCT GTGACCGCTG CGGACACGGC CATATATTAT TGT
          ATTGAGGTCT GTCACCGCTG CGGACACGGC CATTTATTAT TGT
          GTTGAAGTCT CTGACCGCTG CGGACACGGC CACATATTTC TGT
          ATTGAGGTCT GTGACCGCTG CGGACACGGC CTTATATTTC TGT
          TCTGAACTCT GTGACCGCTG CGGACACGGC CGTGTATTAC TGT
          GCTGAGGTCT GTGAGCGCTG CGGACACGGG CCTCTATTAC TGT
          GCTGAGGTCT GTAACCACTG CGGACACGGC CGTCTACTAT TGT
          ATTGAGGTCT GTGACCGCTG CGGACACGGC CTTATATTTC TGT
          GCTGAGGTCT GTGACCGCTG CGGACACGGC CGTCTACTAC TGT
          ACTGAGGTCT GTGACCGCTG CGGACACGGC CGTGTATTAC TGT
          ATTGAGGTCA CTCACCGCCG CGGACACGGG CACATATTTC TGT
          GCTGAGGTCT GTGACCGCTG CGGACACGGC CGCGTATTAC TGT
          AGTGAGGTCT GTGACCACTG CGGACACGGC CGTGTATTAT TGT
          GGTGAGGTCT GTGACCGCTG CAGACACGGC CGTCTATTAC TGT
          AGTGAGGTCT GTGACCGCTG CGGACACGGC CGTCTATTAC TGT
          ACTGCGGTCT GTCACCGCTG CGGACACGGC CGTCTATTTT TGT
          TCTGAGGTCT GTGACCGCCG CGGACACGGC CGTCTATTTC TGT
          GCTGAGGTCT GTGACCGCTG CGGACACGGC CGTCTATTAC TGT
          CCTGAGGTCT CTGACCGCTG CGGACACGGC CGTGTATTAC TGT
          GCTGAGGTCT GTGACCGCTG CGGACACGGC CATCTATTAC TGT
          GCTGAGGTCT GTGACCGCTG CGGACACGGC CGTCTATTTC TGT
          GCTGAGGTCT GTGACCGTTG CGGACACGGC CGTGTATTAC TGT
          ATTGAAGTCT CTGACCGCTG CGGACACGGC CACATATTTC TGT
          GCTGAGGTCT GTGACCGCTG CGGACACGGC CATTTATTAC TGT
          ACTGAGGTCT GTGACCGCTG CGGACACGGC CATATATTAC TGT
          GTTGAGGTCT CTGACCGGTG CGGACACGGC CACATACTTC TGT
          ACTGAGGTCT GTGACCACTG CGGACACGGC CCTTTATTAC TGT
          ACTGAGGTCT GTGACCTCTG CGGACACGGC CGTTTATTAC TGT
          ATTAAAGTCT CTGAGCGCTG CGGACACGGC CACATATTTC TGT
          GCTGAGGTCT GTGACCGCTG CGGACACGGC CATTTATTAC TGT
          ACTGAGGTCT GTGACCGCTG CGGACACGGC CGTGTATTAT TGT
          GCTGAGGTCT CTGACCACTT CTGACACGGC CGTCTACTAC TGT
          ACTGAGGTCT GTGACCCCTG CGGACACGGC CGTTTATTAC TGT
          GTTGAAGTCT CTGACCGCTG CGGACACGGC CACATATTTC TGT
          GCTGAGGTCT GTGACCGCTG CGGACACGGC CGTATACTAC TGT
          ACTGAGGTCT GTGACCGCTG CGGACACGGC CGTCTATTTT TGT
          GTTGAAGTCT CTGACCGCTG CGGACACGGC CACATATTTC TGT
          GTTGAGGTCT GTCACCGGTG CGGACACGGC CGTCTATTAC TGT
          CCTGAGGTCT GTGACCGCCG CGGACACGGC CGTTTATTAC TGT
          GCTGAGGTCT GTGACCGCTG CGGACACGGC CGTCTATTAC TGT
          GTTGAAGTCT CTGACCGCTG CGGACACGGC CACTTACTTC TGT
          ACTGAGGTCT GTGACCACTG CGGACACGGC CGTTTATTAC TGT
          GCTGAGGTCT GTGACCGCTG CGGACACGGC CGTGTATTTC TGT
          ACTGAAGTCT CTGACCGCTG CGGACACGGC CACATACTTC TGT
          ACTGAGGTCT GTGACCGCTG CGGACACGGC CGTTTATTAC TGT
          GCTGAGGTCT GTGACCGCTG CGGACACGGC CGTATATTAC TGT
          GCTGAGATCT GTGACCGCTG CGGACACGGC CGTCTATTAC TGT
          ACTGAGGTCT GCGACCGCTG CGGACACGGC CGTCTATTAC TGT
          GTTGAAGTCT CTGACCGCTG CGGACACGGC CACATATTTC TGT
          ACTGAGGTCT GTGACCGCAG CGGACACGGC CATTTATTAC TGT
          GCTGAGGTCT GTCACCGCTG CGGACACGGC CGTCTATTAC TGT
          GTTGAGGTCT GTGACCGCTG CGGACACGGC CATATATTAC TGT
          GCTGAGGTCT GTGACCGCTG CGGACACGGC CGTCTATTAC TGT
          GCTGACGTCT GTGACCGCTG CGGACACGGC CGTGTATTAC TGT
          GCTGAGGTCT GTCACCGCTG CGGACACGGC CGTCTATTAC TGT
          GCTGAGGTCT GTGAGCGCTG CGGACACGGC CGTCTATTAC TGT
          GCTGAGGTCT CTGACCACTT CTGACACGGC CGTCTACTAC TGT
          GTTGAAGTCT CTGACCGCTG CGGACACGGC CACATATTTC TGT
          GTTGAAGTCT CTGACCGCTG CGGACACGGC CACATATTTC TGT
          ATTGAGGTCT GTGACCGCTG CGGACACGGC CTTATATTTC TGT
          GCTGAGGTCT GTGACCGCTG CGGACACGGC CATTTATTAC TGT
          ACTGAGGTCT GTGACCACTG CGGACACGGC CCTTTATTTC TGC
          GCTGAGGTCT GTGACCGCTG CGGACACGGC CGTCTATTAC TGT
          GCTGAGGTCT GTGACCGCTG CGGACACGGC CGTTTATTAC TGT
          AGTGAGGTCT GTGACCACTG CGGACACGGC CGTGTATTAT TGT
          ACTGAGGTCT GTGACCGCTG CGGACACGGC CGTGTATTAC TGT
          GCTGAGGTCT GTGACCGCTG CGGACACGGC CATTTATTAC TGT
          ACTGAGGTCT GTGACCACTG CGGACACGGC CGTTTATTAC TGT
          GCTGAGGTCT GTGACCACTG CGGACACGGC CGTGTATTAC TGT
          GTTGAAGTCT CTGACCGCTG CGGACACGGC CACATATTTC TGT
          GTTGAAGTCT CTGACCGCTG CGGACACGGC CACATATTTC TGT
          ACTGCGGTCT GTGACCGCTG CGGACACGGC CGTTTATTTT TGT
          GCTGAGATCT GTGACCCCTG CGGACACAGC CGTCTATTAC TGT
          GCTGAGGTCT GTGACCGCTG CGGACACGGC CGTCTATTAC TGT
          GTTGAAGTCT CTGACCGCTG CGGACACGGC CACATATTTC TGT
          GCTGAGGTCT GTGACCGCTG CGGACACGGC CATTTATTAC TGT
          ACTGAGGTCT GTGACCGCTG CGGACACGGC CGTTTATTAC TGT
          ACTGAGGTCT GTGACCGCTG CGGACACGGC CATATATTAC TGT
          ACTGAGGTCT GTGACAGCCG CGGATACGGC CGTGTATTAC TGT
          GCTGAGGTCG GTGACCGCTG CGGACACGGC CGTGTATTAC TGT
          ACTGAAGTCT CTGACCGCTG CGGACACGGC CACATACTTC TGT
          TCTGAGCTCT GTCACCGCTG CGGACACGGC CACCTATTTC TGT
          ACTGAGGTCT GTGACAGCCG CGGATACGGC CGTGTATTAC TGT
          GCTGAGGTCT GTGACCGCTG CGGACGCGGG CATTTATTAC TGT
          GCTGAGGTCT GTGACCGCTG CGGACACGGC CGTCTATTAC TGT
          GTTGAAGTCT CTGACCGCTG CGGACACGGC CACATATTTC TGT
          GATGAAGTCT CTGACTGCTG CGGACACGGC CACGTATTTC TGT
          GCTGAGGTCT GTGACCGCTG CGGACACGGC CGTCTATTAC TGT
          CCTGAGGTCT GTGACCGCTG CGGACACGGC CGTTTATTAC TGT
          ACTGACCTCT GTGACCGCTG CGGACACGGC CATTTATTAC TGT
          GCTGAGGTCT GTGACCGCTG CGGACACGGC CATCTATTAC TGT
          GCTGAGGTCT GTGACCGCTG CGGACATGGC CGTGTATTAC TGT
          GTTGACGTCT CTGACCGCTG CGGACACGGC CACATATTTC TGT
          ACTGAGGTCT GTGACCGCTG CGGACACGGC CGTCTATTTT TGT
          GCTGAGGTCT GTGACCACTG CGGACACGGC CGTGTATTAC TGT
          ACTGAGGTCT GTGACCGCTG CGGACACGGC CGTCTATTTT TGT
          CCTGAGGTCT GTCACCGCAG CGGACACGGC CGTATATTAC TGT
          GCTGAGGTCT GTGACCGCTG CGGACACGGC CGTCTATTAC TGT
          CTTGAGGTCT GTGACCGCTG CGGACACGGC CATTTATTAC TGT
          ATTAAGGTCT CTGACCGCTG CGGACACGGC CACATATTTC TGT
          GCTGAGGTCT GTGACCGCTG CGGACACGGC CGTGTATTAC TGT
          GCTGACCTCT GTGACCGCTG CGGACACGGC CCTATATTAT TGT
          GTTGAAGTCT CTGACCGCTG CGGACACGGC CACATATTTC TGT
          GCTGAGGTCT GTGACCGCCG CGGACACGGG CATTTATTAC TGT
          ATTGAGGTCT GTGACCGCTG CGGACACGGC CTTATATTTC TGT
          GTTGAAGTCT CTGACCGCTG CGGACACGGC CACATATTTC TGT
          GCTGAGGTCT GTGACCGCTG CGGACACGGC CGTCTATTAC TGT
          GCTGAGGTCT GTGACCGCTG CGGACACGGC CATTTATTAC TGT
          GATGAGGTCT GTAACCGCTG CGGACACGGC CGTTTATTAC TGT
          CCTGAGGGCT GTGACCGCTG CGGACACGGC CATATATTAC TGT
          GTTGACCTCT GTGACCGCTG CGGACACGGC CATTTATTAC TGT
          ACTGAGGTCT GTGACCGCTG CGGACACGGC CGTCTATTTT TGT
          GTTGAAGTCT CTGACCGCTG CGGACACGGC CACATATTTC TGT
          GCTGAGGTCT GTGACCGCTG CGGACACGGC CGTCTATTAC TGT
          ACTGAGGTCT GTGACCACTG CGGACACGGC CGTTTATTAC TGT
          GTTGAAGTCT CTGACCGCCG CGGACACGGC CACATATTTC TGT
          GCTGAGGTCT GTCACCGCTG CGGACACGGC CGTCTATTAC TGT
          GTTGAAGTCT CTGACCGCTG CGGACACGGC CACATATTTC TGT
          GCTGAGGTCT GTGACCGCTG CGGACACGGC CGTTTATTAC TGT
          GCTGAGGTCT GTGACCGCTG CGGACACGGC CGTGTATTAC TGT
          ACTGAGGTCT GTGACCCCTT CTGACACGGC CGTCTACTAC TGT
          ACTGAGGTCT GTGACCACTG CGGACACGGC CGTGTATTAC TGT
          ACTGAGGTCT GTGACCCCTG CGGACACGGC CCTTTATTAC TGT
          ACTGAGGTCT GTGACCACTG CGGACACGGC CGCCTATTAC TGT
          GTTGAAGTCT CTGACCGCTG CGGACACGGC CACATATTTC TGT
          GCTGAGGTCT GTGACCGCTG CGGACACGGC CGTGTATTAC TGT
          ACTGAGGTCT ACGTCCGCCG CGGACACGGC CGTCTATTAC TGT
          GCTGAGGTCT GTGACCGCTG CGGACACGGC CGTTTATTAC TGT
          GTTGAAGTCT CTGACCGCTG CGGACACGGC CACATATTTC TGT
          GCTGAGGTCT GTGACCGCTG CGGACACGGC CGTTTATTAC TGT
          ACTGAGGTCT GCGACCGCTG CGGACACGGC CGTCTATTTC TGT
          ACTGAGGTCT GTGACCACTG CGGACACGGC CGCCTATTAC TGT
          ACTGAGGTCT GTGACCGCTG CGGACACGGC CATATATTAC TGT
          GTTGAGGTCT GTGACCGCTG CGGACACGGC CGTCTATTAC TGT
          ACTGAGGTCT GTGACCACTT CTGACACGGC CGTCTACTAC TGT
          GTTGAGGTCT GTGACCGCTG CGGACACGGC CGTCTATTAC TGT
          GTTGAAGTCT CTGACCGCTG CGGACACGGC CACATATTTC TGT
          ACTGAGGTCT GTGACCGCTG CGGACACGGC CGTCTATTAC TGT
          GCTGAGGTCT GTGACCGCTG CGGACACGGC CGTGTATTAC TGT
          GCTAAGGTCT GTGACCCCTG CGGACACGGC CGTCTATTAC TGT
          ACTGAGGTCT GTGACCGCTG CGGACACGGC CGTCTATTTT TGT
          GCTGAGGTCT GTGACCGCTG CGGACACGGC CGTCTATTAC TGT
          ACTGAGGTCT GTGACCACTT CTGACACGGC CGTCTACTAC TGT
          CCTGAGGTCT GTGACCGCTG CGGACACGGC CATTTATTAC TGT
          GTTGAAGTCT CTGACCGCTG CGGACACGGC CACATATTTC TGT
          AGTGAGGTCT GTGACCACTG CGGACACGGC CGTGTATTAT TGT
          ACTGAGGTCT GTGACCCCCG CGGACACGGC CGTTTATTAC TGT
          ACTGAGGTCT CTGATCACTG CGGACACGGC CGTTTATTAC TGT
          ACTGAGATCT GTGACCGCTG CGGACACGGC CGTGTATTTC TGT
          GCTGAGGTCT GTGACCGTTG CGGACACGGC CGTCTATTAC TGT
          GTTGAGGTCT GTGACCGCTG CGGACACGGC CATCTATTAC TGT
          GCTGAGGTCT GTGACCGCTG CGGACACGGC CGTCTATTAC TGT
          GCTGAGGTCT GTGACCGCTG CGGACACGGC CGTCTATTAC TGT
          GCTGAGGTCT GTGACCGCTG CGGACACGGC CATTTATTAC TGT
          GCTGAGGTCT GTCACCGCTG CGGACACGGC CGTCTATTAC TGT
          ACTGAGGTCT GTGACCACTT CTGACACGGC CGTCTACTAC TGT
          GCTGAGCTCT GTGACCGCTG CGGACACGGC CGTGTATTAC TGT
          GCTCAGATCT CTGACCGCTG CGGACACGGC CGTCTATTAC TGT
          GCTGAGGTCT GTGACCGCTG CGGACACGGC CGTCTATTAC TGT
          ACTGAGGTCT GTGACCGCTG CGGACACGGC CGTCTATTTT TGT
          GTTGCACTCT GTGACCGCTG CGGACACGGC CATTTATTAC TGT
          GCTGAGGTCT GTGACCGCTG CGGACACGGC CGTGTATTAC TGT
          ACTGAGGTCT GTGACCACTG CGGACACGGC CGTTTATTAC TGT
          GTTGACCTCT GTGACCGCTG CGGACACGGC CATATATTAC TGT
          GCTGAGGTCT GTGACCGCTG CGGACACGGC CGTATATTAC TGT
          ACTGAGGTCT GTGACCACTG CGGACACGGC CGTGTATTAC TGT
          ACTGAGGTCT GCGACCGCTG CGGACACGGC CGTCTATTAC TGT
          GTTGAAGTCT CTGACCGCTG CGGACACGGC CACATATTTC TGT
          GCTGAGGTCT GTGACCGCTG CGGACACGGC CGTCTATTAC TGT
          AGTGAGGTCT GTGACCACTG CGGACACGGC CCTTTATTAC TGT
          GGTGAGGTCT GTGACCGCTG CAGACACGGC CGTCTATTAC TGT
          GTTGAAGTCT CTGACCGCTG CGGACACGGC CACATATTTC TGT
