# Supplementary material for: A Phylogenetic Codon Substitution Model for Antibody Lineages
Source: Genetics. 2017 Mar 16;206(1):417–27. doi: 10.1534/genetics.116.196303 (PMC5419485; doi:10.1534/genetics.116.196303)
Supplement: Supplementary file 2 [file 417FileS2.zip › Code/Sequences_Trees/CAP256.FWR.CDR.fa]

>V3-30_18
CAGGTGCAGCTGGTGGAGTCTGGGGGAGGCGTGGTCCAGCCTGGGAGGTCCCTGAGACTCTCCTGTGCAGCCTCTGGATTCACCTTCAGTAGCTATGGCATGCACTGGGTCCGCCAGGCTCCAGGCAAGGGGCTGGAGTGGGTGGCAGTTATATCATATGATGGAAGTAATAAATACTATGCAGACTCCGTGAAGGGCCGATTCACCATCTCCAGAGACAATTCCAAGAACACGCTGTATCTGCAAATGAACAGCCTGAGAGCTGAGGACACGGCTGTGTATTACTGT
>583_038
GAGGTGCAGTTGTTGGAGTCTGGGGGAGGCTTGGTACAGCCTGGGGGGTCCCTGAGACTCTCCTGTGCAGCCTCTGGATTCACCTTTAGCAGCTATGCCATGAGCTGGGTCCGCCAGGCTCCAGGGAAGGGGCTGGAGTGGGTGGCAGTTATATCAAAGGATGGAAGTGATAACTCCTATGTAGACTCCGTCAAGGGACGATTCACCATCTCCAGAGACAATTCCAAGAACACACTGTATCTGCAAATGAACAGCCTGAGAGCTGAGGACACGGCTGTGTATTACTGT
>441_038
CAGGTGCACCTGGTGGAGTCTGGGGGAGGCGTGGTCCAGCCTGGGAGGTCCCTGAGACTCTCGTGCACAGTCTCTGGATTCACCTTCGGGAGTTATGCTTTACACTGGGTCCGCCAGGCGCCAGGCAAGGGCCTGGAGTGGCTGTCAGTTATATCATATGATGGAAATAATAAATACTATGCAGACTCCGTGAAGGGCCGATTCACCATCTCCAGAGAGAATTCCAAGAACACGCTGTATCTGCAAATGAACAGCCTGAGAGCTGAGGACACGGCTGTGTATCACTGT
>669_119
CAGATGCAGTTGGTGGAGTCTGGGGGAGGCGTGGTCCAGCCTGGGAGTTCCCTGACACTGTCCTGTGCAGCCTCTCAATTCACTTTTTCGAATTATGGCATGCACTGGGTCCGCCAGGCTCCAGGCAAGGGACTGGAGTGGGTGGCAAGTATATCAAATGATGGAACCAAGAAATATCATGGAGATTCCGTGTGGGACCGATTCACCATCTCCAGAGACAATTCCAAGAACACACTGTTTTTACAAATGAACAGCCTGCGAGCTGAGGACACGGCTCTATATTTCTGT
>376_119
CAGGTGCAGCTGGTGGAGTCTGGGGGAGGCGTGGTCCAGCCTGGGAGGTCCCTGAGACTCTCCTGTGCAGCCTCTGGATTCAAATTCGGTAGCTTTGGCATGCACTGGGTCCGCCAGGCTCCAGGCAAGGGGCTGGAGTGGGTGGCTGTTATCTCATATGATGGAAGTGATAAATACTATGGAAGTTCCGTGAGGGGCCGGTTCAGCATCTCCAGAGACAATTCCAAAAACACGCTGTATCTGCAAATGAACAGCCTGCGAACTGAGGACACGGCTCTCTACTTCTGT
>400_038
CAGGTGCAGCTGGTGGAGTCTGGGGGAGGCGTGGTCCAGCCTGGGAGGTCCCTGAGACTCTCCTGTGCAGTCTCTGGATTCACCTTCAGTAGCTATGGCATGCATTGGGTCCGCCAGGCTCCAGGCAAGGGGCTGGAGTGGGTGGCAGCTATATCATATGATGGAAGTAATAAATATTATGTAGACTCTGTGAAGGGCCGATTCACCATCTCCAGAGACAATTCCAAGAACACGCTGTATCTGCAAATGAACAGCCTGAGAGCTGAGGACACGGCTGTGTATTACTGT
>606_038
GAAGTGCAGTTGGTGGAGTCTGGGGGAGGCTTGGTACAGCCTGGAGGGTCCCTGAGACTCTCCTGTACAGCCTCTGGATTCACCTTCAGCAGTTATGAAATGAACTGGGTCCGCCAGGCTCCAGGGAAGGGGCCGGAGTGGGTGGCAGTTATATCATATGATGGAAATAATAAATACTATGCAGACTCCGTGAAGGGCCGATTCACCATCTCCAGAGAGAATTCCAAGAACACGCTCTATCTTCAAATGAACAGCCTGAGAACTGACGACACGGCTGTGTATTACTGT
>258_119
CAGGTGCACTTGGTGGAGTCTGGGGGAGGCGTGGTCCAGCCTGGGAGGTCCGTGAGACTCTCCTGTGCAGCCTCTCACTTCTCCCTTAGTAGTTATGGAATGCACTGGGTCCGCCAGGCTCCAGGCAAGGGGCTGGAGTGGGTGACAGGTATCTCATTTGCTGGAACTAAGACATACTATGGAGATTCCGTGAGGGGCCGTTTCACCGTCTCCAGAGACATTTCCAAGAACACGTTGTTCCTGCAAATGAACAGCCTGCGACCTGACGACACGGCTATGTATTATTGT
>676_206
CAGGAGCAGCTGGTGGAGTCTGGGGGAGGCGTGGTCCCGCCTGGGAAGTCCCTGACACTCTCCTGTGTAGCCTCTCGATTCAGTTTTAGTGCCTTTGGGATGCATTGGGTCCGCCAGGCTCCAGGGAAGGGGCTGGAGTGGGTGGCAAGTATATCATTTGTTGGAATCAAAAAATATTATGGAGATTCCGTGAAGGGCCGATTCTTCATCTCAAGGGACAACTCCAAGAACACAGTCTTTCTCGAAATGAACGGCCTGCGAGGAGAGGACACGGGTCTGTATTACTGT
>295_048
CAGGTGCAGCTGGTGGAGTCTGGGGGAGGCGTGGTCCAGCCTGGGAGGTCCCTGAGACTCTCCTGTGCAGCCTCTGGATTCACCTTCAGTAGCTATGCAATGCACTGGGTCCGCCAGGCTCCAGGCAAGGGGCTGGAGTGGGTGGCAATTATATCATATGATGGAACCATTAAATACTACGCAGACTCCGTGAAGGGCCGATTCACCATCTCCAGAGACAACTCCAAGAACACGGTATCTCTGCAAATGAACAGTCTGCGACCTGAGGACACGGCTGTCTATTACTGT
>394_119
GAGGTGCAGCTGGTGGAATCTGGGGGACGTTTGGTACAGCCGGGGAGTCCCCTGAGACTCTCCTGTGCAGCCTCTCAATTCAATTTTGCGAGCTATGGCATGCACTGGGTCCGCCAGGCTCCAGGCAAGGGACTGGAGTGGGTGGCAAGTATATCAAATGATGGAACGAAGAAATATCATGCAGAATCCGTGTGGGACCGATTCAGCATCTCCAAAGACAATTCCAAGAACACACTGTTTCTACAAATGAATAGCCTGCGAGTTGAGGACACGGCCCTATATTTCTGT
>179_038
CAGGTGCAGCTGGTGGAGTCTGGGGGAGGCTTGGTCAAGCCTGGAGGGTCCCTGAGACTCTCCTGTGCAGCCTCTGGATTCACCTTCAGTGACTACTACATGACCTGGATCCGCCAGGCTCCAGGGAAGGGGCTGGAGTGGGTGGCAGTTATATCATATGATGGAGGTAATAAATACTATGCAGACTCCGTGAAGGGCCGATTCACCATCTCCAGAGACAATTCCAAGAACACTCTGTATCTGCAAATGAACAGCCTGAGAGCTGAGGACACGGCTCTGTATTACTGT
>379_059
CAGGTGCAGCTGGTGGAGTCGGGGGGAGGCGTGGTCCAGCCTGGGAGGTCCCTGCGACTCTCCTGTGCAGCCTCTCAGTTCAGCTTTAGTAGCTATGGCATGCACTGGGTCCGCCAGGCTCCAGGCAAGGGGCTGGAGTGGGTGGCAGCTATTTCATTTGCTGGAATCAAAAAACACTATGCGGATTCCGTAAAGGGCCGATTCACCATCTCCAGAGACAATTCCAAGAACACGCTGTATCTGCAAATGAACAGCCTGCGAGTTGAGGACACGGCTCTGTATTACTGT
>528_038
CAGGTGCAGCTGGTGGAGTCTGGGGGAGGCGTGGTCCAGCCTGGGGGGTCCCTGAGACTCTCCTGTGCAGCGTCTGGATTCACCTTCAGTAGCTATGGCATGCACTGGGTCCGCCAGGCTCCAGGCAAGGGGCTGGAGTGGGTGGCATTTATACGGTATGATGGAAATAATAAATACTATGCAGACTCCGTGAAGGGCCGATTCACCATCTCCAGAGAGAATTCCAAGAACACGCTGTATCTGCAAATGAACAGCCTGAGAGCTGAGGACACGGCTGTGTATCACTGT
>380_206
CAGATGATGTTGGTGGAATCTGGGGGAGGCGTGGTCGAGCCTGGGAGGTCCCTGACACTGTCCTGTGCAACCTCTCACTTCACTTTTTCGAATTATGGCATGCACTGGGTCCGCCAGGCTCCAGGCGGGAGACTGGAGTGGGTGGCAAGTATATCAAATGCAGGAAACAAAAAATATCATGGAGATTCCGTGTGGGGCCGACTCATCATCTCCAGAGACAATTCCAAGAATACATTGTTTCTCCACATGAGCTCCCTGCGAGTTGACGACTCGGCTCTGTATTTCTGT
>306_059
CAGGTGCACCTGGTGGAGTCTGGGGGAGGCGTGGTCCAGCCTGGGAAGTCCCTGAGACTCTCCTGTGCAGCCTCTCAATTCACCTTTAGTAATTTTGGCATGCACTGGGTCCGCCAGGCTCCAGGCAAGGGGCTGGAGTGGGTGGCAGGTATATCATTTGCTGGTACTAAAAAGTACTATGCAGATTCCGTGAAGGGCCGATTCACCATCTCCAGAGACAATTCCAAGAACACCCTTTATCTGCAAATGAACAGCGTGCGAGCTGAGGACACGGCTCTGTATTACTGT
>498_119
GAGGTGCAGCTGGTGGAGTCCGGGGGAGGCTTGGTCCAGCCGGGGGGGTCCCTGAGACTCTCCTGTGCAGCCTCTGGATTCACCTTCAGTGACTACTACATGAGCTGGATCCGCCAGGCTCCAGGGAAGGGGCTGGAGTGGGTGGCATCTATATCATTTGCCGGAACTAAACAACACTATGGAAATTCCGTGAAGGGCCGATTCACCATCTCCAGAGACAATTCCAAAAACACGGTGTATCTGCAAATGAACAGCCTGCGACTTGAGGACACGGCTCTCTACTACTGT
>309_119
CAGGTGCAGCTGGTGGAGTCTGGGGGAGGCGTGGTCGAGCCTGGGAGGTCCCTGAGACTCTCCTGTGCAGCCTCTCAATTCTCTTTTAGTAGTTATGGCATGCACTGGGTCCGCCAGGCGCCAGGCAAGGGGCTGGAGTGGGTGGCAGCAATTTCGTTTGATGGAGCTGATAAATACCATGCAGATAACGTGTGGGGCCGCCTCTCCATCTCCAGAGACAATTCCAAGAGCACTCTTTATCTACAAATGAACAGTCTGCGACCTGAGGACACGGCTGTCTATTTCTGT
>191_048
CAGGTGCAGCTGATGGAGTCTGGGGGAGGCGTGGTCCAGCCTGGGAGGTCCCTGAGACTCTCCTGTGCAATCTCTGGATTCACCTTTAGTAACTATTGGATGAGCTGGGTCCGCCAGGCTCCAGGGAAGGGGCTGGAGTGGGTGGCAGTTATATCATCTGATGGCAGTAGTAAAAACTATGCAGACTCCGTGAAGGGCCGATTCACCATCTCCAGAGACAACTCCAAGAACACGGTATCTCTGCAAATGAACAGTCTGCGACCTGAGGACACGGCTGTCTATTACTGT
>514_119
CAGGTGCAGCTGGTGGAGTCTGGGGGAGGCTTGGTCCAGCCTGGGAAGTCCCTGAGACTCTCCTGCGCAGCCTCTGGATTCACCTTCAGTACCTATGGCATGCACTGGGTCCGCCAGGCTCCAGGCAAAGGGCTGGAGTGGGTGGCACTTATATCATATGATGGAAGTTATACATACTATGCAGACTCCGTGAAGGGCCGATTCACCATCTCCAGAGACAATTCCAAGAGTACACTAGATCTACAACTGAACACCCTGAGACCTGAGGACACGGCTCTGTATTATTGT
>53_119
GAGGTGCAGCTGGTGGAGTCTGGGGGAGGCTTGGTACAGCCTGGGGGGTCCCTAAGACTCTCCTGTGCAGCCTCTGACTTCACCTTTGATGATTATGCCATGCACTGGGTCCGCCAGGCTCCAGGCAAGGGGCTGGAGTGGGTGGGTGGTATTTCATATGATGGAAGCGACAAATATCACACAAATTCCGTGTGGGGCCGATTCATCGTCTCCAGAGACAATTCCAAGAACACGTTGTATCTGCAAATGAACAGCCTGCGACCTGAGGACACGGCACTTTATTATTGT
>65_048
CAGGTGCAGCTGGTGGAGTCTGGGGGAGGCGTGGTCCAGCCTGGGAGGTCCCTGAGACTCTCCTGTGCAGCCTCTGGATTCACCTTCAGTAACTATGGCATGCACTGGGTCCGCCAGACTCCAGGCAAGGGGCTGGAGTGGGTGGCAGTTATATCATATGATGGAAGTAATAAATTCTACGCAGACTCCGTGAAGGGCCGATTCACCATCTCCAGAGACAATTCCAAGAACACGCTGTATCTGCAAATGAGCAGCCTGCGAGCTGACGACACGGCTGTCTATTACTGT
>251_119
CAGGTGCAGCTGGTGGAGTCTGGGGGAGGCGTGGTCCAGCCTGGGGGGTCCCTGAGACTCTCCTGTGCAGCGTCTGGATTCACCTTCAGTAACTATGGCATGCAGTGGGTCCGCCAGGCTCCAGGCAAGGGGCTGGAGTGGGTGGCAGCTATATCATATGATGGGCGCAATGAATATTACGCAGAGTCCGTGAAGGGCCGCTTCACCATCTCCAGGGACAATTTCAAGAGCACGCTGTTTTTGCAAATGAACAGCCTGCGAGCTGAGGACACGGCTCTCTACTACTGT
>145_059
CAGGTGCAGCTGGTGGAGTCTGGGGGAGGCGTGGTCCAGCCTGGGAGGTCCCTGAGACTCTCCTGTGCAGCCTCTCAATTCACCTTTACTAGTTATGGCATGCACTGGGTCCGCCAGGCTCCAGGCAAGGGGCTGGAGTGGGTGGCAGGTATATCATTTGCTGGAACTAAAAAACACTATGCAGATTCTGTGAAGGGCCGATTCACCATCTCCAGAGACAATTCCAAGAGCACGCTGTATCTGCAAATGAACAGCCTGCGAGCTGAGGACACGGCTCTCTATTACTGT
>622_038
CAGGTGCAGCTGGTGGAGTCTGGGGGAGGCGTGGTCCAGCCTGGGAGGTCCCTGAGACTCTCCTGTGCAGCCTCTGGATTCACCTTCAGTAGCTTTGGCATGCACTGGGTCCGCCAGGCTCCAGGCAAGGGGCTGGAGTGGGTGGCAGTTNNNNNNNNNNNNNNNNNNNATAAATACTATGCAGACTCCGTGAAGGGCCGATTCACCATCTCCAGAGAGAATTCCGAGAACACGCTGTATCTGCAAATGAACAGCCTGAGAGCTGACGACACGGCTGTATATTATTGT
>568_119
GAAGTGCAGCTGGTGGAGTCTGGGGGAGGCTTGGTACAGCCTGGCGGGTCCCTGAGACTCTCCTGTGCAGCCTCTAGATTCACCTTTGACAATTATGGCATGCACTGGGTCCGGCAAGCTCCGGGGAAGGGCCTGGAGTGGGTGGCACTTCTAAATTATGATGGAAGTAAGAAATATTATGTAGACTCCGTGAAGGGCCGATTCATCATCTTCAGAGACAATTCCAAGAACACACTGTTTCTGCAAATGAACAGCCTGCGACCTGAGGACACGGCTCTATATTTCTGT
>271_119
CAGGTGCAGCTCGTGCAGTCTGGGGGAGGCGTGGTCCAGCCTGGGAGGTCCCTGAGACTCTCCTGTGCAGCCTCTGGATTCACCTTCAGTAGTTATGTTATGCACTGGGTCCGCCAGGCTCCAGGCAAGGGGCTGGAGGGGGTGGCAGTTATATCATTTGATGGAAATAATGAATATTACGCAGACTCCGTGAAGGGCCGATTCACCATCTCCAGAGACAATTCCAAAAACACGGTGTATCTGCAAATGAACAGCCTGCGAGTTGAGGACACGGCTCTCTACTACTGT
>326_119
CATGTACAGTTGGTGGAGTCTGGGGGAGGCGTGGTCCAGCCTGGGAGGTCCCTGAGACTCTCCTGTGCAGCCTCTGGACTCAGCTTCAGTTCCTATGCAATGCACTGGGTCCGCCAGGCTCCAGGCAAGGGGCTGGAGTGGGTGGCAGTTGTGTCATATGATGGAACCACTAAATTTTATGCAGACTCCGTGAAGGGCCGATTCACCATCTCCAGAGACAATTCCAAAAACACGCTGTATCTGCAAATGAACAGCCTGCGAGGTGAGGACACGGCTCTCTACTACTGT
>679_119
CAGATGCACCTGGTGGAGTCTGGGGGAGGCGTGGTCCAGCCTGGGATGTCCCTGAGGCTGTCTTGTGCAGCCTCTCAATTCAATTTTGGGAGTTTTGGCATGCACTGGGTCCGCCAGGCTCCAGGCAAGGGACTGGAGTGGGTGGCAACTATATCATATGATGGAACGAAGAAATATCATTCAGATTCCGTGTGGGGCCGATTAAGCATATCCAGAGACAATTCCAAGAACACACTCTTTCTGCAAATGAACAGCCTGCGAACTGAAGACACGGCTCTGTATTTCTGT
>265_119
CAGGCGCAGCTGGTGGAGTCTGGGGGAGGCGTGGTCCAGCCTGGGAGGTCCCTGAGAATCTCCTGTGCAGTCTCTCAATTCACGTTTAGTAGATATGGCATGCACTGGGTCCGCCAGGCTCCAGGCAAGGGGCTGGAGTGGGTGGCAAGTATATCATTTGATGGGAGGGATAAATACCATTCACCTTTGGTGTGGGGCCGCCTCACCATCTCCAGAGACAATTCCAAGAACACGCTGTTTTTGGAAATGAACAGCCTGCGAGCTGAGGACACGGCTGTCTACTACTGT
>421_119
CAGGTGCAGCTGGTGGAGTCTGGGGGAGGCGTGGTCCAGCCTGGGAGGTCCCTGAGACTCTCCTGTGCAGCCTCTGGATTCACCTTCAGTAGCTATGCTATGCACTGGGTCCGCCAGGCTCCAGGCAAGGGGCTGGAGTGGGTGGCAGTTATATCATATGATGGAAGCAATAAATACTACGCAGACTCCGTGAAGGGCCGATTCACCATCTCCAGAGACAATTCCAAGAACACGCTGTATCTGCAAATGAACAGCCTGAGAGCTGAGGACACGGCTGTGTATTACTGT
>607_206
CAGGAGCAGCTGGTGGAGTCTGGGGGAGGCGTGGTCCCGCCTGGGAAGTCCCTGAAACTCTCCTGTGTAGCCTCGCGATTTAGCTTTGGTGCCTTTGGGATGCACTGGGTCCGCCAGGCTCCAGGGAAGGGGCTGGAGTGGGTGGCAGGTATATCGTTTGTTGGAATTAAGAAGTATTATGCAGATTCCGTGAAGGGCCGATTCTACATCTCCAGAGACAATTCCAAGAACACGGTGTTTCTCGAAATGAATGCCCTGCGAGGAGAGGACACGGCTCTATATCATTGT
>647_119
CAGGTGCAGCTGGTGGAGTCGGGGGGAGGCGTGGTCCAGGCTGGGAGGTCCCTGAGACTCTCCTGTGCAGCCTCTCAATTCACCTTTAGTAGATATGGCATGCACTGGGTCCGCCAGGCTCCAGGCAAGGGGCTGGAGTGGGTGGCAGGGATATCATATGATGGAAGAGATAAATACCACGCACATTTTGTGTGGGGCCGATTCATCATCTCCAGAGACAATTCCAAGAACACGCTATATCTGCAAATGAACAGCCTCCGAGCTGAGGACACGGCTCTGTATTATTGT
>436_059
CAGGTGCAGCTGGTGGAGTCGGGGGGAGGCGTGGTCCAGCCTGGGAGGTCCCTGAGACTCTCCTGTGCAGCCTCTGGATTCACCTTCAGTAAAAATGCCATGCACTGGGTCCGCCAGGCTCCGGGCAGGGGGCTGGAGTGGGTGGCATCTGTAGCATTTGATGGAAGTGATAAATATTATGCGGACTCCGTGAAGGGCCGATTCACCATCTCCAGAGACAATTCCAAGAACACCCTGTCTCTGCAAATGAACAGCCTGAGAGCTGAGGACACGGCTGTCTATTACTGT
>169_206
CAGATGCAGTTGGTGGAGTCTGGGGGAGGCGTAGTCCAGCCTGGGACGTCCCTGACACTGTCCTGTGTAGCCTCTCAATTCACTTTTTCGAATTATGGCATGCACTGGATCCGCCAGGCTCCAGGCCAGGGACTGGAGTGGGTGGCAAGTATCTCAAATGATGGAGGGAAGAGATATCATGGAGATGCCGTGTGGGCCCGATTCATCATATCCAGGGACAATTCCAAGAACACAGTCTTTCTGCAAATGACAAGCCTGCGAGCTGAGGACACGGCTCGATATTTCTGT
>609_119
CAGGTGCAGCTGGTGGAGTCGGGGGGAGGCGTGGTCCAGCCTGGGAAGTCCCTGAGACTCTCCTGTGCAGCCTCTCATTTCAGCTTTAATAGATATGGCATGCACTGGGTCCGCCAGGCTCCAGGCAAGGGGCTGGAGTGGGTGGCAGCTATATCATATGATGGAACTGATAAATATCATGCAGATCAAGTGTGGGGCCGCTTCACCATCTCCAGAGACAATTCCAAGAACACGCTGTATCTACAAATGAACAGCCTGCGACCTGAGGACACGGCTCTGTATTACTGT
>429_119
GAAGTGCAGCTGGTGGAGTCTGGGGGAGGCTTGGTACAGCCTGGCAGGTCCCTGAGACTCTCCTGTGCAGCCTCTGGATTCACCTTTGATGATTATGCCATGAACTGGGTCCGGCAAGCTCCAGGGAAGGGCCTGGAGTGGGTGGCAACTATATCATTTGATGGAACTGACAAATATCATGCAGATGACGTATGGGGCCGCTTCACCATCTCCAGAGACAATTCCAAGAAGACACTGTATCTACAAATGAACAGCCTGCGAGCTGAGGACACGGCTCTCTATTACTGT
>592_038
CAGGTGCAGCTGGTGGAGTCTGGGGGAGGCGTGGTCCAGCCTGGGGGGTCCCTGAGACTCTCCTGTGCAGCGTCTGGATTCACCTTCAGTACCTATGGCATGCACTGGGTCCGCCAGGCTCCAGGCAAGGGGCTGGAGTGGGTGACATTTATACGGAATGATGGAACTAATAAATATTATGCAGACTCCGTGAAGGGCCGATTCACCATCTCCAGAGACAATACCAAGAACACGCTGTATCTGCAAATGTACAGCCTGAGAGCTGAGGACACGGCTGTCTATTACTGT
>177_119
CAGGTGCAGCTGGTGGAGTCGGGGGGAGGCGTGGTCCAGCCTGGGAGGTCCCTGAGACTCTCCTGTGAAGCCTCTGGATTCACATTCAGTAGGTTTGGCATGCACTGGGTCCGCCAGGCTCCAGGCAAGGGCCTGGAGTGGCTGGCAGTTATCTCATATGATGGAACTAAGAAATACTATGCAGACTCCATGAAGGGCCGATTCACCATCTCCAGAGACAATTCCAAANACACGGTGTATCTCCAAATGAACAGTCTGCGAGCTGAGGACACGGCTCTCTACTACTGT
>279_038
CTGGTGCAGCTGGTGGAGTCTGGGGGAGGCGTGGTCCAGCCTGGGGGGTCCCTGAGACTCTCCTGTGCAGCGTCTGGATTCAGGTTCAGTAGTTATGGCATGCACTGGGTCCGCCAGGCTCCAGGCAAGGGGCTGGAGTGGGTGGCATTTATACGATATGATGGAAGTTTTAAAGACTATGCAGACTCCGTGAGGGGCCGATTCACCATCTCCAGAGAGAATTCCAAGAACACGCTCTATCTTCAAATGAACAGCCTGAGAACTGACGACACGGCTGTGTATTACTGT
>15_119
GAGGTGCAACTGGTGGAGTCTGGGGGAGGCTTGGTCCAGCCTGGGGGGTCCCTGAGACTCTCCTGTGTTGTCTCTGGATTCACCTTTAGTAACTTTTGGATGAGCTGGGTCCGCCAGGCTCCAGGGAAAGGCCTGGAGTGGGTGGCAAGTATATCATATGATGGAAGGGATAAATACCATTCATCTTTGGTGTGGGGCCGTCTCACCATCTCCAGAGACAATTCCAAGAGCACGCTGTTTTTGCAAATGAACAGCCTGCGAGCTGAGGACACGGCTCTCTATTACTGT
>163_059
CAGGTGCAGCTGGTGGAATCTGGGGGAGGCGTGGTCCAGCCAGGGAGGTCCCTGAGACTCTCCTGTGCAGCCTCTGGATTCACCTTCAATACCTATGCCATGCACTGGGTCCGCCAGGCTCCAGGCAAGGGGCTGGAGTGGGTGGCACTTATATCATATGATGGAACTGAGAAATATTATGCAGACTCCGTGAAGGGTCGATTCACCATCTCCAGAGACAATTCCAGGAACACGCTGTATCTGCAAATGAACAGCCTGAGACTTGAGGACGCGGCTTTATATCAGTGC
>426_048
GAGGTGCAGCTGGTGGAGTCTGGGGGAGGCTTGGTCCAGCCTGGGGGGTCCCTGAGACTCTCCTGTGCAGCCTCTGGATTCACCGTCAGTAGCAACTACATGAGCTGGGTCCGCCAGGCTCCAGGGAAGGGGCTGGAGTGGGTGGCAGTTATATCATCTGATGGAAGTAATAAAAATTATGCAGACTCCGTGAAGGGCCGATTCACCATCTCCAGAGACAATTCCAAGAACACGCTGTTTCTGCAAATGAACAGTCTGAGACCTGAGGACACGGCTGTGTACTTCTGT
>151_119
GAGGTGCAGCTGGTGGAGTCTGGGGGAGGCTTGGTACAGCCTGGGGGGTCCCTGAGACTCTCCTGTGCAGCCTCTGGATTCATCTTTAGTAGCTATGCTCTGCACTGGGTCCGCCAGGCTCCAGGCAAGGGGCTGGAGTGGGTGGCGTCTATATCGTTTGCCGGAACTAAAAACCACTATGGAAATTCCGTGAAGGGCCGATTCACCATCTCCAGAGACAATTCCAAAAACACGGTGTATCTCCAAATGAACAGTCTGCGAGCTGAGGACACGGCTCTCTACTACTGT
>1_119
CAGGTGCAACTGGTGGAGTCTGGGGGAGGCGTGGTCCAGCCTGGGGGGTCCCTGAGACTCTCCTGTGTAGGCTCTCAATTCATTTTGTATAGATATGGCATGCACTGGGTCCGCCAGGCTCCAGGCAAGGGGCTGGAGTGGGTGGCAGCTGTATCATTTGATGGAACTGACAAATATCATGCAGATGACGTATGGGGCCGCTTCACCATCTCCAGAGACAATTCCAAGAATATACTATATCTACAAATGAACAGCCTGCGAGCTGAGGACACGGCTCTCTATTACTGT
>435_119
CAGGTGCAGTTGGTAGAGTCTGGGGGAGGTGTGGTCCAACCTGGGCGGTCCCTGAGACTCTCCTGTGTAGCCTCTGGATTCACCTTCAGTTCTTATGGCATCCACTGGGTCCGCCAGGCTCCAGGCAAGGGGCTGGAGTGGGTGGCAGTTATCTCGGATGATGGAAGTAAGAAATATCATGAAGAATCCGTGTGGGGCCGATTCACCATATCCAAAGACAATTCCAAGAACACACTGTTTCTACAAATGAACAGCCTGCGAATTGAGGACACGGCCCTATATTTCTGT
>352_206
CAGGAGCAGCTGGTGGAGTCTGGGGGAGGCGTGGTCCCGCCTGGGTCGTCCCTGACACTCTCCTGTGTAGCCTCTCGATTCACCTTCAGTGCCTTTGGAATGCACTGGGTCCGCCAGGCTCCAGGGAAGGGGCTGGAGTGGGTGGCAGGTGTCTCATTTGTTGGAATTAAAAAGTACTATGCAGATTCCGTGAAGGGCCGATTCACCATCTCCAGAGACAATTCCAAGAACACGCTGTTTCTCCAAATGAACGGCCTGCGAGGAGAAGACACGGGTCTATATTACTGT
>397_048
CAGGTGCAGCTGGTGGAGTCTGGGGGAGGCGTGGTCCAGCCTGGGAGGTCCCTGAGACTCTCCTGTGCAGCCTCTGGATTCACCTTCAATAGTTATGGCATGGCCTGGGTCCGCCAGGCTCCAGGCAAGGGGCTGGAGTGGGTGGCACTTATATCATATGATGGAAGTAATAAATACTATGCAGACTCCGTGAGGGGCCGATTCACCATCTCCAGAGACAATTCCAAGGATACGCTGTATCTGCAAATGGACGGCCTCAGACCTGAGGACACGGCTCTGTATTACTGT
>164_038
CACATACAACTGGTGGAGTCTGGGGGAGGCGTGGTCCAGCCTGGGGGGTCCCTGAGACTCTCCTGTGCAGCGTCTGGATTTCCCTTCAGCAGCTTTGGCATGCACTGGGTCCGCCAGACTCCAGGCAGGGGGCTGGAGTGGGTGGCGATTATATGGTCTGATGGAAGTCATAAAGAATATACAGACTCCGTGAAAGGCCGATTCACCATCTCCAGAGACAATTCCAGGAGCACTATGGATCTGCAAATGAATAACCTGAGACCTGAGGACACGGCTGTGTATTACTGT
>509_048
CAGGTGCAGCTGGTGGAGTCTGGGGGAGGCGTGGTCCAGCCTGGGAGGTCCCTGAGACTCTCCTGTGCAGCCTCTGGATTCACCTTCAGCAAATATGCCATGCACTGGGTCCGCCAGGCTCCAGGCAAGGGGCTGGAGTGGGTGGCATTTGTAGCATTTGATGAAAGTGCTAAGTTCTATGCGGACTCCGTGAAGGGCCGATTCACCATCTCCAGAGACAATTCCAAGAACACACTGTCTCTGCAAATGAACAGCCTGAGAGCTGAGGACACGGCTGTGTATTACTGT
>416_119
CAGGTGCAGTTGGTGGAGTCTGGGGGAGGCGTGGTCCAGCCTGGGAAGTCCCTGAGACTCTCCTGTGTAGGCTCTGGATTCACCTTTGATGATTATGGCATGCACTGGGTCCGCCAGGCCCCAGGCAAGGGGCTGGAGTGGGTGGCAAGTATATCATATGATGGAAGAGACTTCTACCACGCACGTTCCGTGTGGGGCCGCTTCACCATCTCCAGAGACAATTCCAAGAACACGCTGCATCTGCAAATGAACAGCCTGCGACCGGAAGACACGGCTCTCTATTTCTGT
>447_048
CAGGTGCAGCTGGTGGAGTCTGGGGGAGGCGTGGTCCAGCCTGGGGGGTCCCTACGACTCTCCTGTGCAGCCTCTGGATTCACCTTCAGCACCTTTGGCATGCACTGGGTCCGCCAGGCTCCAGGCAAGGGGCTGGAGTGGGTGGCAGTCATATCACATGATGGAAGTAATAAATACTATGCAGACTCTCTGAAGGGCCGATTCACCATCTCCAGAGAGAATTCCAAGAACACGCTGTATCTGCAAATGAACAGCCTGAGACTTGAGGACACGGCTGTGTATCACTGT
>504_048
CAGGTGCAGCTGGTGGAATCTGGGGGAGGCGTGGTCCAGCCTGGGAGGTCCCTGGGACTCTCCTGTGAAGTCTCTGGATTCACCTTCAGTGACTACTTCATGAGTTGGATCCGCCAGGCTCCAGGCAAGGGGCTGGAGTGGGTGGCAGTTATTTCACATGATGGAAATAATAAATACTATCCAGACTCCGTGCAGGGCCGGTTCACCATCTCCAGAGAGAATTCCAAGAACACGCTGTATCTGCAAATGAACAGCCTGAAACCTGAGGACACGGCTGTTTATTTCTGT
>7_048
CAGGTGCAGCTGTTGGGGTCTGGGGGAGGCTCGGTACAGCCTGGGGGGTCCCTGAGACTCACCTGTGCAGTCTCTGGATTCACCTTTAGCAGCTTTGCCATGAGCTGGGTCCGCCAGGCTCCAGGGAAGGGGCTGGAGTGGGTGGCATTTATATCATCAGATGGAACTAATAAAAACTATGGAGACTCCGTGAAGGGCCGATTCACCATCTCCAGAGACAATTCCAAGAACACGCTGTTCCTGCAAATGAACAGTCTGAGAGCTGAGGACACGGCTTTGTATTACTGT
>168_038
GAGGTGCAGCTGGTGGAGTCTGGGGGAGGCTTGGTCCGGCCTGGGGGGTCCCTGAGACTCTCCTGTGCAGCCTCTGGATTCAGCCTTGGTAGTTATTGGATGACGTGGGTCCGCCAGGCTCCAGGGAAGGGGCTGGAGTGGGTGGCAGTTATATCATATGATGGAAGTAATAAATACTATGCAGACTCCGTGAAGGGCCGATTCACCATCTCCAGAGACAATTCCAAGAACACGCTGTATCTGCAAATGAACAGCCTGAGAGCTGAGGACACGGCTCTGTATTACTGT
>362_119
CAGATGCAGTTGGTGGAGTCTGGGGGAGGCGTGGTCCAGCCTGGGAGGTCCCTGACACTGTCCTGTGCAGCCTCTCAATTCACTTTTTCGAATTATGGCATGCACTGGGTCCGCCAGGCTCCAGGCAAGGGACTGGAGTGGGTGGCAAGTATATCAAATGATGGAAGTAAGAAATATCATGGAGATTCCGTGTGGGCCCGATTCACCATCTCCAGAGACAATTCCAAGAACACACTGTTTCTACAAATGAGCAGCCTGCGAGTTGAGGACACGGCTCTATATTTCTGT
>643_119
GAGGTGCACCTGGTGGAGTCTGGGGGAGGCTTGGCGCAGCCCGGGAGGTCCCTGAGACTTTCCTGTGCAGCCTCTCAATTCAATTTTGCGAGTTATGGCATGCACTGGGTCCGCCAGGCTCCAGGCAAGGGACTGGAGTGGGTGGCAAGTATATCAAATGATGGAACGAAGAGATATCATGCAGAATCCGTGTGGGACCGATTCAGCATCTCCAAAGACAATTCCAAGAACACACTGTTTCTACAAATGAATAGTCTGCGAGTTGAGGACACGGCCCTATATTTCTGT
>660_048
GAGGTGCAACTGGTGGAGTCTGGGGGAGGCCTGGTCAAGCCGGGGGGGTCCCTGAGACTCTCCTGTGTTGCGTCTGGGTTCACCTTCAGTAACTATGGCATGCACTGGGTCCGCCAGGCTCCAGGGAAGGGGCTGGTGTGGGTGGCGGGTATATCATTTGCTGGAACTAATAAATACTATGCAGCTTCCGTGAAGGGCCGATTCACCATCTCCAGAGACAATTCCAAGAACACGCTGTATCTGCAAATGAACAGCCTGCGAGCTGAGGACACGGCTCTGTATTACTGT
>300_119
GAGGTGCAGTTGGTGGAGTCTGGGGGAGGCTTGGTCCGGCCGGGGGGGTCCCTGAGACTCTCCTGTGCAACTTCTGGGTTCACCTTTAGTAGCCACTGGATGAGCTGGGTCCGCCAGGCTCCAGGCAAGGGGCTGGAGTGGGTGGCAGGAATATCATTTGCTGGAACTAAGACATACTATGGAGATTCCGTGAAGGGCCGTTTCACCGTCTCCACAGACATTTCCAAGAACACGTTGTACCTGCAAGTGAACAGTCTGCGACCTGAGGACACGGCTATGTATTACTGT
>382_119
CAGGTGCAGTTGGTGGAGTCTGGGGGAGGCGTGGTCCAGCCTGGGAGGTCCCTGAGAATCTCCTGTGCAGCCTCTCAATTCACGTTTAGTAGATATGGCATGCACTGGGTCCGCCAGGCCCCAGGCAAGGGGCTGGAGTGGGTGGCAAGTATATCATATGATGGAAGAGACTACCACCACGCAGGTGCCGTGTGGGGCCGCTTCATTATCTCCAGAGACAACTCCAAGAATTCGTTGCATCTGCAAATGAACAGCCTGCGACCGGAGGACACGGCTCTCTATTTCTGT
>662_048
GAGGTGCAGCTGATGGAGTCTGGGGGAGGCTTGGTACAGCCTGGAGGGTCCCTAAGACTCTCCTGTGCAGCCTCTGGATTCACCTTCNNTAAAAATGGCATGCACTGGGTCCGCCAGGCTCCGGGCAAGGGGCTGGAGTGGGTGGCATTTGTAGCATTTGATGAAAGTGATAAATATTATGCGGACTCCGTGAAGGGCCGATTCACCATCTCCAGAGACAATTCCAAGAACACCCTGTCTCTGCAAATGAACAGCCTGAGAGCTGAGGACACGGCTGTCTATTACTGT
>469_048
CAGGTCCAGCTGGTGGAGTCTGGGGGAGGCGTGGTCCAGCCTGGGAGGTCCCTGAGACTCTCCTGTGCAGCCTCTGGATTCACCTTCAGTAGGAATGCTATGCACTGGGTCCGCCAGGCTCCAGGCAAGGGGCTGGAGTGGGTGGCTGTTATATCATATGATGGAAGCAATAAATACTACGCAGACTCCGTGAAGGGCCGATTCACCATCTCCAGAGACAATTCCAAGAACACGCTGTATCTGCAAATGAACAGCCTGAGAGCTGAGGACACGGCTGTGTATTACTGT
>121_059
CAGGTGCAGTTGGTGGAGTCTGGGGGAGGCGTGGTCCAGCCTGGGAAGTCTCTGAGACTCTCCTGTGCAGCCTCTGGATTCACTTTCACTAACAATGCCATGAACTGGGTCCGCCAGGCTCCAGGCAAGGGGCTGGAGTGGGTGGCATTTGTGTCATCTGACGGAAGAAATAAAAACTATGCAGACTCCGTGAAGGGCCGATTCACCATCTCCAGAGACAATTCCAAGAACACGGTGTATTTGCAAATGAACAGTCTGAGAGTTGAGGACACGGCTCTTTATTACTGT
>525_048
GAGGTGCGGCTGGTGGAGTCGGGGGGAGCCTTGGTAAAGCCTGGGACGTCCCTTAGACTCTCTTGTGCAGCCTCTGGATTCACTTTCACTCACTATGCCATGGACTGGGTCCGCCAGGCTCCAGGCAAGGGGCTGGAGTGGGTGGCAATTATATCATCTGATGGCAGTACTAAAAACTATGCAGACTCCGTGAAGGGCCGATTCACCATCTCCAGAGACAATTCCAAGAACACGCTATCTCTGCAAATGAACAGTCTGAGACCTGAGGACACGGCTGTCTATTACTGT
>13_119
CAGGTGCAGCTGGTGGAGTCTGGGGGAGGCGTGGTCCAGCCTGGGAGGTCCCTGAGAATCTCCTGTGCAGCCTCTCAATTCACATTTAATAGATATGGCATGCACTGGGTCCGCCAGGCTCCAGGCAAGGGGCTGGAGTGGGTGGCAAGTATATCATATGATGGAAGCGATAAATACCACGCAGGTCTCGTGTGGGGCCGCTTCATCATTTCCAGAGACAATTCCAAGAACACACTGTATCTGCAAATGAACAGCCTGCGAGCTGAGGACACGGCTCTCTATTACTGT
>63_119
CAGGTGCATCTGGTGGAGTCTGGGGGAGGCGTGGTCCAGCCTGGGAAGTCCCTGAGACTCTCCTGTGCAGCCTCTCAATTCACCTTTGATAGATATGGCATGCACTGGGTCCGCCAGGCTCCAGGCAAGGGGCTGGAGTGGGTGGCAAGTATATCAAATGATGGAACTGATAAATACCATGCAGATAATGTGTGGGGCCGCTTTACCATCTCCAGAGACAATTCCAAGAACACACTGTATCTAGAAATGAATAGCCTGCGAGGTGAGGACACGGCCCTTTATTACTGT
>386_119
CAGGTGCAGCTGGTGGAGTCTGGGGGAGGCGTGGTCCAGCCTGGGAGGTCCCTGAGACTCTCCTGTGCAGCCTCTCAATTCAGCTTTGGTAACTTTGGCATGCACTGGGTCCGCCAGGCTCCAGGCAAGGGACTGGAGTGGGTGGCAGCCATTTCATTTGCTGGAACTAAGGAAAACTATGCAAATTCCGTGAGGGGCCGATTCACCATCTCCAGAGACAATTCCAAGAACACCCTCTATCTGCAAATGAACAGCCTGCGAGCTGAGGACACGGCTCTTTATTACTGT
>424_119
CAGGTGCAGCTGGTGGAGTCTGGGGGAGGCGTGGTCCAGCCTGGGAGGTCCCTGAGACTGTCCTGTGCAGCCTCTCAATTCACTTTTGGGAGTTATGGCATGCACTGGGTCCGCCAGATTCCAGGCAAGGGACTGGAGTGGGTGGCAACTATATCATATGATGGAACCAAGAAATATCATGCAGATTCCGTGTGGGACCGATTCATCATCTCCAGAGACAATTCCAAGAACACACTGTTTCTGCAAATGAACAGCCTGCGACCTGAGGACACGGCTCTATATTTCTGT
>288_038
CAGGTGCAGCTGGTGGAGTCTGGGGGAGGCGTGGTCCAGCCTGGGAGGTCCCTGAGACTCTCCTGTGCAGCCTCTGGATTCACCTTCAGTAGCTTTGGCATGCACTGGGTCCGCCAGGCTCCAGGCAAGGGGCTGGAGTGGGTGGCAGTTATATCAAAGGATGGAAGTGATAACTCCTATGTAGACTCCGTCAAGGGACGATTCACCATCTCCAGAGACAATTCCAAGAACACACTGTATCTGCAAATGAACAGCCTGAGAGCTGAGGACACGGCTGTGTATTACTGT
>9_059
CAGGTGCAGCTGGTGGAGTCTGGGGGAGGCGTGGTCCAGCCTGGGAGGTCCCTGAGACTCTCCTGTGCAGCCTCTGGATTTACTTTCAGCAACTTTGGCATGCACTGGGTCCGCCAGGCTCCAGGCAAGGGGCTGGAGTGGGTGGCCTTTGTAGCCTTTGATGAAAGTGATAAATACTATGCGGCCTCCGTGAAGGGCCGATTCACCGTCTCCAGGGACAATTCCAAGAACACGGTGTCTCTGCAAATGAACAGCCTGAGAACTGAGGACACGGCTGTGTATTATTGT
>419_048
CAGGTGCACCTGGTGGAGTCTGGGGGAGGCGTGGTCCAGCCTGGGGGGTCCCTGAGACTCTCCTGTGCAGCGTCTGGATTCACCTTCAGTAACTATGGCATGCACTGGGTCCGCCAGGCTCCAGGCAAGGGGCTGGAGTGGGTGGCAGCTATATCATTTGCTGGAACTAATAAATATTATGCAGATTCCGTGAAGGGCCGATTCACCATCTCCAGAGACAACTCCAAGAACGCGCTGTATCTGCAAATGAACAGCCTGCGCGCTGAGGACACGGCTCTGTATTACTGT
>5_048
CAGGTGCAGCTGGTGGAGTCTGGGGGAGGCGTGGTCCAGCCTGGGAGGTCCCTGAGACTCTCCTGTGCAGCCTCTGGATTCACTTTCACTCACTATGCCATGGACTGGGTCCGCCAGGCTCCAGGCAAGGGGCTGGAGTGGGTGGCAGTTATATCATCTGATGGCAGTAGTAAAGACTATGCAGACTCCGTGAAGGGCCGATTCACCATCTCCAGAGACAATTCCAAAAACACGCTGTCTCTGCAAATGAACAGTCTGAGACCTGAGGACACGGCTGTCTATTACTGT
>553_048
CGGGTGCAGGTGGTGGAGTCTGGGGGAGGCGTGGTAAAGCCTGGGGGGTCCCTTAGACTCTCCTGTGGAGCCTCTGGATTCACTTTCAGTAATGCCTGGCTGAGCTGGGTCCGCCAGGCTCCAGGCAAGGGGCTGGAGTGGGTGGCAGTTATATCATCTGATGGCAGTAGTAAAAACTATGCAGACTCCGTGAAGGGCCGATTCACCATCTCCAGAGACAACTCCAAGAACACGGTATCTCTGCAAATGAACAGTCTGCGACCTGAGGACACGGCTGTCTATTACTGT
>556_119
CAGGTGCACTTGGTGGCGTCTGGGGGAGGCGTGGTCCCGCCTGGGAGGTCCCTGAGACTCTCCTGTGTAGCCTCTCAATTCACCTTTAGTGGTTTTGGCTTATACTGGGTCCGCCAGGCTCCAGGCAAGGGGCTGGAGTGGGTGGCGGCTATATCGTTTGCTGGGACTAAAAAACATTATGCAAATTCCGTGAAGGGCCGATTCACCATCTCCAGAGACAATTCCAAAAACACGCTGTATCTGCAAATGAACAGCCTGCGACCTGACGACACGGCTCTCTACTACTGT
>548_048
CAGGTGCAGCTGGTGGAGTCTGGGGGAGGCGTGGTCCAGCCTGGGGGGTCCCTGAGACTCTCTTGTGCAGCGTCTGGATTCACCTTTAGTAGCTATGCCATGCACTGGGTCCGCCAGGCACCAGGCAAGGGGCTGAAGTGGGTGGCAGATATATCATATGATGCAAGCAGTAAATACTACGCAGACTCCGTGAAGGGCCGATTCACCATCTCCAGAGACAATTCCAAGAACACGCTGTATCTTGAAATGAACAGCCTGAGACCTGAGGACACGGCTGTGTATTACTGT
>541_119
CAGATGCAGTTGGTGGAGTCTGGGGGAGGCGTGGTCCAGCCTGGGAGGTCCCTGACACTGTCCTGTGCAGCCTCTCAATTCACTTTTCGTAATTATGGCATGCACTGGGTCCGCCAGGCTCCAGGCAAGGGACTGGAGTGGGTGGCAAGTATATCAAAGGATGGAACCAAGAAATATCATGGAGATTCCGTGTGGGGCCGATTCATCATCTCCAGAGACAATTCCAAGAACACACTGTTTCTACAAATGAGCAGCCTGCGAGCTGAGGACACGGCTCTATATTTCTGT
>193_206
CAGGAGCAGCTGGTGGAGTCTGGGGGAGGCGTGGTCCCGCCTGGGTCGTCCCTGAGACTCTCCTGTGTTGCCTCTCGATTCACCTTCAGTGCCTTTGGAATGCACTGGGTCCGCCAGGCTCCAGGGAAGGGGCTGGAGTGGGTGGCAGGTATATCATTTGTTGGCATTAAATACTACTATGCAGATTCCGTGAAGGGCCGATTCACCATCTCCAGAGACAACTCCAAGAACACGCTGTTTCTCCAAATGAACGGCCTGCGAGGAGAAGACACGGGTCTATATTATTGT
>282_048
CAGGTGCAGCTGGTGGAGTCTGGGGGAGGCGTGGTCCAGCCTGGGAGGTCCCTGAGACTCTCCTGTGCAACCTCTGGATTCACCTTCAGTACCTATTCTATGCACTGGGTCCGCCAGGCTCCAGGCAAGGGGCTGGAGTGGGTGGCAGTTATATCATATGATGGAAGTAATGAGTACTATGTAGACTCCGTGAAGGGCCGATTCACCATCTCCAGAGACAATTCCAAGAACACACTGTATCTGCAAATGAACAGCCTGAGAGTTGAGGACACGGCTCTGTATTATTGT
>490_038
GAGGTGCAGCTGTTGGAGTCTGGGGGAGGCTTGGTACAGCCTGGGGGGTCCCTGAGACTCTCCTGTGCAGCCTCTGGATTCACCTTTAGCAGCTATGCCATGAGCTGGGTCCGCCAGGCTCCAGGCAAGGGGCTGGAGTGGGTGGCAGTTATATCATATGATGGAGGTAATAAATACTATGCAGACTCCGTGAAGGGCCGATTCACCATCTCCAGAGACAATTCCAAAAACACTCTGTATCTGCAAATGAACAGCCTGAGAGCTGAGGACACGGCTCTGTATTACTGT
>66_059
CAGGCGCAGCTGGTGGAGTCTGGGGGAGGCGTGGTCCAGCCTGGGAGGTCCCTGAGACTCTCCTGTGCAGCCTCTCATTTCACCTTTAGTAGCTATGGCTTCCACTGGGTCCGCCAGGCTCCAGGCAAGGGGCTGGAGTGGGTGGCAGGTATATCATTTGCTGCAACTAAGAAATACTATGCAGACTCCGTGAAGGGCCGATTCACCATCTCCAGAGACAACTCCAAGGACGCACTATATCTGCAAATGAACAGCCTGCGCGCTGAGGACACGGCTCTATATTACTGT
>422_119
CAGGTGCAGCTGGTGGAGTCTGGGGGAGGCGTGGTCCAGACTGGGAGGTCCCTGAGACTTTCCTGTACAGGCTCTCAGTTCACCTTTGGTCGATATGGCATGTACTGGGTCCGCCAGGCTCCAGGCAAGGGGCTGGAGTGGGTGGCTGCTATTTCGTATGATGGAAGCGACAAATATCACACAAATTCCGTGTGGGGCCGATTCACCGTCTCCAGAGACAATTCCAAGAACACAGTGTATCTGCAAATGAACAGCCTGCGAGCTGAGGACACGGCGCTTTATTTTTGT
>184_119
GAACTGCAACTGGTAGAGTCGGGGGGAGGCTTGGTACAGCCTGGCTGGTCCCTGAGACTCTCCTGTGAAGCCTCTGGATTCCCATTCAGTGCCTTCTGGATGACCTGGGTCCGCCAGGCTCCAGGGAAGGGGCTGGGGTGGGTGGCATTTATACGCTATGATGGAAGTAATAAATACTATGCAGACTCCGTGAAGGGCCGATTCACCATCTCCAGAGACAATTCCATGACCACGCTGTATCTGCAAATGAACAGCCTGAGAGCTGAGGACGCGGCTGTGTATTACTGT
>28_119
CAGGTGCAGTTGGTGGAGTCTGGGGGAGGCGTGGTCCAGCCTGGGAAGTCCCTGAGAATCTCCTGTGCAGCCTCTCGATTCACATTTGGTAGATTTGGCATGCACTGGGTCCGCCAGGCTCCAGGCAAGGGCCTGGAGTGGGTGGCAAGTATATCATATGATGGAAGCGATAAATATCACGCAGGTCTCGTGTGGGGCCGCTTCATCATTTCCAGAGACAATTCCAAGAACACATTGTATCTGCAAATGAACAGCCTGCGAGCTGAGGACACGGCTCTTTATTATTGT
>665_119
GAGGTGCCATCGGTGGAGTCTGGGGGAGGGTTGGTCCAGACGGGGGGTTCCCTGACACTGTCCTGTGCAGCCTCTCAATTCACTTTTTCGAATTATGGCATGCACTGGGTCCGCCAGGCTCCAGGCAAGGGACTGGAGTGGGTGGCAAGTATATCAAATGATGGAAGCAAGAAATATCATGGAGATTCCGTGTGGGCCCGATTCATTATCTCCAGAGACAATTCCAAGAACACACTGTTTCTACAAATGAGCAGCCTGCGAGCTGAGGACACGGCTCTATATTTCTGT
>483_059
CAGGTGCAGCTGGTGGAGTCGGGGGGAGGCGTGGTCCAGCCTGGGAGGTCCCTGAGACTCTCCTGTGCAGCCTCTCAATTCACCTTTAGTAGTTATGGCATGCACTGGGTCCGCCAGGCTCCAGGCAAGGGACTGGAGTGGGTGGCAGCTATTTCANNNNNNNNNNNNNNNNNNNNNTATGCAGATTCCGTGAAGGGCCGATTCACCATCTCCAGAGACAATTCCAAGAACACGCTGTATCTGCAAATGAACAGCCTGCGAGCTGAGGACACGGCTCTGTATTACTGT
>351_059
CAGGTGCAGCTGGTGGAGTCTGGGGGAGGCGTGGTCCAGCCTGGGAGGTCCCTGAGACTCTCCTGTGCAGCCTCTCAATTCACCTTTAGTAGTTATGGCATGCACTGGGTCCGCCAGGCTCCAGGCAAGGGGCTGGAGTGGGTGGCGGCTATATCGTTTGCTGGAACTAAAAAATACTATGCAAATTCTGTGAAGGGCCGATTCACCATCTCCAGAGACAATTCCAAGAACACCCTGTCTCTGCAAATGAACAGCCTGCGAGGTGAGGACACGGCTCGCTATTACTGT
>147_119
CAGGTGCAGCTGGTGGAGTCTGGGGGAGGCGTGGTCCAGCCTGGGAGGTCCCTGAGACTCTCCTGTGCAGCCTCTGGATTCACCTTCAGTAGCTCTGGCATGCACTGGGTCCGCCAGGCTCCAGGCAAGGGGCTGCAGTGGGTGGCCGTTATATCATATGATGGAGGTAATAAATACTATGCAGACTCCGTGAAGGGCCGATTCACCATCTCCCGAGACAATTCCAAGAACAACTTGTATCTGCAAATGAATAGCCTGCGACCTGAGGACACGGCTCTGTATTATTGT
>133_119
CAGGTGCAGCTGGTGGAGTCTGGGGGAGGCGTGGTCCAGCCTGGGGGGTCCCTGAGACTCTCCTGTGCAGCGTCTGGATTCACCTTCAGTAGCTATGGCATGCACTGGGTCCGCCAGGCTCCAGGCAAGGGGCTGGAGTGGGTGGCATTTACACGGTATGATGGAAGTGACAAATATTATCTAGACTCCGTGAAGGGCCGATTCACCATCTCCAGAGACAACTCCAAGTACACGCTGTTTCTGCAAATGGTCAGCCTGAGAACTGAGGACACGGCTCTCTATTTCTGT
>597_048
GAGGTGCAGCTGGTGGAGTCTGGGGGAGGCTTGGTCCAGCCTGGGGGGTCCCTCAGACTCTCCTGTGCAGCCTCTGGACTCACCGTCAGCGGCTACTACATGAGTTGGGTCCGCCAGGCTCCAGGCAAGGGGCTGGAGTGGCTGGCATTTATACATTTTGATGGAAGTAAGATACACTATGCAGGCTCCGTGAAGGGCCGAATCACCGTCTCCAGAGACAATTCCAAGAACACTCTGGATCTGCAAATGAACAGCCTGAGAGCAGAGGACACGGCTGTCTATTACTGT
>91_119
CAGGTGCAGCTGGTGGAGTCGGGGGGAGGCGTGGTCCAACCTGGGAAGTCCCTGAGACTTTCATGCGCGGCCTCTGGATTCATACTCAGTAACTACGCTATGCACTGGGTCCGCCAGGCTCCAGGCAAGGGACTGGAGTGGGTGGCAAGTATATCAAATGATGGAAGCAAGAAATATCATGGAGATTCCGTGTGGGCCCGATTCATTATCTCCAGAGACAATTCCAAGAACACACTGTTTCTACAAATGAGCAGCCTGCGAGCTGAGGACACGGCTCTATATTTCTGT
>30_048
CAGGTGCAGCTGGTGGAGTCTGGGGGAGGCGTGGTCCAGCCTGGGAGGTCCCTGAGACTCTCCTGTGCAGCCTCTGGATTCACCTTCAGTGACTATGCCATGCACTGGGTCCGCCAGGCTCCAGGCAAGGGGCTGGAGTGGGTGGCACTTATATCATATGATGGAAGTAATAAATATTATGCAGACTCCGTGAAGGGCCGATTCACCATCTCCAGAGACAATTCCAAGAATACGCTATATCTGCAAATGAGCAGTCTGACAGCGGAGGACACGGCTGTGTATTACTGT
>531_119
GAGGTGCAGCTGTTGGAGTCTGGGGGAGGCTTGGTACAGCCTGGGGGGTCCCTGAGACTCTCCTGTGCAGCCTCTGGATTCACCTTTAGCAGCTATGCCATGGCCTGGGTCCGCCAGGCTCCAGGCAAGGGACTGGAGTGGGTGGCAAGTATATCAAATGATGGAAGCAAGAAATATCATGGAGATTCCGTGTGGGCCCGATTCATTATCTCCAGAGACAATTCCAAGAACACACTGTTTCTACAAATGAGCAGCCTGCGAGTTGAGGACACGGCTCTATATTTCTGT
>593_048
GAGGTGCAGCTGGTGGAGTCTGGGGGAGGCTTGGTCCAGCCTGGGGGGTCCCAGAGACTTTCCTGTGCAGCCTCTGGACTCACCGTCAACAGCAACTACATGACCTGGGTCCGCCAGGCTCCAGGCAAGGGGCTGGAGTGGGTGGCAATTATTTCATCTGATGGAAGCGGTCAATACTACGCAGACTCCGTGAAGGGCCGATTCACCATCTCCAGAGACAATTCCAAAAACACGCTGTCTCTGCAAATGAACAGTCTGAGACCTGAGGACACGGCTGTCTATTACTGT
>185_119
CAGGTGCAAGTGGTGGAGTCTGGGGGAGGCGTGGTCCAGCCTGGGAGGTCCCTGAGACTCTCCTGTGCAGCCTCTGGATTCACCTTTAGTAATTATGCTATTCACTGGGTCCGCCAGGCTCCAGGCAAGGGGCTGGAGTGGGTGGCACTTATATCATACGACGGATACAACAAATATTACGCAGACTCCGTGAGGGGCCGATTCACCATCTCCAGAGACAATTCCAACAACACGGTGTATTTGCAAATGAATAGCCTGAAACCAGAGGACACGGCTGTCTATTACTGT
>565_048
CAGGTGCACCTGGTGGAGTCTGGGGGAGGCGTGGTCCAGCCTGGGAGGTCCCTGAGAATCTATTGTGCAGTCTCTGAGTTCACCTTCAGAAACTATGCTATGCACTGGGTCCGCCTGGCTCCAGGCAAGGGGCTGCAGTGGGTGGCAGTTATATCACATGACGGAATCAATGATTACTACGCAGACTCCGTGAAGGGCCGATTCACCATCTCCAGAGACAATTCCAAGAACACGGTATCTCTGCAAATGAACAGTCTGAGACCTGAGGACACGGCTGTCTATTACTGT
>319_119
GAAGTGCAGCTGGTGGAGTCTGGGGGAGGCTTGGTACAGCCTGGCAGGTCCCTGAGACTCTCCTGTGCAGTCTCTGGATTCACCGTCAGTAGCAACTACATGAGCTGGGTCCGCCAGGCTCCAGGGAAGGGGCTGGAGTGGGTGGCGAGTATATCATTTGCTGGAATTAAAAAATACTATGGAGATTCCGTGAAGGGCCGATTCACCATCTCCAGAGACAATTCCAAGAACACGCTGTATCTCCAAATGGACGGCCTGCGAGGAGAGGACACGGCTCTGTATTACTGT
>197_059
CAGGTGCAGCTGGTGGAGTCGGGGGGAGGCGTGGTCCAGCCTGGGAGGTCCCTGAGACTCTCCTGTGCAGCCTCTCAATTCACCTTTAGTAGCTATGGCATGCACTGGGTCCGCCAGGCTCCAGGCAAGGGGCTGGAGTGGGTGGCAGCTATTTCATTTGTCGGAATCAAAAAATACTATGCAAATTCCGTGAAGGGCCGATTCACCATCTCCAGAGACAATTCCAAGAACACGCTGTATCTGCAAATGAACAGCCTGCGAGCTGAGGACACGGCTCTGTATTACTGT
>232_119
CAGGTGCAGCTGGTGGAGTCTGGGGGAGGCGTGGTCCAGCCTGGGAGGTCCCTGAGACTCTCCTGTGCAGCCTCCNNNNNNNNNNNNAATACCTATGCCATGCACTGGGTCCGCCAGGCTCCAGGCAAGGGGCTGGAATGGATGGCACTTATATCATATGAAGGAAGTGACAAATACTATGTAGACTCCGTGAAGGGCCGATTCACCATCTCCCGAGACAATTCCAAGAGCACGCTGTATCTGCAAATGAACAGCCTGAGTGCTGAGGACACGGCTGTGTATTTCTGT
>301_059
CAGGTGCAGCTGGTGGAGTCTGGGGGAGGCGTGGTCCAGCCTGGGAGGTCCCTGAGACTCTCCTGTGCAGCCTCTGGATTCAGTTTCAATAACTATGCCATGAACTGGGTCCGCCAGGCTCCAGGCAAGGGGCTGGAGTGGGTGGCATTTGTGTCATCTGACGGAAGTAATAAAAACTATGCAGACTCCGTGACGGGCCGATTCACCCTCTCCAGAGACAATTCCAAGAACACGGTGTTTTTGCAAATGAACAGTCTGAGAGTTGAGGACACGGCTGTTTATTACTGT
>129_119
CTGGGGCGCCTCGTGGCGTCTGGGGGAGGCGTGGTCCCGCCTGGGAAGTCCCTGACACTCTCCTGTGTAGCCTCTCAATTCACCTTTAGTGGTTGTGGCTTGCACTGGGTCCGCCAGGCTCCAGGCAAGGGGCTGGAGTGGGTGGCGTCTATATCGTTTGCCGGAACTAAAAAACACTATGGAAATTTCGTGAGGGGCCGGTTCACCATCTCCAGAGACAATTCCAAAAACACACTGTATCTGCAAATGAACAGCCTGCGAGCTGAGGACACGGCTCTCTATTACTGT
>132_048
GTGCAGCAGCTGGTGGAGTCTGGGGGAGACGTGGTCCAGCCTGGGACGTCCCTGAGACTCTCCTGTGAAGCGTCTGGACTCATCCTCAGTGGCTATGGCCTGCACTGGGTCCGCCAGGCTCCAGGCAAGGGTATGGAGTGGGTGGCAGTTATATCATATGATGGAAGTAATAAATATTATGCAGACTCCGTGAAGGGCCGATTCACCATCTCCAGAGACAATTCCAAGAACACGGTGTATCTGCAAATGAACAGCCTGAGAGGTGTGGACACGGCTGTGTATTACTGT
>586_119
CACGTGCAGTTGGTGGAGTCGGGGGGAGGCGTTGTCCAGCCTGGGACGTCCCTGAGACTCTCCTGTGTAGCGTCTGAATTCAGCTTCAAGAATTATGGCATGCACTGGGTCCGCCAGGCTCCAGGCAAGGGACTGGAGTGGGTGGCAAGTATATCAAATGATGGAACGAAGAAATATCATGCAGAATCCGTGTGGGACCGATTCAGCATCTCCAAAGACAATTCCAAGAACACACTGTTTCTACAAATGAATAGCCTGCGAGTTGAGGACACGGCCCTATATTTCTGT
>388_119
CAGGTGCAGCTGGTGGAGTCTGGGGGAGGCGGGGTCCAGCCTGGGAGGTCCCTGAGACTCTCCTGTGCAGCCTCTGGATTCACCTTAAGTAGTTATGGAATGCACTGGGTCCGCCAGGCTCCAGGCAAGGGGCTGGAGTGGGTGGCAAGTATCTCATTTGATGGGAGAGATTATTACCACTCACCTCACGTGTGGGGCCGCCTCACCATCTCCAGAGACAATTCCAAGAACACGCTGTATCTGCAAATGAACAGCCTGCGAGCTGAGGACACGGCTCTCTATTACTGT
>417_048
CAGATGCAACTGGTGGAGTCTGGGGGAGGCGTGGTCCAGCCTGGGAGGTCCCTGAGACTCTCCTGTGCAGCCTCTGGATTCACCTTCAATAGTTATGCTATGCACTGGGTCCGCCAGGCTCCAGGCAAGGGGCTGGAGTGGGTGGCAGTTATATCATATGATGGAAGTAATAAATATTATGCAGACTCCGTGAAAGGCCGATTCACCATCTCCAGAGACAATTCCAAGAACACGGTGTATCTGCAAATGAACAGCCTGAGAGGTGTGGACACGGCTGTGTATTACTGT
>677_119
CAGGTGCAGTTGGTGGAGTTTGGGGGAGGCGTGGTCCAGCCGGGGGGGTCCCTGAGACTCTCCTGTGCAGCCTCTGGATTCTACTTCACTGATTATGGTATGCACTGGGTCCGCCAGGCCCCAGGCGAGGGCCTGCAGTGGGTGGCGTTCATTTCATATGATGGAAACACTAAAACCACTGCAGACTCCGTGAGGGGCCGATTCACCCTCTCCAGAGACAATTCCAAGAACACCCTTTATCTGCAAATGAACAGCGTGCGAGTTGAGGACACGGCTCGATATTTCTGT
>356_038
GAGGTGCAGCTGGTGGAGTCTGGGGGAGGCCTGGTCAAGCCTGGGGGGTCCCTGAGACTCTCCTGTGCAGCCTCTGGATTCACCTTCAGTAGCTATAGCATGAACTGGGTCCGCCGGGCTCCAGGCAAGGGGCTGGAGTGGGTGGCACTTATATCATATGATGAAAATAAAAAATACTATGCAGACTCCGTGAAGGGCCGATTCACCATCTCCAGAGAGAATTCCAAGAACACGCTGTATCTGCAAATGAACAGCCTGAGAGCTGAGGACACGGCTGTGTATTACTGT
>357_048
CAGGTGCACCTGGTGGAGTCTGGGGGAGGCGTGGTCCAGCCTGGGAGGTCCCTGAGACTCTCCTGTGCAGCCTCTGGATTCACTTTCAGTAACTTTGCCATGGGCTGGGTCCGCCAGGCTCCAGGCAAGGGGCTGGAGTGGGTGGCATTTATATCATCAGATGGAACTAATAAAAACTATGGAGACTCCGTGAAGGGCCGATTCACCATCTCCAGAGACAATTCCAAGAACACGCTGTTCCTGCAAATGAACAGTCTGAGAGCTGAGGACACGGCTTTGTATTACTGT
>321_059
CAGGTGCAGCTGGCGGAGTCTGGGGGAGGCGTGGTCCAGCCTGGGAGGTCCCTGAGACTCTCCTGTGCAGCCTCTCAATTCACCTTTAGTAGTTATGGCATGCACTGGGTCCGCCAGGCTCCAGGCAAGGGGCTGGAGTGGGTGGCAGCCATTTCATTTGCTGGAACGAAGAAACACTATGCAGATTCCGTGAAGGGCCGATTCACCATCTCCAGAGACAACTCCAAGAACACGCTGAATCTGCAAATGAACAGCCTGCGAGCTGAGGACACGGCTTTGTATTACTGT
>403_206
CAGGAGCAGCTGGTGGAGTCTGGGGGAGGCGTGGTCCCGCCTGGGACGTCCCTGAGACTCTCCTGTGTAGCCTCTCGATTCACCTTTAGTGCCTTTGGGATGCACTGGGTCCGCCAGGCTCCAGGGAAGGGGCTGGAGTGGGTGGCAGGTATATCATTTGCTGGAATTAAAAAGTACTATGCAGATTCTGTGAAGGGCCGATTCACCATCTCCAGAGACAATTCCAAGAACTCTCTGTTTCTCGAAATGAACGGCCTGCGAGGAGACGACACGGCCCTCTATTATTGT
>266_048
GAGGTGCAGCTGGTGGAGTCTGGGGGAGGCTTGGTGAAGCCTGGGGGGTCCCTTAGACTCTCCTGTGCGGCCTCTGGATTCACTTTCAGTGACGCCTGGATGAATTGGGTCCGCCAGGCTCCAGGGAAGGGGCTGGAGTGGGTGGCAGGTATATCATTTGCTGGAACTAACAAATACTATGCAGATTCCGTGAAGGGCCGATTCACCATCTCCAGAGACAATTCCAAGAACACGCTGTATCTGCAAATGAACAGCCTGCGAGCTGAGGACACGGCTCTGTATTACTGT
>345_048
CAGGTGCAGCTGGTGGAGTCTGGGGGAGGCGTGGTCCAGCCTGGGAGGTCCCTGAGACTCTCCTGTGCAGCCTCTGGATTCACCTTCAGTAGCTATCCTATGCACTGGGTCCGCCAGGCTCCAGGCAAGGGGCTGGAGTGGGTGGCAGTTATATCATTTGCTGGAACTAATAAATACTATGCACATTCCGTGAAGGGCCGATTCACCATCTCCAGAGACAATTCCAAGAACACGCTGTATCTGCAAATGAACAGCCTGCGAGCTGAGGACACGGCTCTGTATTACTGT
>508_119
CAGGTGCAACTGGTGGAATCTGGGGGAGGCGTGGTCCAGCCTGGGAGGTCCCTGAGAATCTCCTGTGCAGCCTCTCAATTCACATTTAGCAGATACGGCATGCACTGGGTCCGCCAGGCTCCAGGCAAGGGGCTGGAGTGGGTGGCAAGTATTTCATATGATGGAACCGATAAATACCACGCACGTCTCGTGTGGGGCCGCTTCACCATATCCAGAGACAATTCCAAGAACACACTGTATCTGCAAATGAACAGCCTGCGCGCTGAGGACACGGCTCTCTATTACTGT
>532_119
CAGGTGCAGCTGGTGGAGTCTGGGGGAGGCGTGGTCCAGCCTGGGAGGTCCCTGAGACTCTCCTGTACAGCCTCTGGATTCACCTTCAGTATCTATAGCATGAATTGGGTCCGCCAGGCTCCAGGGAAGGGGCTGGACTGGGTGGCAGGTATATCATTTGCTGCAACTAAGACATACTATGGAGGTTCCGTGAAGGGCCGTTTCACCGTCTCCAGAGACATTTCCAAGAACACGTTGTACCTGCAAATGAACAGCCTGCGACCTGAGGACACGGCTATGTATTACTGT
>329_048
GAGGTGCAGCTGGTGGAGTCCGGGGGAGGCTTAGTTCAGCCTGGGGGGTCCCTGAGACTCTCCTGTGCAGTCTCTGGATTCACCTTCAGTAGCTATATTATGCACTGGGTCCGCCAGGCTCCAGGCAAGGGGCTGGAGTGGGTGGCAGTTATTTCATATGATGGAAGTAATAAAGACTATGCAGACTCCGTGAAGGGCCGATTCACCATCTCCAGAGACAATTCCAAGAACACGCTGTATCTGCAAATGAACAGCCTGCGCGCTGAGGACACGGCTCTGTATTACTGT
>194_119
CAGGTGCAGCTGGTGGAGTCTGGGGGAGGCGTGGTCCAGCCTGGGGAGTCCCTGAGACTCTCCTGTGCGGCGTCTGGATTCACCTTCAGTAGCTTTGGCATGCACTGGGTCCGCCAGGCTCCAGGCAAGGGGCTGGAGTGGGTGGGTAGTATTTCATATGATGGAAGCGACAAATATCACACAAATTCCGTGTGGGGCCGATTCATCGTCTCCAGAGACAATTCCAAGAACACATTGTATCTGCAAATGAACAGCCTGCGACCTGAGGACACGGCACTTTATTATTGT
>18_048
CAGGTGCAGTTGGTGGAGTCTGGGGGAGGCGTGGTCCAGCCTGGGAGGTCCCTGAGACTCTCCTGTGCAGCCTCTGGATTCACCTTCAGTAGCTATGGCATGGCCTGGGTCCGCCAGGCCCCAGGCAAGGGGCTTGAGTGGGTGACAGCGATATCATTTGCTGGAACGAATAAATACTATGCAGACTCCGTGAAGGGCCGATTTACCATCTCCAGAGACAATTCCAAGGATACGCTGTATCTGCAAATGGACGGCCTGAGACCTGAGGACACGGCTCTGTATTACTGT
>620_048
CAAGTGCAGCTGGTGGAGTCTGGGGGAGGCGTGGTCCAGCCTGGGAGGTCCCTGAGACTCTCCTGTGCAGCCTCTGGATTCACCTTCAGTACCTATGCCATGCACTGGGTCCGCCAGGCTCCAGGCAAGGGGCTGGAGTGGGTGGCACTTATATCATATGATGGAACTGATAAATATTATGCAGACTCCGTGAAGGGTCGATTCATCATCTCCAGAGACAATTCCAGGAGCACGCTGTATCTGCAAATGAACAGCCTGAGACTTGAGGACACGGCTGTGTATCACTGT
>140_119
GAGGTGCAGCTGGTGGAGTCTGGGGGAGGTGTGGTACGGCCGGGGGGGTCCCTGAGACTCTCCTGTGCAGCCTCGCAATTCACGTTTAGTAATTTTGGCATGCACTGGGTCCGCCAGGCTCCAGGCAAGGGGCTGGAGTGGGTTGCAAGTATATCATTTGTTGGTATTAAAACACACTATGCGAATTCCGTGAGGGGCCGATTCACCATCTCCAGAGACCAGTCCAAGAACACCCTTTATCTGCAAATGAACAGCGTGCGAGTTGAGGACACGGGTCGATATTACTGT
>127_119
CAGATGCAGTTGGTGGAGTCTGGGGGAGGCGTGGTCCAGCCTGGGAGGTCCCTGACACTGTCCTGTGCAGCCTCTCAATTCAATTTTGCGAACTATGACATGCACTGGGTCCGCCAGGCTCCAGGCAAGGGGCTGGAGTGGGTGGCATTTATACGGTATGATGGAAATAATAAATACTATGCAGACTCCGTGAAGGGCCGATTCACCATCTCCAGAGACAATTCCAAGAGCACACTGTTTCTACAAATGAACAGCCTGCGAATTGAGGACACGGCCCTATATTTCTGT
>475_119
CAGGTAAAACTGGTGGAGTCCGGGGGAGGCGTGGTCCAGCCTGGGAAGTCCCTGAGGCTCTCTTGTACAGCCTCGCAATTCACCTTTAGTAATTTTGGCATGCACTGGGTCCGCCAGGCTCCAGGCAAGGGGCTGGAGTGGGTTGCAAGTATATCATTTGTTGGTATTAAAAAACACTATGCGAATTCAGTGAGGGGCCGATTCACCATCTCCAGAGACCAATCCAAGAACACCCTTTATCTGCAAATGAACAGCGTGCGAGTTGAGGACACGGCTCGATATTTCTGT
>33_048
CAGGTGCAGCTGGTGGAGTCGGGGGGAGGCGTGGTCCAGCCTGGGAGGTCCCTGAGACTGTCGTGTGCAGTCTCTGGATTCACCTTCAGTCAACATGCTATGCACTGGGTCCGCCAGGCTCCAGGCAAGGGGCTGGAGTGGGTGACACTTATTTCAAATGATGGAACTGAAAAATTTTACGCAGACTCCGTGAAGGGCCGATTCACCATCTCCAGAGACAATTCCAAGAACACGCTGTATCTGCAAATGAACAGTCTGAGTGTTGAGGACACGGCTGTGTATTACTGT
>38_059
CAGGTGCAGCTGGTGGAGTCTGGGGGAGGCGTGGTCCAGCCTGGGAGGTCCCTGAGACTCTCCTGTGCAGCCTCTCAATTCACCTTTAGTAGCTATGGCATGCACTGGGTCCGCCAGGCTCCAGGCAAGGGGCTGGAGTGGGTGGCAGGTATATCATTTGCTGCAACTAAGAAATATTATTCAGAGTCCGTGAAGGGCCGATTCACCATCTCCAGAGACAACTCCAAGAACGCGCTCCATCTGCACATGAACAGCCTGCGCGCTGAGGACACGGCTCTATATTACTGC
>604_048
CAGGTGCAGCTGGTGGAGTCTGGGGGAGGCGTGGTCCAGCCTGGGAGGTCCCTGCGACTCTCCTGTGCAGCCTCTGGATTCACCTTCAACACCTTTGGCATGCACTGGGTCCGCCAGGCTCCAGGCAAGGGGCTGGAGTGGGTGGCAGTTATTTCACATGATGGAAATAATAAATACTATGCAGACTCTCTGAAGGGCCGATTCACCATCTCCAGAGAGAATTCCAAGAACACGCTGTTTCTGCAAATGAACAGTCTGAGAGCTGAGGACACGTCTGTGTATTACTGT
>59_059
CAGGTGCAGCTGGTGGAGTCTGGGGGAGGCGTGGTCCAGCCTGGGAGGTCCCTGAGACTCTCCTGTGCAGCCTCTGGATTCAGTTTCAGCAAATATGGCATGCACTGGGTCCGCCAGGCTCCAGGCAAGGGGCTGGAGTGGGTGGCCTTTGTAGCCTTTGATGAAAGTGACAGATACTATGCGGCCTCCGTGAAGGGCCGATTCACCATCTCCAGAGACAATTCCAAGAACACGCTGTCTCTGCAAATGAACAGCCTGAGAACTGAGGACACGGCTATATATTATTGT
>582_119
GATGTGCAGCTGCTGGAGTCTGGGGGAGACTTGGTACAGCCTGGGGGGTCCCTGAGACTCTCCTGTGCAGCCTCAGGATTCACCTTCACAAAATATGAGATGACGTGGGTCCGGCAGGCTCCAGGCAAGGGGCTGGAGTGGGTGGCTAGTATTTCATATGATGGAAGCGACAAATATCACACAAGTTCCCTGTGGGGCCGATTCATCGTCTCCAGAGACAATTCCAAGAACACGTTGTATCTGCAAATGAACAGCCTGCGACCTGAGGACACGGCACTGTATTATTGT
>535_176
CAGGTGCAGTTGGTGGAGTCTGGGGGAGGCGTGGTCCCGCCTGGGAAGTCCCTGACACTCTCCTGTGTCGCCTCTCGATTCACCTTTAGTGCCTTTGGGATGCACTGGGTCCGCCAGGCTCCAGGGAAGGGGCTGGAGTGGGTGGCAGGTATATCATTTGTTGGAATTAGAAAATATTATGCAGATTCCGTGAAGGGCCGATTCAGCATCTCAAGAGACAACTCCAAGAACACGGTCTTTCTCGAAATGAACGGCCTCCGAGGAGAAGACACGGGTCTATATTACTGT
>102_206
CAGGAGCAGCTGGTGGAGTCTGGGGGAGGCGTGGTCCCGCCCTGGAAGTCCCTGACACTCTCCTGTGAAGCCTCTCGATTCACCTTTAGTGCCTTTGGGATGCACTGGGTCCGCCAGGCTCCAGGGAAGGGGCTGGAGTGGGTGGCAGGTATATCATTTGCCGGAATTAAGAAATATTATGCAGATTCCGTGAAGGGCCGATTCTTCATCTCAAGAGACAATTCCAAGAACAGGGTACTTCTCGAAATGAACGGCCTGCGAAGAGAGGACACGGCTCGATATTTCTGT
>391_119
CAGATGCAACTCGTGGAATCTGGGGGAGGCGTGGTCCAGCCTGGGAGGTCCCTGAGACTGTCCTGTGCAGCCTCTCAATTCACTTTTGGGAGTTATGGCATGCACTGGGTCCGCCAGATTCCAGGCAAGGGACTGGAGTGGGTGGCAACTATATCATATGATGGAACCAAGAAATATCATGCAGATTCCGTGTGGGACCGATTCATCATCTCCAGAGACAATTCCAAGAACACACTGTTTCTGCAAATGAACAGCCTGCGACCTGAGGACACGGCTCTATATTTCTGT
>484_038
CAGGTTCACCTGGTGGAGTCTGGGGGAGGCGTGGTCCAGCCTGGGAGGTCCCTGAGACTCTCCTGTGCAGCCTCTGGATTCACCTTCAGTAACTATCCTGTGCACTGGGTCCGCCAGGCTCCAGGCAAGGGCCTGGAGTGGGTGGCAGTTATATCCTTTGATGGGATTAATAACNNNTACGCGGGCTCCGTGAAGGGCCGCTTCATCATCTCCAGAGACAATTCCAAGAACACGTTGTATTTGCAAATGAACAGCCTGAGAGCTGAGGACACGGCTGTGTATTACTGT
>272_119
GAGGTGCAATTGTTGGAGTCTGGGGGAGGCTTGGTTCAGCCTGGGGGGTCCCTGAGACTCTCCTGTGCAGCGTCTGGATTCACCTTCAGTAGCTATGGCATGCACTGGGTCCGCCAGGCTGCAGGCAAGGGGCTGGAGTGGGTGGCAAGTATATCATATGATGGAAGAGACTACCACCACGCAGGTGCCGTGTGGGGCCGCTTCATTATCTCCAGAGACAACTCCAAGAATTCGTTGCATCTGCAAATGAACAGCCTGCGACCGGAGGACACGGCTCTCTATTTCTGT
>338_119
CAGGTGCAGCTGGTGGAGTTTGGGGGAGGCGTGGTCCAGACTGGGAGGTCCCTGAGACTCTCCTGTGCAGCCTCTGGATTCACCTTCAGTGACTATGGCATGCACTGGGTCCGCCAGGCTCCAGGCAAGGGACTGGAGTGGGTGGCAAGTATATCAAATGATGGAAGTAAGAAATATCATGGAGATTCCGTGTGGGCCCGATTCATTATCTCCAGAGACAATTCCAAGAACACACTGTTTCTACAAATGAGCAGCCTGCGAGCTGAGGACACGGCTCTATATTTCTGT
>104_038
GAGGTGCAGTTGTTGGAGTCTGGGGGAGGCTTGGTACAGCCTGGGGGGTCCCTGAGACTCTCCTGTGCAGCCTCTGGATTCACCTTTAGCAGCTACGCCATGAGCTGGGTCCGCCAGGCTCCAGGGAAGGGGCTGGAGTGGGTGGCACTTATATCATATGATGAAAATAAANAATACTATGCAGACTCCGTGAAGGGCCGATTCACCATCTCCAGAGAGAATTCCAAGAACACGCTGTATCTGCAAATGAACAGCCTGAGAGCTGAGGACACGGCTGTGTATTACTGT
>339_119
CAGGTGCAGCTGGTGGAGTCTGGGGGAGGCGTGGTCCAGCCTGGGAGGTCCGTGAGACTCTCCTGTGTGGCCTCTCAATTCAGTTTTGATAGATATGGCATGCACTGGGTCCGCCAGGCCCCAGGCAAGGGGCTGGAGTGGGTGGCATCTATATCATATGATGGAACTGATAAATACCATGCAGATAAGGTGTGGGGCCGCTTCACCATCTCCAGAGACAATTCCAAGAAGACACTGTATCTACAGATGAACAGCCTGCGACCTGAGGACGCGGCTCTCTATTACTGT
>630_119
CAGGTGACACTGGTGGAGTCTGGGGGAGGCTTCGTCCAGCCTGGGGGGTCCCTGAGACTCTCCTGTGCAACCTCTGGATTCACCTTCAGTAGCTATGCTATGCACTGGGTCCGCCAGGCCCCAGGCAAGGGGCTGGAGTGGGTGGCAGCAATTTCGTTTGATGGAGCTGATAAATACCATGCAGATAACGTGTGGGGCCGCCTCTCCATCTCCAGAGACAATTCCAAGAGCACTCTTTATCTACAAATGAACAGTCTGCGACCTGAGGACACGGCTGTCTATTTCTGT
>473_119
CAGGTGCAGCTGGTGGAGTCTGGGGGAGGCGTGGTCCAGCCTGGGAGGTCCCTGAGACTCTCCTGTACAGCGTCTGGATTCGGCTTCAGTAACTATGCCATGCACTGGGTCCGCCTGGCTCCAGGCAAGGGACTGGAGTGGGTGGCAAGTATATCATATGATGGAAGAGACTACCACCACGCAGGTGCCGTGTGGGGCCGCTTCATTATCTCCAGAGACAACTCCAAGAATTCGTTGCATCTGCAAATGAACAGCCTGCGACCGGAGGACACGGCTCTCTATTTCTGT
>108_119
CAGGTGCAGCTGGTGGAATCTGGGGGAGGCGTGGTCCAGCCTGGCAAGTCCCTGAGACTCTCCTGTGAAGGTTCCGGATTCACCTTCAGTGGTTTTACTATGCACTGGGTCCGCCAGGCTCCAGGCAAGGGGCTGGAGTGGGTGGCATTTATATCAAATGACGGAAANAAAGAATACTATGCCGACTCCATGAAGGGCCGATTCAGCATCTCCAGAGACAATTCTAAGAACACGCTGTATCTCCAAATGGACGGCCTGCGAGGAGAGGACACGGCTCTGTATTACTGT
>64_048
CAGGTGCAGCTGGTGGAGTCTGGGGGAGGCGTGGTCCAGCCTGGGAGGTCCCTGAGACTCTCCTGTGCAGCCTCTGGATTCACCTTCAGCAAATATGGCATGCACTGGGTCCGCCAGGCTCCAGGCAAGGGGCTGGAGTGGGTGGCATTTGTAGCATTTGATGGCAGTAGTAAAAACTATGCAGACTCCGTGAAGGGCCGATTCACCATCTCCAGAGACAATTCCAAGAACACGGTATCTCTGCAAATGAACAGTCTGAGACCTGAGGACACGGCTGTCTATTACTGT
>659_119
CTGGGGCGCCTCGTGGCGTCTGGGGGAGACATAGTCCCGCCTGGGCGGTCCCTGACCCTCTCCTGTGTAGCCTCTCAATTCACCTTTAGTGGTTGTGGCTTGCACTGGGTCCGCCAGGCTCCAGGCAAGGGGCTGGAGTGGGTGGCGTCTATATCGTTTGCCGGAACTAAANAACACTATGGAAATTCCGTGAGGGGCCGATTCACCATCTCCAGAGACAATTCCAAGAACACACTGTATCTGCAAATGAACAGCCTGCGACCTGAGGACACGGCTCTCTACTTCTGT
>0_038
CAGGTGCAGCTGGTGGAGTCTGGGGGAGGCGCGGTCCAGCCTGGGAGGTCCCTGAGACTCTCCTGTGCAGCCGCTGGATTCACCTTCAGTAGCTATGCTATCCACTGGGNCTGCCAGGCTCCAGGCAAGGGGCTGGAGTGGGTGGCACTTATATCATATGATGGAAACAATAAATATTACGCAGACTCTGTGAAGGGCCGATTCACCATCTCCAGAGACAGTTCCAAGAACACGCTGTATCTGCAAATGAACAGTCTGAGAGCTGAGGACACGGCTGTGTATTACTGT
>533_048
CAGGTGCAGCTAGTGGAGTCTGGGGGAGGCGTGGTCCAGCCTGGGAGGTCCCTGAGACTCTCCTGTGCAGCCTCTGGATTCACTTTCAACAAACATGGCATGCACTGGGTCCGCCAGGCTCCAGGCAAGGGGCTGGAGTGGGTGGCATTTGTAGCATTTGATGGAAGTGATAAATACTATGCGGACTCCGTGAAGGGCCGATTCACCATCTCCAGAGACAATTCCAAGAACACGCTGTCTCTGCAAATGAACAACCTGAGAGCTGAGGACACGGCTGTGTATTACTGT
>51_059
CAGGTGCTACTGGTGGAGTCGGGGGGAGGCGTGGTCCAGCCTGGGAAGTCCCTGAGACTCTCCTGTTCAGCCTCTCGATTCACCTTTAGTAACTATGGCATGCACTGGGTCCGCCAGGCTCCAGGCAAGGGGCTGGAGTGGGTGGCAGCTGTTTCATTTGCTGGAATCAAAAAAACTAATGCAGATTCCGTGAAGGGCCGATTCACCATCTCCAGAGACAATTCCAAGAACACGCTGTATCTACAAATGAACAGCCTGCGAGCTGAGGACACGGCTCTATATTACTGT
>123_048
CAGGTGCAGCTGGTGGAGTCTGGGGGAGGCGTGGTCCAGCCTGGGAGGTCCCTGAGACTCTCCTGTGCAGCCTCTGGATTCACCTTCAGCACCTTTGGCATGCACTGGGTCCGCCAGGCTCCAGGCAAGGGGCTGGAGTGGGTGGCAGTTATATCACATGATGGAAATAATAAATACTATGCAGACTCCGTGAAGGGCCGATTCACCATCTCCAGAGACAATTCCAAGAACACGGTGTATTTGCAAATGAACAGTCTGAGAGCTGAGGACACGGCTGTTTATTACTGT
>633_048
CAGGTGCAGCTGGTGGAGTCTGGGGGAGGCGTGGTCCAGCCGGGGAGGTCCCTGAGACTCTCCTGTGCAGCCTCTGGATTCACCTTCAGTAGATATGGCATGCACTGGGTCCGCCAGGCTCCAGGCAAGGGGCTGGAGTGGGTGGCAGTCATATCATATGATGGAAGTAAAGAATACTATGCAGACTCCGTGAAGGGCCGATTCACCATTTCCAGAGACAATTCCAAGGACACGCTGTATCTGCAAATGAGCAGCCTGAGAGTTGAGGACACGGCTGTCTATTACTGT
>347_206
CAGGAGAAGTTGGTGGAGTCTGGGGGAGGCGTGGTCCCGCCTGGAAAGTCCCTGAGACTCTCCTGTGTAGCCTCTGGATTCACGTTTAGTGCCTTTGGGATGCACTGGGTCCGCCAGGCTCCAGGGAAGGGTCTGGAGTGGGTGGCAGGCATTTCATTTGCTGGAATTAAAAACTATTATGCAGATTCCGTGAAGGGCCGATTCACCATCTCAAGAGACAATTCCAAGAACTCGCTGTTCCTCCAAATGAACGGCCTGCGAGGAGACGACACGGCTCGATATTACTGT
>330_119
GAGGTGCAGCTGGTGGAGTCTGGGGGAGGCTTGGTCCAGCCTGGGGGGTCCCTGAGACTCGCCTGTGCAGCGTCTGGACTCACTTTCAGGAAACATGGCATGCACTGGGTCCGCCAGGCTCCAGGCAAGGGGCTGGAGTGGGTGTCTTATATTTCGTCTGACGGAGTTAATAACTACTTAATAGATTCCGTGAGGGGGCGATTCACCGTCTCCAGAGACAATTCCAAGAACACCCTGTATCTCCAAATGGACGGCCTGCGAGGAGAGGACACGGCTCTGTATTACTGT
>554_119
CAGGTGCAGCTGGTGGAGTCTGGGGGAGGCGTGGTCCAGCCTGGGAGGTCCCTGAGACTCTCCTGTGCAGCCTCTGGATTCACCTTCAGTAGCTATGCTATGCACTGGGTCCGCCAGGCTCCAGGCAAGGGGCTGGAGTGGGTGGCAAGTATATCATATGATGGAAGAGACTTCTACCACGCACGTTCCGTGTGGGGCCGCTTCACCATCTCCAGAGACAATTCCAAGAACACGCTGCATCTGCAAATGAACAGCCTGCGAGTTGAGGACACGGCCCTATATTTCTGT
>377_048
CAGGTGCAACTGGTGGAGTCTGGGGGAGGCGTGGTCCAGCCTGGGAGGTCCCTGAGACTCTCCTGTGCAGCCTCTGGATTCACCTTCAGTACCTATGCTATGCACTGGGTCCGCCAGGCTCCAGGCAAGGGGCTGGAGTGGGTGGTAGTTATATCATATGATGGAAGCAATAAATACTACGCAGACTCCGTGAAGGGCCGATTCACCATCTCCAGAGACAATTCCAAGAACACGCTGTTCCTGCAAATGAACAGTCTGAGAGCTGAGGACACGGCTTTGTATTACTGT
>220_119
CAGGTGCAGTTGGTGGAGTCTGGGGGAGGCGTGGTCCAGCCTGGGAGGTCCCTGAGAGTCTCCTGTAGGGCCTCTGGATTCGCCTTCAGTTCCTATGCTATGCACTGGGTCCGCCAGGCTCCAGTCAAGGGGCTGGAGTGGGTGGCACTTACATCGTCTGATGGAGCTGATAAGTACCATGCAGATGACGTGTGGGGCCGCTTTACCATCTCCAGAGACAACTCCAAGAACACACTATATCTACAAATGAACAGCCTGCGACCTGAGGACACGGCTCTGTATTACTGT
>3_048
CAGGTGCAGCTGGTGGAGTCTGGGGGAGGCGTGGTCCAGCCTGCGAGGTCCCTGAGACTCTCCTGTGCAGCCTCTGGATTCATCTTCAGTACCTATGGCATGCACTGGGTCCGCCAGGCTCCAGGCAAGGGGCTGGAGTGGGTGGCAGTTATATCATCTGATGGCAGTAGTAAAGACTATGCAGACTCCGTGAAGGGCCGATTCACCATCTCCAGAGACAATTCCAAAAACACGCTGTCTCTGCAAATGAACAGTCTGAGACCTGAGGACACGGCTGTCTATTACTGT
>546_119
CAGGTGCAGTTGGTGGAGTCTGGGGGAGGCGTGGTCCAGCCTGGGGGGTCCCTGAGACTCTCCTGTGCAGCCTCTGGATTCACCTTCAGTAGCTATAGCATGAACTGGGTCCGCCAGGCTCCAGGCAAGGGGCTGGAGTGGGTGGCATCTATATCATTTGCCGGAACTAAACAACACTATGGAAATTCTGTGAAGGGCCGATTCACCATCTCCAGAGACAATTCCAAAAACACGGTGTATCTGCAAATGAACAGCCTGCGACTTGAGGACACGGCTCTCTACTACTGT
>73_059
CTGGTGCAGCTGGTGGAGTCTGGGGGAGGCGTGGTCCAGCCTGGGAGGTCCCTGAGACTCTCCTGTGCAGCGTCTAGATTCACCTTCAGTAACTATGGCATGCACTGGGTCCGCCAGGCTCCAGGCAAGGGGCTGGAGTGGGTGGCAGGTATATCATTTGCTGGAACTACTAAATACTATGCAGATTCCGTGAGGGGCCGATTCACCATCTCCAGAGACAATTCCAAGAACACGCTGTATCTGCAAATGAACAGCCTGCGAGCTGAGGACACGGCTCTGTATTACTGT
>587_119
CAGGTGCAGCTGGTGGAGTCTGGGGGAGGCGTGGTCCAGCCTGGGAGGTCCCTGAGACTCTCCTGTGCAGCCTCTGGATTCACCTTTAGTAGCTATGCTATGCACTGGGTCCGCCAGGCTCCAGGCAAGGGGCTGGAGTGGGTGGCAGGTATATCATATGATGGAAGTGATAAGTACCATGCAGATAAAGTGTGGGGCCGCTTCACCATCTCTAGAGACAATTCCAAGAACACACTGTATCTGCAAATGAACAGCCTGCGAGCTGAGGACACGGCTCTGTATTACTGT
>342_059
CAGGTGCAGCTGGTGGAGTCTGGGGGAGGCGTGGTCCAGCCTGGGAGGTCCCTGAGACTCTCCTGTGCAGCCTCTGGATTCACCTTCAGTACCTATGCCATGCACTGGGTCCGCCAGGCTCCAGGCAGGGGGCTGGAGTGGGTGGCACTTATATCATATGATGGAAGTAATAAATACTATGTAGACTCCGTGAAGGGCCGATTCACCATCTCCAGAGACAATTCCAAGAATACGCTCTATCTGCAAATGAACAGCCTGACAGCTGAGGACACGGCTGTGTATTATTGT
>130_048
CAGGTGCAGCTGGTGGAGTCTGGGGGAGGCGTGGTCCAGCCTGGGAGGTCCCTGAGACTCTCCTGTGCAGCCTCACAATTCACCTTTAGTAGCTATGGCATGCACTGGGTCCGCCAGGCTCCAGGCAAGGGGCTGGAGTGGGTGGCAGGTATATCATTTGCTGGAACTAACAAATACTATGCAGATTCCGTGAAGGGCCGATTCACCATCTCCAGAGACAATTCCAAGAACACGCTGTATCTGCAAATGAACAGCCTGCGAACTGAGGACGCGGCTCTGTATTACTGT
>452_059
CAGGTGCAGCTGGTGGAGTCTGGGGGAGGCGTGGTCCAGCCTGGGAGGTCCCTGAGACTCTCCTGTGCAGCCTCACAATTCAGTTTTAGTAACTATGGCATGCACTGGGTCCGCCAGGCTCCAGGCAAGGGGCTGGAGTGGGTGGCATCTATATCATTTGCTGGAACTAAGAAAAAGTATGCAGATTCCGTGAAGGGCCGATTCACCATCTCCAGAGACAATTCCAAGAACACGCTGTTTCTGCAAATGAACAGCCTGCGAACTGAGGACGCGGCTCTGTATTACTGT
>646_048
CAGGTGCAGCTGGTGGAGTCTGGGGGAGGCGTGGTCCAGCCTGGGAGGTCCCTGAGACTCTCCTGTGCAGCCTCTGGATTCACTTTCACTAACTATGCCATGGACTGGGTCCGCCAGGCTCCAGGCAAGGGACTGGAGTGGGTGGCAGTTATCTCATCTGATGGAAGTAATAAAAACTATGCAGACTCCGTGAAGGGCCGATTCACCATCTCCAGAGACAATTCCAAGAACACGGTGTATCTGCAAATGAGCAGTCTGAGACCTGAGGACACGGCTGTCTATTACTGT
>672_048
CAGGTGCAACTGGTGGAGTCTGGGGGAGGCGTGGTCCAGCCTGGAGGGTCCCTGAGACTCTCCTGTGCAACATCTGGACTCACGTTCAGTAACTATGGCATGCACTGGGTCCGCCAGGCTCCAGGCCGGGGACTGGAGTGGGTGGCTTTTACACGTTATGATGGAACATATAATTATTATGCAGACTCCGTGAAGGGCCGATTCACCATCTCCAGAGACAATTCCAAGGGCACGCTGTATCTGCAAATGGACGGCCTGAGACCTGAGGACACGGCTCTGTATTACTGT
>47_038
CAGGTGCAGCTGGTGGAGTCTGGGGGAGGCGTGGTCCAGCCTGGGAAGTCCCTGAGACTCTCCTGTGCAGGCTCTGGATTCATTTTCAGTAACTATCCTATGCACTGGGTCCGCCAGGCTCCAGGCAAGGGGCTGGAGTGGATGGCAGATGTTTCATATGATGGAAGCAATAAAGACTATGCAGACTCCGTGAAGGGCCGATTCACCATCTCCAGGGACAATTCCAAGAACACACTGTATCTACAAATGAACAGCCTGAGAGCTGAGGACACGGCTGTGTATTACTGT
>32_119
NNNNNNGGTGGGAGGTCTGGGGGAGGGGGCGTTNCGACGCCTCGGCGAGGTNTGAGACTCTCCTGTGCAGCCTCTGGATTCACCCTTGATGATTATGCCATGCACTGGGTCCGCCAGGCTCCAGGCAAGGGACTGGAGTGGGTGGCAAGTATATCAAATGATGGAACGAAGAAATATCATGCAGAATCCGTGTGGGACCGATTCAGCATCTCCAAAGACAATTCCAAGAACACACTGTTTCTACAAATGAATAGCCTGCGAGTTGAGGACACGGCCCTATATTTCTGT
>340_119
GCGGTGCAGCTGGTGGAGTCTGGGGGAGGCTTGGTCCAGCCTGGGGGGTCCCTGAGACTCTCCTGTTCAGTCTCTCAATTCACCTTTGGTAGATATGGCATGTATTGGGTCCGCCAGGCTCCAGGCAAGGGGCTGGAGTGGGTGGCAGTTATATCATACGATGGAGGCAATAGGTACTACGCAGACTCCGTGAAGAACCGGTTCTCCATCTCCAGAGACAATTCCAAGAACACACTGTTTCTACAAATGAGCAGCCTGCGAGCTGAGGACACGGCTCTATATTTCTGT
>434_059
CAGGTGCATTTGGTGGAGTCTGGGGGAGGCGTGGTCCAGCCTGGGAAGTCCCTGAGACTCTCCTGTACAGCCTCTGGATTCACCTTCACTAACTTTGCCATGGACTGGGTCCGCCAGGCTCCAGGCAAGGGGCTGGAGTGGGTGGCTTTTATATCATCTGATGGAAGTAATAAATACTATTCAGAGTCCGTGAAGGGCCGATTCACCATCTCCAGGGACAATTCCAAGAACACGCTGTATGTGCAAATGAACAGTCTGAGAACTGAGGACACGGCTGTATATTACTGT
>208_059
CGGGTGCAGCTGGTGGAGTCTGGGGGAGGCGTGGTCCAGCCTGGGAGGTCCCTGAGACTCTCCTGTGCAGCCTCTCAATTCAGCTTTAGTAACTATGGCATGCACTGGGTCCGCCAGGCTCCAGGCAAGGGGCTGGAGTGGGTGGCAGGTATATCATTTGCTGCAATTAAAAAATATTATGCGGACTCCGTGAAGGGCCGATTCACCATCTCCAGAGACAACTCCAAGAACGCGCTCTATCTGCAAATGAACAGCCTGCGCGCTGAGGACACGGCTCTGTATTATTGT
>393_048
CAGGTGCACCTGGTGGAGTCTGGGGGAGGCTTGGTCAAGCCTGGAGGGTCCCTGAGACTCTCCTGTGAAGCCTCTGGATTCAGTTTCAGTAACTATGCCATGGACTGGGTCCGCCAGGCTCCAGGCAAGGGGCTGGAGTGGGTGGCATTTGTGTCATCTGACGGAAGTAATAAAAACTATGCAGACTCCGTGAAGGGCCGATTCACCATCTCCAGAGACAATTCCAAGAACACGGTGTATTTGCAAATGAACAGTCTGAGAGTTGAGGACACGGCTGTTTATTACTGT
>269_048
CAGGTGCAACTCGTGGAGTCTGGGGGAGGCGTGGTCCAGCCTGGGAGGTCCCTGAGACTCTCCTGTGAAGCCTCTGCATTCACCTTCAGTAGTTATGGAATGCACTGGGTCCGCCAGGCTCCAGGCAAGGGTCTGGAGTGGGTGACATTCATTTCATATTCTGGAAATAATAAATATTATGCAGACTCCGTGAAGGGCCGGTTCACCGTCTCCAGAGACAATTCCAAGAACACGCTATATTTGCAAATGAACAGCCTGACATCTGAGGACACGGCTGTGTATTACTGT
>344_048
GAAGTGCAGCTGGTGGAGTCTGGGGGAGGCTTGGTACAGCCTGGCAGGTCCCTGAGACTCTCCTGTGCAGCCTCTGGATTCATTTTCAGTAGTTATGGCATACACTGGGTCCGCCAGGGTCCAGGCAAGGGGCTGGAGTGGGTGGCACTTATATCTGGTGATGGAAATAATAAATACTATGCAGACTCCGTGCAGGGCCGATTCTCCATCTCCAGAGACAATTCCAAGAACACGCTGTATCTGCAAATGAACAGCCTGAGAGCTGAGGACACGGCTGTCTATTATTGT
>276_119
CAGGTGCAGCTGGTGGAGTCGGGGGGAGGCGTGGTCCAGGCTGGGAGGTCCCTGAGACTCTCCTGTGCAGCCTCTCAATTCACCTTTGGTAGATATGGCATGCACTGGGTCCGCCAGGCTCCAGGCAAGGGGCTGGAGTGGGTGGGTAGTATTTCATATGATGGAAGCGACAAATATCACACAAATTCCGTGTGGGGCCGATTCATCGTCTCCAGAGACAATTCCAAGAACACGTTGTACCTGCAAATGAACAGCCTGCGACCTGAGGACACGGCTATGTATTACTGT
>323_119
CAGGTGCATCTGGTGGAGTCTGGGGGAGGCGTGGTCCAGCCTGGGAGGTCCCTGAGACTCTCCTGTGCAGCCTCTGGATTCAACTTCAGTAACTATGCTATTCACTGGGTCCGCCAGACTCCAGGCAAGGGGCTGGAGTGGGTGACACTTATATCAAATGATGGAAGCAATAAATACTACGCAGACTCCCTGAAGGGCCGATTCACCATCTCCAGAGACAATTCCAAGAACACACTATATCTGCAAATGAATAGCCTGCGAGCTGAGGACACGGCTCTGTATTACTGT
>566_048
CAGGTGCAGCTGGTGGAGTCTGGGGGAGGCGTGGTCCAGCCTGGGAGGTCCCTGAGACTCTCATGTGCAGCCTCTGGATTCACCTTCAGTGTCTATACTATGCACTGGGTCCGCCAGGCTCCAGGCAAGGGGCTGGAGTGGGTGGCAGTTATATCATATGATGGAAGGAATAAATACTATGCAGACTCCGTGAAGGGCCGATTCACCATCTCCAGAGACAATTCCAAGAACACGGTGTATTTGCAAATGAACAGTCTGAGAGTTGAAGACACGGCTGTTTATTACTGT
>172_048
CAGGTGCAGCTGGTGGAGTCTGGGGGAGGCGTGGTCCAGCCTGGGGGGTCCCTGAGACTCTCCTGTGCAGCGTCTGGATTCACCTTCAGTAGCTATGGCATGCACTGGGTCCGCCAGGCTCCAGGCAAGGGGCTGGAGTGGGTGGCATTTATACGGTATGATGGAAGTAATAAATACTATGCAGACTCCGTGAAGGGCCGATTCACCATCTCCAGAGACAATTCCAAGAACACGGTGTATTTGCAAATGAACAGTCTGAGAGTTGAGGACACGGCTGTTTATTACTGT
>552_206
CAGATGATGTTGGTGGAGTCTGGGGGAGACGTGGTCGAGCCTGGGAGGTCCCTGACACTGTCCTGTGCAACCTCTCAATTCACATTTTCGAATTATGGCATGCACTGGGTCCGCCAGGCTCCAGGCAGGGGACTGGAGTGGGTGGCAAGTATATCAAATGAAGGAAACAAGAAATATCATGCAGAGTCCGTGTGGGGCCGATTAATCATCTCCAGAGACAATTCCAAGAACACATTATTTCTGCACATGAGCTCCCTGCGAGCTGACGACTCGGCTCTATATTTCTGT
>524_048
CAGGTGCAGCTGGTGGAGTCTGGGGGAGGCGTGGTCCAGCCTGGGAGGTCCCTGAGACTCTCCTGTGCAGCCTCTGGATTCACCTTCAGTAGCTATGCTATGCACTGGGTCCGCCAGGCTCCAGGCAAGGGGCTGGAATGGGTGGCAATTATTTCATATGATGGAAGTAATAAATACTATGCAGACTCCGTGAAGGGCCGATTCACCATCTCCAGGGACAATCCCAAGAACACGCTGTATCTGCAAATGAACAGCCTGAGAGCTGAGGACACGGGACTGTATTACTGT
>369_048
CAGGTGCAGCTGGTGGAGTCTGGGGGAGGCGTGGTCCAGCCTGGGAGGTCCCTGAGACTCTCCTGTGCAGCCTCTGGATTCAGTTTCAATTACTATGCCATGGACTGGGTCCGCCAGGCTCCAGGCAAGGGGCTGGAGTGGGTGGCAGTTATTTCATCTGATGGAAGAAATAAAAACTATGCAGACTCCGTGAAGGGCCGATTCACCATCTCCAGAGACAATTCCAAGAACACGCTGTATCTGCAAATGAACAGTCTGAGTGTTGAGGACACGGCTGTGTATTACTGT
>195_038
CTGGTGCAGCTGGTGGAGTCTGGGGGAGGCGTGGTCCAGCCTGGGGGGTCCCTGAGACTCTCCTGTGCAGCGTCTGGATTCAGGTTCAGTAGTTATGGCATGCACTGGGTCCGCCAGGCTCCAGGCAAGGGGCTGGAGTGGGTGGCATTTATACGATATGATGGAAGTTTTAAAGACTATGCAGACTCCGTGAGGGGCCGATTCACCATCTCCAGAGACAATTCCAAGAACACAGTGTATGTGCAAATGAACAGCCTGAGAGCTGAGGACACGGCTGTGTATTACTGT
>361_048
GAGGTGCAGTTGGTGGAGTCTGGGGGAGGCTTGGTCCAGCCTGGGGAGTCCCTGAGACTCTCCTGTGCAGGCTCTGGATTCACCTTCAGTAGCTATTGGATGAGCTGGGTCCGCCAGGCTCCAGGCAAGGGGCTGGAATGGATGGCACTTATATCATATGATGGAAGTAATAAATACTATGTAGACTCCGTGAAGGGCCGATTCACCATCTCCAGAGACAATTCCAAGAACACGCTGTATCTGCAAATGAACAGCCTGAGAGCTGAGGACACGGCTGTGTATTATTGT
>60_119
GAGGTGCGGCTGGTGGAGTCTGGAGGAGGCTTGATCCAGCCTGGGGGGTCCCTGAGACTCTCGTGTGCAGCCTCTGGGTTAACCGTCAGTAGCAACCACATGAGCTGGGTCCGCCAGGCTCCAGGGAAGGGGCTGGAGTGGGTGGCAAGTATATCATATGATGGAAGAGACTTCTACCACGCACGTTCCGTGTGGGGCCGCTTCACCATCTCCAGAGACAATTCCAAGAACACGCTGCATCTGCAAATGAACAGCCTGCGACCGGAAGACACGGCTCTCTATTTCTGT
>474_119
CAGGTGCAGCTGGTGGAGTCTGGGGGAGGCGTGGTCCAGCCTGGGAGGTCCCTGAGACTCTCCTGTGCAGCCTCTCACTTCTCCCTTAGTAGCTATGGCATGCACTGGGTCCGCCAGGCTCCAGGCAAGGGGCTGGAGTGGGTGGCAGGTGAATCATTTGCTGCAACTAATAAATACTATGCAGATTCCGTGAAGGGCCGTTTCATCGTCTCCAGAGACATTTCCAAGAACACTCTGTACCTGGAAGTGAACAGCCTGCGAGCTGAGGACACGGCTCTCTATTACTGT
>188_048
CAGGTGCAGCTGGTGGAGTCTGGGGGAGGCGTGGTCCAGCCTGGGAGGTCCCTGAGACTCTCCTGTGCAGTCTCTGGATTCATCTTCAGTAGTTATGCTATGCGCTGGGTCCGCCAGGCTCCAGGGAAGGGGCTGGAGTGGGTGGCAGTCATATCGTATGATGGAAGTAAGACAAACTACGCAGACTCCGTGAAGGGCCGATTCACCATCTCCAGAGACAATTCCAAGAACACGCTATATTTGCAAATGAACAGCCTGACATCTGAGGACACGGCTGTGTATTACTGT
>39_048
GAGGTGCAATTGGTGGAGTTTGGGGGAGGCTTGGTCCAGCCTGGGAGGTCCCTGAGACTCTCCTGTGCAGCCTCTGCATTCACCTTCAGTCACTATGGCATACACTGGGTCCGCCAGGCTCCAGGCAAGGGGCTGGAATGGGTGGCAGTTATATCACATGATGGAAGTACTAAAGACTATGCAGACTCCGTGAAGGGCCGATTCACCATATCCAGAGACAATTCCAAGAACACGATGTATCTGCAAATGAACAGCCTGAGAGCTGAGGACACGGCTGTCTATTACTGT
>360_119
GAGGTGCAGTTGGTGGAGTCTGGGGGAGGCGTGGTCCAGCCTGGGAGGTCCCTGAGACTCTTTTGTGCAGGCTCTGGATTCACCTTCAGTAGTTATGGTCTCCACTGGGTCCGCCAGGCTCCAGGCAAGGGGCTGGAGTGGGTATCATTTATATCATATGATGGAAGCACTACAAAATACGCAGACTCCCTGAAGGGCCGATTCACCGTCTCCAGAGACAATTCCAAAAACACGGTGTATCTGGAGATGAACAGCCTGCGAGCTGAGGACACGGCTCTCTACTACTGT
>368_176
GAGGTGCAGCTGGTGGAGTCTGGGGGAGGCGTGGTCCCGCCTGGGAAGTCCCTGAGACTCTCCTGTGTAACCTCTCGATTGGCCTTTGGTGCCTTTGGGATGCACTGGGTCCGCCAGGCTCCAGGGAAGGGGCTGGAGTGGGTGGCAAGTATATCATTTGCTGGAATTAAAAAATATTATGCAGATTCCGTGAAGGGCCGATTCACCATCTCAAGAGACAACTCCAAGGACACAGTCTTTCTCGAAATGAACGGCCTGCGAGGAGATGACACGGGTCTATATTACTGT
>346_119
CAGGTGCATCTGGTGGAGTCTGGGGGAGGCGTGGTCCAGCCTGGGAAGTCCCTGAGACTCTCCTGTGCAGCCTCTCAATTCACCTTTGATAGATATGGCATGCACTGGGTCCGCCAGGCTCCAGGCAAGGGGCTGGAGTGGGTGGCAAGTATATCAAATGATGGAACTGATAAATACCATGCAGATAATGTGTGGGGCCGCTTTACCATCTCCAGAGACAATTCCAAGAACACACTGTATCTAGAAATGAATAGCCTGCGAGGTGAGGACACGGCCCTATATTTCTGT
>334_048
CAGGAGCAGCTGGTGGAGTCTGGGGGAGGCGTGGTCCAGCCTGGGAGGTCCCTGAGACTCTCCTGTGCAGCCTCTGGATTCACCTTCAGTAACTATGCCATGCACTGGGTCCGCCAGGCTCCAGGCAAGGGGCTGGAGTGGGTGGCAGCTATGTCACACGATGGAAGTGATAAATACTATGCAGACTCCGTGAAGGGCCGATTCACCATCTCCAGAGACAATTCCAAGAACACGCTGTATATGCAAATGAACAGCCTGAGAGCTGAGGACACGGCTGTATATTACTGT
>485_059
CAGGTGCAGCTGGTGGAGTCGGGGGGAGGCGTGGTCCAGCCTGGGAGGTCCCTGAGACTCTCCTGTGCAGCCTCTCAATTCACCTTTAGTAGCTATGGCATGCACTGGGTCCGCCAGGCTCCAGGCAAGGGGCTGGAGTGGGTGGCATCTATTTCATTTGCTGGAATCAAAAAAAACTATAGAGATTCCGTGAAGGGCCGATTCACCATCTCCAGAGACAATTCAAAGAACACGCTCTATCTGCAAATGACCAGCCTGCGACCTGAGGACACGGCTCTATATTACTGT
>99_048
CAGGTGCAGCTGGTGGAGTCTGGGGGAGGCGTGGTCCAGCCTGGGAGGTCCCTGAGACTCTCCTGTACAGCCTCTGGATTCACTTTCAATCACTATGCCATGGACTGGGTCCGCCAGGCTCCAGGCAAGGGGCTGGAGTGGGTGGCAGTTATATCATCTGATGGAAGTGATAAAACCTACGCAGACTCCGTGAAGGGCCGATTCACCATCTCCAGAGACAATTCCAAGAACACGGTGTATCTGCAAATGAACAGTCTGAGAGCTGAGGACACGGCTGTGTATTATTGT
>31_119
CAGATGCAACTCGTGGAATCTGGGGGAGGCGTGGTCCAGCCTGGGAGGTCCCTGAGACTGTCCTGTGCAGCCTCTCAATTCACTTTTGGGAGTTATGGCATGCACTGGGTCCGCCAGATTCCAGGCAAGGGACTGGAGTGGGTGACAGGTATCTCATTTGCTGCAACTAAGACATACTATGGAGATTCCGTGAGGGGCCGTTTCACCGTCTCCAGAGACATTTCCAAGAACACGTTGTACCTGCAAATGAACAGCCTGCGACCTGAGGACACGGCTATGTATTACTGT
>451_119
CAGGTGCAGCTGGTGGAGTCTGGGGGAGGCGTGGTCCAGCCTGGGAGTTCCCTGAGACTCTCCTGTGCAGCCTCTCATTTCGCCTTTAATAGATATGGCATGCACTGGGTCCGCCAGGCTCCAGGCAAGGGGCTGGAGTGGGTGGCAGGTATATCATTTGATGGAGCTGATAAATTCCATGCAGATAAGGTGTGGGGCCGCTTCACCATCTCCAGAGACAATTCCAAGAACACACTATCTCTGCAAATGAACAGTCTGCGACCTGAGGACACGGCTCTGTATTATTGT
>668_119
CAGATGCAGTTGGTGGAGTCTGGGGGAGGCGTGGTCCAGCCGGGGGGGTCCCTGAGACTCCTCTGTTCAGCGTCTGGATTCACCTTCAGTACCTATGGCATGCACTGGGTCCGCCAGGCTCCAGGCAAGGGCCTGGAGTGGGTGGCAAGTATATCATATGATGGAAGCGATAAATATCACGCAGGTCTCGTGTGGGGCCGCTTCATCATTTCCAGAGACAATTCCAAGAACACATTGTATCTGCAAATGAACAGCCTGCGAGCTGAGGACACGGCTCTTTATTATTGT
>77_048
CAGGTGCAGCTGGTGGAGTCTGGGGGAGGCGTGGTCCGGCCTGGGAGGTCCCTGAGACTCTCCTGTGCAGTCTCTGGATTCACCTTCAGTAACTATGCTATACATTGGGTCCGCCAGGCTCCAGGCAAGGGACTGGAGTGGGTGGCAGTTATATCATATGATGGAAGTGATAAATACTACGCAGACTCCGTGAAGGGCCGATTCACCATCTCCAGAGAGAATTCCAAGAACATGTTGTATCTGCAAATGAACAGCCTGAGAGGTGAGGACACGGCTGTGTATTACTGT
>591_119
GAGGTGCAGCTGGTGGAGTCTGGGGGAGGCTTGGTCCAGCCTGGGGGGTCCCTGAGACTCTCCTGTGCAGCCTCTGGATTCACCGTCAGTAGCAACTACATGACCTGGGTCCGCCAGGCTCCACGGAAGGGGCTGGAGTGGGTGGGTAGTATTTCATATGATGGAAGCGACAAATATCACACAAATTCCCTGTGGGGCCGATTCATCGTCTCCAGAGACAATTCCAAGAACACATTGTATCTGCAAATGAACAACCTGCGACCTGAGGACACGGCACTTTATTATTGT
>634_059
CAGGTGCAGCTGGTGGAGTCGGGGGGAGGCGTGGTCCAGCCTGGGAGGTCCCTGAGACTCTCCTGTGCAGCCTCTCAATTCACCTTTAGTAACTTTGGCATGCACTGGGTCCGCCAGGCTCCAGGCAAGGGGCTGGAGTGGGTGGCAGCTATTTCATTTGCTGGAATCAATAAAAATTATGCAGATTCCGTGAAGGGCCGATTCACCATCTCCAGAGACAATTCCAAGAACACTCTGCATCTGCAATTGAACAGCCTGCGAGCTGAGGACACGGCTCTGTATTACTGT
>431_038
CTGGTGCAGCTGGTGGAGTCTGGGGGAGGCGTGGTCCAGCCTGGGGGGTCCCTGAGACTCTCCTGTGCAGCGTCTGGATTCAGGTTCAGTAGTTATGGCATGCACTGGGTCCGCCAGGCTCCAGGCAAGGGGCTGGAGTGGGTGGCATTTATACGATATGATGGAAGTTTTAAAGACTATGCAGACTCCGTGAGGGGCCGATTCACCATCTCCAGAGACAATTCCAAGAACACAGTGTATTTGCAAATGAACAGCCTGAGAGCTGAGGACACGGCTGTGTATTACTGT
>596_119
CAGGCGCAGCTGGTGGAGTCTGGGGGAGGCGTGGTCCAGCCTGGGAAGTCCCTGGGACTCTCCTGTGCGGCCTCTAAATTCTCCCTTAGCAGCTATGGGATGCACTGGGTCCGCCAGGCTCCAGGCAGGGGGCTGGAATGGGTGGCAGGCATATCTTTTGCTGCAACTAAGAAGTACTATACACCTTCCGTGCGGGGACGCTTTATCGTCTCCACAGACATCTCCAAGAACACCCTATATCTGGAAATGAACAGCCTGCGACCTGAGGACACGGCTCTCTATTTCTGT
>432_048
CAGGTGCAGTTGGTGGAGTCTGGGGGAGGCGTGGTCCAGCCTGGGAGGTCCCTGAGACTCTCCTGTGCAGCCTCTGGATTCACCTTCAGTACCTATGCCATGCACTGGGTCCGTCAGGCTCCAGGCAAGGGGCTGGAGTGGGTGGCACTTATATCATATGATGGAACTGATAAATATTATGCAGACTCCGTGAAGGGTCGATTCACCATCTCCAGAGACAATTCCAAGAACACGCTGTATCTGCAAATGAACAGCCTGAGAGTTGAGGACACGGCTGTGTATCACTGT
>349_119
CAGGTGCAGCTGGTGGAGTCTGGGGGAGGCGTGGTCCAGCCTGGGGGGTCCCTGAGACTCTCCTGTGCAGCGTCTGGATTCACCGTCAGTGGCTATGGCATGCACTGGGTCCGCCAGGCTCCAGCCAAGGGGCTGGACTGGGTGGCATTTATATCACATGATGGAAGCAATAAATACTACGCAGACTCCGTGAGGGGCCGATTCATCATCTCCAGAGACAATTCCAACAACACACTGTATGTGCAAATGAGCAGCCTGCGAGCTGAGGACACGGCTCTATATTTCTGT
>52_206
CAGGAGAAATTGGTGGAGTCCGGGGGAGGCGCGGTCCAGCCTGGGGGGTCCCTCCGACTCTCATGTGTAGCCTCTGGGTTCACCTTTAAAGGCTTTGGAATGCACTGGGTCCGCCAGGCTCCAGGGAAGGGACTGGAGTGGGTGGCGACTATCTCATTTTCTGGAGTTAAAAAGTACTATGGTAATTCCGCGAAGGGCCGATTCTTCATCTCCAGAGACAATTTGAAGAACACGGTGTATCTCGAAATGAACGGCCTGCGAGGAGAGGACACGGCTCTGTATTACTGT
>678_048
CAGGTGCAGCTGGTGGAGTCTGGGGGAGGCGTGGTCCAGCCTGGGAGGTCCCTGAGACTCTCCTGTGCAGCCTCTGGATTCACCTTCAGTAGGTATGCTCTGCACTGGGTCCGCCAGGCTCCAGGCAAGGGGCTGGAGTGGGTGGCGGTTATATCATATGATGGAAGCAGTAAATACTACGCAGACTCAGTGAAGGGCCGATTCAGCATCTCCAGAGACAATTCCAAGTACACGCTGTATCTGCAAATGAACAGCCTGAGAGCTGACGACACGGCTGTATATTTCTGT
>555_119
CAGGTGCAGCTGGTGGAGTCTGGGGGAGGCGTTGTCCAGCCTGGGAAGTCCCTGAGACTCTCATGTGCGGCTTCTGGATTCCCATTCAGTAACTACGCAATGCATTGGGTCCGCCAGACTCCAGGCAGGGGACTGGAATGGGTGGCAGGCATATCGTTTGCTGCAACTAAGAAGTACTATAGACCTTCCGTGAGGGGACGCTTTACCGTCTCCACAGACATCTCCAAGAACACCCTATATCTGGAAATGAACAGCCTGCGACCTGAGGACACGGCTCTGTATTTCTGT
>635_048
CAGGTGCAGCTGGTGGAGTCTGGGGGAGGCGTGGTCCAGCCTGGGAGGTCCCTGAGACTCTCCTGTGCAGCCTCTGGATTCACTTTCAGTAACTTTGCCATGGACTGGGTCCGCCAGGCTCCAGGCAAGGGGCTGGAGTGGGTGGCAGTTATATCATCTGATGGAAGTAAAAAAAACTATGGAGACTCCGTGAAGGGCCGATTCACCATCTCCAGAGACAATTCCAAGAATACACTGTTCCTGCAAATGAACAGTCTGAGACCTGAGGACACGGCTTTATATTACTGC
>557_038
CAGGTGCAGCTGGTGGAGTCTGGGGGAGGCGTGGTCCAGGCTGGGGGGTCCCTGAGACTCTCCTGTGCAGCGTCTGGATTCACCTTCAATAACTATGGCATGCACTGGGTCCGCCAGGCTCCAGGCAAGGGGCTGGAGTGGGCGGCATTTATACGGTATGATGGAAGTAATAAATACTATGCAGACTCCGTGAGGGGCCGATTCACCATCTCCAGAGACAATTCCAAGAACACGCTGTATCTGCAAATGAACAGTCTGAGAGCTGAGGACACGGCTGTGTATTACTGT
>114_059
CAGGTGCAGCTGGTGGAGTCTGGGGGAGGCTTAGTCCAGCCTGGGAGGTCCCTGAGACTCTCCTGTGCAGCCTCTGGATTCAGTTTCAATAACTTTGCCATGGACTGGGTCCGCCAGGCTCCAGGCAAGGGGCTGGAGTGGGTGGCATTTGTGTCATCTGACGGAAGTAATAAAAACTATGCAGACTCCGTGAAGGGCCGATTCATCATCTCCAGAGACAATTCCAAGAACACGGTGTATTTGCAAATGAACAGTCTGAGAGTTGAGGACACGGCTGTCTATTACTGT
>374_048
CAGGTGCAACTGATGGAATCTGGGGGAGGCGTGGTCCGGCCTNGGAGGTCCCTGAGACTCGCCTGTGCAGCCTCTAGATTCACCTTCAGTAGTTATTCCATGTACTGGGTCCGCCAGGCTCCAGGCAAGGGGCTGGAGTGGGTGGCAGTCATATCATATGATGGGAGTAACAAATACTACGCAGACTCCGTGAAGGGCCGATTCACCATCTCCAGAGACAATTCCAAGAACACGGTGTTTGTGCAAATGAACAGCCTGAGACCTGAGGACACGGCTGTGTATTACTGT
>45_048
GAGGTGCAGCTGGTGGAGTCTGGGGGAGGCTTGGTCCAGCCTGGGGGGTCCCTGAGACTCTCCTGTGAAGCCTCTGGATTCACCTTCAATAACTATGGCATGGTCTGGGTCCGCCAGGCTCCAGGCAAGGGGCTGGAGTGGGTGGCAATTATATCATATGATGGAACTGAAAAATACTATGTAGACTCCGTGAAGGGCCGATTCACCATCTCCAGAGACAATTCCAAGAACACGCTGTCTCTGCAAATGAACAGCCTGAGAGCTGAAGACACGGCTGTGTATTACTGT
>353_119
CAGGTGCAGTTGGTGGAGTCTGGGGGAGGCGTGGTCCAGCCTGGGAGGTCCCTGAGACTCTCCTGTGCAGCCTCTCAATTCAGCTTTGGTGACTTTGGCATGCACTGGGTCCGCCAGGCTCCAGGCAAGGGACTGGAGTGGGTGGCAGCCATTTCATTTGCTGGAACTAAGAAAAACTATGCAGATTCCGTGAGGGGCCGATTCACCATCTCCAGAGACAGTTCCAAGAACACTCTCTATCTGCAAATGAACAGCCTGCGACCTGAGGACACGGCTCTTTATTACTGT
>24_048
CAGGTGCAACTGGTGGAGTCTGGGGGAGGCGTGGTCCAGCCTGGGAGGTCCCTGAGACTCTCCTGTGCAGCCTCTGGATTCAGCTTCAATACCTATGCCATGCACTGGGTCCGCCAGGCTCCAGGCAAGGGGCTGGAATGGATGGCACTTATATCATATGATGGAAGTAATAAATACTATGTAGACTCCGTGAAGGGCCGATTCACCATCTCCAGAGACAATTCCAAGAACACGCTGTATCTGCAAATGAACAGCCTGAGAGCTGAGGACACGGCTGTGTATTATTGT
>577_059
CAGGGGCAGCTGGTGGAGTCTGGGGGAGGCGTGGTCCAGCCTGGGAGGTCCCTGAGACTCTCCTGTGCAGCCTCTCAATTCACCTTTAGTAATTTTGGCATGCACTGGGTCCGCCAGGCTCCAGGCAAGGGGCTGGAGTGGGTGGCAGTTATATCATATGATGGAACTAAAAAATATTATGCAGATTCCGTGAAGGGCCGATTCACCATCTCCAGAGACAATTCCAAGAACACGCTGTATCTGCAAATGAACAGCCTGCGAGCTGAGGACACGGCTCTGTATTACTGT
>460_119
CTGGGGCGCCTCGTGGCGTCTGGGGGAGGCGTGGTCCCGCCTGGGAGGTCCCTGAGACTCTCCTGTGTGGCCTCTCAATTCACCTTTAGTGGTTGTGGCTTGCACTGGGTCCGCCAGGCTCCAGGCAAGGGGCTGGAGTGGGTGGCGTCTATATCGTTTGCCGGAACTAAGAAACACTATGGAAATTCCGTGAAGGGCCGATTCACCATCTCCAGAGACAATTCCAAAAACACGGTGTATCTGGAGATGAACAGCCTGCGAGCTGAGGACACGGCTCTCTACTACTGT
>150_048
GAGGTGCAGATGGTGCAGTCTGGGGGAGGCTTGGTACAGCCTGGAGGGTCCCTGAGACTCTCCTGCGCAGCCTTTGGATTCACTTTCACTAACCATGCCATGGACTGGGTCCGCCAGGTTCCAGGCAAGGGACTGGAGTGGGTGGCATTTATCTCATCTGATGGAAGTAATAAAAACTATGCAGACTCCGTGAAGGGCCGATTCACCATCTCCAGAGACAATTCCAAGAACACGGTGTATCTGCAAATGAGCAGTCTGAGACCAGAGGACACGGCTGTCTATTACTGT
>280_119
CAGATGCAGTTGGTGGAGTCTGGGGGAGGCGTGGTCCAGCCTGGGAGGTCCCTGACACTGTCCTGTGCAGCCTCTCAATTCAATTTTGCGAGCTATGGCATGCACTGGGTCCGCCAGGCTCCAGGCAAGGGACTGGAGTGGGTGGCAAGTATATCAAATGATGGAACGAAGAAATATCATGCAGAATCCGTGTGGGACCGATTCAGCATCTCCAAAGACAATTCCAAGAACACACTGTTTCTACAAATGAATAGCCTGCGAGTTGAGGACACGACCCTATATTTCTGT
>203_038
CAGGTGCAGCTGGTGGAGTCTGGGGGAGGCGTGGTCCAGCCTGGGAGGTCCCTGAGACTCTCCTGTGCAGCCTCTGGATTCACCTTCAGTAGCTTTGGCATGCACTGGGTCCGCCAGGCTCCAGGCAAGGGGCTGGAGTGGGTGGCAGTTATATCATATGATGGAAATAATAAATACTATGCAGACTCCGTGAAGGGCCGATTCACCATCTCCAGAGAGAATTCCGAGAACACGCTGTATCTGCAAATGAACAGCCTGAGAGCTGACGACACGGCTGTATATTATTGT
>479_048
CAGGTGCAGCTGGTGGAGTCTGGGGGAGGCGTGGTCCAGCCTGGGAGGTCCCTGAGACTCTCCTGTGCAGCCTCTGGATTCACCTTCAGAAGTAATGCTATGCACTGGGTCCGCCAGGCTCCAGGCAAGGGGCTGGAGTGGGTGGCAGTTATATCATATGATGGAAGTAAAACATACTACGCAGACTCCGTGAAGGGCCGATTCACCATCTCCAGAGACAATTCCAAGAACACGCTCTATCTGCAAATGAACAGCCTGAGAGCTGAGGACACGGCTGTGTATTACTGT
>219_119
CAGGTGCAACTGGTGGAATCTGGGGGAGGCGTGGTCCAGCCTGGGAGGTCCCTGAGACTCTCCTGTGCAGTATCTGGATTCACCTTCACTAGTTATCCTATGCACTGGGTCCGCCAGGCTCCAGGCAAGGGACTGGAGTGGGTGGCAAGTGTATCAAATGATGGAACCAAGAAATATCATGGAGATTCCGTGTGGGACCGATTCACCATCTCCAGAGACAATTCCAAGAATACACTGTTTCTACAAATGAGCAGCCTGCGAGCTGAGGACACGGCTGTATATTTCTGT
>253_119
CAAGTGCAGCTGGTGGAGTCTGGGGGAGGCGTGGTCCAGTCTGGGAGGTCCCTGAGACTCTCCTGTGCAGCATCTGGATTCCCTTTCAGTGACTTTGCCATGCACTGGGTCCGCCAGGCTCCAGGCAAGGGGCTGGAGTGGGTTGCAAGTATATCATTTGTTGGTATTAAAACACACTATGCGAATTCCGTGAGGGGCCGATTCACCATCTCCAGAGACCAGTCCAAGAACACCCTTTATCTGCAAATGAACAGCGTGCGAGTTGAGGACACGGGTCGATATTACTGT
>234_206
CAGGAGCAGCTGGTGGAGTCTGGGGGAGGCGTGATCCCGCCTGGGCAGTCCCTAAGACTCTCCTGTGTAGCCTCTCGATTCACCTTTAGTGCCTTTGGGATGCACTGGGTCCGCCAGGCTCCAGGGAAGGGGCTGGAGTGGGTGTCAAGTGTGTCATTTGCTGGAATTAAAAAATATTATGCAGATTCCGTGAAGGGCCGATTCTTCATTTCAAGAGACAACTCCAAGAATACGGTCTTTCTCGAAATGAACGGCCTGCGAGGAGAGGACACGGGTCTATATTACTGT
>44_119
GAGGTGCAGCTGGTGGAGTCTGGGGGCGGCTTGGTACAGCCTGGCGGGTCCCTGAGACTCTCCTGTGCAGCCTCTGGATTCGCCTTTAGTAGCTATTGGATGACCTGGGTCCGCCAGGCTCCAGGGAAGGGGCTGGAGTGGGTGGCAGTTATATCATATGATGGAAGTAATAAATACTACGCAGATTCCGTGAGGGGCCGATTCACCATCTCCAGAGACAGTTCCAAGAACACGCTCTATCTGGAAATGAACAGCCTGCGACCTGAGGACACGGCTCTTTATTACTGT
>571_059
CAGGTGCAGCTGGTGGAGTCTGGGGGAGGCGTGGTCCAGCCTGGGAGGTCCCTGAGACTCTCCTGTGCAGCCTCTCAATTCACCTTTAATAGATATGGCATGCACTGGGTCCGCCAGGCTCCAGGCAAGGGGCTGGAGTGGGTGGCAGTTATATCATATGATGGAACTAATAAATACTATGGAGAATCCGTGAAGGGCCGCTTCACCATCTCCAGAGACAATTCCAAGAACACGCTGTATCTGCAAATGAACAGCCTGCGAGCGGAGGACACGGCTCTGTATTACTGT
>149_048
GAGGTGCAGGTGTTGGAGTCTGGGGGAGGCTTGGTCCAGCCGGGGGGGTCCCTGAGACTCGCCTGTGCAGCGTCTGGATTCAGCTTCAGTAGTTATGGCATGCACTGGGTCCGCCAGGCTCCTGGCAAGGGGCTGGAGTGGGTGTCATTTATACGATATGATGGAGCTAATAAATATCATGCAGACTCCGTGAAGGGCCGATTCATCATCTCCAGAGACGATTCCAAGAACACGGTATCTCTGCAAATGAACAGTCTGAGACCTGAGGACACGGCTGTCTATTACTGT
>161_119
CAGATGCAGTTGGTGGAGTCTGGGGGAGGCGTGGTCCAGCCTGGGAGGTCCCTGACACTGTCCTGTGCAGCCTCTCAATTCAGTTTTACGAGCTATGGCATGCACTGGGTCCGCCAGGCTCCAGGCAAGGGACTGGAGTGGGTGGCAAGTATATCAAACGATGGAACCAAGAAATACCATGGAGAATCCGTGTGGGACCGATTCAGCATCTCCAGAGACAATTCCAAGAACACACTGTTTCTACAAATGAACAGCCTGCGAGTTGAGGACACGGCCCTATATTTCTGT
>497_119
CAGTTCCAGCTGGTGGAGTCTGGGGGAGGCGTGGTCCAGCCTGGGAGGTCCCTGAGACTTTCCTGTGCAGCGTCTGGATTCACCTTCAGTAGCTATCCTATGCACTGGGTCCGCCAGGCTCCAGGCAAGGGGCTGGAGTGGGTGGCACTTATATCATATGATGGAACTGATAAATATTATGCAGACTCCGTGAAGGGTCGATTCACCATCTCCAGAGACAATTCCAAGAACACGCTGTATCTGCAAATGAACAGCCTGAGAGTTGAGGACACGGCTGTGTATCACTGT
>128_119
CAGGTACAGTTGGTGGAGTCTGGGGGAGGCGTGGTCCAGCCTGGGAGGTCCCTGAGACTCTCCTGTGCAGCCTCTGGATTCACCTTCAGAAGCTATGGCATGCACTGGGTCCGCCAGGCTCCAGGCAAGGGGCTGGAGTGGGTGGCAGTCATTTCATCTGATGGAGATATTGAATACTATACACAGTCCGTGAAGGGCCGATTCACCATCTCCAGAGACAATTCGAAGAACACGTTGTATCTGCAAATGAACGCTCTGAGACCTGAGGACACGGCTATGTATTACTGT
>385_119
GAGGTGCACCTGGTGGAGTCTGGGGGAGGCTTGGTACAGCCTGGAGGGTCCCTGAGACTCTCCTGTGCAGCCTCTGGATTCACCTTCAGTAGTTATGGCATGCACTGGGTCCGCCAGGCCCCAGGCAAGGGGCTGGAGTGGGTGGCCACAATATCGTTTGATGGAGCTGATAAGTACCATGCAGATGACGTGTGGGGCCGCTTTAGCATCTCCAGAGACAACTCCAAGAACACACTATATCTACAAATGAACAACCTGCGACCTGAGGACACGGCTCTGTATTACTGT
>277_048
CAGGTGCACCTGGTGGAGTCTGGGGGAGGCGTGGTCCAGCCTGGGAGGTCCCTGAGAATCTCCTGTGCAGCCTCTGGATTCACCTTCAGTAAAAATGCCATGCACTGGGTCCGCCAGGCTCCGGGCAAGGGGCTGGAGTGGGTGGCATTTGTAGCATTTGATGAAAGTGATAAATATTATGCGGACTCCGTGAAGGGCCGATTCACCATCTCCAGAGACAATTCCAAGAACATCCTGTCTCTGCAAATGAACAGCCTGAGAGCTGAGGACACGGCTGTCTATTACTGT
>461_038
CAGGTGCAGCTGGTGGAGTCTGGGGGAGGCGTGGTCCAGCCTGGGAGGTCCCTGAGACTCTCCTGTGCAGCCTCTGGAATCACCTTCAGTAGCTATGCCATACACTGGGTCCGCCAGGCTCCAGGCAAGGGGCTGGAATGGGTGGCAGTTATATCATATGATGGAAGTAATAAATACTATGCAGACTCCGTGAAGGGCCGATTCACCATCTCCAGAGACAATTCCAAGAACACGCTGTATCTGCAAATGAACAGCCTGAGAGCTGAGGACACGGCTGTGTATTACTGT
>262_119
CAGGTGCACCTGGTGGAGTCTGGGGGAGGCGTGGTCCAGCCTGGGAGGTCCCTGAGACTCTCCTGTGCAGCCTCTGGATTCAGCGTCAGCAACAACTACATGAATTGGGTCCGCCAGGCTCCAGGCGAGGGGCTGGAGTGGGTGGCCCTTATATCATTTGACGGACGCCAGAAAGACCTTGCGGACTCCGTGAAGGGCCGATTCGCCATCTCCAGAGACAATTCCAAGAACACGCTGTATCTGCAAATGAACAGCCTGCGACTTGAGGACACGGCTCTCTATTATTGT
>241_119
CAGGTGCAGCTGGTGCAGTCGGGGGGAGGCGTGGTCCAGCCTGGGAGGTCCCTGAGACTCTCCTGTGCAGCCTCTAAATTCACCTTCAGTACATATACTCTTCACTGGGTCCGCCAGGCTCCAGGCAAGGGGCTGGAGTGGGTGGCAGTTATATCACATGATGGAGGCAATAGATTCTACGCCGACTCCGTGAAGGGCCGATTCACCATCTCCCGAGACAATTCCAAGAACAATTTGTTTCTGCAAATGAACAGCCTGCGAGTTGAGGACACGGCTCTGTATTATTGT
>186_038
GAGGTGCAGGTGGTGGAGTCTGGGGGAGGGTTGGTCCAGCCTGGGGGGTCCCTGAGACTCTCCTGTGCAGCCTCTGGATTCACCTTTAGTAACTATTGGATGAGTTGGGTCCGCCAGGCTCCAGGGAAGGGGCTTGAGTGGGTGGCGGTTATGTCTTTTAGTGGAAGTGGTTCTTATTATGCAGACTCCGTGAAGGGCCGATTCACTATCTCCAGCGACGATTCCATGAACACGGTGTATCTGCAAATGAACAGTCTGAGAGCGGAGGACACGGCTGTGTATTACTGT
>215_038
CAGGTGCAGCTGGTGGAGTCTGGGGGAGGCGTGGTCCAGCCAGGGGGGTCCCTGAGACTCTCCTGTGCAGCGTCTGGATTCACCTTCAGTACCTATGGCATGCACTGGGTCCGCCAGGCTCCAGGCAAGGGGCTGGAGTGGGTGGCATTTATACGGGATAATGGAAGTAATAAATACTATGCAGACTCCGTGAAGGGCCGATTCACCATCTCCAGAGACAATTCCAAGAACACTCTGTATCTGCAAATGAACAGCCTGAGAGCTGAGGACACGGCTCTGTATTACTGT
>538_119
GAGGTGCAGCTGGTGGAGTCTGGGGGAGGCTTGGTACAGCCTGGAGGGTCCCTGAGAGTCTCCTGTGCAGTCTCTGGATTCACCTTCAGTAATTATGAAATGAACTGGGTCCGCCAGGCTCCAGGGAAGGGCCTGGAGTGGGTGGCAAGTATATCAAATGATGGAACGAAGAAATATCATGCAGAATCCGTGTGGGACCGATTCAGCATCTCCAAAGACAATTCCAAGAACACACTGTTTCTACAAATGAATAGCCTGCGAGTTGAGGACACGGCCCTATATTTCTGT
>348_048
CAGGTGCAGCTCGTGGAGTCTGGGGGAGGCGTGGTCCAGCCTGGGAGGTCCCTGAGACTCTCCTGTGCAGCCTCTGGATTCAGTTTCTATAACTTTGCCATGGACTGGGTCCGCCAGGCTCCAGGCAAGGGGCTGGAGTGGGTGGCAGTTATATCATCTGATGGAGGGAATAAAAACTATGTAGACTCCGTGAAGGGCCGATTCACCATCTCCAGAGACAATTCCAAGAACACGCTCTATCTGCAAATGAACAGTCTAAGAGCTGAGGACACGGCTGTCTATTACTGT
>413_119
CAGATGCAGCTGGTGGAGTCTGGGGGAGGCGTGGTCCAGCCTGGGGGGTCCCTGAGACTGTCCTGTGCAGCCTCTCAATTCACTTTTGGGAGTTATGCCATGCACTGGGTCCGCCAGCCTCCAGGCGAGAGACCAGAGTGGGTGGCAACTATATCATTTGATGGAACCAAGAAATATCATGCAGATTCCGTGTGGGGCCGATTCACCATCTCCAGAGATAATTCCAAGAATACACTGTTTCTGCAAATGAACAGCCTGCGACCTGAGGACACGGCTCTATATTTCTGT
>491_119
CAGGTGCATCTGGTGGAGTCTGGGGGAGGCGTGGTCCAGCCTGGGAAGTCCCTGAGACTCTCATGTGCAGCCTCGCAATTCACTTTTAATAGATTTGGCATGCACTGGGTCCGCCAGGCTCCAGGCAAGGGGCTGGAGTGGGTGGCAGGTATATCATATGATGGAAGTGATAAGTACCATGCAGATAAAGTGTGGGGCCGCTTCACCATCTCTAGAGACAATTCCAAGAACACACTGTATCTGCAAATGAACAGCCTGCGAGCTGAGGACACGGCTCTGTATTACTGT
>206_059
CAGGTGCAGCTGGTGGAGTCTGGGGGAGGCGTGGTCCAGCCTGGGAGGTCCCTGAGACTCTCCTGTGCAGCCTCTCAATTCACCTTTAATAGATATGGCATGCACTGGGTCCGCCAGGCTCCAGGCAAGGGGCTGGAGTGGGTGGCAGTTATATCANNNNNNNNNNNNNNNNNNNNNTATGCAGATTCCGTGAAGGGCCGCTTCACCATCTCCAGAGACAATTCCAAGAACACGCTGTATCTGCAAATGAACAGCCTGCGAGCTGAGGACACGGCTCTGTATTACTGT
>233_048
CAGGTGCAGCTGGTGGAGTCTGGGGGAGGAGTGGTCCAGCCTGGGAGGTCCCTGAGACTCTCCTGTGCAGCCTCTGGATTCACCCTCAGTGCCTATACTATGCACTGGGTCCGCCAGGCTCCAGGCAAGGGGCTGGAGTGGGTGTCAGTTATATCATTTGCTGGAAATAATAAATACTATGCAGACTCCGTGAAGGGCCGATTCACCATCTCCAGAGAGAATTCCAAGAACATGTTGTATCTGCAAATGAACAGCCTGAGAGGTGAGGACACGGCTGTGTATTACTGT
>275_038
CAGGTGCAGTTGGTGGAGTCTGGGGGAGGCGTGGTCCAGCCTGGGAAGTCCCTGAGACTCTCCTGCGCAGCGTCTGGATTCACCTTCAGTAGCTATGTCATGCACTGGGTCCGCCAGGCTCCAGGCAAGGGGCTGGAGTGGGTGGCAGATATATCATATGATGGAAGTAATAAATACTATGCAGACTCCGTGAAGGGCCGACTCACCATCTCCAGAGACAATTCCAAGAACACGTTGTATTTGCAAATGAACAGCCTGAGAGCTGAGGACACGGCTGTGTATTACTGT
>516_048
CAGGTGCAACTGGTGGAGTCTGGGGGAACCGTGGTCCAGCCTGGCAGGTCCCTGAGACTCTCATGTGTAGGCTCTGGATTCTCCCTCAGCTATTATGCGATTCATTGGGTCCGTCAGGCTCCAGGCAAGGGACTTGAGTGGGTGGCAGTTATATCATATGATGGAAGTAATTATTACTACGCAGACTCCGTGAAAGGCCGATTCACCATCTCCAGAGACAATTCCAAGAACACGGTGTATCTGCAAATGAACAGCCTGAGAGGTGTGGACACGGCTGTGTATTACTGT
>481_048
CAGGTGCAGCTGGTGGAGTCTGGGGGAGGCGTGGTCCAGCCTGGGAGGTCCCTGAGACTCTCCTGTGCAGCCTCTGGATTCACCTTCAGTAGTTATGGCATGCACTGGGTCCGCCAGGCTCCAGGCAAGGGGCTGGAGTGGGTGGCAGTTGTCTCATCTGATGGAACTAATAAAAACTATGGAGACTCCGTGAAGGGCCGATTCACCATCTCCAGAGACAATTCCAGGAACACGGTGTATCTGCAAATGAGCAGTCTGAGACCTGAGGACACGGCTGTCTATTACTGT
>661_048
CAGGTGCAGCTGGTGGAGTCTGGGGGAGGCGTGGTCCAGCCTGGGGGGTCCCTGAGACTCTCCTGTGCAGCGTCTGGATTCACCTTCAATACCTATGGCATGCACTGGGTCCGCCAGGCTCCAGGCAAGGGGCTGGAGTGGGTGACATTTATACGGTATGATGGAAGTAATGAATACTATGCAGACTCCGTGAAGGGCCGATTCACCATCTCCAGAGACAATTCCAAGAACACGCTGTATCTGCAAATGAACAGTCTGAGTGTTGAGGACACGGCTGTGTATTACTGT
>291_119
CAGGTGCAGCTGGTGGAGTCTGGGGGAGGCGTGGTCCAGCCTGGGAGGTCCCTGAGACTCTCCTGTGCAGCCTCTCAATTCAGCTTTGGTAACTATGGCATGCACTGGGTCCGCCAGGCTCCAGGCAAGGGACTGGAGTGGGTGGCAGCCATTTCATTTGCTGGAACTAAGACAAACTATGCAGATTCCGTGAAGGGCCGATTCACCATCTCCAGAGACAATTCCAAGAACACGGTCTATCTGCAAATGAACAGCCTGCGAGCTGAGGACACGGCTCTATATTTCTGT
>69_119
GAGGTGCAGCTGTTGGAGTCTGGGGGAGGCTTGGTACAGCCTGGGGGGTCCCTGAGATTGTCCTGTGCAGCCTCTGGATTCACCTTCAGTGGCTATAGCCTGAACTGGGTCCGCCAGGCTCCAGGCAAGGGGCTGGAGTGGGTGGCAAGTATATCATATGATGGAAGCGATAAATACCACGCAGATCGCGTGTGGGGCCGCTTCACCATTTCCAGAGACAATTCCAAGAACACACTGTATCTGCAAATGAACAGCCTGCGAGCTGAGGATACGGCTCTCTATTACTGT
>229_059
CAGGAGCAGCTGGTGGAGTCTGGGGGAGGCGTGGTCCAGCCTGGGAGGTCCCTGAGACTCTCCTGTGCAGCCTCTCAGTTCAGCATTAGTGCCTATGGCATGCACTGGGTCCGCCAGGCTCCAGGGAAGGGGCTGGAGTGGGTGGCAGGTATATCATTTGCTGGAACTAAAAAGTACTATGCAGATTCCGTGAAGGGCCGATTCACCATCTCCAGAGACAATTCCAAGAACACGCTGTATCTCCAAATGAACAGCCTGCGAGGTGAGGACACGGCTCTGTATTACTGT
>459_048
GAGGTGCAACTGGTGGAGTCTGGGGGAGGCTTGGTCCAGCCGGGGGGGTCCCTGAGACTCTCCTGTGTAGACTTTGGATTCAGGTTTAGTGAGTATTGGATGAGCTGGGTCCGCCAGGCTCCAGGGAAGGGGCTGGAGTGGGTGGCAGTTATATCATATGATGGAACTAATAAATACTATGCAGATTCCGTGAAGGGCCGATTCACCATCTCCAGAGACAATTCCAAGAACACGCTGTATCTGCAAATGAACAGCCTGCGAGCTGAGGACACGGCTCTGTATTACTGT
>72_038
CAGGTGCAGCTGGTGGAGTCTGGGGGAGGCGTGGTCCAGCCTGGGAGGTCCCTGAGACTCTCCTGTGCAGCCTCTCGATTCACCTTCAAAACCTATACTATGCACTGGGTCCGCCAGGCTCCAGGCAAGGGGCTGGAGTGGGTGGCACTTATATCATATGATGGAAGTAATAAATACTATGCAGACTCCGTGAAGGGCCGACTCACCATCTCCAGAGACAATTCCAAGAACACGTTGTATTTGCAAATGAACAGCCTGAGAGCTGAGGACACGGCTGTGTATTACTGT
>264_059
CAGGAGCAGCTGGTGGAGTCTGGGGGAGGCGTGGTCCAGCCTGGGAGGTCCCTGAGACTCTCCTGTGCAGCCTCTCAGTTCAGTTTTAGTGCCTATGGCATGCACTGGGTCCGCCAGGCTCCAGGGAAGGGGCTGGAGTGGGTGGCAGGTATATCATTTGCTGCAACTAAAAAATACTATGAAGATTCCGTGAAGGGCCGATTCACCATCTCCAGAGACAATTCCAAGAACACGCTGTATCTGCAAATGAACAGCCTGCGAGGTGAGGACACGGCTCTGTATTACTGT
>515_176
CAGGAGCAGCTGGTGGAGTCTGGGGGAGGCGTGGTCCCGCCTGGGAAGTCCCTGAGACTCTCCTGTGTAGCCTCTGGATTCACCTTTAGTGCCTTTGGGATGCACTGGGTCCGCCAGGCTCCAGGGAAGGGGCTGGAGTGGGTGGCAGGTGTATCATTTGCTGGAATTAAATACTATTATGCAGATTCCGTGAAGGGCCGATTCACCATCTCAAGAGACAACTCCAAGAACACGCTGTTTCTCCAAATGAACGGCCTGCGAGGAGACGACACGGCCCTATATTACTGC
>71_119
CAGATGCAGTTGGTGGAGTCTGGGGGAGGCGTGGTCCAGCCTGGGAGGTCCTTGACACTGTCCTGTGCAGCCTCTCAATTCACTTTTTCGAATTATGGCATGCACTGGGTCCGCCAGGCTCCAGGCAAGGGACTGGAGTGGGTGGCAAGTATATCAAATGATGGAAACAAGAAATATCATGGAGATTCCGTGTGGGCCCGATTCACCATCTCCAGAGACAATTCCAAGAACACACTATTTCTACAAATGAGCAGCCTGCGAACTGAGGACACGGCTCTATATTTCTGT
>212_206
CAGATGCTGTTGGTGGAGTCTGGGGGAGGCGTGGTCGAGCCTGGGAGGTCCCTGACACTGTCCTGTGCAACCTCTCAATTCACTTTTTCGAATTATGGCATGCACTGGGTCCGCCAGACTCCAGGCACGGGACTGGAGTGGGTGGCAAGTATTTCAAATGAAGGAAACAAGAAATATCATGGAGAGGCCGTGTGGGGCCGATTCATCATCTCCAGAGACAATTCCAAAAAGACACTCTTTTTACACATGAGCAACCTGCGAGCTGACGACTCGGGTCTATATTTCTGT
>242_048
CAGGTGCAGCTGGTGGAGTCTGGGGGAGGCGTGGTCCAGCCTGGGAGGTCCCTGAGACTCTCCTGTGCAGCCTCTGGATTCACCTTCAGTAGCTATGCTATGCACTGGGTCCGCCAGGCTCCAGGCAAGGGGCTGGAGTGGGTGGTAGTTATATCAAATGATGGAAACAATAAATACTACGCAGACTCCGTGAAGGGCCGATTCACCATCTCCAGAGACAATTCCAAGAACACGGTGTATCTGCAAATGAACAGTCTGAGAGCTGAGGACACGGCTGTGTATTACTGT
>644_048
CAGGTGCAACTGGTGGAGTCTGGGGGAGGCGTTGTCCAGCCTGGGGAGTCCCTGAGACTTTCGTGTGCAGCGTCTGGATTTACCCTCAGTTCCCATGGCATCCACTGGGTCCGCCAGGCTCCGGGCAAGGGTCTGGAGTGGGTGGCGTTTATATCATCTGATGGAAGTAATAAAAACTATGGAGACTCCGTGAAGGGCCGATTCACCATCTCCAGAGACAATTCCAAGAACACGCTGTTCCTGCAAATGAACAGTCTGAGAGCTGAGGACACGGCTTTGTATTACTGT
>390_059
CAGGTGCAGCTGGTGGAGTCCGGGGGAGGCGTGGTCCAGCCTGGGAGGTCCCTGAGACTCTCCTGTGCAGCCTCTCAATTCACCTTTAGTAACTATGGCATGCACTGGGTCCGCCAGGCTCCAGGCAAGGGGCTGGAGTGGGTGGCAGGTATGTCATTTGCTGGAACTAATACATACTATGCAGATTCCGTGAAGGGCCGATTCACCATCTCCAGAGACAATTCCAAGAACACGCTGTATCTGCAAATGAACAGCCTGCGAGCTGTTGACACGGCTCTGTATTACTGT
>78_048
CAGGTGCAGCTGGTGGAGTCTGGGGGAGGCGTGGTCCAGCCTGGGAGGTCCCTGAGACTCTCCTGTGCAGCCTCTGGATTCACCTTGAGTAGCTATGCTATGCACTGGGTCCGCCAGGCTCCGGGCAAGGGGCTGGAGTGGGTGGCAGTTATATCATATGATGGAAGTAATAAGTACTACGCAGACTCCGTGAAGGGCCGATTCACCATCTCCAGAGACAACTCCAAGAACGCGCTGTATCTGCAAATGAACAGCCTGCGCGCTGAGGACACGGCTCTGTATTACTGT
>55_059
CAGGTGCAGCTGGTGGAGTCGGGGGGAGGCGTGGTCCAGCCTGGGAGGTCCCTAAGACTCTCCTGTGCAGCCTCTCAATTCAGCTTTAGTAGCTATGGCATGCACTGGGTCCGCCAGGCTCCAGGCAAGGGGCTGGAGTGGGTGGCAGCTATTTCATTTGCTGGAATTAAAAAACACTATACAGATTCCGTGAAGGGCCGATTCACCATCTCCAGAGACAATTCAAAGAACACGCTGTATCTGCAAATGAACAGCCTGCGAGCTGAGGACACGGCTCTGTATTACTGT
>420_048
CAGGTGCAGTTGGTGGAGTCTGGGGGAGGCGTGGTCCAGCCTGGGAGGTCCCTGAGACTCTCCTGTGCAGTCTCTGGATTCACCTTCAGTTTTTATGGCATGCATTGGGTCCGCCAGGCTCCAGGCAAGGGGCTGGAGTGGGTGGCAGTTATATCATATGATGGAAATAATAAATATTATGTAGACTCTGTGAAGGGCCGATTCATCATCTCCAGAGACAATTCCAAGAACACGCTGTATCTGCAAATGAACAGCCTGAGAGTTGAGGACACGGCTGTGTATTACTGT
>398_048
CAGGTGCAACTGGTGGAGTCTGGGGGAGGCGTGGTCCAGCCTGGGAGGTCCCTGAGACTCTCCTGTGCAGCCTCTGGATTCACCTTCAATACCTATGGCATTCACTGGGTCCGCCAGGCTCCAGGCAAGGGGCTGGAGTGGGTGGCACTTATATCATATGATGGAACTGATAAATATTATGCAGACTCCGTGAAGGGTCGCTTCACCATCTCCAGAGACAATTCCAAGAACACGCTGTATCTGCAAATGAACAGCCTGAGAGTTGAGGACACGGCTATTTATCACTGT
>205_048
CAGGTGCAGCTGGTGGAGTCTGGGGGAGGCGTGGTCCAGCCTGGGAGGTCCCTGAGACTCTCCTGTGCAGCCTCTGGATTCATCTTCAGTAGTTATGGCATGCACTGGGTCCGCCAGGCTCCAGGCAAGGGGCTGGAGTGGGTGGCAGTTATATCTGGTGATGGAACTAAAAAAGACTTTGCAGACTCCGTGAAGGGCCGATTCACCATCTCCAAAGACAATTCCAAGAACATGGTGTCTCTGCAGATGAACAGCCTGAGAGCTGAGGACGCGGCTGTGTACTACTGT
>245_048
CAGGTGCAGCTGGTGGAGTCTGGGGGAGGCGTAGTCCAGCCTGGGAGGTCCCTGAGACTCTCCTGTGCAGCCTCTGGATTCACTTTCACTCACTATGCCATGGACTGGGTCCGCCAGGCTCCAGGCAAGGGGCTGGAGTGGGTGGCAGTTATATCATCTGATGGCAGTAGTAAAAATTATGCAGACTCCGTGAGGGGCCGATTCACCATCTCCAGAGACAATTCCAAGAACACGCTGTCTCTGCTAATGAACGGTCTGAGACCTGAGGACACGGCTGTCTATTACTGT
>88_048
CAGGTGAAGCTGGTGGAGTCTGGGGGAGGCGTGGTCCAGCCTGGGAGGTCCCTGAGACTCTCCTGTGCAGCCTCTGGATTCACCCTCAGTAGCTATGCTATGCACTGGGTCCGCCAGGCTCCAGGCAAGGGGCTGGAATGGGTGGCAGTTATATCATATGATGGAAGTAATAGATATACCGCAGACTCCGTGAAGGGCCGATTCACCATCTCCAGAGACAATTCCAAGAACACGCTGAATCTGCAAATGAACAGCCTGAGACCTGAGGACACGGCTGTCTATTACTGT
>50_059
CAGGTGCAGCTGGTGGAGTCTGGGGGAGGCGTGGTCCAGCCTGGGAGGTCCCTGAGACTCTCCTGTACAGCCTCTCAATTCAGCTTTAGTAGCTATGGCATGCACTGGGTCCGCCAGGCTCCAGGCAAGGGACTGGAGTGGGTGGCAGCCATTTCATTTGCTGGAACTAAGAAAAACTATGTAGATTCCGTGAAGGGCCGATTCACCATCTCCAGAGACAATTCCAAGAACACTCTGTATCTGCAAATGAACAGCCTGCGAGCTGACGACACGGCTCTTTATTATTGT
>664_038
CAGGTGCAGCTGGTGGAGTCTGGGGGAGGCGTGGTCCAGCCTGGGGGGTCCCTGAGGCTCTCCTGTGCAGCCTCTGGATTCACTTTCAGTAGCTTTGGCATGCACTGGGTCCGCCAGGCTCCAGGCAAGGGGCTGGAGTGGGTGTCATTTATACGAAATGATGGAGGTATTAGATACTCTGCAGACTCCGTGAGGGGCCGATTCACCATCTCCAGAGACAATTCCAAGAACACGCTCTATCTTCAAATGAACAGCCTGAGAACTGACGACACGGCTGTGTATTACTGT
>454_119
GAGGTGCAGCTGTTGGAGTCTGGGGGAGGCTTGGTACAGCCTGGGGGGTCCCTGAGACTCTCCTGTGCAGCCTCTGGATTCGCCTTTAGCAGCTATGGCATGCACTGGGTCCGCCAGGCCCCAGGCAAGGGGCTGGAGTGGGTGGCAAGTATATCATATGATGGAAGAGACTTCTACCACGCACGTTCCGTGTGGGGCCGCTTCACCATCTCCAGAGACAATTCCAAGAACACGCTGCATCTGCAAATGAACAGCCTGCGACCGGAAGACACGGCTCTCTATTTCTGT
>671_059
CAGGTGCTACTGGTGGAGTCGGGGGGAGGCGTGGTCCAGCCTGGGAGGTCCCTGAGACTCTCCTGTGCAGCCTCTCAATTCACCTTTAGTAACTATGGCATGCACTGGGTCCGCCAGGCTCCAGGCAAGGGGCTGGAGTGGGTGGCAGCTATTTCATTTGCTGGAATGAAAAAATACTATGCAGATTCCGTGAAGGGCCGATTCACCATCTCCAGAGACAATTCCAAGAACACGCTGTATCTACAAATGAACAGCCTGCGAGCTGAGGACACGGCTCTGTATTACTGT
>274_119
GAGGTGCAGCTGGTGGAGACTGGAGGAGGCTTGATCCAGCCTGGGGGGTCCCTGAGACTCTCCTGTGTAGCCTCTCAATTCACCTTTAGTGGTTGTGGCTTGCACTGGGTCCGCCAGGCTCCAGGCAAGGGACTGGAGTGGGTGGCGTCTATCTCGTTTGCCGGAACTAAAAAACACTATGGAAATTCCGTGAAGGGCCGATTCACCATCTCCAGAGACAATTCCAAAAACACGTTGTATTTAGAAATGAACACCCTGCGAGCTGAGGACACGGCTCTCTATTACTGT
>201_059
CAGGTGCAGCTGGTGGAGTCGGGGGGAGGCGTGGTCCAGCCTGGGAGGTCCCTGAGACTCTCCTGTGCAGCCTCTCAATTCACCTTTAGTAGTTATGGCATGCACTGGGTCCGCCAGGCTCCAGGCAAGGGACTGGAGTGGGTGGCAGCTATTTCATTTGTTGGAATCAAAAAATACTATGCAGATTCCGTGAAGGGCCGATTCACCATCTCCAGAGACAATTCCAAGAACACGCTGTATCTGCAAATGAACAGCCTGCGAGCTGAGGACACGGCTCTGTATTACTGT
>425_059
CAGGTGCAGCTGGTGGAGTCTGGGGGAGGCGTGGTCCAGCCTGGGAGGTCCCTGAGACTCTCCTGTGCAGCCTCTCAATTCACCTTTAGTGGCTATGGCATGCACTGGGTCCGCCAGGCTCCAGGCAAGGGGCTGGAGTGGGTGGCAGCAATATCTTTTGCTGGAAATAAAAGATACTTTGCAGATTCCGTGAAGGGCCGATTCACCATCTCCAGAGACAATTCCAAGAACACGCTGTTTCTGCAAATGAACAGCCTGCGAGCTGAGGACACGGCTCTATATTACTGT
>143_048
GAAGTGCAGCTGGTGGAGTCTGGGGGAGGCTTGGTACAGCCTGGCAGGTCCCTGAGACTCTCCTGTGCAGCCTCTGGATTCACTTTCAGTAACTTTGCCATGGACTGGGTCCGCCAGTCTCCAGGCAAGGGGCTGGAGTGGGTGGCAGTTATATCATCTGATGGAAGTAAANAAAACTATGGAGACTCCGTGAAGGGCCGATTCACCATCACCAGAGACAATTCCAAGAACACGGTGTTCCTGCAAATGAACAGTCTGAGAGCTGAGGACACGGCTTTGTATTACTGT
>626_206
CAGATGATGTTGGTGGAGTCTGGGGGAGGCGTGGTCGAGCCTGGGAGGTCCCTGACACTGTCCTGTGCAGCCTCTAAATTCACTTTTTCGAATTATGGCATGCACTGGGTCCGCCAGGCTCCAGGCAGGGGACTGGAGTGGGTGGCAAGTATATCAAATGAAGGAAACAAGAAATATCATGGAGAGCCCGTGTGGGGCCGATTAATCATCTCCAGAGACAATTCCAAGAACACTTTATTTCTACACATGAGCGACCTGCGAGCTGACGACTCGGCTCTATATTTCTGT
>286_048
CAGGTGCAACTGGTGGAGTCTGGGGGAGGCGTGGTCCAGCCTGGGAAGTCCCTGAGACTCTCCTGTGCAGCCTCTGGATTCACCTTCAATACTTATGGCATGCACTGGGTCCGCCAGGCTCCAGGCAAGGGGCTGGAGTGGGTGGCAGTCATATCATATGATGGAAGTATTCAAAAGTATGCAGACTCCGTGAAGGGTCGATTCACCATCTCCAGAGACAATTCCAAGAACACGCTGTATCTGCAAATGAACAGTCTGAGTGTTGAGGACACGGCTGTGTATTACTGT
>113_048
CAGGTGCAGCTGGTGGAGTCTGGGGGAGGCGTGGTCCAGCCTGGGAGGTCCCTGAGACTCTCCTGTGCAGCCTCTAGATTCACCTTCAGTAGCTATGCTATGCACTGGGTCCGCCAGGCTCCAGGCAAGGGGCTGGAGTGGGTGGCAATTATATCATATGATGGAAGCAATAAATACTATGCAGACTCCGTGAAGGGCCGATTCACCATCTCCAGAGACAATTCCAAGAACACGCTGTTCCTGCAAATGAACAGTCTGAGAGCTGAGGACACGGCTTTGTATTACTGT
>139_038
GAGGTGCAGCTATTGGAGTCTGGGGGAGACTTGGTACAGTCTGGGGGGTCCCTGAGACTCTCCTGTGTGGCGTCTGGATTTACCTTTAGCACCCATGCCATGACCTGGGTCCGCCAGGCTCCAGGGAAGGGGCTGGAGTGGGTGGCAGTTATATCATCTGATGGAAGTAATAAAAACTTTGCAGACTCCGTGAAGGGCCGATTCACCATCTCCAGAGACAATTCCAAGAACACGCTGTATCTGCAAATGAACAGTCTGAGACCTGAGGACACGGCTGTGTATTACTGT
>584_038
CAGGTGCAGCTGGTGGAGTCTGGGGGAGGCGTGGTGCAGCCTGGGAGGTCCCTGAGACTCTCCTGTGCAGCCTCTGGATTCAGTTTCAGTAACTATGCCATGGACTGGGTCCGCCAGGCTCCAGGCAAGGGGCTGGAGTGGGTGGCAGTTATTTCATCTGATGGAAGTAATAAAAACTATGCAGACTCCGTGAAGGGCCGATTCACCATCTCCAGAGACAATTCCAAGAACACGCTGTATCTGCAAATGGACAGCCTGAGAGCTGACGACACGGCTGTGTATTATTGT
>126_119
GAGGTGCAGCTGGTGGAGTCTGGGGGAGGCTTGGTACAGCCTGGAGGGTCCCTGAGACTCTCCTGTGTAATCTCTGGATTCACCTTCAGTAGCTATGAAATGAACTGGGTCCGCCAGGCTCCAGGGAAGGGGCTGGAGTGGGTGGCAGGTATCTCATATGATGGAAGAGATAAATACCATGCACATTTTGTGTGGGGCCGAATCACCATCTCCAGAGACAATTCCAAGAACACCCTATATCTGCAAATGAACAGCCTCCGAGCTGAGGACACGGCTCTGTATCACTGT
>594_048
CAGGTGCAGCTGGTGGAGTCTGGGGGAGGCGTGGTCCAGCCTGGGAGGTCCCTGAGACTCTCATGTGCAGCCTCTGGATTCACCTTCAGTGTCTATGCTCTGCACTGGGTCCGCCAGACTCCAGGCAAGGGGCTGGAGTGGGTGGCACTTATATCATATGATGGAACTAATAAATACTATGTAGACTCCGTGAAGGGCCGATTCACCATCTCCAGAGACAATTCCAAGAACACGCTCTATCTGCAAATGAACAGCCTGACAGCTGAGGACACGGCTGTGTATTATTGT
>569_059
TGTCAGGTGCTGGTGGAGTCTGGGGGAGGCGTGGTCCAGCCTGGGAGGTCTCTGAGACTCTCCTGTGCAGCCTCTCAGTTCACCTTTAGTAGCTATGGCATGCACTGGGTCCGCCAGGCTCCAGGCAAGGGGCTGGAGTGGGTGGCAGCTATATCATTCGCTGGAACTAAAAAATATTATGCAGATTCCGTGAAGGGCCGATTCGCCATCTCCAGAGACACCTCCAAGAACGCACTGTATCTGCAAATGAACACCCTGCGGGCTGAGGACACGGCTCTTTATTACTGT
>222_059
CAGGTGCAGCTGGTGGAGTCGGGGGGAGGCGTGGTCCAGCCTGGGAGGTCCCTGAGACTCTCCTGTGCAGCCTCTGGATTCACCTTCAGTAACTTTGGCTTCCACTGGGTCCGCCAGGCTCCTGGCAAGGGGCTGGAATGGGTGGCAGGTATATCATTTGCTGGAACTAAAATATACTATGCAGACTCCGTGAAGGGCCGATTCACCATCTCCAGAGAGAATTCCAAGAACATGTTGTATCTGCAAATGAACAGCCTGAGAGGTGAGGACACGGCTGTGTATTTCTGT
>54_119
GAGGTGCAGCTGGTGGAGTCTGGGGGAGGCTTGGTACAGCCAGGGCGGTCCCTGAGACTCTCCTGTACAGCCTCTGGATTCACTTTTGGTGATTATGGCATGCACTGGGTCCGCCAGGCCCCAGGCAAGGGGCTGGAGTGGGTGGCAGCAATTTCGTTTGATGGAGCTGATAAATACCATGCAGATAACGTGTGGGGCCGCCTCTCCATCTCCAGAGACAATTCCAAGAGCACTCTTTATCTACAAATGAACAGTCTGCGACCTGAGGACACGGCTGTCTATTTCTGT
>389_048
CAGGTGCAGCTGCTGGAGTCTGGGGGAGGCGTGGTCCAGCCTGGGAAGTCCCTGAGACTCTCCTGTGCAGCCTCTGGATTCACGTTCAATACTTATGGCATGCACTGGGTCCGCCAGGCTCCAGGCAAGGGGCTGCAGTGGGTGGCAGTCATATCATATGATGGAACTATTCAAAAGTATGCAGACTCCGTGAAGGGCCGATTCACCATCTCCAGAGAGAATTCCAAGAACATGTTGTATCTGCAAATGAACAGCCTGAGAGGTGAGGACACGGCTGTCTATTACTGT
>522_048
CAGGTGCAGCTTGTGGAGTCTGGGGGAGGCGTGGTCCAGCCTGGGAGGTCCCTGAGACTCTCCTGTGCAGCCTCTGGATTCACCTTCAGTAACTATGGCATGCACTGGGTCCGCCAGACTCCAGGCAAGGGGCTGGAGTGGGTGGCAGTTATATCATATGATGGAAGTAATAAATTCTACGCAGACTCCGTGAAGGGTCGATTCACCATCTCCAGAGACAATTCCAAGAACACGCTGTATCTGCAAATGAACAGCCTGAGAGTTGAGGACACGGCTGTGTATCACTGT
>608_119
GAAGTACAACTATTGGAGTCTGGGGGAGGCGTGGTCCAGCCTGGGAGGTCCCTGAGACTCTCCTGTGCAGCCTCTGGATTCGCCTTCAGTCACTATGGCATATTCTGGGTCCGCCAGGCTCCAGGCAAGGGGCTGGAGTGGGTGACAGTAATATCAGGAGACGGAAGTACCCAATGGTATGCAGACTCCGTGCAGGGCCGATTCACCATCTCCAGAGACAGTTCCAAGAACACCCTGTATCTCCAAATGGACGGCCTGCGAGGAGAGGACACGGCTCTGTATTACTGT
>138_059
CAGGTGCGGCTGGTGGAGTCTGGGGGAGGCGTGGTCCAGCCTGGGAGGTCCCTGAGACTCTCCTGTGCAGCCTCTGGATTCACCTTCAATTCCTATCCAATGCACTGGGTCCGCCAGGCTCCAGGCAAGGGGCTCGACTGGGTGGCACTTATATCATATGATGGGACTAATAAATTCTATGTAGACTCCGTGAAGGGCCGGTTCACCATCTCCAGAGACAATTCCAAGAACACGCTCTATCTGCAAATGAACAGCCTGACAGCTGAGGACACGGCTATGTACTATTGT
>443_038
GAAGTGCAGCTGGTGGAGTCTGGGGGAGGCTTGGTACAGCCTGGCAGGTCCCTGAGACTCTCCTGTGCAGCCTCTGGATTCACCTTTGAAGATTATGCCATGCACTGGGTCCGGCAAGCTCCAGGGAAGGGCCTGGAGTGGGTGGCAGTTATATCATATGATGGAAGTAATAAATACTATGTAGACTCCGTGAAGGGCCGATTCACCATCTCCAGAGACAATTCCAAGAACACGCTGTATCTGCAAATGAACAGCCTGAGAGCTGAGGACACGGCTGTGTATTATTGT
>278_119
CAGGTGCAACTGGTGGAGTCTGGGGGAGGCGTGGTCCAGCCTGGGAGGTCCCTGAGACTCTCCTGTGCAGCCTCTCAATTCACCTTTAGTAAATATGGCATGCACTGGGTCCGCCAGGCTCCAGGCAAGGGGCTGCAATGGGTGGCAGGTATATCATATGATGGGAGTGATAAATACCACGCACATTTCGTGTGGGGCCGATTCAGCATCTCCAGAGATAATTCCAAGAACGCCCTGTATCTGCAAATGAACAGCCTGCGAACTGAGGACACGGCTCTATATTTCTGT
>325_038
GAACTACAGCTGGTGGAGTCTGGGGGAGGCTTGGTCCAGCCTGGGGGGTCCCTGAGACTCTCCTGTGTAGTCTCTGGATTCACCGTCAGTACCAACTACATTAGCTGGGTCCGCCAGGCTCCAGGGAAGGGGCTGGAGTGGGTGGCAGTTATATCATATGATGGAAGTAATAAATACTATGCAGACTCCGTGAAGGGCCGATTCACCATCTCCAGAGACAATTCCAAGAACACGCTGTATCTGCAAATGAACAGCCTGAGAGCTGAGGACACGGCTCTGTATTACTGT
>287_119
CAGGTGCAGCTGGTGGAGTCTGGGGGAGGCGTGGTCCAGCCTGGGGGGTCCCTGAGACTCTCCTGTGTAGCGTCTGGATTCACCTTCAGTAACTATGGCATGCACTGGGTCCGCCAGGCTCCAGGCAAGGGGCTGGCGTGGGTGGCATTTATACGGTATGATGGAAGTAATAAATATTATGTAGACTCCGTGTGGGGCCGCTTCACCATCTCCAGAGACAATTCCAAGAACACGCTGCATCTGCAAATGAACAGCCTGCGACCGGAAGACACGGCACTCTATTTCTGT
>87_048
CAGGTACAGTTGGTGGAGTCTGGGGGAGGCTTGGTCAAGCCTGGAGGGTCCCTGAGACTCTCCTGTGCAGCCTCTGGATTCACCTTCAGTAGCTATGGCATGCACTGGGTCCGCCAGGCTCCAGGCAAGGGGCTGGAGTGGGTGGCATTTGTGTCATCTGACGGAAATAATAAAAACTATGCAGACTCCGTGAAGGGCCGATTCACCATCTCCAGAGACAATTCCAAGAACACGGTGTACTTGCAAATGAACAGTCTGAGAGTTGAAGACACGGCTGTTTATTACTGT
>159_119
CAGGTGCAACTGGTGGAGTCTGGGGGAGGCGTGGTCCAGCCTGGGAGGTCCCTGAGACTCTCCTGTGCAGTCTCTCAATTCACCTTTGGTAGATATGGCATGTACTGGGTCCGCCAGGCTCCAGGCAAGGGGCTGGAGTGGGTGGCTGGTATTTCATATGATGGAAGCGACAAATATCACACAAATTCCGTGTGGGGCCGATTCATCGTCTCCAGAGACAATTCCAAGAATATGTTGTATCTGCAAATGAACAACCTGCGACCTGAGGACACGGCACTTTATTATTGT
>619_048
CAGGTGCAGCTGGTGGAGTCTGGGGGAGGCGTGGTCCAGCCTGGGAGGTCCCTGAGACTCTCCTGTGCAGCCTCTGGATTCACTTTTAGTTACTCTGGCATGCACTGGGTCCGCCAGGCTCCAGGCAAGGGTATGGAGTGGGTGGCAGTTATATCATATGATGGAAGTAATAAATATTATGCAGACTCCGTGAAAGGCCGATTCACCATCTCCAGAGACAATTCCAAGAACACGCTGTATCTGCAAATGAACAGCCTGAGAGTTGAGGACACGGCTGTGTATCACTGT
>564_119
GAGGTGCAGCTGGTGGAGTCTGGGGGAGGCTTGGTCCAGCCTGGGGGGTCCCTGAGACTCTCCTGTGCAGACTCTGGATTCACCTTTAGTAGCTATTGGATGAGCTGGGTCCGCCAGGCTCCAGGCAAGGGACTGGAGTGGGTGGCAAGTATATCAAATGATGGAACGAAGAAATATCATGCAGAATCCGTGTGGGACCGATTCAGCATCTCCAAAGACAATTCCAAGAACACACTGTTTCTACAAATGAATAGCCTGCGAGTTGAGGACACGGCCCTATATTTCTGT
>173_059
CAGGTGCAGCTGGTGGAGTCTGGGGGAGGCGTGGTCCAGCCTGGGAGGTCCCTGAGACTCTCCTGTGCAGTCTCTCAATTCACCTTTAGTAATTATGGCATGCACTGGGTCCGCCAGGCTCCAGGCAAGGGGCTGGAGTGGGTGGCAGCTATATCATTTGCTGGAACTAAAAAATCCTATGCGGCTTCCGTGAAGGGCCGATTCACCATCTCCAGAGACAATTCGAAGAACACGTTGTATTTGCAAATGAACAGCCTGCGACCTGAGGACACGGCTCTGTATTACTGT
>354_059
CAGGTGCAGCTGGTGGAGTCGGGGGGAGGCGTGGTCCAGCCTGGGAGGTCCCAGAGACTCTCATGTGCAGCCTCTCAATTCACCTTTAGTAGTTATGGCATGCACTGGGTCCGCCAGGCTCCAGGCAAGGGGCTGGAGTGGGTGGCAGCTATATCATTTGCTGGAACTAATAAATACTATGGAGATTCCGTGAAGGGCCGATTCACCATCTCCAGAGACAATTCCAAGAACACGCTGTATCTGCAAATGAACAGCCTGCGAGCTGAGGACACGGCTCTATATCACTGT
>231_206
CAGGAGCAGCTGGTGGTATCTGGGGGAGACGTGGTCCCGCCTGGGAAGTCCCTGAGACTCTCCTGTGTAGCCTCTGGATTCACCTTTAGTGCCTTTGGAATGCACTGGGTCCGCCAGGCTCCAGGGAAGGGGCTCGAGTGGGTGGCAAGTATATCATTTGCTGGAACTAAATACTATTATGCAGATTCCGTGAAGGGCCGATTCGCCATCTCAAGAGACAATTCCAAGAACACCCTGTTTCTCCAAATGAACGGCTTGCGAAGAGAGGACACGGGTCTATATTACTGT
>617_048
GACGTGTACCTGGTGGAGTCTGGGGGAGGCCTGGTACAGCCTGGAGGGTCCCTAAGACTATCATGTACAGCCTCTGGAATCACCTTCAGTACTTATGAAATGAACTGGGTCCGCCAGGCTCCGGGCAAGGGGCTGGAGTGGGTGGCATTTGTAGCATTTGATGGAAGTGATAAATACTATGCGGACTCCGTGAAGGGCCGATTCGTCATCTCCAGAGACAATTCCAAGAACACCCTGTCTCTGCAAATGAACAGCCTGAGAGCTGAGGACACGGCTGTCTATTACTGT
>442_059
CAGGTGCAGCTGGTGGAGTCGGGGGGAGGCGTGGTCCAGCCTGGGAGGTCCCTGAGACTCTCCTGTGCAGCCTCTCAATTGTCCTTTAGTAACTATGGGATGCACTGGGTCCGCCAGGCTCCAGGCAAGGGGCTGGAGTGGGTGGCAGGTATTTCATTTGTTGGAATCAAAAAATACTATAGAGATTCTGTGAAGGGCCGATTCACCATCTCCAGAGACAATTCCAAGAACACGCTGTATCTGCAAATGAACAGCCTGCGAACTGAGGACACGGCTCTGTATTACTGT
>12_048
CAGGTGCAACTGGTGGAGTCTGGGGGAGGCGTGGTCCAGCCTGGGAGGTCCCTGAGACTCTCCTGTGCAGCCTCTGGATTCACCTTCAGTAACTATGTGATGCACTGGGTCCGCCAGGCTCCTGGCAAGGGGCTGGAGTGGGTGGCACTTGTGTCATTTGATGGAAGTAATAAATATTATGCAGACTCCGTGAAAGGCCGATTCACCATCTCCAGAGACAATTCCAAGAACACGGTGTATCTGCAAATGAACAGCCTGAGAGGTGTGGACACGGCTGTGTATTACTGT
>106_038
CAGGTGCAGCTGGTGGAGTCTGGGGGAGGCGTGGTCCAGCCTGGGGAGTCCCTGAGACTCTCCTGTGCAGCGTCTGGATTCACCTTCAGTAACTATGGCATACACTGGGTCCGCCAGGCTCCAGGCAAGGGGCTGGAGTGGGTGGCATTTNNACGGTATGATGGGAATACTAAATACTATGCAGACTCCGTGAAGGGCCGATTCACCATCTCCAGAGACAATTCCAAGAACACGCTGTATCTGCAAATGAACAGCCTGAGAAATGAGGACACGGCTGTGTATTACTGT
>651_048
CAGGTGCAGTTGGTGGAGTCTGGGGGAGGCGTGGTCCAGCCTGGGAGGTCCCTGAGACTCTCCTGTGCAGCCTCTGGATTCACCTTCAGTAGCTATGGCATGGCCTGGGTCCGCCAGGCCCCAGGCAAGGGGCTGGAGTGGGTGACAGTGATATCGTTTGCTGGAGTGAAGAAATACTATGCAGACTCCGTGAAGGGCCGATTCACCATCTCCAGAGACAATTCCAAGGGCACGCTGTATCTGCAAATGAACAGTCTGAGAGCTGAGGACACGGCTGTGTATTACTGT
>74_119
CAGGTGCAGCTGGTGGAGTCTGGGGGAGGCGTGGTCCAGACTGGGAGGTCCCTGAGACTTTCCTGTACAGGCTCTCAGTTCACCTTTGGTCGATATGGCATGTACTGGGTCCGCCAGGCTCCAGGCAAGGGGCTGGAGTGGGTGGCAAGTATATCATATGATGGAAGAGACTTCTACCACGCACGTTCCGTGTGGGGCCGCTTCACCATCTCCAGAGACAATTCCAAGAACACGCTGCATCTGCAAATGAACAGCCTGCGACCGGAAGACACGGCTCTCTATTTCTGT
>585_038
CAGGTGCACCTGGTGGAGTCTGGGGGAGGCTTGGTCAAGCCTGGAGGGTCCCTGAGACTCTCCTGTGCAGCCTCTGGATTCACCTTCAGTGACTACTACATGATCTGGATCCGCCAGGCTCCAGGCAAGGGGCTGGAGTGGGTGGCAGTTATTTCATCTGATGGAAGTAATAAAAACTATGCAGACTCCGTGAAGGGCCGATTCACCATCTCCAGAGACAACTCCAAGAACACGCTGTATCTGCAAATGAACAGTCTGAGAGCTGAGGACACGGCTGTGTATTACTGT
>190_038
CAGGTGCAGCTGGTGGAGTCTGGGGGAGGCGTGGTCCACCCTGGGAGGTCCCTGAGACTCTCCTGTGCAGCCTCTGGATTCACCTTCAGTAGCTATGGCATGCACTGGGTCCGCCAGGCTCCAGGCAAGGGGCTGGAGTGGGTGGCTGTTATATCACATGATGGAAGTAATAAATATTATGCAGACTCCGTGAAGGGCCGATTCACCATCTCCAGAGACAATTCCAAGAACACGCTGTATCTGCAAATGAACAGCCTGAGAGCTGAGGACACGGCTGTGTATTACTGT
>261_059
CAGGTGCAGTTGGTGGAGTCTGGGGGAGGCGTGGTCCAGCCTGGGAGGTCCCTGAGACTCTCCTGTTCAGCCTCTGCATTCAGTTTCAGTTACTTTGCCATGGACTGGGTCCGCCAGGCTCCAGGCAAGGGGCTGGAGTGGGTGGCGTTTGTGTCATCTGACGGAAATAATAAAAATTATGCAGACTCCGTGAAGGGCCGATTCACCATCTCCAGAGACAATTCCAAGAACACGGTCTTTTTGCAAATGGACAGTCTTAGACCTGAGGACACGGCTGTTTATTACTGT
>198_119
CAGGAGCAGCTGGTGGAGTCCGGGGGAGGCGTGGTCCAGCCTGGGAGGTCCCTGCGACTCTCCTGTGTAGCCTCTCGTTTCACCTTTAGTGCCTTTGGGATGCACTGGGTCCGCCAGGCTCCAGGGAAGGGGCTGGAGTGGGTGGCGAGTATATCATTTGCTGGAATTAAAAAATACTATGGAGATTCCGTGAAGGGCCGATTCACCATCTCCAGAGACAATTCCAAGAACACGCTGTATCTCCAAATGGACGGCCTGCGAGGAGAGGACACGGCTCTGTATTACTGT
>383_059
CAGGTGCAGCTGGTGGAGTCTGGGGGAGGCGTGGTCCAGCCTGGGAGGTCCCTGAGACTCTCCTGTGCAGCCTCTCAGCTCACTTTTAATAACTATGGCATGCACTGGGTCCGCCAGACTCCAGGCAAGGGGCTGGAGTGGGTGGCAGGTATATCATTTGCTGGAATTAATAAATATTATGCAGATTCCGTGAAGGGCCGATTCACCATCTCCAGAGACAACTCCAAGAACGCGCTGTATCTGCAAATGACCAGCCTGCGCGCTGAGGACACGGCTCTGTATTATTGT
>299_059
CAGGTGCAGCTGGTGGAGTCTGGGGGAGGCGTGGTCCAGCCTGGGAGGTCCCTGAGACTCTCCTGTGCAGCCTCTCAATTCACCTTTAGTAACTATGGCATGCACTGGGTCCGCCAGGCTCCAGGCAAGGGGCTGGAGTGGGTGGCAGCTATATCATTTGCTGGAACTAAAAAACATTATGCAGATTCCGTGAAGGGCCGATTCACCATCTCCAGAGACAACTCCAAGAACGCGCTGTATCTGCAAATGAACAGCCTGCGCGCTGAGGACACGGCTCTGTACTACTGT
>575_119
CAGGTGCAGCTGGTGGAGTCTGGGGGAGGCGTGGTCCAGCCTGGGAGGTCCCTGAGACTCTCCTGTTCAGCCTCTGGATTCACCTTAAGCAGTTATGGAATCCACTGGGTCCGCCAGGCTCCAGGCAAGGGGCTGGAGTGGGTGGCAGTTATGTCAAATGATGGGAGCAACCAATTCTATGGAGACTCCGTGAAGGGCCGATTCACCATCTCCAGAGACATTTCCAAGAACACGTTGTACCTGCAAATGAACAGCCTGCGACCTGAGGACACGGCTATGTATTACTGT
>476_048
CAGGTGCAGCTGGTGGAGTCTGGGGGAGGCGTGGTCCAGCCTGGGAGGTCCCTGAGACTCTCCTGTGCAGCCTCTGGATTCACCTTCAGTACCTCTGGCATGCACTGGGTCCGCCAGGCTCCAGGCAAGGGGCTGGAGTGGGTGGCTTTTATATCATCTGATAGAAGTAATAAGTTCTATGCAGACTCCGTGAAGGGCCGATTCTCCATCTCCAGAGACAATTCCAAGTACACGCTGTATCTGCAAATGAACAGCCTGAGAGCTGACGACACGGCTGTATATTTCTGT
>95_059
CAGGTGCAGCTGGTGGAGTCTGGGGGAGGCGTGGTCCAGCCTGGGAGGTCCCTAAGACTCTCCTGTGCAGCCTCTCAATTCAGCTTTGGTAACTTTGGCATGCACTGGGTCCGCCAGGCTCCAGGCAAGGGGCTGGAGTGGGTGGCAGGTATATCATTCGCTGGAACTAAAAAATATTATGCAGACTCCGTGAAGGGCCGATTCACCATCTCCAGAGACAACTCCAAGAGCGCGCTGTTTCTGCAAATGAACAGCCTGCGCGCTGAGGACACGGCTCTGTATTACTGT
>547_059
CAGGTGCAGCTGGTGGAGTCGGGGGGAGGCGTGGTCCAGCCTGGGAGGTCCCTGAGACTCTCCTGTGCAGCCTCTCAATTCACCTTTAGTAACTATGGCATGCACTGGGTCCGCCAGGCTCCAGGCAAGGGGCTGGAGTGGGTGGCAGCTATTTCATTTGCTGGAATTAATAAATACTATACAGATTCCGTGAAGGGCCGATTCACCATCTCCAGAGACAATTCAAAGAACACGCTGTATCTGCAAATGAACAGCCTGCGAGCTGAGGACACGGCTCTGTATTACTGT
>562_119
CAGGTGCAGCTGGTGGAGTCTGGGGGAGGCGTGGTCCAGCCTGGGAAGTCCCTGAGACTGTCCTGTGCAGCCTCTGGATTCACCCTCACTAGATTCGCTATGCACTGGGTCCGCCAGGCTCCAGGCAAGGGGCTGGAGTGGGTGGCAGTTATATGGTATGATGGAAGTAATAAATACTATGCAGACTCCGTGAAGGGCCGCTTCACCGTCTCCAGAGACAATTCCAAGAACACGCTGTATTTGCAAATGAACAGCCTGCGGACTGAGGACACGGCTCTGTATTACTGT
>466_119
CAGATGCAGCTGGTGGAGTCTGGGGGAGGCGTGGTCCAGCCGGGGGGGTCCCTGAGACTGTCCTGTGCAGTCTCTCAATTCACTTTTACGAGTTATGGCATGCACTGGGTCCGCCAGGCTCCAGGCAAGGGACTGGAGTGGGTGGCAACTATATCATCTGATGGAAGCAAGAAATATCATGGAGATTCCGTGTGGGGCCGACTCACCATCTCCAGAGACAATTCCAAGAATACACTGTTTCTGCAAATGAACAACCTGCGAGCTGAGGACACGGCTCTATATTTCTGT
>116_119
CAGGTGCAGCTGGTGGAGTCTGGGGGAGGCGTGGTCCAGCCTGGGAGGTCCCTGAGACTCTCCTGTGCAGCCTCTGGATTCACCTTCAGTAGCTATGCTATGCACTGGGTCCGCCAGGCTCCAGGCAAGGGGCTGGAGTGGGTGGCAGCCATATCATTTGCTGGAACTAAAACACATTATGCAGACTCCGTGAAGGGCCGATTCACCATCTCCAGAGACAACTCCAAGAACGCGCTGTACCTACAAATGAACAACCTGCGCGCTGAGGACACGGCTCTGTATTACTGT
>67_206
CAGATGATGTTGGTGGAGTCTGGGGGAGGCGTGGTCGAGCCTGGGAGGTCCCTGACATTGTCCTGTGCAACCTCTCAATTCACTTTTTCGAATTATGGCATGCACTGGGTCCGCCAGGCTCCAGGCAGGGGACTGGAGTGGGTGGCAAGTATATCAAATGAAGGAAATAAGAGATATCATGGAGAGTCTGTGTGGGGCCGATTCATCATCTCCAGAGACAACTCCAAGAACACATTATTTCTCCACATGAGCACCCTGCGAGCTGACGACTCGGCTCTATATTTCTGT
>207_119
GAGGTGCAGCTGGTGGAGTCTGGGGGAGGCTTGGTACAGCCTGGCGGGTCCCTAAACGTCTCCTGTGCAGCCTCTGGATTCACCTTCAGAACTTATGCTATGCACTGGGTCCGCCAGGCTCCAGGCAAGGGGCTGGAGTGGGTGGCAGCTATATCATATGATGGAGATAATAAATACTCCGCAGACTCCGTGAAGGGCCGATTCACCATCTCCAGAGACCAATCCAAAAACACCCTTTATCTACAAATGAACAGTGTGCGAGTTGAGGACACGGCTCGATATTACTGT
>17_119
CAGGTGCAGTTGGTGGAGTCTGGGGGAGGCGTGGTCCAGCCTGGGAGGTCCCTGAGACTCTCTTGTGCAGCCTCTGGATTCAGTTTCAATAACCATGGCATGCACTGGGTCCGCCAGGCTCCAGGCAAGGGGCTGGAGTGGGTGGCAGGTATTTCCTTTGCTGGAATCAAGAAATACTATGGAACTTCCGTGAAGGGCCGATTCACCATCTCCCGAGACAATTCCAAGAACAATTTGTTTCTGCAAATGAACAGCCTGCGAGTTGAGGACACGGCTCTGTATTATTGT
>243_119
CAGGTGCAGCTGGTGGAGTCTGGGGGAGGCGTGGTCCAGCCTGGGAGGTCCCTGAGACTCTCCTGTGCAGCCTCCAGATTCACCTTCAGTAGTTATGCTATGCACTGGGTCCGCCAGGCTCCAGGCAAGGGGCTGGAGTGGGTGGCAGTTATATGGTATGATGGAAGTAATAAATACTATGCAGACTCCGTGAGGGGCCGTTTCAGCGTCTCCACAGACATTTCCAAGAACACCCTATATCTGCAAATGAACAGCCTGCGACCTGCGGACACGGCTCTCTATTTCTGT
>408_038
CAGGTGCAGCTGGTGGAGTCTGGGGGAGGCGTGGTCCAGCCTGGGAGGTCCCTGAGACTCTCCTGTGCAGCCTCTGGATTCACCTTCAGTAGCTATGGCATGCACTGGGTCCGCCAGGCTCCAGGCAAGGGGCTGGAGTGGGTGGCACTTATATCATATGATGGAACTAATAAATACTATGCAGACTCCGTGAAGGGCCGATTCACCATCTCCAGAGACAATTCCAAGAACACGCTGTTTCTGCAAATGAACAGCCTGAGAGCTGAGGACACGGCTCTGTATTACTGT
>19_119
CAGGTGCGGCTGGTGGAGTCTGGGGGAGGCGTGGTCCAGCCTGGGAGGTCCCTGAGAATCTCCTGTGCAGCCTCTCAATTCATGTTTAATAAATATGGCATGCACTGGGTCCGCCAGGCTCCAGGCAAGGGGCTGGAGTGGGTGGCAAGTATATCATATGATGGAAGCGATAAATACCACGCAGATCTCGTGTGGGGCCGCTTCACCATTTCCAGAGACAATTCCAAGAACACACTGTATCTGCAAATGAACAGCCTGCGAGCTGAGGATACGGCTCTCTATTACTGT
>471_119
CAGGTGCAGCTGGTGGAGTCTGGGGGAGGCGTGGTCCAGCCTGGGAGGTCCCTGACACTGTCCTGTATAGCATCTCAATTCAATTTTGCGAGTTATGGCATGCACTGGGTCCGCCAGGCTCCAGGCAAGGGACTGGAGTGGGTGGCAAGTATATCACATGATGGAACGAAGAAATATCATGCAGAATCCGTGTGGGGCCGATTCACCATCTCCAAAGACAATTCCAAGAACACACTATTTCTACAAATGAACAGCCTGCGAGTTGAGGACACGGCCCTATATTTCTGT
>595_048
GAGGTGCAGTTATTGGAGTCTGGGGGAGGCTTGGTACAGCCTGGGGGGTCCCTGAGACTCTCCTGTGCAGCCTCTGGATTCACCTTCAGTAGTTATGCTATGCACTGGGTCCGCCAGGCTCCAGGCAAGGGGCTGGAGTGGGTGGCAGTTACATCATATGATGGAAGCAATAAATACTACGCAGACTCCGTGAAGGGCCGATTCACCATCTCCAGGGACAATTCCAAGAACACGCTGTATATGCAAATGAACAGCCTGAGAGCTGAGGACACGGCTGTATATTACTGT
>378_119
GAGGTGCAGCTGGTGGAGTCTGGGGGAGGCGTGGTCCAGCCTGGGGGGTCCCTGAGACTCTCCTGTGCAACGTCTGGATTCACGTTTGGTACCTTTGGCATGCACTGGGTCCGCCAGGCTCCAGGCAAGGGGCTGGATTGGGTGGCTTATATACGATATGATGGAAAGACTAAAAATTATGGAGAGTCCGTGAAGGGCCGATTCACCATTTCCAGAGACAATTCCAAGAATACGATGTCTCTGCAAATGAACAGCCTGCGACCTGAGGACACGGCTCTGTATTACTGT
>144_206
CAGGAGCAGCTGGTGGAGTCTGGGGGAGGCGTGGTCCCGCCTGGGACGTCCCTGAGACTCTCCTGTGTTGCCTCTCGATTCAGCTTTGGTTCCTTTGGGATGCACTGGGTCCGCCAGGCTCCAGGGAAGGGGCTAGAATGGGTGGCTGGAATATCATTTGTTGGAATTAAAAAATATTATGGAGATTCCGTGAAGGGCCGATTCTTCATCTCCAGAGACAATTCCAAGAACACGCTGTTTCTCGAAATGAACGGCCTGCGAGGAGAGGACACGGCTCGCTATTATTGT
>364_119
GAGGTGCAGCTGGTGGAGTCTGGGGGAGGCTTGGTCCAGCCTGGGGGGTCCCTGAGACTCTCCTGTGTAGTCTCTGGAGTCACCGTCAGTAGCAACTACATGAGCTGGGTCCGCCAGGCTCCAGGGAAGGGGCTGGAGTGGGTGGCAAGTATATCATATGATGGAAGCGATAAATACCACGCAGATCGCGTGTGGGGCCGCTTCACCATTTCCAGAGACAATTCCAAGAACACACTGTATCTGCAAATGAACAGCCTGCGAGCTGAGGATACGGCTCTCTATTACTGT
>649_119
CAGGTGCACCTGGTGGAGTCGGGGGGAGGCGTGGTCCAGCCTGGGAGGTCCCTGAGACTCTCCTGTGCAGCCTCTCAATTCACCTTTAATAGATATGGCTTACACTGGGTCCGCCAGGCTCCAGGCAAGGGGCTGGAGTGGGTGGCAGGTATATCATATGATGGAAGAGATAAGTATCACGCACATTTTGTGTGGGGCCGATTTATCATCTCCAGAGACAATTCCAAGAACACGCTATATCTGCAAATGAACAGTCTCCGAGCTGAGGACACGGCTCTGTATTACTGT
>98_059
CAGGTGCAGCTGGTGGAGTCTGGGGGAGGCGTGGTCCAGCCTGGGAGGTCCCTGAGACTCTCCTGTGCAGCCTCTGGGTTCAGTTTCAGCAAATATGGCATGCACTGGGTCCGCCAGGCTCCAGGCAAGGGGCTGGAGTGGGTGGCATTTGTAGCCTTTGATGAAAGTGAAAAATACTATGCGGCCTCCGTGAAGGGCCGATTCACCATCTCCAGAGACAATTCCAAGAACACACTGTCTCTGCAAATGAACAGCCTGAGAACTGAGGACACGGCTATATATTATTGT
>467_059
CAGGTGCAGCTGGTGGAGTCTGGGGGAGGCGTGGTCCAGCCTGGGAGGTCCCTGAGACTCTCCTGTACAGCCTCTCAATTCACCTTTAGTAACTATGGCATGCACTGGGTCCGCCAGGCTCCAGGCAAGGGGCTGGAGTGGGTGGCAGGTATATCATTTGCTGCAACTAAAAAATATTATTCAGACTCCGTGAAGGGCCGATTCACCATCTCCAGAGACAACTCCAAGAACGCGCTGTATCTGCAAATGAACAGCCTGCGCGCTGAGGACACGGCTCTGTATCACTGT
>640_119
CAGGTGCAGCTGGTGGAGTCTGGGGGAGGCGTGGTCCAGCCTGGGAGGTCCCTGAGACTCTCCTGTGTAGCCTCTCAATTCAGCTTTGATCGATATGGCATGCACTGGGTCCGCCAGGCCCCAGGCAAGGGGCTGGAGTGGGTGGCATCTATATCATTTGATGGAACTGATAAATACCATGCAGATAAGGTGTGGGGCCGCTTCACCATCTCCAGAGACAATTCCAAAAACACACTGTATCTACAAATGAACAGCCTGCGACCTGAGGACACGGCTCTGTATTATTGT
>496_059
CAGGTGCAGCTGGTGGAGTCTGGGGGAGGCGTGGTCCAGCCTGGGAGGTCCCTGAGACTCTCCTGTGCAGCCTCTCAATTCAGCTTTAGTAGCTATGGCATGCACTGGGTCCGCCAGGCTCCAGGCAAGGGGCTGGAGTGGGTGGCATCTATATCATTCGCTGGAACTAAANAAAACTATGCAGATTCTGTGAAGGGCCGATTCACCATCTCCAGAGACAACTCCAAGAACGCGCTGTATCTGCAAATGAACAGCCTGCGCGCTGAGGACACGGCTCTGTATTACTGT
>228_119
CAGGTGCAGCCGGTGGAGTCTGGGGGAGGCGTGGTCTGGCCTGGGAGGTCCCTGAGACTCTCCTGTACAACCTCTGGATTCACCTTCAGTAATTATGCTATACACTGGGTCCGCCAGGCTCCAGGCAAGGGGCTGCAGTGGGTGGCAGTTATATCATATGATGGAAGCAATAAATTCTACGCGGACTCCGTGAAGGGCCGATTCACCATCTCCAGAGACAATTCCAAGAACACGCTATATCTACAAATGAACAGCCTGCGACCTGAGGACACGGCTCTGTATTACTGT
>37_119
CAGGTGCAGCTGGTGGAGTCTGGGGGAGGCGTGGTCCAGCCTGGGAGGTCCCTGAGACTCTCCTGTGCAACCGCTGGATTCACCTTCAGTAGTTATGCTATGCACTGGGTCCGCCAGGCTCCAGGCAAGGGGCTGGAATGGGTGGCAAGTATATCATATGATGGAAGCGATAAATACCACGCAGATCTCGTGTGGGGCCGCTTCACCATTTCCAGAGACAATTCCAAGAACACACTGTATCTGCAAATGAACAGCCTGCGAGCTGAGGATACGGCTCTCTATTACTGT
>238_119
GAGGTGCAGCTGGTGGAGTCCGGGGGAGGCGTGGTCCAGCCTGGGAAGTCCCTGAGGCTCTCCTGCACAGCCTCGCAATTCACCTTTAGTAATTTTGGCATGCACTGGGTCCGCCAGGCTCCAGGCAAGGGGCTAGAGTGGGTTGCAAGTATATCATTTGTTGGTATTAAAACACACTATGCGAATTCCGTGAGGGGCCGATTCACCATCTCCAGAGACCAATCCAAGAACACCCTTTATCTGCAAATGAACAGCGTGCGAATTGAGGACACGGCTCGATATTTCTGT
>125_119
GAGGTGCAGCTCGTGGAGTCTGGGGGAGGCTTAGTCCAGCCGGGGGGGTCCCTGAGACTCTCCTGTGCAGCCTCTGGATTCACCTTCACTACCTATTCTCTGCACTGGGTCCGCCAGTCTCCAGGCAAGGGACTGGAGTGGGTGGCAGCCATTTCATTTGCTGGAACTAAGGAAAACTATGCAAATTCCGTGAGGGGCCGATTCACCATCTCCAGAGACAATTCCAAGAACACCCTCTATCTGCAAATGAACAGCCTGCGAGCTGAGGACACGGCTCTTTATTACTGT
>174_119
CAGGTGCAGCTGGTGGAGTCTGGGGGAGGCGTGGTCCAGCCTGGGAGGTCCCTGAGACTCTCCTGTGCAGCCTCTGGATTCACCCTCAGTAGATACGACATGCACTGGGTCCGCCAGGCTCCAGGCAAGGGACTGGAGTGGGTGGCAAGTATATCAAAGGATGGAACCAAGAAATATCATGGAGATTCCGTGTGGGGCCGATTCATCATCTCCAGAGACAATTCCAAGAACACACTGTTTCTACAAATGAGCAGCCTGCGAGCTGAGGACACGGCTCTATATTTCTGT
>103_119
CAGGTGCAATTGGTGGAGTCTGGGGGACGCGTGGTCCAGTCTGGGGGGTCCCTGAGACTCTCCTGTGGAGCCTCTGGATTCTCCTTCACTACTTCTGCTATGCACTGGGTCCGCCAGGCTCCAGGCAAGGGGCTGGAATGGGTGGCAATTNNNNNNNNNAATGGAGCCAATAAGCACTACGCAGAGTCCGTGAAGGGCCGATTCACCATCTCCAGAGACAATTCCAAGAACACTCTCTTTCTGGAGATGAACAGCCTGAGACCTGACGACACGGCTCTTTATTTCTGT
>204_059
CAGGAGCAGCTGGTGGAGTCTGGGGGAGGCGTGGTCCAGCCTGGGAGGTCCCTGAGACTCTCCTGTGCAGCCTCTCAGTTCACCTTTGGTGCCTATGGCATGCACTGGGTCCGCCAGGCTCCAGGGAAGGGGCTGGAGTGGGTGGCAGGTGTTTCATTTGTTGGAAATAATAAATACTATGCAGATTCCGTGAAGGGCCGATTCACCATCTCCAGAGACAATTCCAAGAACACGCTCTATCTGCAAATGAACAGCCTGCGAGGTGAGGACACGGCTCTCTATTACTGT
>601_059
CAGGTGTACCTGGTGGAGTCTGGGGGAGGCGTGGTCCAGCCTGGGAAGTCCCTGAGACTCTCCTGTGCAGCCTCTCAATTCACCTTTAGTAATTTTGGCATGCACTGGGTCCGCCAGGCTCCAGGCAAGGGGCTGGAGTGGGTGGCAGGTTTATCATTTGCTGGTACTAAANAATACTATGCAGATTCCGTGAAGGGCCGATTCACCATCTCCAGAGACAATTCCAAGAACACACTTTATCTGCAAATGAACAGCGTGCGAGTTGAGGACACGGCTCTGTATTACTGT
>529_119
GGAGTGCAATTGGTGGAGTCTGGGGGAGCCGTGGTGCGACCGGGGGGGTCCCTGACACTGTCCTGTGCAGCCTCTCAATTCATTTTGTCGAGCTATGGCATGCACTGGGTCCGCCAGGCTCCAGGCAAGGGACTGGAGTGGGTGGCAAGTATATCAAATGATGGAACGAAGAAATATCATGCAGAATCCGTGTGGGACCGATTCAGCATCTCCAAAGACAATTCCAAGAACACACTGTTTCTACAAATGAATAGCCTGCGAGTTGAGGACACGGCCCTATATTTCTGT
>96_048
GAGGTGAAGCTATTGGAGTCTGGGGGAGGCTTGGTGCAGCCTGGGGGGTACCGGAGACTCTCCTGTGCAGCCTCTGGATTCACCTTCAGTAGATATGCTATGCACTGGGCCCGCCAGGCTCCAGGCAAGGGGCTGGAGTGGGTGGCAGTTGTGTCAGATGATGGAGTCAAGAAATACTACCCAGACTCCGTGAGGGGCCGATTCACCATCTCCAGAGACAACTCCAGGAACACGGTATCTCTGCAAATGAACAGTCTGCGACCTGAGGACACGGCTGTCTATTACTGT
>35_059
CAGGTGCAACTGGTGGAGTCTGGGGGAGGCGTGGTCCAGCCTGGGAGGTCCCTGAGACTCTCCTGTGCAGCCTCTCAACTCACCTTTAGTAATTTTGGCATGCACTGGGTCCGCCAGGCTCCAGGCAAGGGGCTGGAGTGGGTGGCAGGTATATCATTTGCTGGAACTAAAAAATATTATGCAGACTCCGTGAAGGGCCGATTTACTATCTCCAGAGACAACTCCAAGAACGCGCTGTATTTGCAAATGAACACCCTGCGCGCTGAGGACACGGCTCTGTATTTCTGT
>632_038
CAGGTGCAGCTGGTGGAGTCTGGGGGAGGCGTGGTCCAGCCTGGAAGGTCCCTGAGACTCTCCTGTGCAGCCTCTGGATTCACCTTCAGTAGTTATGCAATGTATTGGGTCCGCCAGGCTCCAGGCAAGGGGCTGGAGTGGGTGGCAGTTATATCATCTGATGGAAGCGATAAAAACTACGCGGACTCCGTGAAGGGCCGATTCACCATCTCCAGAGACAACTCCAACAACACGCTGTATCTGCAAATGAACAGCCTGAGAGCTGAGGACACGGCTGTGTATTACTGT
>181_119
CAGATGCAGTTGGTGGAGTCTGGGGGAGGCGTGGTCCAGCCTGGGATGTCCCTGACACTGTCCTGTGCAGCCTCTCAATTCACTTTTTCGAATTATGGCATGCACTGGGTCCGCCAGGCTCCAGGCAAGGGACTGGAGTGGGTGGCAAGTATATCAAATGATGGAAGCAAGAAATATCATGGAGATTCCGTGAAGGGCCGATTCACCATCTCCAGAGACAATTCCAAGAACACCCTGTATCTCCAAATGGACGGCCTGCGAGGAGAGGACACGGCTCTGTATTACTGT
>152_119
CAGGTGCAGTTGGTGGAGTCCGGGGGAGGCGTGGTCCAGCCTGGGAGGTCCCTGAGAGTCTCCTGTGCAGCCTCTCATTTCACCTTTAGCAGATATGGCATGCACTGGGTCCGCCAGGCCCCAGGCAAGGGGCTGGAGTGGGTGGCAAGTATATCATATGATGGAAGAGACTTCTACCACGCACGTTCCGTGTGGGGCCGCTTCACCATCTCCAGAGACAATTCCAAGAACACGCTGCATCTGCAAATGAACAGCCTGCGACCGGAAGACACGGCTCTCTATTTCTGT
>520_206
CAGGAGCAGCTGGTGGAGTCTGGGGGAGGCGTGGTCCCGCCTGGGAAGTCCCTGAGACTCTCCTGTGTAGCCTCTCGATTCACCTTTAGTGCCTTTGGGATGCACTGGGTCCGCCAGGCTCCAGGGAAGGGGCTGGAGTGGGTGGCTGGTATATCATTTGTTGGAATTAAAAAATACTATTCAGATGCCGTGAAGGGCCGATTCTACATCTCCAGAGACAATTCCAAGAACACTCTGTTTCTCGAAATGAACGGCCTGCGAGGAGACGACACGGCCCGATATTACTGT
>119_048
GACGTGTACCTGGTGGAGTCTGGGGGAGGCTTGGTCCAGCCTGGAGGGTCCCTGAGACTCTCCTGTGTAGCTTCTGGCATCACCTTCAGTAGCTATGGCATGCACTGGGTCCGCCAGGCTCCAGGCAAGGGGCTGGAGTGGGCGGCATTTATACGTTATGATGGAAGGAATAAATACTATGCAGACTCCGTGAAGGGCCGATTCACCATCTCCAGAGACAATTCCAAGAACACGCTGTCTCTGCAAATGAACAACCTGAGAGCTGAGGACACGGCTGTGTATTACTGT
>92_119
CTGGGGCGCCTCGTGGCGTCTGGGGGAGGCGTGGTCCCGCCTGGGAGGTCCCTGAGACTCTCCTGTGTAGCCTCTCAATTCACCTTTAGTGGTTGCGGCTTGCACTGGGTCCGCCAGGCTCCAGGCAAGGGGCTGGAGTGGGTGGCATCTATATCGTTTGCCGGAACTAAACAACACTATGGAAATTCCGTGAAGGGCCGATTCACCATCTCCAGAGACAATTCCAAAAACACGGTGTATCTGCAAATGAACAGCCTGCGAGTTGAGGACACGGCTCTCTACTACTGT
>218_119
CAGGTGCAGCTGGTGGAGTCTGGGGGAGGCGTGGTCCAGCCTGGGAAGTCCCTGAGACTCTCCTGTAAAGCCTCTCAATTCACCTTTAATAGATATGGCATGCACTGGGTCCGCCAGGCTCCAGGCAAGGGGCTGGAGTGGGTGGCAGCTATTTCGTTTGATGGAACTGACAAATATCATGCAGATAAAGTGTGGGGCCGCTTCACCATCTCCAGAGACGATTCCAAGAGCACACTGTATCTGCAAATGAATAGCCTGCGAGCTGAGGACACGGCTCTGTATTACTGT
>500_059
CAGGTGCAGCTGGTGGAGTCTGGGGGAGGCGTGGTCCAGCCTGGGAGGTCCCTGAGACTCTCCTGTGCAGCCTCTCAATTCACCTTTAGTAGTTATGGCATGCACTGGGTCCGCCAGGCTCCAGGCAAGGGGCTGGAGTGGGTGGCAGGTATATCATATGATGGAACTAGTAAATATTATGCAGATTCCGTGAAGGGCCGATTCACCATCTCCAGAGACAATTCCAAGAACACGCTGTATCTGCAAATGAACAGCCTGCGAGCTGAGGACACGGCTCTGTATTACTGT
>370_059
CAGGTGCAGCTGGTGGAGTCTGGGGGAGGCGTGGTCCAGCCTGGGAGGTCCCTGAGACTCTCCTGTGCAGCCTCTGGATTCACCTTCAGTACCTATGCCATGCACTGGGTCCGCCAGGCTCCAGGCAAGGGGCTGGAGTGGGTGGCACTTATATCATATGATGCAACTAATAAATATTATGTAGACTCCGTGAAGGGCCGATTCACCATCTCCAGAGACAATTCCAAGAACACGCTCTATCTGCAAATGAGCAGCCTGACAGCTGAGGACACGGCTGTTTATTATTGT
>530_059
CAGGTGCAGCTGGTGGAATCTGGGGGAGGCGTGGTCCAGCCTGGGAGGTCCCTGAGACTCTCCTGTGCAGCCTCTCAGTTCAGCTTTAGCAGTTATGGCATGCACTGGGTCCGCCAGGCTCCAGGCAAGGGGCTGGAGTGGGTGGCAGCTATGTCATTTGCTGGGACTAATCAATACTATGCAGCTTCCGTGAAGGGCCGGTTCACCATCTCCAGAGACAATTCCAAGAACACGCTGTATCTGCATATGAACAGCCTGCGACCTGAGGACACGGCTCTGTATTACTGT
>563_059
CAGGTGCAGCTGGTGGAGTCTGGGGGAGGCGTGGTCCAGCCTGGGAGGTCCCTGAGACTCTCCTGTGCAGCCTCTGGATTTACTTTCAGCAAATATGGCATGCACTGGGTCCGCCAGGCTCCAGGCAAGGGGCTGGAGTGGGTGGCGTTTGTAGCCTTTGATGAAAGTGATAAATATTATGCGGCCTCCGCGAAGGGCCGATTCATCATCTCCAGAGACAATTCCAAGAATACGCTGTCTCTGCAAATGAACAGCCTGAGAACTGAGGACACGGCTGTGTATTATTGT
>4_119
CAGGTGCAGCTGGTGGAGTCTGGGGGAGGCGTGGTCCAGCCTGGGAGGTCCCTGAGACTCTCCTGTCCAGCCTCTGGATTCAGTTTCAGTACCTATGGCATGCACTGGGTCCGCCAGGCTCCAGGCAAGGGACTGGAGTGGGTGGCAAGTATATCAAATGATGGAAACAAGAAATATCATGGAGAATCCGTGTGGGACCGATTCACCATCTCCAGAGACAATTCCAAGAATACACTGTTTCTACAAATGAACAGACTGCGAGTTGAGGACACGGCCCTATATTTCTGT
>559_119
GAGGTGCAGCTGGTGGAGTCTGGGGGAGGCGTGGTCCAGTCCGGGAGGTCCCTGAGACTCTCCTGTGCAGCCTCTCATTTCACCTTTAGCAGATATGGCATGCACTGGGTCCGCCAGGCCCCAGGCAAGGGGCTGGAGTGGGTGGCAAGTATATCATATGATGGAAGAGACTTCTACCACGCACGTTCCGTGTGGGGCCGCTTCACCATCTCCAGAGACAATTCCAAGAACACACTGTTTCTACAAATGAACAGCCTGCGAATTGAGGACACGGCCCTATATTTCTGT
>567_119
CAGGTGCAACTGGTGGAGTCTGGGGGAGGCGTGGTCCAGCCGGGGAGGCCCCTGAGACTCTCCTGTGTAGGCTCTGGATTCTCCTTCATTACTTCTGCTATGCACTGGGTCCGGCAGGCTCCAGACAAGGGGCTGGAATGGGTGGCAATTATATCAGATGGTGGAAACAACAGACATTATGCAGACTCCGTGAAGGGCCGATTCACCATCTCCAGAGACAATTCCAAGAATACTGTCTTTCTGGAGGTGAACAACCTGAGACCTGAGGACACGGCTATGTATTACTGT
>372_119
GAGGTGCAGCTGGTGGAGTCTGGGGGAGGCTTGGTACAGCCTGGGGGGTCCCTGAGACTCTCCTGTGCAGCCTCTGGATTCACCTTCAGTAGCTATGTTATGCACTGGGTCCGCCAGGCTCCAGGCAAGGGGCTGGAGTGGGTGGCAAGTATATCAAATGATGGAACGAAGAAATATCATGAAGAATCCGTGTGGGGCCGATTCACCATATCCAAAGACAATTCCAAGAACACACTGTTTCTACAAATGAACAGCCTGCGAATTGAGGACACGGCCCTATATTTCTGT
>199_119
CTGGGGCGCCTCGTGGCGTCTGGGGGAGGCGTGGTCCCGCCTGGGGGGTCCCTTACACTCTCCTGTGTCACCTCGCAATTCACCTTTAGTGGTTGTGGCTTGCACTGGGTCCGCCAGGCTCCAGGCAAGGGGCTGGAGTGGGTGGCGTCTATATCGTTTGCCGGAACTAAAAAACACTATGGAAGTTCCGTGAGGGGCCGATTCAGCATCTCCAGAGACAATTCCAAAAACACGCTGTATCTGCAAATGAACAGCCTGCGAACTGAGGACACGGCTCTCTACTTCTGT
>79_048
CAGGTGCAGCTGGTGGAGTCTGGGGGAGGCGTGGTCCAGCCTGGGAGGTCCCTGAGACTCTCCTGTGCAGCCTCTGGATTCACCTTCAGTAGCTATGGCTTGCACTGGGTCCGCCAGGCTCCAGGCAAGGGGCTGGAGTGGGTGGCATTTATATCATATGATGGAAATAATAAACACTATGTAGACTCCGTGAAGGGCCGATTCACCATCTCCAGAGACAATTCCAAGAACACGCTGTATCTGCAAATGAACAGCCTGAGAGCTGAGGACACGGCTGTATATTATTGT
>25_206
CAGGAGAAGTTGGTGGAGTCCGGGGGAGGCGCGGTCCAGCCTGGGGGGTCCCTCCGACTCTCATGTGTGGCCTCTGGCTTCACCTTTAGTGGCTTTGGAATGCACTGGGTCCGCCAGGCTCCAGGGAAGGGGCTGGAGTGGGTGGCGACTATCTCATTTTCTGGAATGAAAAAGTACTATGGTACTTCCGCGAAGGGCCGATTCAGCATCTACAGAGACAATTCCAAGAACACGCTGTATCTCCAAATGGACGGCCTGCGAGAAAAGGACACGGCTCTGTATTACTGT
>167_048
CAGGTGCAGCTGGTGGAGTCTGGGGGAGGCGTGGTCCAGCCTGGGAGGTCCCTGACACTCTCCTGTGCAGCGTCTGGATTCACTTTCAATAACTATGACATGCACTGGGTCCGCCAGGCTCCAGGCAAGGGGCTGGAGTGGGTGGCATTTACACGGTATGATGGAAGTAATCAGTACTATGCAGACTCCGTGACGGGCCGATTCACCATCTCCAGAGACAATTCCAAGAACACGGTGTATCTGCAAATGAACAGCCTGAGAGGTGTGGACACGGCTGTGTATTACTGT
>599_048
CAGGCGCAGCTGGTGGAGTCTGGGGGAGGCGTGGTCCAACCTGGGAGGTCCCTGGTCCTGTCCTCTGTAGCCTCTGGATTCAGCTTCAGTACCTATGCTATGCACTGGGTCCGCCAGGCTCCAGGCAAGGGGCTGGAGTGGGTGGCAGTTATATCATATGATGGAGGCAATAAATATTACGCGGACTCCGTGAAGGGCCGATTCAGCATCTCCAGAGACAATTCCAAGAACACGGTGTATTTGCAAATAAACAGTCTGAGAGCTGAGGACACGGCTGTTTATTACTGT
>249_048
CAAGTGCACCTGGTGGAGTCTGGGGGAGGCGTGGTCCAGCCTGGGAGGTCCCTGAGACTCTCCTGTGCAGCCTCTGGATTCAGTTTCCGTAATTATGCCATGGACTGGGTCCGCCAGGCTCCAGGCAAGGGGCTGGAGTGGGTGGCAGTCATATCATCTGATGGAAGTGATAAACACTATGCAGACTCCGTGAGGGGCCGATTCACCATCTCCAGAGACAATTCCAAGAACACGCTGTATCTGCAAATGAACAGTCTGAGAGTTGAGGACACGGCTGTCTATTACTGT
>488_119
CAGGTACACTTGGTGGAGTCTGGGGGAGGCGCGGTCCCGTCTGGGAGGTCACTCAGACTCTCCTGTGTAGCCTCTGGATTCACCTTCGGTGTCTATGATATCCACTGGGTCCGCCAGGCTCCAGGCAAGGGACTGGAGTGGGTGGCAAGTATATCATATGATGGAAGGGATAAATACCATTCATCTTTGGTGTGGGGCCGTCTCACCATCTCCAGAGACAATTCCAAGAGCACGCTGTTTTTGCAAATGAACAGCCTGCGAGCTGAGGACACGGCTCTCTATTACTGT
>440_119
CAGGTGCAGCTGGTGGAGTCTGGGGGAGGCGTGGTCCAGCCTGGGAGGTCCCTGACACTGTCCTGTGCAGCCTCTCAATTCAATTTTGCGAACTATGGCATGCACTGGGTCCGCCAGGCTCCAGGCAAGGGACTGGAGTGGGTGGCAAGTATATCAAATGATGGAACGAAGAAATATCATGCAGAATCCGTGTGGGACCGATTCAGCATCTCCAAAGACAATTCCAAGAACACACTGTTTCTACAAATGAATAGCCTGCGAGTTGAGGACACGGCCCTATATTTCTGT
>117_206
CAGGAGCAGCTGGTGGAGTCTGGGGGAGGCGTGGTCCCGCCTGGGAAGTCCCTGAGACTCTCCTGTGTAGCCTCTGGATTTTCCTTTGGTGCCTTTGGGATGCACTGGGTCCGCCAGGCTCCAGGGAAGGGGCTCGAGTGGGTGGCAGGTATATCATTTGTTGGAATTAAATACTATTATGCAGATTCCGTGAAGGGCCGATTCACCATATCAAGAGACAATTCCAAGAAGACGCTGTTTCTCCAAATGAACGGCCTGCGAGGAGACGACACGGCTCTTTATTATTGT
>472_119
CAGGTGCAGTTGGTGGAGTCTGGGGGAGGCGTGGTCCAGCCTGGGAGGTCCCTGAGACTCTCCTGTGCAGCCTCTGGATTCACCTTCAATAGATATAGTTTGCACTGGGTCCGCCAGGCACCAGGCAAGGGGCTGGAGTGGGTGGCATTTACATCATATGATGGAAGCAACAAATACTACCCAGACTCCGTGAAGGGCCGATTCACCATCTCCAGAGACAGTTCCAAGAACACGCTCTATCTGGAAATGAACAGCCTGCGACCTGAGGACACGGCTCTTTATTACTGT
>178_059
CAGGTGCAGCTGGTGGAGTCTGGGGGCGGCGTGGTCCAGCCTGGGACGTCCCTGAGACTCTCCTGTGCAGCCTCTGGATTCACCTTCAGTAACTATGCCATGGGATGGGTCCGCCAGGCTCCAGGCAAGGGGCTGGAGTGGGTGGCAGTTGTCTCCTATGATGGAAGTAAGAAATCTTATGCAGACTCCGTGAAGGGCCGATTCACCATCTCCAGGGACAATTCCAGGAACACACTGTATTTGCAACTGAACAGTCTGAGAGCTGAGGACACGGCTATGTTTTACTGT
>8_206
CAGGAGCAGCTGGTGGAGTCTGGGGGAGGCGTGGTCCCGCCTGGGAAGTCCCTGAAACTCTCCTGTGTAGCCTCTCGATTCAGCTTTGGTGCCTTTGGGATGCACTGGGTCCGCCAGGCTCCAGGGAAGGGGCTGGAGTGGGTGGCAGGTATCTCTTTTGCTGGAATTAAAAAATACTATGGAGATTCCGTGAAGGGCCGATTCTACATCTCCAGAGACAATTCCCAGAACACTCTGTTTCTCGAAATGAACGGCCTGCGAGGAGACGACACGGCCCGATACTACTGT
>470_048
CAGGTGCAGCTGGTGGAGTCTGGGGGAGGCGTGGTCCAGCCTGGGAGGTCCCTGAGACTCTCCTGTGCAGCCTCTGGATTCACCTTCAGCACCTTTGGCATGCACTGGGTCCGCCAGGCTCCAGGCAAGGGGCTGGAGTGGGTGGCACTTATATCACATGATGGAAATAATAAATACTATGCAGACTCCCTGAAGGGCCGATTCACCATCTCCAGAGAGAATTCCAAGAACACGCTGTTTCTGCAAATGAACAGCCTGAGAGCTGAGGACACGTCTGTGTATTACTGT
>590_119
CAGGTGCAGCTGGTGGAGTCTGGGGGAGGCGTGGTCCAGCCTGGGAAGTCCCTGAGACTCTCCTGTGCAGCCTCCGGATTCATCTTCAGTAGCTACTTTATGCACTGGGTCCGCCAGGCTCCAGGCAAGGGGCTGGAGTGGGTGGCAGTTGTAACAGATGATGGAAGTAAGAAATACTACGCAGACTCCGTGAAGGGCCGATTCACCATCTCCAGAGACTATTCCAAGAATACACTGTTTCTACAAATGAACAGACTGCGAGTTGAGGACACGGCCCTATATTTCTGT
>226_048
CAGGTGCAGCTGGTGGAGTCGGGGGGAGGCGTGGTCCAGCCTGGGAGGTCCCTGAGACTCTCCTGTGCAGCCTCTGGATTCACCTTCAGTAACTTTGGCTTCCACTGGGTCCGCCAGGCTCCAGGCAAGGGGCTGGAATGGGTGGCAGCTATATCATTTGCTGGAAATAATAAATACTATGCAGACTCCGTGAAGGGCCGATTCACCATCTCCAGAGAGAATTCCAAGAACATATTGTATCTGCAAATGAACAGCCTGAGAGGTGAGGACACGGCTGTGTATTACTGT
>141_119
CAGGTGCAGCTGGTGGAGTCTGGGGGAGGCGTGGTCCAGCCTGGGAGGTCCCTGAGACTCTCCTGTGCAGCGTCTGGATTCATCTTCAGGAGTTATGGCATGCACTGGGTCCGCCAGGCTCCAGGCAAGGGACTGGAGTGGGTGGCAAGTATATCAAATGATGGAACGAAGAGATATCATGCAGAATCCGTGTGGGACCGATTCAGCATCTCCAAAGACAATTCCAAGAACACACTGTTTCTACAAATGAATAGTCTGCGAGTTGAGGACACGGCCCTATATTTCTGT
>105_119
CAGATGCAGTTGGTGGAGTCTGGGGGAGGCGTGGTCCAGCCTGGGAGGTCCCTGACACTGTCCTGTGCAGCCTCTCAATTCAGTTTTGCGAATTATGGCATGCACTGGGTCCGCCAGGCTCCAGGCAAGGGACTGGAGTGGGTGGCAAGTATATCAAATGATGGAACGAAGAAATATCATGAAGAATCCGTGTGGGGCCGATTCACCATATCCAAAGACAATTCCAAGAACACACTGTTTCTACAAATGAACAGCCTGCGAATTGAGGACACGGCCCTATATTTCTGT
>518_038
CAGGTGCAGCTGGTGGAGTCTGGGGGAGGCGTGGTCCAGCCTGGGAGGTCCCTGAGACTCTCCTGTGCAGCCTCTGGATTCACCTTCAGTAACTATGCCATGGACTGGGTCCGCCAGGCTCCAGGCAAGGGGCTGGAGTGGGTGGCAGTTATATCATATGATGGAAGTAATAAATACTATGCAGACTCTGTGAAGGGCCGATTCACCATCTCCAGAGACAATTCCAAGAACACGCTGTATCTGCAAATGAACAGTCTGAGAGCTGAGGACACGGCTGTGTATTACTGT
>120_119
CAGGTGCAACTGCTGGAGTCTGGGGGAGGCGTGGTCCAGCCTGGGGGGTCCCTGAGACTCTCCTGTAAAGCCTCTCACTTCAGTTTTGATAGATATGGCATGCACTGGGTCCGCCAGGCCCCAGGCAAGGGGCTGGAGTGGGTGGCAGCAATTTCGTTTGATGGAGCTGATAAATACCATGCAGATAACGTGTGGGGCCGCCTCTCCATCTCCAGAGACAATTCCAAGAGCACTCTTTATCTACAAATGAACAGTCTGCGACCTGAGGACACGGCTGTCTATTTCTGT
>495_119
CAGGTGCACCTGGTGGCGTCTGGGGGAGGCGTGGTCCCGCCTGGGAGGTCCCTGACACTCTCCTGTGTAGCCTCTCAATTCACCTTTAGTGGTTGTGGCTTGCACTGGGTCCGCCAGGCTCCAGGCAAGGGGCTGGAGTGGGTGGCGTCTATATCCTTTGCTGGAACTAAAAAACACTATGGAAATTCCGTGAAGGGCCGATTCACCATCTCCAGAGACAATTCCAAAAACACGCTGTATCTGCAAATGAACAGCCTGCGACCTGAGGACACGGCTCTCTACTACTGT
>350_119
CAGATGCAGTTGGTGGAGTCTGGGGGAGGCGTGGTCCAGCCTGGGAGTTCCCTGACACTGTCCTGTGCAGCCTCTCAATTCACTTTTTCGAATTATGGCATGCACTGGGTCCGCCAGGCTCCAGGCAAGGGACTGGAGTGGGTGGCAAGTATATCAAATGATGGAACCAAGAAATATCATGGAGATTCCGTGTGGGACCGATTCACCATCTCCAGAGACAATTCCAAGAACACACTGTTTTTACAAATGAACAGCCTGCGAGCTGAGGACACGGCTCTATATTTCTGT
>653_119
CAGGTGCAGCTGGTGGAGTCTGGGGGAGGCGGGGTCCAGCCTGGGAGGTCCCTGAGACTCTCCTGTGCAGCCTCTGGATTCACCTTCAGAAGCTATGCTATGCACTGGGTCCGCCAGGCTCCAGGCAAGGGGCTGGAGTGGGTGGCAGTTATATCAAATGATGGAACGAAGAAATATCATGCAGAATCCGTGTGGGACCGATTCAGCATCTCCAAAGACAATTCCAAGAACACACTGTTTCTACAAATGAATAGCCTGCGAGTTGAGGACACGGCCCTATATTTCTGT
>200_119
CAGGTGCAGTTGGTGGAGTCCGGGGGAGGCGTGGTCCAGCCTGGGGAGTCCCTGAGAATCTCCTGTGCAGCCTCTCAATTCACGTTTAGTAGATATGGCATGCACTGGGTCCGTCAGGCTCCAGGCAAGGGACTGGAGTGGGTGGCAAGTATATCATTTGATGGAAGGGATAAATACCATTCATCTTTGGTGTGGGGCCGTCTCACCATCTCCAGAGACAATTCCAAGAGCACGCTGTTTTTGCAAATGAACAGTCTGCGAGCTGAGGACACGGCTCTCTATTACTGT
>507_048
GAGGTGCAACTGGTGCAGTCTGGGGGAGGCCTGGTCAAGCCTGGGGGGTCCCTGAGACTCTCCTGTGCAGCCTCTGGCTTCACTTTCAGTACTTACTCCATGAACTGGGTCCGCCAGGCTCCAGGGAAGGGGCTGGAGTGGGTGGCAGTTATATCATCTGATGGCAGTAGTAAAAACTATGCAGACTCCGTGAAGGGCCGATTCACCATCTCCAGAGACAACTCCAAGAACACGGTATCTCTGCAAATGAACAGTCTGCGACCTGAGGACACGGCTGTCTATTACTGT
>196_038
CAGGTGCAACTGGTGGAGTCGGGGGGAGGCGTGGTCCAGCCTGGGAGGTCCCTGAGACTCTCCTGTGCAGCCTCTGGATTCACTTTCAGTACCTATGCTATGCACTGGGTCCGCCAGGCTCCAGGCAAGGGGCTGGAGTGGGTGGCGGTTATATCATATGATGGAAGTCATAGTTACTACGCAGGCTCCGTGAAGGGCCGATTCACCACGTCCAGAGACAATTCCAAGAACACGCTGAATCTGCAAATGAACAGCCTGAGACCTGAGGACACGGCTCTGTATTACTGT
>489_048
CAGGTGCAGCTGGTGGAGTCTGGGGGAGGCGTGGTCCAGCCTGGGAGGTCCCTGAGACTCTCCTGTGCAGCCTCTGGATTCACCTTCAGTAGCTATGCTATGCACTGGGTCCGCCAGGCTCCAGGCAAGGGGCTGGAATGGGTGGCAATTATTTCATATGATGGAAGCAATAAATACTATGCAGACTCCGTGAAGGGCCGATTCACCATCTCCAGAGACAATTCCAAGGGCACGCTGTATCTGCAAATGGACGGCCCGAGACCTGAGGACACGGCTCTGTATTACTGT
>549_048
CAGGTGCAGCTGGTGGAGTCTGGGGGAGGCGTGGTCCAGCCTGGGAGGTCCCTAAGACTCTCCTGTGCAGCCTCTGGATTCAGCTTCAGCAAATATGGCATGCACTGGGTCCGCCAGGCTCCAGGCAAGGGGCTGGAGTGGGTGGCATTTGTAGCATTTGATGAAGGTGATAAATACTATGTGGACTCCGTGAAGGGCCGATTCACCATCTCCAGAGACAATTCCAAGAACACGCTGTCTCTGCAAATGAACAGCCTGAGAGCTGAAGACACGGCTGTGTATTACTGT
>511_119
CAGGTGCAGCTGGTGGAGTCTGGGGGAGGCGTGGCCCAGCCTGGGAGGTCCCTGAGACTCTCCTGTGCAGCCTCTGGATTCACCTTCAGAAGTTATGGCATGCACTGGGTCCGCCAGGCTCCTGGCAAGGGGCTAGAGTGGGTGGCAGTTATATCACTTGATGGAAGTAATAAATACTATGCAGACTCCGTGAAGGGCCGATTCAGCATCTCCAGAGACAATTCCAAGAACACACTGTATCTGCAAATGAACAGCCTGCGACCTGAGGACACGGCTGTGTATTACTGT
>316_048
GAGGTGCAGCTGGTGGAGTCTGGGGGAGGCTTGGTACAGCCTGGAGGGTCCCTGAGACTCTCCTGTGAAGCCTCTGGATTCAGCTTCAGCACTTATGAATTAAACTGGGTCCGCCAGGCTCCAGGCAAGGGGCTGGAGTGGGTGGCAGTTATATCATATGATGGAAGTAATTATTACTACGCAGACTCCGTGAAGGGCCGATTCACCATCTCCAGAGACAATTCCAAGAACACGCTGTATCTGCAAATGAACAGCCTGAGAGCTGAGGACACGGCTGTGTATTACTGT
>122_048
CAGGTGCAGCTGGCGGAGTCGGGGGGAGGCGTGGTCCAGCCTGGGAGGTCCCTGAGACTCTCCTGTGCAGCCTCTGGATTCACGTTCAGTATTTATGGCATGCACTGGGTCCGCCAGGCTCCAGGCAAGGGGCTGGAGTGGGTGGCATTTATATTATCTGATGGAACTGACAAATACTCTGCAGACTCCGTGAAGGGCCGATTCACCATCTCCAGAGACAATTCCAAGAACACGCTGTATCTGCAAATGAACAGCCTGAGAGCTGAGGACACGGCTGTGTATTATTGT
>189_119
CAGGTGCAGCTGGTGGAGTCTGGGGGAGGCGTGGTCCAGCCTGGGACGTCCCTGAGAATCTCCTGTGCAGCCTCTCAATTCACATTTAGTAGATATGGCATGCACTGGGTCCGCCAGGCTCCAGGCAAGGGGCTGGAGTGGGTGGCTAGTATTTCATATGATGGAAGAGATTACTACCACGCAGGTCGCGTGTGGGGCCGCTTCACCATCTCCAGAGACAATTCCAAGAACACACTATATCTACAAATGAACAGCCTGCGACCGGAAGACACGGCTCTCTATTTCTGT
>304_119
GAGGTGCAGCTGGTGGAGTCTGGGGGAGGCTTGGTCCAGACTGGGGGGTCCCTGAGACTCTCCTGTGCAGCCTCTGGATTCACCTTTAGTCGTTATGACATGAACTGGGTCCGCCAGGCTCCAGGGAAGGGGCTGGAGTGGGTGGCAAGTATATCAAATGATGGAAGTAAGAAATATCATGGAGATTCCGTGTGGGCCCGATTCACCATCTCCAGAGACAATTCCAAGAACACACTGTTTCTACAAATGAGCAGCCTGCGAGTTGAGGACACGGCTCTATATTTCTGT
>375_048
GAGGTGCAGCTGCTGGAGTCGGGGGGAGGCTTGGTACAGCCGGGGGGGTCTCTGAGACTCTCCTGTGCAGCCTCTGGATTCACCTTTAGCTCCTATGCCATGGACTGGGTCCGCCAGGCTCCAGGCAAGGGACTGGAGTGGGTGGCAGTTATCTCATCTGATGGAAGTAATAAAAACTATGCAGACTCCGTGAAGGGCCGATTCACCATCTCCAGAGACAATTCCAAGAACACGCTGTATCTGCAAATGAGCAGTCTGAGACCTGAGGACACGGCTGTCTATTACTGT
>503_038
GAGGTGCAGCTGGTGGAGTCTGGGGGAGGCTTGGTCCAGCCGGGGGGGTCCTTGAGACTTTCCTGTGCAGCCTCCGGATTCACCTTTAGTAGTTATTGGATGACCTGGGTCCGCCAGGCTCCAGGCAAGGGGCTGGAGTGGGTGGCAGTTATATCTGATGATGGAAATAATAAATACTATGCAGACTCCGTGAAGGGCCGATTCACCATCTCCAGAGACAATTCCAAGAACACGCTGTATCTGCAAATGAACAGCCTGAGAGTTGAGGACACGGCTGTGTATTACTGT
>298_048
GAAGTGCAGCTGGTGGAGTCTGGGGGAGGCTTGGTACAGCCTGGCAGGTCCCTGAGACTCTCCTGTGCAGCCTCTGGATTCAGCTTTGAGGATTATGCCATGCACTGGGTCCGCCAGGCTCCAGGCAAGGGGCTGGAGTGGGTGGCAGGTATATCATTTGCTGGAACTAAAAAATATTATGCAGACTCCGTGAAGGGCCGATTCACCATCTCCAGAGACAACTCCAAGAACGCGCTGTATCTGCAAATGAACAGCCTGCGCGCTGAGGACACGGCTCTGTATTACTGT
>115_038
GAGGTGCAGTTGGTGGAGTCTGGGGGAAGTGTGGTACGGCCTGGGGGGTCCCTGAGACTCTCCTGTGCAGCCTCTGGATTCACCTTTGATGATTCTGGCATGAGCTGGGTCCGCCAAGGTCCAGGGAAGGGGCTGGAGTGGGTGGCAGTTATATCATATGATGGAGGTAATAAATACTATGCAGACTCCGTGAAGGGCCGATTCACCATCTCCAGAGACAATTCCAAGAACACTCTGTATCTGCAAATGAACAGCCTGAGAGCTGAGGACACGGCTCTGTATTACTGT
>86_059
CAGGTGCAGCTGGTGGAGTCTGGGGGAGGCGTGGTCCAGGCTGGGAGGTCCCTGAGACTCTCCTGTGCAGCCTCTCAATTCACCTTTGGAAGCTATGGCATGCACTGGGTCCGCCAGGCTCCAGGCAAGGGGCTGGAGTGGGTGGCAGCTATATCATTTGCTGGAACTAAAATACATTATGCAGATTCCGTGAAGGGCCGATTCACCATCTCCAGAGACAACTCCAAGAACGCGCTCTATCTGCAAATGCACAGCCTGCGCGCTGAGGACACGGCTCTGTATTACTGT
>600_038
GAATTGCGGCTGGTGGAGTCTGGGGGAAACTTGGTACAGCCTGGGGGGTCCCTGACACTCTCCTGCGTGGCCTCTGGATTCACTTTTGATTCCTATGGCATGAGCTGGGTCCGCCAGGCTCCAGGCAAGGGGCTGGAGTGGGTGGCACTTATATCATATGATGAAAATAAAAAATACTATGCAGACTCCGTGAAGGGCCGATTCACCATCTCCAGAGAGAATTCCAAGAACACGCTGTATCTGCAAATGAACAGCCTGAGAGCTGAGGACACGGCTGTGTATTACTGT
>183_119
CAGGTGCAGCTGGTGGAGTCTGGGGGAGGCGTGGTCCAGCCTGGGAGGTCCCTGAGACTCTCCTGTGCAGCCTCTGGATTCACCTTCAGTAGCTATGCTATGCACTGGGTCCGCCAGGCTCCAGGCAAGGGGCTGGAGTGGGTGGCAGTTATATCATATGATGGAAGAGACTTCTACCACGCACGTTCCGTGTGGGGCCGCTTCACCATCTCCAGAGACAATTCCAAGAACACGCTGCATCTGCAAATGAACAGCCTGCGACCGGAAGACACGGCTCTCTATTTCTGT
>21_119
GAGGTGCGGCTGGTGGAGTCTGGGGGAGGCTTGGTACAGCCTGGGGGGTCCCTGAGACTCTCCTGTGCAGCCTCTGGATTCACCTTAAGTGATTACTACATGAGCTGGATCCGCCAGGCTCCAGGGAAGGGGCTGGAGTGGGTGGCGGCTATATCGTTTGCCGGAACTAAAAAACACTATGGAAATTCCGTGAAGGGCCGATTCACCATCTCCAGAGACAATTCCAAAAACACGCTCTATCTGGAAATGAATAGCCTGCGAGTTGAGGACACGGCTCTCTACTACTGT
>175_119
CAGGTGCAGCTGGGGGAGTCTGGGGGAGGCGTGGTCCAGCCTGGGAGGTCCCTGAGACTCTCCTGTGCAGCCTCTGGATTCACCTTCAGTACCTTTGCCATGCACTGGGTCCGTCAGGCTCCAGGCAAGGGGCTGGAGTGGGTGGCAGTTATATCATATGATGGAAGCAATAAGTACTACGCAGATTCCGTGAAGGGCCGATTCGCCATCTCCAGGGACAACGCCAAGAACTTACTTCATCTGCAAATGAACAGCCTGCGACCTGAGGACACGGCTCTCTATTACTGT
>513_119
GAAGTGCAGCTGGTGGAGTCTGGGGGAGGCTTGGTACAGCCTGGCAGGTCCCTGAGACTCTCCTGTGCAGGCTCTGGATTCACCTTTGTTGATTATGCCATGCACTGGGTCCGGCAAGTTCCAGGGAAGGGGCTGGAGTGGGTGGGTAGTATTTCATATGATGGAAGCGACAAATATCACACAAATTCCGTGTGGGGCCGATTCATCGTCTCCAGAGACAATTCCAAGAACACATTGTATCTGCAAATGAACAGCCTGCGACCTGAGGACACGGCACTTTATTATTGT
>363_119
CAGGTGCACCTGGTGGAGTCTGGGGGAGGCGTGGTCCAGCCTGGGAAGTCCCTGAGAATCTACTGTGCAGTCTCAGAGTTCACCTTCAGTAACTATGCCATGCATTGGGTCCGCCTGGCTCCAGGCAGGGGGCTGCAGTGGCTGGCAGTTATATCATATGATGGTTCTAAAAAATATTACGCAGACTCCTTGGAGGGCCGATTCACCATCTCCAAAGACAATTCCAAGAACACATTGTTTCTACAAATGAACAGCCTGCGAGTTGAGGACACGGCCCTATATTTCTGT
>43_119
CAGGTGCAGCTGGTGGAGTCTGGGGGAGGCGTGGTCCAGCCTGGGAGGTCCCTGAGACTCTCCTGTGCAGCCTCTGGATTCACCTTCAGTAACTATGCTATGCACTGGGTCCGCCAGGCTCCAGGCAAGGGGCTGGAGTGGGTGGCAGTTATAGCATATGATGGAGACAATAAATACTATGCAGACTCCGTGAAGGGCCGATTCACCATCTCCAGAGACAATTCCAAGAACACTCTGTATCTGCAAATGAACAGCCTGAGAGCTGAGGACACGGCTCTCTATTACTGT
>581_038
CTGGTGCAGTTGGTGGAGTCTGGGGGAGGCGTGGTCCAGCCTGGGAAGTCCCTGAGACTCTCCTGTGCAGCCTCTGGATTCACCTTCAGCAGTTATGCTATGCACTGGATCCGCCAGGCTCCAGGCAAGGGGCTGGAGTGGGTGGCAGTTATATCAGATGATGGAAGTATTAAAAACTACGCAGACTCCGTGAAGGGCCGATTCACCATATCCAGAGACACTTCCAAGAAATTGATGTATCTGCAAATGAACAGCCTGAGCGCTAATGACACGGCTGTCTATTACTGT
>614_048
GAAGTGCAGCTGGTGGAGTCTGGGGGAGGCTTGGTACAGCCTGGCAGGTCCCTGAGACTCTCCTGTGCAGCCTCTGGATTCACCTTTGATGATTATGCCATCCACTGGGTCCGGCAAGCTCCAGGCAAGGGGCTGGAGTGGGTGGCACTTATATCATATGATGGAACTGATAAATATTATGCAGACTCCGTGAAGGGTCGCTTCACCATCTCCAGAGACAATTCCAAGAACACGCTGTATCTGCAAATGAACAGCCTGAGAGTTGAGGACACGGCTGTGTATCACTGT
>246_048
CAGGTGCAGCTGGTGGAGTCTGGGGGAGGCGTGGTCCAGCCTGGGAGGTCCCTGAGACTCTCCTGTGCAGCCTCTGGATTCATTTTCACTCACTATGCCATGGACTGGGTCCGCCAGGCTCCAGGCAAGGGGCTGGAGTGGGTGGCAGTTATATCATCTGATGGCAGTAGTAAAAACTATGCAGACTCCGTGAAGGGCCGATTCACCATCTCCAGAGACAACTCCAAGAACACGGTATCTCTGCAAATGAACAGTCTGCGACCTGAGGACACGGCTGTCTACTACTGT
>464_059
CAGGTGCAGCTGGTGGAGTCGGGGGGAGGCGTGGTCCAGCCTGGGAGGTCCCTGAGACTCTCCTGTGCAGCGTCTGGATTCACCTTCAGCAGCTATGGCATGCACTGGGTCCGCCAGGCTCCAGGCAAGGGGCTGGAGTGGGTGGCAGGTATTTCATTTGCTGGAATCAATAAATACTACGGAAATTCCGTGAAGGGCCGATTCACCATCTCCAGAGACAATTCCAGGAACACTCTGTATCTGCAAATGAACAGCCTGCGAGCTGAGGACACGGCTCTGTATTATTGT
>214_119
CAGGTGCAGCTGGTGGAGTCTGGGGGAGGCGTGGTCCAGCCTGGGAGGTCCCTGAGAATCTCCTGTGCAGCCTCTCAATTCACATTTAATAGATATGGCATGCACTGGGTCCGCCAGGCTCCAGGCAAGGGGCTGGAGTGGGTGGCAAGTATATCATATGATGGAAGCGATAAATACCACGCAGGTCTCGTGTGGGGCCGCTTCATCATTTCCAGAGACAATTCCAAGAACACACTGTATCTGCAAATGAACAGCCTGCGAGCTGAGGACACGGCACTTTATTATTGT
>307_059
CAGGTGCAGCTGGTGGAGTCTGGGGGAGGCGTGGTCCAGCCTGGGAGGTCCCTGAGACTCTCCTGTGCAGCCTCTGGATTCACGTTCAGTAAATATGCCATGCACTGGGTCCGCCAGGCTCCAGGCAAGGGGCTGGAGTGGGTGGCATTTGTAGCATTTGATGAAAGTGATAAATACTATGTGGACTCCGTGAAGGGCCGATTCACCATCTCCAGAGACAATTCCAAGAACACGCTGTCTCTGCAAATGAACAGCCTGAGAGCTGAGGACACGGCTGTCTATTACTGT
>412_048
CAGGTGCAGCTGGTGGAGTCTGGGGGAGGCGTGGTCCAGCCTGGGAGGTCCCTGAGACTCTCCTGTGCAGCCTCTGGATTCACTTTCACTCACTTTGCCATGGACTGGGTCCGCCAGGCTCCAGGCAAGGGGCTGGAGTGGGTGGCAGTTATATCATCTGATGGCAGTAGTAAAAACTATGCAGACTCCGTGAAGGGCCGATTCACCATCTCCAGAGACAATTCCAAGAACACGGTATCTCTGCAAATGAACAGTCTGAGACCTGAGGACACGGCTGTCTATTACTGT
>16_048
CAGGTGCAGCTGGTGGAGTCTGGGGGAGGCGTGGTCCAGCCTGGGAGGTCCCTGAGACTCTCCTGTGCAGTCTCTGGATTCACCTTCAGTAAATTTCCCATGCACTGGGTCCGCCAGGCTCCAGGCAAGGGGCTGGAGTGGGTGGCAGTTATATCATATGATGGAAATAAGAAATATTATGTCGACTCCGCGAAGGGGCGATTCACCATCTCCAGAGACAATTCCAGGAAAACGCTGTATCTGCAAATGACCGGCCTGAGACCTGAGGACACGGCTGTGTATTACTGT
>673_059
CAGATGCAGCTGGTGGAGTCTGGGGGAGGCGTGGTCCAGCCTGGGGGGTCCCTGAGACTCTCCTGTGCAGCCTCTGGATTCAGTTTCAGTTACTATGCCATGGACTGGGTCCGCCAGGCTCCAGGCAAGGGGCTGGAGTGGGTGGCCTTTATATCATCTGATGGAAGTGATAAAAACTATGCAGACTCCGTGAAGGGCCGATTCACCATCTCCAGAGACAATTCCAAGAACACGCTGTATTTGCAAATGAACAGTCTGAGAGCTGAGGACACGGCTGTCTATTACTGT
>192_059
GAGGTGCATCTGGTGGAGTCTGGGGGAGGCCTGGTCAAGCCTGGTGGGTCCCTCAGACTCTCCTGTGCAGCCTCTGGATTCACCTTCAGTACCTATAGCATGAACTGGGTCCGCCAGGCTCCAGGCAAGGGGCTGGAGTGGGTGGCATTCGTAGCATTCGATGAAAGTGATAAATACTATGCGGACTCCGTGAAGGGCCGATTCACCATCTCCAGAGACAATTCCAAGAACACGCTGTCTCTGCAAATGAACAGCCTGAGAGTTGAGGACACGGCTATATACTACTGT
>401_119
CTGGGGCGCCTCGTGGCGTCTGGGGGAGGCGTGGTCCCGCCTGGGAGGTCCCTGACACTCTCCTGTGTAGCCTCTCAATTCACCTTTAGTGGTTGTGGCTTGCACTGGGTCCGCCAGGCTCCAGGCAAGGGGCTGGAGTGGGTGGCGTCTATATCGTTTGCCGGAACTAAAAAACACTATACAAATTCCGTGAGGGGCCGATTCACCATCTCCAGAGACAATTCCAAAAATACGGTGTATCTGCAAATGAACAGCCTGCGAGCTGAGGACACGGCTCTCTACTACTGT
>267_119
GACGTACAGTTGGCGGAGTCTGGGGGAGGGTTGGTACAGCCTGGAGGGTCCCTGAGACTCTCCTGTGTAGCGTCTGGATTCACCTTCAGTAGTTTTGAAATGCACTGGGTCCGCCAGGCTCCAGGCAAGGGACTGGAGTGGGTGGCAAGTATATCAAATGATGGAACGAAGAGATATCATGCAGAATCCGTGTGGGACCGATTCAGCATCTCCAAAGACAATTCCAAGAACACACTGTTTCTACAAATGAATAGTCTGCGAGTTGAGGACACGGCCCTATATTTCTGT
>537_048
GAGGTGCAGTTGGTGGAGTCTGGGGGAGGCTTGGTCCAGCCTGGGGGGTCCCTGAGACTCTCCTGTGCAGCCTCTGGACTCACCGTCAGTGACACCTACATGAACTGGCTCCGCCAGGCTCCAGGGAAGGGGCTGGAGTGGGTGGCAGTTGTGTCATCTGACGGAAGTAATAAAAACTATGCAGACTCCGTGAAGGGCCGATTCACCATCTCCAGAGACAATTCCAAGAACACGGTGTATTTGCAAATGAACAGTCTGAGAGCTGAGGACACGGCTGTTTATTACTGT
>478_206
CAGGAGAAATTGGTGGAGTCCGGGGGAGGCGCGGTCCAGCCTGGGGGGTCCCTCCGACTCTCATGTGTAGCCTCTGGGTTCACCTTTAATGGCTTTGGAATGCACTGGGTCCGCCAGGCTCCAGGGAAGGGACTGGAGTGGGTGGCGACTATCTCATTTTCTGGAGTTAAAAAGTACTATGGTACTTCCGCGAAGGGCCGATTCTTCATCTCCAGAGAAAATTCCAAGAACACGCTGTATCTCCAAATGAACGGCCTGCGAGGAGAGGACACGGCTCTGTATTACTGT
>85_119
CAGGTGCAGCTGGTGGAGTCTGGGGGAGGCGTGGTCCAGCCTGGAAAGTCCCTGAGACTCTCCTGTGCAGCCTCTCGATTCACCTTTAATAGATATGGCATGCACTGGGTCCGCCAGGCTCCAGGCAAGGGGCTGGAGTGGGTGGCAGCCATATCATTTGATGGGACTGATAAATACCATTCAGATGACGTGTGGGGCCGCTTCACCATCTCCAGAGACAATTCCAAGAACACGCTGTATCTGCAAATGAACAGCCTGAGAGCTGAGGACACGGCTGTGTATTACTGT
>157_119
CAGGCGCAGCTGGTGGAGTCTGGGGGAGGCGTGGTCCAGCCTGGGAGGTCCCTGGGACTCTCCTGTGCGGCCTCTAAATTCTCCCTTAGTAGTTATGGCATGCACTGGGTCCGCCAGGCTCCAGGCAGGGGGCTGGAGTGGGTGGCAGGCATATCGTTTGCTGGAACTAAGAAGTACTATGCAGACTCCGTGAGGGGCCGTTTCAGCGTCTCCACAGACATTTCCAAGAACACCCTATATCTGCAAATGAACAGCCTGCGACCTGCGGACACGGCTCTCTATTTCTGT
>493_059
CAGGTGCACCTGGTGGAGTCTGGGGGAGGCGTGGTCCAGCCTGGGAGGTCCCTGAGACTCTCCTGTGCAGCCTCTCAATTCACCTTTAGTAGCTATGGCATGCACTGGGTCCGCCAGGCTCCAGGCAAGGGGCTGGAGTGGGTGGCAGGTATTTCATTTGCTGGAACTAATAAATACTATGCAGATTCCGTGAAGGGCCGTTTCACCGTCTCCAGAGACAATTCCAAGAACACGCTGTATGTGCAAATGAACAGCCTGCGAGCTGAGGACACGGCTCTGTATTACTGT
>399_206
CAGGAGCAGCTGGTGGAGTCGGGGGGAGGCGTGGTCCCGCCTGGGAAGTCCCTGAGACTCTCCTGTGCAGCCTCTGGATTCAGTTTTGGTGCCTTTGGGATGCACTGGGTCCGCCAGGCTCCAGGGAAGGGCCTGGAGTGGGTGGCAGGCATCTCATTTGTTGGTATTAAATACTATTATGCAGACTCCGTGAAGGGCCGATTCACCATCTCAAGAGACAATTCCAAGAATACGGTGTTTCTCCAAATGAACGGCCTGCGAGGAGACGACACGGGTCGATATTACTGT
>142_059
CAGGTGCAGCTGGTGGAGTCGGGGGGAGGCGTGGTCCAGCCTGGGAGGTCCCTGAGACTCTCCTGTGCAGCCTCTCAATTCACCTTTAGTAGCTATGGCATGCACTGGGTCCGCCAGGCTCCAGGCAAGGGGCTGGAGTGGGTGGCAGCTATTTCATTTGCTGGAATCAAGAAACATTATGCAGATTCCGTGAAGGGCCGATTCACCATCTCCAGAGACAATTCCAAGAACATGGTTTTTCTGCAAATGAACAGCCTGCGAGCTGAGGACACGGCTCTGTATTACTGT
>636_059
CAGGTGCAGCTGGTGGAGTCGGGGGGAGGCGTGGTCCAGCCTGGGAGGTCCCTGAGACTCTCCTGTGCAGCCTCTCAATTCACCTTCAGTAACTATGGCATGCACTGGGTCCGCCAGGCTCCAGGCAAGGGGCTGGAGTGGGTGGCAAGTATTTCATTTGCTGGAATCAAAAAACACTATACAGATTCCGTGAAGGGCCGATTCACCATCTCCAGAGACAATTCCAAGAACACGCTGTTTCTGCAAATGAACAGCCTGCGAGCTGAGGACACGGCTCTGTATTACTGT
>56_059
CAGGTGCAGCTGGTGGAGTCGGGGGGAGGCGTGGTCCAGCCTGGGAGGTCCCTGAGACTCTCCTGTGCAGCCTCTGGATTCAGCTTCAGTAACTTTGGCTTCCACTGGGTCCGCCAGGCTCCAGGCAAGGGGCTGGAATGGGTGGCAGCTATTTCATTTGTTGGAAATAAGAAATACTATGCAGAATCTGTGAAGGGCCGATTCACCATCTCCAGAGAGAATTCCAAGAACATGTTGTTTCTGCAAATGAACAGCCTGAGAGGTGAGGACACGGCTGTGTATTACTGT
>450_048
CAGGTGCATCTGGTGGAGTCTGGGGCAGGCGTGGTCCAGCCTGGGGGGTCCCTGAGACTCTCCTGTGCAGTCTCTGGATTCACGTTCAATAGTTATGGCATGCACTGGGTCCGCCAGGCTCCAGGCAAGGGGCTGGAGTGGGTGGCGGTTATTTCATATGATGGAAGTGATAAATACTATGCAGACTCCGTGAAGGGCCGATTCACCATCTCCAGAGACAGTTCCAAGAACACTCTGTATCTGCAAATGAACAGCCTGAGAGTTGAGGACACGGCTGTTTATTACTGT
>302_119
CAGGTACAATTGGTGGAGTCCGGGGGAGGCGTGGTCCACCCTGGGAGGTCACTGAGACTCTCCTGCGCAGCGTCTGGATTCAGTTTCGGTAATTTTGGCATGCACTGGGTCCGCCAGGCTCCCGGCAAGGGACTGGAATGGGTGGCAAGTATATCAAATGATGGAACGAAGAAATATCATGCAGAATCCGTGTGGGACCGATTCAGCATCTCCAAAGACAATTCCAAGAACACACTGTTTCTACAAATGAATAGCCTGCGAGTTGAGGACACGGCCCTATATTTCTGT
>598_206
CAGGAGAAATTGGTGGAGTCCGGGGGAGGCGCGGTCCAGCCTGGGGGGTCCCTCCGACTCTCATGTGTAGCCTCTGGGTTCACCTTTAATGGCTTTGGAATGCACTGGGTCCGCCAGGCTCCAGGGAAGGGACTGGAGTGGGTGGCGACTATCTCATTTTCTGGANNNNNNNNNNNNNNNNNNNNNNNNNNNNNNNNNNNNGTNTACATCTCCAGAGAAAATTCCAAGAACACGCTGTATCTCCAAATGAACGGCCTGCGAGGAGAGGACACGGCTCTGTATTACTGT
>211_119
CAGGTAAAACTGGTGGAGTCCGGGGGAGGCGTGGTCCCGCCTGGGAAGTCCCTGAGGCTCTCCTGTACAGCCTCGCAATTCACGTTTAGTAATTTTGGCATGCACTGGGTCCGCCAGGCTCCAGGCAAGGGGCTGGAGTGGGTTGCAAGTATATCATTTGTTGGTATTAAAACACACTATGCGAATTCCGTGAGGGGCCGATTCACCATCTCCAGAGACCAGTCCAAGAACACCCTTTATCTGCAAATGAACAGCGTGCGAGTTGAGGACACGGGTCGATATTACTGT
>550_119
CAGGTGCAGTTGGTGGAGTCCGGGGGAGGCGTGGTCCAGCCTGGGAGGTCCCTGAGAGTCTCCTGTGCAGCCTCTCATTTCACCTTTAGCAGATATGGCATGCACTGGGTCCGCCAGGCCCCAGGCAAGGGGCTGGAGTGGGTGGCAAGTATATCATATGATGGAAGAGACTTCTACCACGCACGTTCCGTGTGGGGCCGCTTCGCCATCTCCAGAGACAATTCCAAGAACACGCTGCATCTGCAAATGAACAGCCTCCGAACTGAGGACACGGCTCTCTATCACTGT
>373_059
CAGGTGCTACTGGTGGAGTCGGGGGGAGGCGTGGTCCAGCCTGGGAGGTCCCTGAGACTCTCCTGTGCAGCCTCTCAATTCACCTTTAGTAACTTTGGCATGCACTGGGTCCGCCAGGCTCCAGGCAAGGGTCTGGAGTGGGTGGCAGGTATTTCATTTGTTGGAATCAAAAAATACTATGCAGGATCCGTGAAGGGCCGATTCACCATCTCCAGAGACAATTCCAAGAACACGCTGTATCTACAAATGAACAGCCTGCGAGCTGAGGACACGGCTCTGTATTACTGT
>341_048
CAGGTGCAGCTGGTGGAGTCTGGGGGAGGCGTGGTCCAGCCTGGGGGGTCCCTGAGACTCTCCTGTGTAGTGTCTGGATTCACCTTCAGTAGTTATGGCATGCACTGGGTCCGCCAGGCTCCAGGCAAGGGGCTGGAGTGGGTGTCATTTATACGATTTGATGGGAATTATGAATACTATGTGGATTCCGTGAAGGGCCGATTCACCATCTCCAGAGACAATTCCAAGAACACGGTGTATCTGCAAATGGACAGTCTGAGAGCTGAGGACACGGCTGTGTATTACTGT
>230_048
CAGGTGCAGCTGGTGGAGTCTGGGGGAGGCGTGGTCCAGCCTGGGGGGTCCCTGAGACTCTCCTGTGCAGCGTCTGGATTCACCTTCAGTAGTTATGGCATGCACTGGGTCCGCCAGGCTCCAGGCAAGGGGCTGGAGTGGGTGGCATTTATGCGGTTTGATGGAAGCAATAGATACTATGGAGACTCCGTGAAGGGCCGATTCACCATCTCCAGAGACAATTCCAAGAACACGCTGTATCTGCAAATGAACAGCCTGCGAACTGAGGACGCGGCTCTGTATTACTGT
>68_059
CAGGTGCAGTTGGTGGAGTCTGGGGGAGGCGTGGTCCAGCCTGGGAGGTCCCTGAGACTCTCCTGTGCAGCCTCTGGATTCACGTTCAACCAACATGGCATGCACTGGGTCCGCCAGGCTCCAGACAAGGGGCTGGAGTGGGTGGCATTTGTGGGTTTTGATGAAAGTGAAAAATACTATGCGGACTCCGTAAAGGGCCGATTCACCATCTCTAGAGACAATTCCAAGAACACGCTGTCTCTGCAAATGAACAGCCTGAGACCTGAGGACACGGCTGTGTATTACTGT
>171_206
CAGGAGAAATTGGTGGAGTCCGGGGGAGGCGCGGTCCAGCCTGGGGGGTCCCTCCGACTCTCATGTGTAGCCTCTGGGTTCAGTTTTAGTGGCTATGGAATGCACTGGGTCCGCCAGGCTCCAGGGAAGGGGCTGGAGTGGCTGGCGACTATTTCATTCTCTGGAGTTAAAAAGTACTATGGTACTTCCGCGAAGGGCCGATTCTACATCTACAGAGACAATACCAAGAACACGATGTATCTCGAAATGAACGGCCTGCGAGGAGAGGACACGGCTCTATATTATTGT
>224_119
CAGGTGCAGCTGGTGGAGTCTGGGGGAGGCGTGGTCCAGCCTGGAAAGTCCCTGAGACTCTCCTGTGCAGCCTCTCGATTCACCTTTAATAGATATGGCATGCACTGGGTCCGCCAGGCTCCAGGCAAGGGGCTGGAGTGGGTGGCAGCCATATCATTTGATGGGACTGATAAATACCATTCAGATGACGTGTGGGGCCGCTTCACCATCTCCAGAGACAATTCCAAGAACACACTGTATCTGCAAATGAACAGCCTGCGACCTGAGGACACGGCTCTCTATTACTGT
>310_038
CTGGTGCAGTTGGTGGAGTCTGGGGGAGGCGTGGTCCAGCCTGGGAAGTCCCTGAGACTCTCCTGTGCAGCCTCTGGATTCACCTTCAGCAGTTATGCTATGCACTGGATCCGCCAGGCTCCAGGCAAGGGGCTGGAGTGGGTGGCAGTTATATCAGATGATGGAAGTATTAAAAACTACGCAGACTCCGTGAAGGGCCGATTCACCATATCCAGAGACAATTCCAAGAACACGCTGTATCTGCAAATGAACAGCCTGAGAGCTGAGGACACGGCTGTGTATTATTGT
>411_038
CAGGTGCAGTTGGTGGAGTCTGGGGGAGGCGTGGTCCAGCCTGGGAGGTCCCTGAGACTCTCCTGTGTAGCCTCTGGATTCACCTTCAGTAACTACGCTATGTACTGGGTCCGCCAGGCTCCAGGCAAGGGGCTGGAGTGGGTGACAATTATATCATTTGATGGAAGCAATCAATACTACGCTGACTCCGTGAAGGGCCGATTCACCATCTCCAGAGAGAATTCCAAGAACACGCTGTATCTGCAAATGAACAGCCTGAGAGCTGAGGACACGGCTGTGTATTACTGT
>315_048
CAGGTGCAACTGGTGGAGTCTGGGGGAGGCGTGGTCCAGCCTGGGAGGTCCCTGAGACTCTCCTGTGCAGCCTCTGGATTCACCTTCAGTGCCTATACTGTACACTGGGTCCGCCAGGCTCCAGGCAGGGGGCTGGAGTGGGTGTCAGTTATATCATATGATGATCGCAATAAATACTACGCACATTCCGTGAAGGGCCGATTCACCATCTCCAGAGACAATTCCAAGAACACACTATATCTGCAAATGAACAGCCTGAGACGTGAGGACACGGCTGTGTATTACTGT
>580_059
CAGGTGCAGCTGGTGGAGTCTGGGGGAGGCGTGGTCCAGCCTGGGAGGTCCCTGAGACTCTCCTGTGCAGCCTCTGGATTCACCTTCAGTAGTTATGGCATGCACTGGGTGCGCCAGGCTCCAGGCAAGGGGCTGGAGTGGGTGGCAGTTATATCATATGATGGAAGTAACAAATACTATGTAGACTCCGTGCAGGGCCGATTCACCATCTCCAGAGACAATTCCAAGAACACGATGTTTCTGCAAATGAACAGCCTGAGAACTGAGGACACGGCTGTGTATTATTGT
>112_048
CAGGTACAGTTGGTGGAGTCTGGGGGAGGCGTGGTCCAGCCTGGGATGTCCCTGAGACTCTCCTGTGCAGCCTCCGGATTCACCTTCAGTAACTTTGGCATGCACTGGGTCCGCCAGGCTCCAGGCAAGGGGCTGGAGTGGGTGGCAGTTATTTCACATGATGGAAATAATAAATACTATCCAGACTCCGTGCAGGGCCGGTTCACCATCTCCAGAGAGAATTCCAAGAACACGCTGTATCTGCAAATGAACAGCCTGAAACCTGAGGACACGGCTGTTTATTTCTGT
>414_059
CAGGTGCAGCTGGTGGAGTCTGGGGGAGGCGTGGTCCAGCCTGGGAGGTCCCTGAGACTCTCCTGTACAGCCTCTGGATTCACCTTCAGGAGTTATGCCATACACTGGGTCCGCCAGGCTCCAGGCAAGGGACTGGAGTGGGTGGCTCTTATTTCATATGATGGAAGTAATAAATATTATGCAGACTCCGTGAAGGGCCGATTCACCATCTCCAGAGACAATTCCAAGAACACGCTATATTTGCAAATGAACAGCCTGACATCTGAGGACACGGCTGTGTATTACTGT
>250_048
CAGGTGCAGCTGGTGGAGTCTGGGGGAGGCGTGGTCCAGCCTGGGAGGTCCCTGAGACTCTCCTGTGCAGCCTCTGGATTCACGTTCACTAGCTATGCTATCCACTGGGTCCGCCAGGCTCCAGGCAAGGGGCTGGAGTGGGTGGCAGTCATATCATATGATGGAAGTAAGAAAAACTACGCAGACTCCGTGAAGGGCCGATTCACCATCTCCAGAGACAATTCCAAGAACACGCTGTATGTGCAAATGAACAGCCTGAGAGCTGAGGACACGGCTGTCTATTACTGT
>49_038
GAAGTGCAGCTGGTGGAGTCTGGGGGAGGCTTGGTACAGCCTGGCAGGTCCCTGAGAGTCTCCTGTGCAGCCTCTGGATTCACCTTTGAAGATTATGCCATGCACTGGGTCCGGCAAGCTCCAGGGAAGGGCCTGGAGTGGGTGGCAGTTATATCTGATGATGGAAATAATAAATACTATGCAGACTCCGTGAAGGGCCGATTCACCATCTCCAGAGACAATTCCAAGAACACGCTGTATCTGCAAATGAACAGCCTGAGAGTTGAGGACACGGCTGTGTATTACTGT
>324_038
CAGGCGCAGTTGGTGGAGTCTGGGGGAGGCGTGGTCCAGCCTGGGAGGTCCCTGAGACTCTCCTGTGCAGCCTCTGGATTCACCTTCAGTAACTTTGCCATGCACTGGGTCCGCCAGGCTCCAGGCAAGGGGCTGGAGTGGGTGGCGGTGATGTCAGATGATGGAAGTAATAAATACTATGCAGACTCCGTGAAGGGCCGATTCACCATCTCCAGAGACAATTCCGAGAACACGCTGTATCTGCAAATGAACAGTCTGAGAGCTGAGGACACGGCTGTGTATTACTGT
>11_059
CAGGTGCAGTTGGTGGAGTCTGGGGGAGGCGTGGTCCAGCCTGGGAGGTCCCTGAGACTCTCCTGTGTAGCCTCTGGATTCAGCTTCAGTAGCTATGGCATGGCCTGGGTCCGCCAGGCCCCAGGCAAGGGGCTGGAGTGGGTGACAGTGATATCGTTTGCTGGAGTGAAGACATACTATGCAGACTCCGTGAAGGGCCGATTCACCATTTCCAGAGACAATTCCAAGGGCACGCTATATCTTCAAATGGACGGCCTGAGACCTGAGGACACGGCTCTCTATTACTGT
>332_206
CAGGAGAAATTGGTGGAGTCCGGGGGAGGCGCGGTCCAGCCTGGGGGGTCCCTCCGACTCTCATGTGTAGCCTCTGGGTTCACTTTCAGTGGCTTTGGAATGCACTGGTTCCGCCAGGCTCCAGGGAAGGGGCTGGAGTGGGTGGCGACTATCTCATTTTCTGGAATTAAAAAGTACTATAATACTTCCGCGAAGGGCCGCTTCTTCATCTCCAGAGACAACACCAAGGACACGCTGTATCTCCAAATGGACGGCCTGCAAGAGAAGGACACGGCTCTGTATCTCTGT
>492_119
GAGGTGCAGCTGGTGGAGTCTGGCGGAGGCTTGATCCAGCCTGGGAGGTCCCTGAGACTCTCCTGTGCAGCCTCTGGGTTCACCGTCAGTAGCAACTTCATGACCTGGGTCCGCCAGGCTCCAGGGAAGGGGCTGGAGTGGGTGGCAAGTATATCAAATGATGGAACGAAGAAATATCATGCAGAATCCGTGTGGGACCGATTCAGCATCTCCAAAGACAATTCCAAGAACACACTGTTTCTACAAATGAATAGCCTGCGAGTTGAGGACACGGCCCTATATTTCTGT
>463_048
CAGGTGCAGCTGGTGGAGTCTGGGGGAGGCGTGGTCCAGCCTGGGAGGTCTCTGAGACTCTCCTGTGGAGCCTCTGGATTCACCTTCAGCAGCTATGCTATGCACTGGGTCCGCCAGGCTCCGGGCAGGGGGCTGGAGTGGGTGGCATTTACATCATCTGATGGAAGTAATAAAAACTATGGAGACTCCGTGAAGGGCCGATTCACCATCTCCAGAGACAATTCCAAGAACACGCTGTTCCTGCAAATGAACAGTCTGAGAGCTGAGGACACGGCTTTGTATTACTGT
>213_038
CAGGTGCAGCTGGTGGAGTCTGGGGGAGGCGTGGTCCAGCCTGGGGGGTCCCTGAGACTCTCCTGTGCAGCGCTGGATTTCCCTTTCAGCAGCTTTGGCATGCACTGGGTCCGCCAGACTCCAGGCAGGGGGCTGGAGTGGGTGGCGATTATATGGTCTGATGGAAGTAATAGATACTATGTAGACTCCGTGAAGGGCCGATTCACCATCTCCAGAGACAATTCCAAGAACACCCTGTATCTGCAAATGAACAGCCTGAGACCTGACGACACGGCTGTGTATTACTGT
>318_119
CAGGTGCGGCTGGTGGAGTCTGGGGGAGGCGTGGTCCAGCCTGGGAGGTCCCTGAGAATCTCCTGTGCAGCCTCTCAATTCATGTTTAGTAGATACGGCATGCACTGGGTCCGCCAGGCTCCAGGCAAGGGGCTGGAGTGGGTGGCAAGTATATCATATGATGGAACGGATAAATACCACGCAGATCTCGTGTGGGGCCGCTTCACCATTTCCAGAGACAATTCCAAGAACACGCTGTATCTGCAAATGAACAGCCTGCGAGCTGAGGACACGGCTCTCTATTACTGT
>544_048
CAGGTGCAGCTGGTGGAGTCTGGGGGAGGCGTGGTCCAGCCTGGGAGGTCCCTGAGACTCTCCTGTGCAGCCTCTGGATTCACCTTCAGTAACTATGGCATGCACTGGGTCCGCCAGGCTCCAGGCAAGGGGCTGGAGTGGGTGGCACTTATATCACATGATGGAAGTAATAAAAACTTTGCAGACTCCGTGAAGGGCCGATTCACCATCTCCAGAGACAATTCCAAGAACACACTATATCTGCAAATGAACAGCCTGAGAACTGAGGACACGGCTATATATTACTGT
>70_059
CAGGTGCAGCTGGTGGAGTCTGGGGGAGGCGTGGTCCAGCCTGGGAGGTCCCTGAGACTCTCCTGTACAGCCTCTCAATTCAGCTTTAGTAGCTATGGCATGCACTGGGTCCGCCAGGCTCCAGGCAAGGGGCTGGAGTGGGTGGCAGCCATTTCATTTGCTGGAACTAAAAAATACTATGTAGGTACCGTGAAGGGCCGATTCACCATCTCCAGAGACAATTCCAAGAACACGCTGTATTTGCAAATGAACAGCCTGCGAGCTGAGGACACGGCTCTGTATTATTGT
>505_048
CAGGTGCAGCTGGTGGAGTCTGGGGGAGGCGTGGTCCAGCCTGGGAGGTCCCTGAGACTCTCCTGTACAGCCTCTGGATTCACCTTCAGGAGTTATGCCATGCACTGGGTCCGCCAGGCTCCAGGCAAGGGGCTGGAGTGGGTGGCTCTTATTTCATATGATGGAAGTAATAAATATTATGCAGACTCCGTGAAGGGCCGATTCACCATCTCCAGAGACAATTCCAAGAACACGCTATATTTGCAAATGAACAGCCTGACATCTGAGGACACGGCTGTGTATTACTGT
>90_038
CAGGTGCAGCTGGTGGAGTCTGGGGGAGGCGTGGTCCAGCCTGGGAGGTCCCTGAGACTCTCCTGTGCAGCCTCTGGATTCACCTTCAGTAGCTTTGGCATGCACTGGGTCCGCCAGTCTCCAGGCAAGGGGCTGGAGTGGGTGGCAGTTATATCATATGATGGAAATAATAAATACTATGCAGACTCCGTGAAGGGCCGATTCACCATCTCCAGAGAGAATTCCAAGAACACGCTCTATCTTCAAATGAACAGCCTGAGAACTGACGACACGGCTGTGTATTACTGT
>337_119
CAGGTGCAGCTGGTGGAGTCTGGGGGAGGCGTGGTCCAGCCTGGGAGGTCCCTGAGACTCTCCTGTGCAGCCTCTGGATTCACCTTCAGTAGCTATGCTATGCACTGGGTCCGCCAGGCTCCAGGCAAGGGGCTGGAGTGGGTGGCAGTTATATCATATGATGGAAGTAATAAATACTACGCAGACTCCGTGAAGGGCCGATTCACCATCTCCAGAGACAATTCCAAAAACACGGTGTATCTGGAGATGAACAGCCTGCGAGCTGAGGACACGGCTCTCTACTACTGT
>605_119
CAGGTGCACCTGGTGGAGTCTGGGGGAGGCGTGGTCCAGCCTGGGACGTCCCTGAGACTCTCCTGTGTAGCCTCTGGATTCACCTTCAGTAACTTTGCTATGCACTGGGTCCGCCAGGCTCCAGGCAAGGGGCTGGAGTGGGCGGCAATTATATCAACCCGCGGAAATAATAGAAACTACGCAGACTCCGTGAGGGGCCGTTTCACCGTCTCCAGAGACATTTCCAAGAACACGTTGTACCTGCAAATGAACAGCCTGCGACCTGAGGACACGGCTATGTATTACTGT
>293_119
CAGGTGCACCTGGTGGAGTCTGGGGGAGGCGTGGGCCAGCCTGCGAGGTCCCTGAGACTCTCCTGTGCAGCCTCTGGATTCATCCTCAGTAGCTATGGCCTGCACTGGGTCCGCCAGGCTCCAGGCAAGGGGCTGGAGTGGGTGGCACTTATATCATATGATGGAAATAATGAATACTATGCAGAATCCGTGTGGGGCCGATTCACCATCTCCAAAGACAATTCCAAGAACACACTATTTCTACAAATGAACAGCCTGCGAGTTGAGGACACGGCCCTATATTTCTGT
>40_059
CAGGTGCAGCTGTTGGAGTCGGGGGGAGGCGTGGTCCAGCCTGGGAGGTCCCTGAGACTCTCCTGTGAAGCCTCTCAATTCACCTTTAGTAACTTTGGCATGCACTGGGTCCGCCAGGCTCCAGGCAAGGGGCTGGAGTGGGTGGCAGCTATTTCATTTGCTGGAATCAAGAAAAATTATGCAGATTCCGTGAAGGGCCGATTCACCATCTCCAGAGACAACTCCAAGAACACGCTGTATTTGCAAATGAACAGCCTGCGAGTTGAGGACACGGCTCTGTATTACTGT
>410_048
GAGGTGCAGCTGGTGGAGTCTGGGGGAGCCGTGGTCCAGCCTGGGAGGTCCCTGAGACTCTCCTGTACAGCCTCTGGCTTCTCCTTCACTAGTTATACCATCCACTGGGTCCGCCAGGCTCCAGGCAAGGGACTTGAGTGGGTGGCGTTTATATCATATGATGGAACTGAAAAAAAGTACACAGACTCCGTGAAGGGCCGATTCACCATCTCCAGAGACAATTCCAAAAACACGCTGTCTCTGCAAATGAACAGTCTGAGACCTGAGGACACGGCTGTCTATTACTGT
>146_119
GAGGTGCAGCTGGTGGAATCTGGGGGAGACTTGGTAAAGCCTGGGANGTCCCTTAGACTCTCCTGTGAAGGCTCTGGATTCATTTTCAGTAACACCTGGATGAGTTGGGTCCGCCAGGCTCCAGGGAAGGGGCTGGAGTGGGTGGCAAGTATATCATTTGATGGGAGGGATAAATACCATTCACCTTTGGTGTGGGGCCGCCTCACCATCTCCAGAGACAATTCCAAGAACACGCTGTTTTTGGAAATGAACAGCCTGCGAGCTGAGGACACGGCTGTCTACTACTGT
>240_038
CAGGTACAATTGGTGGAGTCTGGGGGAGGCGTGGTCCAACCTGGGGGGTCCCTGAGACTCTCCTGTGCAGCGTCTGGATTCATCTTCAGTGATTATGGCATGCACTGGGTCCGCCAGGCTCCAGGCAAGGGGCTGGAGTGGGTGGCATCTATATGGCATGATGGAAGTAAAAAATACTATGCAGACTCCGTGAAGGGCCGATTCACCATCTCCAGAGAGAATTCCAAGAACACGCTGTATCTGCAAATGAACAGCCTGAGAGCTGAGGACACGGCTGTGTATCACTGT
>327_059
GAGGTGCTATTGTTGGAGTCTGGGGGAGGCTTGGTGCAGCCTGGGAGGTCCCTGAGACTCTCCTGTGCAGCCTCTCAATTCACCTTTAGTAGCTATGGCATGCACTGGGTCCGCCAGGCTCCAGGCAAGGGGCTGGAGTGGGTGGCAGGTATTTCATTTGTTGGAATCAAGAAATACTATGCAGATTCCGTGAAGGGCCGATTCACCATCTCCAGAGACAATTCCAAGAACACGCTATATCTTCAAATGAACAGCCTGCGAGCTGAGGACACGGCTCTGTATTACTGT
>407_119
CAGGTGCAGCTGGTGGAGTCTGGGGGAGGCGTGGTCCAGCCTGGGGGGTCCCTGAGACTCTCCTGTGCAACGTCTGGATTCACGTTTGGTACCTTTGGCATGCACTGGGTCCGCCAGGCTCCAGGCAAGGGGCTGGATTGGGTGGCAGCCATTTCATTTGCTGGAACTAAGAAAAACTATGCAGATTCCGTGAGGGGCCGATTCACCATCTCCAGAGACAGTTCCAAGAACACTCTCTATCTGCAAATGAACAGCCTGCGACCTGAGGACACGGCTCTTTATTACTGT
>438_038
CAGGTGCAGCTGGTGGAGTCTGGGGGAGGCGTGGTCCAGCCTGGGGGGTCCCTGAGACTCTCCTGTACAGCGTCTGGATTCACCTTCAGTGCTTACGACATGCACTGGATCCGCCAGGCTCCAGGCAAGGGACTGGGGTGGGTGGCATTTATAACGAATGAGGGAAGTAGTAAAAACTATGTAGACTCCGTGAAGGGCCGATTCACCATCTCCAGAGACAATTCCAAGAACACGCTGTATCTGCAAATGAACAGCCTGAGAGCTGAGGACACGGCTGTGTATTATTGT
>333_206
CAGGAGCTGCTGGTGGAGTCTGGGGGAGGCGTGGTCCCGCCTGGGAAGTCCCTTAAACTCTCCTGTGTAGCCTCTCGATTCACGTTTGGTGCCTTTGGGATGCACTGGGTCCGCCAGGCTCCAGGGAAGGGTCTGGAGTGGGTGGCAGGTATATCATTTGCTGGAACTAAAAACTATTATGCAGATTCCGTGAAGGGCCGATTCACCATCTCCAGAGACAATCCCAAGAACACGCTGTTTCTCCAAATGAACGGCCTGCGAGGAGACGACACGGGTCTATATTACTGT
>93_059
CAGGTGCAGCTGGTGGAGTCTGGGGGAGGCGTGGTCCAGCCTGGGAGGTCCCTGAGACTCTCCTGTGCAGCCTCTCAATTCAGCTTTAGTAACTATGGCATGCACTGGGTCCGCCAGGCTCCAGGCAAGGGGCTGGAGTGGGTGGCAGGTATATCGTTTGCTGCAACTAAAAAATATTATGCAGACTCCGTGAAGGGCCGATTCAGCGTCTCCAGAGACAACTCCAAGAACGCGCTGTATTTGCAAATGAACAGCCTGCGCGCTGAGGACACGGCTCTGTATTATTGT
>135_059
CAGGTGCAGCTGGTGGAGTCTGGGGGAGGCGTGGTCCAGCCTGGGAGGTCCCTGAGACTCTCCTGTGCAGCCTCTCAATTCACCTTTAGTAACTATGGCATGCACTGGGTCCGCCAGGCTCCAGGCAAGGGGCTGGAGTGGGTGGCTGGTATATCATTTGCTGGAACTAAAAACTATTATGCAAAGTCCGTGAAGGGCCGATTCACGATCTCCAGAGACAACTCCAAGAACGCGCTGTATCTGCAAATGAACAGCCTGCGCGCTGAGGACACGGCTCTGTATTACTGT
>573_048
GAGGTGCACTTGGTGGAGTCTGGGGGAGACTTGGTTCAGCCTGGAGGGTCCCTGAGACTCTCCTGTGTAGTCTCTGAATTCACCTTCAGTAGCTATGGCATGCACTGGGTCCGCCAGGCTCCAGGCAAGGGGCTGGAGTGGGTGGCATTTATACGGTATGATGGAAGTAATAAATACTATGCAGACTCCGTGAAGGGCCGATTCACCATCTCCAGAGACAATTCCAAGNNNNNNGTGTATCTTGAAATGAACAGCCTGAGAGCTGAAGACACGGCTGTGTATTACTGT
>57_119
CTGGGGCGCCTCGTGGCGTCTGGGGGAGGCGTGGTCCCGCCTGGGAGGTCCCCGAGACTCTCCTGTGTAGCCTCTCAATTCACCTTTAGTGGTTGTGGCTTGCACTGGGTCCGCCAGGCTCCAGGCAAGGGGCTGGAGTGGGTGGCAGCCATATCATTTGATGGGACTGATAAATACCATTCAGATGACGTGTGGGGCCGCTTCACCATCTCCAGAGACAATTCCAAGAACACACTGTATCTGCAAATGAACAGCCTGCGACCTGAGGACACGGCTCTCTATTACTGT
>182_119
CAGGTGCAGCTGGTGGAGTCTGGGGGAGGCGTGGTCCAGCCTGGGAGGTCCCTGAGACTCTCCTGTGCAGCCTCTGGATTCACCTTCAGTAGCTATGCTATGCACTGGGTCCGCCAGGCTCCAGGCAAGGGGCTGGAGTGGGTGGCAGGAATCTCATATGATGGAAGAGATAAATACCACGCACATTCTGTGTGGGGCCGATTAAGCATCTCCAGAGACAACTCCAAGAACACTCTATATCTGCAAATGAACAGCCTCCGAACTGAGGACACGGCTCTCTATCACTGT
>131_119
GAGGTGCAGCTGGTGGAGTCTGGGGGAGGCCTGGTACAGCCTGGAGGGTCCCTGAGACTCTCCTGTGAAGCCTCTGGATTCACCTTCAATACTTATGAAATGAACTGGGTCCGTCAGCCTCCAGGGAGGGGGCTGGAGTGGGTGGCAGGTATATCATTTGCTGCAACTAAGACATACTATGGAGGTTCCGTGAAGGGCCGTTTCACCGTCTCCAGAGACATTTCCAAGAACACGTTGTACCTGCAAATGGACGGCCTGCGAGGAGAGGACACGGCTCTGTATTACTGT
>445_048
CAGGTGCAGCTGGTGGAGTCGGGGGGAGGCGTGGTCCAGCCTGGGAGGTCCCTGAGACTCTCCTGTGCAGCCTCTGGATTCACCTTCAGTAACTTTGGCTTCCACTGGGTCCGCCAGGCTCCAGGCAAGGGGCTGGAATGGGTGGCAGCTATATCATTTGCTGGAAATAATAAATACTATGCAGACTCCGTGAAGGGCCGATTCACCATCTCCAGAGAGAATTCCAAGAACATATTGTATCTGCAAATGAACAGCCTGAGAGGTGAGGACACGGCTGTGTATTACTGT
>387_119
CAGGTGCAGTTGGTGGAGTCTGGGGGAGACGTGGTCCAGCCTGGGAGGTCCCTGAGACTCTCCTGTGCAGCGTCTGGATTCACCTTCAGTACCTATGGCATGCACTGGGTCCGCCAGGCTCCAGGCAAGGGACTGGAGTGGGTGGCTGCCATTTCATTTGCTGGAACTAAGAAAAACTATGCAGATTCCGTGAGGGGCCGATTCACCATCTCCAGAGACAGTTCCAAGAACACGCTCTATCTGGAAATGAACAGCCTGCGACCTGAGGACACGGCTCTTTATTACTGT
>312_048
CAGGTGCAGCTGGTGGAGTCGGGGGGAGGCGTGGTCCAGCCTGGGAGGTCCCTGAGACTCTCCTGTGCAGCCTCTCAATTCACCTTTAGTAGCTATGGCATGCACTGGGTCCGCCAGGCTCCAGGCAAGGGGCTGGAGTGGGTGGCAGGTATTTCATTTGCTGGAATCAAGAAATACTATGCAGATTCCGTGAAGGGCCGATTCACCATCTCCAGAGACAATTCCAAGAACACGCTGTATCTGCAAATGAACAGCCTGCGAGGTGAGGACACGGCTCTGTATTACTGT
>166_038
GAGGTGCAGCTGGTGGAGTCTGGGGGAGGCTTGGTACAGCCAGGGCGGTCCCTGAGACTCTCCTGTACAGCTTCTGGATTCACCTTTGGTGATTATGCTATGAGCTGGTTCCGCCAGGCTCCAGGCAAGGGGCTGGAGTGGGTGGCAGATATATCATATGATGGAAGTAATAAATACTATGCAGACTCCGTGAAGGGCCGACTCACCATCTCCAGAGACAATTCCAAGAACACGTTGTATTTGCAAATGAACAGCCTGAGAGCTGAGGACACGGCTGTGTATTACTGT
>110_048
CAGGTGCAGCTGGTGGAGTCTGGGGGAAGCGTGGTCCAGCCTGGGAGGTCCCTGAGACTCACCTGTACAGCCTCTGGATTCACTTTCAGTCACTATGCCATGGACTGGGTCCGCCAGGCTCCAGGCAAGGGGCTGGAGTGGGTGGCAGTTATATCATCTGATGCAACTAATAAAAACTATGCAGACTCCGTGAAGGGCCGATTCACCATCTCCAGAGACAATTCCAAGAACACGGTGTATCTGCAAATGGACAGTCTGAGAGCTGAGGACACGGCTGTGTATTACTGT
>176_119
CAGGTGCAGCTGGTGGAGTCTGGGGGAGGCGTGGTCCAGCCTGGGAGGTCCCTGAGACTCTCCTGTGCAGCCTCTGGATTCACCTTCAGTAGCTATGCTATGCACTGGGTCCGCCAGGCTCCAGGCAAGGGGCTGGAGTGGGTCGCGGCTATCAGCGGTGGTGGTGGTAATACATACGTCGCAGACTCTGTGAAGGGCCGATTCACCATCTCCAGAGACAATTCCAAAAACACGGTGTATCTGCAAATGAACAGCCTGCGACTTGAGGACACGGCTCTCTACTACTGT
>642_048
CAGGTGCAGTTGGTGGAGTCTGGGGGAGGCGTGGTCCAGCCTGGGAGGTCCCTGAGACTCTCCTGTGCAGCCTCTGGATTCACCTTCAGTAGCTATGGCATGGCCTGGGTCCGCCAGGCCCCAGGCAAGGGGCTTGAGTGGGTGACAGCGATATCATTTGCTGGAACGAATAAATACTATGCAGACTCCGTGAAGGGCCGATTTACCATCTCCAGAGACAATTCCAAGGATACGCTGTATCTGCAAATGGACGGCCTGAGACCTGAGGACACGGCTCTGTATTACTGT
>456_038
CAGGTGCAGCTGGTGGAGTCTGGGGGAGGCGTGGTCCAGCCTGGGAGGTCCCTGAGACTCTCCTGTGCAGCCTCTGGATTCAGTTTTAGTACCTCTGGCATGCACTGGGTCCGCCAGGCTCCAGGCAAGGGGATGGAGTGGGTGGCAGTTATATCATATGATGGAAGTAATAAATATTATGCAGACTCCGTGAAGGGCCGATTCACCATCTCCAGAGACAATTCCAAGAACACGTTGTATCTGCAAATGAACAGCCTGAGAGCTGTGGACACGGCTGTGTATTACTGT
>260_059
CAGGTGCAGCTGGTGGAGTCTGGGGGAGGCGTGGTCCAGCCTGGGAAGTCCCTGAGACTCTCCTGTGCAGCCTCTCAAGTCACCTTTAGTAGCTATGGCATGCACTGGGTCCGCCAGGCTCCAGGCAAGGGGCTGGAGTGGGTGGCAGGTATATCATTTGCTGGAACTAAGAAATATTATGCAGATTCCGTGAAGGGCCGATTCACCATCTCCAGAGACAACTCCAAGAACGCGCTGTATCTGCAAATGAACAGGCTGCGCGCTGGGGACACGGCTCTGTATTACTGT
>297_206
CAGGAGCAGCTGGTGGAGTCTGGGGGAGGCGTGGTCCCGCCAGGGAAGTCCCTGAGACTCTCCTGTGTAGCCTCTGGATTCACCTTCAGTGGCTTTGGGATGCACTGGGTCCGCCAGGCTCCAGGGAAGGGGCTGCAGTGGGTGGCAGGTATATCATTTGCTGGAACGAAATACTACTATGAAGATTCTGTGAAGGGCCGATTCACCATTTCAAGAGACAATTCCAAGAACACGGTGTTTCTCCAAATGAACGGCCTGCGAGGAGACGACACGGCTCTATATTACTGT
>270_048
GAGGTGCAGCTGGTGGAGTCTGGGGGAGGTGTGGTACGGCCTGGGGGGTCCCTGAGACTCTCCTGTGCAGCCTCTGGATTCATCTTCAGTAGTTATGGCATTCACTGGGTCCGCCAGGCTCCAGGCAAGGGGCTGGAGTGGGTGGCCGTTATATCTGGTGATGGAACTAACAAATACTGTGCAGACTCCGTGAAGGGCCGATTCACCATCTCCAGAGACAATTCCAAGAACACGCTGTATCTGCAAATCAACAGTCTGAGAGTTGAGGACACGGCTGTGTATTACTGT
>465_059
CAGGTGCAGCTGGTGGAGTCTGGGGGAGGCGTGGTCCAGCCTGGGAGGTCCCTGAGACTCTCCTGTGCAGCCTCTGGATTCAGTTTCAGTAACTATGCCATGGACTGGGTCCGCCAGGCTCCAGGCAAGGGGCTGGAGTGGGTGGCATTTGTGTCATCTGACGGAAATAATAAAAAGTATGCAGACTCCGTGAAGGGCCGATTCACCCTCTCCAGAGACAATTACAAGAACACGGTGTATTTGCAAATGAACAGTCTGACAGTTGAGGACACGGCTGTTTATTACTGT
>97_048
CAGGTGCAGCTGGTGGAGTCTGGGGGAGGCGTGGTCCAGCCTGGGAGGTCCCTGAGACTCTCCTGTGCAGCCTCTGGATTCAGCCTCAGTAGTTATGCCATGGACTGGGTCCGCCAGGCGCCAGGCAAGGGGCTGGAGTGGGTGGCAGTTATATCATCTGATGGAACTAATAAATACTATGCAGACTCCGTGAAGGGCCGATTCACCATCACCAGAGACAATTCTAAGAACACGCTGTATCTGCAAATGAACAGCCTGAGAGTTGAGGACACGGCTCTCTATTACTGT
>667_119
CAGGTGCAGTTGGTGGAGTCTGGGGGAGGCCTGGTCAAGCCTGGGAGGTCCCTGACACTGTCCTGTGCAGCCTCTCAATTCACTTTTTCGAATTATGGCATGCACTGGGTCCGCCAGGCTCCAGGCAAGGGACTGGAGTGGGTGGCAAGTATATCAAATGATGGAAACAAGAAATATCATGGAGATTCCGTGTGGGCCCGATTCACCATCTCCAGAGACAATTCCAAGAACACACTATTTCTACAAATGAGCAGCCTGCGAACTGAGGACACGGCTCTATATTTCTGT
>616_119
CAGGTGCAACTGGTGGAGTCTGGGGGAGGCGTGGTCCAGTCTGGGAGGTCCCTCAGACTCACCTGTTCAGGCTCTGCATTCAGGTTTAGTAGTTATACTGTGCACTGGGTCCGCCAGGCTCCAGGCAAGGGGCTGGAGTGGCTGGCACTCATTTCATATGATGGACAAAAAAAACACTTCGCAGACTCCGTGAAGGGCCGATTCACCATCTCCCGAGACAATTCCAAGAACAATTTGTTTCTGCAAATGAACAGCCTGCGACTTGAGGACACGGCTCTCTATTATTGT
>427_048
CAGGTGCAGCTGGTGGAGTCTGGGGGAGGCGTGGTCCAGCCTGGGAGGTCCCTGAGACTCTCCTGTGTAGCCTCTGGATTCACCTTCAGCAGCTTTGGCATGCACTGGGTCCGCCAGGCTCCAGGCAAGGGGCTGGAGTGGGTGGCAGTTATATCACATGATGGACATAATAAATACTATGCAGACTCCCTGAAGGGCCGATTCACCGTCTCCAGAGAGAATTCCAAGAACACGCTGTTTCTGCAAATGAACAGCCTGAGAGCTGAGGACACGTCTGTGTATTACTGT
>365_119
CAGATGCAGTTGGTGGAGTCTGGGGGAGGCGTGGTCCAGCCTGGGAGGTCCCTGACACTGTCCTGTATAGCATCTCAATTCAATTTTGCGAGTTATGGCATGCACTGGGTCCGCCAGGCTCCAGGCAAGGGACTGGAGTGGGTGGCAAGTATATCACATGATGGAACGAAGAAATATCATGCAGAATCCGTGTGGGGCCGATTCACCATCTCCAAAGACAATTCCAAGAACACACTATTTCTACAAATGAACAGCCTGCGAGTTGAGGACACGGCCCTATATTTCTGT
>82_048
GAGGTGCAGCTATTGGAGTCTGGGGGAGGCTTGGTACAGCCGGGGGGGTCCCTGAGACTCTCCTGTGCAGGCTCTGGATTCACCTTTAGCAAACATGGCATGCACTGGGTCCGCCAGGCTCCAGGCAAGGGGCTGGAGTGGGTGGCATTTGTAGCATTTGATGAAAGTGATAAATACTATGCGGACTCCGTGAAGGGCCGATTCACCATCTCCAGAGACAATTCCAAGAACACGCTGTCTCTGCAAATGAACAGCCTGAGAGCTGAGGACACGGCTATGTATTACTGT
>268_119
CAGGTGCAGCTGGTGGAGTCCGGGGGAGGCGTGGTCCAGCCTGGGAGGTCCCTGAGAGTCTCCTGTGCAGCCTCTCATTTCACCTTTAGCAGATATGGCATGCACTGGGTCCGCCAGGCTCCAGGCAAGGGGCTGGAGTGGGTGACAGGTATCTCATTTGCTGCAACTAAGACATACTATGGAGATTCCGTGAGGGGCCGTTTCACCGTCTCCAGAGACATTTCCAAGAACACGTTGTACCTGCAAATGAACAGCCTGCGACCTGAGGACACGGCTATGTATTACTGT
>663_206
CAGGAGAAGCTGGTGGAGTCTGGGGGAGGCGTGGTCCAGCCTGGGAGGTCCCTGACTCTCTCCTGTGTAGCCTCCCACTTCACCTTTAGTGGCGTAGGGATGCACTGGGTCCGCCAGGCTCCAGGGAAGGGGCTGGAATGGGTGGCAGGTATATCCTTTGCCGGGACAAGAAAATACTATGCAGATTCTGTGAAGGGCCGATTCACCATCTCCAGAGACAACTCCAAGAACACGGTGTATCTCCAAATGAACGGCCTGCGCGGAGAGGACACGGCTCTTTATCACTGC
>305_059
CAGGCGCAGCTGGTGGAGTCTGGGGGAGGCGTGGTCCAGCCTGCGAAGTCCCTGAGACTCTCCTGTGCAGCCTCTGGATTCACCTTCAACAAATATGCCATGCACTGGGTCCGCCAGGCTCCAGGCAAGGGGCTGGAGTGGGTGGCATTTGTAGCATTTGATGAGAGTGATAAATACTATGCGGACTCCGTGAAGGGCCGATTCACCATCTCCAGAGACAATTCCAAGAACACGCTGTCTCTGCAAATGAACAACCTGAGAGCTGAGGACACGGCTGTGTACTACTGT
>156_206
CAGGAGCTCCTGGTGGAGTCAGGGGGAGGCGTGGTGCCGCCTGGGAAGTCCCTGACAATCTCCTGTGTGGCCTCTCGATTCACCTTTAGTGCCTTTGGAATGCACTGGGTCCGCCAGGCCCCAGGGAAGGGGCTGCAGTGGGTGGCAAGTATATCATTTGCTGGAACTAAAAAGTATTACGCAGATTTTGTGAAGGGCCGATTTACCATCTCCAGAGACAATTCCAAGAACACGATATTTCTCCAAATGAACGGCCTGCGAGGAGAGGACACGGCTCTGTATCACTGT
>41_048
CAGGTGCTCCTGGTGGAGTCTGGGGGAGGCGTGGTCCAGCCTGGGGGGTCCCTGACACTCTCCTGTGCAGCGTCTGGATTCACCTTCAGTAACTATGGCATGCACTGGGTCCGCCAGGCTCCAGGCAAGGGGCTGGAGTGGGTGGCATTTATACGGTATGATGGAAATAACAAATACTATGCAGACTCCGTGAAGGGCCGATTCACCATCTCCAGAGACAATTCCAAGGATACGCTGTATCTGCAAATGGACGGCCTGAGACCTGAGGACACGGCTCTGTATTACTGT
>462_119
CAGATGCAGTTGGTGGAGTCTGGGGGAGGCGTGGTCCAGCCTGGGAAATCGCTGACACTGTCCTGTGCAGCCTCTCAATTCACTTTTTCGAATTATGGGATGCACTGGGTCCGCCAGGCTCCAGGCAAGGGACTGGAGTGGGTGGCAAGTATTTCAAATGATGGAAACAAGAAATATCATGGAGATTCCGTGTGGGGCCGACTCACCATCTCCAGAGACAATTCGAAGAACACACTGTTTCTACAAATGAACAGCCTGCGACCTGAGGACACGGCTCTATATTTCTGT
>101_048
CAGGTGCAGCTGGTGCAGTCTGGGGGAGGCGTGGTCCAGCCTGGGAGGTCCCTGAGACTCTCCTGTGGAGCCTCTGGATTCACCTTCAGTAATTATGCAATGCATTGGGTCCGCCAGGCTCCAGGCAAGGGGCTGGATTGGGTGGCAGTTATATCATATGATGGGACGAACGAAAACCACGCAGACTCCGTGAAGGGCCGATTCACCATCTCCAGAGACAATTCCAAGAACACGGTGTATCTGCAAATGAACAGTCTGAGAGCTGAGGACACGGCTGTGTATTATTGT
>210_048
CAGGTGCAGCTGGTGGAGTCTGGGGGAGGCGTGGTCCAGCCTGGGAGGTCCCTGAGACTCTCCTGTGCAGCCTCTGGATTCACCCTCAGTAGTTATGCTATGCACTGGGTCCGCCAGGCTCCAGGCAAGGGGCTGGAGTGGGTGGCATTTATATCAAATGATGGAAGTAATAAATACTTCGCAGACTCCGTGAAGGGCCGATTCACCATCTCCAGAGACAATTCCAAGAACACGCTGTATCTGCAAATGAACAGCCTGAGAGCTGAGGACACGGCTGTGTATTATTGT
>62_119
GAGGTGCAGCTGGTGGAGTCTGGGGGAGGTGTGGTACGGCCTGGGGGGTCCGTGAGACTCTCTTGTGTAGCGTCTGGATTCAGCTTCAGAAGTTATGGCATGCACTGGGTCCGCCAGGCCCCAGGCAAGGGGCTGGAGTGGGTGGCAAGTATATCATATGATGGAAGAGACTTCTACCACGCACGTTCCGTGTGGGGCCGCTTCACCATCTCCAGAGACAATTCCAAGAACACGCTGCATCTGCAAATGAACAGCCTGCGACCGGAAGACACGGCACTCTATTTCTGT
>579_048
GAAGTGCAGTTGGTGGAGTCTGGGGGAGGCTTGGTACAGCCTGGCAGGTCCCTGAGACTCTCCTGTGCAGGCTCTGGATTCACCTTCAGTAACTTTGGCTTCCACTGGGTCCGCCAGGCTCCAGGCAAGGGGCTGGAGTGGGTGGCAGCTATATCGTTTGCTGGATATAATAAATACTATGCAGACTCCGTGAAGGGCCGATTCACCATCTCCAGAGAGAATTCCAACAACATGTTGTATCTGCAAATGAGCAGCCTGAGAGCTGAGGACACGGCTGTGTATTACTGT
>526_038
CAGGTGCAACTGGTGGAGTCTGGGGGAGGCGTGGTCCAGCCTGGGAGGTCCCTGAGACTCTCCTGTACAGCCTCTCGATTCTCCTTCAACAATTATGCTATGCACTGGGTCCGCCAGGCTCCAGGCAAGGGGCTGGAGTGGGTGGCAATTATATCAAAGGATGGAAGTGATAACTCCTATGTAGACTCCGTCAAGGGACGATTCACCATCTCCAGAGACAATTCCAAGAACACACTGTATCTGCAAATGAACAGCCTGAGAGCTGAGGACACGGCTGTGTATTACTGT
>23_038
CAGGTGCAGCTGGTGGAGTCTGGGGGAGGCGTGGTCCAGCCTGGGAGGTCCCTGAGACTCTCCTGTGAAGCCTCTGGATTCACCTTCAGTAGCTATGGCATGGACTGGGTCCGCCAGGCTCCAGGCAAGGGGCTGGAGTGGGTGGCACTTATATCACATGATGGAAGTAATAAACACTATGCAGACTCCGTGAAGGGCCGATTCACCATCTCCAGAGACAATTCCAGGAACACGCTGTATCTGCAAATGAACAGCCTGAGAGCTGAGGACACGGCTCTGTATTACTGT
>107_038
GAGGTGCAGCTGTTGGAGTCTGGGGGAGGGTTGGTACAGCCTGGGGGGTCCCTGAGACTCTCCTGTGCAGCCTCTGGATTCACCTTTAGCAGCTATGCCATGAACTGGGTCCGCCAGGCTCCAGGGAAGGGGCTGGAGTGGGTGGCAGTTATATCATATGATGGAGGTGATAAATACTATGCAGACTCCGTGAAGGGCCGATTCACCATCTCCAGAGACAATTCCAAGAACACGCTGTATCTGCAAATGAACAGCCTGAGAGTTGAGGACACGGCTGTGTATTACTGT
>76_119
CAGGTGCAGCTGGTGGAGTCTGGGGGAGGCGTGGTCCAGCCTGGGAGGTCCCTGAGACTCTCCTGTGCAGCCTCTGGATTCACCTTCAGTAACTATGCTATGCACTGGGTCCGCCAGGCTCCAGGCAAGGGGCTGGAGTGGGTGGCGTCTATATCGTTTGCCGGAACTAAAACACATTATGGAAATTCCGTGAAGGGCCGATTCAGCATCTCCAGAGACAATTCCATAAACACGGTGTATCTCCAGATGAACAGCCTGCGAGCTGAGGACACGGCTCTCTACTACTGT
>48_059
CAGGTGCAGCTGGTGGAGTCGGGGGGAGGCGTGGTCCAGCCTGGGAGGTCCCTAAGACTCTCCTGTGCCGCCTCTCAATTCACCTTTAGTAGATATGGCATGCACTGGGTCCGCCAGGCTCCAGGCAAGGGGCTGGAGTGGGTGGCAGCTATTTCATTTGCTGGAATCAAAAAAAACTATGCAGATTCCGTGAAGGGCCGATTCACCATCTCCAGAGACAATTCGAAGAACACACTGTATCTGCAAATGAACAGCCTGCGAGCTGAGGACACGGCTCTGTATTACTGT
>384_048
CAGGTGCGACTGGTGGACTCTGGGGGAGGCGTGGTCCAGCCGGGGGGGTCCCTGAGACTCTCCTGTGCAGCGTCTGGATTCACCTTCAGTACCTATGGCATGCACTGGGTCCGCCAGGCTCCAGGCAAGGGGCTGGAGTGGGTGGCATTTATACGGTCTGATGGAAGTAATAAATACTATGCAGACTCCGTGCAGGGCCGATTCTCCATCTCCAGAGACAATTCCAAGAACACGCTGTATCTGCAAATGAACAGCCTGAGAGCTGAGGACACGGCTGTCTATTATTGT
>320_048
CAGGTGCAGCTGGTGGAGTCTGGGGGAGGCGTGGTCCAGCCTGGGAGGTCCCTGAGACTCTCCTGTGCAGCCTCTGGATTCAGTTTCAGTAAAAATGGCATGCACTGGGTCCGCCAGGCTCCGGGCAAGGGGCTGGAGTGGGTGGCATTTGTAGCATTTGATGAAAGTGATAAATATTATGCGGACTCCGTGAAGGGCCGATTCACCATCTCCAGAGACAATTCCAAGAACACCCTGTCTCTGCAAATGAACAGCCTGAGAGTTGAGGACACGGCTGTCTATTACTGT
>618_119
GAGGTGCGGCTGGTGGAGTCTGGAGGAGGCTTGATCCAGCCTGGGGGGTCCCTGAGACTCTCGTGTGCAGCCTCTGGGTTAACCGTCAGTAGCAACCACATGAGCTGGGTCCGCCAGGCTCCAGGCAAGGGGCTGGAGTGGGTCGCAGTTATATCATATGATGGAAGTAATACCTTTTATGGAGACTCCGTGAAGGGCCGTTTCACCGTCTCCAGAGACATTTCCAAGAACACGTTGTACCTGCAAATGAACAGCCTGCGACCTGAGGACACGGCTATGTATTACTGT
>290_119
CTGGTACAATTGGTGGAGTCTGGGGGAGGCGTGGTCCAGCCTGGGAGGTCCCTGAGACTCTCCTGCACAGCTTCTGGATTCACCTTCAGCAGTTTTGCCATGCACCGGGTCCGCCAGACTCCAGGCAAGGGGCTGGAGTGGGTGGCAAGTATATCATATGATGGAAGCGATAAATACCACGCAGATCGCGTGTGGGGCCGCTTCACCATTTCCAGAGACAATTCCAAGAACACACTGTATCTGCAAATGAACAGCCTGCGAGCTGAGGATACGGCTCTCTATTACTGT
>75_119
CAGGTGCAGCTGGTGGAGTCTGGGGGAGGCGTGGTCCAGCCTGGGGGGTCCCTGAGACTCTCCTGTGCAGCCTCTGGATTCACCTATAGTGACTATGGCATGCACTGGGTCCGCCAGGCTCCAGGCAAGGGGCTGGAGTGGGTGGCATCTATATCGTTTGCCGGAACTAAACAACACTATGGAAATTCCGTGAAGGGCCGATTCACCATCTCCAGAGACAATTCCAAAAACACGGTGTATCTGCAAATGAACAGCCTGCGAGTTGAGGACACGGCTCTCTACTACTGT
>468_048
CAGGTGCAGCTGGTGGAGTCTGGGGGAGGCGTGGTCCAGCCTGGGAGGTCCCTGAGACTCTCCTGTGCAGCCTCTGGATTCAGTTTCAGTAACCATGCCATGGACTGGGTCCGCCAGGCTCCAGGCAAGGGGCTGGAGTGGGTGGCAGTTATATCATCTGATGGAAGTGATAAAATCTATGCAGAGTCCGTGAAGGGCCGGTTCACCATCTCCAGAGACAATTCCAAGAACACGCTGTATCTGCAAATGAACAGTCTGAGAGTTGAGGACACGGCTGTGTATTTCTGT
>455_119
CAGGTGCAACTGGTGGAGTCTGGGGGAGGCGCGGTCCGGCCTGGGAGGTCCCTGAGACTCTCCTGTGCAACCTCTGGATTCACCTTCAGTAACTATGCAATGCACTGGGTCCGCCAGGCTCCAGGCAAGGGGCTGGAGTGGGTGACAGGTATCTCATTTGCTGGAACTAAGACATACTATGGAGATTCCGTGAGGGGCCGTTTCACCGTCTCCAGAGACATTTCCAAGAACACGTTGTTCCTGCAAATGAACAGCCTGCGACCTGACGACACGGCTATGTATTACTGT
>543_038
GAGGTGCAGTTGTTGGAGTCTGGGGGAGGCTTGGTACAGCCTGGGGGGTCCCTGAGACTCTCCTGTGCAGCCTCTGGATTCACCTTTAGCAGGTATGCCATGAGCTGGGTCCGCCAGGCTCCAGGGAAGGGGCTGGAGTGGGTGGCAGTTATATCATATGATGGAAGTAATAAATATTATGCAGACTCCGTGAAGGGCCGATTCACCATCTCCAGAGACAATTCCAAGAACACGTTGTATCTGCAAATGAACAGCCTGAGAGCTGTGGACACGGCTGTGTATTACTGT
>223_119
CAGGTGCAGCTGGTGGAGTCTGGGGGAGGCGTGGTCCAGCCTGGGGGGTCCCTGAGACTCTCCTGTGCAGCCTCTGGATTCACCTTCCGTCGCTATGCTATGCACTGGGTCCGCCAGGCTCCAGGCAAGGGGCTGGAGTGGGTGGCTAGTATTTCATATGATGGAAGCGACAAATATCACACAAGTTCCCTGTGGGGCCGATTCATCGTCTCCAGAGACAATTCCAAGAACACGTTGTATCTGCAAATGAACAGCCTGCGACCTGAGGACACGGCACTGTATTATTGT
>256_119
CAGGTGCAGTTGGTGGAGTCTGGGGGAGGCGTGGTCCAGCCTGGGAGGTCCCTGAGGCTCTCCTGTGCAGCCTCTGGTTTCAACTTCAGAAACTATGATATTAACTGGGTCCGCCAGGTTCCAGGCAAGGGGCTGGAGTGGGTGGCAGCAATTTCGTTTGATGGAGCTGATAAATACCATGCAGATAACGTGTGGGGCCGCCTCTCCATCTCCAGAGACAATTCCAAGAGCACTCTTTATCTACAAATGAACAGTCTGCGACCTGAGGACACGGCTGTCTATTTCTGT
>303_206
CAGATGTTGTTGGTGGAGTCTGGGGGAGACGTGGTCGAGCCTGGGAAGTCCCTGACACTGTCCTGTGCGACCTCTCGATTCACTTTTTCGAATTATGGCATGCACTGGGTCCGCCAGGCTCCAGGCGGGGGACTGGAGTGGGTGGCAAGTATATCAAATGAAGGAAACAAGAAATATCATGGAGAGTCCGTGTGGGGCCGATTCATCATCTCCAGAGACAATTCCAAGAACACATTATTTCTACACATGAGCGCCCTGCGAACTGACGACTCGGCTCTATATTTCTGT
>656_059
CAGGTGCAGCTGGTGGAGACTGGGGGAGGCGTGGGCCAGCCTGGGAAGTCCCTGAGACTCTCCTGTGCAGCCTCTGGATTCACTTTCAGTAACTTTGCCATGGACTGGGTCCGCCAGGCTCCAGGCAAGGGGCTGGAGTGGGTGGCTTTTATATCATCTGATGGAATTAATAAAAAGTATGGAGACTTCGTGAAGGGCCGATTCACCATCTCCAGAGACAATTCCAAGAACACGCTGTTCCTGCAAATGAACAGTCTGAGAGCTGAGGACACGGCTTTGTATTACTGT
>648_206
CAGGAGCAGCTGGTGGAGTCTGGGGGAGGCGTGGTCCCGCCTGGGTCGTCCCTGAGACTCTCCTGTGTAGCCTCTCGATTCACCTTCAGTGCCTTTGGAATGCACTGGGTCCGCCAGGCTCCAGGGAAGGGGCTGGAGTGGGTGGCAGGTATATCATTTGTTGGAATTAAAAAGTACTATGCAGATTCCGTGAAGGGCCGATTCACCATCTCCAGAGACAATTCCAAGAACACGTTGTTTCTCCAAATGAACGGCCTGCGAGGAGAAGACACGGGTCTATATTACTGT
>482_119
CAGGTGCAACTGGTGGAGTCTGGGGGAGGCGTGGTCCAGCCTGGGAAGTCCCTGAGACTCTCCTGTGTAGTCTCTCAATTCACCTTTGGTAGATATGGCATGCACTGGGTCCGCCAGGCTCCAGGCAAGGGGCTGGAGTGGGTGGCTAGTATTTCATATGATGGAAGCGACAAATATCACACAAGTTCCCTGTGGGGCCGATTCATCGTCTCCAGAGACAATTCCAAGAACACGTTGTATCTGCAAATGAACAGCCTGCGACCTGAGGACACGGCACTGTATTATTGT
>655_119
CAGGTGCAGCTGATGGAGTCGGGGGGAGGCGTGGTCCAGCCTGGGGGGTCCCTGAGACTCTCCTGTGCAGCGTCTGGATTCACCTTCAGTAGTTATGGCATGCACTGGGTCCGCCAGGCTCCAGGCAAGGGGCTGGAATGGGTGGCAGGGATATCATATGATGGGAGTGATAAATACCACGCACATTTCGTGTGGGGCCGATTCATCATCTCCAGAGATAATTCCAAGAACGCCCTGTATCTGCAAATGAACAGCCTGCGACCTGAGGACACGGCTCTATATTTCTGT
>158_048
CAGGTGCAGCTGGTGGAGTCTGGGGGAGGCGTGGTCCAGCCTGGGAGGTCCCTGAGACTCTCCTGTGCAGCCTCTGGATTCAGTTTCAATAACTATGCCATGGACTGGGTCCGCCAGGCTCCAGGCAAGGGGCTGGAGTGGGTGGCAGTTATATCATCTGATGGAAGAAATAAAAATTATGCAGAATCCGTGAAGGGCCGATTCACCATCTCCAGAGACAATTCCAAGAACACGGTGTATCTGCAAATGAACAGTCTGAGAGCTGAGGACACGGCTGTGTATTACTGT
>428_048
CAGGAGCAGCTGGTGGAGTCTGGGGGAGGCGTGGTCCAGCCTGGGAGGTCCCTGAGACTCTCCTGTGCGGCCTCTCAATTCACCTTTAGTAACTATGGCATGCACTGGGTCCGCCAGGCTCCAGGGAAGGGGCTGGTGTGGGTGGCGGGTATATCATTTGCTGGAACTAATAAATACTATGCAGCTTCCGTGAAGGGCCGATTCACCATCTCCAGAGACAATTCCAAGAACACGCTGTATCTGCAAATGAACAGCCTGCGAGCTGAGGACACGGCTCTGTATTACTGT
>227_119
CAGGTACAGCTGGTGGAGTCTGGGGGAGGCTTGGTCCAGCCTGGGACGTCCCTGAGACTCTCCTGTGCAGCCTCTGCATTCACCTTCAAGAATTATGGCATGCATTGGGTCCGCCAGGCCCCAGGCAAGGGGCTGGACTGGGTGGCAAGTATATCATATGATGGAAGGGATAAATACCATTCATCTTTGGTGTGGGGCCGTCTCACCATCTCCAGAGACAATTCCAAGAGCACGCTGTTTTTGCAAATGAACAGCCTGCGAGCTGAGGACACGGCTCTCTATTACTGT
>639_119
CAGGTGCATTTGGTGGAGTCTGGGGGAGGCGTGGTCCAGCCTGGGAGGTCCCTGAGACTCTCCTGTGCAGCCTCTCACTTCTCCCTTAGTAGTTATGGCATGCACTGGGTCCGCCAGGCTCCAGGCAAGGGGCTGGAGTGGGTGACAGGTATCTCATTTGCTGGAACTAAGACATACTATGGAGATTCCGTGCGGGGCCGTTTCACCGTCTCCAGAGACATTTCCAAGAACACGTTGCTCCTGCAAATGAACAGCCTGCGACCTGACGACACGGCTATCTATTACTGT
>154_038
CAGGTAAAACTGGTGGAGTCTGGGGGAGGCGTGGTCCAGCCTGGGGGGTCCCTGAGACTCTCCTGTGCAGCGGCTGGATTTATATTCAGTAACTCTGGCATGCACTGGGTCCGCCAGGCTCCAGACAAGGGGCTGGAGTGGGTGGCATTTGTACCATATGATGGAAGTAATAAATACTATGCAGACTCCGTGAAGGGCCGATTCACCATCTCCAGAGACAATTCCAAGAACACACTGTCTCTACAAATGAACAGCCTGAGAACTGAGGACACGGCTGTCTATTACTGT
>331_048
CAGGTGCAGCTGGTGGAGTCTGGGGGAGGCGTGGTCCAGCCTGGGAGGTCCCTGTGGCTCTCCTGTGCAGCCTCTGAATTCACCCTCAGGAGTTATGGCATGCACTGGGTCCGCCAGGCTCCGGGCAAGGGGCTGGAGTGGGTGGCATTTGTAGCATTTGATGAAAGTGATAAATATTATGCGGACTCCGTGAAGGGCCGATTCACCATCTCCAGAGACAATTCCAAGAACACCCTGTCTCTGCAAATGAACAGCCTGAGAGCTGAGGACACGGCTGTCTATTACTGT
>517_038
CAGGTGCAGCTGGTGGAGTCTGGGGGAGGCGTGGTCCAGCCTGGGAGGTCCCTGAGACTCTCCTGTGCAGCCTCTGGATTCACCTTCAGTAGGAATGCCATGCACTGGGTCCGCCAGGCTCCAGGCAAGGGGCTGGAGTGGGTGGCACTTATATCATATGATGGAAGTAATAAATACTATGTAGACTCCGTGAAGGGCCGATTCACCATCTCCAGAGACAATTCCAAGAACACGCTGTATTTGCAAATGAACAGCCTGAGAGCTGACGACACGGCTGTGTATTACTGT
>453_038
CAGGTGCAGCTGGTGGAGTCTGGGGGAGGCGTGGTCCAGCCTGGGAGGTCCCTGAGACTCTCCTGTGCAGTCTCTGGATTCACCTTTAGCAGCTATGGCTTGCACTGGGTCCGCCAGGCTCCAGGCAAGGGGCTGGAGTGGGTGGCAGTTATATCATATGATGGAAGTAATAAATACTATGCAGACTCCGTGAAGGGCCGATTCACCATCTCCAGAGACAATTCCAAGAACACGCTGTATCTGCAAATCAACAGTCTGAGAGCTGAGGACACGGCTGTGTATTACTGT
>118_206
CAGATGCTGTTGGTGGAGTCTGGGGGAGGCGTGGTCGAGCCCGGGAGGTCCCTGACACTGTCCTGTGCGACCTCTCAATTCACTTTTTCGAATTATGGCATGCACTGGGTCCGCCAGGCTCCAGGCAGGGGACTGGAATGGGTGGCTAGCATATCAAATGAAGGAAGCAAGAAATATCATGGTGAGCCCGTGTGGGGCCGATTCATCATCTCCAGAGATAATTCCAAGAAGACATTATTTCTACACATGAGCAACCTGCGAGTTGACGACTCGGCTCTCTATTTCTGT
>439_048
CAGGTGCAGCTGGTGGAGTCTGGGGGAGGCGTGGTCCAGCCTGGGAGGTCCCTGAGACTCTCCTGTGCAGCCTCTGGATTCACCTCCAGTACCTATGCCATGCACTGGGTCCGCCAGGCTCCAGGCAAGGGGCTGGAGTGGGTGGCACTTATATCATATGATGGAACTGATAAATATTATGCAGACTCCGTGAAGGGTCGATTCACCATCTCCAGAGACAATTCCAAGAACACGCTGTATCTGCAAATGAACAGTCTGAGAGTTGAGGACACGGCTGTGTATCACTGT
>576_119
CAGGTGCATTTGGTGGAGTCTGGGGGAGGTGTGGTCCAGCCTGGGAGGTCCCTGAGACTCTCCTGTGCAGCCTCTCACTTCTCCCTTAGTAGTTATGGCATGCACTGGGTCCGCCAGACTCCAGGCAAGGGGCTGGAGTGGGTCGCAGGTATTTCGTTTGCTGGAGTGAAAACATATTATGGAACTTCCGTGAAGGGCCGATTCACCATCTCCCGAGACAATTCCAAGAACAACTTGTATCTGCAAATGAATAGCCTGCGACCTGAGGACACGGCTCTGTATTATTGT
>27_119
CAGGTAAAACTGGTGGAGTCCGGGGGAGGCGTGGTCCAGCCTGGGAAGTCCCTGAGGCTCTCCTGCACAGCCTCGCAATTCACCTTTAGTAATTTTGGCATGCACTGGGTCCGCCAGGCTCCAGGCAAGGGTCTGGAGTGGGTTGCAAGTATATCATTTGTTGGTATTAAGAAACACTATGCGAATTTCGTGAGGGGCCGATTCACCATCTCCAGAGACCAATCCAAAAACACCCTTTATCTACAAATGAACAGTGTGCGAGTTGAGGACACGGCTCGATATTACTGT
>308_119
CAGGTGCATCTGGTGGAGTCTGGGGGAGGCGTGGTCCAGCCTGGGAAGTCCCTGAGACTCTCATGTGCAGCCTCGCAATTCACTTTTAATAGATTTGGCATGCACTGGGTCCGCCAGGCTCCAGGCAAGGGGCTGGAGTGGGTGGCAGGTATATCATATGATGGAAGTGATAAGTACCATGCAGATAAAGTGTGGGGCCGCTTCACCATCTCTAGAGACAATTCCAAGAACACACTGTATCTGCAAATGAACAGCCTGCGAGCTGAGGACACGGCTCTGTATTACTGT
>430_048
CAAGTGCAGCTGGTGGAGTCTGGGGGAGGCGTGGTCCAGCCTGGGAGGTCCCTGAGACTCTCCTGTGCAGCCTCTGGATTCACTTTCAGTAACTTTGCCATGGGCTGGGTCCGCCAGGCTCCGGGCAAGGGTCTGGAGTGGGTGGCGTTTATATCATCTGATGGAAGTAATAAAAACTATGGAGACTCCGTGAAGGGCCGATTCACCATCTCCAGAGACAATTCCAAGAACACGCTGTTCCTGCAAATGAACAGTCTGAGAGCTGAGGACACGGCTTTGTATTACTGT
>519_048
CAGGTGCAACTGGTGGAGTCTGGGGGAGCCGTGGTCCAGCCTGGGAGGTCCCTGAGACTCTCCTGTGTAGCCTCTGGATTCACCTTCAGTAGTTATGCCATGCACTGGGTCCGCCAGGCTCCAGGCAAGGGGCTGGACTGGGTGGCACTTATATCATATGATGGAAGTAATAAATATTTCGCAGACTCCGTGAAGGGCCGATTCGCCATCTCCAGAGACAATTCCAAGAACACTCTGTATTTGCAAATGAACAGCCTGAGACCTGAGGACACGGCTGTGTATTACTGT
>209_119
CAGGTGCAGCTGGTGGAGTCTGGGGGAGGCTTGGTACAGCCTGGCAGGTCCCTGAGACTCTCCTGTGCAGCCTCTGGATTCACCTTTGATGATTATGTCATGCACTGGGTCCGGCAGGCTCCAGGCAAGGGATTGGAGTGGGTGGCAAGTATATCAAATGATGGAACGAAGAAATATCATGAAGAATCCGTGTGGGGCCGATTCACCATCTCCAAAGACAATTCCAAGAGCACACTATTTCTACAAATGAACAGCCTGCGAATTGAGGACACGGCCCTATATTTCTGT
>612_048
CAGGTGCAGCTGGTGGAGTCTGGGGGAGGCCTGGTACAGCCTGGCGGGGCCCTGAGACTCTCCTGTTTAGTCTCTGGATTCACCTTTGATGACTATGCCCTACACTGGGTCCGGCAAGCTCCAGGGAAGGGCCCAGAGTGGGTGGCTGTTTTGTCATCTGATGGAAGTTATAAATACTACACAGAGTCCGTGCAGGGCCGATTCACCATCTCCAGAGACAATTCCAAGAACACGGTGTATCTGCAAATGAACAGCCTGAGAGGTGTGGACACGGCTGTGTATTACTGT
>111_119
CAGGTGCAGCTGGTGGAGTCTGGGGGAGGCGTGGTCCAGCCTGGGAGGTCCCTGACACTCTCCTGTGAAGTCTCTGGATTCACCTTCAAAACCTATGGCATGCACTGGGTCCGCCAGGCTCCAGGCAAGGGCCTGGAGTGGGTGGCAAGTATATCATATGATGGAAGCGATAAATACCACGCAGATCGCGTGTGGGGCCGCTTCACCATTTCCAGAGACAATTCCAAGAACACACTGTATCTGCAAATGAACAGCCTGCGAGCTGAGGATACGGCTCTCTATTACTGT
>615_048
GAGGTGCAGCTGGTGGAGTCTGGGGGAGGCTTGGTCCAGCCTGGGGGGTCCGTGAGACTCTCCTGTGCAGTCTCTGGATTCACCTTTAGTAGCTATTGGATGAGCTGGGTCCGCCAGGCTCCAGGGAAAGGGCTGGAGTGGGTGGCAGTCATATCTGATTCTGGAAGTAATAAATACTATGCAGACTCCGTGAAGGGCCGATTCACCATTTCCAGAGACAATTCCAAGAACACACTATATCTGCAAATGAACAGCCTGAGGGCTGAGGACACGGCTGTGTATTTCTGT
>355_059
CAGGTGCAGCTGGTGGAGTCTGGGGGAGGCGTGGTCCAGCCTGGGAGGTCCCTGAGACTCTCCTGTGCAGCCTCTCAATTCACCTTTAGTAACTATGGCATGCACTGGGTCCGCCAGGCTCCAGGCAAGGGGCTGGAGTGGGTGGCAGGTATATCATTTGCTGGAATTAAAAAATATTATGCAGACTCCGTGAAGGGCCGATTCACCATCTCCAGAGACAACGCCAAGAACACGCTGTATCTGCAAATGAACAGCCTGCGCGCTGAGGACACGGCTCTGTATTACTGT
>423_119
CAGGTGCAGCTGGTGCAGTCTGGGGGAGGCGTGGTCCAGCCTGGGAGGTCCCTGAGAATCTCCTGTGCAGCCCCGTACTTTACGTTTGGTAGATATGGCTTCCACTGGGTCCGCCAGGCTCCAGGCAAGGGGCTGGAGTGGGTGGCAAGTATCTCATTTGATGGGAGAGATTATTACCACTCACCTCACGTGTGGGGCCGCCTCACCATCTCCAGAGACAATTCCAAGAACACGCTGTATCTGCAAATGAACAGCCTGCGAGCTGAGGACACGGCTCTCTATTACTGT
>396_059
CAGGTGCACCTGGTGGAGTCGGGGGGAGGCGTGGTCCAGCCTGGGAGGTCCCTGAGACTCTCCTGTGCAGCCTCTCAATTCACCTTTAGTAACTATGGCTTTCACTGGGTCCGCCAGGCTCCAGGCAAGGGGCTGGAGTGGGTGGCAGCTATTTCATTTGCTGGAGTCAAAAAACACTATGCAGATTCCGTGAAGGGCCGATTCACCATCTCCAGAGACAATTCCAAGAACACGCTGTATTTGCAACTAAACAGCCTGCGAGCTGAGGACACGGCTCTGTATTACTGT
>367_048
CAGGTGCAGTTGGTGGAGTCTGGGGGAGGCGTGGTCCAGCCTGGGAGGTCCCTGAGACTCTCCTGTGCAGCCTCTGGATTCACCTTCAGTACCTATGCCATGCACTGGGTCCGTCAGGCTCCAGGCAAGGGGCTGGAGTGGGTGGCACTTATATCATATGATGGAACTGATAAATATTATGCAGACTCCGTGAAGGGCCGATTCACCATCTCCAGAGACAATTCCAAGAACACGGTGTATCTGCAAATGAACAGCCTGAGAGGTGTGGACACGGCTGTGTATTACTGT
>381_206
CAGGAGAAATTGGTGGAGTCCGGGGGAGGCGCGGTCCAGCCTGGGGGGTCCCTCCGACTCTCATGTGTAGCCTCTGGGTTCACCTTTAGTGGCTTTGGAATGCACTGGGTCCGCCAGGCTCCAGGGAAGGGGCTGGAGTGGCTGGCGACTATTTCATTTTCTGGAGTTAAAAAGTACTATGGTACTTCCGCGAAGGGCCGATTCTACATCTCCAGAGACAATACCAAGAACACGGTGTATCTCCAAATGGACGGCCTGCGAGGAGACGACACGGCTATATATTATTGT
>137_048
CAGGTACAACTGGTGCAGTCGGGGGGAAGCGTGGTCCAGCCCGGGAAGTCCCTGAGACTCTCATGTGCAGCCTCTGGATTCACCTTCAGTAGTTTTGGCATGCACTGGGTCCGCCAGACTCCAGGCAAGGGGCTGGAGTGGGTGGCCGTTATATCATATGATGGAAGTGAAAAATCCTACGCAGACTCCGTGAAGGGCCGATTCACCATCTCCAGAGACAATTCCAAGAACACGCTCTATCTGCAAATGAACAGTCTAAGAGCTGAGGACACGGCTGTCTATTACTGT
>311_048
CAGGTGCAGCTGGTGGAGTCTGGGGGAGGCGTGGTCCAGCCTGGGAGGTCCCTGAGACTCTCCTGTGCAGCCTCTGGATTCAGTTTCAGTAACTATGCCATGGACTGGGTCCGCCAGGCTCCAGGCAAGGGGCTGGAGTGGGTGGCATTTGTGTCATCTGACGGAAGTAATAAAAACTATGCAGACTCCGTGAAGGGCCGATTCACCATCTCCAGAGACAATTCCAAGAACACGGTGTATTTGCAAATGAACAGTCTGAGAGTTGAAGACACGGCTGTTTATTACTGT
>26_048
CAGGTGCAGCTGGTGGAGTCTGGGGGAGGCGTGGTCCAGCCTGGGAGGTCCCTGAGACTCTCCTGTGCAGCCTCTGGATTCATCTTCAGTAGCTATGGCATGCACTGGGTCCGCCAGGCTCCAGGCAAGGGACTGGAGTGGGTGGCTCTTATATCTGGTGATGGGAGTAATAAATACTATGCAGACTCCGTGAAGGGCCGATTCACCATCTCCAGAGACAATTCCAAGAACACGCTGTATTTGCAGATGAACAGCCTGAGAGCTGAGGACTCGGCTCTCTATTTCTGT
>545_206
CAGGAGCAGCTGGTGGAGTCTGGGGGAGGCGTGGTCCCGCCTGGGAAGTCTCTGAGACTCTCCTGTGTAGCCTCTGGATTCACCTTTAGTGGCTTTGGGATGCACTGGGTCCGCCAGGCTCCAGGAAAGGGGCTGGAGTGGGTGGCAGGTATCTCATTTGTTGGCATTAAATACTATTATGCAGATTCCGTGAAGGGCCGATTCAGTATCTCCAGAGACAATTCCAAGAACACGCTGTTTCTCCAAATGAACGGCCTGCGCGGAGACGACACGGCACTATATTACTGT
>494_119
CAGGTGCAACTGGTGGAGTCTGGGGGAGGCCTGGTCAAGCCTGGGGGGTCCCTGAGACTCTCCTGTGCAGCCTCTCAATTCAATTTTGCGAATTATGGCATGCACTGGGTCCGCCAGGCTCCAGGCAAGGGATTGGAGTGGGTGGCAAGTATATCAAATGATGGAACGAAGAAATATCATGAAGAATCCGTGTGGGGCCGATTCACCATCTCCAAAGACAATTCCAAGAGCACACTATTTCTACAAATGAACAGCCTGCGAATTGAGGACACGGCCCTATATTTCTGT
>623_048
CAGGTGCAGCTGGTGGAGTCTGGGGGAGGCGTGGTCCAGCCTGGGAGGTCCCTGAGACTCTCCTGTGCAGCCTCTGGATTCACCTTCAATAACTATGGCACACACTGGGTCCGCCAGGCTCCAGGCAAGGGGCTGGAGTGGGTGGCAGTCATATCTGATTCTGGAAGTAATAAATACTATGCAGACTCCGTGAAGGGCCGATTCACCATTTCCAGAGACAATTCCAAGAACACACTATATCTGCAAATGAACAGCCTGAGGGCTGAGGACACGGCTGTGTATTTCTGT
>22_119
GAGATGCAGCTGGTGGAGTCTGGGGGAGGCCTGGTAAAGCCTGGGAGGTCCCTAAGACTCTCCTGTGCAGCCTCTGGATTCACCTTCAGTAGCTATGCTATACACTGGGTCCGCCAGGCTCCAGGCAAGGGGCTGGAGTGGGTGGCAGTTATATCATATGATGGAAGCAATAAATACTACGCAGACTCCGTGAAGGGCCGATTCACCATCTCCAGAGACAATTCCAAAAACACGGTGTATCTGCAAATGAACAGCCTGCGAGTTGAGGACACGGCTCTCTACTACTGT
>637_119
CAGGTGCAGCTGGTGGAGTCTGGGGGAGGCGTGGTCCAGCCTGGGAGGTCCCTGAGACTCTCCTGTGCAGCCTCTGGATTCACCTTCAGAAACTATGGCATGCACTGGGTCCGCCAGGCTCCAGGCAAGGGACTGGAGTGGGTGGCAAGTATATCAAATGATGGAAGCAAGAAATATCATGGAGATTCCGTGTGGGCCCGATTCATTATCTCCAGAGACAATTCCAAGAACACACTGTTTCTACAAATGAGCAGCCTGCGAGCTGAGGACACGGCTCTATATTTCTGT
>36_119
CAGGTGTACCTGGTGGAGTCTGGGGGAGGCGTGGTCCAGCCTGGGAGGTCCCTGAGACTCTCCAGTGCAGCCTCTCATTTCTCCCTTAGTAGTTATGGCATGCACTGGGTCCGCCAGGCTCCAGGCAAGGGGCTGGAGTGGGTGGCAGGAATATCATTTGCTGGAACTAAGACATACTATGGAGATTCCGTGAAGGGCCGTTTCACCGTCTCCACAGACATTTCCAAGAACACGTTGTACCTGCAAGTGAACAGTCTGCGACCTGAGGACACGGCTATGTATTACTGT
>645_119
CAGGTGCAGTTGGTGGAGTCTGGGGGAGGCGTGGTCCAGCCTGGGAGGTCCCTGAGAATCTCCTGTGCATCCTCTCAATTCACGTTTAGTAGATATGGCATGCACTGGGTCCGCCAGGCCCCAGGCAAGGGGCTGGAGTGGGTGGCAAGTATATCATATGATGGAAGAGACTACCACCACGCAGGTGCCGTGTGGGGCCGCTTCATTATCTCCAGAGACAACTCCAAGAATTCGTTGCATCTGCAAATGAACAGCCTGCGACCGGAGGACACGGCTCTCTATTTCTGT
>283_119
CAGGTGCAGCTGGTGGAGTCTGGGGGAGGCGTGGTCCAGCCTGGGAGGTCCCTGAGACTGTCCTGTGTAGCCTCTGGATTCACCTTCAGTGATTATGCTATGCACTGGGTCCGCCAGGCTCCAGGCAAGGGGCTGGAGTGGGTGGCCACAATATCGTTTGATGGAGCTGATAAGTACCATGCAGATGACGTGTGGGGCCGCTTTACCATCTCCAGAGACAACTCCAAGAACACACTATATCTACAAATGAACAGCCTGCGACCTGAGGACACGGCTCTGTATTACTGT
>124_119
CAGGTGCAGCTGGTGGAGTCTGGGGGAGGCGTGGTCCAGCCTGGGAGGTCCCTGAGACTCTCCTGTGCAGCCTCTGGATTCACCTTCAGTAACTATGCTATGCACTGGGTCCGCCAGGCTCCAGGCAAGGGGCTGGAGTGGGTGGCTGTTATATCATATGATGGAAGCAATAAATACTACGCAGACTCCGTGAAGGGCCGATTCACCATCTCCAGAGACAATTCCAAGAACACGCTGTATCTCCAAATGGACGGCCTGCGAGGAGAGGACACGGCTCTGTATTACTGT
>628_119
CAGATGCAGTTGGTGGAGTCTGGGGGAGGCGTGGTCCAGCCTGGGAGGTCCCTGACACTGTCCTGTGCAGCCTCTCAATTCAGCTTTACGAATTATGGCATGCACTGGGTCCGCCAGGCTCCAGGCAAGGGACTGGAGTGGGTGGCAAGTATATCAAATGATGGAAACAAGAAATATCATGGAGAATCCGTGTGGGACCGATTCACCATCTCCAGAGACAATTCCAAGAATACACTGTTTCTACAAATGAACAGACTGCGAGTTGAGGACACGGCCCTATATTTCTGT
>536_119
CAGGTGCAGCTGGTGGAGTCTGGGGGAGACGTGGTCCACCCTGGGGGGTCCCTAAGACTCTCCTGTGCAGCGTCCGGATTCACCTTCAGTAGTTATGGCATCCACTGGGTCCGCCAGGCTCCAGGCAAGGGGCTGGAGTGGGTGGCTGCTATTTCGTATGATGGAAGCGACAAATATCACACAAATTCCGTGTGGGGCCGATTCACCGTCTCCAGAGACAATTCCAAGAACACAGTGTATCTGCAAATGAACAGCCTGCGAGCTGAGGACACGGCGCTTTATTTTTGT
>155_048
CAGGTACAGCTGGTGGAGTCTGGGGGAGGCGTGGTCCAGCCTGGGAGGTCCCTGAGACTTTCCTGTGTAGCCTCTGGATTCATCTTCAGTAGTTATGGCATTCACTGGGTCCGCCAGGCTCCAGGCAAGGGGCTGGAGTGGGTGGCCGTTATATCTGGTGATGGAACTAACAAATACTGTGCAGACTCTGTGAAGGGCCGATTCACCATCTCCAGAGACAACTCCAAGAACACGGTGTTTCTGCAAATGAACAGCCTGAGAGCTGAGGACACGGCTGTGTTTTACTGT
>570_048
GAGGTGCAGGTGGTGGAGTCTGGGGGAGGCGTGGTCCAGCCTGGGAGGTCCCTGAGACTCTCCTGTGCAGCCTCTGGATTCACTTTCAGTAACTATGCCATGGACTGGGTCCGCCAGGCTCCAGGCAAGGGGCTGGAGTGGGTGGCATTTGTGTCATCTGACGGAAGTAATAAAAACTATGCAGACTCCGTGAAGGGCCGATTCACCATCTCCAGAGACAATTCCAAGAACACGCTGTCTCTGCAAATGAACAGCCTGAGAGCTGAAGACACGGCTGTGTATTACTGT
>603_119
CAGGCACAGCTGGTGGAGTCTGGGGGAGGCGTGGTCCAGCCTGGGAGGTCCCTGAGACTCTCCTGTGCAGCCTCTCATTTCAGTTTTAATAGATATGGCATGCACTGGGTCCGCCAGGCTCCAGGCAAGGGGCTGGAGTGGGTGGCTGGTATATCGTATGATGGAAGAGATTTCTACCACGCAGATATCGTGTGGGGCCGACTCACCATCTCCAGAGACAATTCAAAGAACACGGTGTATCTGCAAATGAACAGCCTGCGAGCTGACGACACGGGTCTCTATTACTGT
>358_119
GAGGTGCAGCTGTTGCAGTCTGGGGGAGGCTTGGTACAGCCTGGGGGGTCCCTGAGACTCTCCTGTGCAGCCTCTGGATTCAGCTTTAGCAGCTATGCCATGAGCTGGATTCGCCAGGCTCCAGGGAAGGGGCTGGAGTGGGTGGCAAGTATATCACATGATGGAACGAAGAAATATCATGCAGAATCCGTGTGGGGCCGATTCACCATCTCCAAAGACAATTCCAAGAACACACTATTTCTACAAATGAACAGCCTGCGAGTTGAGGACACGGCCCTATATTTCTGT
>415_119
CAGGGGCACCTCGTGGCGTCTGGGGGAGGCGTGGTCCCGCCTGGGAGGTCCCTGACACTCTCCTGTCTTGCCTCTCAATTCACCTTTAGTGGTTATGGCTTCCACTGGGTCCGCCAGGCTCCAGGCAAGGGGCTGGAGTGGGTGGCGTCTATATCGTTTGCCGGAACTAAAAAACACTATGGAAATTCCGTGAAGGGCCGATTCACCATCTCCAGAGACAATTCCAAAAACACGCTGTATCTGGAAATGAACAGCCTGCGACCTGAGGACACGGCTCTCTACTACTGT
>561_119
CTGCTGCAACTAGTGGAATCTGGGGGAGGCGTGGTCCAGCCTGGGAACTCCCTGAGACTCTCCTGTGCAGCCGCTGGATTCACCTTCAGTGACTATTCTCTGCACTGGGTCCGCCAGGCTCCAGGCAAGGGGCTGGAGTGGGTGGCTATGATCTCAGATGATGGAAACCTTGATTTCTATGCAGCCTCCGTGAAGGGCCGATTCACCATCTCCAGAGACAATTCCATAAACACGGTGTATCTCCAGATGAACAGCCTGCGAGCTGAGGACACGGCTCTCTACTACTGT
>296_048
GAGGTGCAGCTGGTGGAATCTGGGGGAGGTGTGGCACGGCCTGGGGGGTCCCTGAGACTCTCCTGTGCAGCCTCTGGATTCATTTTCACTCACTATGCCATGGACTGGGTCCGCCAGGCTCCAGGCAAGGGGCTGGAGTGGGTGGCAGTTATATCATCTGATGGCAGTAGTAAAAACTATGCAGACTCCGTGAAGGGCCGATTCACCATCTCCAGAGACAACTCCAAGAACACGGTATCTCTGCAAATGAACAGTCTGCGACCTGAGGACACGGCTGTCTATTACTGT
>225_119
GAGGTGCAGGTATTGGAATCTGGGGGAGGCTTGGTACAGCCTGGGGGGTCACTGAGACTCTCCTGTGTGGCCTCTCAATTCACCTTTAGTGGTTGTGGCTTGCACTGGGTCCGCCAGGCTCCAGGCAAGGGGCTGGAGTGGGTGGCGTCTATATCGTTTGCCGGAACTAAGAAACACTATGGAAATTCCGTGAAGGGCCGATTCACCATCTCCAGAGACAATTCCAAAAACACGGTGTATCTGGAGATGAACAGCCTGCGAGCTGAGGACACGGCTCTCTACTACTGT
>658_119
CAGGTGCAGCTGGTGGAGTCGGGGGGAGGCGTGGTCCAGGCTGGGAGGTCCCTGAGACTCTCCTGTGCAGCCTCTGGATTCACCTTCAGTACCTATGCTATGCACTGGGTCCGCCAGGCTCCAGGCAAGGGGCTGGAGTGGGTGGCAGTTATATCATATGATGGAAGCAATAAATACTACGCAGACTCCGTGAGGGGCCGATTCACCATCTCCAGAGACAATTCCAAGAACACCCTCTATCTGCAAATGAACAGCCTGCGAGCTGAGGACACGGCTCTTTATTACTGT
>444_048
CAGGTGCAGCTGGTGGAGTCTGGGGGAGGCGTGGTCCAGCCTGGGGGGTCCCTGAGACTCTCCTGTGCAGCGTCTGGATTCACCTTCAGTAACTATGGCATGCACTGGGTCCGCCAGGCTCCAGGCAAGGGGCTGGAGTGGGTGGCATTTATTCGGTATGATGGGGATATTACATACTATGTTGACTCCGTGAAGGGCCGATTCACCATCTCCAGAGACAACTCCAAGAACGCGCTGTATCTGCAAATGAACAGCCTGCGCGCTGAGGACACGGCTCTGTATTACTGT
>542_048
GAGGTGCAGCTGGTGGAGTCTGGGGGAGGCTTGGTAAAGCCTGGGGGGTCCCTGAGACTCTCCTGTGCAGCATCAGGCATCACCTTCAGTACTTATGAAATGAATTGGGTCCGCCAGGCTCCAGGCAAGGGTATGGAGTGGGTGGCAGTTATATCATATGATGGAAGTAATAAATATTATGCAGACTCCGTGAAAGGCCGATTCACCATCTCCAGAGACAATTCCAAGAACACGGTGTATCTGCAAATGAACAGCCTGAGAGGTGTGGACACGGCTGTGTATTACTGT
>217_059
CAGGTGCAGCTGGTGGAGTCTGGGGGAGGCGTGGTCCAGCCTGGGAGGTCCCTGAGACTGTCCTGTGCAGCCTCTCAATTCACCTTTAGTAACTTTGGCATGCACTGGGTCCGCCAGGCTCCAGGCAAGGGGCTGGAGTGGGTGGCAGGTATATCATTTCCTGGAACTAAAAAATATTATGCAGACTCCGTGAAGGGCCGATTCACCATCTCCAGAGACAACTCCAAGAACGCGCTGTATCTGCAAATGAATAGTCTGCGCGCTGAGGACACGGCTCTGTATTACTGT
>477_038
CAGGTGCAGCTGGTGGAGTCTGGGGGAGGCGTGGTCCAGCCTGGGAGGTCCCTGAGACTCTCCTGTGCAGCCTCTGGATTCACCTTCACTAGCTTTGGCATGCACTGGGTCCGCCAGGCTCCAGGCAAGGGGCTGGAGTGGGTGGCAGTTATATCATATGATGGAAATAATAAATACTATGCAGACTCCGTGAAGGGCCGATTCACCATCTCCAGAGAGAATTCCAAGAACACGCTGTATCTGCAAATGAACAGCCTGAGAGCTGAGGACACGGCTGTGTATCACTGT
>162_048
CAGGTGCAGCTGGTGGAATCTGGGGGAGGCGTGGTCCAGCCTGGGAGGTCCCTGAGACTCTCCTGTGCAGCCTCTGGATTCATCTTCAATAGCTATGGCATGCACTGGGTCCGCCAGGCTCCAGGCAAGGGGCTGGAGTGGGTGGCAGTTGTACATGGTGATGGAGGTAATAAATACTATGCAGACTCCGTGAAGGGTCGATTCACCATCTCCAGAGACAATTCCAAGAACACGTTGTATTTGGAAATGAACAGCCTGAGAGCTGAGGACACGGCTGAGTATTACTGT
>502_119
CAGGTGCAGCTGGTGGAGTCGGGGGGAGGCGTGGTCCAGCCTGGGGGGTCCCTGAGACTCTCCTGTGTAGCCTCTCAATTCACTTTTAGTAGATATGGCATGCACTGGGTCCGCCAGGCTCCAGGCAAGGGGCTGGAGTGGGTGGCAAGTATATCATATGATGGAAGAGATAAATACCACGCAGATTTTGTGTGGGGCCGACTCACCATTTCCAGAGACGATTCTAAGAAGACACTGTATCTGCAAATGGACAGCCTGCGAGTTGACGACACGGCTCTATATTACTGT
>239_119
CAGGTGCAGCTGGTGGAGTCTGGGGGAGGCGTGGTCCAGCCTGGGAGGTCCCTGAGACTCTCCTGTGCAGCGTCTGGATTCACCTTCAGTTACTATGGCATACACTGGGTCCGCCAGGCTCCAGGCAAGGGGCTGGAGTGGGTGGCAAGTATATCATATGATGAAAGAGACTTCTACCACGCACGTTCCGTGTGGGGCCGCTTCGCCATCTCCAGAGACAATTCCAAGAACACGCTGCATCTGCAAATGAACAGCCTGCGACCGGAAGACACGGCTCTCTATTTCTGT
>395_206
CAGGAGCAGCTGGAGGAGTCCGGGGGAGGCGTAGTCCCGCCTGGGAAGTCCCTGAGACTCTCTTGTGTGGCCTCTCGATTCACCTTTAGTGCCTTTGGGATGCACTGGGTCCGCCAGGCTCCAGGGAAGGGGCTGGAGTGGGTGGCAGGTATATCGTTTGTTGGAATTAAAAAGTATTATGCAGATTCCGTGAAGGGCCGATTCACCATCTCCAGAGACAATTCCAAGAACACGCTGTTTCTCCAAATGAACGGCCTGCGAGGAGACGACACGGGTCTATATTTTTGT
>61_048
CAGGTGCAGCTGGTGGAGTCTGGGGGAGGCGTGGTCCAGCCTGGGAGGTCCCTGAGACTCTCCTGTTCAGCCTCTGGATTCAGTTTCACTAACTATGCCATGGACTGGGTCCGCCAGGCTCCAGGCAAGGGACTGGAGTGGGTGGCAGTTATATCATCTGATGGAAGTAATAAAAATTATGCAGACTCCGTGAAGGGCCGATTCACCATCTCCAGAGACAATTCCAAGAACACGCTGTTTCTGCAAATGAACAGTCTGAGACCTGAGGACACGGCTGTGTACTTCTGT
>523_048
CAGGTGCAGCTGGTGGAGTCTGGGGGAGGCGTGGTCCAGCCTGGGAGGTCCCTGAGACTCTCCTGTGCAGCCTCTGGATTCACTTTTAGTTACTCTGGCATGCACTGGGTCCGCCAGGCTCCAGGCAAGGGTATGGAGTGGGTGGCAGTTATATCATATGATGGAAGTAATAAATATTATGCAGACTCCGTGAAAGGCCGATTCACCATCTCCAGAGACAATTCCAAGAACACGGTGTATCTGCAAATGAACAGCCTGAGAGGTGTGGACACGGCTGTGTATTACTGT
>588_048
GAGGTGCAGCTGTTGGGTTCTGGGGGAGGCTTGGTACAGCCTGGGGGGTCCCTGAGACTCACCTGTGCAGTCTCTGGATTCACCTTTAGCAGCTTTGCCATGAGCTGGGTCCGCCAGGCTCCAGGCAAGGGGCTGGAGTGGGTGGCACTTATATCATATGATGGAACTGATAAATATTATGCAGACTCCGTGAAGGGTCGCTTCACCATCTCCAGAGACAATTCCAAGAACACGCTGTATCTGCAAATGAACAGCCTGAGAGTTGAGGACACGGCTATTTATCACTGT
>666_059
CAGGTGCACCTGGTGGAGTCTGGGGGAGGCGTGGTCCAGCCTGGGAGGTCCCTGAGACTCTCCTGTGCAGCCTCTGGATTCACTTTCAGTAACTTTGCCATGGACTGGGTCCGCCAGGCTCCAGGCAAGGGACTGGAGTGGGTGGCATTTGTTTCATCTGATGGAAATAATAAGAACTATGGAGACTCCGTGAAGGGCCGATTCACCATCTCCAGAGACAATTCCAAGAACACGCTGTTCCTGCAAATGAACAGTCTGAGAGCTGAGGACACGGCTTTGTATTACTGT
>433_119
CAGGAGCAGCTGGTGGAGTCCGGGGGAGGCGTGGTCCAGCCTGGGAGGTCCCTGCGACTCTCCTGTGTAGCCTCTCGTTTCACCTTTAGTGCCTTTGGGATGCACTGGGTCCGCCAGGCTCCAGGGAAGGGGCTGGAGTGGGTGGCGAGTATATCATTTGCTGGAATTAAAAAATACTATGGAGATTCCGTGAAGGGCCGATTCACCATCTCCAGAGACAATTCCAAGAACACGCTGTATCTCCAAATGGACGGCCTGCGAGGAGAGGACACGGCTCTGTATTACTGT
>392_119
CAGGTGCAACTGGTGGAGTCCGGGGGAGGCGTGGTCCAGCCTGGGGAGTCCCTGAGAATCTCCTGTGCAGCCTCTCAATTCACGTTCAGTAGATATGGCATGCACTGGGTCCGTCAGGCTCCAGGCAAGGGACTGGAGTGGGTGGCAAGTATATCATTTGATGGAAGGGATAAATACCATTCATCTTTGGTGTGGGGCCGTCTCACCATCTCCAGAGACAATTCCAAGAGCACGCTGTTTTTGCAAATGAACAGCCTGCGACCTGAGGACACGGCTCTCTATTACTGT
>84_119
CAGGTACAACTGATGGAGTCTGGGGGAGGCGTGGTCCAGCCTGGGAGGTCCCTGAGACTCGCCTGTGCGGCCTCTGGATTCACCTTCAGTAGTTATGCCATACACTGGGTCCGCCAGGCTCCGGGCAAGGGGCTGGAGTGGGTGGCTGCCATTTCATTTGCTGGAACTAAGAAAAACTATGCAGATTCCGTGAGGGGCCGATTCACCATCTCCAGAGACAGTTCCAAGAACACGCTCTATCTGGAAATGAACAGCCTGCGACCTGAGGACACGGCTCTTTATTACTGT
>589_119
GAGGAGCAGCTGGTGGAGTCTGGGGGAGGCTTGGTGCAGCCAGGGCGGTCCCTGCGACTCTCCTGCACAGGTTCTGGATTCAGGTTTGGTGATTATGCTATGAATTGGGTCCGCCAGGCTCCGGGCAAGGGACTGGAGTGGGTGACATTTATTTCATATGATGGAAGCAATAAACACTATGCAGACTCCGTCAAGGGCCGATTCACCGTCTCCAGAGACAATTCCAAGAACACGCTGCATCTGCAAATGAACAGCCTGCGACCGGAAGACACGGCACTCTATTTCTGT
>317_119
GAAGTGCAGCTGGTGGAGTCTGGGGGAGGCTTGGTACAGCCTGGCAGGTCCCTGAGACTCTCCTGTGCAGCCTCTGGATTCAGTTTCAGTGACTATGCTATGCACTGGGTCCGCCAGGCTCCAGGCCAGGGACTGGAGTGGGTGGCATTCATATCATATGATGGAACCAAGAAATATCATTCAGATTCCGTGTGGGGCCGATTAACCATCTCCAGAGACAATTCCAGGAACACACTCTTTCTGCAAATGAACAGCCTGCGAACTGAAGACACGGCTCTGTATTTCTGT
>638_206
CAGGAGCAGCTGGTGGAGTCTGGGGGAGGCGTGGTCCCGCCTGGGAAGTCCCTGACACTCTCCTGTGTAGCCTCTGGATTCACTTTTAGTGCCTTTGGGATGCACTGGGTCCGCCAGGCTCCAGGGAAGGGGCTGGAGTGGGTGGCAGGTATATCATTTGTTGGAATTAAAAAATATTATGGAGATTCAGTGAAGGGCCGATTCACCATCTCCAGAGACAATTCCAAGAATACGCTGTTTCTTCAAATGAACGGCCTGCGAGGAGACGACACGGCTCTCTATCACTGT
>14_119
CAGATGCAGTTGGTGGAGTCTGGGGGAGGCGTGGTCCAGCCTGGGAGGTCCCTGACACTGTCCTGTGCAGCCTCTCAATTCACTTTTTCGAATTATGGCATGCACTGGGTCCGCCAGGCTCCAGGCAAGGGACTGGAGTGGGTGGCAAGTGTATCAAATGATGGAACCAAGAAATATCATGGAGATTCCGTGTGGGACCGATTCACCATCTCCAGAGACAATTCCAAGAATACACTGTTTCTACAAATGAGCAGCCTGCGAGCTGAGGACACGGCTGTATATTTCTGT
>670_048
CAGGTGCAGCTGGTGGAGTCTGGGGGAGGCGTGGTCCAGCCGGGGGGGTCACTGAGACTCTCCTGTGCAGCGTCTGGATTCACCTTCAGTACCAATGGCATGCACTGGGTCCGCCAGGCTCCAGGCAAGGGGCTGGAGTGGGTGGCATTTATACGGTATGATGGAAGTAATAAATATTATGCAGACTCCGTGAAAGGCCGATTCACCATCTCCAGAGACAATTCCAAGAACACGGTGTATCTGCAAATGAACAGCCTGAGAGGTGTGGACACGGCTGTGTATTACTGT
>610_038
CAGGTGCAGCTGGTGGAATCTGGGGGAGGCGTGGTCCAGCCTGGGAGGTCCCTGAGACTCTCCTGTGCAGCCTCTGGATTCACCTTCAGTAGCTATGCTATGCACTGGGTCCGCCAGGCTCCAGGCAAGGGGCTGGAGTGGGTGGCAGTTATATCATATGATGGAAGCAATAAATACTACGCAGACTCCGTGAAGGGCCGATTCACCATCTCCAGAGACAATTCCAAGAACACGCTGTATGTGCAAATGAATAGCCTGAGAGCTGAGGACACGGCTGTGTATTACTGT
>285_059
CAGGTGCAGCTGGTGGAGTCTGGGGGAGGCGTGGTCCAGCCTGGGAGGTCCCTGAGACTCTCCTGTACAGCCTCTGGATTCACGTTCAGTAACTATGGCATACACTGGGTCCGCCAGGCTCCAGGCAAGGGGCTGGAGTGGGTGGCAGCTATATCATATGAGGGAAGTATTAAATATTATGTAGACTCCGTGAAGGGCCGATTCACCATCTCCAGAGACGATTCCAAGAACACGCTGTTTCTGCAAATGAACAGCCTGAGAACTGAGGACACGGCTGTGTATTATTGT
>252_048
GAGGTGCAGGTGGTGGAGTCTGGGGGAGGCCTGGTCAAGCCTGGGGGATCCCTGAGACTCTCCTGTGCAGCCTCTGGATTCACCTTCAGTTCCCATGTCATGAACTGGGTCCGCCAGGCTCCAGGGAAGGGGCTGGAGTGGGTCTCATCCATTAGTGGTGGCAGTAGTAGTAAAGACTATGCAGACTCCGTGAAGGGCCGATTCACCATCTCCAGAGACAATTCCAAGAACACGCTATCTCTGCAAATGAACAGTCTGAGACCTGAGGACACGGCTGTCTATTACTGT
>313_059
CAGGAGCAGCTGGTGCAGTCTGGGGGAGGCGTGGTCCAGCCTGGGAGGTCCCTGAGACTCTCCTGTGCACCCTCTCAATTCACCTTTAGTGCCCATGGCATGCACTGGGTCCGCCAGGCTCCGGGGAAGGGGCTGGAGTGGGTGGCAGGTATATCATTTGCTGGAACTAAGAACTACTATGCAGATTCCGTGAAGGGCCGATTCACCATCTCCAGAGACAATTCCAAGAACACGCTGTATCTGCAAATGAACAGCCTGCGAGTTGAGGACACGGCTCTGTATTACTGT
>6_119
CAGGAGCAGCTGGTGGAGTCTGGGGGAGGCGTGGTCCAGCCTGGGACGTCCCTGAGACTCTCCTGTTCAGCCTCTGGATTCACTTTCAGTAACTTTGCCATGAACTGGGTCCGCCAGGCTCCAGGCAAGGGGCTGGAGTGGGTGTCATTTATATCCTCTGATGGAAAGAATAAAAATTATGTAGACTCCGTGAAGGGCCGATTCACCATCTCCAGAGACAATTACAAGAACACGCTGTATCTGCAAATGAACAGTCTGAGAACTGAAGACACGGCTGTGTATTACTGT
>437_059
CAGGTGCAGCTGGTGGAGTCTGGGGGAGGCGTGGTCCAGCCTGGGAGGTCCCTGAGACTCTCCTGTGCAGCCTCTCAATTCACCTTTAGTAGCTATGGCATGCACTGGGTCCGCCAGGCTCCAGGCAAGGGGCTGGAGTGGGTGGCAGGTATATCATTTGCCGCAACTAATAAGTACTATGGAGGTTCCGTGAAGGGCCGGTTCACCATCTCCAGAGACAATTCCAAAAATACACTGTATCTGCAAATGAACAGCCTGCGAGCTGAGGACACGGCTCTGTATTACTGT
>247_206
CAGGAGCAGCTGGTGGAGTCTGGGGGAGGCGTGGTCCCGCCTGGGAAGTCCCTGAGACTCTCCTGTGTAGTCTCTGGATTCACCTTTAGTGCCTTTGGGATGCACTGGGTCCGCCAGGCTCCAGGGAAGGGCCTGGAGTGGGTGGCAGGTATATCATTTGCTGGAACAAAATCCTATTATGCAGAGTCCGTGAAGGGCCGATTCACCATCTCAAGAGACAATTCCAAGAATTCGTTGTTTCTCCAAATGAACGGCCTGCGAGGAGACGACACGGCTCTTTATTATTGT
>501_119
CAAGTGCAACTGGTGGAGTCTGGGGGAGGCGTGGTCCAGCCTGGGAGGTCCCTGAGACTCTCCTGTGCAGCCTCTCAATTCACCTTTGGTAGATATGGCATGCACTGGGTCCGCCAGGCTCCAGGCAAGGGGCTGGAGTGGGTGGCGGCTATCTCGTTTGCTGGAACTAAAAAATACTATGGAGATTCCGCGAGGGGCCGATTCACCATCTCCAGAGACAACTCCAAGAACATGTTGTTTCTGCAAATGAATAGCCTGCGAGCTGAGGACACGGCTCTCTATTACTGT
>654_048
CAGGTGCAGCTGGTGGAGTCTGGGGGAGGCGTGGTCCAGCCGGGGAGGTCCCTGAGACTCTCCTGTGCAGCCTCTGGATTCATCTTCAGCCCCTATGGCATACACTGGGTCCGCCAGGCCCCAGGCAAGGGGCTGGAGTGGGTGGCACTTATATCACATGATGGAAGTAAAAAATATTATGCAGACTCCGTGAAGGGCCGATTCACCATCTCCAGAGACAATTTCAAGGACACGCTGTATCTGCAAATGAACAGCCTGAGAGGTGTGGACACGGCTGTGTATTACTGT
>284_206
CAGATGCTGTTGGTGGAGTCTGGGGGAGGCGTGGTCGAGCCTGGGAGGTCCCTGACACTGTCCTGTGCAGCCTCTCAATTCACTTTTTCGAATTATGGCATGCACTGGGTCCGCCAGGCTCCAGGCGGGGGACTGGAGTGGGTGGCAAGCATATCAAATGAAGGAAACAAGAGATATCATGGAGAGTCCGTGTGGGGCCGATTCGTCATCTCCAGAGACAATTCCAAGAACACATTATTTCTACACATGAGCACCCTGCGACCTGACGACTCGGCTCTATATTTCTGT
>83_119
CAGGTGCAGGTGGTGGAGTCTGGGGGAGGCGTGGTCCAGCCTGGGACGTCCCTGAGACTCTCCTGTACGGTCTCTGGATTCAGTTTCAGTAATTATGATCTACACTGGGTCCGCCAGACTCCAGCCAAGGGGCTGGAGTGGGTGGCAGTTGTCTCGTATGATGGAAGTCGTGAATACTATACAGACTCCGTGAAGGGCCGATTCATCATCTCCAGAGACCAATCCAAGAACACCCTTTATCTGCAAATGAACAGCGTGCGACTTGAGGACACGGCTCGATATTACTGT
>259_038
GAGGTGCAACTATTGGAGTCTGGGGGAGGCCTGGTCCAGCCTGGGGGGTCCCTGAGACTCTCCTGTGCAGCCTCTGGATTCACCTTCAACATCCATCCCATGCACTGGGTCCGCCAGGCTCCAGGCAAGGGGCTGGAGTGGGTGGCAGTTATATCATATGATGGAAATAATAAATACTATGCAGACTCCGTGAAGGGCCGATTCACCATCTCCAGAGAGAATTCCAAGAACACGCTCTATCTTCAAATGAACAGCCTGAGAACTGACGACACGGCTGTGTATTACTGT
>574_048
GAGGTGCGGCTGGTGGAGTCTGGGGGAGGCCTGGTCAAGCCTGGGGGGTCCCTGAGACTCTCCTGTGCAGCCTCTGGATTCACCGTCAGTAGCAACTACATGAGCTGGGTCCGCCAGGCTCCAGGGAAGGGGCTGGAGTGGGTGGCAGCTATATCATTTGCTGGAACTAATAAATATTATGCAGATTCCGTGAAGGGCCGATTCACCATCTCCAGAGACAACTCCAAGAACGCGCTGTATCTGCAAATGAACAGCCTGCGCGCTGAGGACACGGCTCTGTATTACTGT
>629_119
CAGGTGCATCTGGTGGAGTCTGGGGGAGGCGTGGTCCAGCCTGGGAAGTCCCTGAGACTCTCCTGTGCAGCCTCTCAATTCACCTTTTGTAGATATGGCATGCACTGGGTCCGCCAGGCTCCAGGCAAGGGGCTGGAGTGGGTGGCAAGTATATCAAATGATGGAACTGATAAATACCATGCAGATAATGTGTGGGGCCGCTTTACCATCTCCAGAGACAATTCCAAGAACACACTGTATCTAGAAATGAATAGCCTGCGAGGTGAGGACACGGCCCTTTATTACTGT
>486_038
CAGGTGCAGCTGGTGGAGTCTGGGGGAGGCGTGGTCCAGCCTGGGGGGTCCCTGAGACTCTCCTGTGCAGCGTCTGGATTCACCTTCAGTACCTATGGCATGCACTGGGTCCGCCAGCCTCCAGGCAAGGGGCTGGAGTGGGTGGCATTTATACGATATGATGGAAGTAATACATACTATGCAGACTCCGTGAAGGGCCGATTCACCATCTCCAGAGACAATTCCAAGAACACGCTGTATCTGCAAATGAACAGCCTGAGAGCTGAGGACACGGCTGTGTATTACTGT
>625_048
CAGGTGCAGCTGGTGGAGTCTGGGGGAGGCGTGGTCCAGCCCGGGGGGGTCCCGAGACTCGCCTGTGCAGCGTCTGGATTCACCTTCAGTAGCTATGCTATGCACTGGGTCCGCCAGGCTCCAGGCAAGGGGCTGGAGTGGGTGACAGTTATATCATATGATGGAAGCAATAAATACTACGCAGACTCCGTGAAGGGCCGATTCACCATCTCCAGAGACAATTCCAAGAACACGCTCTATCTGCAAATGAACAGTCTAAGAGCTGAGGACACGGCTGTCTATTACTGT
>29_119
GAGGTGCAGTTGGTGGAGTCTGGGGGAGGCTTGGTCCAGCCTGGGGGGTCCCTGAGACTCTCCTGTGCAGCGTCTGGAATCACCTTCAGTAGCTATGGCATGCACTGGGTCCGCCAGGCTCCAGGCAAGGGGCTGGAGTGGGTGGCATTTATACGGTATGATGGAAGCAGTAAGTACTATGCAGACTCCGTGAAGGGCCGATTCACCATCTCCAGAGACAATTCCAAGAACACGCTGTATCTCCAAATGGACGGCCTGCGAGGAGAGGACACGGCTCTGTATTACTGT
>359_059
CAGGCGCAGCTGGTGGAGTCGGGGGGAGGCGTGGTCCAGCCTGGGAGGTCCCTGAGACTCTCCTGTGCAGCCTCTCAATTCAGTTTTAGTAGCTATGGCATGCACTGGGTCCGCCAGGCTCCAGGCAAGGGGCTGGAGTGGGTGGCAAGTATTTCATTTGCTGGAGTCAAAAAAACTAATGCAGATTCCGTGAAGGGCCGATTCACCATCTCCAGAGACAATTCCAAGAACACCCTGCATCTGCAAATGAACGGCCTGCGAAATGACGACACGGCTCTGTATTACTGT
>641_119
CTGGGGCGCCTCGTGGCGTCTGGGGGAGGCGTGGTCCCGCCTGGGAGGTCCCTGAGACTCTCCTGTGTAGCCTCTCAATTCACCTTTAGTGGTTGTGGCTTGCACTGGGTCCGCCAGGTTCCAGGCAAGGGGCTGGAGTGGGTGGCGTCTATATCGTTTGCCGGAACTAAAACACATTATGGAAATTCCGTGAAGGGCCGATTCAGCATCTCCAGAGACAATTCCATAAACACGGTGTATCTCCAGATGAACAGCCTGCGAGCTGAGGACACGGCTCTCTACTACTGT
>449_119
GAAGTGCAGCTGGTGGAGTCTGGGGGAGACTTGGTTCAGCCTGGCAGGTCCCTGAGACTCTCCTGTGCAGCCTCTGGATTCACCTTTAGTAGTTATTGGATGAGCTGGGTCCGCCAGGCTCCAGGCAAGGGATTGGAGTGGGTGGCAAGTATATCAAATGATGGAACGAAGAAATATCATGAAGAATCCGTGTGGGGCCGATTCACCATCTCCAAAGACAATTCCAAGAGCACACTGTTTCTACAAATGAACAGCCTGCGAGTTGAGGACACGGCCCTATATTTCTGT
>263_048
CAGGTGCAGCTGGTGGAGTCTGGGGGAGGCGTGGTCCAGCCTGGGAGGTCCCTGAGACTCTCCTGTGCAGCCTCTGGATTCATTTTCACTAACTATGCCATGGACTGGGTCCGCCAGGCTCCAGGCAAGGGGCTGGAGTGGGTGGCAGTTATATCATCTGATGGAAGTAATAAAAACTATGCAGACTCCGTGAAGGGCCGATTCACCATCTCCAGAGACAATTCCAAGAACACGGTGTCTCTGCAAATGAACAGTCTGAGAGCTGAGGACACGGCTGTCTATTACTGT
>34_048
CAGGTGCACCTGGTGGAGTCTGGGGGAGGCGTGGTCCAGCCTGGGAGGTCCCTGAGAATCTATTGTGCAGTCTCTGAGTTCACCTTCAGAAACTATGCTATGCACTGGGTCCGCCTGGCTCCAGGCAAGGGGCTGCAGTGGGTGGCAGTCATATCATATAATGGAGGTAAAAAATATTATGCAGATTCCGTGAAGGGCCGATTCACCATCTCCAGAGACAACTCCAAGAACGCGCTGTATCTGCAAATGAACAGCCTGCGCGCTGAGGACACGGGTCTGTATTACTGT
>458_119
CAGGTGCAGTTGGTGGAGTCTGGGGGAGGCGTTGTCCAGCCTGGGAGGTCCCTGAGACTCTCCTGTGCAGCCTCTGGATTCGCCTTCAGTAGTTATGCTTTCCACTGGGTCCGTCAGGCTCCAGGCAAGGGGCTGGAGTGGGTGGCATATATACCATTTCATGGAAATCAACAATACTATGGAGACTCCGTGAAGGGCCGATTCACCATCTCCAGAGACAATTCCAGGGACACGCTGTTTCTGGAAATGAACAGCCTGCGACCTGAGGACACGGCTCTCTATTTCTGT
>457_038
GAGGTGCAGCTGGTGGAGTCTGGAGGAGGCTTGATCCAGCCTGGGGGGTCCCTAAGACTCTCCTGTGCAGCCTCTGGGTTCACCGTCAGTACCAATTTCATGAGTTGGGTCCGCCAGGCTCCAGGGAAGGGGCTGGAGTGGGTCGCAGTTATATCATATGATGGAAATAATAAATACTATGCAGACTCCGTGAAGGGCCGATTCACCATCTCCAGAGAGAATTCCAAGAACACGCTCTATCTTCAAATGAACAGCCTGAGAACTGACGACACGGCTGTGTATTACTGT
>257_059
CAAGTGCAGGTGGTGGAGTCTGGGGGAGGCGTGGTCCAGCCTGGGAGGTCCCTGAGACTCTCCTGTACAGCCTCTGGATTCACTTTCAGCAACTTTGCCATGGGCTGGGTCCGCCAGGCTCCGGGCAAGGGTCTGGAGTGGGTGGCCTTTATATCATCTGATGGAAGTAATAAAAACTATGGAGACTCCGTGAAGGGCCGATTCACCATCTCCAGAGACAATTCCAAGAACACGGTGTTCCTGCAAATGAACAGTCTGAGAGTTGAGGACACGGCTTTGTATTACTGT
>254_119
GAGGTGCAGCTGGTGGAGTCTGGGGGAGGCTTGGTCCAGCCTGGGGGGTCCCTGAGACTCTCCTGTGCAGCCTCTGGATTCACCGTCAGTAGCAACTACATGAGCTGGGTCCGCCAGGCTCCAGGGAAGGGGCTGGAGTGGGTGGCGTCTATATCGTTTGCCGGAACTAAAAAACACTATGGAAATTCCGTGAAGGGCCGATTCACCATCTCCAGAGACAATTCCAAAAACACGCTGTATCTGCAAATGAACAGCCTGCGAGGTGAGGACACGGCTCTCTACTACTGT
>578_038
CAGGTGCAACTGGTGGAGTCTGGGGGAGGCGTGGTCCAGCCTGGGAGGTCCCTGAGACTCTCCTGTGCAGCCTCTGGATTCACCTTCAGTAGCTATGGCATGCACTGGGTCCGCCAGGCTCCAGGCAAGGGGATGGAGTGGGTGGCAGTTATATCATATGACGGAAGTAATAAATATTATGCAGACTCCGTGAAGGGCCGATTCACCATCTCCAGAGACAATTCCAAGAACACGCTGTATCTGCAAATGAACAGCCTGAGAGCTGTGGACACGGCTGTGTATTACTGT
>89_059
CAGGTGCAGCTGGTGGAGTCGGGGGGAGGCGTGGTCCAGCCTGGGAGGTCCCTGAGACTCTCCTGTGCAGTCTCTCAACTCACCTTTAGTAGTTATGGCATGCACTGGGTCCGCCAGGCTCCAGGCAAGGGGCTGGAGTGGGTGGCAGCTATTTCATTTGTTGGAATCAAAAAATACTATGCAGATTCCGTGAAGGGCCGATTCACCATCTCCAGAGACAATTCCAAGAACACGCTGTATCTGCAAATGAACAGCCTGCGAGTTGAGGACACGGCTCTGTATTACTGT
>510_206
CAGGTGTTGTTGGTGGAGTCTGGGGGAGGCGTGGTCGAGCCTGGGACGTCCCTGACACTGTCCTGCGCAGCCTCTCGATTCACTTTTTCGAATTTTGGCATGCACTGGGTCCGCCAGACTCCAGGCGGGGGACTGGAGTGGGTGGCAAGTATTTCGAATGAAGGAAACAAGAAATATCATGCGGAGTCCGTGTGGGGCCGATTCATCATCTCCAGAGACAATTCCAAGAACACAGTGTTTCTTCACATGAGTTCCCTGCGACCTGACGACTCGGCTCTTTATTTCTGT
>20_119
CAGATGCACCTGGTGGAGTCTGGGGGAGGCGTGGTCCAGCCTGGGATGTCCCTGAGGCTGTCCTGTGCAGCCTCTCAATTCAATTTTGGGAGTTTTGGCATGCACTGGGTCCGCCAGGCTCCAGGCAAGGGACTGGAGTGGGTGGCAACTATATCATATGATGGAACGAAGAAATATCATTCAGATTCCGTGTGGGGCCGGTTCAGCATCTCCAGAGACAATTCCAAAAACACGCTGTATCTGCAAATGAACAGCCTGCGAACTGAGGACACGGCTCTCTACTTCTGT
>613_059
CAGGTGCAACTGGTGGAGTCGGGGGGAGGCGTGGTCCAGCCTGGGAGGTCCCTGAGACTCTCCTGTGCAGCCTCTCAACTCACGTTTAGTAGCTATGGCATGCACTGGGTCCGCCAGGCTCCAGGCAAGGGGCTGGAGTGGGTGGCAGGTATATCATTTGCTGGAACTAAAAAACATTATTCAGATTCCGTGAAGGGCCGATTCACCATCTCCAGAGACAACTCCAAGAACGCGCTGTATCTGCAAATGAACAGCCTGCGCGCTGAGGACACGGCTCTGTATTACTGT
>46_048
CAGGTGCAGCTGGTGGAGTCTGGGGGAGGCGTGGTCCAGCCTGGGAGGTCACTGAGACTCTCCTGTTCAGCCTCTGGATTCACCTTCAGTAATTATGGCATGCACTGGGTCCGCCAGGCTCCAGGCAAGGGGCTGGAGTGGGTGGCAGTTATATCATTTGATGGAAGTAATAAAGTCTATGCAGACTCCGTGAAGGGCCGATTCACCATCTCCAGAGACAATTCCAAGAACACGTTGTATTTGGAAATGAACAGCCTGAGAGCTGAGGACACGGCTGAGTATTACTGT
>328_206
CAGATGCTGTTGGTGGAGTCTGGGGGAGGCGTGGTCGAGCCTGGGAGGTCCCTGACACTGTCCTGTGCAGCCTCTCAATTCACTTTTTCGCATTATGGCATGCACTGGGTCCGCCAGGCTCCAGGCAGGGGACTGGAGTGGGTGGCAAGTATTTCAAATGAAGGAAACAAGAGATATCATGGAGAGTCCGTGTGGGGCCGATTCATCATCTCCAGAGACAATTCCAAGAACACATTATTTCTACACATGAGCGCCCTGCGAACTGACGACTCGGCTCTATATTTCTGT
>255_119
CAGATGCAGTTGGTGGAGTCTGGGGGAGGCGTGGTCCAGCCTGGGAGGTCCCTGACACTGTCCTGTGCAGCCTCTCAATTCAATTTTGCGAATTATGGCATGCACTGGGTCCGCCAGGCTCCAGGCAAGGGACTGGAGTGGGTGGCAAGTATATCAAATGATGGAACGAAGAAATATCATGAAGAATCCGTGTGGGGCCGATTCACCATATCCAAAGACAATTCCAAGAACACACTGTTTCTACAAATGAACAGCCTGCGACCTGAGGACACGGCTCTGTATTACTGT
>371_119
CAGGTGCAGCTGGTGGAGTCTGGGGGAGGCGTGGTCCAGCCTGGGAGGTCCCTGAGACTCTCCTGTGCAGCCTCTGAATTCACCTTCAGTAACTATGCTATGCACTGGGTCCGCCAGGCTCCAGGCAAGGGACTGGAGTGGGTGGCAAGTATATCATTTGATGGAAGGGATAAATACCATTCATCTTTGGTGTGGGGCCGTCTCACCATCTCCAGAGACAATTCCAAGAGCACGCTGTTTTTGCAAATGAACAGCCTGCGACCTGAGGACACGGCTCTCTATTACTGT
>153_048
GAGGTGCAGCTGGTGGAGTCTGGGGGAGGCGTGGTCCAGCCTGGGAGGTCCCTGAGACTCTCCTGTGCAGCCTCTGGATTCACCTTCAGTAGCTATGCCATGCACTGGGTCCGCCAGGCTCCAGGCAAGGGGCTGGAATGGGTGGCACATATACGATATGATGGAAGTAATAAATACTATATAGACTCCGTGCAGGGCCGATTCACCATCTCCAGAGACAATCCCAAGAACACGCTCTATCTGCAAATGAACAGCCTGAGAACTGAAGACACGGCTGTGTATTACTGT
>314_119
GAGGTGCAGCTGGTGGAGTCTGGGGGAGGCTTGGTAAAGCCTGGGGGGTCCCTTAGACTCTCCTGTGCAGCCTCTGGATTCACTTTCAGTAACGCCTGGATGAGCTGGGTCCGCCAGGCTCCAGGGAAGGGGCTGGAGTGGGTGGCAAGTATATCAAATGATGGAACGAAGAAATATCATGAAGAATCCGTGTGGGGCCGATTCACCATATCCAAAGACAATTCCAAGAACACACTGTTTCTACAAATGAACAGCCTGCGAATTGAGGACACGGCCCTATATTTCTGT
>236_048
CAGGTGCAGCTGGTGGAGTCTGGGGGAGGCGTGGTCCAGCCGGGGAGGTCCCTGAGACTCTCCTGTGCAGCCTCTGGATTCACCTTCAGTAAAAATGGCATGCACTGGGTCCGCCAGGCTCCGGGCAAGGGGCTGGAGTGGGTGGCATTTGTAGCATTTGATGGAAGTGATAAATACTATGCGGACTCCGTGAAGGGCCGATTCGTCATCTCCAGAGACAATTCCAAGAACACCCTGTCTCTGCAAATGAACAGCCTGAGAGCTGAGGACACGGCTGTCTATTACTGT
>42_048
CAGATGCAACTGGTGGAGTCTGGGGGAGGCGTGGTCCAGCCTGGGAGGTCCCTGAGACTCTCCTGTGCAGCCTCTGGATTCACCTTCAATAGTTATGCTATGCACTGGGTCCGCCAGGCTCCAGGCAAGGGGCTGGAGTGGGTGGCAGTTATATCATATGATGGAAGCAATAAATATTATGCAGACTCCGTGAAGGGCCGATTCACCATCTCCAGAGACAATTCCAAGAACACGCTGTATCTGCAAATGAACAGCCTGCGAACTGAGGACGCGGCTCTGTATTACTGT
>180_048
CAGGTGCAGCTGGTGGAGTCTGGGGGAGGCGTGGTCCAGCCTGGGAGGTCCCTGAGACTCTCCTGTGCAGCCTCTGGATTCAGTTTCAGTAACCATGCCATGGACTGGGTCCGCCAGGCTCCAGGCAAGGGGCTGGAGTGGGTGGCAGTAATATCATCTGATGGAAATAAAAAATNCTATGCAGACTCCGTGAAGGGCCGGTTCACCATCTCCAGAGACAATTCCAAGAACACGCTGTATCTGCAAATGAACAGTCTGAGAGTTGAGGACACGGCTGTGTATTTCTGT
>273_059
CAGGTGCAACTGGTGGAGTCTGGGGGAGGCGTGGTCCAGCCTGGGAGGTCCCTGAGACTCTCCTGTGCAGCCTCTCAATTAAGCTTTAGTAACTATGGCATGCACTGGGTCCGCCAGGCTCCAGGCAAGGGGCTGGAGTGGGTGGCAGGTACATCATTTGCTGGAACTAAAAAATATTATGCAGACTCCGTGAAGGGCCGATTCACCATCTCCAGAGACAACTCCAAGAACGCGCTATATCTGCAAATGAACAGCCTGCGCGCTGAGGACACGGCTCTGTATTACTGT
>418_059
CAGGGGCAGCTGGTGGAGTCTGGGGGAGGCGTGGTCCAGCCTGGGAGGTCCCTGAGCCTCTCCTGTGCAGCCTCTGGATTCAGTTTCAATAACTATGCCATGGACTGGGTCCGCCAGGCTCCAGGCAAGGGACTGGAGTGGGTGGCAGTTGTGTCATCTGACGGAAATAATAAAAATTATGCGGACTCCGTGAAGGGCCGATTCACCATCTCCAGAGACAATTCCAAGAACACGGTGTATTTGCAAATGAACAGTCTGAGAGCTGAGGACACGGCTATTTATTACTGT
>540_119
GAAGTGCAGCTGGTGGAGTCTGGGGGAGGCTTGGTACAGCCTGGCAGGTCCCTGAGACTCTCCTGTGCAGCGTCTGGATTCAGCTTCAATACCTATGGCATGCACTGGGTCCGCCAGGCTCCAGGCAAGGGGCTGGAGTGGGTGGCATTTATACGATATGATGGAAGTAATAAATACTATGCAGACTCCGTGAAGGGCCGATTCACCATCTCCAGAGACAATTCCAAGAACACGCTGTATCTCCAAATGGACGGCCTGCGAGGAGAGGACACGGCTCTGTATTACTGT
>539_059
CAGGTGCAGCTGGTGGAGTCTGGGGGAGGCGTGGTCCAGCCTGGGAGGTCCCTGAGACTCTCCTGTGCAGCCTCTGGATTCACCTTCAGTACCTATGCCATGCACTGGGTCCGCCAGGCTCCAGGCAAGGGGCTGGAGTGGGTGGCACTAATTTCATATGATGGAACTAATAAGTACTATGTGGACTCCGCGAAGGGCCGATTCACCATCTCCAGAGACAATTCCAAGAACACACTCTATCTGCAAATGAACAGCCTGACACCTGAGGACACGGCTGTGTTCTATTGT
>94_048
CAGGTGCAACTGGTGGAGTCTGGGGGAGGCGTGGTCCAGCCTGGGAGGTCCCTGCGACTCTCCTGTGCAGCCTCTGGATTCACCTTTAGTACCTGTGCTATGCACTGGGTCCGCCAGGCTCCAGGCAAGGGGCTGGAGTGGGTGGCAGTTATATCATATGATGGAAGTAATAAATACTATGTAGACTCCGTGAAGGGCCGATTCACCATCTCCAGAGACAATTCCAAGAACACGCTGTATCTGCAAATGAACAGCCTGAGAGCTGAGGACACGGCTGTCTATTACTGT
>657_119
CAGATGCAGTTGGTGGAGTCTGGGGGAGGCGTGGTCCAGCCTGGGACGTCCCTGACACTGTCCTGTGCAGCCTCTCAATTCAGTTTTACGAGTTATGGCATGCACTGGGTCCGCCAGGCTCCAGGCAAGGGACTGGAGTGGGTGGCAAGTATATCAAATGATGGAACGAAGAAATATCATGCAGAATCCGTGTGGGGCCGATTCACCATTTCCAAAGACAATTCCAAGAACACATTGTTTCTACAAATGAACAGCCTGCGAGTTGAGGACACGGCCCTATATTTCTGT
>248_048
CAGGTGCAGCTGGTGGAGTCTGGGGGAGGCGTGGTCCAGCCTGGGAGGTCCCTGAGACTCTCCTGTGCAGCCTCTCAATTCACCTTTAGTAGCTATGGCATGCACTGGGTCCGCCAGGCTCCAGGCAAGGGACTGGAGTGGGTGGCAGCTATATCATTTGCTGGAACTAATAAATATTATGCAGATTCTGTGAAGGGCCGATTCACCATCTCCAGAGACAACTCCAAAAACGCGCTCTATCTGCAAATGAACAGCCTGCGCGCTGAGGACACGGCTCTGTATTACTGT
>631_119
CAGGTGCAGCTGGTGGAGTCTGGGGGAGGCGTGGTCCAGCCTGGGAGGTCCCTGAGACTCTCCTGTGCGGCCTCTAAATTCTCCCTTAGCAGCTATGGGATGCACTGGGTCCGCCAGGCTCCAGGCAGGGGGCTGGAATGGGTGGCAGGCATATCGTTTGCTGCAACTAAGAAGTACTATAGACCTTCCGTGAGGGGACGCTTTACCGTCTCCACAGACATCTCCAAGAACACCCTATATCTGGAAATGAACAGCCTGCGACCTGAGGACACGGCTCTGTATTTCTGT
>624_176
GAGGTGCAGCTGGTGCAGTCTGGGGGAGGCGTGGTCCAGCCTGGGAGGTCCCTGAGACTCTCCTGTGCAGCCCCGTATTTCGAGTTTGGTAGATATGGCTTCCACTGGGTCCGCCAGGCTCCAGGCAAGGGTCTGGAGTGGGTGGCAAGTATATCATTTGCTGGAAGAGGTTATTACCACTCACCATCCGTGTGGGGCCGCTTCACCATCTCCAGAGACAATTCCAAGAACACACTATATTTGCAAATGAACAGCCTGCGAATTGAAGACACGGCTCTCTATTTCTGT
>148_119
CAGGTGCAACTGATGGAGTCTGGGGGAGGCGTGGTCCAGCCTGGGAGGTCCCTGAGACTCTCCTGTACAGCCTCTGGATTCACCTTCAGTAGTTATTCTATGCATTGGGTCCGCCAGGCTCCAGGCAAGGGGCTGGAGTGGGTGGCAATTATATCATATGATGAAAGTAATAAATACTACGCAGACTCCGTGCAGGGCCGATTCACCATCTCCAGAGACAATTCCAAGAACACACTGTTTCTACAAATGAGCAGCCTGCGAGCTGAGGACACGGCTCTATATTTCTGT
>235_119
CAGGTACAGCTGGTGGAGTCTGGGGGAGGCGTGGTCCAGCCTGGGAGGTCCCTGAGACTCTCCTGTGCAGCCTCTGGATTCGCCTTCAGTCACTATGGCATATTCTGGGTCCGCCAGGCTCCAGGCAAGGGGCTGGAGTGGGTGGCAAGTATCTCATTTGATGGGAGAGATTATTACCACTCACCTCACGTGTGGGGCCGCCTCACCATCTCCAGAGACAATTCCAAGAACACGCTGTATCTGCAAATGAACAGCCTGCGAGCTGAGGACACGGCTCTCTATTACTGT
>480_048
CAGGTGCAGCTGGTGGAGTCGGGGGGAGGCGTGGTCCAGCCTGGGGGGTCCCTGAGACTCTCCTGTGTAGCGTCTGGATTCACCTTCAGTACCTATGGCATGCACTGGGTCCGCCAGGCTCCAGGCAAGGGGCTGGAGTGGGTGGCATTTATGCGGTTTGATGGAAGCAATAGATACTATGGAGACTCCGTGAAGGGCCGATTCACCATCTCCAGAGACAATTCCAAGAACACGCTGTATCTGCAAATGATCAGCCTGAGAGCTGAGGACACGGCTGTGTATCACTGT
>512_119
GAGGTGCAGCTGGTGGAGTCCGGGGGAGACTTAGTTCAGCCTGGGGGGTCCCTGAGACTCTCCTGTGCAGCCTCTGGATTCTCCTTCAGCAGTTATGGCATGCACTGGGTCCGCCAGGCTCCAGACAAGGGGCTGGAGTGGGTGACAGTTATATCATACGATGGAAGTAATAAACACTATGCAGACTCCGTGAAGGGCCGATTCACCATCTCCAGAGACAATTCCAAAAACACGTTGTATTTAGAAATGAACACCCTGCGAGCTGAGGACACGGCTCTCTATTACTGT
>409_119
CAGGCGCAGATGGTAGAGTCTGGGGGAGGCGTGGTCCAGCCTGGGAGGTCCCTGAGACTCTCCTGTGCGGCCTCTGGCTTCAGCTTCAGTTACTTTGCCATGCACTGGGTCCGCCAGGCTCCAGGCAAGGGGCTGGAGTGGGTGGCAGGTATATCATTTGCTGCAACTAAGACATACTATGGAGGTTCCGTGAAGGGCCGTTTCACCGTCTCCAGAGACATTTCCAAGAACACGTTGTACCTGCAAATGAACAGCCTGCGACCTGAGGACACGGCTATGTATTACTGT
>165_048
CAGGTGCAGCTGGTGGAGTCTGGGGGAGGCGTGGTCCAGCCTGGGAGGTCCCTGAGACTCTCCTGTGCAGCCTCTGGATTCACCTTCAGTAGCTATGCTATGCACTGGGTCCGCCAGGCTCCAGGCAAGGGGCTGGAGTGGGTGGCAGTTATGTCGCCTGATGGAAGTAATAGATATTATACAGACTCCGTGAAGGGCCGATTCACCATCTCCAGAGACAATTCCAAGAACACGCTATCTCTGCAAATGAACAGTCTGAGACCTGAGGACACGGCTGTCTATTACTGT
>602_119
CAGGTACAGCTGGTGGAGTCTGGGGGAGGCGTGGTCCAGCCTGGGAGGTCCCTGAGACTCTCCTGTGCAGCCTCTGGATTCGCCTTCAGTCACTATGGCATATTCTGGGTCCGCCAGGCTCCAGGCAAGGGGCTGGAGTGGGTGGCAAGTATATCAAATGATGGAACGAAGAAATATCATGCAGAATCCGTGTGGGACCGATTCAGCATCTCCAAAGACAATTCCAAGAACACACTGTTTCTACAAATGAATAGCCTGCGAGTTGAGGACACGGCCCTATATTTCTGT
>611_119
GGAGTGGAACTATTGGAGTCTGGGGGAGGCCTGGTTGAGCCGGGGGGGTCCCTGAGACTCTCCTGTGTAGGCTCTCAATTCAGTTTTGATAGATATGGCATGCACTGGGTCCGCCAGGCTCCAGGCAAGGGGCTGGAGTGGGTGGCAGCTGTATCATTTGATGGAACTGACAAATATCATGCAGATGACGTATGGGGCCGCTTCACCATCTCCAGAGACAATTCCAAGAACACACTGTATCTACAAATGAACAGCCTGCGAGCTGAGGACACGGCTCTCTATTACTGT
>621_048
CAGGTGCAACTGGTGGAGTCTGGGGGAGGCTTGGTCAAGCCTGGAGGGTCCCTGAGACTCTCATGTGAAGCCTCTGGATTCTCCTTTACTAACTACTACATGAGTTGGATCCGCCAGGCTCCAGGGAAGGGGCTGGAGTGGGTGGCTGTTATCTCATTTAATGGAAGGAATAAATACTACGCAGACTTCGTGAAGGGCCGATTCACCATCTCCAGAGACAATTCCAAGAACACCCTGTCTCTGCAAATGAACAGCCTGAGAGTTGAGGACACGGCTGTCTATTACTGT
>448_119
CAGGTGCAGTTGGTGGAATCGGGGGGAGGCGTGGTCCAGCCTGGGAAGTCCCTGAGACTCTCATGTGTAGTCTCTGGATTCACCTTCAGTAACTATCCTATGCACTGGGTCCGCCAGGCTCCAGGCAAGGGGCTGGAGTGGGTGGCGAGTATATCATTTGCTGGAATTAAAAAATACTATGGAGATTCCGTGAAGGGCCGATTCACCATCTCCAGAGACAATTCCAAGAACACGCTGTATCTCCAAATGGACGGCCTGCGAGGAGAGGACACGGCTCTGTATTACTGT
>551_048
CAGGTGCAGTTGGTGGAATCTGGGGGAGGCGTGGTCCAGCCTGGGAGGTCCCTGAGACTCTCCTGTGCAGCCTCTGGATTCACCCTCAGGAACTATGCAATGCACTGGGTCCGCCAGGCTCCAGGCAAGGGGCTGGAGTGGGTGGCAGTTATATCATCTGATGGAAATAATAAATACTACGCAGACTCCGTGAAGGGCCGCTTCACCGTCTCCAGAGACAATTCCAAGGACACTCTGTATCTGCAAATGAACAGCCTGAGACCTGAGGACACGGCTCTGTATTACTGT
>221_119
CAAGTGCAGCTGGTGGAGTCTGGGGGAGGCGTGGTCCAGCCTGGGAGGTCCCTGAGACTCTCCTGTGCAGCCTCTGGATTCACCTTCAGTAGGAATGCTATAAACTGGGTCCGCCAGGCTCCAGGCAGGGGGCTGGAGTGGGTGGCGGTTATTTCAGATGATGGAAGTCTTAAATACTACGCAGACTCCGTGAAGGGCCGATTCACCATCTCCAGAGACAATTCCAAGAACACATTGTATCTGCAAATGAACAACCTGCGACCTGAGGACACGGCACTTTATTATTGT
>404_119
CAGGTGCAACTGGTGGAGTCTGGGGGAGGCGTGGTCCAGCCTGGGAGGTCCCTGAGACTCTCCTGTGCAGTCTCTCAATTCACCTTTGGTAGATATGGCATGCACTGGGTCCGCCAGGCTCCAGGCAAGGGGCTGGAGTGGGTGGGTAGTATTTCATATGATGGAAGCGACAAATATCACACAAATTCCCTGTGGGGCCGATTCATCGTCTCCAGAGACAATTCCAAGAACACATTGTATCTGCAAATGAACAACCTGCGACCTGAGGACACGGCACTTTATTATTGT
>534_048
CAGGTGCAGTTGGTGGAGTCTGGGGGAGGCGTGGTCCAGCCTGGGAGGTCCCTGAGACTCTCCTGTGCAGCCTCTGGATTCACCTTCAGTAGCTATGGCATGGCCTGGGTCCGCCAGGCCCCAGGCAAGGGGCTGGAGTGGGTGACAGTGATATCGTTTGCTGGAGTGAAGAAATACTATGCAGACTCCGTGAAGGGCCGATTCACCATCTCCAGAGACAATTCCAAGGGCACGCTGTATCTGCAAATGGACGGCCTGAGACCTGAGGACACGGCTCTGTATTACTGT
>558_048
CAGGTGAAGCTGGTGGAGTCTGGGGGAGGCGTGGTCCAGCCTGGGAGGTCCCTGAGACTCTCCTGTGCAGCCTCTGGATTCAGTTTCAGTAACTATGCCATGGACTGGGTCCGCCAGGCTCCAGGCAAGGGGCTGGAGTGGGTGGCAGTTGTGTCATCTGACGGAAGTAATAAAAACTATGCAGACTCCGTGAAGGGCCGATTCACCATCTCCAGAGACAATTCCAAGAACACGGTGTATTTGCAAATGAACAGTCTGAGAGCTGAGGACACGGCTGTTTATTACTGT
>81_206
CAGATGCTGTTGGTGGAGTCTGGGGGAGACGTGGTCGAGCCTGGAAGGTCCCTGACACTGTCCTGTGCGACCTCTCAATTCACTTTTTCGAATTATGGCATGCACTGGGTCCGCCAGGCTCCAGGCAGGGGACTGGAGTGGGTGGCTAGCATATCAAATGAAGGAAGTAAGAAATATCATGGAGAGTCCGTGTGGGGCCGATTCATCATCTCCAGAGATAATTCCAAGAACACATTATTTCTACACATGACCACCCTGCGACCTGACGACTCGGCTCTCTATTTCTGT
>675_038
CACGTGCAGCTGGTGGAGTCTGGGGGAGGCGTGGTCCAGCCTGGGAGGTCCCTGAGACTCTCCTGTGCAGCCTCTGGAATCACCTTCAGTACCTATGACATGCACTGGGTCCGCCAGGCTCCAGGCAAGGGGCTGGAGTGGGTGGCAGTTATATCAAATGATGGAAGTAATAAATACTATGCAGACTCCGTGAAGGGCCGATTCACCATCTCCAGAGACAATTCCAAGAACACACTGTATCTGCAAATGAACAGCCTGAGAGCTGAGGACACGGCTCTGTATTACTGT
>170_059
CAGGTGCAGCTGGTGGAGTCGGGGGGAGGCGTGGTCCAGCCTGGGAGGTCCCTGAGACTCTCCTGTGCAGCCTCTCAATTCACCTTTAGTAACTATGGCATGCACTGGGTCCGCCAGGCTCCAGGCAAGGGGCTGGAGTGGGTGGCAGCTATTTCATTTGCTGGAATCAATAAATACTATGCAGATTCCGTGAAGGGCCGATTCACCCTCTCCAGAGACAATACCAAGAACACGCTGTATCTGCAAATGAACAGCCTGCGAGCTGAGGACACGGCTCTGTATTACTGT
>674_038
CAGGTGCAGCTGGTGGAGTCTGGGGGAGGCGTGGTCCAGCCTGGGAGGTCCCTGAGACTCTCCTGTGCAGCCTCTGGATTCACCTTCAGTAGCTTTGGCATGCACTGGGTCCGCCAGTCTCCAGGCAAGGGGCTGGAGTGGGTGGCAGTTATATCATATGATGGAAATAATAAATACTATGCAGACTCCGTGAAGGGCCGATTCACCATCTCCAGAGAGAATTCCAAGAACACGCTCTATCTTCAAATGAACAGCCTGAGAACTGACGACACGGCTGTGTATTACTGT
>281_119
CAGGTGCACCTGGTGGAGTCTGGGGGAGGCGTGGTCCAGCCTGGGGGGTCCCTAAGACTCTCCTGTGCAGCGTCTGGATTCACCTTTAGTGGTTGTGGCTTGCACTGGGTCCGCCAGGCTCCAGGCAAGGGGCTGGAGTGGGTGGCGTCTATATCGTTTGCCGGAACTAAAAAACACTATGGAAGTTCCGTGAGGGGCCGGTTCAGCATCTCCAGAGACAATTCCAAAAACACGCTGTATCTGCAAATGAACAGCCTGCGAACTGAGGACACGGCTCTCTACTTCTGT
>322_119
CTGGTGCAACTGGTGGAGTCGGGGGGAGGCGTGGTCCAGCCTGGGAAGTCCCTGAGACTCTCCTGTGTAGCCTCTCAATTCACCTTTAATAGATATGGCATGCACTGGGTCCGCCAGGCTCCAGGCAAGGGGCTGGAGTGGGTGGCAGGTATCTCATATGATGGAAGAGATAAATACCATGCACATTTTGTGTGGGGCCGAATCACCATCTCCAGAGACAATTCCAAGAACACCCTATATCTGCAAATGAACAGCCTCCGAGCTGAGGACACGGCTCTGTATCACTGT
>405_119
CAGGTGCAGTTGGTGGAGTCCGGGGGAGGCGTGGTCCAGCCTGGGAGTCCCCTGAGAATCTCCTGTGCAGTCTCTCAATTCACGTTTAGTAGATATGGCATGCACTGGGTCCGTCAGGCTCCAGGCAAGGGACTGGAGTGGGTGGCAAGTATATCATTTGATGGAAGGGATAAATACCATTCATCTTTGGTGTGGGGCCGTCTCACCATCTCCAGAGACAATTCCAAGAGCACACTGTTTTTGCAAATGAACAGTCTGCGAGCTGAGGACACGGCTCTCTATTACTGT
>521_119
GAAGTGCAGCTGGTGGAGTCTGGGGGAGGCGTGGTCCAGCCTGGGGGGTCCCTGAGACTCTCCTGTGCAGCGTCTGGATTCACCTTCAGTAGCTATGGCATGCACTGGGTCCGCCAGGCTCCAGGCAAGGGGCTGGAGTGGGTGGCATTTATACGGTATGATGGAAGTAATAAATACTATGCAGACTCCGTGAAGGGCCGATTCACCATCTCCAGAGACAATTCCAACCACACACTGTATATGCAACTGGATAGTCTGAGAGCTGAGGACACGGCTCTCTACTACTGT
>202_119
GAGGTGCAATTGGTGGAGTCTGGGGGAGGCTTGGTACAGCCTGGCAGGTCCCTGAGACTCTCCTGTGCAGCCTCTGGATTCACCTTAGAAGATTATGGCATGCACTGGGTCCGGCAGGCTCCAGGCAAGGGACTGGAGTGGGTGGCAAGTATATCAAATGATGGAACGAAGAAATATCATGCAGAATCCGTGTGGGACCGATTCAGTATCTCCAAAGACAATTCCAAGAACACACTGTTTCTACAAATGAATAGCCTGCGAGTTGAGGACACGGCCCTATATTTCTGT
>134_038
CAGGTGCAGCTGGTGGAGTCTGGGGGAGGCGTGGTCCAGCCTGGGCGGTCTTTGAGACTTTCCTGTGCAGCCTCTGGATTCACCTTCAGTAGCTATGCTATGCACTGGGTCCGCCAGGCTCCAGGCAAGGGGCTGGAGTGGGTGGCAGTCATATCATATGATGGAAGCAATAAATACCACGCAGGCTCCGTGAAGGGCCGATTCATCATCTCCAGAGACAATTCCAAGAACACGCTGTATCTGCAAATGAACAGCCTGAGAGCTGAGGACACGGCTCTGTATTACTGT
>187_119
CAGGTGCAGCTGGTGGAGTCTGGGGGAGGCGTGGTCCAGCCTGGGGAGTCCCTGAGACTCTCCTGTGCAGCCTCTGGGTTCTCCTTCGGTACCTCTGACGTCCACTGGGTCCGCCAGGCTCCAGGCGAGGGGCTGGAGTGGGTGGCGAGTATATCATTTGCTGGAATTAAAAAATACTATGGAGATTCCGTGAAGGGCCGATTCACCATCTCCAGAGACAATTCCAAGAACACGCTGTATCTCCAAATGGACGGCCTGCGAGGAGAGGACACGGCTCTGTATTACTGT
>652_038
CAGGTGCAGCTGGTGGAGTCTGGGGGAGGCGTGGTCCAGCCTGGGAGGTCCCTGAGACTCTCCTGTGCAGCCTCTGGATTCACCTTCAGTAACTCTGCTATGCACTGGGTCCGCCAGGCTCCAGGCAAGGGGCTGGAGTGGGTGGCACTTATTTCATATGTTGGAGGCAATATATACTACGCAGACTCTGTGAAGGGCCGATTCACCGTCTCCAGAGACAATTCCAAGAAGACGCTGTATCTGCAAATGAACAGCCTGAGAGTTGAGGACACGGCTGTGTATTACTGT
>58_119
GAGGTGCAGCTGGTGGAGTCTGGAGGAGGCTTGATCCACCCTGGGGGGTGCCTGAGACTCTCCTGTGCAGTCTCTGGATTCACTTTCAGTGACTATCCTATGCACTGGGTCCGCCAGTCTCCAGGCAAGGGGCTGGAGTGGGTGGCAGTTATATCATATGATGGAATCAATTATTACTACGCAGACTCCGTGAAGGGCCGATTCACCATCTCCCGAGACAATTCCAAGAACAATTTGTTTCTGCAAATGAACAGCCTGCGACTTGAGGACACGGCTCTCTATTATTGT
>136_048
CAGGTGCAGCTGGTGGAGTCTGGGGGAGGCGTGGTCCAGCCTGGGAGGTCCCTGAGACTCTCCTGTGCAGCCTCTGGATTCACCTTCAATAACTATGCCATGGACTGGGTCCGCCAGGCTCCAGGCAAGGGGCTGGAGTGGGTGGCACTTATATCATATGATGGAAGTAATAAATACTATGCAGAGTCCGTGAAGGGCCGATTCACCATCTCCAGAGACAATTCCAAGAACACACTCTATCTGCAAATGAACAGTCTGAGAGCTGAGGACACGGCTGTGTATTACTGT
>487_038
CAGGTGCAGCTGGTGGAGTCTGGGGGAGGCGTGGTCCAGCCTGGGAGGTCCCTGAGACTCTCCTGTGCAGCCTCTGGATTCATCTTCAGTGGCTTTGGTCTACACTGGGTCCGCCAGGCTCCAGGCAAGGGGCTGGAATGGGTGGCATGTATATCATATGATGGAGACAATAAATACTATGCAGACTCCGTGNAGGGCCGAATCACCATCTCCAGAGACAANTCCAAGAACACGCTGTATCTGCAAATGAACAGCCTGAGAGCTGAGGACACGGCTCTGTATTACTGT
>109_119
CAGGTGCAGCTGGTAGAGTCGGGGGGAGGCGTGGTCCAGCCTGGGAGGTCCCTGAGACTCTCCTGTGCAGCCTCTGTATTCACGTTCAGTTACTATGGCATGCACTGGGTCCGCCAGGCTCCAGGCAAGGGGCTGGAGTGGGTGGCATTTATATCACATGATGGAAGCAATAAATACTACGCAGACTCCGTGAGGGGCCGATTCATCATCTCCAGAGACAATTCCAACAACACACTGTATGTGCAAATGAACAGCCTGAGAGCTGAGGACACGGCTCTATATTTCTGT
>2_038
CAGGTGCAGCTGGTGGAGTTTGGGGGAGGCGTGGTCCAGCCTGGGGGGTCCCTGAGACTCTCCTGTGCAGCGTTTGGATTCACCATCAGCAGTTATGGCATGCACTGGGTCCGCCAGGCTCCAGGCAAGGGGCTGCAGTGGGTGGCTTTTATACGGTATGATGAAAGTAGTAAATTCTATGCAGACTCCGTGAAGGGCCGATTCACCATCTCCAGAGACAACTCCGAGAACACCCTATATCTGCAAATGAACAGTCTGAGAGCTGAGGACACGGCTGTGTATTATTGT
>336_059
CAGGTGCAGCTGGTGGAGTCTGGGGGAGGCGTGGTCCAGCCTGGGAGGTCCCTGAGACTCTCCTGTGCAGCCTCTGGATTCAGTTTCAGTAACTATGCCATGGACTGGGTCCGCCAGGCTCCAGGCAAGGGGCTGGAGTGGGTGGCAGTTGTGTCATCTGACGGAAAAACTAAAAATTATGCAGACTCCGTGAAGGGCCGATTCACCATCTCCAGAGACAATTCCAAGAACACGGTGTATTTGCAAATGAACAGTCTGAGACCTGAGGACACGGCTGTTTATTACTGT
>289_048
CAGGAGCAGCTGGTGGAGTCTGGGGGAGGCGTGGTCCAGCCTGGGAGGTCCCTGAGACTCTCCTGTGCAGCCTCTGGATTCACCTTCAGTAACTATGCCATGCACTGGGTCCGCCAGGCTCCAGGCAAGGGGCTGGAGTGGGTGGCAGCTATGTCACACGATGGAAGTGATAAATACTATGCAGACTCCGTGAAGGGCCGATTCACCATCTCCAGAGACAATTCCAAGAACACGCTGTATATGCAAATGAACAGCCTGAGAGCTGAGGACACGGCTGTATATTACTGT
>292_119
CAGGTGCGACTGGTGGAGTCTGGGGGAGGCGTGGTCCAACCGGGGGGGTCCCTGAGACTCTCCTGTGCAGCCTCTCAATTCACCTTTAGTGCATATGGCATGCACTGGGTCCGCCAGGCTCCAGGCAAGGGGCTGGAGTGGGTGGCATCTATATCATTTGATGGAACTGATAAGTTCCATGCAGATAAGGTGTGGGGCCGCCTCGTCATCTCCAGAGACAATTCCAAGAACACACTGTATCTGCAAATGAACAGCCTGCGACCTGAGGACACGGCTGTGTATTACTGT
>406_119
GAGGTGAAGTTGGTGGAATCCGGGGGAGGCTTGGTCCAGCCTGGGGGGTCCCTGAAACTCTCCTGTGCAGCCTCTGGATTCACCTTCAGTTACTATGCTATGCACTGGGTCCGCCAGGCTCCAGGGAAGGGGCTGGAGTGGGTGGCAGTTATATCATATGACGGCAGTGACAAATACTATGCAGACTCCGTGAAGGGCCGATTCACCATCTCCAGAGACAATTCCAAGAACACGCTGCATCTGCAAATGAACAGCCTGCGACCGGAAGACACGGCTCTCTATTTCTGT
>446_206
CAGGAGCAGCTGGTGGAGTCTGGGGGAGGCGTGGTCCCGCCTGGGAAGTCCCTGAGACTCTCCTGTGTAGGTTCTCGATTCACCTTTAGTGCCTTTGGGATGCACTGGGTCCGCCAGGCTCCAGGGAAGGGGCTGGAGTGGGTGGCAAGTATATCATTTGCTGGAACTAAAAAGTACTATGTAGATTCCGTGAAGGGCCGATTCTTCATCTCAAGAGACAACTCCAAGAACACGGTCTTTCTCGAAATGAACGGCCTGCGAGGAGAAGACACGGGTCTATATTACTGT
>237_119
CAGGACCATTTGGTGGAGTCTGGGGGAGGCGGGGTCCAGCCTGGGAAGTCCCTGAGACTCTCCTGTGCAGCCTCTGGATTCACCTTCAGTGCTCATGCCATGCACTGGGTCCGCCAGGCTCCAGGCAAGGGGCCGGAGTGGGTGGCAGTTATTTCACATGATGGAGGCCAGCAATTCTACAGAGAGTCCGTGAAGGGTCGATTCACCATCTCCAGAGACAATTCCAAGAACACGCTGTATCTCCAAATGGACGGCCTGCGAGGAGAGGACACGGCTCTGTATTACTGT
>216_206
CAGATGATGTTGGTGGAGTCTGGGGGAGGCGTGGTCGAGCCTGGGAGGTCCCTGACACTGTCCTGTGCAGCCTCTCAATTCACTTTTTCGAATTATGGCATGCACTGGGTCCGCCAGGCTCCAGGCAGGGAACTGGAGTGGGTGGCAAGTATCTCAAATGCAGGAAACAAGAAATATCATGGAGAGGCCGTGTGGGGCCGACTCATCATCTCCAGAGACAATTCCAAGAACACATTATTTCTCCACATGAGCAACCTGCGACCTGACGACTCGGCTCTATATTTCTGT
>10_206
CAGATGTTGCTGGTGGAGTCTGGGGGAGGCGTAGTCGAGCCTGGGAGGTCCCTGACACTGTCCTGTGCAACCTCTCGATTCACTTTTTCGAATTATGGCATGCACTGGGTCCGCCAGGCTCCAGGCAGGGAACTGGAGTGGGTGGCAAGTATATCAAATGAAGGAAACAAGAAATATCATGCAGAGTCCGTGTGGGGCCGATTCATCATCTCCAGAGACAATTCCAAGAACACATTATTTCTACACATGAGCAATGTGCGAGGTGACGACTCGGCTCTGTATTTCTGT
>650_048
CAGGTGCAGCTGGTGGAGTCTGGGGGAGGCGTGGTCCAGCCTGGGAGGTCCCTGAGACTCTCCTGTGCAGCCTCTGGATTCACCTTCAGTACCTACGCCATGCACTGGGTCCGCCAGGCTCCAGGCAAGGGGCTGGAGTGGGTGGCACTTATATCATATGATGGAACTAATAAATACTATGTAGACTCCGTGAAGGGCCGATTCACCATCTCCAGAGACAATTCCAAGAACACGCTCTATCTGCAAATGAACAGCCTGACAGCTGAGGACACGGCTGTTTATTATTGT
>499_059
CAGGTGCAGCTGGTGGAGTCTGGGGGAGGCGTGGTCCAGCCTGGGAGGTCCCTGAGACTCTCCTGTGCAGCCTCTCAATTCACCTTTAGTAGCTATGGCATGCACTGGGTCCGCCAGGCTCCAGGCAAGGGGCTGGAGTGGGTGGCAGCTATATCATTTGTTGGAATTAAGAAATACTATGCAGATTCCGTGAAGGGCCGTTTCACCGTCTCCAGAGACAATTCCAAGAGCACGCTGTATCTGCAAATGAACAGCCTGCGAGCTGAGGACACGGCTCTGTATTACTGT
>560_059
CAGGTGCAGCTGGTGGAGTCTGGGGGAGGCGTGGTCCAGCCTGGGAGGTCCCTGAGACTCTCCTGCGCAGCCTCTGGATTCACTTTCAGTAACTTTGCCATGGGCTGGGTCCGCCAGGCTCCAGGCAAGGGGCTGGAGTGGGTGGCAGTTATATCATCTGATGGAACTAATAAAAACTATGGAGACTCCGTGAAGGGCCGATTCACCATCTCCAGAGACAATTCCAAGAACACGCTGTTCCTGCAGATGAACAGTCTGAGAGCTGAGGACACGTCTTTGTATTACTGT
>343_119
CAGGTGCAGCTGGTGGAGTCTGGGGGAGGCGTGGTCCAGCCTGGGAAGTCCCTGAGACTCTCCTGTGCAGCCTCTCAATTCGGCTTTGGTAGTTATGGCATGCACTGGGTCCGCCAGGCCCCAGGCAAGGGGCTGGAGTGGGTGGCCACAATATCGTTTGATGGAGCTGATAAGTACCATGCAGATGACGTGTGGGGCCGCTTTAGCATCTCCAGAGACAACTCCAAGAACACACTATATCTACAAATGAACAACCTGCGACCTGAGGACACGGCTCTGTATTACTGT
>572_048
CAGGTGCAGTTGGTGGAGTCTGGGGGAGGCGTGGTCCAGCCTGGGAGGTCCCTGAGACTCTCCTGTGCAGCGTCTGGATTCACCCTCACTAACTATGCCATGGACTGGGTCCGCCAGGCTCCAGGCAAGGGACTGGAGTGGGTGGCAGTTATCTCATCTGATGGAAGTAATAAAAACTATGAAGACTCCGTGAAGGGCCGATTTACCATCTCCAGAGACAATTCCAAGAACACGCTGTATCTGCAAATGAGCAGTCTGAGACCTGAGGACACGGCTGTCTACTACTGT
>294_119
CAGGTGCAGCTGGTGGAGTCTGGGGGAGGCGTGGTCCAGCCTGGGAGGTCCCTGAGACTCTCCTGTGCAGCCTCTGAATTCACCTTCAGTAGATATAGTATGCACTGGGTCCGCCAGGCACCAGGCAAGGGGCTGGAGTGGGTGGCAGTTATATCATCTGATGGAAGCAATCAATTCCACGCAGACTCCGTGTGGGGCCGATTCACCATATCCAAAGACAATTCCAAGAACACACTGTTTCTACAAATGAACAGCCTGCGAATTGAGGACACGGCCCTATATTTCTGT
>402_038
CAGGTGCAGCTGGTGGAGTCTGGGGGAGGCGTGGTCCAGCCTGGGAGGTCCCTGAGACTCTCCTGTGCAGCCTCTGGATTCACCTTCAGTAGCTTTGGCATGCACTGGGTCCGCCAGGCTCCAGGCAAGGGGCTGGAGTGGGTGGCAGTTATATCTGATGATGGAAATAATAAATACTATGCAGACTCCGTGAAGGGCCGATTCACCATCTCCAGAGACAATTCCAAGAACACGCTGTATCTGCAAATGAACAGCCTGAGAGTTGAGGACACGGCTGTGTATTACTGT
>335_048
CAGGTGCGGTTGGTAGAGTCTGGGGGAGGCGTGGTCCGGTCTGGGAGGTCCCTGAGACTCTCCTGTGCAGCCTCTGGATTCACCTTCAGTAACTTTGCTTTACACTGGGTCCGCCAGGCTCCAGGCAAGGGGCTGGAGTGGGTGGCAGTTATTTCATATGATGGAAACAGTAAATTTTACGCAGACTCCGTGAAGGGCCGATTCACCATCTCCACAGACAATTCCAAGAACACACTGTATCTGCAAATGAACAGCCTGACAGCTGAGGACACGGCTGTTTATTATTGT
>527_119
CAGGTGCAGCTGGTGGAGTCTGGGGGAGGCGTGGTCCAGCCTGGGGAGTCCCTGAGAATCTCCTGTGTAGCCTCTCAGTTCACGTTTGGTAGATATGGCATGCACTGGGTCCGCCAGGCTCCAGGCAAGGGGCTGGAGTGGGTGGCAAGTATATCATTTGATGGAAGGGATAAATACCATTCACCTTTGGTGTGGGGCCGCCTCACCATCTCCAGAGACAATTCCAAGAATACGCTGTTTTTGCAAATGAATAGCCTGCGAACTGAGGACACGGCTCTCTATTACTGT
>100_048
CAGGTGCACCTGGTGGAGTCTGGGGGAGGCGTGGTCCAGCCTGGGAAGTCCCTGAGACTCTCCTGTACAGCCTCTCGATTCATCTTTCGTAACTATGCTATGGACTGGGTCCGCCAGGCTCCAGGCAAGGGGCTGGAGTGGGTGGCAGTTATATCATATGATGGAGTTAAGGAACACTACGCAGAGTCCGTGAAGGGCCGATTCACCATCTCCAGAGACAATTCCAAGAACACGGTGTACTTGCAAATGAACAGTCTGAGAGTTGAAGACACGGCTGTTTATTACTGT
>366_119
CAGGTGCACCTGGTGGAGTCTGGGGGAGGCGTGGTCCAGCCTGGGAGGTCCCTGAGACTCTCCTGTGCAGCCTCTCACTTCTCCCTTAGTAGCTATGGCATGCACTGGGTCCGCCAGGCTCCAGGCAAGGGGCTGGAGTGGGTGGCAGGTATATCATTTGCTGCAACTAAGACATACTATGGAGGTTCCGTGAAGGGCCGTTTCACCGTCTCCAGAGACATTTCCAAGAACACGTTGTACCTGCAAATGAACAGCCTGCGACCTGAGGACACGGCTATGTATTACTGT
>80_119
CAGATGCAGTTGGTGGAGTCTGGGGGAGGCGTGGTCCAGCCTGGGAGGTCCCTGACACTGTCCTGTGCAGCCTCTCAATTCAATTTTGCGAATTATGGCATGCACTGGGTCCGCCAGGCTCCAGGCAAGGGACTGGAGTGGGTGGCAAGTATATCATATGATGGAAGCGATAAATACCACGCAGATCGCGTGTGGGGCCGCTTCACCATTTCCAGAGACAATTCCAAGAACACACTGTATCTGCAAATGAACAGCCTGCGAGCTGAGGATACGGCTCTCTATTACTGT
>627_119
CAGGTGCAGCTGGTGGAGTCTGGGGGAGGCGTGGTCCAGCCTGGGAGGTCCCTGAGACTCTCCTGTGCAGCCTCTGGGTTCTCCTTCGGTACCTCTGACGTCCACTGGGTCCGCCAGGCTCCAGGCGAGGGGCTGGAGTGGGTGGCCCTTATATCATTTGACGGACGCCAGAAAGACCTTGCGGACTCCGTGAGGGGCCGATTCACCATCTCCAGAGACAGTTCCAAGAACACGCTCTATCTGGAAATGAACAGCCTGCGACCTGAGGACACGGCTCTTTATTACTGT
>506_119
CAGGTGCAGTTGGTGGAGTCTGGGGGAGGCGTGGTCCAGCCTGGGAGGTCCCTGAGACTCTCTTGTGCAGCCTCTGGATTCAGTTTCAGTAGCTATGGCATGCACTGGGTCCGCCAGGCTCCAGGCAAGGGGCTAGAGTGGGTTGCAAGTATATCATTTGTTGGTATTAAAACACACTATGCGAATTCCGTGAGGGGCCGATTCACCATCTCCAGAGACCAATCCAAGAACACCCTTTATCTGCAAATGAACAGCGTGCGAATTGAGGACACGGCTCGATATTTCTGT
