# Supplementary material for: A Phylogenetic Codon Substitution Model for Antibody Lineages
Source: Genetics. 2017 Mar 16;206(1):417–27. doi: 10.1534/genetics.116.196303 (PMC5419485; doi:10.1534/genetics.116.196303)
Supplement: Supplementary file 2 [file 417FileS2.zip › Code/Sequences_Trees/VRC01.FWR.CDR.fa]

>V1-2_1
CAGGTGCAGCTGGTGCAGTCTGGGGCTGAGGTGAAGAAGCCTGGGGCCTCAGTGAAGGTCTCCTGCAAGGCTTCTGGATACACCTTCACCGGCTACTATATGCACTGGGTGCGACAGGCCCCTGGACAAGGGCTTGAGTGGATGGGACGGATCAACCCTAACAGTGGTGGCACAAACTATGCACAGAAGTTTCAGGGCAGGGTCACCAGTACCAGGGACACGTCCATCAGCACAGCCTACATGGAGCTGAGCAGGCTGAGATCTGACGACACGGTCGTGTATTACTGT
>587_0
CAGGTGCGCCTGGTGCAATCTGGGACTGTGATGAAGAAGCCTGGGTCCTCAGTGAGAATCTCCTGCGAGGCTTCTGGATACACCTTCATCGATTACTTTATCCACTGGGTCCGACACGTCCCTGAAAAGGGACTTGAGTGGATGGGATGGATAAATCCTTACGCGGGTGCCGTCAATTATGCATGGAATTTCCAGGGCAGAGTCACTCTGACCCGCNACACAGACACAGGCACAGCTTACATGGAGTTGAGTGGATTGACATCCGCCGACACGGCCGTCTATTATTGT
>487_136
CAGGTGCAGCTGGTGCAGTCTGGGGCTGAGGTGAAGAAGCCTGGGGCCTCAGTGAAGATCTCATGTCGGGCTTCTGGATACAACTTTCGTGATTATTCGATACATTGGGTCCGACTCATTCCTGACAAGGGATTTGAGTGGATAGGATGGATAAAGCCTCTGTGGGGTGCCGTCGGTTATGCCCGGCAACTTCAGGGCCGAGTCTCTCTGACTCGANACCCGGACTGGGGCGTTGCCTACATGGAATTCAGTGGACTGACGTCCGCCGACACGGCCGAATATTTTTGN
>947_136
GAGGTGCGCCTGGTACAATCTGGGGCTGTGTTGAGGAAGCCTGGGTCCTCAGTGAAGATTTCATGCCGGGCTTCTGGATACGATTTTCGCGAAATTTCGATACACTGGGTCCGACTCATTCCTGCCAGGGGGTTTGAATGGATAGGGTGGATAAAGCCTAGGTGGGGTGCCGTCGGTTATGCCCGACAACTTCAGGGCCGCGTCACTCTGACTCGANACCCGGACTGGGGCATCGCCTACATGGAACTCAGTGGACTGACGTCCGCCGACTCGGCCGAATATTTTTGT
>648_171
CAGGTGCAGCTGGTGCAGTCTGGGGCTGAGGTGAAGAAGCCTGGGGCCTCAGTAAAGGTCTCCTGCAAGGCTTCTGGATACAAGTTCACCGGCTACTATATGCACTGGGTGCGACAGGCCCCTGGACAAGGGCTTGAGTGGATGGGATGGATAAACTGTAAAAGTGGCGACACAAACTATGCACAGAGGTTTCAGGGCAGGGTCACCGTGACCAGGGACACGTCCATCAGCACAGCCTACATGGAGCTGAGCAGGCTGACATCTGGCGACACGGCCACATATTATTGT
>424_154
CAAGTGCGCCTTATACAATCTGGGGCTCAGATGAAGAAGCCTGGGTCCTCAGTGAAAATCTCCTGTGACACTTCTGGATACAAGTTCGTCGATTTCCTCATATATTGGTTTCGGCACGTCCCTGGAAGAGAAATTGAGTGGATCGGGTGGCTGAAGCCCTATGGGGGTGGCGTCAATTTTAATGGGAATTTCCGGGACAGAGTCACTCTGACCCGCNACACAGACAGAGGCACTGTTTATATGGAAATAAGTGGACTAAGAGCCGCCGACACGGCCGTCTATTATTGT
>251_171
NNNCAAGCACTTGTGCAATTTGGGAGTCAAATGAAGAAGACTGGGGACTCAGTGAGAATATCCTGCCAAACCTCAGATTCGCGGATCACAAAATATTTTATACATTGGATTAGACAGGCCCCTGGAAAGGGCCTCGAATGGATCGCGTGGATCAGCCCCTATGGAGGAGGAGTTAACTATGGTTGGCAGGTTCGTGACCGGGCCACTCTAACTCGAAATATTCATATGGAAACAGTTTATTTGGACCTCAGAGACCTGAGACCCGACGACACGGCCACATATTACTGT
>1015_177
NNNNNNNNNNNNGTCCAATCTGGCCCTGTCATGAGGAAGCCTGGGTCCTCGATGAAAATCTCATGCGCCACTTCTGGATACAACTTTCGTGACTTTTCGATTCATTGGGTCCGTTTCAACCGTCGATACGGCTTTGAGTGGATCGGCTGGATCAAGCCTATGTGGGGTGCCGTCAATTATGCCCGCCAACTTCAGGGCCGCGTCTCAATGAGTCGACTCTTTTCTNGGGGCACAGCCTACTTGGAATTCAGTGGGCTGACGTCCACCGACACGGCCGACTATTTCTGC
>935_148
CAGGGGCGACTGAAGCAATTTGGGCCTCAGGTGAAGAGGCCTGGGGAGTCAGTGACAGTCTCCTGCGTGTCTTCAGACTACACATTTGTGAATTATATGATCAATTGGGTCCGCCACATTCCCGGGAGAGGATTTGAGTGGATGGGATGGATGAACCCCAGAACAGGCGCCGTGAATTATTCAGGGAGACTTCGCGACAGGATGTCCATGTATAGGGACACATCAACAGACACATCATACATGGACCTGAGAGGACTGACATCTGTCGACACGGCCACATATTATTGT
>640_177
CTGGTGCAACTGGAACAATCTGGGGCTCAAATACAGAAGTCTGGGGCCTCAGTGACAGTCTCCTGCGTGGCTTCAGACTATACATTTGTGAATTATATGATCAATTGGGTCCGCCACATTCCCGGAAGAGGCTTTGAGTGGATGGGATGGATACAGCCCAGAGGAGGCGCCGTCAATTACTCAGGGAGACTTCGCGACAGGCTTTCCTTCTATAGAGACACGTCTAGAGACACATTATATATGGACCTGAGAGGACTGACATCTGGCGACACGGCCATATATTATTGT
>621_142
AGGGTGCGCCTGGTACAGTCTGGGGCTGTAATTAAGACGCCTGGGTCGTCAGTGAAGATCTCATGTCGGGCTTCTGGATACAATTTTCGTGAATATTCGATACATTGGGTCCGACTGATTCCTGGCAGGGGACTTGAGTGGATAGGGTGGATAAAGGGTATGTGGGGTGCCGTCAGTTATGCCCGGCAACTTCAGGGCCGGGTCTCTATGACTCGANACCCAGACTGGGGCATCGCCTACTTGGAATTCAGTGGACTGACGTCCGGCGATACAGCCGAATATTTTTGT
>637_154
CAGGTTCAGTTGGTGCAGTCTGGAGCTGAGGTGAGGAAGCCTGGGGCCTCAGTGAGAATCTCGTGTGGGACGTCTGGATATGACTTTATGGAAAGTCTCATAAACTGGGTGCGCCAGGACCCCGGCAAGGGACCAGAGTGGATGGGCTGGATGAATCCTCGGGGAGGCGGTGTGAATTATGCTCGCAGATTTCAAGGAAAAGTCACCATGGACCGGGACGTCTCAAGCGGCACAGCCTACATGACACTTCGCGGTCTGACATCTGACGACACGGCCAAGTACTACTGT
>535_154
CAAGTGCGCCTTGTACAATCTGGGACTCAGATGAAGAAACCTGGGTCCTCAGTGAAAATTTTCTGCGACAGTTATGGATACAACTTTGTCGATCACCTCATATATTGGTTTCGACACGTCCCTGGAAGAAAAATTGAGTGGATCGGGTGGCTGAAGCCTGATTGGGGTGGTGTCAATTTTAATGGGAATTTCCGGGACAGAGTCACTCTGACCCGTNACACAGACAGAGGCACTGTTTATATGGAGTTGAATGGATTATCTGTCGCCGACACAGGCGTTTATTATTGT
>585_76
CAGGTTCAATTGCTGCAGTCTGGGCCTGAGGTGAAGAACCCTGGGACCTCAGTGACAGTTTCCTGCGATGCTTCAGGATACACCTTCATCGAGTACTTTATACATTGGTTCCGACAGGTCCCTGGAGGGGGACTTGAGTGGATGGGGTGGCTCAACCCTTACGGGGGTGCCGTCAACTATGCATGGAATTTCCAGGGCAGAGTCAGTGTGACCCGCNACACAGACGCAGCCACAATTTACTTGGACCTGAGTGGCTTGAGTCCTGCCGACACGGCCGTCTATTATTGT
>169_161
CAGGTCCCACTAATACAATCTGGGGCTGTGATTAAGACGCCTGGGTCCTCAGTGAAGATCTCATGTCGGGCTTCTGGATACAACTTTCGTGATTATTCGATTCATTGGGTCCGCCTCATTCCTGACAAGGGATTTGAGTGGATTGGATGGATAAAACCTCTGTGGGGTGCCGTCAGTTATGCCCGGCAACTTCAGGGCCGAGTCTCTATGACTCGANACCCGGACTGGGGCGTTGCCTACATGGAGTTCAGTGGACTGACGTCCGCCGACACGGCCGAATATTTTTGT
>590_0
CAGGTGCAGCTGGTGCAGTCTGGGGCTGAGGTGAAGAAGCCTGGGGCCTCAGTGACGATCTCGTGCGGGACCTCTGGATATGAATTCCGTGAGAATTTCATAAACTGGGTGCGACAGGCCCCCGGTAAGGGGCTTGAATGGATGGGGTGGATGAATCCTCAGGGGGGCGGCGTAAATTATGTTCAGAGATTTCAGGGCAGAGTCAGCATGACCAGGGACATGTCAACGGACACAGCCTACATGACACTTCGCGGTCTGACATCTGGCGACACGGCCAAGTATTTTTGT
>806_177
CAGGTCCGTTTGGTGCAGTCTGGGCCTCAGATAAAAACACCTGGGGCCTCAGTGACAATCTCGTGTGGGACGTCTGGATATGACTTCATGGAAAGTCTCATTAACTGGGTGCGCCAGGACATCGGCAAGGGACCAGAGTGGATGGGCTGGATAAATCCTCGGGGGGGCGGTGTTAATTATGCTCGCAGATTTCAGGGAAAAGTCACCATGACGCGGGACGTGTCAAGTGGCACGGCCTATTTGGCACTTCGCGGTCTGACATCTGACGACACGGCCAAGTATTACTGT
>200_142
NNNCAAGCACTTGTGCAGTCTGGGAGTCAAATGAAGAAGCCTGGGGACTCAGTGAGACTTTCCTGTCAAACCTCAGACTCGGCGATCACAAAGTATTTTATACATTGGATAAGACAGGCCCCTGGAAAGGGCCTCGAATGGATCGCGTGGATCAGTCCCTATGGAGGAAGAGTTAATTATGGATGGCAAGTTCGCGACCGGGCCACTCTAACTCGGAATATTCATATGGAAACAGTTTATATGGACCTCAGAGGCCTGAGAAGCGACGACACGGCCACATATTACTGT
>777_171
GAGGTGCGCCTGGTACAATCTGGGGCTGTCTTGAAGAAGCCTGGGTCCTCAGTGAAGATTTCATGTCGGACTTCTGGATACGATTTCCGTGAAATTTCCCTACATTGGGTCCGGCTCATTCCTGCCAGGGGCTTTGAGTGGATAGGGTGGATAAAACCTAGGTGGGGGGCCGTCGGTTATGCCCGACAACTACAAGGCCGCGTCACTTTGACTCGANACCCGGACTGGGGCATCGCCTTCCTGGAACTCAGTGGACTGACGTCCGCCGATTCGGCCGAATTATTTTGT
>486_154
AGGCTCAAACTGGTGCAGTCTGGGAGTCAAATGAAGAAGCCTGGGGACTCAGTGAGACTGTCCTGTCAAACCTCAGACTCGGCAATCACAAAATATTTTATACATTGGATAAGACAGGCCCCTGGAAAGGGCCTCGAATGGATCGCATGGATCAGTCCCTATGGAGGAGGAGTTAAGTATGGATGGCAAGTTCGTGACCGGGCCACTTTAACTCGAAATATTCATTTGGAAACAGTATATATGGAACTCAGAGGCCTGAGACCCGACGACACGGCCACGTACTACTGT
>722_0
CAGGTGCAAATGGCGCAGTCTGGGACTCAGGTGAAGAAGACTGGGGCCTCAGTGACGATCTCGTGCGGGACCTCTGGATATGAATTCCGTGAGAACTTCATAAACTGGGTGCGACAGGCCCCCGGTAAGGGGCTTGAATGGATGGGGTGGATGAATCCTCAGGGGGGCGGCGTAAATTATGTTCAGAGATTTCAGGGCAGAGTCAGCATGACCAGGGACATGTCAACGGACACAGCCTATATGACACTTCGCGGTCTGACATCCGGCGACACGGCCAAGTATTTTTGT
>794_76
CAGGTGCAGCTGGTGCAGTCTGGGGCTGCGGTGAAGAAGCCTGGGGCCTTTGTGACAGTCTCCTGCGTGGCTTCAGACTACACATTTGTAAACTACTTCATTAATTGGGTCCGTCACATTCCCGGAAAAGGGTTTGAGTGGATGGGATGGATAAATCCCAGAGGAGGCTCCGTAAATTACTCAGGGAGATTTCGCGACAGGATGTCCATGTATAGGGACACGTCCACAGACACAGCATATATGGACTTGAGGGGACTGACATCTGCCGACACGGCCACATATTTTTGT
>992_177
CAGGTGCAGCTGGTGCAGTCTGGGGCTGAGGTGAAGAAGCCTGGGTCCTCAGTGAAGATTTCATGTCGGGCTTCTGGATACGATTTCCGTGAGATTTCACTACATTGGGTCCGGCTCATTCCTGGCAGGGGCTTTGAGTGGATAGGGTGGATAAAGCCTAGGTGGGGTGCCGTCAGTTATGCCCGACAACTTCAAGGCCGCGTCACTTTGACTCGANACCCGGACTGGGGCATCGGCTACATGGAACTCAGTGGACTGACGTCCGCCGATTCGGCCGAATATTTTTGT
>285_177
GAGGTGCGCCTGATACAATCTGGGGCTGTGTTTAAGACGCCTGGGTCCTCAGTGAAGATCTCATGTCGGGCTTCTGGATACAACTTTCGTGATTATTCGATTCATTGGGTCCGCTTCTTCCCTGATAAGGGATTTGAGTGGATTGGATGGATAAAACCTCTGTGGGGTGCCGTCAGTTATGCCCGGCAACTTCAGGGCCGAGTCTCAATGAGTCGACTCTTTTCTNGGGGCACAGCCTACTTGGAATTCAGTGGGCTGACGTCCACCGACACGGCCGACTATTTCTGC
>90_171
NNNCAAGCACTTGTGCAGTCTGGGAGTCAAAAGAAGAAACCTGGGGACTCAGTGAGACTTTCCTGTCGAACTTCAGACTCGAGAATTACCAAATATTTTATACATTGGATAAGACAGGCCCCTGGAAGGGGCCTCGAATGGATCGCATGGATCAGTCCTTATGGAGGAAGCCCAAAATATGGATGGCAAATTCGTGACCGGGCCACTTTAAGTCGAGACATTCATATGGAGACTGTCTATTTGGACCTCAGAGGCCTGAGACCCGACGACACGGCCACATATTACTGT
>512_154
NNNNNNNNNNNNGTGCAGTCTGAGGCTGAGGTGAAGGAGCCTGGGGCCTCAGTGAAGGTCTCCTGCAAGGCTTCTGGAAGCGACTTCAGCGGCTCCTACATGCACTGGGTCCGACTCATTCCTGACAAGGGATTTGAGTGGATTGGATGGATAAAACCTCTGTGGGGTGCCGTCAGTTATGCCCGCCAACTTCAGGGCCGAGTCTCTATGACTCGANACCCGGACTGGGGCGTTGCCTACATGGAGTTCAGTGGACTGACGTCCGCCGACACGGCCGAATATTTTTGT
>525_85
CAGGTGCGCCTGGTCCAATCTGGGCCTGTGATGAGGAAGCCTGGGTCCTCAATGAAGATCTCATGCGGGACCTCTGGATACAACTTTCGTGATTTTTCGATTCATTGGGTGCGCTTCAACCCTCGATATGGCTTTGAGTGGATCGGCTGGATCAAGCCTATGTGGGGTGCCGTCAGTTATGCCCGGCAACTTCAGGGCCGCGTCGCAATGAGTCGGCAATTCTCGNGGGGCACAGCCTACTTGGAATTCAGTGGGCTGACGTCCGCCGACACGGCCGACTATTTTTGC
>815_85
CAGGTGCGCCTGGTCCAATCTGGGCCTGTGATGAGGAAGCCTGGGTCCTCAATGAAGATCTCATGCGACACTTCTGGATACAACTTTCGTGATTTTTCGATTCATTGGGTCCGCTTCAGCCCTCGATATGGCTTTGAGTGGATCGGCTGGATCAAGCCTATGTGGGGTGCCGTCAGTTATGCCCGGCAACTTCAGGGCCGCGTCGCAATGACTCGGCAATTTTCGNGGGGCACAGCCTACTTGGAATTCAGTGGACTGACTTCCGCCGACACGGCCGACTATTTTTGC
>69_161
NNNCAAGCACTTGTGCAGTCTGGGAGTCAAATGAAGAAGCCTGGGGACTCAGTGAGACTCTCCTGCCGAACCTCAGACTCCCGGATCACAAAATATTTTATACATTGGATAAGACAGGCCCCTGGAAAGGGCCTCGAATGGATCGCATGGATCAGTCCCTATGGAGGAGGAGTCAAATATGGATGGCAAGTTCGTGACCGGGCCACTTTAACTCGAAATATTCATATGGAAACAGTTTATATGGACCTCAGAGGCCTGAGACCCGACGACACGGCCACATATTATTGT
>629_161
GAGGTGCGCCTGGTACAATCTGGGGCTGTGTTGAAGAAGCCTGGGTCCTCAGTGAAGATTTCATGTCGGGCTTCTGGATATAATTTCCGTGAGATTTCGCTACATTGGGTCCGGCTCACTCCTGGCAGGGGCTTTGAGTGGATAGGGTGGATAAAGCCTAGGTGGGGTGCCGTCGGTTATGCCCGACAACTTCAAGGCCGCGTCACTTTGACTCGANACCCGGACTGGGGCATCGGCTACATGGAACTCAGTGGACTGACGTCCGCCGATTCGGCCGAATATTTCTGT
>684_177
GAGGTGCGCCTGGTACAGTCTGGGGCTGTCTTGAAGAAGCCTGGGTCCTCAGTGAAGATTTCATGTCGGGCTTCTGGATACGATTTCCGTGAGATTACACTACATTGGGTCCGGCTCATTCCTGGCAGGGGCTTTGAGTGGATAGGGTGGATAAAGCCTAGGTGGGGTGCCGTCGGTTATGCCCGACAACTTCAAGGCCGCGTCACTTTGACTCGANACCCGGACTGGGGCATCGCCTACATGGAACTCACTGGACTGACGTCCGCCGATTCGGCCGAATATTTTTGT
>964_161
GAGGTGCGCCTGGTACAATCTGGGGCTGTCTTGAAGAAGCCTGGGTCCTCAGTGAAGATTTCATGTCGGGCTTCTGGATACGATTTCCGTGAGATTTCCCTACATTGGGTCCGGCTCATTCCTGCCAGGGGCTTTGAGTGGATAGGGTGGATAAAGCCTAGGTGGGGTGCCGTCAGTTATGCCCGACAACTTCAAGGCCGCGTCACTTTGACTCGANACCCGGACTGGGGCATCGCCTACATGGAACTCAGTGGACTGACGTCCGCCGATTCGGCCGAATATTTTTGT
>785_171
NNNCAAGTACTTGTGCAATCTGGGAGTCAAATGAAGAAGTCTGGGGACTCAGTGAGAATTTCCTGCCAAACGTCAGACTCGCGGATCACAAAATATTTTNNNNNNTGGATAAGACAGGTTCCTGGAAAAGGCCTCGAATGGATCGCGTGGATCAGTCCCTATGGAGGAGGAGTAAAATATGGATGGCAAGTTCGTGACCGGGCCACTTTAACTCGAAATATTCATATCGAAACAGTGTATATGGAACTCAGAGACCTGCGACCCGACGACACGGCCACATACTACTGT
>1022_76
CAGGGGCGACTGAAGCAGTTTGGGCCTCAAGTGAAGAGGCCTGGGGCCTCAGTGACAGTCTCCTGCGTGGCTTCAGACTACACATTTGTGAACTACATGATCAATTGGGTCCGTCATATTCCCGGAAGAGGATTTGAGTGGATGGGATGGATAAAGCCCAGAGGAGGCAACGTAAATTACTCAGGGAGATTCCGCGACAGGATGTCCATGTATAGGGACACGTCCAGAGACATAGCATATATGGACTTGAGAGGACTGACATCTGCCGACACGGCCACATATTATTGT
>598_148
GAGGTGCGCCTGGTACAGTCTGGGGCTGTAATTAAGACGCCTGGGTCGTCACTGAAGATCTCATGTCGGGCTTCTGGATACAACTTTCGTGATTATACGATACATTGGGTCCGACTCATTCCTGACAAGGGATTTGAGTGGATAGGATGGATAAAGCCTCTGTGGGGTGCCGTCGGTTATGCCCGACAACTTCAGGGCCGAATCTCTATGACTCGANACCCAGACTGGGGCATTGCCTACATGGAACTCAGCGGACTGACGTCCGCCGACACGGCCCAATATTTTTGT
>489_161
NNNCAAGCACTTGTGCAGTCTGGGAGTCAAATGAAGAAGCCTGGGGACTCAGTGAGACTCTCCTGCCAAACCTCAGACTCGGCAATCACAAAATATTTTATACATTGGATAAGACAGGCCCCTGGAAAGGGCCTCGAATGGATCGCGTGGATCAGTCCCTATGGAGGAGGGGTTAAATATGGATGGCAAGTTCGTGACCGGGCCACTTTAAGTCGAAATATTCATATGGAAACAGTATATATGGAAGTCAGAGGCCTGCGACCCGACGACACGGCCATATATTACTGT
>854_148
NNNCAAGCACTTGTGCAGTCTGGGAGTCAAATGAAGAAGCCTGGGGACTCAGTGAGACTTTCCTGCCAAACTTCAGACTCGAGAATCACAAAATATTTTATACATTGGGTAAGACAGGCCCGTGGAAAGGGCCTCGAATGGATCGCGTGGATCAGTCCTTATGGGGGAAGACCTAAATATGGATGGCAAGTTCGTGACCGGGCCACTTTAAGTCGAGATATTCATATGGAGACTGTCTACATGGACCTCAGAGGCCTGAGACCCGACGACACGGCCACATATTACTGT
>229_161
CAGGTGCGCCTGGTCCAATCTGGGCCTGTCATGAGGAAGCCTGGGTCCTCGATGAAGATCTCATGCGCGACTTCTGGATACAACTTTCGTGACTTTTCGATTCATTGGGTCCGTTTCAACCGTCGATATGGCTTTGAGTGGATCGGCTGGATCAAGCCTATGTGGGGTGCCGTCAATTATGCCCGCCAACTTCAGGGCCGCGTCTCAATGAGTCGACTCTTTTCTNGGGGCACAGCCTACTTGGAATTCAGTGGACTGACGTCCGCCGACACGGCCGACTATTTCTGT
>521_171
GCAGTCCGCCTGGTGCAGTCTGGGACGCAGATGAAGGAGCCTGGGGCGTCAGTGACAATCTCCTGCGTGACGTCTGGATATGAATTTGTGGAGGTTCTCATGAATTGGGTGCGCCAGGTCCCCGGTCGGGGACCCGAGTGGATGGGCTGGATGAATCCTCGGNNNGGGCGCGTGAATTATGCCCGTCAATTTCAAGGCAAGGTGACCATGACCAGAGACGTTTATCGCGACACAGCCTATTTGACATTGAGCGGTCTGACATCTGGCGACACGGCCAGATATTTTTGN
>649_0
CAGGTGCACCTGGTGCAATCTGGGACTGTCATGAAGCAACCTGGGTCCTCAGTGAGAATCTCCTGCGGGGCTTCTGGATACACCTTCATCAATTACTTTATACACTGGGTCCGGCACGTCCCTGGAAAAGGGCTTGACTGGATGGGATGGATGAACCCTCAATGGGGTGCCGTCAATTATCCATGGAATTTCCGGGGCAGAGTCACCATGACTCGCNACACAGACACAGGCACAGCTTATATGGAATTGAGTGGACTGACATCTGCCGACACGGCCGTCTATTATTGT
>264_171
CAGGTCCGTTTGGTGCAGTCTGGGCCTCAGATAAAAACTCCTGGGGCCTCAGTGACAATCTCGTGTGGGACGTCTGGATATGACTTCATGGAAAGTCTCATAAATTGGGTGCGCCAGGACATCGGCAAGGGACCAGAGTGGATGGGCTGGATAAATCCGTCGGGGGGCGGTGTTAATTATGCTCGCAGATTTCAAGGAAAAGTCACCATGACGCGGGACGTGTCAAGTGGCACGGCCTACCTGGCACTTCGCGGTCTGACATCTGACGACACGGCCAAGTATTATTGT
>597_171
CAGGTCCGTTTGGTGCAGTCTGGGCCTCAGATAAAAACACCTGGGGCCTCAGTGACAATCTCGTGTGGGACGTCTGGATATGACTTCATGGAAAGTCTCATAAACTGGGTGCGCCAAGACCCCGGCAAGGGACCAGAGTGGATGGGCTGGATGAATCCTCGGGGAGGCGGTGTCAATTATGCTCGCAGATTTCAAGGTAAAATCACCATGGACCGGGACGTCTCAAGCGGCACAGCCTACATGACACTTCGCGGTCTGACATCTGACGACACGGCCAGGTATTACTGT
>54_85
CAAGTGCGCCTTGTGCAATCTGGAACTCTGATGAAGAAACTTGGGTCCTCAGTGAAAATTTCTTGCGACACTTCTGGATACACCTTCGTCGATTACCTCATATATTGGTTCCGCCACGTCCCTGGAAGGGGAATTGAGTGGATCGGTTGGCTGAAGCCTTATAGGGGTGCCGTCAAGTTTTGGGGGAATTTCCGGGACAGAGTCACTCTGACCCGCNACACAGACACAGGCACTGTTTATCTAGAATTGAGTGGACTAACTTCCGCCGACACGGCCGTCTATTATTGT
>389_177
CAGGGGCGACTGAAGCAATTTGGGCCTCAAGTGAAGAAGCCTGGGGACTCAGTGAGACTCTCCTGCCAAACCTCAGACTCGGCGATCACAAAATATTTTATACATTGGATAAGACAGGCCCCTGGAAAGGGCCTCGAATGGATCGCGTGGATCAGTCCCTATGGAGGAGGAGTTAAGTATGGATGGCAAGTTCGTGACCGGGCCACTTTGACTCGAAATATTCATATGGAAACAGTGTATATGGAGGTCAGAGGCCTGAGACCCGACGACACGGCCACATATTACTGT
>681_142
AGGGTGCGCCTGGTACAATCTGGGGCTGTGTTGAAGAAGCCTGGGTCCTCAGTGAAGATTTCATGCCGGGCTTCTGGATACAATTTCCGTGAAATTTCGATACATTGGGTGCGACTCATTCCCGCCAGGGGCTTTGAGTGGATCGGGTGGATAAAGCCTAGGTGGGGTGCCGTCGGTTATGCCCGACAATTGCAAGGCCGCGTCACTATGACTCGANACCCGGACTGGGGCATCGCCTACATGGAACTCAGTGGCCTGACGTCCGGCGATTCGGCCGAATATTTTTGT
>493_154
CAGGTGCAATTAGTTCAATCTGGGGCACAGGTGACGAGTCCTGGGGCCTCAGTGAGAATCTCGTGTGGGACGTCTGGATATGACTTTATGGAAAGTCTCATAAACTGGGTGCGCCAGGACCCCGGCAAGGGACCAGAGTGGATGGGCTGGATGAATCCTCGGGGAGGCGGTGTGAATTATGCTCGCAGATTTCAAGGTAAAGTCACCATGGACCGGGACGTCTCAAGCGGCACAGCCTACATGACACTTCGCGGTCTGACATCTGACGACACGGCCAAGTATTACTGT
>353_177
GCAGTCCGCCTGGTGCAGTCTGGGACACAGATAAAGGAGCCTGGGACGTCAGTGACTATCTCCTGCGTGACGTCTGGATATGAATTTGTGGAGGTTCTCATAAATTGGGTGCGCCAGGTCCCCGGTCGGGGACCCGAGTGGATGGGCTGGATGAATCCTCGAGGGGGCGGCGTGAATTACGCCCGTCAATTTCAAGGCAAGGTGACCATGACCAGAGACGTCTATCGCGACACAGCCTTCCTGACACTGAACGGTCTGACACATGGCGACACGGCCAGATATTTTTGT
>202_154
CAAGTGCGCCTTGTACAATCTGGGACTCAGATGAAGAAACCTGGGTCCTCAGTGAAAATTTCCTGCGACATTTATGGATACAACTTTGTCGATCACCTCATATATTGGTTTCGACACGTCCCTGGAAGAAAAATTGAGTGGATCGGGTGGCTGAAGCCTGATTGGGGTGGTGTCAATTTTAATGGGAATTTCCGGGACAGAGTCATTCTGACTCGTNACACAGACAGAGGCACTGTTCATATGGAGATGAGTGGACTAACTGTCGCCGACACGGCCGTGTATTATTGT
>357_177
NNNCAAGCACTTGTGCAATTTGGGAGTCAAGTGAAGAAGCCTGGGGACTCAGCGAGACTCTCCTGTCAAACCTCAGACTCGCGAATCACAAAATATTTTATTCATTGGATAAGACAACTTCCTGGAAAAGGCCTCGAATGGATCGCGTGGATCAGTCCCTATGGAGGAGCAGTAAAGTATGGATGGCAAGTTCGTGACCGGGCCACTTTAACTCGAAATATTCATATCGAAACAGTGTATATGGAACTCAAAGACCTGCGACCCGACGACACGGCCACATACTACTGT
>753_177
AGGGGGCGACTGAAGCAATTTGGGCCTCAAGTGAAGAAGCCTGGGGACTCAGTGACAGTCTCCTGCGTGGCTTCAGACTATACATTTGTGAATTTTAGGATCAACTGGGTCCGCCACATTCCCGGAAGAGGGTTTGAGTGGATGGGGAGGATAGAGCCCAGAGGAGGCGCCGTCAATTACTCAGGGAGACTTCGCGACAGGATGTCCATGTATCGAGACACGTCTAGAGACACACTATATATGGATCTGAGAGGACTGACATCTGGCGACACGGCCATATATTATTGT
>119_154
CAAGTGCGCCTTGCACAATCTGGGACTCAGATGAAGAAACCTGGGTCCTCAGTGAAAATTTCCTGCGACACTTATGGATACAACTTTGTCGATCACCTCATATACTGGTTTCGACACGTCCCTGGAAGAAAAATTGAGTGGATCGGGTGGCTGAGGCCTGAGAGGGGTGGTGTCAATTTTAACGGGAATTTCCGGGACAGAGTCAGGTTGACTCGCNACACAGACAAAGGCACTGTTCATATGGAGTTGAGTGGACTAACTGTCGCCGACACGGCCATCTATTATTGT
>941_154
GAGGTGCGCCTGGTACAATCGGGGGCTGTACTGAGGAAGCCTGGGTCCTCAGTGAAGATTTCATGTCGGGCCTCTGGATATGATTTCCGTGAGATTTCGCTACATTGGGTCCGACTCACTCCTTCCAGGGGCTTCGAGTGGATAGGGTGGATAAAGCCTCGGTGGGGTGCCGTCGGTTATGCCCGGCAACTTCAAGGCCGAGTCAGTCTGACTCGANACCCGGACTGGGGCGTTGCCTACATGGAGTTCAGTGGACTGACGTCCGCCGACACGGCCGAATATTTTTGT
>499_148
NNNNNNNNNNNNNNNCAGTCTGGGGCTGGGGTTAAGAAGCCCGGGGCCTCAGTGCGGGTCTCCTGCGAGGCCTCCGGATATACTTTCATCAAATACTATTTACACTGGATACGACAAGTCCCGGGGGGCCATCCCGAATGGATAGGCTGGATTAACCCTCGAGGAGGACAAGTCAATTATTCACGTCAATTTCCGGGAAAATTCACCATGACCCGAGACACGATTCGTGAGACAGCCTACTTAGATGTACGCGGACTGACATCCGACGACACGGCCGTCTATTATTGT
>199_154
GAGGTGCGCCTGGTACAATCTGGGGCTGTGATTAAGACGCCTGGGTCCTCAGTGAAGATCTCATGTCGGGCTTCTGGATACAATTTTCGTGATTATTCGATTCATTGGGTCCGACTCATTCCTGACAAGGGATTTGAGTGGATTGGATGGATAAAACCTCTGTGGGGTGCCGTCAGTTATGCCCGCCAACTTCAGGGCCGAGTCTCTATGACTCGANACCCGGACTGGGGCGTTGCCTACATGGAGTTCAGTGGACTGACGTCCGCCGACACGGCCGAATATTTTTGT
>925_177
NNNCAAGTACTTGTGCAATCTGGGAGTCAAATGAAGAAGTCTGGGGACTCAATGAGAATTTCCTGCCAAACGTCAGACTCGCGGATCACAAAATATTTTATTCATTGGATAAGACAGGTTCCTGGAAAAGGCCTCGAATGGATCGCGTGGATCAGTCCCTATGGAGGAGGAGTGAAATATGGGTGGCAAGTTCGTGACCGGGCCACTTTAACTCGAAACATTCATATGGAAACAGTTTATTTGGAGATCAGAGACCTGAGACCCGACGACACGGCCACATATTTCTGT
>211_177
GAGGTGCGCCTGGTACAATCTGGGGCAGTCTTGAAGAAGCCTGGGTCGTCAGTGAAGATTTCATGTCGGGCGTCTGGATACGATTTCCGTGAGATTTCCCTACATTGGGTCCGCCTCATTCCTGCCAGGGGCTTTGAGTGGATAGGGTGGATCAAGCCTAGGTGGGGTGCCGTCGGATATGCCCGACAACTTCAAGGCCGCGTCTCAATGAGTCGACTCTTTTCTNGGGGCACAGCCTACTTGGAATTCAGTGGGCTGACGTCCACCGACACGGCCGACTATTTCTGC
>625_154
CAGGTCCGTTTGGTGCAGTCTGGGACTCAAATAAAGACACCTGGGGCCTCAGTGACACTGTCGTGTGGGACGTCTGGATATGACTTCATGGAGAGTCTCATAAATTGGGTGCGCCAGGACATCGGCAAGGGACCAGAGTGGCTGGGCTGGATGAATCCTCGGGGGGGCAGTGTAAATTATGCTCGCAGATTTCAAGGTAAAGTCACCATGGACCGGGACGTGTCAAGCGGCACAGCCTACCTGACACTTCGCGGTCTGACATCTGACGACACGGCCAAGTATTACTGT
>1019_136
GCAGTCCGCCTGGTGCAGTCTGGGACGCAGATGAAGGAGCCTGGGGCCTCAGTGACAATCTCCTGCGTGACGTCTGGATATGAATTTGTGGAGGTTCTCATAAATTGGGTGCGCCAGGTCCCCGGTCGGGGACTCGAGTGGATGGGCTGGATGAATCCTCGGGGGGGCGGCGTGATATGCCGTNNNNNNNNNCATTCAGCAGTGACCATGACCAGGGACGTGTATCGCGACACAGCCTACCTGACACTGAGCGGTCTGACATCTGGCGACACGGCCAGATATTTTTGT
>605_0
NNNNNNNNNNNNNNNCAATTTGGGCCGCAAATGAAGAGGCCTGGGGACTTAGTGACGGTCTCCTGCGTGGCTGAAGATTATACCTTCGTCAACTATTACATAAATTGGGTCCGCCAGGTCCCCGGAAAAGGATTTGAATTCATGGGATGGATAAATCCTAGAGGGGGAAGCGTAAATTATTCACGGAGATTTCAGGGCAGGGTCTCCATGTACAGGGACACGTCAAGAGACACAGCATATATGGACCTGAGAGGGCTGACATCTGCCGACACGGCCATATATTATTGT
>657_154
CAGGTGCACCTGATGCAGTCTGGGACTGAGGTGAAGAAGCCTGGGGCCTCAGTGAGAATCTCGTGTGGGACGTCTGGATATGACTTCATGGAAAGTCTCATAAACTGGGTGCGCCAGGACCCCGGCAAGGGACCAGAGTGGATGGGCTGGATGAATCCTCAGGGGGGCGGTGTAAATTATGCTCGCAGATTTCAAGGTAAAGTCACCATGGAGCGGGACGTCTCAAGCGGCACAGCCTACCTGACACTTCGCAGTCTGACATCTGACGACACGGCCAAGTATTACTGT
>825_142
GAAGTGCGCCTGGTACAATCTGGGACACTTCTGAAGACAATTGGGTCCTCAATGAAAATCTCATGCGAGGCCTCTGGATACAACTTCGTCGATTTCTTCATACAGTGGTTCCGGCACGTCCCTGGAAGGGGGTTTGAGTGGATTGGGTGGCTAAGTCCTCACGGGGGTGCCGTCAATTTTGGGGGAAATTTCCGCGACAGAGTCACTCTGACTCGCNACACAGACGCAGCCACAATTTTTCTGGAAATGAGGGGATTGACTCCCGCCGACACGGCCACATATTATTGT
>323_171
CAGGTCCGTTTGATGCAGTCTGGGACTCAGATAAAAACCCCTGGGGCCTCAGTGAGAATCTCGTGTGGGACGTCTGGATATGAGTTCATGGAAAACCTCATAAACTGGGTGCGCCAAGACCCCGGCAAGGGACCAGAGTGGATGGGCTGGATGAATCCTCAGGGGGGCGGTGTAAATTATGCTCGCAGATTTCAAGGTAAAGTCACCATGGAGCGGGACGTGTCGAGCGGCACAGCCTACCTGACACTTCGCGGTCTGACATTTGACGACACGGCCAAGTATTACTGT
>315_171
CAGGTGCGCCTGGTCCAATCTGGGCCTGTCATGAGGAAGCCTGGGTCCTCGATGAAGATCTCATGCGCGACTTCTGGATACAACTTTCGTGACTTTTCGATTCATTGGGTCCGTTTCAACCGTCGATATGGCTTTGAGTGGATCGGCTGGATCAAGCCTATGTGGGGTGCCGTCAGCTATGCCCGCCAACTTCAGGGCCGCGTCTCCATGAGTCGACTCTTTTCTNGGGGCACAGCCTACTTGGAATTCACTGGACTGACGTCCGCCGATACGGCCGACTATTTCTGC
>237_171
GAGGTGCGCCTGGTACAATCTGGGTCTGTGATTAAGACGCCTGGGTCCTCAGTGAAGATCTCATGTCGGGCTTCTGGATACAACTTTCGTGATTATTCCATTCATTGGGTCCGCCTCATTCCTGACAGGGGATTTGAGTGGATTGGATGGATAAAACCTCTGTGGGGTGCCGTCAGTTATGCCCGGCAACTTCAGGGCCGAGTCTCTCTGACTCGANACCCGGACTGGGGCGTTGCCTACATGGAGTTCAGTGGACTGACGTCCGCCGACACGGCCGAATATTTTTGN
>796_0
NNNNNNCAACTGAAACAATTTGGGCCTCAAATGAAGAGGCCTGGGGACTCAGTGACGGTCTCCTGCGTGGCTGAAGATTATACCTTTGTCAACTATTACATAAATTGGGTCCGCCAGGTCCCCGGAAAAGGATTTGAATTAATGGGATGGATAAGGCCTAGAGGGGGAAGTGTAAATTATTCACGGAGATTTCAGGGCAGGGTCTCCATGTACAGGGACACTTCAAGAGACACAGCATATATGGACTTGAGAGGGCTGACATCTGCCGACACGGCCATATACTATTGT
>959_161
CAGGTCCGTTTGGTGCAGTCTGGGCCTCAGATAAAAACACCTGGGGCCTCAGTGACAATCTCGTGTGGGACGTCTGGATATGACTTCATGGAAAGTCTCATAAATTGGGTGCGCCAGGACATCGGCAAGCGACCAGAGTGGATGGGCTGGATAAATCCTCGGGGGGGCGGTGTTAGTTATGCTCATAGATTTCAAGGAAAAGTCACCATGACGCGGGACGTGTCAAGTGGCACGGCCTACCTGGCACTTCGCGGTCTGACATCTGACGACACGGCCAAGTATTACTGT
>987_177
NNNCAAGCACTTGTGCAGTTTGGGAGTCAAACGAAGAAGCCTGGGGACTCAGTGAGAATCTCCTGCCAAACATCAGATTCGCGAATCACAAAATATTTTATACATTGGATTAGACAGGCCCCTGGAAAGGGCCTCGAATGGATTGCGTGGATCAGTCCATATGGAGGAGCAGTTAAATATGGTTGGCAAGTTCGTGACCGGGCCACTCTAACTCGAAATATTCATATGGAAACAGTTTATTTGGACCTCAGAGACTTGAGACCCGGCGACACGGCCACATATTACTGT
>26_154
CAGGTCCGTTTGGTGCAGTCTGGGCCTCAGATAAAAACACCTGGGGCCTCAGTGACAATCTCGTGTGGGACGTCTGGATATGACTTCATGGAAAGTCTCATAAACTGGGTGCGCCAGGACATCGGCAAGAGACCAGAGTGGATGGGCTGGATAAATCCTCGGGGGGGGCGTGTAAATTATGCTCGCAGATTTCAAGGAAAAGTCAACATGGAGCGTGACGTGTCAAGCGGCACAGCCTACCTGACACTTCGCGGTCTAACATCTGACGACACGGCCAAGTATTATTGT
>434_142
AGGGGGCGACTGAAGCAATTTGGGCCTCAAGTGAAGAAGCCTGAGGACTCAGTGACAGTCTCCTGCGTGGCTTCAGACTATACATTTGTGAATTATATGATCAATTGGGTCCGCCACATTCCCGGAAGAGGGTTTGAGTGGATGGGATGGATACAGCCCAGAGGAGGCGCCGTCAATTACTCAGGGAGACTTCGCGACAGGATGTCCATGTATAGGGACACGTCTAGAGACACACTATATATGGACCTGAGAGGACTGACATCTGGCGACACGGCCATATATTATTGT
>19_76
NNNCAAGCACTTGTGCAGTCTGGGAGTCAAATGAAGAAGCCTGGGGAGTCAGTGAGGCTTTCCTGCAAAAGTTCGGACTCGGCAATAACAAAATATTTTATACATTGGATAAGACAGGTCCCTGGAAAGGGCCTTGAGTGGATTGGGTGGATCAGCCCTTATGGGGGAGCAGTTAATTATGGATGGCAGATTCGTGACCGGGCCTCTCTGACTCGGAACATTCATATGGAAACTGTTTACATGGACCTCAGAGGCCTGAGATCCGACGACACGGCCACATACTATTGC
>366_171
CAGGTCCGTTTGGTGCAGTCTGGGACTCAGATAAAACCACCTGGGGCCTCAGTGACACTGTCGTGTGGGACGTCTGGATATGACTTCATGGAGAGTCTCATAAATTGGGTGCGCCAGGAAATCGGCAAGGGACCAGAGTGGCTGGGCTGGATGAATCCGTCGGGGGGCGGTGTCAATTATTCTCGAAGATTTCAAGGGAAAGTCACCATGACGCGAGACGTGTCAAGCGGCACAGCCTACCTGACACTTCGCGGCCTGACCTCTGACGACACGGCCAAATACTACTGT
>453_0
CAGGTGCATCTGGTGCAGTCTGGGGCTGAGGTAAAGGAGCCTGGGGCCTCAGTGAGAATCTCCTGCGAGACTTTTGGATACAACTTCATCGATTACTCTATACATTGGGTCCGGCACGTCCCTGGAAAGGGACTTGAATGGATGGGGTGGATGAAGCCTTCCCGGGGTGCCGTCAATTATGCCCGGAATTTTCAGGGCAGGGTCACTATGACTCGCNACACGGACAGAGGCACCGCCTACATGGAATTGACTGGACTGACATCCGCCGACACGGCCGACTATTATTGT
>29_177
CAGGTGCAGGTGGTGCAATCCGGGGCTGAGGTGAAGAAGCCTGGGGACTCAGTGACAGTCTCCTGCGTGGCTTCAGACTATACATTTGTGAATTTTAGGATCAACTGGGTCCGCCACATTCCCGGAAGAGGGTTTGAGTGGATGGGGAGGATAGAGCCCAGAGGAGGCGCCGTCAAATATTCAGGGAGGCTTCGCGACAGGATGTCCATGTATAGGGACACCTCTAGAGACACACTATATATGGACCTGAGAGGACTGACATCTGGCGACACGGCCACATATTATTGT
>604_136
CAGGTACGCCTGGTACAATCTGGGGCTCAGATGAAGAAGCCTGGGTCCTCAGTTCGAATTTCCTGCTACGCTTCAGGATACACCTTTATGGAATATTTTATACATTGGTTCCGACAGGTCCCTGGAGGGGGACTTGAGTGGATGGGGTGGCTCAACCCTTACGGCGGTGCCGTCAACTATGCGTGGAATTTCCGGGGCAGAATCACTATAACTCGCNACACAGACGCAGCCACAGTTTTCTTGGACTTGAGTGACCTGAGTCCTGCCGACACGGCCGTCTATTATTGT
>25_177
CAGGTCCGTTTGGTGCAGTCTGGGCCTCAGATAAAAACACCTGGGGCCTCAGTGACCCTGTCGTGTAGGACGTCTGGATATGATTTCATGGAGAGTCTCATAAATTGGGTGCGCCAGGAAATCGGCAAGAGACCGGAGTGGCTGGGCTGGATGAATCCTCGGGGGGGCGGTGTANNNATTATTCTCGAGATTTCAGGGAAAGTCACCATGACGCGAGACGTGTCAAGCGACACAGCCTTCTTGACACTTCGCGGCCTGACACCTGACGACACGGCCAAATACTACTGT
>53_154
CAAGTGCGACTGTCGCAGTCTGGAGGTCAGATGAAGAAGCCTGGGGAGTCGATGAGACTTTCTTGTCGGGCCTCCGGATATGAATTTCTAAATTGTCCAATAAATTGGATTCGCCTGGCCCCCGGAAGACGGCCTGAGTGGATGGGATGGCTGAAGCCTCGGGGGGGGGCCGTCAACTACGCACGTCCATTTCAGGGCAGAGTGACCATGACTCGAGACGTTTATTCCGACACAGCCTTTTTGGAGCTGCGCTCCTTGACAGCAGACGACACGGCCGTCTACTTTTGC
>557_154
CAGGTCCGTTTGGTGCAGTCTGGGACTCAGATAAAAACACCTGGGGCCTCAGTGACACTGTCGTGTGGGACGTCTGGATATGACTTCATGGAGAGTCTCATAAATTGGGTGCGCCAGGACATCGGCAAGGGACCAGAGTGGCTGGGCTGGATGAATCCTCGGGGGGGCGGTGTAAGTTATGCTCATAGATTTCAAGGTAAAGTCACCATGACGCGGGACGTGTCAAGTGCCACAGCCTACCTGACACTTCGCGGCCTGACATCTGACGACACGGCCAAGTACTACTGT
>110_154
GAGGTGCGCCTGGTACAATCTGGGGCTGTGTTGAAGAGGCCTGGGTCCTCAGTGAAGATTTCATGTCGGACTTCTGGATACAATTTCCGTGAGATTTCGCTACATTGGGTCCGGCTCACTCCTGCCAGGGGCTTTGAGTGGATAGGGTGGATAAAGCCTAGGTGGGGTGCCGTCGGTTATGCCCGACAACTTCAAGGCCGCGTCACTTTGACTCGANACCCGGACTGGGGCATCGGCTACATGGAACTCAGTGGACTGACGTCCGCCGATTCGGCCGAATATTTTTGT
>702_142
CAGGTTCAGCTGGTGCAATCTGGAGCTGAGGTGAAAAAGCCTGGGGCCTCAGTGAAGGTCTCCTGCAAGGCTTCTGGTTACAGTTTTACCACCCATGGTATCAATTGGGTGCGCCAGGCCCCCGGAAAGGGCCTTGAATGGATGGGGTCGATGAATCCTCAGGGGGGCGGCGTTAATGGTCTTCCGAGAGTGTACGCCAGATTCAGTATGACACGGGACACTTCAATCGACACAGCTTATCTGACAGTCCGCGGCCTGACTCTTGACGACACAGCCAAATATTTCTGT
>225_161
GCAGTCCGCCTGGTGCAGTCTGGGACGCAGATGAAGGAGCCTGGGGCCTCACTGACAATCTCCTGCGTGACGTCTGGATATGAATTTGTGGAGGTTCTCATAAACTGGGTGCGCCAGGACATCGGCAAGCGACCAGAGTGGATGGGCTGGATAAATCCTCGGGGGGGCGGTGTTAGTTATGCTCACAGATTTCAAGGAAAAGTCACCATGACGCGGGACGTGTCCAGCGGCACGGCCTACCTGGCACTTCGCGGTCTGACATCTGACGACACGGCCAAGTATTACTGT
>584_154
CAAGTGCGCCTTGTACAATCTGGGACTCAGATGAAGAAACCTGGGTCCTCAGTGAAAATTTCGTGCGACACTTCTGGATACAACTTCGTCGATTACCTCATATATTGGTTTCGGCACATCCCTGGAAGAAATATTGAGTGGATCGGGTGGCTGAGGCCTGAGAGGGGTGGTGTCAATTTTAACGGGAATTTCCGGGACAGAGTCAGGTTAAGCCGCNACACAGACAGAGGCACTGTTCATATGGAGATGAGTGGACTAACTGTCGCCGACACGGCCGTGTATTATTGT
>750_76
CAGGTGCAGCTGGTGCAGTCTGGGGCTGAGGTGACGAAGCCTGGGGCCTCAGTGAAGGTCTCCTGCAAGGCTTCTGGATACACCTTCCTCGACTATTATATGCACTGGGTGTGGCAGGCCCCTGGACAGGGGCTTGAATGGATGGGATGGATCAATCCTAAAACTGGTGACACAAACTTTGCACCGAAGTTTGAGGACAGGGTCACCATGACCAGAGACACGTCCACCAACACAGCCTACCTGGATGTGCGCGGACTGACATCTGACGACACGGCCGTCTATTATTGT
>245_76
CAGGTCCAGCTGGTGCAGTCTGGGGCTGAGGTGAAGAGGCCTGGGGCCTCAGTGACAGTCTCCTGCGTGGCTTCAGACTACACATTTGTGAACTACATGATCAATTGGGTCCGCCAGATTCCCGGAAGAGGGTTTGAGTGGATGGGATGGATGAAGCCCAGAGGAGGCGCCGTCAATTACTCAGGGAGATTTCGCGACAGGATGTCTATGTATAGGGACACGTCTACAGACACAGCATACATGGACTTGAGAGGGCTGACATCTGCCGACACGGCCACATATTATTGT
>406_177
CAGGTGCAGCTGGTGCAGTCTGGGGCTGAGGTGAAGAAGCCTGGGGACTCAGTGACAGTCTCCTGCGTGGCTTCAGACTATACATTTGTGAATTTTAGGATCAATTGGGTCCGCCACATTCCCGGAAGAGGGTTTGAGTGGATGGGGAGGATAGAGCCCAGAGGAGGCGCCGTCAAGTATTCAGGGAGGCATCGCGACAGGATGTCCATGTATAGGGACACGTCTACAGACACGCTGTATATGGACCTCAGAGGACTGACATCTGGCGACACGGCCACATATTACTGT
>980_154
NNNNNNNNNNNNNNNCAGTCTGGGACTGGGATTAAGAAGCCCGGGGCCTCAGTGCGGGTCTCCTGCGAGGCCTCCGGATATACTTTCATCAAATACTATTTACACTGGATACGGCAAGTCCCGGGGGGGCATCCCGAATGGATAGGTTGGATTAATCCTCGAGGAGGACAAGTCAATTATTCACGTCAATTTCCGGGAAAATTCACCATGACCCGAGACACAATTCGTGAGACAGCCTACTTAGATATACGCGGACTGACATCCGACGACACGGCCGTCTATTATTGT
>454_76
NNNCAAGCACTTGTGCAGTCTGGGAGTCAAATAAAGAAGCCTGGAGACTCAGTGAGATTCTCCTGCAAAACTTCGGACTCGGCAATTACAAAATACTTTATACATTTCATAAGACAGGCCCCTGGAAAGGGGCTTGAGTGGATTGGGTGGATCAGCCCTTATGGGGGTAGAGTTAACTATGGATGGCAAATTCGTGACCGGGCCTCTCTGACTCGGAACATTCATATGGAAACTGTCTACATGGACCTCAGAGGCCTGAGATCCGACGACACGGCCACATATTATTGT
>433_136
NNNNNNNNNNNNNNNCAGTCTGGACCTGAGACGAAGGAGCCTGGGGCCTCAGTGACAATCTCCTGCGTGACGTCTGGATATGAATTTGTGGAGGTTCTCATAAATTGGGTGCGCCAGGTCCCCGGTCGGGGACTCGAGTGGATGGGCTGGATGAATCCTCGGGGGGGCGGCGTGAATTATGCCCGTCAATTTCAAGGCAAGGTGACCATGACCAGGGACGTGTATCGCGACACAGCCTACCTGACACTGAGCGGTCTGACATCTGGCGACACGGCCAGATATTTTTGN
>933_148
GAGGTGCGCCTGGTACAATCTGGGGCTGTAATTAAGACGCCTGGGTCCTCAGTGAAGATCTCATGTCGGGCTTCTGGATACAACTTCCGTGATTTTTCGATACATTGGGTCCGACTCATTCCTGACAAGGGATTTGAGTGGATAGGATGGATAAAGCCTCTGTGGGGTGCCGTCAGTTATGCCCGGCAACTTCAGGGCCGAGTCTCTATGACTCGANACCCGGACTGGGGCGTTGCCTATATGGAATTCAGTGGACTGACGTCCGCCGACACGGCCGAATATTTTTGT
>443_161
GAGGTGCGCCTCGTACAATCTGGGGCTGTGATTAAGACGCCTGGGTCCTCAGTAAAGATTTCATGTCGGGCTTCTGGATACAACTTTCGTGATTATTCGATTCATTGGGTCCGACACATTCCTGACAAGGGATTTGAATGGATAGGATGGATAAAACCTCTGTGGGGTGCCGTCAGTTATGCCCGGCAACTGCAGGGCCGAGTCTCTATGACTCGANACCCAGACTGGGGCGTTGCCTACATGGAGTTCAGTGGACTGACGTCTGCCGACACGGCCGAATATTTTTGT
>748_154
CAGGTCCGTCTGGTGCAGTCTGGGACTCAGATAAAAACACCTGGGGCCTCAGTGACACTGTCGTGTGGGACGTCTGGATATGACTTCATGGAGAGTCTCATAAATTGGGTGCGCCAGGACAGCGGCAAGGGACCAGAGTGGCTGGGCTGGATGAATCCTCGGGGGGGCGGTGTAAATTATGCTCATAGATTTCAAGGTAAAGGCAGCATGACGCGGGACGTGTCGAGCGGCACAGCCTACCTGACACTTCGTAGTCTGACACCTGACGACACGGCCAAGTATTATTGT
>267_171
NNNCAAGCACTTGTGCAGTCTGGGAGTCAAATGAAGAAGCCTGGGGACTCAGTGAGACTTTCCTGTCGAACCTCAGATTCGAGAATTACAAAATATTTTATACATTGGATAAGACAGGCCCCCGGAAAGGGCCTCGAGTGGATCGCGTGGATCAGCCCTTATGGGGGAGCACCTAAATATGGATGGCAAATTCGTGACCGGGCCACTCTAAGTCGAGATATTCATATGGAGACTGTCTACATGGACCTCAGAGGCCTGAGACCCGACGACACGGCCACATATTTCTGT
>496_161
CAGGTCCGTTTGGTGCAGTCTGGGCCTCAGATAAAAATACCTGGGGCCTCAGTGACAATCTCGTGTGGGACGTCTGGATATGACTTCATGGAAAGTCTCATAAACTGGGTGCGCCAGGACATCGGCAAGCGACCAGAGTGGATGGGCTGGATAAATCCTCGGGGGGGCGGTGTGAGTTATGCTCAAAGATTCCAAGGGAAAGTCACCATGACGCGGGACGTGTCAACCGGCACAGCCTACCTGACACTTCGCGGCCTGACATCTGACGACACGGCCAAGTACTACTGT
>57_161
CAGGTGCAGCTGGTGCAGTCTGGGGCGGAGGTGAAGAAGCCTGGGGCCTCAGTGAGGGTCTCCTGCGTGGCTTCAGACTACACATTTGTGAATTATATGATCGATTGGGTCCGCCACATTCCCGGAAGAGGGTTTGAGTGGATGGGATGGATAAAGCCCAGAACAGGCGCCGTCAATTATTCAGGGAGACTTCGCGACAGGATGTCCATGTATAGAGACACGTCTACAGACACAGCATACATGGACTTGAGAGGACTGACATCTGTCGACACGGCCACATATTATTGT
>114_76
CAGGTAACACTGGAGCAATCTGGGCCTGAAATTAAGGAGCCTGGGGCCTCAATAAAGATCTCTTGTAAAGGTTCTGGATTCATCTTCGCCGAAAATTATCTTCATTGGGTACGGTGGGCCCCAGGACACGGCTTTGAGTGGATGGGATACATCAATCTGAAAAGCGGTGACACAGATGTTGCAGAAAAATTTCAGGGCAGGGTCGCCCTGACCAGAGACACGTCCGTTAAAACAGCCCTTCTGGACCTGAGCGGACTGACATCTGACGACACGGCCGTCTATTATTGT
>884_154
GAGGTGCGCCTGGTACAATCTGGGGCTGTGTTGAAGAGGCCTGGGTCCTCAGTGAAGATTTCATGTCGGGCTTCTGGATACAATTTCCGTGAGATTTCGCTACATTGGGTCCGGCTCACTCCTGCCAGGGGCTTTGAGTGGATAGGGTGGATAAAGCCTAGGTGGGGTGCCGTCGGTTATGCCCGGCAACTTCAGGGCCGAGTCTCTATGACTCGANACCCGGACTGGGGCGTTGCCTACATGGAATTCAGTGGACTGACGTCCGCCGACACGGCCGAATATTTTTGT
>479_148
GAGGTGCGCCTGGTACAATCTGGGGCTGTGATTAAGACGCCTGGGTCCTCAGTGAAGATCTCATGTCGGGCTTCTGGATACAACTTTCGTGATTACTCGATTCATTGGGTCCGACTCATTCCTGAGAAGGGATTTGAGTGGATATGGNNNATAAAGCCTCTGTGGGGTGCCGTCGGTTATGCCCGGCAACTTCAGGGCCGAGTCTCTATGACTCGANACCCGGACTGGGGCGTTGCCTACATGGAGTTCAGTGGACTGACGTCCGCCGACACGGCCGAATATTTTTGT
>437_154
CAGGTCCGTTTGGTGCAGTCTGGGACTCAGATAAAAACACCTGGGGCCTCAGTGACACTGTCGTGTGGGACGTCTGGATATGACTTCATGGAGAGTCTCATAAATTGGGTGCGCCAGGAAATCGGCAAGAGACCGGAGTGGCTGGGCTGGATGAATCCTCGGGGGGGCGGTGTGAATTATGCTCAAAGATTTCAAGGGAAAGTCACCATGACGCGAGACGTGTCAAGCGGCACAGCCTACCTGACACTTCGCGGCCTGACATCTGACGACACGGCCAAGTATTACTGT
>671_171
GAAGTCCGCCTGGCGCAACCTGGGTTTCTGTTGAGGAAGACTGGGGACTCAGTGACGATTTCGTGCAAAGTCTCAGGCTATACATTCACAGAGAATTTCATCAATTGGGTGCGGCAGGCCCCCGGCAAGGGCCTTGAATGGATGGGGTGGATGAATCCTCAGGGGGGCGCCATTAATGGTCTTCCGAGAGTGTACGCCAGATTCACCATGACACGGGACACGTCTATTGACACAGCTTATCTGACAATCCGCGGCCTGACTCTAGACGACTCGGCCAAATATTTCTGT
>616_177
CAGGCCCAGCTGGTGCAGTCTGGGGCTGAGGTGAAGAAGCCTGGGGACTCAGTGACAGTCTCCTGCGTGGCTTCAGACTATACATTTGTGAATTTTAGGATCAACTGGGTCCGCCACATTCCCGGAAGAGGGTTTGAGTGGATGGGGAGGATAGAGCCCAGAGGAGGCGCCGTCAAATATTCAGGGAGGCTTCGCGACAGGATGTCCATGTATAGGGACACCTCTAGAGACACACTATATATGGACCTGAGAGGACTGACATCTGGCGACACGGCCACATATTATTGT
>622_0
CAGGTGAACCTGGTACAATCTGGGGCTGTGATGAAGAAGCCGGGGTCCTCAGTGAGAATCTCCTGCGAGGCCTCTGGATATAGCTTCGTCAATTATTTTATACACTGGATCCGACACGTCCCTGGAAAGGGACTTGAGTGGATGGGCTGGATGAACCCTTACCGGGGTGCCGTCAATTATCCATGGCCTTTCCAGGGCAGAGTCACCATGACCCGCNATACAGACAGAGGCACAGCCCACATGGAGCTGAGCGGATTGACACCCGCCGACACGGCCGTCTATTATTGT
>475_161
GAGGTGCGCCTGGTACAATCTGGGTCTGTGATTAAGACGCCTGGGTCCTCAGTGAAGATCTCATGTCGGGCTTCTGGATACAACTTTCGTGATTATTCGATTCATTGGGTCCGACTCATTCCTGACAAGGGATTTGAGTGGATAGGATGGATAAAACCTCTGTGGGGTGCCGTCAGTTATGCCCGGCAACTGCAGGGCCGAGTCTCTATGACTCGANACCCGGACTGGGGCGTTGCCTACATGGAGTTTAGTGGACTGACGTCCGCCGACACGGCCGAATATTTTTGT
>851_0
CAGGTCCGTTTGGTGCAGTCTGGGACTCAGATGAGGGACCCTGGGGCCTCAGTGACGATCTCGTGCGGGACCTCTGGATATGAATTCCGTGAGAATTTCATAAACTGGGTGCGACAGGCCCCCGGTAAGGGGCTTGAATGGATGGGGTGGATGAATCCTCAGGGGGGCGGCGTAAATTATGTTCAGAGATTTCAGGGCAGAGTCAGCATGACCAGGGACATGTCAACGGACACAGCCTACATGACACTTCGCGGTCTGACATCTGGCGACACGGCCAAGTATTTTTGT
>327_148
GAGGTGCGCCTGGTACAGTCTGGGGCTGTAATTAAGACGCCTGGGTCGTCAGTGAAGATCTCATGTCGGGCTTCTGGATACAACTTTCGTGATTATACGATACATTGGGTCCGACTCATTCCTAATAAGGGATTTGAGTGGATAGGATGGATAAAGCCTCTGTGGGGTGCCGTCGGTTATGCCCGGCAACTTCAGGGCCGAGTCTCTCTGACTCGANACCCGGACTGGGGCATTGCCTACATGGAAATCAACGGACTGACGTCCGCCGACACGGCCGAATATTATTGT
>747_154
GAGGTGCGCCTGGTACAATCTGGGGCTGTGTTGAAGAAGCCTGGGTCCTCAGTGAAGATTTCATGTCGGGCTTCTGGATACAATTTCCGTGAGATTTCGCTACATTGGGTCCGGCTCATTCCTGCCAGGGGCTTTGAGTGGATAGGGTGGATAAAGCCTAGGTGGGGTGCCGTCGGTTATGCCCGACAACTTCAAGGCCGCGTCACTTTGACTCGANACCCAGACTGGGGCATTGCCTACATGGAATTCAGCGGGCTGACGTCCGCCGACACGGCCCAGTATTTTTGT
>951_142
AGGGTGCGCCTGGCACAATCTGGGACTGTCATTAAGAAGCCTGGGTCCTCAGTGAAGATCTCATGTCGGGCTTCTGGATACAATGTTCGTGAATATTCCATACATTGGGTCCGATTCATTCCGCAGAAGGGATTTGAGTGGATAGGATGGATAAAGCCTCTGTGGGGTGCCGTCGGTTATGCCCGGCAACTTCAGGGCCGAGTCTCTATGACTCGANACCCGGACTGGGGCGTTGCCTACATGGAGTTCAGTGGACTGACGTCCGCCGACACGGCCGAATATTTTTGT
>566_171
CAGGTCCGTTTGGTGCAGTCTGGGACTCAGATAAAAACACCTGGGGCCTCAGTGACCCTGTCGTGTGGGACGTCTGGATATGACTTCATGGAGAATCTCATAAATTGGGTGCGCCAGGAAATCGGCAAGAGACCGGAGTGGATGGGCTGGATGAATCCTCAGGGGGGCGGTGTAAATTATAGTCGAAGATTTCAAGGGAAAGTCACCATGACGCGAGACGTGTCAAGCGGCACAGCCTTCCTGACACTTCGCGGCCTGACACCTGACGACACGGCCAAATATTACTGT
>1032_154
CAGGTCCGTCTGGCGCAGCCTGGAGTTCTGTTGAGGAAGACTGGGGACTCGGTGACGATTTCGTGCAGAGTCTCCGGCTACACATTTACTGAGAATTTTATCAATTGGGTGCGGCAGGCCCCCGGAAAGGGCCTTGAATGGATGGGGTCGATGAATCCTCAGGGGGGCGGCGTTAATGGTCTTCCGAGAGTGTACGCCAGATTCACCATGACACGAGACACGTCCATCGACACAGCCTATTTGACAATCCGCGACGTGACTCTTGACGACACGGCCAAATATTTCTGT
>906_154
GAGGTGCGCCTAGTACAATCTGGGACTATGATTAAGACGCCTGGGTCGTCACTGAAAATCTCATGTCGGGCTTCTGGATACAACTTTCGTGATTACTCGATACACTGGGTCCGACTCATTCCTGACAAGGGATTTGAGTGGATAGGATGGATAAAGCCTCTGTGGGGCGCCGTCAGTTATGCCCGGCAACTTCAGGGCCGAGTCTCTATGACTCGANACCCGGACTGGGGCATCGGCTACATGGAGCTCAGTGGACTGACGTCCGCCGATTCGGCCGAATATTTTTGT
>606_161
GAGGTGCGCCTGGTACAATCTGGGGCTGTGATTAAGACGCCGGGGTCCTCAGTGAAGATCTCATGTCGGGCTTCTGGATACAACTTTCGTGATTATTCGATTCATTGGGTCCGACTCATTCCTGACAAGGGATTTGAGTGGATAGGATGGATAAAACCTCTGTGGGGTGCCGTCGGTTATGCCCGGCAATTGCAGGGCCGAGTCTCTTTGACTCGANACCCGGACTGGGGCGTTGCCTACATGGAGTTCAGTGGACTGACGTCCGCCGACACGGCCGAATATTTTTGT
>977_148
CAGGTCCGTTTGGTGCAGTCTGGGCCTCAGATAAAAACACCTGGGGCCTCAGTGACAATCTCGTGTGGGACGTCTGGATATGACTTCATGGAAAGTCTCATAAACTGGGTGCGCCAGGACATCGGCAAGGGACCAGAGTGGATGGGGTGGATAAATCCTCGGGGGGGGCGTGTTAATTATGCTCGCAGATTTCAAGGAAAAGTCACCATGACGCGGGACGTGTCGAGCGACACAGCCTATCTGACACTTCGCGGTCTGACATCTGACGACACGGCCAACTATTACTGT
>842_154
CAAGTGCGCCTTGTACAATCTGGGACTCAAGTGAAGAAATCTGGGTCCTCAGTGAAAATTTCGTGCGACACTTCTGGATACAATTTCGTCGATTACCTCATATATTGGTTTCGGCACATCCCTGGAAGAAATATTGAGTGGATTGGGTGGCTGAGGCCTGAGAGGGGTGGTGTCAATTTTAACGGGAATTTCCGGGACAGAGTCAGGTTGACCCGCNACACAGACAGAGGCACTGTTCATATGGAGTTGAGTGGACTAACTGTCGCCGACACGGCCGTGTATTATTGT
>801_154
NNNCAAGCACTTGTGCAGTCTGGGAGTCAAATGAAGAAGCCTGGGGACTCAGTGAGACTCTCCTGCCAAACCTCAGACTCGGCGATCACAAAATATTTTATACATTGGATAAGACAGGCCCCTGGAAAGGGCCTCGAATGGATCGCGTGGATCAGTCCCTATGGAGGAGGAGTCAAATATGGATGGCAAGTTCGTGACCGGGCCACTTTAAGTCGAAATATTCATATGGAAACAGTTTATTTGGACCTCAGAGGCCTGAGACCCGACGACACGGCCACATATTATTGT
>223_154
GAGGTGCGCCTGGTACAATCTGGGGCTGTGATTAAGACGCCTGGGTCCTCAGTGAAGATCTCATGTCGGGCTTCTGGATACAATTTTCGTGATTATTCGATTCATTGGGTCCGACTCATTCCTGACAAGGGATTTGAGTGGATTGGATGGATAAAACCTCTGTGGGGTGCCGTCAGTTATGCCCGCCAACTTCAGGGCCGAGTCTCTATGACTCGANACCCGGACTGGGGCATCGCCTACATGGAACTCAGTGGACTGACGTCCGCCGATTCGGCCGAATATTTTTGT
>963_85
GAGGTGCGCCTGGTACAATCTGGGGCTGTGATGAGGAAGCCTGGGTCCTCAGTGAAGATCTCATGTCGGGCTTCTGGATACAATTTTCGTGAATATTCGATACATTGGGTCCGACTCATTCCTGGCAGGGGATTTGAGTGGATAGGGTGGATAAAGCCTCTGTGGGGTGCCGTCAGTTATGCCCGACAACTTCAGGGCCGGGTCGCTATGACTCGANACCCGGACTGGGGCATAGCCTACATGGAATTCAGTGGACTGACGTCCGCCGACACGGCCGAATATTTTTGN
>43_171
GAGGTGCGCCTGGTCCAATCTGGGCCTGTCATCAGGAAGCCTGGGTCCTCGATGAAAATCTCATGCGCGACTTCTGGATACAACTTTCGGGACTTTTCGATTCATTGGGTCCGTTTCAACCGTCGATATGGCTTTGAATGGATCGGCTGGCTCAAGCCTTTATGGGGTGCCGTCAGTTATGCCCGCCAACTTCAGGGCCGTGTCTCAATGACTCGAGTCTTTTCTNGGGGCACAGCCTTTTTGGAATTCAGTGGACTGACGTCCGCCGACACGGCCGACTATTTCTGC
>318_0
CAGGTCCGTTTGCTGCAGTCTGGGACTCAGATGAGGGCGCCTGGGGCCTCAGTGACGATCTCGTGCGGGACCTCTGGATATGAATTCCGTGAGAATTTCATAAACTGGGTGCGACAGGCCCCCGGTAAGGGACTTGAATGGATGGGGTGGATGAATCCTCAGGGGGGCGGCGTAAATTATGTTCAGAGATTTCAGGGCAGAGTCAGCATGACCAGGGACATGTCAACGGACACAGCCTACATGACACTTCGCGGTCTGACATCTGGCGACACGGCCAAGTATTTTTGT
>627_154
CAAGTGCGCCTTGTACAATCTGGGACTCAAGTGAAGAAATCTGGGTCCTCAGTGAAAATTTCGTGCGACACTTCTGGATACAATTTCGTCGATTACCTCATATATTGGTTTCGGCACATCCCTGGAAGAAATATTGAGTGGATTGGGTGGCTGAGGCCTGAGAGGGGTGGTGTCAATTTTAACGGGAATTTCCGGGACAGAGTCAGGTTGACCCGCNACACAGACAGAGGCACTGTTCATATGGAGTTGAGTGGACTAACTGTCGCCGACACGGCCGTGTATTATTGT
>162_76
CAGGTCCGTCTGGTGCAGCCTGGGACTCAGTTGAAGAAGCCTGGGGATTCAGTGACGATTTCGTGCAGAGTCTCTGGATATACATTCACTGAGAACTTCATCAATTGGGTGCGCCAGGCCCCCGGAAAGGGCCTTGAATGGATGGGGTCGATGAATCCTCAGGGGGGCGGCGTTAATGGTATCCCGAGAGTGGAGGCCAGAATCACTATGACCAGGGACACCTCAATCGACACAGCCTATTTGACACTTCGCGGCCTGACTCTTGACGACACGGCCAAATATTTCTGT
>44_171
NNNCAAGCACTTGTACAATATGGGAGTCAAGTGAAGAAGCCTGGGGACTCAGTGAGACTCTCCTGCCAAACTTCAGAGTCGCGGATCACAAAATATTTTATACATTGGATTAGACAGGCCCCTGGAAAGGGCCTCGAATGGATCGCGTGGATCAGTCCCTATGGAGGAGGAGTTAAGTATGGTTGGCAAGTTCGAGACCGGGCCACTCTGACTCGAAATATTCATATGGAAACAGTTTATTTGGCCCTCAGAGACCTGAGGCCCGACGACACGGCCACATATTACTGT
>66_142
NNNGTGAGATTGAGGCAGTCTGGGGTGGGGGTTAAGAAGCCCGGGGCCTCAGTGCGGGTCTCCTGCGAGGCCTCCGGATATACTTTCATCAAATACTATTTACACTGGATACGACAAGTTCCGGGGGGGCATCCCGAATGGATAGGCTGGATTAACCCTCGAACAGGACAAGTCAATTACTCACGTCAATTTCCGGGAAAATTCACCATGACCCGAGACACGATTCGCGAGACAGCCTACTTAGATGTGCGCGGACTGACATCCGACGACACGGCCGTCTATTATTGT
>653_142
GAGGTGCGCCTGATTCAATCTGGGGCTGTGATGAGGAAGCCTGGGTCGTCAGTGAAGATCTCATGTCGGGCTTCTGGATACAATTTTCGTGAATATTCGATACATTGGGTCCGACTGATTCCTGGCAGGGGACTTGAGTGGATAGGGTGGATAAAGGGTATGTGGGGTGCCGTCAGTTATGCCCGGCAACTTCAGGGCCGGGTCTCTATGACTCGANACCCAGACTGGGGCATCGCCTACTTGGAATTCAGTGGACTGACGTCCGGCGATACAGCCGAATATTTTTGT
>497_161
CAGGGGCGACTGAAGCAATTTGGGCCTCAACTGAAGAGGCCTGGGGACTCAGTGACAGTCTCCTGCGTGGCTTCAGACTACACATTTGTGAATTATATGATCGATTGGGTCCGCCACATTCCCGGAAGAGGGTTTGAGTGGATGGGATGGATAAAGCCCAGAACAGGCGCCGTCAATTATTCAGGGAGACTTCGCGACAGGATGTCCATGTATAGAGACACGTCTACAGACACAGCATACATGGACTTGAGAGGACTGACATCTGTCGACACGGCCACATATTATTGT
>3_76
CAGGTGCAGCTGGTGCAGTCTGGGGCTGAGGTGAAGAAGCCTGGGTCCTCAGTGAAGATCTCATGCCGGGCTTCTGGATACAATTTTCGTGAATATTCGATACATTGGGTCCGACTCATCCCTGGCAAGGGATTTGAGTGGATAGGGTGGATAAAGCCTCTGTGGGGTGCCGTCAGTTATGCCCGGCAGCTTCAGGGCCGTGTCGCTATGACTCGANACCCGGACTGGGGCACAGCCTACATGGAATTCAGTGGACTGACGTCCGCCGACACGGCCGAATATTTTTGT
>563_161
CAGGTCCGTCTGGTGCAGTCTGGGACTCAGATAAAAACACCTGGGGCCTCAGTGACACTGTCGTGTGGGACGTCTGGATATGACTTTATGGAGAGTCTCATAAATTGGGTGCGACAGGACACCGGCAAGGGACTAGAGTGGCTGGGCTGGATGAATCCTCGGGGGGGCGGTGTAAATTATGCCCATAGATTTCAAGGTAAGGTCACCATGACGCGGGACGTTTCAAGCGGCACAGCCTTCCTGACACTTCGCGGCCTGACATCTGACGACACGGCCAAGTATTACTGT
>94_85
CAGGTGCGCCTAATACAATCTGGGGCTGTGATGAGGAAGCCTGGGTCCTCAGTGAAGATCTCATGCAGGACTTCTGGATACAACTTTCGTGAAGGTTCAATACATTGGGTCCGACTCATCCCTGAAAAGGGGTTTGAATGGATAGGTTGGATAAAGCCTCTGTGGGGTGCCGTCGGTTATGCCCGACAACTTCAGGGCCGGGTCGCTATGACTCGANACCCGGACAGGGGCATCGCCTACATGGAATTCAGTGGACTGACGTCCGCCGATACGGCCGAATATTTTTGT
>920_154
CAGGTCCGTCTGATGCAGCCTGGGACTCAGATGAAGAAACCTGGGTCCTCAGTGAAAATTTCGTGCGACACTTCTGGATACAACTTCGTCGATTACCTCATATATTGGTTTCGACACATCCCTGGAAGAAATATTGAGTGGATCGGGTGGCTGAGGCCTGAGAGGGGTGGTGTCAATTTTAACGGGAATTTCCGGGACAGAGTCAGGTTGACTCGCNACACAGACAAAGGCACTGTTCATATGGAGTTGAGTGGACTAACTGTCGCCGACACGGCCATCTATTATTGT
>734_154
CAGGTCCGTTTGATGCAGTCTGGGACTCAGATAAAAAGTCCTGGGGCCTCAGTGAGAATCTCGTGTGGGACGTCTGGATATGACTTTATGGAAAGTCTCATAAACTGGGTGCGCCAGGACCCCGGCAAGGGACCAGAGTGGATGGGCTGGATGAATCCTCGGGGAGGCGGTGTGAATTATGCTCGCAGATTTCAAGGTAAAGTCACCATGGACCGGGACGTCTCAAGCGGCACAGCCTACATGACACTTCGCGGTCTGACATCTGACGACACGGCCAAGTATTACTGT
>254_154
CAAGTGCGCCTTGTACAATCTGGGACTCAGATGAAGAAACCTGGGTCCTCAGTGAAAATTTCGTGCGACACTTCTGGATACAACTTCGTCGATTACCTCATATATTGGTTTCGGCACATCCCTGGAAGAAATATTGAGTGGATCGGGTGGCTGAGGCCTGAGAGGGGTGGTGTCAATTTTAACGGGAATTTCCGGGACAGAGTCAGGTTAAGCCGCNACACAGACAGAGGCACTGTTCATATGGAGATGAGTGGACTAACTGTCGCCGACACGGCCGTGTATTATTGT
>397_0
CAGGGACAGCTGGTGCAGTCTGGGACTGAGGTGAAGAACCCTGGGGCCTCAGTGAAGGTCTCCTGCAAGGCTTCTGGATACAGCCTCAGCGCCTACTATATGCACTGGGTCCGACAGGCCCCTGGACAAGGGCTTGAGTGGATGGGATGGATAAATCCTTACGCGGGTGCCGTCAATTATGCATGGAATTTCCAGGGCAGAGTCACTCTGACCCGCNACACAGACACAGGCACAGCTTACATGGAGTTGAGTGGATTGACATCCGCCGACACGGCCGTCTATTATTGT
>192_177
GAGGTGCGCCTGATACAATCTGGGGCTGTGTTTAAGACGCCTGGGTCCTCAGTGAAGATCTCATGTCGGGCTTCTGGATACAACTTTCGTGATTATTCGATTCATTGGGTCCGCTTCTTCCCTGATAAGGGATTTGAGTGGATTGGATGGATAAAACCTCTGTGGGGTGCCGTCAGTTATGCCCGGCAACTTCAGGGCCGAGTCTCTATGACTCGANACCCGGACTGGGGCGTTGCCTATTTGGAGTTCAGTGGATTGACGTCCGCCGACACGGCCGAATATTTTTGT
>656_171
NNNCAAGCACTTGTGCAGTCTGGGAGTCAAAAGAAGAAACCTGGGGACTCAGTGAGACTTTCCTGTCGAACTTCAGACTCGAGAATTACAAAATATTTTATACATTGGGTAAGACAGGCCCCTGGAAGGGGCCTCGAATGGATCGCATGGATCAGTCCTTATGGAGGAAGCCCAAAATATGGATGGCAAATTCGTGACCGGGCCACTTTAAGTCGAGACATTCATATGGAGACTGTCTATTTGGACCTCAGAGGCCTGAGACCCGACGACACGGCCACATATTACTGT
>183_171
CAGGTCCACCTGGTGCAGTCTGGGCCTGAGGTGAAGAAGCCTGGGTCCTCGGTGAAAGTCTCATGCGCGACTTCTGGATACAACTTTCGGGACTTTTCGATTCATTGGGTCCGTTTCAACCGTCGATATGGCTTTGAGTGGATCGGCTGGCTCAAGCCTTTATGGGGTNCCGTCACTTATGCCCGCCAACTTCAGGGCCGTGTCTCAATGAGTCGAGTCTTTTCTNGGGGCACAGCCTTTTTGGATTTGAGTGGACTGACGTCCGCCGACACGGCCGACTATTTCTGC
>301_148
CACGTGCGCCTAGCACAGTCTGGGGCTGTGGTGAGGAAACCTGGGTCTTCAGTGAAGATCTCATGCGGGGCTTCTGGATTCGACTTTCGTGAATATGCTATACATTGGGTCCGACTCATTCCCGCAAGGGGATTTGAGTGGATGGGTTGGATGAAGCCCAGGTGGGGCGCCGTCAGTTATGCCCGGCAACTTCAGGGCCGAGTCTCTCTGACTCGANACCCGGACTGGGGCATTGCCTACATGGAAATCAACGGACTGACGTCCGCCGACACGGCCGAATATTATTGT
>628_177
GAGGTGCGCCTGGTACAGTCTGGGGCTGTCTTGAAGAAGCCTGGGTCCTCAGTGAAGATTTCATGTCGGGCTTCTGGATACGATTTCCGTGAGATTACACTACATTGGGTCCGGCTCATTCCTGGCAGGGGCTTTGAGTGGATAGGGTGGATAAAGCCTAGGTGGGGTGCCGTCGGTTATGCCCGACAACTTCAAGGCCGCGTCACTTTGACTCGANACCCGGACTGGGGCATCGCCTACATGGAACTCAGTGGACTGACGTCCGCCGATTCGGCCGAATATTTTTGT
>1002_154
NNNCAGGCACTTGTGCAGTCTGGGAGTCAAATGAAGAAGCCTGGGGACTCAGTCAGACTCTCCTGCCAAACCTCAGACTCGGCGATCACAAAATATTTCATACATTGGATAAGACAGGCCCCTGGAAGGGGCCTCGAATGGATCGCCTGGATCAGTCCCTATGGAGGAGCAGTTAATTATGGATGGCAAGTTCGTGACCGGGCCACTTTAAGTCGAAATATTCATATGGAAACAGTGTATATGGAACTCAGAGGCCTGAGATCCGACGACACGGCCACATACTATTGT
>408_161
CAGGTCCGTTTGGTGCAGTCTGGGCCTCAGATAAAAATACCTGGGGCCTCAGTGACAATCTCGTGTGGGACGTCTGGATATGACTTTATGGAAAGTCTCATAAACTGGGTTCGCCAGGACATCGGCAAGCGACCAGAGTGGATGGGCTGGATGAATCCTCGGGGGGGCAGTGTGAATTATGCTCAAAGATTTCAAGGGAAAGTCACCATGACGCGAGACGTGTTAAGCGGCACAGCCTACCTGACACTTCGCGGCCTGACATCTGACGACACGGCCAAATACTACTGT
>946_177
CAGGTGCGCCTAGTCCAATCTGGCCCTGTCATGAGGAAGCCTGGGTCCTCGATGAAAATCTCATGCGCCACTTCTGGATACAACTTTCGTGACTTTTCGATTCATTGGGTCCGTTTCAACCGTCGATACGGCTTTGAGTGGATCGGCTGGATCAAGCCTATGTGGGGTGCCGTCAATTATGCCCGCCAACTTCAGGGCCGCGTCACTTTGACCCGANATCCGGACTGGGGCATCGGCTACATGGAACTTAGTGGACTGACGTCCGCCGACTCGGCCGAATATTTTTGT
>274_148
NNNCAAGCACTTGTGCAGTCTGGGAGTCAAATGAAGAAGCCTGGGGACTCAGTGAGACTCTCCTGCCAAACCTCAGACTCGGCGATCACAAAATATTTTATACATTGGATAAGACAGGCCCCTGGAAAGGGCCTCGAATGGATCGCGTGGATCAGTCCCTATGGAGGAGCAGTTAATTATGGATGGCAAGTTCGTGACCGGGCCACTTTAACTCGAAATATTCACATGGAAACAGTTTATATGGACCTCAGAGGCCTGAGACCCGACGACACGGCCACATATTACTGT
>709_148
GAGGTGCGCCTGGTACAATCTGGGGCTGTAATTAAGACGCCTGGGTCCTCAGTGAAGATCTCATGTCGGGCTTCTGGATACAACTTTCGTGATTTTTCGATACATTGGGTCCGACTCATTCCTGACAAGGGATTTGAGTGGATAGGATGGATAAAGCCTCTGTGGGGTGCCGTCAGTTATGCCCGGCAACTTCAGGGCCGAGTCTCAATGACTCGANACCCGGACTGGGGCGTTGCCTATATGGAATTCACTGGACTGACGTCCGCCGACACGGCCGAATATTTTTGN
>913_142
NNNCAAGCACTTGTGCAGTCTGGGAGTCAAATGAAGAAGCCGGGGGACTCAGTGAGACTTTCCTGCCAAACCTCAGACTCGGCGATTACGAAATATTTTATACATTGGATCAGACAGGCCCCTGGAAAGGGCCTCGAATGGATCGCGTGGATCAGTCCCTATGGAGGAAGAGTTAATTATGGATGGCAAGTTCGTGACCGGGCCACTCTAAGTCGGAATATTCATATGGAAACAGTTTATATGGACCTCAGAGGCCTGAGAACCGACGACACAGCCACATATTACTGT
>432_171
NNNCAAGCACTTGTGCAGTCTGGGAGTCAAATGAAGAAACCTGGGGACTCAGTGAGACTTTCCTGCCGAACTTCAGACTCGAGAATTACAAAATATTTTATACATTGGGTAAGACAGGCCCCTGGAAGGGGCCTCGAATGGATCGCTTGGATCAGTCCTTATGGGGGAAGCCCAAAATATGGATGGCAGGTTCGTGACCGGGCCACTTTAAGTCGCGATATTCATATGGAGACTGTCTATATGGACCTCAGAGGCCTGAGACCCGACGACACGGCCACATATTACTGT
>414_161
CAGGTCCGTTTGGTGCAGTCTGGGCCTCAGATAAAAACACCTGGGGCCTCAGTGACAATCTCGTGTGGGACGTCTGGATATGACTTCATGGAAAGTCTCATAAACTGGGTGCGCCAGGAAATCGGCAAGAGACCGGAGTGGCTGGGCTGGATGAATCCTCGGGGGGGCGGTGTGAGTTATGCTCAAAGATTTCAAGGGAAAGTCACCATGACGCGAGACGTGTCAAGCGGCACAGCCTACCTGACACTTCGCGGCCTGACATCTGACGACACGGCCAAATACTACTGT
>548_161
CAAGTGCGCCTTGCACAATCTGGGACTCAGATGAAGAAACCTGGGTCCTCAGTGAAAATTTCCTGCGACACTTATGGATACAACTTTGTCGATCACCTCATATACTGGTTTCGACACGTCCCTGGAAGAAAAATTGAGTGGATCGGGTGGCTGAAGCCTGATTGGGGTGGTGTCAATTTTAACGGGAATTTTCGGGACAGAGTCATTCTGACCCGTNACACAGACAGAGGCACTGTTTATATGGAGTTGAATGGATTAACTGTCGCCGACACGGCCGTTTATTATTGC
>849_0
NNNNNNNNNNNNNNNCAATTTGGGCCTCAAATGAAGAGGCCTGGGGCCTCAGTGACGGTCTCCTGCGTGGCTGAAGATTATACCTTTGTCAACTATTACATAAATTGGGTCCGCCAGGTCCCCGGAAAAGGATTTGAATTCATGGGATGGATCAATCCTAGAGGGGGAAGTGTAAATTATTCACGGAGATTTCAGGGCAGGGTCTCCATGTACAGGGACACCTCAACAGACACAGCGTACATGGACTTGAGAGGGCTGACATCTGCCGACACGGCCATATACTATTGT
>484_76
CAGGGGCGACTGAAGCAGTTTGGGCCTCAAGTGAAGAAGCCTGGGGCCTTTGTGACAGTCTCCTGCGTGGCTTCAGACTACACATTTGTAAACTACTTCATCAATTGGGTCCGTCACATTCCCGGAAAAGGGTTTGAGTGGATGGGATGGATAAATCCCAGAGGAGGTTCCGTAAATTACTCAGGGAGATTTCGCGACAGGATGTCCATGTATAGGGACACGTCCAGAGACACAGCATATATGGACTTGAGGGGACTGACATCTGCCGACACGGCCACATACTTTTGT
>449_0
CAGGTGCGCCTGGTACAGTCTGGGACTCTGATGAAGAAACCTGGGTCCTCAGTGAAAATCTCCTGCGAGGCTTCTGGATACACCTTCATCGATTACTTTATACATTGGGTCCGGCACGTCCCTGGAAGGGGGCTTGAGTGGATGGGATGGATGAACCCTTACCGGGGTGCCGTCAATTATGCCCGGAATTTTCAGGGCAGGGTCGCTATGACCCGCNACACGGACAGAGGCACAGCCTACCTGGATCTCAATGCACTGACATCCGCTGACACGGCCGACTATTATTGT
>459_76
GAAGTCCGCTTGGTGCAGTCTGGGACTCAGATGAAGGAGCCTGGGGCCTCAGTGACAATCTCCTGCGTGACATCTGGATATGAATTTGTTGAGATTCTCATAAATTGGGTGCGACAGGTCCCCGGTCGGGGACTCGAGTGGATGGGGTGGATGAATCCTCGGGGGGGCGGCGTGAATTATGCTGGTGAATTTCAAGGCAAAGTTACCATGACCAGGGACGTGTATCGGGACACAGCCTACCTGACACTGAGCGGTCTGACATCTGGCGACACGGCCAAGTATTTTTGT
>833_76
NNNCAGGCACTTGTGCAGTCTGGGAATCAAATGAAGAAGCCTGGGGACTCAGTGAGACTCTCCTGCAAAAGTTCGGACTCGGCAATTACAAAGTATTTTATACATTGGATAAGACAGGCCCCTGGAAAGGGACTTGAGTGGATTGGGTGGATCAGCCCTTATGGGGGAGCAGTTAATTATGGATGGCAAATTCGTGACCGGGCCTCTCTGACTCGGAACATTCATATGGAAACTGTTTACATGGAGCTCAGAGGCCTGAGATCCGACGACACGGCCACCTATTATTGT
>908_136
CAGGTGCAGCTGGTGCAGTCTGGGGCTGAGGTGAAGAAGCCTGGGGCCTCAGTGACAGTCTCCTGCGTGGCTTCAGACTACACATTTGTGAATTATATGATCAATTGGGTCCGCCACATTCCCGGAAGAGGGTTTGAGTGGATGGGATGGATACAGCCCAGAGGAGGCGCCGTCAATTACTCAGGGAGACTTCGCGACAGGATGTCCATGTATAGGGACACGTCTAGAGACATAGCATACATGGACCTGAGAGGACTGACATCTGGCGACACGGCCATATATTACTGT
>261_76
CAGGTGCAGTTGGTGCAATCTGGAGGTGAGGTGAAGAAGCCTGGGGACTCAGTGAGACTTTCCTGCAAAACTTCGGACTCGGCAATTACAAAATATTTTATACATTGGATAAGACAGGCCCCTGGAAAGGGGCTTGAGTGGATTGCGTGGATCAGCCCTTATGGGGGAAAAGTTAATTATGGATGGCAAATTCGTGACCGGGCCTCTCTGACTCGGAACATTCATATGGAAACTGTTTACATGGACCTCAGAGGCCTGAGATCCGACGACACGGCCACATATTATTGT
>334_171
CAGGGGCGATTGAAGCAATTTGGGCCTCAAATGAAGAAGCCTGGGGACTCAGTGACAGTGTCCTGCGTGGCTTCAGACTATACATTTGTGAATTATATGATCAATTGGGTCCGCCACATTCCCGGAAGAGGGTTTGAGTGGATGGGATGGATACAGCCCAGAGGAGGCGCCGTCAATTACTCAGGGAGGCTTCGCGACAGGATGTCGATGTATAGGGACACTTCTACAGACACGCTATATATGGACCTGAGAGGACTGACATCTGGCGACACGGCCACATATTATTGT
>630_76
GAAGTCCGCTTGGTGCAGTCTGGGACTCAGATGAAGGAGCCTGGGGCCTCAGTGACAATCTCCTGCGTGACATCTGGATATGAATTTGTTGAGATTCTCATAAATTGGGTGCGACAGGTCCCCGGTCGGGGACTCGAGTGGATGGGGTGGATGAATCCTCGGGGGGGCGGCGTGAATTATGCTGGTGAATTTCAAGGCAAAGTTACCATGACCAGGGACGTGTATCGGGACACAGCCTACCTGACACTGAGCGGTCTGACATCTGGCGACACGGCCAAGTATTTTTGN
>277_136
CAGGTCCGTTTGATGCAGTCTGGGACTCAGATAAAAACCCCTGGGGCCTCAGTGACAATCTCGTGTGGGACGTCTGGATATGACTTCATGGAAAGTCTCATAAACTGGGTGCGCCAGGACCTCGGCAAGGGACCAGAGTGGATGGGCTGGATGAATCCTCGGGGGGGCGGTGTAAATTATGCTCGCAGATTTCAAGGTAAAGTCACCATGGAGCGGGACGTCTCAAGCGGCACAGCCTACCTGACACTTCGCGGTCTGACATCTGACGACACGGCCAAGTATTACTGT
>706_142
CAGGTCCAGTTGTTGCAGTCTGGGGCTGAAGTGAAGAAACCTGGGTCCTCGGTGACAGTCTCCTGTCAGATTTCTGGAGGCACATTCTATGACTTTGCTGTCAATTGGGTGCGCCAGGCCCCCGGAAAGGGCCTTGAATGGATGGGGTCGATGAACCCTCAGGGGGGCGGCGTTAATGGACTTCCGAGAGTGTACGCCAGATTCAGCATGACACGGGACACGTCAATCGACACAGCTTATTTGACAGTCCGCGGCCTGACTCTTGACGACACGGCCAAATATTTCTGT
>347_142
CAGTTGCGGCTGGTGCAGTCTGGGGCTGAGGTGAAGAAGCCTGGGGCCTCAGTGAAGGTCTCCTGCAAGGCTTCTGGATACAGCTTCACCGGCTACTATATACACTGGGTGCGACAGGCCCCTGGACAAGGACTTGAGTGGATGGGTTGGATCAACCCTAATACTGATGCCACAGACTATGCACAGAACTTTCAGGGCAGGGTCACCATGACCAGCGACGCGTCCGTCACCACCGCCTACATGCAACTCTACAGGCTGACATCTGACGACACGGCCGTCTATTATTGT
>299_177
GCAGTCCGCCTGGTGCAGTCTGGGACACAGATGAAGGAGCCTGGGGCGTCAGTGACTATCTCCTGCGTGACGTCTGGATATGAATTTGTGGAGGTTCTCATAAATTGGGTGCGGCAGGTCCCCGGTCGGGGACCCGAGTGGATGGGCTGGATGAATCCTCGGGGGGGCGGCGTCAATTATGCCCGTCAATTTCAAGGCAAGGTGACCATGACCAGAGACGTATATCGCGACACAGCCTATCTGACACTGAACGGTCTGACATATGGCGACATGGCCAGATATTTTTGT
>152_154
CAGGTCCGTTTGGTGCAGTCTGGGCCTCAGATAAAAACACCTGGGGCCTCAGTGACAATCTCGTGTGGGACGTCTGGATATGACTTCATGGAGAGTCTCATAAATTGGGTGCGCCAGGACATCGGCAAGGGACCAGAGTGGCTGGGCTGGATGAATCCTCGGGGGGGCGGTGTGAATTATGCTCAAAGATTCCAAGGGAAAGTCACCATGACGCGAGACGTGTCAAGTGGCACAGCCTACCTGACACTTCGCGGCCTGACATCTGACGACACGGCCAAGTACTACTGT
>253_136
GAGGTGCGCCTGGTACAATCTGGGGCTGTGTTGAGGAAGCCTGGGTCCTCAGTGAAGATTTCATGCCGGGCTTCTGGATACAATTTCCGTGAAATTTCGATACATTGGGTCCGACTCATTCCTGCCAGGGGCTTTGAGTGGATAGGGTGGATAAAGCCTAGGTGGGGTGCCGTCGGTTATGCCCGACAACTTCAAGGCCGCGTCAGTATGACTCGANACCCGGACTGGGGCGTTGCCTACATGGAATTCAGTGGACTGACGTCCGCCGACACGGCCGAATATTTTTGT
>60_0
CAGGTGCAAATGGCGCAGTCTGGGACTCAGGTGAAGAAGACTGGGGCCTCAGTGACAATTTCCTGCAAGACCTCTGGATATATATTTACTGAGAACTTCATAAATTGGGTGCGACAGGTCCCCGGTAAAGGGCTTCTATGGATGGGATGGATGAATCCTCAGGGGGGGCAAGTGAATTACATTCAGAAATATCAGGGCAGAGTCGCCATGACCAGAGACACGTCAACCGACACAGCTTACATGACACTTCGCGATCTGACATCTGACGACACGGCCAAGTATTTCTGT
>940_171
CAGGTTCAGTTGGTGCAGTCTGGAGCTGAGGTGAAGAAGCCTGGGGACTCAGCGAGACTCTCCTGCCAAACCTCAGACTCGCGAATCACAAAATATTTTATACATTGGATACGACAGGCCCCTGGAAGGGGCCTCGAATGGATCGCGTGGATCAGCCCCTATGGAGGAAGCCCTAAATATGGGTGGCAACTTCGTGACCGGGCCACTTTAACTCGAAACATTCATATGGAAACAGTTTATTTGGAAGTCAGAGACCTGAGACCCGACGACACGGCCACATATTTCTGT
>832_76
CAGGTCCGTTTGGTGCAGTCTGGGACTCAGATAAAAGGGCCTGGGGCCTCAGTGACAATCTCGTGCGGGACGTCTGGATATGAATTCATGGAGAGCCTCATAAACTGGGTGCGCCAGGACATCGGAAAGGGACCTGAATGGATGGGTTGGATGAATCCGTCGGGGGGCGGCGTAAATGGTATCCCGAGAGTGGAGGCCAGAATCACTATGACCAGGGACACCTCAATCGACACAGCCTATTTGACACTTCGCGGCCTGACTCTTGACGACACGGCCAAATATTTCTGT
>682_171
CAGGCTCAACTAATACAGTCTGCAGGTGAAATGAAGAAGCCTGGGGACTCAGTGACAGTCTCCTGCGTGGCTTCAGACTATACATTTGTGAATTTTAGGATCAATTGGGTCCGCCACATTCCCGGAAGAGGGTTTGAGTGGATGGGGAGGATAGAGCCCAGAGGAGGCGCCGTCAAGTACTCAGGGAGGCATCGCGACAGGATGTCCATGTATAGGGACACGTCTACAGACACTCTATATATGGACCTGAGAGGACTGACATCTGGCGACACGGCCACATATTATTGT
>163_0
NNNNNNNNNNNNNNNCAATCTGGACCTGAAGTGAAGAGGCCTGGGGCCTCAGTGAGGGTCTCCTGCGAGGCCTCCGGATACACATTCATCAAATACTTTTTACACTGGATACGACAGGCCCCGGGGGGANGTCTTGAATGGATAGGCTGGATTAACCCTCGAGGAGGACAAGTCAATTATTCACGTCGATTTCCGGGAAAATTCACCATGACCCGAGACACGATCCGCGAGACAGCCTATTTAGATGTGCGCGGACTGACATCTGACGACACGGCCGTCTATTATTGT
>612_76
GAGGTGCGCCTGGTACAATCTGGGGCTGTGATGAGGAAGCCTGGGTCCTCAGTGAAGATCTCATGCCGGGCTTCTGGATACAATTTTCGTGAATATTCGATACATTGGGTCCGACTCATCCCTGGCAAGGGATTTGAGTGGATAGGGTGGATAAAGCCTCTGTGGGGTGCCGTCAGTTATGCCCGGCAGCTTCAGGGCCGTGTCGCTATGACTCGANACCCGGACTGGGGCACAGCCTACATGGAATTCAGTGGACTGACGTCCGCCGACACGGCCGAATATTTTTGT
>574_161
CAGGTGCGTCTGTCGCAGTCTGGAGGTCAGATGAAGAAGCCTGGCGAGTCGATGAGAATTTCGTGTCGGGCTTCTGGATACGAATTTATTGATTGTACACTAAATTGGATTCGCCTGGCCCCCGGAAGAAGGCCTGAGTGGATGGGATGGCTGAAGCCGTCGGGGGGGGCCGTCAACTACGCACGTCTATTTCAGGGCAGGGTGACCATGACTCGAGACGTTTACACCGACACAGCCTTTTTGGAGCTGCGCTCGTTGACTTTAGACGACACGGCCGTCTACTTTTGT
>572_154
CAAGTGCGCCTTGTACAATCTGGGACTCAGATGAAGAAACCTGGGTCCTCAGTGAAAATTTCCTGCGACACTTATGGATACAACTTTGTCGATCACCTCATATATTGGTTTCGACACGTCCCTGGAAGAAAAATTGAGTGGATCGGGTGGCTGAAGCCTGATTGGGGTGGTGTAAATTTTAATGGGAATTTCCGTGACAGAGTCATTTTGACCCGTNACACAGACAGAGGCACTGTTTATATGGAGTTGAATGGATTATCTGTCGCCGACACGGCCGTTTATTATTGT
>536_171
GAAGTGCGCCTGGTACAATCTGGGTCTATGATTAAGACGCCTGGGTCGTCAGTGAAAATTTCATGTCGGGCTTCTGGGTACAATTTTCGTGATTACTCAATACACTGGGTCCGACTCATTCCTGACAAGGGATTTGAGTGGATGGGGTGGATGAAGCCTCTGTGGGGCGCCGTCAGTTATGCCCGACAACTTCAAGGCCGCGTCACTTTGACTCGANACCCGGACTGGGGCATCGCCTACATGGAACTCACTGGACTGACGTCCGCCGATTCGGCCGAATATTTTTGT
>730_171
GAAGTCCGTCTGGCGCAACCTGGATTTCTGTTGAAGAAGACTGGGGACTCAGTGACGATTTCGTGCAAAGTCTCCGGCTATACATTCACAGAAAATTTCATCAATTGGGTGCGGCAGGCCCCCGGAAAGGGCCTTGAATGGATGGGGTCGATGAATCCTCAGGGGGGCGGCGTTAATGGTCTTCCGAGAGTGTACGCCAGATTCACCATGACACGGGACACGTCCATCGACACAGCTTATCTGACAATCCGCGGCCTGACTCTAGACGACTCGGCCAGATACTTCTGT
>984_0
CAGATTCAAGTGGTGCAGTCTGGACCTGAGGTGAAGAAGCCTGGGGCCTCAGTGAAGGTCTCCTGCAAGACTTCTGGTTACGCCTTTGCCAGTTATGGTTTCAGCTGGGTGCGACAGGCCCCCGGTAAGGGGCTTGAATGGATGGGGTGGATGAATCCTCAGGGGGGCGGCGTAAATTATGTTCAGAGATTTCAGGGCAGAGTCAGCATGACCAGGGACATGTCAACGGACACAGCCTATATGACACTTCGCGGTCTGACATCCGGCGACACGGCCAAGTATTTTTGT
>811_148
GAGGTGCGCCTGGTACAATCTGGGACTATGATTAAGACGCCTGGGTCGTCAGTGAAAATCTCATGTCGGGCTTCTGGATACAACTTTCGTGATTACTCGATACACTGGGTCCGACTCATTCCTGACAAGGGATTTGAGTGGATAGGATGGATAAAGCCTCTGTGGGGCGCCGTCAGTTATGCCCGGCAACTTCAGGGCCGAGTCTCTATGACTCGANACCCGGACTGGGGCGTTGCCTACATGGAATTCAGTGGACTGACGTCCGCCGACACGGCCGAGTATTTTTGN
>154_0
CAGGTGCAAATGGTGCAGTCTGGGACTCAGGTGAAGAAGACTGGGGCCTCAGTGACAATTTCCTGCAAGACTTCTGGATACACATTCCTCAATTGTCCTATAAATTGGGTGCGGCAGGCCCCCGGAAGAGGGCTTGAGTGGATGGGATGGATGAAACCGTCGGGGGGGGCCGTTAACTATCCACAGAAGTTTCAGGGCAGAGTCACCATGACCAGGGACATGTCCACCGACACAGCCTTTCTGGATATGAGCAACCTGAGATCTGACGACACGGCCGTCTATTTCTGT
>1025_148
CAGGGGCGACTGAAGCAATTTGGGCCTCAAGTGAAGAAGCCTGGGGACTCAGTGACAGTCTCCTGCGTGGCCTCAGACTACACATTTGTGAATTATATGATCAATTGGGTCCGCCACATTCCCGGAAGAGGATTTGAGTGGATGGGATGGATAAACCCCAGAGGAGGTGCCGTCAATTACTCAGGGAGACTTCGCGACAGGATGTCTATGTATAGGGACACGTCTACAGACATTGCATACATGGACCTGAGAGGACTGACATCTGGCGACACGGCCATATATTATTGT
>371_142
CAGGGGCGACTGAAGCAGTTTGGGCCTCAAGTGAAGAGTCCTGGGGCCTCAGTGACAGTCTCCTGTGTGGCTTCGGACTACACATTTGTGGATTTCATGATCAATTGGGTCCGCTACATTCCCGGAAGAGGATTTGAGTGGATGGGATGGATCAAGCCCAGAGGAGGTAACGTCAATTATTCAGGAAGATTCCGCGACAGGATGTCCATGTATAGGGACACATCCAGAGATATTGCATATATGGACTTGAGAAGCCTGACTTCTGCCGACACGGGCACATATTATTGT
>123_85
CAGGTCCAGCTGGTGCAGTCTGGGGCTGAGGTGAAGAAGCCTGGGTCCTCAATGAAGATCTCATGCGGGACTTCTGGATACAACTTTCGTGATTTTTCGATTCATTGGGTCCGCTTCAGCCCTCGGTATGGCTTTGAATGGATCGGCTGGATCAAACCTATGTGGGGTGCCGTCAGTTATGCCCGGCAACTTCAGGGCCGCGTCGCAATGACTCGGCAATTCTCGNGGGGCACAGCCTACTTGGAATTCAGTGGACTGACGTCCGCCGACACGGCCGACTATTTTTGC
>678_171
CAGGTCCGTTTGGTGCAGTCTGGGACTCAGATAAAAACACCTGGGGCCTCAGTGACACTGTCGTGTAGGACGTCTGGATATGACTTCATGGAGAGTCTCATAAATTGGGTGCGCCAGGAAATCGGCAAGAGACCGGAGTGGCTGGGCTGGATGAATCCGTCGGGGGGCGGTGTGAATTATGCTCGAAGATTTCAAGGGAAAGTCACCATGACGCGAGACGTGTCCAGCGACACAGCCTACCTGACACTTCGCGGCCTGACATCTGACGACACGGCCAAATACTACTGT
>411_154
NNNCAAGCACTTGTGCAGTCGGGGAGTCAAATGAAGAAGCCTGGGGACTCAGTGAGACTCTCCTGCCAAACCTCAGACTCGGCGATCACAAAATATTTTATACATTGGATAAGACAGGCCCCTGGAAAGGGCCTCGAATGGATCGCGTGGATCAGTCCCTATGGAGGAGGAGTTAAATATGGATGGCAAGTTCGTGACCGGGCCACTTTAAGTCGAGATATTCATATGGAGACTGTCTACATGGAACTCAGAGGCCTAAGACCCGACGACACGGCCACATATTACTGT
>632_161
CAGGTCCAACTAGTGCAGTCTGGGGCTGAGGTGAAGAAGCCTGGGGACTCAGTGACAGTCTCCTGCGTGGCTTCAGACTATACATTTGTGAATTTTAGGATCAATTGGGTCCGCCACATTCCCGGAAGAGGGTTTGAGTGGATGGGGAGGATAGAGCCCAGAGGAGGCGCCGTCAAGTACTCAGGGAGGCTTCGCGACAGGATGTCCATGTATAGGGACACGTCTACAGACACACTATATATGGACCTGAGAGGACTGACATCTGGCGACACGGCCACATATTATTGT
>1027_154
GAGGTGCGCCTGGCACAATCTGGGACTGTGATTAAGAAGCCTGGGTCCTCAGTGAAGATCTCATGTCGGGCTTCTGGATACAATGTTCGTGAATATTCCATACATTGGGTCCGATTCATTCCGGAGAAGGGATTTGAGTGGATAGGATGGATAAAACCTCGATGGGGTGCCGTCAGTTATGCCCGCCAACTTCAGGGTCGAGTCTCTATGAGTCGANACCCGGACTGGGTCATCGCCTACATGGAGTTAAGTGGATTGACGTCCGCCGACACGGCCGACTATTATTGT
>553_154
CAGGTCCGTTTGGTGCAGTCTGGGCCTCAGATAAAAACACCTGGGGCCTCAGTGACAATCTCGTGTGGGACGTCTGGATATGAGTTCATGGAAAGTCTCATAAACTGGGTGCGCCAGGACATCGGGAAGGGACCAGAGTGGATGGGCTGGATGAATCCTCGGGGGGCGGGTGTAAGTTATGCTCATAGATTTCAAGGTAAAGTCACCATGACGCGGGACGTGTCAAGTGCCACAGCCTACCTGACACTTCGCGGCCTGACATCTGACGACACGGCCAAGTATTATTGT
>236_161
GAGGTGCGCCTGGTACAATCTGGGGCTGTCTTGAAGAAGCCTGGGTCCTCAGTGAAGATTTCATGTCGGGCTTCTGGATACGATTTCCGTGAGATTTCCCTACACTGGGTCCGGCTCATTCCTGCCAGGGGCTTTGAGTGGATAGGGTGGATAAAGCCTAGGTGGGGTGCCGTCGGTTATGCCCGACAACTTCAAGGCCGCGTCACTTTGACTCGANACCCGGACTGGGGCATCGGCTACATGGAACTCAGTGGACTGACGTCCGCCGATTCGGCCGAATATTTTTGT
>953_0
NNNNNNNNNNNNGTGCAGTCTGGGACTCAGATGAGGGAGCCTGGGGCCTCAGTGACGATCTCGTGCGGGACCTCTGGATATGAATTCCGTGAGAACTTCATAAACTGGGTGCGACAGGCCCCCGGTAAGGGGCTTGAATGGATGGGGTGGATGAATCCTCAGGGGGGCGGCGTAAATTATGTTCAGAGATTTCAGGGCAGAGTCAGCATGACCAGGGACATGTCAACGGACACAGCCTATATGACACTTCGCGGTCTGACATCCGGCGACACGGCCAAGTATTTTTGT
>602_142
CAGGTGCAGCTGGTGCAGTCTGGGGCTGAGGTGAAGAAGTATGGGGCCTCAGTGAAGGTCTCCTGCAAGGCTTCTGGATACAGCTTCGCCAGCTATGATATCAACTGGGTGCGACAGGCCCCTGGACAAGGGCTTGAGTGGATGGGATGGGTGAACCCTCTGTGGGGTGCCGTCGGTTATGCCCGGCAACTTCAGGGCCGAGTCTCTATGACTCGANACCCGGACTGGGGCGTTGCCTACATGGAGTTCAGTGGACTGACGTCCGCCGACACGGCCGAATATTTTTGT
>280_148
NNNCAAGCACTTGTGCAGTCTGGGAGTCAAATGAAGAAGCCTGGGGACTCAGTGAGACTCTCCTGCCAAACCTCAGACTCGGCGATCACAAAATATTTTATACATTGGATAAGACAGGCCCCTGGAAAGGGCCTCGAATGGATCGCGTGGATCAGTCCCTATGGAGGAGCAGTTAATTATGGATGGCAAGTTCGTGACCGGGCCACTTTAACTCGAAATATTCACATGGAAACAGTTTATATGGACCTCAGAGGCCTGAGACCCGACGACACGGCCACATATTACTGT
>1016_154
GAGGTGCGCCTGGTGCAATCTGGGCCTGTCTTGAGGAAGCCTGGGTCCTCAGTGAAGATCTCATGTCGGGCTTCTGGATATGATTTCCGTGAAATTTCGATTCATTGGGTCCGACTCATTCCTACCAGGGGCTTTGAGTGGATAGGGTGGATTAAACCTAGGTGGGGTGCCGTCAGTTATGCCCGACAACTTCAAGGCCGCGTCACTTTGACTCGANACCCGGACTGGGGCATCGCCTACATGGAACTCAGTGGACTGACGTCCGCCGATTCGGCCGAATATTTTTGT
>196_171
CAGGTCCGTTTGGTGCAGTCTGGGCCTCAGATAAAAACACCTGGGGCCTCAGTGACAATCTCGTGTGGGACGTCTGGATATGACTTCATGGAAAGTCTCATAAACTGGGTGCGCCAGGACATCGGCAAGGGACCAGAGTGGATGGGCTGGATAAATCCGTCGGGGGGCGCTGTTAGTTATGCTCATAGATTTCAAGGAAAAGTCACCATGACGCGGGACGTATCAAGCGGCACGGCCTACCTGGCACTTCGCGGTCTGACATCTGACGACACGGCCAAGTATTACTGT
>995_154
CAGGTCCACTTGGAACAGTCTGGGACTGAGGTGAAGAAGCCTGGGGACTCAGTGAGACTCTCCTGCCAAACGTCAGACTCGGCGATCACAAAATATTTTATACATTGGATAAGACAGGCCCCTGGAAAGGGCCTCGAATGGATCGCGTGGATCAGTCCCTATGGAGGAGGAGTTAAGTATGGATGGCAAGTTCGTGACCGGGCCACTTTGACTCGAAATATTCATATGGAAACAGTGTATATGGAAGTCAGAGGCCTGAGACCCGACGACACGGCCACATATTACTGT
>488_142
GCAGTCCGCCTGGTGCAGTCTGGGACGCAGATGAAGGAGCCTGGGGCCTCAGTGACAATCTCCTGCGTGACGTCTGGATATGAATTTGTGGAGGTTCTCATAAATTGGGTGCGCCAGGTCCCCGGTCGGGGACTCGAATGGATGGGCTGGATGAATCCTCGGGGGGGCGGCGTGAATTATGCCCGTCAATTTCAAGGCAAAGTGACCATGACCAGGGACGTCTATCGCGACACAGCCTACCTGACATTGAGCGGTCTGACATCTGGCGACACGGCCAAATATTTTTGT
>613_85
CAAGTGAGGTTGAGGCAGTCTGGGGCTGGGGTTAAGAAACCTGGGGCCTCAGTGAGGGTCTCCTGCGAGGCCTCCGGATACACTTTCATCAAATACTATTTACACTGGATACGACAAGTCCCGGGGGGGAATCTTGAATGGATAGGCTGGATTAATCCTCGAGGAGGACAAGTCAATTATTCACGTCAATTTCCGGGAAAATTCACCATGACCCGAGACACGATCCGCGAGACAGCCTACCTGGATGTGCGCGGACTGACATCTGACGACACGGCCGTCTACTATTGT
>715_177
CAGGTGCAGCTGGTGCAGTCTGGGGCTGAGGTGAAGAAGCCTGGGGACTCAGCGAGACTCTCCTGTCAAACCTCAGACTCGCGAATCACAAAATATTTTATACATTGGATACGACAGGCCCCTGGAAAGGGCCTCGAATGGATCGCGTGGATCAGTCCCTATGGAGGAAGTCCTAAATATGGGTGGCAACTTCGTGACCGGGCCACTTTAACTCGAAACATTCATATGGAAACAGTTTATTTGGAGATCAGAGACCTGAGACCCGACGACACGGCCACATATTTCTGT
>336_76
NNNCAAGCACTTGTGCAGTCTGGGAGTCAAATAAAGAAGCCTGGGGACTCAGTGAGACTTTCCTGCAAAACTTCGGACTCGGCAATTACAAAATATTTTATACACTGGATAAGACAGGCCCCTGGAAAGGGGCTTCAGTGGATTGCCTGGATCAGCCCTTATGGGGGTGCAGTGAATTATGGATGGCAAATTCGTGACCGGGCCTCTCTGACTCGCAACATTCATATGGAAACTGTTTACATGGACCTCAGAGGCCTGAGATCCGACGACACGGCCACATATTATTGT
>655_85
GAGGTGCGCCTGGTGCAATCTGGGGCTGTGATGAGGAAGCCTGGGTCCTCAGTGAAGATCTCATGCCGGGCTTCTGGATACAATTTTCGTGAATATTCGATACATTGGGTTCGACTCATTCCTGGCAAGGGATTTGAGTGGATAGGGTGGATAAAGCCTCTGTGGGGTGCCGTCGGTTATGCCCGGCAGCTTCAGGGCCGGGTCGCTATGACTCGANACCCGGACTGGGGCATAGCCTACATGGACTTCAGTGGACTGACGTCCGCCGACACGGCCGAATATTTTTGT
>545_171
CAGGGGCGACTGAAGCAATTTGGGCCTCAAGTGAAGAAGCCTGGGGACTCAGTGACAGTCTCCTGCGTGGCTTCAGACTATACATTTGTGAATTTTAGGATCAATTGGGTCCGCCACATTCCCGGAAGAGGGTTTGAGTGGATGGGGAGGATAGAGCCCAGAGGAGGCGCCGTCAAGTACTCAGGGAGGCATCGCGACAGGATGTCCATGTATAGGGACACGTCTACAGACACTCTATATATGGACCTGAGAGGACTGACATCTGGCGACACGGCCATATATTACTGT
>737_161
CAGGTCCGTTTGGTGCAGTCTGGGACTCAGATAAAAACACCTGGGTCCTCAGTGACACTGTCGTGTGGGACGTCTGGATATGAGTTCATGGAAAGTCTCATAAATTGGGTGCGCCAGGACATCGGCAAGGGACCAGAGTGGCTGGGCTGGATGAATCCTCGGGGGGGCGGTGTAAGTTATGCTCAAAGATTCCAAGGAAAAGTCACCATGACGCGGGATGTGTCAAGCGGCACAGCCTACCTGACACTTCGCGGCCTGACATCTGACGACACGGCCAAGTACTACTGT
>314_171
NNNCAAGCACTTGTGCAGTCTGGGAGTCAAAAGAAGAAACCTGGGGACTCAGTGAGACTTTCCTGTCGAACTTCAGACTCGAGAATTACAAAATATTTTATACATTGGGTGAGACAGGCCCCTGGAAGGGGCCTCGAATGGATCGCATGGATCAGTCCTTATGGAGGAAGCCCAAAATATGGATGGCAAATTCGTGACCGGGCCACTCTAAGTCGAAACATTCATATGGAGACTGTCTACATGGACCTCAGAGGCCTGAGGCCCGACGACACGGCCACATATTTTTGN
>532_142
GAGGTGCGCCTGATTCAATCTGGGGCTGTGATGAGTAAGCCTGGGTCGTCAGTGAAGATCTCATGTCGGGCTTCTGGATACAATTTTCGTGAATATTCGATACATTGGGTCCGACTGATTCCTGGCAGGGGACTTGAGTGGATAGGGTGGATAAAGGGTATGTGGGGTGCCGTCAATTATGCCCGGCAACTTCAGGGCCGAATCTCTATGACTCGANACCCAGACTGGGGCATTGCCTACATGGAATTCAGTGGACTGACGTCCGCCGACACGGCCCAATATTTTTGT
>971_154
CAAGTGCGCCTTGTACAATCTGGGACTCAGATGAAGAAACCTGGGTCCTCAGTGAAAATTTCGTGCGACACTTCTGGATACAACTTCGTCGATTACCTCATATATTGGTTTCGGCACATCCCTGGAAGAAATATTGAGTGGATCGGGTGGCTCAAGCCTATGTGGGGTGCCGTCAGTTATGCCCGCCAACTTCAGGGCCGCGTCTCAATGAGTCGACTATTTTCTNGGGGCACAGCCTACTTGGAATTCAGTGGACTGACGTCCGCCGACACGGCCGACTATTTCTGC
>711_177
CAGGTGCAGCTGGTGCAGTCTGGGGCTGAGATGAAGAAGCCTGGGGACTCAGTGACAGTCTCCTGCGTGGCTTCAGACTATACATTTGTGAATTATATGATCAATTGGGTCCGCCACATTCCCGGAAGAGGGTTTGAGTGGATGGGATGGATACAGCCCAGAGGAGGCGCCGTCAATTACTCAGGGAGACTTCGCGACAGGTTGTCCTTCTATCGGGACACGTCTAGAGACACATTATATATGGACCTGAGAGGACTGACATCTGGCGACACGGCCATATATTATTGT
>846_161
CAGGTCCGTTTGATGCAGTCTGGGACTCAGATAAAAAGTCCTGGGGCCTCAGTGAGAATCTCATGTGGGACGTCTGGATATGACTTTATGGGGAGTCTCATTAATTGGGTGCGCCAAGACCCCGGCAAGGGACCAGAGTGGATGGGCTGGATGAATCCTCGGGGAGGCGGTGTGAATTATGCCCGTCGATTTCAAGGCAAAGTGACCATGACCAGGGACGTATATGGCGCCACAGCCTACCTGAAACTGAACGGACTGACATCTGACGACACGGCCAAATATTTTTGT
>779_0
CAGGTGAAGTTGATGCAGTCTGGGGCGGGGTGGAAGAAGCCTGGGGCCGCAGTGAGGGTCTCCTGCGAGGCCTCCGGATACACATTCATCAAATACTTTTTACACTGGATACGACAGGCCCCGGGGGGAGGTCTTGAATGGATAGGCTGGATTAACCCTCGAGGAGGACAAGTCAATTATTCACGTCGATTTCCGGGAAAATTCACCATGACCCGAGACACGATCCGCGAGACAGCCTATTTAGATGTGCGCGGACTGACATCTGACGACACGGCCGTCTATTATTGT
>559_171
NNNNNNNNNNNNNNNCAATTTGGGCCTCAAGTGAAGAAGCCTGGGGAGTCAGTGACAGTCTCCTGCGTGGCTTCAGACTATACATTTGTGAATTTTAGGATCAATTGGCTCCGCCACATTCCCGGAAGAGGGTTTGAGTGGATGGGGAGGATAGAGCCCAGAGGAGGCGCCGTCAAGTACTCAGGGAGGCTTCGCGACAGGATGTCGATGTATAGGGACACTTCTACAGACACGCTATATATGGACCTGAGAGGACTGACATCTGGCGACACGGCCACATATTATTGT
>436_148
CAGGTGCAGCTGGTGCAGTCTGGGGCTGAGGTGAAGAAGCCTGGGGACTCAGTGACAGTCTCCTGCGTGGCTTCAGACTATACATTTGTGAATTATATGATCAATTGGGTCCGCCACATTCCCGGACGAGGGTTTGAGTGGATGGGATGGATAAACCCCAGAGGAGGCGCCGTCAATTACTCCGGGAGACTTCGCGACAGGATGTCCATGTATAGGGACACCTCTAGAGACACACTATATATGGACCTGAGAGGACTGACATCTGGCGACACGGCCATATATTATTGT
>936_177
CAGGTCCAGCTGGTGCAGTCTGGGGCTGAGGTGAAGAAGCCTGGGGACTCAGCGAGACTCTCCTGTCAAACCTCAGACTCGCGAATCACAAAATATTTTATACATTGGATACGACAGGCCCCTGGAAAGGGCCTCGAATGGATCGCGTGGATCAGTCCCTATGGAGGAAGTCCTAAATATGGGTGGCAACTTCGTGACCGGGCCACTTTAACTCGAAACATTCATATGGAAACAGTTTATTTGGAGATCAGAGACCTGAGACCCGACGACACGGCCACATATTTCTGT
>601_0
CAGGTGCGCCTGGTGCAATCTGGGGCTGTGATGAGGAAACCTGGGTCCTCAGTGAGAATCTCCTGCGAGACTTTTGGATACAACTTCATCGATTACTCTATACATTGGGTCCGGCACGTCCCTGGAAAGGGACTTGAATGGATGGGGTGGATGAAGCCTTCCCGGGGTGCCGTCAATTATGCCCGGAATTTTCAGGGCAGGGTCACTATGACTCGCNACACGGACAGAGGCACAGCCTACCTGGATCTCAATGCACTGACATCCGCTGACACGGCCGACTATTATTGT
>147_171
CAAGTGCGCCTTGTACAATCTGGGACTCAGATGAAGAAACCTGGGTCCTCAGTGAAAATTTCGTGCGACACTTCTGGATACAACTTCGTCGATTACTTCATATATTGGTTTCGGCACATCCCTGGAAGAAATATTGAGTGGATCGGGTGGCTGAGGCCTGAGATGGGTGGTGTCAATTTTAACGGGAATTTCCGGGACAGAGTCAGGTTAACCCGCNACACAGACAGAGGCACTATTTATATGGAGATGAGTGGACTGAGTGTCGCCGACACGGCCGTGTATTATTGT
>1014_0
CAGGTGCACCTGGTGCAATCTGGGACTGTCATGAAGCAACCTGGGTCCTCAGTGAGAATCTCCTGCGGGGCTTCTGGATACACCTTCATCAATTACTTTATACACTGGGTCCGGCACGTCCCTGGAAAAGGGCTTGACTGGATGGGATGGATGAACCCTCAATGGGGTGCCGTCAATTATGCCCGGAATTTTCAGGGCAGGGTCACTATGACTCGCNACACGGACAGAGGCACCGCCTACATGGAATTGACTGGACTGACATCCGCCGACACGGCCGACTATTATTGT
>428_142
CAGGTTCAATTGGTGCAATCCACAGCGCAGATGAAGAAGCCCGGGGCCTCAGTGCGGGTCTCCTGCGAGGCCTCCGGATATCCTTTCATCAAATACTATTTACACTGGATACGACAAGTCCCGGGGGGGCATCCCGAATGGATTGGCTGGATTAACCCTCGAGGAGGACAAGTCAATTACTCACGTCAATTTCCGGGAAAATTCACCATGACCCGAGACACGATCCGCGAGACAGCCTACTTAGATGTGCGCGGACTGACATCCGACGACACGGCCGTCTATTATTGT
>130_142
CAGGTGCAGCTGGTGCAGTCTGGGGCTGAAGTGAAGAAGCCTGGGGCCTCAGTGAAGGTCTCCTGCAAGGCTTCTGGATACACCTTCACCGGCTACTATATACACTGGGTGCGACAGGCCCCTGGACAAGGGCTTGAGTGGATGGGATGGATAAAGCCTCTGTGGGGTGCCGTCGGTTATGCCCGGCAACTTCAGGGCCGAGTCTCTATGACTCGANACCCGGACTGGGGCGTTGCCTACATGGAATTCACTGGACTGACGTCCGCCGACACGGCCGAATATTTTTGT
>663_154
NNNCAAGCACTTGTGCAGTCTGGGAGTCAAATGAAGAAGCCTGGGGACTCAGTGAGACTCTCCTGCCAAACCTCAGACTCGGCGATCACAAAATATTTTATACATTGGATAAGACAGGCCCCTGGAAAGGGCCTCGAATGGATCGCGTGGATCAGTCCCTATGGAGGAGGAGTTAAATATGGATGGCAAGTTCGCGACCGGGCCACTTTAAGTCGAAATATTCATATGGAAACAGTGTACATGGAAGTCAGAGGCCTGAGACCCGACGACACGGCCACATATTACTGT
>852_154
CAGGTCCGTTTGGTGCAGTCTGGGACTCAGATAAAAACCCCTGGGGCCTCAGTGACACTGTCGTGTGGGACGTCTGGATATGACTTCATGGAGAGTCTCATAAATTGGGTGCGCCAGGAGATCGGCAAGGGACCAGAGTGGCTGGGCTGGATGAATCCTCAGGGGGGCGGTGTAAATTATGCTCGCAGATTTCAAGGTAAAGTCACCATGGAGCGGGACGTCTCAAGCGGCACAGCCTACCTGACACTTCGCAGTCTGACATCTGACGACACGGCCAAGTATTACTGT
>954_0
CAGGTGCAGCTGGTGCAGTCTGGGGCTGAGGTGAAGAAGCCTGGGGCCTCAGTGAAGGTGTCCTGCAAGGCTTCTGGATACACCTTCACCACTTCTGATATACACTGGGTGCGACAGGCCTCTGGACAAGGGCTTGAGTGGATGGGATGGATAAACCCTCGAGGAGGACAAGTCAATTATTCACGTCGATTTCCGGGAAAATTCACCATGACCCGAGACACGATCCGCGAGACAGCCTATTTAGATGTGCGCGGACTGACATCTGACGACACGGCCGTCTATTATTGT
>77_154
CAGGTCCGTTTGGTGCAGTCTGGGACTCAGATAAAAACGCCTGGGGCCTCAGTGACACTGTCGTGTGGGACGTCTGGATATGACTTCATGGAGAGTCTCATAAATTGGGTGCGCCAGGAGATCGGCAAGGGACCAGAGTGGCTGGGCTGGATGAATCCTCGGGGGGGCAGTGTAAATTATGCTCATAGATTTCAAGGTAAAATCACCATGACGCGGGACGTGTCAAGCGGCACAGCCTACCTGACACTTCGCGGCCTGACATCTGACGACACGGCCAGGTATTACTGT
>582_154
GAGGTGCGCCTGGCACAATCTGGGACTGTCATTAAGAAGCCTGGGTCCTCAGTGAAGATCTCATGTCGGGCTTCTGGATACAATGTCCGTGAATATTCCATACATTGGGTCCGATTCATTCCGGAGAAGGGATTTGAGTGGATAGGATGGATAAAGCCTCTCTGGGGTGCCGTCAATTATGCCCGACAACTTCAGGGCCGAGTCTCTATGACTCGANACCCAGACTGGGGCATTGCCTACATGGAATTCAGCGGGCTGACGTCCGCCGACACGGCCCAGTATTTTTGT
>633_85
NNNCAAGCACTTGTGCAGTCTGGGAGTCAAATGAAGAAGCCTGGGGACTCAGTGAGACTTTCCTGCAAAACTTCAGACTCGGCAATTACAAAATATTTTATACATTGGATAAGACAGGCCCCTGGAAAGGGGCTTGAGTGGATTGCGTGGATCAGCCCTTATGGGGGAAGAGTTAATTATGGATGGCAAATTCGTGACCGGGCCTCTCTAACTCGGAACATTCATATGGAAACTGTTTACATGGACCTCAGAGGCCTGAGATCCGACGACACGGCCACATATTATTGT
>349_177
CAAGTGCGACTGTCGCAGTCTGGAGGTCAGATGAAGAAGCCTGGCGACTCGATGAGAATTTCTTGTCGGGCTTCGGGATACGACTTTATTAATTGTCCAATAAATTGGATTCGACTGGCCCCCGGAAAAAGACCTGAGTGGATGGGATGGATGAAGCCTAGGGGGGGGGGCCTCAGTTATGCACGTCAACTTCAGGGCAGAGTGACCATGACTCGAGACATGTATTCCGAGACAGCCTTTTTGGAACTCCGTTCCTTGACATCCGACGACACGGCCGTCTATTATTGT
>159_142
AGGGGGCGACTGAAGCAATTTGGGCCTCAAGTGAAGAAGCCTGGGGACTCAGTGACAGTCTCCTGCGTGGCTTCAGACTATACATTTGTGAATTATATGATCAATTGGGTCCGCCACATTCCCGGAAGAGGGTTTGAGTGGATGGGATGGATAAAGCCCAGAGGAGGCGCCGTCAATTACTCAGGGAGACTTCGCGACAGGATGTCCATGTATAGGGACACGTCTAGAGACACTGCATACATGGACTTGAGAAGACTGACACCTGCCGACACGGCCACATATTTTTGT
>942_85
CAGGTGCGCCTAATACAATCTGGGGCTGTGATGAGGAAGCCTGGGTCCTCAGTGAAGATCTCATGCAGGACTTCTGGATACAACTTTCGTGAAGGTTCAATACATTGGGTCCGACTCATCCCTGAAAAGGGGTTTGAATGGATAGGTTGGATAAAGCCTCTGTGGGGTGCCGTCGGTTATGCCCGACAACTTCAGGGCCGGGTCGCTATGACTCGANACCCGGACAGGGGCATCGCCTACATGGACTTCAGTGGACTGACGTCCGCCGACACGGCCGAATATTTTTGT
>232_148
GAGGTGCGCCTGGTACAATCTGGGGCTGTGTTGAGGAAGCCTGGGTCCTCAGTGAAGATTTCATGCCGGGCCTCTGGATACAATTTCCGTGAAATTTCGTTACATTGGGTCCGACTCATTCCTGCCAGGGGCTTCGAGTGGATAGGGTGGATAAAGCCTAGGTGGGGTGCCGTCGGTTATGCCCGACAACTCCAGGGCCGCGTCAGTCTGACTCGANACCCGGACTGGGGCGTTGCCTACATGGAGTTCAGTGGACTGACGTCCGCCGACACGGCCGAATATTTTTGT
>580_154
GAGGTGCGCCTGGTACAATCTGGGGCTGTGTTGAAGAAGCCTGGGTCCTCAGTGAAGATTTCATGTCGGGCTTCTGGATACAATTTCCGTGAGATTTCGCTACATTGGGTCCGACTCATTCCTGACAAGGGATTTGAGTGGATAGGATGGATAAAACCTCTGTGGGGTGCCGTCAGTTATGCCCGGCAACTGCAGGGCCGAGTCTCTATGACTCGANACCCGGACTGGGGCGTTGCCTACATGGAATTTAGTGGACTGACGTCCGCCGACACGGCCGAATATTTTTGT
>599_154
CAAGTGCGACTGTCGCAGTCTGGAGGTCAGATGAAGAAGCCTGGCGAGTCGATGAGACTTTCCTGTCGGGCTTCCGGATATGAATTTCTGAATTGTCCAATAAATTGGATTCGCCTGGCCCCCGGAAAAAGGCCTGAGTGGATGGGATGGCTGAAGCCTAGGGGGGGGGCCGTCAACTACGCACGTAAATTTCAGGGCAGAGTGACCATGACTCGAGACGTGTATTCCGACACAGCCTTTCTGGAGTTGCGCTCCTTGACATCAGACGACACGGCCGTCTATTTTTGT
>171_171
GAGGTGCGCCTGGTACAATCTGGGGCTGTGATTAAGACGCCGGGGTCCTCAGTGAAGATCTCATGTCGGGCTTCTGGATACAACTTTCGTGATTATTCGATTCATTGGGTCCGACTCATTCCTGACAAGGGATTTGAGTGGATAGGATGGATAAAACCTCTGTGGGGTGCCGTCAGTTATGCCCGGCAATTGCAGGGCCGAGTCTCTATGACTCGANACCCGGACTGGGGCGTTGCCTACATGGAGTTCCGTGGACTGACGCCCGCCGACACGGCCGAATATTTTTGT
>189_177
NNNCAAGCACTTGTGCAATCTGGGAGTCAAATGAAGAAGCCTGGGGACTCAGTGAGACTCTCCTGCCAAACCAAAGATTCGGCAATCACAAAATATTTTATTCATTGGATAAGACAGGCCCCTGGAAAGGGCCTCGAATGGATCGCTTGGATCAGTCCCTATGGAGGAGGAGTTAAGTATGGATGGCAAATTCGCGACCGGGCCACTCTAACTCGACACATTCATATGGAAACAATATATATGGAAATCAGAGGTCTGCGACCCGACGACACGGCCATGTATTACTGT
>18_136
GAGGTGCGCCTGATACAATCTGGGGCTGTGATTAAGACGCCTGGGTCCTCAGTGAAGATCTCATGTCGGGCTTCTGGATACAACTTTCGTGATTATTCGATACATTGGGTCCGACTCATTCCTGACAAGGGATTTGAGTGGATAGGATGGATAAAGCCTCTGTGGGGTGCCGTCGGTTATGCCCGGCAACTTCAGGGCCGAGTCTCTCTGACTCGANACCCGGACTGGGGCGTTGCCTACATGGAATTCAGTGGACTGACGTCCGCCGACACGGCCGAATATTTTTGT
>217_76
CAAGTGAGGTTGAGGCAGTCTGGGGCTGGGGTGAAAAAGCCTGGGGCCTCAGTGAGGGTCTCCTGCGAGGCCTCCGGATACACTTTCATCAAATACTATTTACACTGGATACGACAAGTCCCGGGGGGGCATCTTGAATGGATAGGTTGGATTAATCCTCGAGGAGGACAAGTCAATTATTCTCGTCAATTTCCGGGAAAATTCACCATGACCCGAGACACGATCCGCGAGACAGCCTTCCTAGATGTGCGCGGACTGACATCTGACGACACGGCCGTCTATTATTGT
>167_76
NNNCAAGCACTTGTGCAGTCTGGGAGTCAAATAAAGAAGCCTGGGGACTCAGTGAGACTTTCCTGCAAAACTTCGGACTCGGCAATTACAAAATATTTTATACATTGGATAAGACAGGCCCCTGGAAAGGGGCTTGAGTGGATTGGGAGGATCAGCCCTTATGGGGGTGCAGTTAGATATGGATGGCAAATTCGTGACCGGGCCTCTCTGACTCGGAACATTCATATGGAAACTATTTACATGGACCTCAGAGGCCTGAGATCCGACGACACGGCCACATATTATTGC
>515_85
CAGGGGCGACTGAAGCAATTTGGGCCTCAAGTGAAGAAGCCTGGGGCCTTTGTGACAGTCTCCTGCGTGGCTTCAGACTACACATTTGTAAACTACATGATCAATTGGGTCCGCCAGATTCCCGGAAGAGGTTTTGAGTGGATGGGTTGGATGAAGCCCAGAGGAGGCGCCGTCAATTACTCAGGGAGATTTCGCGACAGGATGTCCATGTATAGGGACACGTCTACAGACACTGCATATATGGACTTGAGAGGGCTGACATCTGCCGACACGGCCACATATTATTGT
>341_85
CAGGGGCGACTGAAGCAATTTGGGCCTCAAGTGAAGAAGCCTGGGGCCTTTGTGACAGTCTCCTGCGTGGCTTCAGACTACACATTTGTTAACTACTTCATCAATTGGGTCCGTTACATTCCCGGAAAAGGGTTTGAGTGGATGGGATGGATAAATCCCAGAGGAGGCTCCGTAAATTACTCAGGGAGGTTTCGCGACAGGATGTCCATGTATAGGGACACGTCCAGAGACACAGCATATATGGACTTGAGGGGACTGACATCTGCCGACACGGCCACATATTTTTGN
>969_171
CAAGTGCAGCTGGTGCAGTCTGGGGCTGAGGTGAAGAAGCCTGGGGCCTCAGTGAAGGTCTCCTGCAAGGCTTCTGGATACTCCTTCGCCGGCCAGTATATACACTGGGTGCGTCAGGCCCCTGGACAAGGGCTTGAGTGGATGGGATGGATCAACCCTGCCAGTGGTGGCACAAACTATGCACAGAAACTTCAGGGCAGGGTCACCATGACCAGGGACACGTCCATCAACACCGCCTACATGGAAATAAGCAGGCTGACATTTGACGACACGGCCATATATTATTGT
>956_0
CAGGTGCACCTGGTACAATCTGGGGCTGTGATGAAGAAGCCGGGGTCCTCAGTGAGAATGTCCTGCGAGGCTTCTGGATACACCTTCGTCAATTATTTTATACACTGGATCCGACACGTCCCTGGAAAGGGACTTGAGTGGATGGGATGGATGAACCCTTATCGGGGTGCCGTCAATTATCCATGGCCTTTCCAGGGCAGAGTCACCATGACCCGCNAAACAGACAGAGGCACAGCCTACATGGAACTGAGTGGATTGACACCCGCCGACACGGCCGTGTATTATTGT
>917_142
NNNCAAGCACTTGTGCAGTCTGGGAGTCAATTGAAGAAGCCTGGGGACTCAGTGAGACTTTCCTGCCAAACCTCAGACTCGGCGATCACAAAATATTTTATACATTGGATAAGACAGGCCCCTGGAAAGGGCCTCGAATGGATCGCGTGGATCAGTCCCTATGGAGGAAGAGTTAATTATGGATGGCAAGTTCGTGACCGGGCCACTCTGACTCGTAATATTCATATGGAAACAGTTTATATGGACCTCAGAGGCCTGAGAACCGACGACACGGCCACTTACTATTGT
>275_142
NNNGTGAGATTGAGGCAGTCTGGGGTGGGGGTTAAGAAGCCCGGGGCCTCAGTGCGGGTCTCCTGCGAGGCCTCCGGATATACTTTCATCAAATACTATTTACACTGGATACGACAAGTCCCGGGGGGGCATCCCGAATGGATAGGCTGGATTAACCCTCGAACTGGACAAGTCAATTACTCACGTCAATTTCCGGGAAAATTCACCATGACCCGAGACACGATTCGCGAGACAGCCTACTTAGATGTGCGCGGACTGACATCCGACGACACGGCCGTCTATTATTGT
>802_171
GAAGTCCGTCTGGCGCAACCTGGATTTCTCTTGAGGAAGACTGGGGACTCAGTGACGATTTCGTGCAAAGTCTCCGGTTATACATTCACAGAGAATTTCATCAATTGGGTGCGACAGGCCCCCGGAAAGGGCCTCGAATGGATGGGGTGGATGAATCCTCAGGGGGGCGGCGTTAATGGTCTTCCGAGAGTGTACGCCAGATTCACCATGACACGGGACACGTCTATCGACACAGCTTATCTGACAATCCGCGGCCTGACTCTAGACGACTCGGCCAAATATTTCTGT
>719_171
CAAGTGCGCCTTGTACAATCTGGGACTCAGATGAAGAAACCTGGGTCCTCAGTGAGAATTTCGTGCGACACTTCTGGATACAACTTCGTCGATTACTTCATATATTGGTTTCGTCACATCCCTGGGAAAAATATTCAGTGGATCGGGTGGCTGAGGCCTGACAGCGGTGGTGTCAATTTTAACGGAAATTTCCGGGACAGAGTTACATTAAGCCGCNACACAGACAGAGGCACTGTTTATATGGAAATGAGAGGACTAAGTGTCGCCGACACGGCCGTATATTATTGT
>85_0
CAGGTCCGTTTGGTGCAGTCTGGGACTCAGATGAGGGAGCCTGGGGCCTCAGTGACGATCTCGTGCGGGACCTCTGGATATGAATTCCGTGAGAACTTCATAAACTGGGTGCGACAGGCCCCCGGTAAGGGGCTTGAATGGATGGGGTGGATGAATCCTCAGGGGGGCGGCGTAAATTATGTTCAGAGATTTCAGGGCAGAGTCAGCATGACCAGGGACATGTCAACGGACACAGCCTATATGACACTTCGCGGTCTGACATCCGGCGACACGGCCAAGTATTTTTGT
>741_142
AGGGGGCGACTGAAGCAATTTGGGCCTCAAGTGAAGAAGCCTGGGGACTCAGTGACAGTCTCCTGCGTGGCTTCAGACTACACATTTGTGAATTATATGATCAATTGGGTCCGCCACATTCCCGGAAGAGGATTTGAGTGGATGGGATGGATCCAGCCCAGAGGAGGCGCCGTCAATTACTCAGGGAGACTTCGCGACAGGATGTCCATGTATAGAGACACGTCTACAGACACAGCATACATGGACCTGAGAGGACTGACATCTGTCGACACGGCCACATATTATTGT
>431_85
NNNCAAGCACTTGTGCAGTCTGGGAGTCAAATAAAGAAGCCTGGGGACTCAGTGAGACTTTCCTGCAAAACTTCGGACTCGGCAATTACAAAATATTTTATTCATTGGATAAGACAGGCCCCTGGAAAGGGGCTTGAGTGGATTGGGAGGATCAGCCCTTATGGGGGTGCAGTTAGATATGGATGGCAAATTCGTGACCGGGCCTCTCTGACTCGAAACATTCATCTGGAAACTATTTACATGGACCTCAGAGGCCTGAGATCCGACGACACGGCCACATATTATTGC
>491_85
CAGGTTCAGCTGGTGCAGTCTGGAGGTGGTGTGAAGAAGCCTGGGTCCTCAGTGAAGATCTCATGTCGGGCTTCTGGATACAATTTTCGTGAATATTCGATACATTGGGTCCGACTCCTTCCTGGCAAGGGATTTGAGTGGATAGGGTGGATAAAGCCTCTGTGGGGTGCCGTCAGTTATGCCCGGCAGCTTCAGGGCCGGGTCGCTATGAGTCGANACCCGGACTGGGGCATAGCCTACATGGAGTTCAGTGGACTGACGCCCGCCGACACGGCTGAATATTTCTGT
>818_171
CAGGTTCAAATACTACAGTCCGCGACTGAGGTGAAGAAGCCTGGGGACTCAGTGACAGTCTCCTGCGTGGCTTCAGACTATACATTTGTGAATTATATGATCAATTGGGTCCGCCACATTCCCGGAAGAGGCTTTGAGTGGATGGGATGGATACAGCCCAGAGGAGGCGCCGTCAATTACTCAGGGAGACTTCGCGACAGGATTTCCTTCTATAGGGACACGTCTAGAGACACATTATATATGGACTTGAGAGGACTGACATCTGGCGACACGGCCATATATTATTGT
>361_171
GAGGTGCGCCTGGTACAATCTGGGGCTGTCTTGAAGAAGCCTGGGTCCTCAGTCAAGATTTCATGTCGGGCTTCTGGATACGATTTCCGTGAGATTTCCCTACATTGGGTCCGGCTAATTCCTGACAGGGGCTTTGAGTGGATAGGATGGATAAAGCCTAAGTGGGGTGCCGTCAGTTATGCCCGACAACTCCAAGGCCGCGTCACTTTGACTCGANACCCGGACTGGGGCATCGGCTACATGGAACTCACTGGACTGACGTCCGCCGATTCGGCCGAATATTTTTGC
>55_148
CAGGCTCAACTAATACAGTCTGCAGGTGAAATGAAGAAGCCGGGGGCCTCAGTGCGGGTCTCCTGCGAGGCCTCCGGATATACTTTCATCAAATACTATTTACACTGGATACGACAAGTCCCGGGGGGGCATCCCGAATGGATAGGCTGGATTAACCCTCGAGGAGGACAAGTCAACTATTCACGTCAATTTCCGGGAAAATTCACCATGACCCGAGACACGATTCGTGAGACAGCCTACTTAGATGTACGCGGACTGACATCCGACGACACGGCCGTCTATTATTGT
>795_161
CAGGTCCAGGTGGTGCAGTCCGGGGGTGAGATGAAGAAGCCTGGGGACTCAGTGAGACTCTCCTGCCAAACCTCAGACTCGGCGATCACAAAATATTTTATACATTGGATAAGACAGGCCCCTGGAAAGGGCCTCGAATGGATCGCGTGGATCAGTCCCTATGGAGGAGCAGTTAAGTATGGATGGCAAGTTCGTGACCGGGCCACTTTGACTCGAAATATTCATATGGAAACAGTGTATATGGAAGTCAGAGGCCTGAGACCCGACGACACGGCCACATATTACTGT
>615_171
GAAGTCCGTCTGGCGCAACCTGGATTTCTGTTGAGGAAGACTGGGGACTCAGTGACGATTTCGTGCAAAGTCTCCGGCTATACATTCACAGAAAATTTCATCAATTGGGTGCGGCAGGCCCCCGGAAAGGGCCTTGAATGGATGGGGTGGATGAATCCTCAGGGGGGCGCCGTTAATGGTCTTCCGAGAGTGTACGCCAGATTCACTATGACACGGGACACGTCCATCGACACAGCTTATCTGACAATCCGCGGCCTGACTCTAGACGACTCGGCCAAATATTTCTGT
>96_161
CAGGTCCGTTTGATGCAGTCTGGGACTCAGATAAAAAGTCCTGGGGCCTCAGTGAGAATCTCGTGTGGGACGTCTGGATATGACTTTATGGAAAGTCTCATAAACTGGGTGCGCCAAGATCCCGGCAAGGGACCAGAGTGGATGGGCTGGATGAATCCTCGGGGAGGCGGTGTGAATTATGCTCGCAGATTTCAAGGTAAAGTCACCATGGACCGGGACGTCTCAAGCGACACAGCCTACATGACACTTCGCGGTCTGACATCTGACGACACGGCCAAGTACTACTGT
>829_154
CAGGTCCGTTTGGTGCAGTCTGGGCCTCAGATAAAAACACCTGGGGCCTCAGTGACAATCTCGTGTGGGACGTCCGGATATGACTTCATGGAAAGTCTCATAAACTGGGTGCGCCAGGACATCGGCAAGAGACCAGAGTGGATGGGCTGGATAAATCCTCGGGGGGGCGGTGTTAATTATGCTCGCAGATTTCAAGGTAAAGTCACCATGACGCGGGACGTGTCGAGCGGCACAGCCTACCTGACACTTCGCGGCCTGACATCTGACGACACGGCCAAGTACTACTGT
>79_154
NNNCAGGCACTTGTGCAGTCTGGGAGTCAAATGAAGAAGCCTGGGGACTCAGTGAGACTCTCCTGCCAAACCTCAGACTCGCGGATCACAAAATATTTTATACATTGGATAAGACAGGCCCCTGGAAAGGGCCTCGAATGGATCGCATGGATCAGTCCCTATGGAGGAGGAGTTAAATATGGATGGCAAGTTCGTGACCGGGCCACTTTAACTCGAAATATCCATATGGAAACAGTTTATATGGAACTCAGAGGCCTGAGACCCGACGACACGGCCACATATTACTGT
>529_0
CAGGTCCAGCTGGTGCAGTCTGGGGCTGAGGTGAAGAAGCCTGGGTCCTCAGTGAAGGTCTCCTGCAAGGCTTCTGGAGGCACCTTCAGCAGCTATGCTATCAGCTGGGTGCGACAGGCCCCCGGTAAGGGGCTTGAATGGATGGGGTGGATGAATCCTCAGGGGGGCGGCGTAAATTATGTTCAGAGATTTCAGGGCAGAGTCAGCATGACCAGGGACATGTCAACGGACACAGCCTACATGACACTTCGCGGTCTGACATCTGGCGACACGGCCAAGTATTTTTGT
>688_148
NNNCAAGCACTTGTGCAGTCTGGGAGTCAAACGAAGAAGCCTGGGGAGTCAGTGAGGCTTTCCTGCCAGACCTCAGACTCGCGGATCACAAAATATTTCATACACTGGGTCAGACAGGCCCCTGGAAAGGGCCTCGAATGGATCGCGTGGATCAGTCCTTATGGGGGAGGAGTTAAATACGGATGGCAAGTTCGTGACCGGGTCACTCTAAGTCGCAATATTCATGTGGAAACAGTTTACATGGACCTCAGAGGCCTGAGGACCGACGACACGGCCACATATTACTGT
>659_76
CAGGGGCGACTGAAGCAATTTGGGCCTCAAGTGAAGAAGCCTGGGGCCTTTGTGACAGTCTCCTGCGTGGCTTCAGACTACACATTTGTAAACTACTTCATCAATTGGGTCCGTCACATTCCCGGAAAAGGGTTTGAGTGGATGGGATGGATTAATCCCAGAGGAGGCTCCGTAAATTACTCAGGGACATTTCGCGACAGGATGTCCATGTATAGGGACACGTCCAGAGACACAGCATATATGGACTTGAGAGGACTGACATCTGCCGACACGGCCACATATTTTTGN
>593_154
CAGGTACAACTGGTGCAGTCTGGGGCCGAAGTGAAGAAGCCTGGGGACTCAGTGAGACTCTCCTGTCAAACCTCAGACTCGGCGATCACAAAATNTTTCATACATTGGATAAGACAGGCCCCTGGAAAGGGCCTCGAATGGATCGCGTGGATCAGTCCCTATGGAGGAGCAGTTAAATATGGATGGCAAGTTCGTGACCGGGCCACTTTAACTCGAAATATTCATATGGAAACAGTTTATATGGACCTCAGAGGCCTGAGACCCGGCGACACGGCCACATATTACTGT
>376_142
AGGGTGCGCCTAGTACAATCTGGGGCTGTGTTGAGAAAGCCTGGGTCCTCAGTGAAGATTTCATGCCGGGCTTCGGGATACAATTTCCGTGAAATTTCGATACATTGGGTCCGACTCATTCCTGCCAGGGGCTTTGAGTGGATAGGGTGGATAAAGCCTAAGTGGGGTGCCGTCGGTTATGCCCGACAACTTCAAGGCCGCGTCACTTTGACTCGANACCCAGACTGGGGCATCGCCTACTTGGAATTCAGTGGACTGACGTCCGGCGATACAGCCGAATACTTTTGT
>518_136
GCAGTCCGCCTGGTGCAGTCTGGGACGCAGATGAAGGAGCCTGGGGCCTCAGTGACAATCTCCTGCGTGACGTCTGGATATGAATTTGTGGAGGTTCTCATAAATTGGGTGCGCCAGGTCCCCGGTCGGGGACTCGAGTGGATGGGCTGGATGAATCCTCGGGGGGGCGGCGTGAATTATGCCNNNGTCATTCAAGGCAAGGTGACCATGACCAGGGACGTGTATCGCGACACAGCCTACCTGACACTGAGCGGTCTGACATCTGGCGACACGGCCAGATATTTTTGT
>287_154
CCGGGACAGTTGGTGCAGTCTGGGGCTGAGGTGAAGAAGCCTGGGGACTCAGTGACAGTCTCCTGCGTGGCCTCAGACTACACATTTGTGAATTATAAGATCAATTGGGTCCGCCACATTGCCGGAAGAGGATTTGAGTGGATGGGATGGATAAACCCCAGAGGAGGTTCCGTCAATTACTCAGGGAGACTTCGCGACAGGATGTCTATGTATAGGGACACGTCTACAGACATTGCATACATGGACCTGAGAGGACTGACATCTGGCGACACGGCCATATATTATTGT
>776_171
CAAGTGCGCCTTGTACAATCTGGGACTCAGATGAAGAAACCTGGGTCCTCAGTGAGAATTTCGTGCGACACTTCTGGATACAACTTCGTCGATTACTTCATATATTGGTTTCGTCACATCCCTGGGAAAAATATTCAGTGGATCGGGTGGCTGAGGCCTGACAGCGGTGGTGTCAATTTTAACGGAAATTTCCGGGACAGAGTTACATTAAGCCGCNACACAGACAGAGGCACTGTTTATATGGAAATGAGAGGACTAAGTGTCGCCGACACGGCCGTATATTATTGT
>840_171
NNNCAAGTACTTGTGCAATCTGGGAGTCAAATGAAGAAGTCTGGGGACTCAGTGAGAATTTCCTGCCAAACGTCAGACTCGCGGATCACAAAATATTTTATTCATTGGATAAGACAGGTTCCTGGAAAAGGCCTCGAATGGATCGCGTGGATCAGTCCCTATGGAGGAGCAGTAAAATATGGATGGCAAGTTCGTGACCGGGCCACTTTAACTCGAAATATTCATATGGAAATAGTTTATTTGGACCTCAGAGACCTGAGACCCGACGACACGGCCACATATTTCTGT
>841_171
CAGGGGCGACTGAAGCAATTTGGGCCTCAAGTGAAGAAGCCTGGGGACTCAGTGACAGTCTCCTGCGTGGCTTCAGACTATACATTTGTGGATTTTAGGATCAATTGGGTCCGCCACTTTCCCGGAAGAGGGTTTGAGTGGATGGGGAGGATAGAGCCCAGAGGAGGCGCCGTCAAGTACTCAGGGAGGCTTCGCGACAGGATGTCTATGTATAGGGACACGTCTAGAGACACACTATATATGGATCTGAGAGGATTGACATCTGGGGACACGGCCATATATTACTGT
>932_171
CAGGTCCGTTTGGTGCAGTCTGGGCCTCAGATAAAAACACCTGGGGCCTCAGTGACAATCTCGTGTGGGACGTCTGGATATGACTTCATGGAAAGTCTCATAAACTGGGTGCGCCAGGACATCGGCAAGCGACCAGAGTGGATGGGCTGGATAAATCCTCGGGGGGGCGGTGTTAATTATGCTCATAGATTTCAAGGGAAAGTCACCATGACGCGGGACGTGACAACTGCCACAGCCTACCTGACACTTCGCGGCCTGACAGCTGGCGACACGGCCAAGTACTACTGT
>771_171
CAAGTGCGCCTTGTACAATCTGGGACTCAGATGAAGAAACCTGGGTCCTCAGTGAAAATTTCGTGCGACACTTCTGGATACAACTTCGTCGATTACTTCATATATTGGTTTCGGCACATCCCTGGAAGAAATATTGAGTGGATCGGGTGGCTGAGGCCTGAGATGGGTGGTGTCAATTTTAACGGGAATTTCCGGGACAGAGTCAGGTTAACCCGCNACACAGACAGAGGCACTATTTATATGGAGATGAGTGGACTGAGTGTCGCCGACACGGCCGTGTATTATTGT
>259_171
GAGGTGCGCCTGGTACAATCTGGGTCTGTGATTAAGACGCCTGGGTCCTCAGTGAAGATCTCGTGTCGGGCTTCTGGATACAACTTTCGTGATTATTCGATTCATTGGGTCCGACTCATTCCTGTCAAGGGATTTGAGTGGATAGGATGGATAAAACCTCTGTGGGGTGCCGTCAATTATGCCCGACAACTTCAAGGCCGCGTCACTTTGACTCGANACCCGGACTGGGGCGTCGCCTACATGGAGCTCAGTGGACTGACGTCCGCCGACTCGGCCGAATATTTTTGT
>15_161
GAGGTGCGCCTGGTACAATCTGGGGCTGTGATTAAGACGCCTGGGTCCTCAGTGAAGATCTCATGTCGGGCTTCTGGATACAACTTTCGTGATTTCTCGATTCATTGGGTCCGACTCATTCCTGACAAGGGATTTGAGTGGATAGGATGGATAAAACCTCTATGGGGTGCCGTCAGTTATGCCCGGCAACTGCAGGGCCGAGTCTCTATGACTCGANACCCGGACTGGGGCATTGCCTACATGGAGTTTAGTGGACTGACGTCCGCCGACACGGCCGAGTATTTTTGT
>717_85
CAAGTGCGCCTGGTACAATCTGGGACGCTGATGAAGAAAGTTGGGTCCTCAATGAAGATCTCCTGCGAGGCTTCTGGATACACCTTCCTCGATTTCTTCGTACAATGGTTCCGGCACGTCCCTGGAAGGGGGTTTGAGTGGATTGGGTGGCTAAACCCTTACGGGGGTGCCGTCAATTTTGGGGGGAATTTCCGGGACAGAGTCACTCTGACCCGCNACACAGACACAGGCACTGTTTATCTGGAATTGAGTGGACTAACTTCCGCCGACACGGCCGTCTATTATTGT
>473_85
CAAGTTCAGCTGGTGCAGTCTGGAACTGAGGTGAAGAAGCCTGGGGCCTTTGTGACAGTCTCCTGCGTGGCTTCAGACTACACATTTGTAAACTACTTCATCAATTGGGTCCGTCACATTCCCGGAAAAGGGTTTGAGTGGATGGGATGGATTAATCCCAGAGGAGGCTCCGTAAATTACTCAGGGAGATTTCGCGACAGGATGTCCATGTATAGGGACACGTCCAGAGACACAGCATATATGGACTTGAGAGGACTGACATCTGCCGACACGGCCACATATTTTTGN
>1028_177
CAGGTCCGTTTGGTGCAGTCTGGGACTCAGATAAAAACACCTGGGGCCTCAGTGACCCTGTCGTGTAGGACGTCTGGATATGATTTCATGGAGAGTCTCATAAATTGGGTGCGCCAGGAAATCGGCAAGAGACCGGAGTGGCTGGGCTGGATGAATCCTCGGGGGGGCGGTGTAAATTATTCTCGAAGATTTCAAGGGAAAGTCACCATGACGCGAGACGTGTCAAGCGACACAGCCTTCTTGACACTTCGCGGCCTGACACCTGACGACACGGCCAAATACTACTGT
>716_85
CAGGTACGCCTGGTACAATCTGGGACTCTGATGAAGAAGCCTGGGTCCTCAGTTAGAATTTCCTGCGATGCTTCAGGATATACCTTCATCGAGTACTTTATACATTGGTTCCGACAGGTCCCTGGAGGGGGACTTGAGTGGATGGGGTGGCTCAACCCTTACGGGGGTGCCGTCAATTATGCATGGAACTTTCAGGGCAGAATCAGTGTGACTCGCNACACAGACGCAGCCACTATTTACTTGGACCTGAGTGACTTGAGTCCTGCCGACACGGCCGTCTATTATTGT
>878_0
CAGGTGCACCTGGCGCAATCCGGGACTGTGATGGGGAAACCTGGGTCCTCAATGACAATTTCCTGCGAGGCTTCTGGATACACCTTCATCAATTACCTTATCCATTGGGTCCGGCACGCCCCTGGAAAGGGACTTGAGTGGATGGGATGGATGAACCCTGAGTGGGGAGCCGTCAATTATGCAAGGAGTTTCCAGGGCAAAGTCACTATGACGCGCNACACGGACAGAGGCACCGCCTACATGGAATTGACTGGACTGACATCCGCCGACACGGCCGACTATTATTGT
>283_171
GAGGTGCGCCTGGTACAATCTGGGGCTGTGTTGAAGAAGCCTGGGTCGTCAGTGAAGATTTCATGTCGGGCTTCTGGATACGATTTCCGTGAGATTTCGCTACATTGGGTCCGCCTCATTCCTGCCAGGGGCTTTGAGTGGATAGGGTGGATAAAGCCTAGATGGGGTGCCGTCGGTTATGCCCGACAACTACAAGGCCGCGTCACCTTGACTCGANACCCGGACTGGGGCATCGGCTACATGGAGCTCGGTGGACTGACGTCCGCCGATTCGGCCGAATATTTTTGT
>1008_85
CAGGTGCGCCTGGTCCAATCTGGACCTGTGATGAGGAAGCCTGGGTCCTCAATGAAGATCTCATGCGGGACTTCTGGATACAACTTTCGTGATTTTTCGATTCATTGGGTCCGCTTCAGCCCTCGGTATGGCTTTGAGTGGATCGGCTGGATCAAGCCTATGTGGGGTGCCGTCAATTATGCCCGACAACTTCAGGGCCGCGTCGCAATGACTCGGCAATTCTCGNGGGGCACAGCCTACTTGGATTTCAGTGGACTGACGTCCGCCGACACGGCCGACTATTTTTGC
>890_0
CAAGTCCAACTGTTGCAGTCTGGGGCTCAGGTGAAGAAGACTGGGGCCTCAATGAGAATTTCTTGCAAGACTTCTGGATACACATTCCTCAATTGTCCTATAAATTGGGTGCGGCAGGCCCCCGGAAGAGGGCTTGAGTGGATGGGATGGATGAAACCTCGGGGGGGGGCCGTTAACTATCCACAGAAGTTTCAGGGCAGAGTCACCATGACCAGGGACATGTCCACCGACACAGCCTTTCTGGATATGAGCAACCTGAGATCTGACGACACGGCCGTCTATTTCTGT
>907_161
CAGGTCCAGCTGGTGCAGTCTGGGGCTGAGGTGAAGAAGCCTGGGGACTCAGTGAGACTTTCCTGCCGAACTTCAGACTCGAGAATTACAAAATATTTTATACATTGGGTAAGACAGGCCCCTGGAAGGGGCCTCGAATGGATCGCGTGGATCAGTCCTTATGGGGGAAGACCAAAATATGGATGGCAAGTTCGTGACCGGGCCACTTTAAGTCGAGATATTCATATGGAGACTGTCTACATGGACCTCAGAGGCCTGAGACCCGACGACACGGCCACATATTACTGT
>195_0
CAGGTGCACCTGGTGCAATCCGGGACTGTGATGGGGAAACCTGGGTCCTCAATGACAATCTCCTGCGAGGCTTCTGGATACACCTTCATCAATTACTTANTCCATGNGGTCCGCACGTCCCCTGGAAANGGGCTTGAGTGGATGGGATGGATAAATCCTTACGCGGGTGCCGTCAATTATGCATGGAATTTCCAGGGCAGAGTCACTCTGACTCGCNACACAGACACAGGCACAGCTTACATGGAGTTGAGTGGATTGACATCCGCCGACACGGCCGTCTATTATTGT
>313_177
GAGGTGCGCCTGGTACAATCTGGGGCAGTCTTGAAGAAGCCTGGGTCGCCAGTGAAGATTTCATGTCGGGCGTCTGGATACGATTTCCGTGAGATTTCCCTACATTGGGTCCGCCTCATTCCTGCCAGGGGCTTTGAGTGGATAGGGTGGATCAAGCCTAGGTGGGGTGCCGTCGGATATGCCCGACAACTTCAAGGCCGCGTCACTTTGACCCGANATCCGGACTGGGGCATCGGCTACATGGAACTTAGTGGACTGACGTCCGCCGACTCGGCCGAATATTTTTGT
>67_76
CAAGTGAGGTTGAGGCAGTCTGGGGCTGGGGTGAAAAAGCCTGGGGCCTCAGTGAGGGTCTCCTGCGAGGCCTCCGGATACACTTTCATCAAATACTATTTACACTGGATACGACAAGTCCCGGGGGGGAATCTTGAATGGATAGGCTGGATTAATCCTCGAGGAGGACAAGTCAATTATTCACGTCAATTTCCGGGAAAATTCATCATGACCCGAGACACGATCCGCGAGACAGCCTACCTGGATGTGCGCGGACTGACATCTGACGACACGGCCGTCTATTATTGT
>647_85
GAGGTGCGCCTGGTGCAATCTGGGGCTGTGATGAGGAAGCCTGGGTCCTCAGTGAAGATCTCATGCCGGGCTTCTGGATACAACTTTCGTGATTTTTCGATTCATTGGGTCCGCTTCAGCCCTCGATATGGCTTTGAGTGGATCGGCTGGATCAAGCCTATGTGGGGTGCCGTCAGTTATGCCCGGCAACTTCAGGGCCGCGTCGCAATGACTCGGCAATTTTCGNGGGGCACAGCCTACTTGGAATTCAGTGGACTGACTTCCGCCGACACGGCCGACTATTTTTGC
>378_154
GAGGTGCGCCTGGTACAATCTGGGACTATGATTAAGACGCCTGGGTCGTCAGTGAAAATCTCATGTCGGGCTTCTGGATACAACTTTCGTGATTACTCGATACACTGGGTCCGACTCATTCCTGACAAGGGATTTGAGTGGATAGGATGGATAAAACCTCTGTGGGGTGCCGTCAATTATGCCCGGCAATTGCAGGGCCGAGTCTCTATGACTCGANACCCGGACTGGGGCGTTGCCTACATGGAGTTCAGTGGACTGACGTCCGCCGACACGGCCGAATATTTTTGT
>770_161
CAAGTGCGCCTTGTACAATCTGGGACTCAGATGAAGAAACCTGGGTCCTCAGTGAAAATTTCGTGCGACACCTCTGGATACAACTTCGTCGATTACCTCATATATTGGTTTCGGCACATCCCTGGAAGAAATATTGAGTGGATCGGGTGGCTGAGGCCTGAGACGGGTGGTGTCAATTTTAACGGGAATTTCCGGGACAGAGTCAGGTTAAGCCGCNACACAGACAGAGGCACTGTTTATATGGAGATGAGTGGACTGACTGTCGCCGACACGGCCGTCTATTATTGC
>61_142
CAGGTTCACTTGGTACAGTCTGGCAGTGAAGTGAAGAGGCCTGGGGCCTCAGTGACAATCTCCTGCGTGACATCTGGATATGAATTTGTGGAAGTTCTCATGAATTGGGTGCGCCAGGTCCCCGGTCGGGGACTCGAGTGGATGGGCTGGATGAATCCTCGGGGGGGTGGCGTCAATTATGCCCGTCAATTTCAAGGCAAGGTGACCATGACCAGAGACATGTATCGCGACACAGCCTACCTGACACTGAGCGGTCTGACATCTGGCGACACGGCCAAATATTTTTGN
>296_171
CAGGTCCGTTTGGTGCAGTCTGGGACTCAGATAAAAACACCTGGGGCCTCAGTGACCCTGTCGTGTGGGACGTCTGGATATGACTTCATGGAGAGTCTCATAAATTGGGTGCGCCAGGAAATCGGCAAGAGATCGGAGTGGCTGGGCTGGATGAATCCGTCGGGGGGCGGTGTAAATTATTCTCGAAGATTTCAAGGGAAAGTCACCATGACGCGAGACGTGTCAAGCGACACAGCCTTCCTGACACTTCGCGACCTGACACCTGACGACACGGCCAAATACTACTGT
>990_171
CAGGTGCAGCTGGTGCAGTCTGGGGCTGAGGTGAAGAAGCCTGGGGAGTCAGTGACAGTCTCCTGCGTGGCTTCAGACTATACATTTGTGAATTTTAGGATCAATTGGGTCCGCCACATTCCCGGAAGAGGGTTTGAGTGGATGGGGAGGATAGAGCCCAGAGGAGGCGCCGTCAAGTATTCAGGGAGGCATCGCGATAGGATGTCCATGTATAGGGACACGTCTACAGACACGCTGTATATGGACCTCAGAGGACTGACATCTGGCGACACGGCCACATATTACTGT
>609_154
CAGGTGCGTCTGTCGCAGTCTGGAGGTCAGATGAGGAAGCCTGGCGAGTCGATGAGAATTTCTTGTCGGGCTTCCGGATATGAATTTATTGATTGTACACTAAATTGGATTCGCCTGGCCCCCGGAAGAAGGCCTGAGTGGATGGGATGGCTGAAGCCTCGGGGGGGGGCCGTCAACTACGCACGTCCACTTCAGGGCAGAGTGACCATGACTCGAGACGTTTACTCCGACACAGCCTTTTTGGAGCTGCGCTCGTTGACAGTAGACGACACGGCCGTCTACTTTTGT
>742_0
CAGGTGCGCCTGGTGCAATCTGGGGCTGTGATGAGGAAACCTGGGTCCTCAGTGAGAATCTCCTGCGAGACTTTTGGATACAACTTCATCGATTACTCTATACATTGGGTCCGGCACGTCCCTGGAAAGGGACTTGAATGGATGGGGTGGATGAAGCCTTCCCGGGGTGCCGTCAATTATGCCCGGAATTTTCAGGGCAGGGTCACTATGACTCGCNACACGGACAGAGGCACCGCCTACATGGAATTGACTGGACTGACATCCGCCGACACGGCCGACTATTATTGT
>284_171
NNNNNNNNNNNNNNNCAATTTGGGCCTCAAATGAAGAAGCCTGGGGACTCAGTGACAGTCTCCTGCGTGGCTTCAGACTACACATTTGTGAATTATATGATCAATTGGGTCCGCCACATTCCCGGAAGAGGGTTTGAGTGGATGGGATGGATACAGCCCAGAGGAGGCGCCGTCAATTACTCAGGGAGACTTCGCGACAGGATGTCCATGTATAGGGACACGTCTACAGACACACTATATATGGATCTGAGAGGACTGACATCTGGCGACACGGCCATATATTACTGT
>438_177
CAGGTCCGTTTGGTGCAGTCTGGGCCTCAGATAAAAACACCTGGGGCCTCAGTGACAATCTCGTGTGGGACGTCTGGATATGACTTCATGGAAAGTCTCATTAACTGGGTGCGCCAGGACATCGGCAAGGGACCAGAGTGGATGGGCTGGATAAATCCTCGGGGGGGCGGTGTTAATTATGCCCGTCAATTTCAAGGCAAGGTGACCATGACCAGAGACGTATATCGCGACACAGCCTATCTGACACTGAACGGTCTGACATATGGCGACACGGCCAGATATTTTTGT
>138_76
CAGGTGCAGCTGGTGCAGTCTGGGGCTGAGGTGAAGAAGCCTGGGGACTCAGTGAGAATGTCCTGCAAAAGCTCGGACTCGGCAATCACAAAATATTTTATACATTGGATAAGACAGGCCCCTGGAAAGGGGCTTGAGTGGATCGGGTGGATCAGCCCTTATGGGGGTAGAGGTAATTATGGATGGCAAATTCGTGACCGGGCCTCTCTGACTCGGAACATTCATATGGAAACTGTTTACATGGACCTCAGAGGCCTGAGATCCGACGACACGGCCACATATTATTGT
>56_0
CAGGTGAACCTGGTACAATCTGGGGCTGTGATGAAGAAGCCGGGGTCCTCAGTGAGAATCTCCTGCGAGGCCTCTGGATATAGCTTCGTCAATTATTTTATACACTGGATCCGACACGTCCCTGGAAAGGGACTTGAGTGGATGGGCTGGATGAACCCTTACCGGGGTGCCGTCAATTATGCATGGAATTTCCAGGGCAGAGTCACTCTGACCCGCNACACAGACACAGGCACAGCTTACATGGAGTTGAGTGGATTGACATCCGCCGACACGGCCGTCTATTATTGT
>912_171
NNNCAAGCACTTGTGCAGTCTGGGAGTCAAATGAAGAAGCCTGGGGACTCAGTGAGACTCTCCTGCCAAACCTCAGACTCGGCAATCACAAAATATTTTATACATTGGATAAGACAGGCCCCTGGAAAGGGCCTCGAATGGATCGCGTGGATCAGTCCGTATGGAGGAGCAGTTAAATATGGATGGCAAATTCGTGACCGGGCCACTTTAACTCGAAATATTCATATGGAAACAGTTTATTTGGAAGTCAGAGGCTTGCGACCCGACGACACGGCCATGTATTATTGT
>838_171
GAAGTCCGTCTGGCGCAGCCTGGATCTCTATTGAGGAAGACTGGGGACTCAGTGACGATTTCGTGCAAAGTCTCTGGCTATACATTCACAGAGAATTTCATCAATTGGGTGCGACAGGCCCCCGGAAAGGGCCTTGAATGGATGGGGTCGATGAATCCTCAGGGGGGCGGCGTTAATGGTCTTCCGAGAGTGTACGCCAGATTCACCATGACACGGGACACGTCTATCGATACAGCTTATCTGACAATCCGCGGCCTGACTCTAGACGACTCGGCCAAATATTTCTGT
>461_76
CAGGTGTATCTGGCCCAGTCTGGGGCTGAGGTGAAGAAGCCTGGGGCCTCAGTGAAGGTCTCCTGCAGGGCCTCTGAATACACCTTCACCGCCTATTATTTACACTGGATTCGACAGGCCCCGGGACAAAGGTTTGAGTGGATGGGATATATCACCCCTCAGAGTGGTTCCACACTTTATTCACAGAAGTTTCGGGACAGGGTCTCCCTGACCAGGGACACGGCCATCAGCACGGCCTTCATGGATTTGAGCGGACTGACATCTGACGACACGGCCGTTTATTATTGT
>228_171
CAAGTGCGCCTTGTACAATCTGGGACTCAGATGAAGAAACCTGGGTCCTCAGTGAAAATTTCGTGCGCCACTTCTGGATACAACTTCGTCGATTACTTCATATATTGGTTTCGGCACATCCCTGGAAGAAGTATTGAGTGGATCGGGTGGCTGAGGCCTGAGATGGGTGGTGTCAATTTTAACGGGAATTTCCGGGACAGAGTCACGTTAAGTCGCNACACAGACAGAGGCACTGTTTATCTGGAGATGAGTGGACTAACTGTCGCCGACACGGCCGTATATTATTGC
>201_171
CAAGTGCGCCTTGTACAATCTGGGACTCAGATGAAGAAACCTGGGTCCTCAGTGAAAATTTCGTGCGACACTTCTGGATACAACTTCGTCGATTACCTCATATTTTGGTTTCGGTACATCCCTGGAAGAAATATTGAGTGGATCGGGTGGCTGAGGCCTGAGATGGGTGGTGTCAATTTTAACGGGAATTTCCGGGACAGAGTCAGGTTAAGTCGCNACACAGACAGAGGCATTGTTTATATGGAGATGAGTGGACTAACTGTCGCCGACACGGCCGTATATTACTGT
>294_154
CAGGTTCAGCTGGTGCAGTCTGGAGCTGAGGTGAAGAAGCCTGGGGACTCAGTGAGACTCTCCTGTCAAACCTCAGACTCGGCAATCACAAAATATTTTATACATTGGATAAGACAGGCCCCTGGAAAGGGCCTCGAATGGATCGCATGGATCAGTCCCTATGGAGGAGGAGTTAAGTATGGATGGCAAGTTCGTGACCGGGCCACTTTAACTCGAAATATTCATATGGAAACAGTATATATGGAACTCAGAGGCCTGAGACCCGACGACACGGCCACGTACTACTGT
>534_171
CAACTTCAGCTGGTGCAGTCTGGGGCTGAGGTGAAGAAGCCTGGGGCCTCAGTGAGAATCTCGTGTGGGACGTCTGGTTATGACTTTATGGAAAGTCTCATAAACTGGGTGCGCCAAGACCCCGGCAAGGGACCAGAGTGGATGGGCTGGATGAATCCTCGGGGAGGCGGTGTCAATTATGCTCGCAGATTTCAAGGTAAAGTCACCATGGACCGGGACGTCTCAAGCGGCACAGCCTACATGACACTTCGCGGTCTGACATCTGACGACACGGCCAAGTATTACTGT
>509_171
NNNNNNNNNNNNNNNCAATCTGGACCTGCAGTGCAGAAGCCTGGGGACTCAGTGACAGTCTCCTGCGTGGCTTCAGACTATACATTTGTGAATTATAGGATCAATTGGGTCCGCCACATTCCCGGAAGAGGGTTTGAGTGGATGGGATGGATACAGCCCAGAGGAGGCGCCGTCAATTACTCAGGGAGACTTCGCGACAGGATGTCCATGTATAGGGACACGTCTACAGACACCCTATATATGGATCTGAGAGGACTGACATCTGGCGACACGGCCATATATTACTGT
>485_0
CAGGTCCGTTTGGTGCAGTCTGGGACTCAGATGAGGGAGCCTGGGGCCTCAGTGACGATGTCGTGCGGGACCTCTGGATATGAGTTCCGTGAGAATTTCATAAACTGGGTGCGACAGGCCCCCGGTAAGGGGCTTGAATGGATGGGGTGGATGAATCCTCAGGGGGGCGGCGTAAATTATGTTCAGAGATTTCAGGGCAGAGTCAGCATGACCAGGGACATGTCAACGGACACAGCCTACATGACACTTCGCGGTCTGACATCTGGCGACACGGCCAAGTATTTTTGT
>991_142
CAGGTGCACCTGCTGCAGTCTGGGGCTGAGGTGAAGAAGCCTGGGGACTCAGTGACAGTCTCCTGCGTGGCTTCAGACTACACATTTGTGAATTATATGATCAATTGGGTCCGCCACATTCCCGGAAGAGGATTTGAGTGGATGGGATGGATCCAGCCCAGAGGAGGCGCCGTCAATTACTCAGGGAGACTTCGCGACAGGATGTCCATGTATAGGGACACGTCTCGAGACATAGCATACATGGACCTGAGAGGACTGACATCTGGCGACACGGCCATATATTATTGT
>943_0
CAGGTGAACCTGGTACAATCTGGGGCTGTGATGAAGAAGCCGGGGTCCTCAGTGAGAATCTCCTGCGAGGCCTCTGGATATACCTTCGTCAATTATTTTATTCACTGGATCCGACACGTCCCTGGAAAGGGACTTGAGTGGATGGGCTGGATGAACCCTTACCGGGGTGCCGTCAAGTATCCATGGCCTTTCCAGGGCAGAGTCACCATGACTCGCNATACAGACAGAGGCACAGCCTACATGGAGCTGAGTGGACTGACACCCGCCGACACGGCCGTCTATTATTGT
>660_0
CAGGTGCGCCTGGTGCAATCTGGGACTGTGATGAGGAAACCTGGGTCCTCAGTGAGAATATCCTGCGAGACTTCTGGATACAACTTCGTCGATTTCTCTATACACTGGGTCCGTCACGTCCCTGGAAAGGGACTTGAGTGGATGGGGTGGATGAAGCCTTTCCGGGGAGCCGTCAATTATGCCCGGAATTTTCAGGGCAGGGTCACTATGACTCGCNACACGGACAGAGGCACCGCCTACATGGAATTGACTGGACTGACATCCGCCGACACGGCCGACTATTATTGT
>614_136
GAGGTGCGCCTGGTACAATCTGGGGCTGTGTTGAGGAAGCCTGGGTCCTCAGTGAAGATTTCATGCCGGGCTTCTGGATACAATTTCCGTGAAATTTCGATACATTGGGTCCGACTCATTCCTGCCAGGGGCTTTGAGTGGATAGGGTGGATAAAGCCTAGGTGGGGTGCCGTCAGTATGACTCGACAATTATCTNNNNNNNNNCAAGACCCAGACGACCCGGACTGGGGCATCGCCTACATGGAACTCAGTGGACTGACGTCCGGCGACTCGGCCGAATATTTTTGT
>874_148
CAGGTGCAACTGGTGCAGTCTGGGGCTGAGGTGGAGAAGCCTGGGGCCTCAGTGTGGGTCTCCTGCAAGGCCTCCGGATATACTTTCATCAAGTATTATTTACACTGGATACGACAAGTCCCGGGGGGGCATCCCGAATGGATAGGCTGGATTAATCCTCGAGGAGGACAGGTCAATTATTCACGTCAATTTCCGGGAAAATTCACCATGACCCGAGACACCATTCGTGAGACAGCCTACCTAGATATACTCGGACTGACATCCGACGACACGGCCGTCTATTATTGT
>128_161
CAGGTCCGTTTGGTGCAGTCTGGGCCTCAGATAAAAACACCTGGGGCCTCAGTGACAATCTCGTGTGGGACGTCTGGATATGACTTCATGGAAAGTCTCATAAACTGGGTGCGCCAGGACATCGGCAAGGGACCAGAGTGGATGGGCTGGATAAATCCTCGGGGGGGGCGTGTTAATTATGGGCACAGATTTCAAGGCAAAGTCACCATGACACGGGACGTGTCAAGCGGCACGGCCTACCTGACACTTCGCGGTCTGACATCTGACGACACGGCCAAGTATTATTGT
>93_171
GAGGTGCGCCTGGTACAATCTGGGGCTGTCTTGAAGAAGCCTGGGTCCTCAGTCAAGATTTCATGTCGGGCTTCTGGATACGATTTCCGTGAGATTTCCCTACATTGGGTCCGGCTAATTCCTGACAGGGGCTTTGAGTGGATAGGATGGATAAAGCCTAAGTGGGGTGCCGTCAGTTATGCCCGACAACTCCAAGGCCGCGTCACTTTGACTCGANACCCGGACTGGGGCATCGGCTACATGGAGTTCCGTGGACTGACGCCCGCCGACACGGCCGAATATTTTTGT
>514_177
GAGGTGCGCCTGATACAATCTGGGGCTGTGTTTAAGACGCCTGGGTCCTCAGTGAAGATCTCATGTCGGGCTTCTGGATACAACTTTCGTGATTATTCGATTCATTGGGTCCGCTTCTTCCCTGATAAGGGATTTGAGTGGATTGGATGGATAAAACCTCTGTGGGGTGCCGTCAGTTATGCCCGGCAACTTCAGGGCCGAGTCTCTATGACCCGANATCCGGACTGGGGCATCGGCTACATGGAACTTAGTGGACTGACGTCCGCCGACTCGGCCGAATATTTTTGT
>919_76
CAGGTACGCCTGGTGCAATCTGGGACTCTGATGAAGAAGCCTGGGTCCTCAGTTAGAATTTCCTGCGATGCTTCAGGATACACCTTCATCGAGTACTTTATACATTGGTTCCGACAGGTCCCTGGAGGGGGACTTGAGTGGATGGGGTGGCTCAACCCTTACGGGGGTGCCGTCAACTATGCATGGAATTTCCAGGGCAGAGTCAGTGTGACCCGCNACACAGACGCAGCCACAATTTACTTGGACCTGAGTGGCTTGAGTCCTGCCGACACGGCCGTCTATTATTGT
>1010_142
AGGGTCCGTCTGGTGCAGCCTGGGACTCAGGTGAAGAAGCCTGGGGACTCAGTGACGATTTCGTGCAGAGTCTCTGGATATACATTCACTGAGAACTTCATCAATTGGGTGCGCCAGGCCCCCGGAAAGGGCCTTGAATGGATGGGGTCGATGAATCCTCAGGGGGGCGGCGTTAATGGTCTTCCGAGAGTGTACGCCAGATTCAGTATGACACGGGACACTTCAATCGACACAGCCTATCTGACAGTCCGCGGCCTGACTCTTGACGACACGGCCAAATATTTCTGT
>1011_148
GAGGTGCGCCTGGTACAATCTGGGGCTGTGATTAAGACGCCTGGGTCCTCAGTGAAGATCTCATGTCGGGCTTCTGGATACAACTTTCGTGATTATTCGATTCATTGGGTCCGACTCATTCCTGACAAGGGATTTGAGTGGATAGGATGGATAAAACCTCTGTGGGGTGCCGTCGGTTATGCCCGGCAACTTCAGGGCCGAGTCTCTATGACTCGACAATTTTCTNGGGGCACAGCCTACTTAGAATTCAGTGGACTGACGTCCGCCGACACGGCCGACTATTTCTGC
>979_76
NNNGGGCGACTGAAGCAATTTGGGCCTCAAGTGAAGAAGCCTGGGGCCTTTGTGACAGTCTCCTGCGTGGCTTCAGACTACACATTTGTAAACTACTTCATTAATTGGGTCCGTCACATTCCCGGAAAAGGGTTTGAGTGGATGGGATGGATAAATCCCAGAGGAGGCTCCGTAAATTACTCAGGGAGATTTCGCGACAGGATGTCCATGTATAGGGACACGTCCACAGACACAGCATATATGGACTTGAGGGGACTGACATCTGCCGACACGGCCACATATTTTTGT
>132_148
CAGGGGCGACTGAAGCAATTTGGGCCTCAGGTGAAGAGGCCTGGGGAGTCAGTGACAGTCTCCTGCGTGTCTTCAGACTACACATTTGTGAATTATATGATCAATTGGGTCCGCCACATTCCCGGAAGAGGGTTTGAGTGGATGGGATGGATACAGCCCAGAGGAGGCGCCGTCAATTACTCAGGGAGACTTCGCGACAGGATGTCCTTGTATAGAGACACGTCTAGAGACACATTATATATGGACCTGAGAGGACTGACATCTGGCGACACGGCCATATATTATTGT
>309_148
CAGGTGCAACTGGTGCAGTCTGGGGCTGAGGTGAAGAAGCCTGGGGCCTCAATGAAGGTCTCCTGCGAGGCCTCTGGATACACCTTCACCGCCTACTATATGCACTGGGTGCGACAGGCCCCTGGACAAGGACTTGAGTGGATGGGGTGGATCAACCCTAACAGCGGTGCCACAAATTCTGCACAGAAATTTAAGGGCAGGGTCACCATGACCAGGGACACGTCCATCAGTACAGCCTACATGGAAGTGAGTGGACTGAGATCTGACGACACGGCCATGTATTATTGT
>325_171
GAGGTGCGCCTGGTACAATCTGGGGCTGTCTTGAAGAAGCCTGGGTCGTCAGTGAAGATTTCATGTCGGGCTTCTGGATACGATTTCCGTGAGATTTCCCTACATTGGGTCCGCCTCATTCCTGCCAGGGGCTTTGAGTGGATAGGGTGGATAAAGCCTAGATGGGGTGCCGTCGGTTATGCCCGACAATTATCTNNNNNNNNNCAAGACCCATACGACCCGGACTGGGGCATCGGCTACATGGAACTCAGTGGACTGACGTCCGCCGATTCGGCCGAATATTTTTGT
>549_161
CAGGGGCGACTGAAGCAGTTTGGGCCTCAAATGAAGAAGCCTGGAGACTCAGTGACAGTCTCCTGCGTGGCTTCAGACTATACATTTGTGAATTATATGATCAATTGGGTCCGCCAGATTCCCGGAAGAGGGTTTGAGTGGATGGGATGGATACAGCCCAGAGGAGGCGCCGTCAATTACTCAGGGAGACTTCGCGACAGGATGTCCATGTATAGAGACACATCGACAGACACACTATATATGGACTTGAGACGACTGACATCTGGCGACACGGCCACATATTATTGT
>950_85
CAGGTCCAGCTGGTGCAGTCTGGGGCTGAGGTGAAGAAGCCTGGGTCCTCAGTGAAGATCTCATGTCGGGCTTCTGGATACAATTTTCGTGAATATTCGATACATTGGGTCCGACTCATTCCTGGCAAGGGATTTGAGTGGATAGGGTGGATTAAGCCTCTGTGGGGTGCCGTCGGTTATGCCCGGCAACTTCAGGGCCGGGTCGCTATGACTCGANACCCGGACTGGGGCATAGCCTACATGGAATTCAGTGGACTGACGTCCGCCGACACGGCCGAATATTTTTGT
>354_154
CAAGTACGCCTTGTACAATCTGGGACTCAGATGAAGAAACCTGGGTCCTCAGTGAAAATTTCGTGCGACACTTCTGGATACAACTTCGTCGATTACCTCATATATTGGTTTCGGCACATCCCTGGAAGAAATATTGAGTGGATCGGGTGGCTGAGGCCTGAGAGGGGTGGTGTCAACTTTAACGGGAATTTCCGGGACAGAGTCACGTTGACCCGCNACACAGACAGAGGCACTGTTCATATGGAGATGAGTGGACTAAGTGTCGCCGACACGGCCGTGTATTATTGT
>368_161
CAGGTGCAGCTGGTGCAGTCTGGGGCGGAGGTGAAGAAGCCTGGGGACTCAGTGAGACTTTCCTGCCAAACTTCAGACTCGAGAATTACAAAATATTTTATACATTGGATAAGACAGGCCCCTGGAAAGGGCCTCGAATGGATCGCGTGGATCAGTCCATATGGAGGAAGTCCCAAATATGGATGGCAAATTCGTGACCGGGCCACTCTAAGTCGAGACATTCATATGGAGACAGTCTACATGGACCTCAGAGGCCTGAGGCCCGACGACACGGCCACATATTATTGT
>780_0
CGGGTGCACCTGGTGCAGTCTGGGACTGTGATGAAGAAACCCGGGTCCTCAGTGACAATCTCCTGCGAGGCTTCTGGATACACCTTCATCGATTACTTTATCCACTGGGTCCGACACGTCCCTGAAAAGGGACTTGAGTGGATGGGATGGATAAATCCTTACGCGGGTGCCGTCAATTATGCATGGAATTTCCAGGGCAGAGTCACTCTGACCCGCNACACAGACACAGGCACAGCTTACATGGAGTTGAGTGGATTGACATCCGCCGACACGGCCGTCTATTATTGT
>909_154
CAGGGGCGACTGAAGCAATTTGGGCCTCAAGTGAAGAAGCCTGGGGACTCAGTGACAGTCTCCTGCGTGGCTTCAGACTATACATTTGTGAATTATATGATCAATTGGGTCCGCCACATTCCCGGAAGAGGGTTTGAGTGGATGGGATGGATACAGCCCAGAGGAGGCGCCGTCAATTACTCAGGGAGACTTCGCGACAGGATGTCCATGTACAGGGACACGTCTACAGACACACTATATATGGACCTGAGAGGACTGACATCTGGCGACACGGCCATATATTATTGT
>564_154
CAGGTGCAGCTGGTGCAGTCTGGGAGTCAAATGAAGAAGCCTGGGGACTCAGTGAGACTTTCCTGTCAAACTTCAGACTCGAGAATCACAAAATATTTTATACATTGGGTAAGACAGGCCCCTGGAAAGGGCCTCGAATGGATCGCGTGGATCAGTCCCTATGGAGGAGGAGTTAAGTATGGATGGCAAGTTCGTGACCGGGCCACTTTAACTCGAAATATTCATATGGAGACAGTATATATGGAGCTCAGAGGCCTGAGACCCGACGACACGGCCACATATTACTGT
>513_148
GAGGTGCGCCTGGTACAATCTGGGTCTGTGATTAAGACGCCTGGGTCCTCAGTGAAGATCTCATGTCGGGCTTCTGGATACAACTTTCGTGATTATTCGATACATTGGGTCCGACTCATTCCTGACAAGGGATTTGAGTGGATAGGATGGATAAAGCCTCTGTGGGGTGCCGTCAGTTATGCCCGGCAACTTCAGGGCCGAGTCTCTATGACTCGANACCCGGACTGGGGCGTTGCCTACATGGAATTCAGTGGACTGACGTCCGCCGACACGGCCGAGTATTTTTGN
>297_171
CAAGTGCGCCTTGTACAATCTGGGACTCAGATGAAGAAACCTGGGTCCTCAGTGAAAATTTCGTGCGACACTTCTGGATACAACTTCGTCGATTACCTCATACATTGGTTTCGGCACATCCCTGGGAAAAATCTTCAGTGGATCGGGTGGCTGAGGCCTGAGAACGGTGGTGTCAATTTTAACGGAAATTTCCGGGACAGAGTTACATTAAGCCGCNACACAGACAGAGGCACTGTTTATATGGAGATGAGAGGACTGAGTGTCGCCGACACGGCCGTGTATTATTGT
>725_154
CAAGTGCGACTGTCGCAGTCTGGAGGTCAGATGAAGAAGCCTGGCGAGTCGATGAGAATTTCTTGTCGGGCTTCGGGATATGAATTTATTAATTGTCCAATAAATTGGATTCGGCTGGCCCCCGGAAAAAGGCCTGAGTGGATGGGATGGATGAAGCCTAGGGGGGGGGCCGTCAGTTACGCACGTCAATTTCAGGGCAGAGTGACCATGACTCGAGACATGTATTCCGAGACAGCCTTTTTGGAGCTCCGTTCCTTGACAACCGACGACACGGCCATGTATTTCTGT
>495_85
NNNCAAGCACTTGTGCAGTCTGGGAGTCAAATGAAGAAGCCTGGGGACTCAGTGAGACTTTCCTGCAAAACTTCGGACTCGGCAATTACAAAATATTTTATACATTGGATAAGACAGGCCCCTGAAAAGGGCCTTGAGTGGATTGCGTGGATCAGCCCTTATGGGGGAAGAGTTAATTATGGATGGCAAATTCGTGACCGGGCCTCTCTAACTCGGAACATTCATATGGAAACTGTTTACATGGACCTCAGAGGCCTGAGATCCGACGACACGGCCACATATTACTGT
>974_0
CAGGTTCGTCTGCGACAATCTGGACCTGAAGTGAGGAAGCCTGGGTCCTCAGTGAGAATCTCCTGCGAGGCTTCTGGATACACCTTCATCGATTACTTCATCCACTGGGTCCGACACGTCCCTGAAAAGGGATTTGAGTGGATGGGATGGATAAATCCTTACGCGGGTGCCGTCAATTATGCATGGAATTTCCAGGGCAGAGTCACTCTGACCCGCNACACAGACACAGGCACAGCTTACATGGAGTTGAGTGGATTGACATCCGCCGACACGGCCGTCTATTATTGT
>755_161
NNNCAAGCACTTGTGCAGTCTGGGAGTCAAATGAAGAAGCCTGGGGACTCAGTGAGACTCTCCTGTCAAACCTCAGACTCTCGGATTACAAAATATTTTATACATTGGATAAGACAGGCCCCTGGAAAGGGCCTCGAATGGATCGCTTGGATCAGTCCCTATGGAGGAGCAGTCAAATATGGATGGCAAATTCGTGACCGGGCCACTTTAACTCGAAATATTCATATGGAAACAGTTTATATGGACCTCAGAGGCCTGAGACCCGACGACACGGCCACATATTATTGT
>268_161
CAGGTGCGCCTGGTCCAATCTGGGCCTGTCATGAGGAAGCCTGGGTCCTCGATGAAAATCTCATGCGCGACTTCTGGATACAACTTTCGTGACTTTTCGATTCATTGGGTCCGTTTCAACCGTCGATATGGCTTTGAGTGGATCGGCTGGCTCAAGCCTCTGTGGGGTGCCGTCAGTTATGCCCGCCAACTTCAGGGCCGTGTCTCAATGACTCGAGTCTTTTCTNGGGGCACAGCCTACTTGGAATTCAGTGGACTGACGTCCGCCGACACGGCCGACTATTTCTGC
>948_177
GAGGTGCGCCTGGTACAGTCTGGGGCTGTCTTGAAGAAGCCTGGGTCCTCAGTGAAGATTTCATGTCGGGCTTCTGGATACGATTTCCGTGAGATTTCACTACATTGGGTCCGGCTCATTCCTGGCAGGGGCTTTGAGTGGATAGGGTGGATAAAGCCTAGGTGGGGTGCCGTCAGTTATGCCCGACAACTTCAAGGCCGCGTCACTTTGACTCGANACCCGGACTGGGGCATCGGCTACATGGAACTCAGTGGACTGACGTCCGCCGATTCGGCCGAATATTTTTGT
>252_136
NNNCAAGCACTTGTGCAGTCTGGGAGTCAAATGAAGAAGCCTGGGGACTCAGTGAGACTTTCCTGCCAAACCTCAGACTCGGCGATCACAAAATATTTCATACATTGGATAAGACAGGCCCCTGGAAAGGGCCTCGAATGGATCGCGTGGATCAGTCCTTATGGGGGAAGAGTGAATTATGGATGGCAAGTTCGTGACCGGGCCACTCTAACTCGGAATATTCATATGGAAACAGTTTACCTGGACCTCAGAGGCCTGAGAACCGACGACACGGCCACATATTATTGT
>21_154
GAGGTGCGCCTGGTACAATCTGGGGCTGTGTTGAAGAAGCCTGGGTCCTCAGTGAAGATTTCATGTCGGGCTTCTGGATACAATTTCCGTGAGATTTCGCTACATTGGGTCCGGCTCATTCCTGCCAGGGGCTTTGAGTGGATAGGGTGGATAAAGCCTAGGTGGGGTGCCGTCAGTTATGCCCGCCAACTTCAGGGCCGCGTCTCAATGAGTCGACTATTTTCTNGGGGCACAGCCTACTTGGAATTCAGTGGACTGACGTCCGCCGACACGGCCGACTATTTCTGC
>1013_154
NNNCAAGCACTTGTGCAGTCTGGAAGTCAAATGAAGAAGCCTGGGGACTCAGTGAGACTTTCCTGCCAAACTTCAGACTCGAGAATCACAAAATATTTTATACATTGGGTCAGACAGGCCCCTGGAAAGGGCCTCGAATGGATCGCGTGGATTAGTCCTTATGGGGGAAGCCCTAAATATGGATGGCAAGTTCGTGACCGGGCCACTCTAAGTCGAAATATTCATATGGAGACTGTCTACATGGACCTCAGAGGCCTGAGATCCGACGACACGGCCACATATTATTGT
>569_161
CAGGTCCAGCTGGTACAATCTGGGGCTGAGGTGAAGAAGCCCGGGGCCTCAGTGCGGGTCTCCTGCGAGGCCTCCGGATATACTTTCATCAAATACTATTTACACTGGATACGACAAGTCCCGGGGGGCCATCCCGAATGGATAGGCTGGATTAACCCTCGAGGAGGACAAGTCAATTATTCACGTCAATTTCCGGGAAAATTCAGCATGACCCGAGACACGATTCGTGAGACAGCCTATTTAGATGTACGCGGACTGACATCCGACGACACGGCCGTCTATTATTGT
>680_76
CAAGTGAGGTTGAGGCAGTCTGGGGCTGGGGTGGAAAAGCCTGGGGCCTCAGTGAGGGTCTCCTGCGAGGCCTCCGGATACACTTTCATCAAATACTATTTACACTGGATACGACAAGTCCCGGGGGGCGATCTTGAATGGATAGGTTGGATTAATCCTCGAGGAGGACAAGTCAATTATTCTCGTCAATTTCCGGGAAAATTCACCATGACCCGAGACACGATCCGCGAGACAGCCTTCCTAGATGTGCGCGGACTGACATCTGACGACACGGCCGTCTATTATTGT
>879_154
GAGGTGCGCCTGATACAATCTGGGGCTGTCTTGAGGAAGCCTGGGTCTTCAGTGAAGATTTCATGCCGGGCTTCTGGATACAATTTCCGTGAAATTTCGCTACATTGGGTCCGACTCATTCCCGCCAAGGGCTTCGAGTGGATAGGGTGGATCAAGCCTAGGTGGGGTGCCGTCGGTTATGCCCGACAACTTCAGGGCCGCGTCACTCTGACTCGANACCCGGACTGGGGCATCGGCTACTTGGAACTCAGTGGACTGACGTCCGCCGATTCGGCCGAATATTTTTGT
>42_177
CAGGTCCGTTTGATGCAGTCTGGGACTCAGATAAAAAGTCCTGGGGCCTCAGTGAGAATCTCGTGTGGGACGTCTGGGTATGACTTTATGGAAAGTCTCATAAACTGGGTGCGCCAAGACCCCGGCAAGGGACCAGAGTGGATGGGCTGGATGAATCCTCGGGGAGGCGGTGTCAATTATGCTCGCAGATTTCAAGGTAAAGTCACCATGGACCGGGACGTCTTAAGCGGCACAGCCTACATGACACTTCGCGGTCTGACACCTGACGACACGGCCAAGTATTTCTGT
>10_154
GAGGTGCGCCTGGTACAATCTGGGGCTGTGTTGAAGAAGCCTGGGTCCTCAGTGAAGATTTCATGTCGGGCTTCTGGATACAATTTCCGTGAGATTTCGCTACATTGGGTCCGGCTCACTCCTGCCAGGGGCTTTGAGTGGATAGGGTGGATAAAGCCTAGGTGGGGTGCCGTCGGTTATGCCCGACAACTTCAAGGCCGCGTCACTTTGACTCGANACCCGGACTGGGGCATCGCCTACATGGAACTCAGTGGACTGACGTCCGCCGATTCGGCCGAATATTTTTGT
>469_0
CAGGTGCGCCTGGTGCAATCTGGGGCTGTGATGAGGAAACCTGGGTCCTCAGTGAGAATCTCCTGCGAGACTTTTGGATACAACTTCATCGATTACTCTATACATTGGGTCCGGCACGTCCCTGGAAAGGGACTTGAATGGATGGGGTGGATGAAGCCTTCCCGGGGTGCCGTCAATTATGCCCGGAATTTTCAGGGCAGGGTCACTATGACTCGCNACACGGACAGAGGCACCGCCTACATGGAATTGACTGGACTGACATCCGCCGACACGGCCGACTATTATTGT
>39_171
NNNCAAGCACTTGTGCAGTCTGGGAGTCAAATGAAGAAGCCTGGGGACTCAGTGAGAATTTCCTGTCGAACCTCAGATTCGAAAATTACAAAATATTTTATACATTGGGTAAGACAGGCCCCCGGAAAGGGCCTCGAGTGGATCGCGTGGATCAGCCCTTATGGGGGAGCACCGAAATATGGATGGCAAATTCGTGACCGGGCCACTCTAAGTCGAGATATTCATATGGAGACTGTCTACATGGACCTCAGAGGCCTGAGACCCGACGACACGGCCACATATTACTGT
>764_177
GCAGTCCGCCTGGTGCAGTCTGGGACACAGATGAAGGAGCCTGGGGCGTCAGTGACTATCTCCTGCGTGACGTCTGGATATGAATTTGTGGAGGTTCTCATAAATTGGGTGCGGCAGGTCCCCGGTCGGGGACCCGAGTGGATGGGCTGGATGAATCCTCGGNNNNNNGGGGCGGCGTCAATATGCCGTCATTCAGGCAAGGTGACCATGACCAGAGACGTATATCGCGACACAGCCTATCTGACACTGAACGGTCTGACATATGGCGACACGGCCAGATATTTTTGT
>148_177
CAGGGGCGACTGAAGCAATTTGGGCCTCAAGTGAAGAAGCCTGGGGACTCAGTGACAGTCTCCTGCGTGGCTTCAGACTATACATTTGTGAATTATATGATCAATTGGGTCCGCCACATTCCCGGAAGAGGGTTTGAGTGGATGGGATGGATACAGCCCAGAGGAGGCGCCGTCAATTACTCAGGGAGACTTCGCGACAGGTTGTCCTTCTATCGGGACACGTCTAGAGACACATTATATATGGACCTGAGAGGACTGACATCTGGCGACACGGCCATATATTATTGT
>458_171
GAGGTCCGTCTGGCGCAACCTGGATTTCTGTTGAGGAAGACGGGGGACTCAGTGACGATTTCGTGCAAAGTCTCCGGCTACACATTCACAGAGAATTTCATCAATTGGGTGCGGCAGGCCCCCGGAAAGGGCCTTGAATGGATGGGGTGGATGAATCCTCAGGGGGGCGGCGTTAATGGTCTTCCGAGAGTGTACGCCAGATTTATCATGACACGGGACACGTCTATCGACACAGCTTATCTGACAATCCGCGGCCTGACTCTAGACGACTCGGCCAAATATTTCTGT
>751_136
CAGGGGCGACTGAAGCAATTTGGGCCTCAAGTGAAGAAGCCTGGGGACTCAGTGACAGTCTCCTGCGTGGCTTCAGACTACACATTTGTGAATTATATGATCAACTGGGTCCGCCACATTCCCGGAAGAGGGTTTGAGTGGATGGGATGGATAAAGCCCAGAACAGGCGCCGTCAATTACTCAGGGAGACTTCGCGACAGAATGTCCTTGTATAGGGACACGTCTAAAGACATAGCATACATGGACCTGAGAGGACTGACATCTGGCGACACGGCCATATATTATTGT
>820_171
GAAGTCCGTCTGGCGCAACCTGGATTTCTGTTGAAGAAGACTGGGGACTCAGTGACGATTTCGTGCAAAGTCTCCGGCTACACATTTACAGAGAATTTCATCAATTGGGTGCGGCAGGCCCCCGGAAAGGGCCTTGAATGGATGGGGTGGATGAATCCTCAGGGGGGCGGCGTTAATGGTCTTCCGAGAGTGTACGCCAGATTCACCATGACACGGGACACGTCTATCGACACAGCTTATCTGACAATCCGCGACCTGACTCTAGACGACTCGGCCAAATATTTCTGT
>918_161
CAGGTCCGCTTGGTGCAGTCTGGGGCTCAGATAAAACCACCTGGGGCCTCAGTGACATTGTCGTGTGGGACATCTGGATATGATTTCATGGAGAATCTCATAAATTGGGTGCGCCAGGACATCGGCAAGGGACCAGAGTGGCTGGGCTGGATGAATCCTCGGGGGGGCGGTGTTAATTATGCACACAGATTTCAAGGAAAAGTCACCATGACGCGTGACGTGTCAAGCGGCACGGCCTACCTGGCACTTCGCGGTCTGACATCTGACGACACGGCCAAGTATTACTGT
>102_177
GAGGTGCGCCTGGTACAGTCTGGGGCTGTCTTGAAGAAGCCTGGGTCCTCAGTGAAGATTTCATGTCGGGCTTCTGGATACGATTTTCGTGAGATTTCACTACATTGGGTCCGGCTCATTCCTGGCAGGGGCTTTGAGTGGATAGGGTGGATAAAGCCTAGGTGGGGTGCCGTCAGTTATGCCCGACAACTTCAGGGCCGCGTCTCAATGAGTCGACTCTTTTCTNGGGGCACAGCCTACTTGGAATTCAGTGGGCTGACGTCCACCGACACGGCCGACTATTTCTGC
>278_161
CAGGTCCGTTTGATGCAGTCTGGGACTCAGATAAAAAGTCCTGGGGCCTCAGTGAGAATCTCATGTGGGACGTCTGGATATGACTTTATGGGGAGTCTCATTAATTGGGTGCGCCAAGACCCCGGCAAGGGACCAGAGTGGATGGGCTGGATGAATCCTCGGGGAGGCGGTGTGAATTATGCTCGCAGATTTCAAGGTAAAGTCACCATGGACCGGGACGTCTCAAGCGGCACAGCCTACATGACACTTCGCGGTCTGACATCTGACGACACGGCCAAGTATTATTGT
>1012_148
GCAGTCCGCCTGGTGCAATCTGGGACACAAATGAAGGAACCTGGGGCCTCAGTGACAATCTCCTGCGTGACATCTGGATATGAATTTGTGGAAGTTCTCATGAATTGGGTGCGCCAGGTCCCCGGTCGGGGACTCGAGTGGATGGGCTGGATGAATCCTCGGGGGGGTGGCGTCAATTATGCCCGTCAATTTCAAGGCAAGGTGACTATGACCAGGGACATGTATCGCGACACAGCCTACCTGACAGTGAGTGGTCTGACATCTGGCGACACGGCCAAATATTTTTGN
>430_154
CAAGTGCGCCTTGTACAATCTGGGACTCAGATGAAGAAACCTGGGTCCTCAGTGAAAATTTCGTGCGACACTTCTGGATACAACTTCGTCGATTACCTCATATATTGGTTTCGGCACATCCCTGGAAGAAATATTGAGTGGATCGGGTGGCTGAGGCCTGAGAGGGGTGGTGTCAATTTTAATGGGAATTTCCGGGACAGAGTCATTCTGACCCGTNACACAGACAGAGGCACTGTTTATATGGAGTTGAATGGATTATCTGTCGCCGACACAGCCGTTTATTATTGT
>352_0
CAGGTCCGTTTGGTGCAGTCTGGGACTCAGATGAGGGAGCCTGGGGCCTCAGTGAGGGTCTCCTGCGAGGCCTCTGGATACACATTCATCAAATACTTTTTACACTGGATACGACAGGCCCCGGGGGGGGGTCTTGAATGGATAGGCTGGATTAACCCTCGAGGAGGACAAGTCAATTATTCACGTCGATTTCCGGGAAAATTCACCATGACCCGAGACACAATACGCGAGACAGCCTATTTGGATTTGCGCGGACTGACATCTGACGACACGGCCGTCTATTATTGT
>477_154
NNNCAAGCACTTGTGCAGTCTGGGAGTCAAATGAAGAAGCCTGGGGACTCAGTGAGGCTCTCCTGCCAAACCTCAGACTCGGCGATCACAAAATATTTTATACATTGGATAAGACAGGCCCCTGGAAAGGGCCTCGAATGGATCGCGTGGATCAGTCCCTATGGAGGAGGAGTTAAGTATGGATGGCAAGTTCGTGACCGGGCCACTTTAACTCGAAATATTCATATGGAAATAGTGTATATGGAAATAAGAGGCCTGAGACCCGACGACACGGCCACATATTACTGT
>143_154
NNNCAAGCACTTGTGCAGTCTGGGAGTCAAATGAAGAAGCCTGGGGACTCAGTGAGACTCTCCTGCCAAACCTCAGACTCGGCGATCACAAAATATTTTATACATTGGATAAGACAGGCCCCTGGAAAGGGCCTCGAATGGATCGCGTGGATCAGTCCCTATGGAGGAGGAGTTAAATATGGATGGCAAGTTCGTGACCGGGCCACTTTAAACCGAAATATTCATATGGAAACAGTGTATATGGAACTCAGAGGCCTGAGACCCGACGACACGGCCACATATTACTGT
>568_154
GAGGTGCGCCTGGCACAATCTGGGACTGTCATTAAGAAGCCTGGGTCCTCAGTGAAGATCTCATGTCGGGCTTCTGGATACAATGTCCGTGAATATTCCATACATTGGGTCCGATTCATTCCGGAGAAGGGATTTGAGTGGATAGGATGGATAAAACCTCTATGGGGTGCCGTCAGTTATGCCCGCCAACTTCAGGGCCGAGTCTCTATGACTCGANACCCGGACTGGGGCGTTGCCTACATGGAGTTCAGTGGACTGACGTCCGCCGACACGGCCGAATATTTTTGT
>687_161
NNNCAGGCACTTGTGCAGTCTGGGAGTCAAATGAAGAAGCCTGGGGACTCAGTGAGACTCTCCTGCCAAACCTCAGACTCGGCGATCACAAAATATTTTATACATTGGATAAGACAGGCCCCTGGAAAGGGCCTCGAATGGATCGCGTGGATCAGTCCCTATGGAGGAGGAGTTAAGTATGGATGGCAAGTTCGTGACCGGGCCACTTTGACTCGAAATATTCATATGGAAACAGTGTATATGGAAGTCAGAGGCCTGAGANNNCCCGAGACGGCCACATATTACTGT
>257_154
GAAGTGCGCCTGATTCAATCTGGGAGTGCGATGAAGAAGCCGGGGTCGTCAGTGAAGATCTCATGTCGGGCCTCTGGATACAATTTTCGTGAATATTCGATACATTGGGTCCGACTGATTCCTGGCAGGGGACTTGAGTGGATAGGGTGGATAAAGGGTATGTGGGGAGCCGTCAATTATGCCCGGCAACTTCAGGGCCGAGTCTCTATGACTCGANACCCAGACTGGGGCGTCGCCTACCTGGAATTCAGTGGACTGACGTCCGCCGACACGGCCGAATATTTTTGT
>73_154
NNNCAAGCACTTGTGCAATCTGGGAGTCAAATGAAGAAGCCTGGGGACTCAGTGAGGCTCTCCTGTCAAACCTCAGACTCGGCGATCACAAAATATTTTATACATTGGATCAGACAGGCCCCTGGAAAGGGCCTCGAATGGATCGCGTGGATCAGTCCCTATGGAGGAGGAGTTAAATATGGATGGCAAGTTCGTGACCGGGCCACTTTAACTCGAAATATTCATATGGAGACAGTATATATGGAGCTCAGAGGCCTGAGACCCGACGACACGGCCACATATTACTGT
>654_136
GCAGTCCGCCTGGTGCAGTCTGGGACGCAGATGAAGGAGCCTGGGGCCTCAGTGACAATCTCCTGCGTGACGTCTGGATATGAATTTGTGGAGGTTCTCATAAATTGGGTGCGCCAGGTCCCCGGTCGGGGACTCGAGTGGATGGGCTGGATGAATCCTCGGGGGGGCGGCGTGAATTATGCCCGTCAATTTCAAGGCAAGGTGACCATGACCAGGGACGTGTATCGCGACACAGCCTACCTGACACTGAGCGGTCTGACATCTGGCGACACGGCCAGATATTTTTGN
>164_171
CAGGGGCGACTGAAGCAATTTGGGCCTCAGGTGAAGAAGCCTGGGTCCTCAGTGAAGATTTCATGTCGGGCTTCTGGATACGATTTCCGTGAGATTTCCCTACATTGGGTCCGGCTCATTCCTGCCAGGGGCTTTGAGTGGATAGGATGGATAAAGCCTAGGTGGGGTGCCGTCGGTTATGCCCGACAACTTCAAGGCCGCGTCTCTTTGAGTCGANACCCGGACTGGGGCATCGCCTACATGGAACTCAGTGGACTGACGTCCGCCGATTCGGCCGAATATTTTTGT
>446_171
CAAGTGCGCCTTATACAATCTGGGGCTCAAATGAAGAAGCCTGGGTCCTCAGTGAAAATCTCCTGTGACACTTCTGGATACAAGTTCGTCGATTTCTTCATATATTGGTTTCGCCATGTCCCTGGAAGAGAGATTGAGTGGATCGGGTGGCTGAGGCCCGACGGGGGTGGCGTCAATTTTAATGGGAATTTCCGGGACAGAGTCACTCTGACCCGCNACACAGACAGAGGCAGTGTTTATATGGAAATAAGAGGACTAAGAGTTGCTGACACGGCCGTCTATTATTGT
>462_171
CAGGGGCGACTGAAGCAATTTGGGCCTCAAGTGAAGAAGCCTGGGGACTCAGTGACAGTCTCCTGCGTGGCTTCAGACTATACATTTGTGAATTATATGATCAATTGGGTCCGCCACATTCCCGGAAGAGGGTTTGAGTGGATGGGATGGATACAGCCCAGAGGAGGCGCCGTCAATTACTCAGGGAGACTTCGCGACAGGCTTTCCTTCTATAGGGACACGTCTAGAGACACATTATATATGGACTTGAGAGGACTGACATCTGGCGACACGGCCATATATTATTGT
>463_161
NNNCAAGCACTTGTGCAGTCTGGGAGTCAAATGAAGAAGCCTGGGGACTCAGTAAGACTCTCCTGCCAAACCTCAGACTCGGCGATCACAAAATATTTTATACATTGGATAAGACAGGCCCCTGGAAAGGGCCTCGAATGGATCGCGTGGATCAGTCCCTATGGAGGAGCAGTTAATTATGGATGGCAAGTTCGTGACCGGGCCACTTTAACTCGAAATATTCATATGGATATAGTATATATGGAGCTCAGAGGCCTGAGACCCGACGACACGGCCACATATTATTGT
>490_161
GAGGTGCGCCTGGTACAATCTGGGACTGTGATTAAGACGCCTGGGTCCTCAGTGAAGATCTCATGTCGGGCTTCTGGATACAACTTTCGTGATTACTCGATTCATTGGGTCCGACTCATTCCTGACAAGGGATTTGAGTGGATAGGATGGATAAAACCTCTATGGGGTGCCGTCAGTTATGCCCGGCAACTGCAGGGCCGAGTGTCTATGACTCGANACCCGGACTGGGGCGTTGTCTACATGGAATTTCGTGGACTGACGTCCGCCGACACGGCCGAATATTTTTGT
>689_85
CAGGTGCGCCTGGTCCAATCTGGGCCTGTGATGAGGAAGCCTGGGTCCTCAATGAAGATCTCATGCGGGACTTCTGGATACAACTTTCGTGATTTTTCGATTCATTGGGTCCGCTTCAGCCCTCGGTTTGGCTTTGAGTGGATCGGCTGGATCAAGCCTATGTGGGGTGCCGTCAGTTATGCCCGGCAACTTCAGGGCCGCGTCGCAATGACTCGCCAATTCTCGNGGGGCACAGCCTACTTGGAGTTCAGTGGACTGACGTCCGCCGACACGGCCGACTATTTTTGC
>547_171
GAGGTGCGCCTGGTACAATCTGGGTCTGTGATTAAGACGCCTGGGTCCTCAGTGAAGATCTCATGTCGGGCTTCTGGATACAACTTTCGTGATTACTCGATTCATTGGGTCCGCCTCATTCCTCACAAGGGATTTGAGTGGATTGGATGGATAAAACCTCTGTGGGGTGCCGTCAATTATGCCCGGCAACTTCAGGGCCGAGTCTCTATGACTCGANACCCGGACTGGGGCATTGCCTACATGGAGTTCAGTGGACTGACGTCCGCCGACACGGCCGAATATTTTTGN
>867_148
CAGGGGCGACTGAAGCAATTTGGGCCTCAGGTGAAGAGGCCTGGGGAGTCAGTGACAGTCTCCTGCGTGTCTTCAGACTACACATTTGTGAATTATATGATCAATTGGGTCCGCCACATTCCCGGGAGAGGATTTGAGTGGATGGGATGGATGAACCCCAGAACAGGCGCCGTGAATTATTCAGGGAGACTTCGCGACAGGATGTCCATGTATAGGGACACATCAACAGACACATCATACATGGACCTGAGAGGACTGACATCTGTCGACACGGCCACATATTATTGT
>175_0
CAGGTGCGCCTGGTGCAATCTGGGGCTGTGATGAGGAAACCTGGGTCCTCAGTGAGAATCTCCTGCGAGACTTTTGGATACAACTTCATCGATTACTCTATACATTGGGTCCGGCACGTCCCTGGAAAGGGACTTGAATGGATGGGGTGGATGAAGCCTTCCCGGGGTGCCGTCAATTATGCCCGGAATTTTCAGGGCAGGGTCACTATGACTCGCNACACGGACAGAGGCACCGCCTACATGGAATTGACTGGACTGACATCCGCCGACACGGCCGACTATTATTGT
>892_154
CAAGTGCGCCTTGTACAATCTGGGACTCAGATGAAGAAACCTGGGTCCTCAGTGAAAATTTCGTGCGACACTTCTGGATACAACTTCGTCGATTATCTCATATATTGGTTTCGGCACATCCCTGGAAGAAATATTGAGTGGATCGGGTGGCTGAGGCCTGAGAGGGGTGGTGTCAATTTTAACGGGAATTTCCGGGACAGAGTAACGTTGACCCGCNACACAGACAGAGGCACTGTTCATATGGAGTTGAGTGGACTAACTGTCGCCGACACGGCCGTGTATTATTGT
>533_76
CAGGGGCGACTGAAGCAATTTGGGCCTCAAGTGAAGAGGCCTGGGGCCTCAGTGACAGTCTCCTGCGTGGCTTCAGACTACACATTTGTGAACTACATGATCAATTGGGTCCGCCAGATTCCCGGAAGAGGGTTTGAGTGGATGGGTTGGATGAGGCCCAGAGGAGGCGCCGTCAATTACTCAGGGACATTTCGCGACAGGATGTCCATGTATAGGGACACGTCTACAGACACTGCATATATGGATTTGAGAGGACTGACATCTGCCGACACGGCCACATATTATTGT
>701_171
NNNCAAGCACTTGTGCAGTCTGGGAGTCAAAAGAAGAAACCTGGGGACTCAGTGAGACTTTCCTGTCGAACTTCAGACTCGAGAATTACAAAATATTTTATACATTGGATTAGACAGGCCCCTGGAAAGGGCCTCGAGTGGATCGCGTGGATCAGTCCCTATGGAGGAGCAGTTAAGTATAATTGGCAAGTTCGTGACCGGGCCACTCTAACTCGAAACATTCATATGGAAACAGTTTATTTGGAACTCAGAGACCTGAGACCCGACGACACGGCCACATATTACTGT
>700_171
NNNCAAGCACTTGTGCAATTTGGGAGTCAAATGAAGAAGACTGGGGACTCAGTGAGACTCTCCTGCCAAACGTCAGACTCGCGGATCACAAAGTATTTTATACATTGGATTAGACAGGCCCCTGGAAAGGGCCTCGAATGGATCGCGTGGATCAGTCCCTATGGAGGAGGAGTTAAGTATGGTTGGCAAGTTCGTGACCGGGCCACTCTAACTCGAAATATTCATATGGAAACAGTTTATTTGGAGATCAGAGACCTGAGACCCGACGACACGGCCACATATTACTGT
>64_76
CAGGTCCAGCTGGTGCAGTCTGGGGCTGAGGTGAAGAAGCCTGGGGACTCAGTGAGACTTTCCTGCAAAACTTCGGACTCGGCAATTACAAAATATTTTATACATTGGATAAGACAGGCCCCTGGAAAGGGGCTTGAGTGGATTGGGAGGATCAGCCCTTATGGGGGTGCAGTTAGATATGGATGGCAAATTCGTGACCGGGCCTCTCTGACTCGGAACATTCATATGGAAACTATTTACATGGACCTCAGAGGCCTGAGATCCGACGACACGGCCACATATTATTGC
>782_0
CAGGTGCGCCTGGTGCAATCTGGGACTGTGATGAAGAAGCCTGGGTCCTCAGTGAAAATCTCCTGCGAGGCTTCTGGATACACCTTCATCAATTACTTTATCCACTGGGTCCGACACGTCCCTGGAAAGGGATTTGAGTGGATGGGATGGATAAATCCTTACGCGGGTGCCGTCAATTATGCATGGAATTTCCAGGGCAGAGTCACTCTGACCCGCNACACAGACACAGGCACAGCTTACATGGAGTTGAGTGGATTGACATCCGCCGACACGGCCGTGTATTATTGT
>418_142
CAGGTCCGTCTGGCGCAGCCTGGGGTTCACTTGAAGAAGCCTGGGGACTCAGTGACGATTTCGTGTAGAGTCTCTGGATACACATTCACTGAAAACTTCATCAATTGGGTGCGCCAGGCCCCCGGAAAGGGCCTTGAATGGATGGGGTCGATGAACCCTCAGGGGGGCGGCGTTAATGGACTTCCGAGAGTGTACGCCAGATTCAGCATGACACGGGACACGTCAATCGACACAGCTTATTTGACAGTCCGCGGCCTGACTCTTGACGACACGGCCAAATATTTCTGT
>156_161
CAGGGGCGACTGAAGCAATTTGGGCCTCAAGTGAAGAAGCCTGGGGACTCAGTGACAGTCTCCTGCGTGGCTTCAGACTATACATTTGTGAATTATATGATCAATTGGGTCCGCCACATTCCCGGAAGAGGGTTTGAGTGGATGGGGAGGATAGAGCCCAGAGGAGGCGCCGTCAAGTACTCAGGGAGGCTTCGCGACAGGATGTCCATGTATAGGGACACCTCTACAGACACGCTATATATGGACCTGAGAAGACTGACATCTGGCGACACGGCCACATATTATTGT
>669_0
CAGGTACAACTGAAACAACCTGGGCCTCAGGTGAAGAGGCCTGGGGCCTCAGTGACGGTCTCCTGTGTGGCTGAGGGATACAATTATCTCAATTATAAGATAAGTTGGGTCCGACAGGCCCCCGGAAAAGGGCTTGAGTGGATGGGATGGATGAATCCTAGAGGAGGTGCTGTAAATTATTCATGGAGATTTCAGGGCAGGATGTCCATGTACAGGGACACTTCAAGAGACACAGCATATATGGACTTGAGAGGGCTGACATCTGCCGACACGGCCATATACTATTGT
>141_136
NNNGGGCGACTGAAGCAATTTGGGCCTCAAGTGAAGAAGCCTGGGGACTCAGTGACAGTCTCCTGCGTGGCTTCAGACTACACATTTGTGAATTATATGATCAACTGGGTCCGCCACATTCCCGGAAGAGGGTTTGAGTGGATGGGATGGATAAAGCCCAGAACAGGCGCCGTCAATTACTCAGGGAGACTTCGCGACAGAATGTCCTTGTATAGGGACACGTCTAAAGACATAGCATACATGGACCTGAGAGGACTGACATCTGGCGACACGGCCATATATTATTGT
>901_177
NNNCAAGCACTTGTGCAATTTGGGAGTCAAGTGAAGAAGCCTGGGGACTCAGCGAGACTCTCCTGTCAAACCTCAGACTCGCGAATCACAAAATATTTTATACATTGGATACGACAGGCCCCTGGAAAGGGCCTCGAATGGATCGCGTGGATCAGTCCCTATGGAGGAAGTCCTAAATATGGGTGGCAACTTCGTGACCGGGCCACTTTAACTCGAAACATTCATATGGAAACAGTTTATTTGGAGATCAGAGACCTGAGACCCGACGACACGGCCACATATTTCTGT
>843_142
CAGGTGCAGCTGGTGCAGTCTGGGGCTGAGGTGAAGAAGCCTGGGGACTCAGTGACAGTCTCCTGCGTGGCCTCAGACTACACATTTGTGAATTATATGATCAATTGGGTCCGCCACATTCCCGGAAGAGGATTTGAGTGGATGGGATGGATAAACCCCAGAGGAGGTGCCGTCAATTACTCAGGGAGACTTCGCGACAGGATGTCTATGTATAGGGACACGTCTACAGACATAGCATACATGGACCTGAGAGGACTGACATCTGGCGACACGGCCATATATTATTGT
>146_85
CAGGTCCGTCTGGTGCAGCCTGGGACTCAGGTGAAGAAGCCTGGGGACTCAGTGACGATTTCGTGCAGAGTCTCTGGATATACATTCACTGAGAACTTCATCAATTGGGTGCGCCAGGCCCCCGGAAAGGGCCTTGAATGGATGGGGTCGATGAATCCTCAGGGGGGCGGCGTTAATGGTCTTCCGAGAGTGTACGCCAGATTCAGAATGACACGGGACACTTCAATCGACACAGCCTATCTGACAGTCCGCGGCCTGACTCTTGACGACACGGCCAAATATTTCTGT
>155_148
CAGGGGCGACTGAAGCAATTTGGGCCTCAGGTGAAGAGGCCTGGGGAGTCAGTGACAGTCTCCTGCGTGTCTTCAGACTACACATTTGTGAATTATATGATCAATTGGGTCCGCCACATTCCCGGGAGAGGATTTGAGTGGATGGGATGGATGAATCCCAGAACAGGCGCCGTGAATTATTCAGGGAGACTTCGCGACAGGATGTCTATGTATAGGGACACATCAACAGACACATCATACATGGACCTGAGAGGACTGACATCTGTCGACACGGCCACATATTATTGT
>636_161
CAGGCCCACCTGGAGCAGTTTGGAGGTGAGGTGAAGAAGCCTGGGGACTCAGTGACAGTCTCCTGCGTGGCTTCAGACTATACATTTGTGAATTTTAGGATCAATTGGGTCCGCCACATTCCCGGAAGAGGGTTTGAGTGGATGGGGAGGATAGAGCCCAGAGGAGGCGCCGTCAAGTACTCAGGGAGGCTTCGCGACAGGATGTCCATGTACAGAGACACGTCTACAGACACGCTATATATGGACCTGAGAGGACTGACATCTGACGACACGGCCACATATTATTGT
>1003_142
CAAATTCAGTTGGTGCAGTCAACAGCGGAGGTGAAGAAGCCTGGGGACTCAGTGAGACTTTCCTGCCAAACTTCAGACTCGAGAATCACAAAATATTTTATACATTGGGTAAGACAGGCCCCTGGAAAGGGCCTCGAATGGATCGCGTGGATCAGTCCTTATGGGGGAAGACCTAAATATGGATGGCAAGTTCGTGACCGGGCCACTCTGAGTCGAGATATTCATATGGAGACTGTCTACATGGACCTCAGAGGCCTGAGACCCGACGACACGGCCACATATTACTGT
>528_0
CAGGTGAAGTTGATGCAGTCTGGGGCGGGGTGGAAGAAGCCTGGGGCCGCAGTGAGGGTCTCCTGCGAGGCCTCCGGATACACATTCATCAAATACTTTTTACACTGGATACGACAGGCCCCGGGGGGGAGTCTTGAATGGATAGGCTGGATTAACCCTCGAGGAGGACAAGTCAATTATTCACGTCGATTTCCGGGAAAATTCACCATGACCCGAGACACGATCCGCGAGACAGCCTATTTAGATGTGCGCGGACTGACATCTGACGACACGGCCGTCTATTATTGT
>677_142
CAGGGGCGACTGAAGCAATTTGGGCCTCAACTGAAGAGGCCTGGGGACTCAGTGACAGTCTCCTGTGTGGCTTCAGACTACACATTTGTGAATTATATGATCGATTGGGTCCGCCACATTCCCGGAAGAGGGTTTGAGTGGATGGGATGGATAAAGCCCAGAACAGGCGCCGTCAATTATTCAGGGAGACTTCGCGACAGGATGTCCATGTATAGAGACACGTCTACAGACACAGCATACATGGACCTGAGAGGACTGACATCTGTCGACACGGCCACATATTATTGT
>172_154
CTGGTCCACCTGGTGCAGTCTGGGGCTGGGGTAAAGAAGCCCGGGGCCTCAGTGCGGGTCTCCTGCGAGGCCTCCGGATATACTTTCATCAAATACTATTTACACTGGATACGACAAGTCCCGGGGGGGGCGACCGAATGGATAGGCTGGATTAACCCTCGAGGAGGACAAGTCAATTATTCACGTCAATTTCCGGGAAAATTCACCATGACCCGAGACACAATTCGTGAGACAGCCTACTTAGATGTACGCGGACTGACATCCGACGACACGGCCGTCTATTATTGT
>924_161
NNNCAAGCACTTGTGCAGTCTGGGAGTCAAATGAAGAAGCCTGGGGACTCAGTGAGACTTTCCTGTCGAACCTCAGACTCGAGAATCACAAAATATTTTATACATTGGGTAAGACAGGCCCCTGGAAAGGGCCTCGAATGGATCGCGCGGATCAGCCCTTATGGGGGAAGCCCTAAATATGGATGGCAAGTTCGTGACCGGGCCACTCTAAGTCGAGATATTCATATGGAGACTGTCTACATGGACCTCAGAGGCCTGAGACCCGACGACACGGCCACATATTATTGT
>231_142
AGGGTGCGCCTGGTACAGTCTGGGGCTGTAATTAAGACGCCTGGGTCGTCAGTGAAGATCTCATGTCGGGCTTCTGGATACAACTTTCGTGATTATACGATACATTGGGTCCGACTCATTCCTGACAAGGGATTTGAGTGGATAGGATGGATAAAGCCTCTGTGGGGTGCCGTCGGTTATGCCCGACAACTTCAGGGCCGAATCTCTATGACTCGANACCCAGACTGGGGCATTGCCTACATGGAATTCAGTGGACTGACGTCCGCCGACACGGCCCAATATTTTTGT
>448_142
CAGGTGCAGCTGGTGCAGTCTGGGGCTGAGGTGAAGAAGCCTGGGGCCTCAGTGAAGGTCTCCTGCAGGGCCTCTGGAGACACCTTAACCGACTACTATATGCACTGGGTGCGACAGGCCCCTGGACAAGGGCCTGAGTGGATGGGCTTGATCAACCCTGACAGTGGTGACACAAAGTATGCACAGAAGTTTCAGGGCAGGGTCACCATGACCAGGGACACGTCCATCAGCACAGCCTACATGGAACTGAGCGGGTTGAGATCTGACGACACGGCCGTCTATTATTGT
>374_154
NNNCAAGCACTTGTGCAGTCTGGGAGTCAATTGAAGAAGCCTGGGGACTCAGTGAGGCTCTCCTGCCAAACCTCAGACTCGGCGATCACAAAATATTTTATACATTGGATAAGACAGGCCCCTGGAAAGGGCCTCGAATGGATCGCGTGGATCAGTCCCTATGGAGGAGGAGTTAAGTATGGATGGCAAGTTCGTGACCGGGCCACTTTAACTCGAAATATTCATATGGAAACAGTTTATCTGGACCTCAGAGGCCTGAGACCCGACGACACGGCCACATATTACTGT
>425_171
GAAGTCCGTCTGGCGCAACCTGGATTTCTGTTGAAGAAGACTGGGGACTCAGTGACGATTTCGTGCAAAGTCTCCGGCTATACATTCACAGAAAATTTCATCAATTGGGTGCGGCAGGCCCCCGGAAAGGGCCTTGAATGGATGGGGTCGATGAATCCTCAGGGGGGCGGCGTTAATGGTCTTCCGAGAGTGTACGCCAGATTCACCATGACACGGGACACGTCCATCGACACAGCTTATCTGACAATCCGCGGCCTGACTCTAGACGACTCGGCCAGATACTTCTGT
>937_136
GCAGTCCGCCTGGTGCAGTCTGGGACGCAGATGAAGGAGCCTGGGGCCTCAGTGACAATCTCCTGCGTGACGTCTGGATATGAATTTGTGGAGGTTCTCATAAATTGGGTGCGCCAGGTCCCCGGTCGGGGACTCGAGTGGATGGGCTGGATGAATCCTCGGGGGGGCGGCGTGAATTATGCCCGTCAATTTCAAGGCAAAGTGACCATGACCAGGGACGTGTATGGCGCCACAGCCTACCTGAAACTGAACGGTCTGACATCTGACGACACGGCCAGATATTTTTGT
>109_171
NNNCAAGCACTTGTGCAATTTGGGAGTCAAATGAAGAAGACTGGGGACTCAGTGAGACTCTCCTGCCAAACGTCAGACTCGCGGATCACAAAGTATTTTATACATTGGATTAGACAGGCCCCTGGAAAGGGCCTCGAATGGATCGCGTGGATCAGTCCCTATGGAGGAGGAGTTAAGTATGGTTGGCAAGTTCGTGACCGGGCCACTCTAACTCGAAATATTCATATGGAAACAGTTTATTTGGAGATCAGAGACCTGAGACCCGACGACACGGCCACATATTACTGT
>836_148
GAGGTGCGCCTGGTACAGTCTGGGGCTGTAATTAAGACGCCTGGGTCGTCAGTGAAGATCTCATGTCGGGCTTCTGGATACAACTTTCGTGACTATACGATTCATTGGGTCCGATTCATTCCTGACAAGGGATTTGAGTGGATGGGATGGATAAAGCCTCTGTGGGGTGCCGTCAGTTATGCCCGGCAACTTCAGGGCCGAGTCTCTATGACTCGANACCCGGACTGGGGCGTTGCCTATATGGAATTCAGTGGACTGACGTCCGCCGACACGGCCGAATATTTTTGT
>45_154
CAGGTCCGTTTGGTGCAGTCTGGGCCTCAGATAAAAACACCTGGGGCCTCAGTGACAATCTCGTGTGGGACGTCTGGATATGACTTCATGGAAAGTCTCATAAATTGGGTGCGCCAGGAAATCGGCAAGGGACCAGAGTGGCTGGGCTGGATGAATCCTCGGGGGGGCAGTGTGAATTATGCTCAAAGATTTCAAGGGAAAGTCACCATGACGCGAGACGTGTCAAGCGGCACAGCCTACCTGACACTTCGCGGCCTGACATCTGACGACACGGCCAAATACTACTGT
>997_85
CAGGTGCGCCTGGTCCAATCTGGGCCTGTGATGAGGAAGCCTGGGTCCTCAATGAAGATCTCATGCGGGACTTCTGGATACAACTTTCGTGATTTTTCGATTCATTGGGTCCGCTTCAGCCCTCGGTATGGCTTTGAATGGATCGGCTGGATCAAACCTATGTGGGGTGCCGTCAGTTATGCCCGGCAACTTCAGGGCCGCGTCGCAATGACTCGGCAATTCTCGNGGGGCACAGCCTACTTGGAATTCAGTGGACTGACGTCCGCCGACACGGCCGACTATTTTTGC
>379_171
NNNCAAGCACTTGTGCAGTCTGGGAGTCAAATGAAGAAACCTGGGGACTCAGTGAGACTTTCCTGCCGAACTTCAGACTCGAGAATTACAAAATATTTTATACATTGGGTAAGACAGGCCCCTGGAAGGGGCCTCGAATGGATCGCTTGGATCAGTCCTTATGGGGGAAGCCCAAAATATGGATGGCAGGTTCGTGACCGGGCCACTTTAAGTCGCGATATTCATATGGAGACTGTCTATATGGACCTCAGAGGCCTGAGACCCGACGACACGGCCACATATTACTGT
>821_136
CAGGTACGCCTGGTTCAATCTGGGACTCAGATGAAGAAGCCTGGGTCCTCAGTTCGAATTTCCTGCGACGCTTCAGGATACACCTTTCTGGAATACTTTATACATTGGTTCCGACAGGTCCCTGGAGGGGGACTTGAGTGGATGGGGTGGCTCAACCCTTACGGCGGTGCCGTCAACTATGCGTGGAATTTCCGGGGCAGAGTCACTATAACTCGCNACACAGACGCAGCCACACTTTTCTTGGACTTGACTGACCTGAGTCCTGCCGACACGGCCGTCTATTATTGT
>520_136
GAGGTGCGCCTGATACAATCTGGGGCTGTGATTAAGACGCCTGGGTCCTCAGTGAAGATCTCATGTCGGGCTTCTGGATACAACTTTCGTGATTATTCGATACATTGGGTCCGACTCATTCCTGACAAGGGATTTGAGTGGATAGGATGGATAAAGCCTCTGTGGGGTGCCGTCGGTTATGCCCGGCAACTTCAGGGCCGAGTCTCTCTGACTCGANACCCGGACTGGGGCGTTGCCTACATGGAATTCAGTGGACTGACGTCCGCCGACACGGCCGAATATTTTTGN
>723_161
NNNCAAGCACTTGTGCAATTTGGGAGTCAAATGAAGAAGCCTGGGGGCTCAGTGAGACTCTCCTGCCAAACCTCAGACTCACGGATCACAAAATATTTTATACATTGGATACGACAGGCCCCTGGAAAGGGCCTCGAATGGATCGCGTGGATCAGTCCCTATGGAGGAAGAGTTAATTATGGATGGCAAATTCGTGACCGGGCCACTTTAACTCGAAATATTCATATGGAAACAGTTTATTTGGACCTCAGAGACCTGAGACCCGACGACACGGCCACATATTTCTGT
>596_76
NNNCAAGCACTTGTGCAGTCTGGGAGTCAAATAAAGAAGCCTGGGGACTCAGTGAGACTTTCCTGCAAAACTTCGGACTCGGCAATTACAAAATATTTTATACATTGGATAAGACAGGCCCCTGGAAAGGGGCTTGAGTGGATTGGATGGATCAAACCTTATGGGGGTGCAGTTAAATATGGATGGCAAATTCGTGACCGGGCCTCTCTGACTCGGAACATTCATATGGAAACAGTTTACATGGACCTCAGAGGCCTGAGATCCGACGACACGGCCACATATTATTGT
>435_177
CAGGTCCGTTTGGTGCAGTCTGGGCCTCAGATAAAAACACCTGGGGCCTCAGTGAGAATCTCGTGTGGGACGTCTGGGTATGACTTTATGGAGAGTCTCATAAACTGGGTGCGCCAAGATCCCGGCAAGGGACCAGAGTGGATGGGCTGGATGAATCCTCGGGGAGGCGGTGTCAATTATGCTCGTAGATTTCAAGGTAAAGTCACCATGGACCGGGACGTCTTAAGCGGCACAGCCTACATGACACTTCGCGGTCTGACATCTGACGACACGGCCAAGTATTACTGT
>1009_171
CAGGTCCAACTGGAGCAGTCTGGGGCTGCGGTGAGGAAGCCTGGGTCCTCAGTGACGGTCTCGTGTCGGGCTCGTGGAGGCATCTTCAAAAATTTTGCTTTCATTTGGGTGCGGCAGGCCCCCGGAAAGGGCCTTGAATGGATGGGGTGGATGAATCCTCAGGGGGGCGGCGTTAATGGTCTTCCGAGAGTGTACGCCAGATTCACCATGACACGGGACACGTCTATCGACACAGCTTATCTGACAATCCGCGGCCTGACTCTAGACGACTCGGCCAAATATTTCTGT
>626_85
GAGGTGCGCCTGGTACAATCTGGGGCTGTGATGAAGAAGCCTGGGTCCTCAGTGAAGATCTCATGTCGGGCTTCTGGATACAATTTTCGTGAATATTCGATACATTGGGTCCGACTCATTCCTGGCAAGGGACTTGAGTGGATAGGGTGGATTAAGCCTCTGTGGGGTGCCGTCGGTTATGCCCGGCAACTTCAGGGCCGGGTCGCTATGACTCGANACCCGGACTGGGGCATAGCCTACATGGAATTCAGTGGACTGACGTCCGCCGACACGGCCGAATATTTTTGT
>86_171
NNNCAAGCACTTGTGCAATTTGGGAGTCAAATGAAGAAGCCTGGGGACTCAGTGAGACTCTCCTGCCAAACGTCAGACTCGCGGATCACAAAGTATTTTATACATTGGATTAGACAGGCCCCTGGAAAGGGCCTCGAATGGATCGCGTGGATCAGTCCCTATGGAGGAGGAGTTAAGTATGGTTGGCAAGTTCGTGACCGGGCCACTCTAACTCGAAATATTCATATGGAAACAGTTTATTTGGAGATCAGAGACCTGAGACCCGACGACACGGCCACATATTACTGT
>697_76
CAGGTGCAGTTGATGCAGTCTGGGGCTGAGGTGAAGAAGCCTGGGGTCTCAGTGAAGGTCTCCTGTAAGGCACGTGCATACAGTTTCAACATATATTATGTGCACTGGGTGCGACAGGCCCCTGGACAAGGGCTTGAGTGGATGGGTTGGATCAACCCTAACAATGGTGGCACAAACTATGCACAGAAGTTTCAGGGCTGGGTCACCATGACCAGGGACACGTCCATCACCACAGCCTACATGGAACTGAGCAGACTGACATCTGACGACACGGCCACATATTACTGT
>973_161
CAGGTCCGTTTGGTGCAGTCTGGGACTCAGATAAAAATACCTGGGGCCTCAGTGACACTGTCGTGTGGGACGTCTGGATATGACTTCATGGAGAGTCTCATAAATTGGGTGCGCCAGGACATCGGCAAGGGACCAGAGTGGCTGGGCTGGATAAATCCTCGGGGGGGGCGTGTTAATTATGCTCACAGATTTCAAGGAAAAGTCACCATGACGCGTGACGTGTCAAGCGGCACGGCCTACCTGGCACTTCGCGGTCTGACATCTGACGACACGGCCAAGTATTACTGT
>875_142
GAGGTGCGCCTGATTCAATCTGGGGCTGTGATGAGGAAGCCTGGGTCGTCAGTGAAGATCTCATGTCGGGCTTCTGGATACAATTTTCGTGAATATTCGATACATTGGGTCCGACTGATTCCTGGCAGGGGACTTGAGTGGATAGGGTGGATAAAGGGTATGTGGGGTGCCGTCAGTTATGCCCGGCAACTTCAGGGCCGGGTCTCTATGACTCGANACCCAGACTGGGGCATCGCCTACTTGGAATTCAGTGGACTGACGTCCGGCGATACAGCCGAATATTTTTGT
>99_154
CAGGGGCGACTGAAGCAATTTGGGCCTCAAGTGAAGAAGCCTGGGGACTCAGTGACAGTCTCCTGCGTGGCCTCAGACTACACATTTGTGAATTATAAGATCAATTGGGTCCGCCACATTGCCGGAAGAGGATTTGAGTGGATGGGATGGATAAACCCCNGAGGAGGTTCCGTCAATTACTCAGGGAGACTTCGCGACAGGATGTCTATGTATAGGGACACGTCTACAGACATTGCATACATGGACCTGAGAGGACTGACATCTGGCGACACGGCCATATATTATTGT
>218_0
CAGGTGCACCTGGCGCAATCCGGGACTGTGATGGGGAAACCTGGGTCCTCAATGACAATTTCCTGCGAGGCTTCTGGATACACCTTCATCAATTACCTTATCCATTGGGTCCGGCACGCCCCTGGAAAGGGACTTGAGTGGATGGGATGGATGAACCCTGAGTGGGGAGCCGTCAATTATGCAAGGAGTTTCCAGGGCAAAGTCACTATGACGCGCNACACAGACAGAGGCACGGCTTACCTGAAGTTGAGTGGTTTGTCGTCCGCCGACACGGCCGTCTATTATTGT
>125_154
GCAGTCCGCCTGGTGCAGTCTGGGACGCAGATGAAGGAGCCTGGGGCCTCAGTGACAATCTCCTGCGTGACGTCTGGATATGAATTTGTGGAAGTTCTCATAAATTGGGTGCGCCAGGTCCCCGGCCGGGGACTCGAGTGGATGGGCTGGATGAATCCTCGGGGGGGCGGCGTCAATTATGCCCGTCAATTTCAAGGCAAGGTGACCATGACCAGGGACGTTTATCGCGACACAGCCTACCTGACATTGAGCGGTCTGACATCTGGCGACACGGCCAGATATTTTTGT
>37_171
GAGGTGCGCCTGGTACAATCTGGGGCTGTCTTGAAGAAGCCTGGGTCCTCAGTGAAGATTTCATGTCGGGCTTCTGGATATGATTTCCGTGAGATTTCCCTACATTGGGTCCGGCTCACTCCTGCCAGGGGCTTTGAGTGGATCGGGTGGATAAAGCCTCGATGGGGTGCCGTCGGTTATGCCCGACAACTTCAAGGCCGCGTCACTTTGACTCGANACCCGGACTGGGGCGTCGCCTACATGGAACTCACTGGACTGACGTCCGCCGACTCGGCCGAATATTTTTGN
>781_0
CAGGTGCACCTGGTGCAATCTGGGGCTGTGATGAAGAAGCCGGGGTCCTCAGTGAGAATCTCCTGCGAGGCTTCTGGATACACCTTCGTCGATTATTTTATACACTGGATCCGACACGTCCCTGGAAAGGGACTTGAGTGGATGGGATGGATGAACCCTTACCGGGGTGCCGTCAATTATCCATGGCCTTTCCAGGGCAGAGTCACCTTGACCCGANATACAGATACAGGCACAGCCTACATGGAACTGAGTAGATTGACACCCGCCGACACGGCCGTCTATTATTGT
>33_76
CAGGTGCAGCTGGTGCAGTCTGGGGCTGAGGTGAAGAAGCCTGGGGCCTCAGTGAAGGTTTCCTGCAAGGCATCTGGATACACCTTCACCAGCTACTATATGCACTGGGTGCGACAGGCCCCTGGACAAGGCCTTGAGTGGATGGGACTAATTAATCCCAGTAGTGGTGTCGAAAGGCTCGCACAGAAGTTACAGGGCAGACTCACCATGACCAGAGACTTGGCTACGAGCACAGCGTTTCTGGACCTGAACAACCTGACATCTGACGACACGGCCGTCTATTATTGT
>216_0
CAGGTACAACTGAAACAACCTGGGCCTCAGGTGAAGAGGCCTGGGGCCTCAGTGACGGTCTCCTGTGTGGCTGAGGGATACAATTATCTCAATTATAAGATAAGTTGGGTCCGACAGGCCCCCGGAAAAGGGCTTGAGTGGATGGGATGGATGAATCCTAGAGGAGGTGCTGTAAATTATTCATGGAGATTTCAGGGCAGGATGTCCATGTACAGGGACATATCGACAGAAACGTCGTACATGGACCTGAGAGGGCTGACACCCGCCGACACGGCCATATACTATTGT
>693_171
CAGGTGCGCCTGGTCCAATCTGGGCCTGTCATGAGGAAGCCTGGGTCCTCGATGAAGATCTCATGCGCGACTTCTGGATACAACTTTCGTGACTTTTCGATTCATTGGGTCCGTTTCAACCGTCGATATGGCTTTGAGTGGATCGGCTGGATCAAGCCTATGTGGGGTGCCGTCAGCTATGCCCGCCAACTTCAGGGCCGCGTCTCCATGAGTCGACTCTTTTCTNGGGGCACAGCCTACTTGGAATTCACTGGACTGACGTCCGCCGATACGGCCGACTATTTCTGC
>197_136
NNNNNNNNNNNNNNNCAATCTGGGGCTGTGATTAAGACGCCTGGGTCCTCAGTGAAGATCTCATGTCGGGCTTCTGGATACAACTTTCGTGATTATTCGATACATTGGGTCCGACTCATTCCTGACAAGGGATTTGAGTGGATAGGATGGATAAAGCCTCTGTGGGGTGCCGTCGGTTATGCCCGGCAACTTCAGGGCCGAGTCTCTCTGACTCGANACCCGGACTGGGGCGTTGCCTACATGGAATTCAGTGGACTGACGTCCGCCGACACGGCCGAATATTTTTGT
>131_142
CAGGTCCAGCTGGTGCAGTCTGGGGCTGTGATGAGTAAGCCTGGGTCGTCAGTGAAGATCTCATGTCGGGCTTCTGGATACAATTTTCGTGAATATTCGATACATTGGGTCCGACTGATTCCTGGCAGGGGACTTGAGTGGATAGGGTGGATAAAGGGTATGTGGGGTGCCGTCAATTATGCCCGGCAACTTCAGGGCCGGGTCTCTATGACTCGANACCCAGACTGGGGCATAGCCTACTTAGACTTCAGTGGACTGACGTCCGGCGATACAGCCGAATATTTTTGT
>6_171
CAGGGGCGACTGAAGCAATTTGGGCCTCAAGTGAAGAAGCCTGGCGACTCAGTGACAGTCTCCTGCGTGGCTTCAGACTATACATTTGTGAATTTTAGGATCAACTGGGTCCGCCACATTCCCGGAAGAGGGTTTGAGTGGATGGGGAGGATAGAGCCCAGAGGAGGCGCCGTCAAGTACTCAGGGAGGCTTCGCGACAGGATGTCCATGTATAGGGACACCTCTAGAGACACACTATATATGGACCTGAGAGGACTGACATCTGGCGACACGGCCACATATTATTGT
>1024_171
GAAGTCCGTCTGGCGCAACCTGGATTTCTGTTGAAGAAGACTGGGGACTCAGTGACGATTTCGTGCAAAGTCTCCGGCTATACATTCACAGAAAATTTCATCAATTGGGTGCGGCAGGCCCCCGGAAAGGGCCTTGAATGGATGGGGTCGATGAATCCTCAGGGGGGCGGCGTTAATGGTCTTCCGAGAGTGTACGCCAGATTCACCATGACACGGGACACGTCCATCGACACAGCTTATCTGACAATCCGCGGCCTGACTCTAGACGACTCGGCCAGATACTTCTGT
>561_171
GCAGTCCGCCTGGTGCAGTCTGGGACGCAGATGAAGGAGCCTGGGGCGTCAGTGACAATCTCCTGCGTGACGTCTGGATATGAATTTGTGGAGGTTCTCATGAATTGGGTGCGCCAGGTCCCCGGTCGGGGACCCGAGTGGATGGGCTGGATGAATCCGTCGGGGGGCGGCGTGAATTATGCCCGTCAATTTCAAGGCAAGGTGACCATGACCAGAGACGTTTATCGCGACACAGCCTATTTGACATTGAGCGGTCTGACATCTGGCGACACGGCCAGATATTTTTGN
>1001_177
CAGGTGCAGCTGGTGCAGTCTGGGNCTNANGTGAAGAAGCCTGGGGNCTCAGTGACAGTCTCCTGCGTGGCTTCAGACTATACATTTGTGAATTTTAGGATCAACTGGGTCCGCCACATTCCCGGAAGAGGGTTTGAGTGGATGGGGAGGATAGAGCCCAGAGGAGGCGCCGTCAAATATTCAGGGAGGCTTCGCGACAGGATGTCCATGTATAGGGACACCTCTAGAGACACACTATATATGGACCTGAGAGGACTGACATCTGGCGACACGGCCACATATTATTGT
>129_171
NNNCAAGCACTTGTGCAGTCTGGGAGTCAAATGAAGAAGCCTGGGGACTCAGTGAGACTCTCCTGCCAAACCTCAGACTCGGCAATCACAAAATATTTTATACATTGGATAAGACAGGCCCCTGGAAAGGGCCTCGAATGGATCGCGTGGATCAGTCCGTATGGAGGAGCAGTTAAATATGGATGGCAAATTCGTGACCGGGCCACTTTAACTCGAAATATTCATATCGAAACAGTGTATATGGAACTCAGAGACCTGCGACCCGACGACACGGCCACATACTACTGT
>242_148
NNNCAAGCACTTGTGCAATCTGGGAGTCAAATGAAGAAGCCTGGGGACTCAGTGAGACTCTCCTGCCAAACCTCAGACTCGGCGATCACAAAATATTTTATACATTGGATAAGACAGGCCCCTGGAAAGGGCCTCGAATGGATCGCGTGGATCAGTCCCTATGGAGGAAGAGTTAATTATGGATGGCAAGTTCGTGACCGGGCCACTTTAACTCGAAATATTCATATGGAAACAGTGTATATGGAACTCAGAGGCCTGAGACCCGACGACACGGCCACATATTACTGT
>273_76
CAAGCACTCCTGATGCAGTCTGGGACTCAATTAAGGAAGCCTGGGGCCTCGGTGAAGATGCCCTGCAAAACGTCGGACTCGGCAATAACAAAATATTGGTTTCACTGGATACGACAGGCCCCTGGAAAGGGGCTTGAGTGGGTAGGGTGGATCAGCCCTTATGGGGGTTCAGTTAAGTATGCACCGCAATTTCGTGATAGGGTCTCCATGACTCGGGACCTTCATACCGAAACTCTTTACATGGAATTAAGAAGCCTGAGACCCGACGACACGGCCACATATTATTGT
>36_154
GAGGTGCGCCTGATTCAATCTGGGAGTGCGATGAAGAAGCCGGGGTCGTCAGTGAAGATCTCATGTCGGGCCTCTGGATACAATTTTCGTGAATATTCGATACATTGGGTCCGACTGATTCCTGGCAGGGGATTTGAGTGGATAGGGTGGATAAAGGGTATGTGGGGAGCCGTCAATTATGCCCGGCAACTTCAGGGCCGAGTCTCTATGACTCGANACCCAGACTGGGGCGTCGCCTACCTGGAATTCAGTGGACTGACGTCCGGCGATACAGGCGAATATTTTTGT
>860_148
CAAGTGCGACTGTCGCAGTCTGGAGGTCAGATGAAGAAGCCTGGCGAGTCGATGAGAATTTCTTGTCGGGCTTCCGGATATGAATTTATTAATTGTCCGATAAATTGGATTCGCTTGGCCCCCGGAAAAAGGCCTGAATGGATGGGATGGATGAAGCCCAGGGGGGGGGCCGTCAATTACGCACGTCAACTTCAGGGCAGAGTGACCATGACCCGGGACGTGTATTCCGACACAGCCTTTTTGGAGCTGCGCTCCCTGACATCAGACGACACGGCCGTCTACTTCTGT
>215_154
CAGGTCCGTTTGATGCAGTCTGGGACTCAGATAAAAAGTCCTGGGGCCTCAGTGAGAATCTCGTGTGGGACGTCTGGATATGACTTCATGGAAAGTCTCATAAACTGGGTGCGCCAGGACCCCGGCAAGGGACCAGAGTGGATGGGCTGGATGAATCCTCAGGGGGCGGGTGTAAATTATGCTCGCAGATTTCAAGGTAAAGTCACCATGGAGCGGGACGTCTCAAGCGGCACAGCCTACCTGACACTTCGCAGTCTGACATCTGACGACACGGCCAAGTATTACTGT
>158_148
NNNCAAGCACTTGTGCAATCTGGGAGTCAAATGAAGAAGCCTGGGGACTCAGTGAGACTCTCCTGCCAAACCTCAGACTCGGCGATCACAAAATATTTTATACATTGGATAAGACAGGCCCCTGGAAAGGGCCTCGAATGGATCGCGTGGATCAGTCCCTATGGAGGAAGAGTTAATTATGGATGGCAAGTTCGTGACCGGGCCACTTTAACTCGAAATATTCATATGGAAACAGTGTATATGGAACTCAGAGGCCTGACGACCCGAGACNCGGCCACATATTACTGT
>0_171
NNNCAAGTACTTGTGCAATTTGGGAGTCAATTGAAGAAGCCTGGGGACTCAGTGAGACTCTCCTGCCAAACCTCAGACTCGCGGATCACAAAATATTTTATACATTGGATACGACAGGCCCCTGGAAAGGGCCTCGAATGGATCGCGTGGATCAGTCCATATGGAGGAAGAGTTAATTATGGATGGCAAATTCGTGACCGGGCCACTTTAACTCGAAATATTCATATGGAAATAGTTTATTTGGACCTCAGAGACCTGAGACCCGACGACACGGCCACATATTTCTGT
>664_154
GAGGTGCGCCTGGTACAATCTGGGGCTGTGTTGAAGAAGCCTGGGTCCTCAGTGAAGATTTCATGTCGGGCTTCTGGATACAATTTCCGTGAGATTTCGATACATTGGGTCCGACTGATTCCTGGCAGGGGATTTGAGTGGATAGGGTGGATAAAGGGTATGTGGGGAGCCGTCAATTATGCCCGGCAACTTCAGGGCCGAGTCTCTATGACTCGANACCCAGACTGGGGCGTCGCCTACCTGGAATTCAGTGGACTGACGTCCGGCGATACAGGCGAATATTTTTGT
>827_161
CAGGTCCGTTTGGTGCAGTCTGGGCCTCAGATAAAAACACCTGGGGCCTCAGTGACAATCTCGTGTGGGACGTCTGGATATGACTTCATGGAAAGTCTCATAAACTGGGTGCGCCAGGACATCGGCAAGCGACCAGAGTGGATGGGCTGGATAAATCCGTCGGGGGGGCGTGTAAATTATGCCCATAGATTTCAAGGTAAGGTCACCATGACGCGGGACGTTTCAAGCGGCACAGCCTTCCTGACACTTCGCGGCCTGACATCTGACGACACGGCCAAGTATTACTGT
>95_154
CAGGTCCGTTTGGTGCAGTCTGGGACTCAGATAAAAACGCCTGGGGCCTCAGTGACACTGTCGTGTGGGACGTCTGGATATGAATTTGTAGAAGTTCTCATAAATTGGGTGCGCCAGGTCCCCGGTCGGGGACTCGAATGGATGGGCTGGATGAATCCTCGGGGGGGCGGCGTGAATTATGCCCGTCAATTTCAAGGCAAGGTGACCATGACCAGGGACGTATATCGCGACACAGCCTACCTGACACTGAGCGGTCTGACATCTGGCGACACGGCCAGATATTTTTGT
>544_85
CAGGTGCGCCTGGTCCAATCTGGGCCTGTGATGAGGAAGCCTGGGTCCTCAATGAAGATCTCATGCGGGACTTCTGGATATAATTTTCGTGATTTTTCGATTCATTGGGCCCGCTTCAGTCCTCAGTATGGCTTTGAGTGGATCGGGTGGATCAAGCCTATGTGGGGTGCCGTCAGTTATGCCCGGCAACTTCAGGGCCGCGTCGCAATGACTCGGCAATTCTCGNGGGGCACAGCCTACTTGGAATTCAGTGGACTGACGTCCGCCGACACGGCCGACTATTTTTGC
>1004_148
NNNNNNNNNGGACTGGACCTGGAGAATCCTCTTAAGACGCCTGGGTCCTCAGTGAAGATCTCATGTCGGGCTTCTGGATACAACTTTCGTGATTACTCGATTCATTGGGTCCGACTCATTCCTGAGAAGGGATTTGAGTGGATAGGATGGATAAAGCCTCTGTGGGGTGCCGTCGGTTATGCCCGGCAACTTCAGGGCCGAGTCTCTATGACTCGANACCCGGACTGGGGCGTTGCCTACATGGAGTTCAGTGGACTGACGTCCGCCGACACGGCCGAATATTTTTGT
>306_154
GAGGTGCGCCTGGTACAATCTGGGGCTGTGTTGAGGAAGCCTGGGTCCTCAATGAAGATTTCATGTCGGGCTTCTGGATACGATTTCCGTGAGATTTCGCTACATTGGGTCCGATTCATTCCTTCCAAGGGCTTCGAGTGGATAGGATGGATAAAGCCTCGGTGGGGTGCCGTCGGTTATGCCCGGCAACTGCAGGGCCGAGTCTCTATGACTCGANACCCGGACTGGGGCGTTGCCTACATGGAGTTTAGTGGACTGACGTCCGCCGACACGGCCGAATATTTTTGT
>732_177
GCAGTCCGCCTGGTGCAGTCTGGGACACAGATGAAGGAGCCTGGGGCGTCAGTGACTATCTCCTGCGTGACGTCTGGATATGAATTTGTGGAGGTTCTCATAAATTGGGTGCGGCAGGTCCCCGGTCGGGGACCCGAGTGGATGGGCTGGATGAATCCTCGGNNNGGGGCGGCGTCATATGCCGTCATTCAGCAANNNNNNGTGACCATGACCAGAGACGTATATCGCGACACAGCCTATCTGACACTGAACGGTCTGACATATGGCGACACGGCCAGATATTTTTGT
>839_154
CAGGTGCACCTGGTGCAGTCTGGGGCTGAGGTGAAGAAGCCTGGGGCCTCAGTGAAAGTCTCCTGCAAGGCTTCTGGATATATCTTCAACGGCCACTATATGAACTGGGTGCGACAGGCCCCTGGACAAGGTCTTGAGTGGATGGGATGGATCGACCCTGACGGTGGGGGCACAAGATATGCAGAGAAGTTTCAGGGCAGGGTCACCATGACCAGTGACACGTCCGTCAGCACAGTCTACATGGAACTGAGCAACCTGAGACCTGACGACACGGCCGTCTATTATTGT
>89_161
CAGGTGCGCCTGGTCCAATCTGGGCCTGTCATGAGGAAGCCTGGGTCCTCGATGAAGATCTCATGTCGGGCTTCTGGATACAACTTTCGTGATTACTCGATTCATTGGGTCCGACTCATTCCTGACAAGGGATTTGAGTGGATAGGATGGATAAAACCTCTATGGGGTGCCGTCAGTTATGCCCGGCAACTGCAGGGCCGAGTCTCTATGACTCGANACCCGGACTGGGGCGTTGCCTACATGGAATTTAGTGGACTGACGTCCGCCGACACGGCCGAATATTTTTGT
>112_154
GAGGTGCGCCTGGTACAATCTGGGGCTGTGTTGAAGAGGCCTGGGTCCTCAGTGAAGATTTCATGTCGGGCTTCTGGATACAATTTCCGTGAGATTTCGCTACATTGGGTCCGGCTCACTCCTGCCAGGGGCTTTGAGTGGATAGGGTGGATAAAGCCTAGGTGGGGTGCCGTCAATTATGCCCGACAACTGCAGGGCCGAGTCTCTATGACTCGANACCCGGACTGGGGCGTTGCCTACATGGAGTTCAGTGGACTGACGTCCGCCGACACGGCCGAATATTTTTGT
>255_161
CAAGTCCGTTTGATGCAGTCTGGGACTCAGATAAAAAGTCCTGGGGCCTCAGTGAGAATCTCGTGTGGGACGTCTGGATATGAGTTCATGGAAAGTCTCATAAACTGGGTGCGCCAGGACCCCGGCAAGGGACCAGAGTGGATGGGCTGGATGAATCCTCGGGGGGGCGGTGTAAATTATGCTCGCAGATTTCAAGGTAAAGTCACCATGGACCGGGACGTCTCAAGCGGCACAGCCTACTTGACACTTCGCGGTCTGTCATCTGACGACACGGCCAAGTATTACTGT
>673_0
CAGGTGCAACTGGTGCAATCTGGGGCTGAGATGAAGAAGCCTGGGGCCTCAGTGAAGGTCTCCTGCAAGGCTTCTGGATACACCTTCACCGGCTACTATATGCACTGGGTGCGACAGGCCCCTGGACAAGGGCTTGAGTGGATGGGATGGATAAATCCTTACGCGGGTGCCGTCAATTATGCATGGAATTTCCAGGGCAGAGTCACTCTGACCCGCNACACAGACACAGGCACAGCTTACATGGAGTTGAGTGGATTGACATCCGCCGACACGGCCGTGTATTATTGT
>531_0
CAGGTGCGCCTGGTACAGTCTGGGACTCTGATGAAGAAACCTGGGTCCTCAGTGAAAATCTCCTGCGAGGCTTCTGGATACACCTTCATCGATTACTTTATACATTGGGTCCGGCACGTCCCTGGAAGGGGGCTTGAGTGGATGGGATGGATGAACCCTTACGGGGGTGCCGTCAATTATCCTTGGAATTTCCAGGGCAGAGTCACTCTGACCCGCNACACAGACACAGGCACAGCTTACATGGAGTTGAGTGGATTGACATCCGCCGACACGGCCGTCTATTATTGT
>880_136
GAAGTGCGCCTGGTACAATCTGGGACACTGTTGAAGACAATTGGGTCCTCAATGAGAATCTCATGCGAGGCCTCTGGATACAATTTCGTCGATTTCTTCATTCAGTGGTTCCGGCACGTCCCTGGAAGGGGGTTTGAGTGGATTGGGTGGCTGAATCCTCACGGGGGTNCCGTCAATTTTGGGGGAAATTTCCGCGACAGAGTCACTCTGACTCGCNACACAGACGCGGCCACAATTTTTCNGGAGATGAGGGGATTGACTCCCGCCGACACGGCCACATATTATTGT
>527_142
CAGGTCCAGTTGGTGCAGTCTGGGGCTGAGGTGAAGAAGCCTGGGTCCTCGGTGAAAGTCTCCTGCAAGGTTTCTGGAGGCCCCTTCAGCAACTTTGGTCTCAGCTGGGTGCGCCAGGCCCCCGGAAAGGGCCTTGAATGGATGGGGTCGATGAACCCTCAGGGGGGCGGCGTTAATGGACTTCCGAGAGTGTACGCCAGATTCAGCATGACACGGGACACGTCAATCGACACAGCTTATTTGACAGTCCGCGGCCTGACTCTTGACGACACGGCCAAATATTTCTGT
>390_154
CAGGTCCGTTTGGTGCAGTCTGGGCCTCAGATAAAAACACCTGGGGCCTCAGTGACAATCTCGTGTGGGACGTCTGGATATGACTTCATGGAAAGTCTCATAAACTGGGTGCGCCAGGACATCGGCAAGAGACCAGAGTGGATGGGCTGGATGAATCCTCGGGGGGGCGGCGTGAATTATGCCCGTCAATTTCAAGGCAAGGTGACCATGACCAGAGACGTATATCGCGACACAGCCTACCTGACATTGAGCAGTTTGACATCTGGCGACACGGCCAAATATTTTTGT
>733_154
AGGCTCAAACTGGTGCAGTCTGGGAGTCAAATGAAGAAGCCTGGGGACTCAGTGAGACTGTCCTGTCAAACCTCAGACTCGGCAATCACAAAATATTTTATACATTGGATAAGACAGGCCCCTGGAAAGGGCCTCGAATGGATCGCATGGATCAGTCCCTATGGAGGAGGAGTTAAGTATGGATGGCAAGTTCGTGACCGGGCCACTTTAACTCGAAATATTCATTTGGAAACAGTATATATGGAACTCAGAGGCCTGAGACCCGACGACACGGCCACGTACTACTGT
>328_154
GAGGTGCGCCTGGTACAGTCTGGGTCTGTGATTAAGACGCCTGGGTCGTCAGTGAAGATGTCATGTCGGGCTTCTGGATACAATTTTCGTGATTATACGATGCATTGGGTCCGACTCATTCCTGACAAGGGATTTGAGTGGATAGGATGGATAAAACCTCTGTGGGGTGCCGTCAGTTATGCCCGGCAACTGCAGGGCCGAGTCTCTATGGCTCGANACCCGGACTGGGGCGTTGCCTACATGGAGTTTAGTGGACTGACGTCCGCCGACACGGCCGAATATTTTTGT
>650_171
NNNNNNNNNNNNNNNCAGTCTGGGGCTGCGATTAAGAAGCCCGGGGCCTCAGTGCGAATCTCCTGCGAGGCCTCCGGATATACTTTCATTAAATACTATTTACACTGGATACGACAAGTCCCGGGGGGGCATCCCGAATGGATAGGCTGGATTAACCCTCGAGGAGGACAAGTCAATTATTCACGTCAATTTCCGGGAAAATTCACCATGACCCGAGACACGATTCGTGAGACAGCCTACTTAGATGTACGCGGACTGACATTCGACGACACGGCCGTCTATTACTGT
>75_154
GAGGTGCGCCTGGTACAATCTGGGGCTGTGTTGAAGAGGCCTGGGTCCTCAGTGAAGATTTCATGTCGGGCTTCTGGATACAATTTCCGTGAGATTTCGCTACATTGGGTCCGGCTCACTCCTGCCAGGGGCTTTGAGTGGATAGGGTGGATAAAGCCTAGGTGGGGTGCCGTCGGTTATGCCCGACAGCTTCAAGGCCGCGTCACTTTGACTCGANACCCGGACTGGGGCATCGGCTACATGGAACTCAGTGGACTGACGTCCGCCGATTCGGCCGAATATTTTTGT
>713_171
CAGGTGCAGCTGGTGCAGTCTGGGGCTGAGGTGAAGAAGCCTGGGGACTCAGTGACAGTCTCCTGCGTGGCTTCAGACTACACATTTGTGAATTATATGATCAATTGGGTCCGCCACATTCCCGGAAGAGGATTTGAGTGGATGGGATGGATACAGCCCAGAGGAGGCGCCGTCAATTACTCAGGGAGACTTCGCGACAGGATGTCCATGTATAGGGACACCTCTACAGACACATTATATATGGATTTGAGAAGATTGACATCGGGCGACACGGCCATATATTACTGT
>38_154
CAAATACAACTGGTGCAGTCTGGGGCTGAGGTGAAGAAGCCTGGGGACTCAGTGAGACTCTCCTGTCAAACCTCAGACTCGGCAATCACAAAATATTTTATACATTGGATAAGACAGGCCCCTGGAAAGGGCCTCGAATGGATCGCATGGATCAGTCCCTATGGAGGAGGAGTTAAGTATGGATGGCAAGTTCGTGACCGGGCCACTTTAACTCGAAATATTCATATGGAAACAGTATATATGGAACTCAGAGGCCTGAGACCCGACGACACGGCCACGTACTACTGT
>586_148
GAGGTGCGCCTGGTACAATCTGGGGCTGTGATTAAGACGCCTGGGTCCTCAGTGAAGATCTCATGTCGGGCTTCTGGATACAACTTTCGTGATTATTCGATTCATTGGGTCCGACTCATTCCTGACAAGGGATTTGAGTGGATAGGATGGATAAAACCTCTGTGGGGTGCCGTCGGTTATGCCCGGCAACTTCAGGGCCGAGTCTCTATGACTCGANACCCGGACTGGGGCATTGCCTACATGGAAATCAACGGACTGACGTCCGCCGACACGGCCGAATATTATTGT
>675_0
CAGGTCCGTTTGGTGCAGTCTGGGACTCAGATGAGGGACCCTGGGGCCTCAGTGACGATCTCGTGCGGGACCTCTGGATATGAATTCCGTGAGAATTTCATAAACTGGGTGCGACAGGCCCCCGTAAGGGGCGTTGAATGGATGGGTGGGATGAATCCTCAGGGGGCGGGCGTAAATTATGTTCAGAGATTTCAGGGCAGAGTCAGCATGACCAGGGACATGTCAACGGACACAGCCTACATGACACTTCGCGGTCTGACATCTGGCGACACGGCCAAGTATTTTTGT
>451_171
NNNCAAGCACTTGTGCAATTTGGGAGTCAAATGAAGAAGCCTGGGGACTCAGTTAGACTCTCCTGCCAAACCTCAGACTCGCGGATCACAAAATATTTTATACATTGGATTAGACAGGCCCCTGGAAAGGGCCTCGAATGGATCGCGTGGATCAGTCCCTATGGAGGAGCAGTTAAGTATAATTGGCAAGTTCGTGACCGGGCCACTCTAACTCGAAACATTCATATGGAAACAATTTATTTGGACCTCAGAGACGTGAGACCCGACGACACGGCCACATATTACTGT
>814_161
CAGGTCCAGCTGGTGCAGTCTGGGGCTGACATGAAGAAGCCTGGCTCCTCAGTGAAGGTCTCCTGCAAGGCCTCTGGATACAGTTTCAGCGACTACCATATACACTGGGTGCGACAGGCCCCTGGACAAGGGCTTGAGTGGATGGGATGGATCAACCAGAATGGTGGTGGCGCAACACATGTACAGAAGTTCCAGGGCAGGGTCGCCATGACCAGGGACACGTCCATCAGCACAGCCTTTATGGAGCTGAGCAGGCTGAGATTTGACGACACGGCCATATATTATTGT
>17_177
ACTCCCAAGCACTTGCAATTTGGGAGTCAAGTGAAGAAGCCTGGGGACTCAGCGAGACTCTCCTGTCAAACCTCAGACTCGCGAATCACAAAATATTTTATACATTGGATACGACAGGCCCCTGGAAAGGGCCTCGAATGGATCGCGTGGATCAGTCCCTATGGAGGAAGTCCTAAATATGGGTGGCAACTTCGTGACCGGGCCACTTTAACTCGAAACATTCATATGGAAACAGTTTATTTGGAGATCAGAGACCTGAGACCCGACGACACGGCCACATATTTCTGT
>543_76
CAGGTGCAGCTGATACAATCTGGGGCTGAGGTGAAGAAGCCGGGGGCCTCAGTGAAGGTTTCCTGCAAGGCATCTGGATACATTTTCAGCACTTATTATATGCACTGGGTCCGTCATATTCCCGGAAGAGGATTTGAGTGGATGGGATGGATAAAGCCCAGAGGAGGCAACGTAAATTACTCAGGGAGATTCCGCGACAGGATGTCCATGTATAGGGACACGTCTAGAGACATAGCATATATGGACTTGAGAGGACTGACATCTGCCGACACGACCACATATTACTGT
>721_142
CAGGTGCAGATGGTGCAGTCTGGGACTGAGGTGAAGAAGCCTGGGGACTCAGTGACGATTTCGTGTAGAGTCTCTGGATACACATTCACTGAAAACTTCATCAATTGGGTGCGCCAGGCCCCCGGAAAGGGCCTTGAATGGATGGGGTCGATGAACCCTCAGGGGGGCGGCGTTAATGGACTTCCGAGAGTGTACGCCAGATTCAGCATGACACGGGACACGTCAATCGACACAGCTTATTTGACAGTCCGCGGCCTGACTCTTGACGACACGGCCAAATATTTCTGT
>180_85
CAGGTGCGCCTGGTCCAATCTGGGCCTGTGATGAGGAAGCCTGGGTCCTCAATGAAGATCTCATGCGGGACTTCTGGATACAACTTTCGTGATTTTTCGATTCATTGGGTCCGCTTCAGCCCTCGGTTTGGCTTTGAGTGGATCGGCTGGATCAAGCCTATGTGGGGTGCCGTCAGTTATGCCCGGCAGCTTCAGGGCCGGGTCGCTATGAGTCGANACCCGGACTGGGGCATAGCCTACATGGAGTTCAGTGGACTGACGCCCGCCGACACGGCTGAATATTTCTGT
>916_0
CAGGTGCACCTGCTGCAATCTGGGGCTGTGATGAAGAAGCCGGGGTCCTCAGTGAGAATCTCCTGCGAGGCTTCTGGATACACCTTCGTCAATTATTTTATACACTGGATCCGACACGTCCCTGGAAAGGGACTTGAGTGGATGGGGTGGATGAACCCCTACCGGGGTGCCGTCAATTATGCCCGGAATTTTCAGGGCAGGGTCACTATGACTCGCNACACGGACAGAGGCACCGCCTACATGGAATTGACTGGACTGACATCCGCCGACACGGCCGACTATTATTGT
>690_85
CAGGTGCGCCTGGTCCAATCTGGGCCTGTGATGAGGAAGCCTGGGTCCTCAATGAAGATCTCATGTGGGACCTCTGGATACAACTTTCGTGATTTTTCGATTCACTGGGTGCGCTTCAACCCTCGGTATGGCTTTGAGTGGATCGGCTGGATCAAGCCTATGTGGGGTGCCGTCAGTTATGCCCGGCAACTTCAGGGCCGCGTCGCAATGAGTCGGCAATTCTCGNGGGGCACAGCCTACTTGGAATTCAGTGGACTGACGTCCGCCGACACGGCCGACTATTTTTGC
>358_154
NNNCAAGCACTTGTGCAGTCTGGGAGTCAAATGAAGAAGCCTGGAGACTCAGTGAGACTCTCCTGCCAAACTTCAGACTCGGCGATCACAAAATATTTTATACATTGGATAAGACAGGCCCCTGGAAAGGGCCTCGAATGGATCGCGTGGATCAGTCCCTATGGAGGAGGAGTTAAGTATGGATGGCAAGTTCGTGACCGGGCCACTTTAACTCGAAATATTCATATGGAGACAGTATATATGGAGCTCAGAGGCCTGAGACCCGACGACACGGCCACATATTACTGT
>5_76
CAGGTCCGTTTGGTGCAGTCTGGGACTCAGATAAAAGGGCCTGGGGCCTCAGTGACAATCTCGTGCGGGACGTCTGGATATGAATTCATGGAGAGTCTCATAAATTGGGTGCGCCAGGACATCGGAAAGGGCCCTGAATGGATGGGTTGGATGAATCCTCGGGGGGGCNCCGTAAATTATGCTTATAGATTTCAAGGTAGAGTCGCCATGACCCGGGACGTGTCAACCGGCACAGCCTACATGACACTTCGCGGTCTGACGTCTGATGACACGGCCAAATACTTCTGT
>541_76
CAGGTCCAGCTGGTGCAGTCTGGGGCTGAGGTGAAGAAGCCTGGGGACTCAGTGAGACTTTCCTACAAAACTTCGGACTCGGCAATTACAAAATATTTTATACACTGGATAAGACAGGCCCCTGGAAAGGGGCTTCAGTGGATTGCCTGGATCAGCCCTTATGGGGGTGCAGTGAATTATGGATGGCAAATTCGTGACCGGGCCTCTCTGACTCGCAACATTCATATGGAAACTGTTTACATGGACCTCAGAGGCCTGAGATCCGACGACACGGCCACATATTATTGT
>324_171
CAGGTGCAGCTGGTGCAGTCTGGGGCTGAGGTGAAGAAGACTGGGGACTCAGTGAGACTCTCCTGCCAAACGTCAGACTCGCGGATCACAAAGTATTTTATACATTGGATTAGACAGGCCCCTGGAAAGGGCCTCGAATGGATCGCGTGGATCAGTCCCTATGGAGGAGGAGTTAAGTATGGTTGGCAAGTTCGTGACCGGGCCACTCTAACTCGAAATATTCATATGGAAACAGTTTATTTGGAGATCAGAGACCTGAGACCCGACGACACGGCCACATATTACTGT
>441_136
GAGGTGCGCCTGGTACAATCTGGGGCTGCGTTGAGGAAGCCTGGGTCCTCAGTGAAGATTTCATGCCGGGCTTCTGGATACAATTTCCGTGAAATTTCGATACATTGGGTCCGACTCATTCCTGCCAGGGGCTTTGAGTGGATAGGGTGGATAAAGCCTAGGTGGGGTGCCGTCGGTTATGCCCGACAACTTCAAGGCCGCGTCAGTATGACTCGANACCCGGACTGGGGCATCGCCTACATGGAACTCAGTGGACTGACGTCCGGCGACTCGGCCGAATATTTTTGT
>272_76
CAAGTGAGGTTGAGGCAGTCTGGGGCTGGGGTGAAGAAGCCTGGGGCCTCAGTGAGGGTCTCCTGCGAGGCCTCCGGATACACTTTCGTCAAATACTATTTACACTGGATACGACAAGTCCCGGGGGGACATCTTGAATGGATAGGGTGGATTAATCCTCGAGGAGGACAAGTCAATTATTCTCGTCAATTTCCGGGAAAATTCACCATGACCCGAGACACAATCCGCGAGACAGCCTACCTAGATGTGCGCGGACTGACATCTGACGACACGGCCGTCTATTTTTGT
>105_171
CAGGTGCAGCTGGTGCAGTCTGGGGCTGAGGTGAAGAAGCCTGGGGACTCAGTGAGAATTTCCTGTCGAACCTCAGATTCGAAAATTACAAAATATTTTATACATTGGGTAAGACAGGCCCCCGGAAAGGGCCTCGAGTGGATCGCGTGGATCAGCCCTTATGGGGGAGCACCGAAATATGGATGGCAAATTCGTGACCGGGCCACTCTAAGTCGAGATATTCATATGGAGACTGTCTACATGGACCTCAGAGGCCTGAGACCCGACGACACGGCCACATATTACTGT
>685_85
CAGGTGCGCCTCGTCCAATCTGGGCCTGTGATGAGGAAGCCTGGGTCCTCAATGAAGATCTCATGCGGGACCTCTGGATACAACTTTCGTGATTTTTCGATTCATTGGGTGCGCTTCAACCCTCGGTATGGCTTTGAGTGGATCGGCTGGATCAAGCCTATGTGGGGTGCCGTCAGTTATGCCCGGCAACTTCAGGGCCGCGTCGCAATGAGTCGACAATTCTCCNGGGGCACAGCCTACTTGGAATTCAGTGGACTGACGTCCGCCGACACGGCCGACTATTTTTGC
>346_171
NNNCAAGTACTTGTGCAATTTGGGAGTCAATTGAAGAAGCCTGGGGACTCAGTGAGACTCTCCTGCCAAACCTCAGACTCGCGGATCACAAAATATTTTATACATTGGATACGACAGGCCCCTGGAAAGGGCCTCGAATGGATCGCGTGGATCAGTCCATATGGAGGAAGAGTTAATTATGGATGGCAAATTCGTGACCGGGCCACTTTAACTCGAAATATTCATATGGAAATAGTTTATTTGGACCTCAGAGACCTGAGACCCGACGACACGGCCACATATTTCTGT
>853_136
GCAGTCCGCCTGGTGCAGTCTGGGACGCAGATGAAGGAGCCTGGGGCCTCAGTGACAATCTCCTGCGTGACGTCTGGATATGAATTTGTGGAGGTTCTCATAAATTGGGTGCGCCAGGTCCCCGGTCGGGGACTCGAGTGGATGGGCTGGATGAATCCTCGGGGGGGCGGCGTGNNNNNNATATGCCGTCATTCAGGCAAGGTGACCATGACCAGGGACGTGTATCGCGACACAGCCTACCTGACACTGAGCGGTCTGACATCTGGCGACACGGCCAGATATTTTTGT
>696_171
CTGGTGCAACTGGTGCAATCTGGGGCTCAGGTGCAGAAGTCTGGGGCCTCACTAAAAGTCTCCTGCGAGACGTCTGGATATACTTTCACCGACTATTATATTCACTGGGTGCGGCGGGCCCCTGGACAGGGCCTTCAGTGGATGGGGTGGATCAACCCTGACACTGGCGACACAAAATATTCACAAAAGTTTAAGGGCAGTGTCACCATGAGTAGCGACACGTCCATCAGCACAGTCTATTTGCTCTTGACCAGTCCAAAATTGAACGACACGGCCATATATTACTGT
>22_148
NNNCAAGCACTTGTGCAGTCTGGGAGTCAAATGAAGAAGCCTGGGGACTCAGTGAGACTCTCCTGCCAAACCTCAGACTCGGCGATCACAAAATATTTTATACATTGGATAAGACAGGCCCCTGGAAAGGGCCTCGAATGGATCGCGTGGATCAGTCCCTATGGAGGAGGAGTTAATTATGGATGGCAAGTTCGTGACCGGGCCACTTTAACTCGAAATATTCATATGGAAACCGTTTATATGGACCTCAGAGGCCTGAGACCCGACGACACGGCCACATATTACTGT
>58_177
GAGGTGCGCCTGGTACAATCTGGGGCAGTCTTGAAGAAGCCTGGGTCGTCAGTGAAGATTTCATGTCGGGCGTCTGGATACGATTTCCGTGAGATTTCACTACATTGGGTCCGGCTCATTCCTGGCAGGGGCTTTGAGTGGATAGGGTGGATAAAGCCTAGGTGGGGTGCCGTCAGTTATGCCCGACAACTTCAAGGCCGCGTCACTTTGACTCGANACCCGGACTGGGGCATCGGCTACATGGAACTCAGTGGACTGACGTCCGCCGATTCGGCCGAATATTTTTGT
>117_154
GAGGTGCGCCTGATACAATCTGGGGCTGTCTTGAGGAAGCCTGGGTCTTCAGTGAAGATTTCATGCCGGGCTTCTGGATACAATTTCCGTGAAATTTCGCTACATTGGGTCCGACTCATTCCCGCCAAGGGCTTCGAGTGGATAGGGTGGATCAAGCCTAGGTGGGGTGCCGTCGGTTATGCCCGACAACTTCAGGGCCGCGTCACTCTGACTCGANACCCAGACTGGGGCGTTGCCTACATGGAACTCAGTGGACTGACGTCCGCCGACACGGCCGAATATTTTTGT
>726_161
CATGTGCGCCTGGTGCAATCTGGCACACTGCTGAAGACAATTGGGTCCTCAATGAGAATCTCATGCGAGGCCTCTGGATACAACTTCGTCGATTTCTTCATACAGTGGTTCCGGCACGTCCCTGGAAGGGGGTTTGAATGGATTGGGTGGCTAAATCCTCACGGGGGTGCCGTCAATTTTGGGGGAAATTTCCGCGACAGAGTCACTCTGACTCGCNACACAGACGCAGCCACAATTTTTTTGGACATGAGGGGATTGACTCCCACCGACACGGCCACATATTATTGT
>40_161
NNNCAAGCACTTGTGCAGTCTGGGAGTCAAATGAAGAAACCTGGGGACTCAGTGAGACTTTCCTGTCGAACCTCAGACTCGAGAATCACAAAATATTTTATACATTGGGTAAGACAGGCCCCTGGAAAGGGCCTCGAATGGATCGCGTGGATCAGCCCTTATGGGGGAAGACCTAAATATGGATGGCAAGTTCGTGACCGGGCCACTTTAAGTCGAGATATTCATATGGAGACTGTCTACATGGACCTCAGAGGCCTGAGACCCGACGACACGGCCACATATTATTGT
>808_76
CAGGTGCAGTTGTTACAGTCTGGGGCTGAGGTGAAGAGGCCTGGGGCCTCAGTGAAGGTCTCCTGTAGGGCCTCTGGATTCATTTTCAAGGACTATTATATTCATTGGCTGCGACAGGCCCCTGGACAAGGGCTTGAGTGGCTGGGGTGGATCAACCCGAACAGTAGTGACACAGATTATGCTCAGAAGTTTCAGGGCAGGGTCACCCTGACCAGGGACACGGCCATCAACACAGCCTACATGGAACTGAATAGCCTAACATCTGACGACACGGCCATGTATTATTGT
>994_171
CAGGTGCAGCTGGTGCAGTCTGGGGCTGAGGTGAAGAAGCCTGGGGACTCAGTGAGAATCTCCTGCCAAACCTCAGATTCGCGAATCACAAAATATTTTATACATTGGATTAGACAGGCCCCTGGAAAGGGCCTCGAATGGATTGCGTGGATCAGTCCCTATGGAGGAGGAGTTAAGTATGGTTGGCAAGTTCGTGACCGGGCCACTCTAACTCGAAATATTCATATGGAAACAGTTTATTTGGACGTCAGAGACCTGAGACCCGACGACACGGCCACATATTACTGC
>265_154
GCAGTCCGCCTGGTGCAGTCTGGGACACAAATGAAGGAGCCTGGGGCCTCAGTGACAATCTCCTGCGTGACGTCTGGATATGAATTTGTGGAGGTTCTCATAAATTGGGTGCGCCAGATTCCCGGTCGGGGACTCGAGTGGATGGGCTGGATGAATCCTCGGGGGGGCGGCGTGAGTTATGCCCGTCAATTTCAAGGCAAGGTGACCATGACCAGGGACTTGTATCGCGACACAGCCTACCTGACACTGAGTGGTCTGACATCTGGCGACACGGCCAGATATTTTTGT
>165_136
CAGGTGCAGCTGGTGCAATCTGGGGCTGAGGTGAAGAAGCCTGGGGACTCAGTGACAGTCTCCTGCGTGGCTTCAGACTACACATTTGTGAATTATATGATCAACTGGGTCCGCCACATTCCCGGAAGAGGCTTTGAGTGGATGGGATGGATAAAGCCCAGAACAGGCGCCGTCAATTACTCAGGGAGACTTCGCGACAGGATGTCCTTGTATAGGGACACGTCTAAAGACATAGCATACATGGACCTGAGAGGACTGACATCTGGCGACACGGCCATATATTATTGT
>819_161
CAGGTGCAGCTGGTGCAGTCTGAGGCTGAGGTGAAGAAGCCTGGGGACTCAGTGAGACTCTCCTGCCGAACCTCAGACTCCCGGATCACAAAATATTTTATACATTGGATAAGACAGGCCCCTGGAAAGGGCCTCGAATGGATCGCATGGATCAGTCCCTATGGAGGAGGAGTCAAATATGGATGGCAAGTTCGTGACCGGGCCACTTTAACTCGAAATATTCATATGGAAACAGTTTATATGGACCTCAGAGGCCTGAGACCCGACGACACGGCCACATATTATTGT
>442_177
GCAGTCCGCCTGGTGCAGTCTGGGACACAGATGAAGGAGCCTGGGGCGTCAGTGACTATCTCCTGCGTGACGTCTGGATATGAATTTGTGGAGGTTCTCATAAATTGGGTGCGGCAGGTCCCCGGTCGGGGACCCGAGTGGATGGGCTGGATGAATCCTCGGGGGGGCGGCGTCAATTATGCCCGTCAATTTCAAGGCAAGGTGACCATGACCAGAGACGTATATCGCGACACAGCCTATCTGACACTGAACGGTCTGACATATGGCGACACGGCCAGATATTTTTGN
>710_154
CAAGTGCGACTGTCGCAGTCTGGAGGTCAGATGAAGAAGCCTGGCGAGTCGATGAGACTTTCTTGTCGGACTTCCGGATATGAATTTGTAAATTGTCCAATAAATTGGATTCGCCTGGCCCCCGGAAGACGGCCTGAGTGGATGGGATGGCTGAAGCCTAGGGGGGGGCCGGTCAATTACGCACGTAAATTTCAGGGCAGAGTGACCATGACTCGAGACGTGTATTCCGACACAGCCTTTTTGGAGTTGCGCTCCTTGACATCAGACGACACGGCCGTCTATTTTTGT
>662_85
AGGTCCCAGCTGGTGCAGTCTGGGGCTGAGGTGAAGAAGCCTGGGTCCTCGGTGAAGATCTCCTGCGAGGCTTCTGGATACACCTTCGTCGATTTCTTCATACAATGGTTCCGGCACGTCCCTGGAAGGGGGTTTGAGTGGATTGGGTGGCTAAACCCTTACGGGGGTGCCGTCAATTTTGCAGGAAATTTCCGGGATCGAGTCACCCTGACTCGCNACACAGACTCAGCCACAGTTTATATGGAGTTGAGAGGATTGACTCCCGCCGACACGGCCACATATTATTGT
>332_171
GAGGTGCGCCTGATACAATCTGGGGCTGTCTTGAAGAAGCCTGGGTCCTCAGTGAAGATTTCATGTCGGGCTTCTGGATACGATTTCCGTGAGATTTCCCTACATTGGGTCCGCCTCATTCCTGCCAGGGGCTTTGAGTGGATAGGGTGGATAAAGCCTAGGTGGGGTGCCGTCGGATATGCCCGACAACTTCAAGGCCGCGTCACATTGACCCGANACCCGGACTGGGGCGTTGCCTACATGGAATTCAGTGGACTGACGTCCGGCGACACGGCCGAATATTTTTGT
>157_85
CAGGTACGCCTGGTACAATCTGGGACTCTGATGAAGAAGCCTGGGTCCTCAGTTAGAATTTCCTGCGATGCTTCAGGATACACCTTCATCGACTACTTTATACATTGGTTCCGACAGGTCCCTGGAGGGAGACCTGAATGGATGGGATGGCTCAACCCTTACGGGGGTGCCGTGAAGTATGCATGGAATTTTCAGGGCAGAGTCAGTGTGACTCGCNACACAGACGCAGCCACAATTTACTTGGACCTGAGTGACTTGAGTCCAGCCGACACTGCCGTCTATTATTGT
>329_154
NNNCAAGCACTTGTGCAGTCTGGGAGTCAAATGAAGAAGCCTGGGGACTCTGTGAGACTCTCCTGCCAAACCTCAGACTCGGCGATCACAAAATACTTTATACATTGGATCAGACAGGCCCCTGGAAAGGGCCTCGAATGGATCGCGTGGATCAGTCCCTATGGAGGAGGAGTTAAATATGGATGGCAAGTTCGTGACCGGGCCACTCTAACTCGAAATATTCATATGGAAACAGTTTATATGGACCTCAGAGGCCTGCGACCCGACGATACGGCCACGTATTACTGT
>344_76
CAAGTGCGCCTTGTACAATCTGGGCCTCTGATGAAGAAACCTGGATCCTCTGTGAAAATCTCCTGCGACACTTCTGGATACACCTTCATGAATTTTTTCATACATTGGTTCCGGCACGTCCCTGGAAGGGGATTTGAGTGGATGGGGTGGCTGAGACCTTATGGGGGTGCCGTCAATTTTGGAGGGCATTTCCGGGACAGAGTCACTCTGACCCGCNACACAGACGCAGGCACTGTTTATCTAGAATTCAAAGAAGTCACTCCTGCCGACACGGCCGTCTACTACTGC
>603_76
NNNCAAGCACTTGTGCAGTATGGGAGTCAAATGAAGAAGCCTGGGGACTCAGTGAGACTTTCCTGCAAAAGTTCGGACTCGGCAATCACAAAATATTTTATACATTGGATAAGACAGGCCCCTGGAAAGGGGCTTGAGTGGATTGGGTGGATCAGCCCTTTTGGGGGAGCAGTTAACTATGGATGGCAAATTCGTGACCGGGCCTCTCTGACTCGGAACATTCATATGGAAACTGTTTACATGGACCTCAGAGGCCTGAGATCCGACGACACGGCCACATATTATTGT
>370_161
CAGGGGCGACTGAAGCAATTTGGGCCTCAAGTGAAGAAGCCTGGGGACTCAGTGACAGTCTCCTGCGTGGCCTCAGACTATACATTTGTGAATTTTAGGATCAATTGGGTCCGCCACATTCCCGGAAGAGGGTTTGAGTGGATGGGGAGGATAGAGCCCAGAGGAGGCGCCGTCAAGTACTCAGGGAGGCTTCGCGACAGGATGTCCATGTATAGGGACACGTCTACAGACACGCTATATATGGACCTGAGAGGACTGACATCTGGCGACACGGCCACATATTATTGT
>792_142
AGGGTGCGCCTGGTACAATCTGGGGCTGTGTTGAGGAAGCCTGGGTCCTCAGTGAAGATTTCATGCCGGGCTTCTGGATACAATTTCCGTGAAATTTCGCTCCATTGGGTCCGACTCATTCCTGCCAGGGGCTTCGAGTGGATAGGGTGGATAAAGCCTAGGTGGGGTGCCGTCGGTTATGCCCGACAACTTCAAGGCCGCGTCAGTCTGACTCGANACCCGGACTGGGGCATCGCCTACATGGAACTCAGTGGACTGACGTCCGCCGACTCGGCCGAATATTTTTGT
>1029_171
CAGGTCCGTTTAGTACAATCTGGGCCTCAGATAAAAACACCTGGGGCCTCAGTGACAATCTCGTGTGGGACGTCTGGATATGACTTCATGGAAAGTCTCATAAACTGGGTGCGCCAGGACATCGGCAAGCGACCAGAGTGGATGGGCTGGATGAATCCGTCGGGGGGCGGTGTAAATTATGCTCGCAGATTTCAAGGAAAAGTGACCATGACGCGGGACGTGTCAAGTGGCACGGCCTACCTGGCACTTCGCGGTCTGACATCTGACGACACGGCCAAGTATTACTGT
>638_177
GAGGTCCGTTTGGTGCAGTCTGGGACTCAGATAAAAACACCTGGGGCCTCAGTGACAGTGTCGTGTGGGACGTCTGGATATGACTTCATGGAGAGTCTCATAAATTGGGTGCGCCAAGACCCCGGCAAGGGACCAGAGTGGATGGGCTGGATGAATCCTCGGGGAGGCGGTGTCAATTATGCTCGCAGATTTCAAGGTAAAGTCACCATGGACCGGGACGTCTTAAGCGGCACAGCCTACATGACACTTCGCGGTCTGACACCTGACGACACGGCCAAGTATTTCTGT
>651_171
GAGGTCCGTCTGGCGCAACCTGGATTTCTAGTGAGGAAGACTGGGGACTCAGTGACGATTTCGTGCAAAGTCTCCGGCTATACATTCACAGAGAATTTCATCAATTGGGTGCGGCAGGCCCCCGGAAAGGGCCTTGAATGGATGGGGTGGATGAATCCTCAGGGGGGCGGCGTTAATGGTCTTCCCAGAGTGTACACCAGATTCACCATGACACGGGACACGTCTATCGACACAGCTTATCTGACAATCCGCGGCCTGACTCTAGACGACTCGGCCAAATATTTCTGT
>668_177
CAGGGGCGACTGAAGCAATTTGGGCCTCAAGTGAAGAAGCCTGGGGACTCAGTGACAGTCTCCTGCGTGGCTTCAGACTATACATTTGTGAATTTTAGGATCAACTGGGTCCGCCACATTCCCGGAAGAGGGTTTGAGTGGATGGGGAGGATAGAGCCCAGAGGAGGCGCCGTCAAATATTCAGGGAGGCTTCGCGACAGGATGTCCATGTATAGGGACACCTCTAGAGACACACTATATATGGACCTGAGAGGACTGACATCTGGCGACACGGCCACATATTATTGT
>904_142
AGGGTGCGCCTGGTACAGTCTGGGGCTGTGTTGAGGAAGCCTGGGTCCTCAGTGAAGATTTCATGCCGGGCTTCTGGATACAATTTCCGTGAAATTTCGATACATTGGGTCCGACTCATTCCTGCCAGGGGCTTTGAGTGGATAGGGTGGATAAAGCCTAGGTGGGGTGCCGTCGGTTATGCCCGACAACTTCAAGGCCGCGTCACTTTGACTCGANACCCGGACTGGGGCATCGCCTACATGGAACTCAGTGGACTGACGTCCGCCGACTCGGCCGAATACTTTTGT
>981_177
CAGGTGCAGCTGGTGCAGTCTGGGGCTGAGGTGAAGAAGCCTGGGGACTCAGTGACAGTCTCCTGCGTGGCTTCAGACTATACATTTGTGAATTATATGATCAATTGGGTCCGCCACATTCCCGGAAGAGGGTTTGAGTGGATGGGATGGATACAGCCCAGAGGAGGCGCCGTCAATTACTCAGGGAGACTTCGCGACAGGTTGTCCTTCTATCGGGACACGTCTAGAGACACATTATATATGGACCTGAGAGGACTGACATCTGGCGACACGGCCATATATTATTGT
>305_85
CAGGTGCGCCTGGTCCAATCTGGGCCTGTGATGAGGAAGCCTGGGTCCTCAATGAAGATCTCATGCGGGACTTCTGGATACAACTTTCGTGATTTTTCGATTCATTGGGTCCGCTTCAGCCCTCGGTTTGGCTTTGAGTGGATCGGCTGGATCAAGCCTATGTGGGGTGCCGTCAGTTATGCCCGGCAACTTCAGGGCCGCGTCGCAATGACTCGCCAATTCTCGNGGGGCACAGCCTACTTGGAGTTCAGTGGACTGACGTCCGCCGACACGGCCGACTATTTTTGC
>718_85
CAGGTCCAGCTGGTGCAGTCTGGGGCTGAGGTGAAGAAGCCTGGGTCCTCAGTTAGAATTTCCTGCGATGCTTCAGGATACACCTTCATCGACTACTTTATACATTGGTTCCGACAGGTCCCTGGAGGGAGACCTGAATGGATGGGGTGGCTCAACCCTTACGGGGGTGCCGTTAATTATGCATGGAATTTCCAGGGCAGAGTCAGTGTGACTCGCNACACAGACGCAGCCACAATTTACTTGGACCTGAGTGACTTGAGTCCTGCCGACACGGCCGTCTATTATTGT
>2_177
CAGGTCCGTTTGGTGCAGTCTGGGACTCAGATAAAGAGTCCTGGGGCCTCAGTGAGAATCTCGTGTGTGACGTCTGGGTATGATTTTATGGAAAGTCTCATAAACTGGGTGCGCCAAGACCCCGGCAAGGGACCAGAGTGGATGGGCTGGATGAATCCTCGGGGAGGCGGTGTCAATTATGCTCGCAGATTTCAAGGTAAAGTCACCATGGACCGGGACGTCTTAAGCGCCACAGCCTACATGACACTTCGCGGTCTGACATCTGAGGACACGGCCAAGTATTACTGT
>176_154
GAGGTGCGCCTGGTACAATCTGGGTCCNNNNNNNNNNNNNNNNNNNNNTCAGTGAAGATTTCATGTCGGGCTTCTGGATACAATTTCCGTGAGATTTCGCTACATTGGGTCCGGCTCATTCCTGCCAGGGGCTTTGAGTGGATAGGGTGGATAAAGCCTAGGTGGGGTGCCGTCGGTTATGCCCGACAACTTCAAGGCCGCGTCACTTTGACTCGANACCCGGACTGGGGCATCGCCTACATGGAACTCAGTGGACTGACGTCCGCCGATTCGGCCGAATATTTTTGT
>168_142
CAGGTTCAACTAATACAGTCTGGAGGTGAAGTGAAGAAGCCTGGGGCCTCAGTGACAATCTCCTGCGTGACGTCTGGATATGAATTTGTGGAGGTTCTCATAAATTGGGTGCGCCAGGTCCCCGGTCGGGGACTCGAGTGGATGGGCTGGATGAATCCTCGGGGGGGCGGCGTGAATTATGCCCGTCAATTTCAAGGCAAGGTGACCATGACCAGGGACATATATCGCGACACAGCCTACCTGACACTGAGCGGTCTGACATCTGGCGACACGGCCAGATATTTTTGN
>634_171
GAGGTGCGCCTGGTACAATCTGGGGCTGTCATTAAGACGCCTGGGTCCTCAGTGAAGATCTCATGTCGGGCTTCTGGGTACAACTTTCGTGATGTTTCGCTTCATTGGGTCCGCCTCATTCCTGACAAGGGATTTGAGTGGATTGGGTGGATAAAACCTCTGTGGGGTGCCGTCAGTTATGCCCGGCAACTTCAGGGCCGAGTCTCTATGACTCGANACCCGGACTGGGGCGTTGCCTACATGGAGCTCAGTGGACTGACGTCCGCCGACACGGCCGAATATTTTTGT
>698_154
CAGGTCCGTTTGGTGCAGTCTGGGACTCAGATAAAAACACCTGGGGCCTCAGTGACACTGTCGTGTGGGACGTCTGGATATGAGTTCATGGAGAGTCTCATAAATTGGGTGCGCCAGGACATCGGCAAGGGACCAGAGTGGATGGGCTGGATGAATCCTCGGGGAGGCGGTGTGAATTATGCTCGCAGATTTCAAGGTAAAGTCACCATGGACCGGGACGTCTCAAGCGGCACAGCCTACATGACACTTCGCGGTCTGACATCTGACGACACGGCCAAGTATTACTGT
>565_161
CAGGTGCGCCTGGTCCAATCTGGGCCTGTCATCAGGAAGCCTGGGTCCTCGATGAAAATCTCATGCGCGACTTCTGGATACAACTTTCGGGACTTTTCGATTCATTGGGTCCGTTTCAACCGTCGATATGGCTTTGAGTGGATCGGCTGGCTCAAGCCTTTGTGGGGTGCCGTCAGTTATGCCCGCCAACTTCAGGGCCGTGTCTCAATGAGCCGAGTCTTTTCTNGGGGCACAGCCTTTTTGGAGTTCAGTGGACTGACGTCTGCCGACACGGCCGACTATTTCTGC
>665_161
GCAGTCCGCCTGGTGCAGTCTGGGACGCAGATGAAGGAGCCTGGGGCGTCAGTGACTATCTCCTGCGTGACGTCTGGATATGAATTTGTGGAGGTTCTCATAAATTGGGTGCGCCAGGTCCCCGGTCGGGGACCCGAGTGGATGGGCTGGATGAATCCTCGGGGGGGCGGCGTGAATTATGCCCGTCGATTTCAAGGCAAGGTGACCATGACCAGAGACGTGTATCGCGACACAGCCTACCTGACAGTGAACGGTCTGACATCTGGCGACACGGCCAGATATTTTTGT
>478_142
CAGGTCCGGTTGGTGCAGTCTGGGACTCAGATGAAGGGGCCGGGGGCCTCAGTGACTATCTCGTGCGCGACCTCTGGATATGAATTCATGGAGAGTCTCATAAACTGGGTGCGCCAAGAACCCGGCAAGGGGCCCGAATGGATGGGTTGGATGAATCCCCGGGGGGGCCGCGTAAATTATGCTCGCAGATTTCAGGGCAGAATTACGCTGACCCGAAATGTGAACGTCGACACAGCCTATATGACACTCAGCGGTCTGACCTCTGCCGACACGGCCAAGTACTTCTGT
>866_161
GAGGTCCGTCTGGCGCAACCTGGGGTTCTGTTGAGGAAGCCTGGGGACTCAGTGACGATTTCGTGTAGAGTCTCCGGCTACACATTCACTGAGAACTTCATCAACTGGGTGCGGCAGGCCCCCGGAAAGGGCCTTGAATGGATGGGGTGGATGAATCCTCAGGGGGGCGGCGTAAATGGTCTACCGAGAGTGTACAACAGATTCACCATGACATGGGACACGTCTATCGACACAGCTTATTTGACAGTCCGCGGCCTGACTCTAGACGACACGGCCAAATATTTCTGT
>220_161
NNNCAAGCACTTGTGCAATTTGGGAGTCAAATGAAGAAGCCTGGGGGCTCAGTGAGACTCTCCTGCCAAACCTCAGACTCACGGATCACAAAATATTTTATACATTGGATACGACAGGCCCCTGGAAAGGGCCTCGAATGGATCGCGTGGATCAGTCCCTATGGAGGAAGAGTTAATTATGGATGGCAAATTCGTGACCGGGCCACTTTAACTCGAAATATTCATATGGAAACAGTTTATTTGGACCTCAGAGACCTGAGACCCGACGACACGGCCACATATTTCTGT
>450_0
CAGGTGAAGTTGATGCAGTCTGGGGCTGGGGTGAAGAAGCCTGGGGCCTCAGTGAGGGTCTCCTGCGAGGCCTCCGGATACACATTCATCAAATACTTTTTACACTGGATACGACAGGCCCCGGGGGGGAGTCTTGAATGGATAGGCTGGATTAACCCTCGAGGAGGACAAGTCAATTATTCACGTCGATTTCCGGGAAAATTCACCATGACCCGAGACACGATCCGCGAGACAGCCTATTTAGATGTGCGCGGACTGACATCTGACGACACGGCCGTCTATTATTGT
>394_171
CAGGTCCGTTTGGTGCAGTCTGGGCCTCAGATAAAAACACCTGGGGCCTCAGTGACAATCTCGTGTGGGACGTCTGGATATGACTTCATGGAAAGTCTCATAAACTGGGTGCGCCAGGACATCGGCAAGCGACCAGAGTGGATGGGCTGGATAAATCCTCGGGGGGGCGGTGTTAATTATGCTCGCAGATTTCAAGGAAAAGTCACCATGACGCGGGACATGTCAAGCGGCACGGCCTACCTGGCACTTCGCGGTCTGACATCTGACGACACGGCCAAGTATTATTGT
>679_154
CAGGTCCGTTTGATGCAGTCTGGGACTCAGATAAAAAGTCCTGGGGCCTCAGTGAGAATCTCGTGTGGGACGTCTGGATATGACTTCATGGAAAGTCTCATAAACTGGGTGCGCCAGGACCCCGGCAAGGGACCAGAGTGGATGGGCTGGATGAATCCTCAGGGGGGCGGTGTAAATTATGCTCGCAGATTTCAAGGTAAAGTCACCATGGAGCGGGACGTCTCAAGCGGCACAGCCTACCTGACACTTCGCAGTCTGACATCTGACGACACGGCCAAGTATTACTGT
>28_142
AGGGTGCGCCTGGTCCAATCTGGGCCTGTCATGAGGAAGCCTGGGTCCTCGATGAAGATCTCATGCGCGACTTCTGGATACAACTTTCGTGAGTTTTCGATTCATTGGGTCCGCTTCAACCGTCGATATGGCTTTGAGTGGATCGGCTGGCTCAAGCCTATGTGGGGTGCCGTCAGTTATGCCCGCCAACTTCAGGGTCGCGTCTCAATGACTCGACAATTTTCTNGGGGCACAGCCTACTTAGAATTCAGTGGACTGACGTCCGCCGACACGGCCGACTATTTCTGC
>658_171
CAGGTCCAGCTGGTGCAGTCTGGGCCTGTCATCAGGAAGCCTGGGTCCTCGATGAAAATCTCATGCGCGACTTCTGGATACAACTTTCGGGACTTTTCGATTCATTGGGTCCGTTTCAACCGTCGATATGGCTTTGAGTGGATCGGCTGGCTCAAGCCTTTATGGGGTGCCGTCAGTTATGCCCGCCAACTTCAGGGCCGTGTCTCAATGAGTCGAGTCTTTTCTNGGGGCACAGCCTTTTTGGAGTTCAGTGGACTGACGTCCGCCGACACGGCCGACTATTTCTGC
>967_161
NNNCAAGCACTTGTGCAGTCTGGGAGTCAGAAGAAGAAGCCCGGAGACTCAGTGAGACTCTCCTGCCAAACGTCAGACTCCCGGATTACAAAATATTTTATACATTGGATAAGACAGGCCCCTGGAAAAGGCCTCGAATGGATCGCGTGGATCAGTCCCTATGGAGGAGGAGTTAAATATGGATGGCAAGTTCGTGACCGGGCCACTTTAACTCGAAATATTCATGTGGAAACAGTCTATATGGACCTCAGAGGCCTGAGACCCGACGACACGGCCACATATTTTTGT
>674_171
NNNCAAGCACTTGTGCAGTCTGGGCGTCAAATGAAGAAGCCTGGGGACTCAGTGAGACTTTCCTGCCAAACTTCAGACTCGAGAATCACAAAATATTTTATACATTGGATAAGACAGGCCCCTGGAAAGGGCCTCGAATGGATCGCGTGGATCAGTCCATATGGAGGAAGTCCCAAATATGGATGGCAAATTCGTGACCGGGCCACTCTAAGTCGAAACATTCATATGGAGACTGTCTACATGGACCTCAGAGGCCTGAGGCCCGACGACACGGCCACATATTTTTGN
>161_154
CAAGTGCGCCTTATACAATCCGGGACTCAGATGAAGAAACCTGGGTCCTCAATGAAAATTTCCTGCGACACTTCTGGATACAATTTCGTCGATTTCCTCATATATTGGTTTCGGCACGTCCCTGGAAGAAAAATTGAGTGGATCGGCTGGCTAAAACCTTATGGGGGTGGTGTCAATTTTAATGGGAATTTCCGGGACAGAGTCATTCTGACCCGTNACACAGACAGAGGCACTGTTTATATGGAGTTGAATGGATTATCTGTCGCCGACACAGCCGTTTATTATTGT
>577_0
CAAGTGCGCCTGGTGCAATCTGGGGCTGTGATGAGGAAACCTGGGTCCTCAGTGAGAATATCCTGCGAGACTTCTGGATACAACTTCGTCGATTTCTCTATACACTGGGTCCGTCACGTCCCTGAAAAGGGACTTGAGTGGATGGGATGGATGAAGCCTTACCGGGGTGCCGTCAATTATGCCCGGAATTTTCAGGGCAGGGTCGCTATGACCCGCNACACGGACAGAGGCACAGCCTACATGGAATTGACTGGACTGACATCCGCCGACACGGCCGACTATTATTGT
>646_171
NNNCAAGCACTTGTGCAATTTGGGAGTCAAATGAAGAAGACTGGGGACTCAATGAGACTCTCCTGCCAAACGTCAGACTCGCGGATCACAAAGTATTTTATACATTGGATTAGACAGGCCCCCGGAAAGGGCCTCGAATGGATCGCGTGGATCAGTCCCTATGGAGGAGGAGTCAAATATGGTTGGCAAGTTCGTGACCGGGCCACTCTAACTCGAAATATTCATATGGAAACAGTTTATTTGGAAATCAGAGACCTGAGACCCGACGACACGGCCACATATTACTGT
>134_171
NNNCAAGCACTTGTGCAGTCTGGGAGTCAAAAGAAGAAACCTGGGGACTCAGTGAGACTTTCCTGTCGAACTTCAGACTCGAGAATTACAAAATATTTTATACATTGGGTAAGACAGGCCCCTGGAAGGGGCCTCGAATGGATCGCATGGATCAGTCCTTATGGAGGAAGCCCAAAATATGGATGGCAAATTCGTGACCGGGCCACTTTAAGTCGAGACATTCATATGGAGACTGTCTATTTGGACCTCAGAGGCCTGAGACCCGACGACACGGCCACATATTACTGT
>505_76
CAAGTGCGCCTTGTACAATCTGGGCCTCTGATGAAGAAACCAGGGTCCTCAGTGAAAATCTCTTGTGACACTTCTGGATACAACTTCATGGATTTTTTCATACATTGGTTCCGGCACGTCCCTGGANAGGGGTTTGAGTGGATGGGTGGCTGCGACCTTANNTGGGGTGCCGTCAATTTTGGAGGACATTTCCGGGACAGAGTCACTCTGACCCGCNACACAGACGCAGGCACTGTTTATTTAGAATTTAAAGAAGTCACTCCCGCCGACACGGCCGTCTACTACTGC
>308_177
NNNCAAGCACTTGTGCAATTTGGGAGTCAAGTGAAGAAGCCTGGGGACTCAGCGAGACTCTCCTGTCAAACCTCAGACTCGCGAATCACAAAATATTTTATACATTGGATACGACAGGCCCCTGGAAAGGGCCTCGAATGGATCGCGTGGATCAGTCCCTATGGAGGAAGTCCTAAATATGGGTGGCAACTTCGTGACCGGGCCACTTTAACTCGAAACATTCATATGGAAACAGTTTATTTGGAGATCAGAGACCTGAGACCCGACGACACGGCCACATATTTCTGT
>978_171
CAGGGGCGACTGAAACAATTTGGGCCTCAAATGAAGAAGCCTGGGGACTCAGTGACAGTCTCCTGCGTGGCTTCAGACTACACATTTGTGAATTATATGATCAATTGGGTCCGCCACATTCCCGGAAGAGGATTTGAGTGGATGGGATGGATACAGCCCAGAGGAGGCGCCGTCAATTACTCAGGGAGACTTCGCGACAGGATGTCCATGTATAGGGACACCTCTAGAGACACACTTTATATGGATCTGAGAGGACTGACATCTGGCGACACGGCCATATATTATTGT
>797_85
CAGGTGCGCCTGGTACAATCTGGGGCTATGATGAGGAAGCCTGGGTCCTCAGTGAAGATCTCATGCGGGGCTTCTGGATTCAACTTTCGTGAATATGCAATACATTGGGTCCGACTCATCCCCGCAAAGGGATTTGAGTGGATAGGGTGGATAAAGCCTCTGTGGGGTGCCGTCGGTTATGCCCGGCAGCTTCAGGGCCGGGTCGCTATGACTCGANACCCGGACTGGGGCATAGCCTACATGGAGTTCAGTGGACTGACGTCCGCCGACACGGCCGAATATTTTTGT
>219_76
CAGGTGCGCCTGGTCCAATCTGGGCCTGTGATGAGGAAGCCTGGGTCCTCTATGAAGATCTCATGCGGGACTTCTGGATACAACTTTCGTGATTATTCGATACATTGGGTCCGATTCAACCCTCGATATGGCTTTGAGTGGATCGGGTGGTTAAAGCCTATGTGGGGTGCCGTCAGTTATGCCCGGCAACTTCAGGGCCGGGTCGCAATGACTCGANACCCGGACAGGGGCACAGCCTACTTGGAATTCAGTGGACTGACGTCCGCCGACACGGCCGACTATTTTTGC
>993_76
CAGGTGCAGCTGGTGCAGTCTGGGGCTGAGGTGAAGAAGCCTGGGGCCTCAGTGAGGGTCTCCTGCGAGGCCTCCGGATACACTTTCATCAAATACTATTTACACTGGATACGACAAGTCCCGGGGAAGAATCTTGAATGGATAGGCTGGATTAATCCTCGAGGAGGACAAGTCAATTATTCTCGTCAATTTCCGGGGAAATTCACCATGACCCGAGACACGATCCGCGAGACAGCCTACCTAGATGTGCGCGGACTGACATCTGACGACACGGCCGTCTATTATTGT
>774_161
CAAGTGCGCCTTGTACAATCTGGGACTCAGATGAAGAAACCTGGGTCCTCAGTGAAAATTTCCTGCGACATTTATGGATACAACTTTGTCGATCACCTCATATATTGGTTTCGACACGTCCCTGGAAGAAAAATTGAGTGGATCGGGTGGCTGAAGCCTGATTGGGGTGGTGTCAATTTTAATGGGAACTTTCGGGACAGAGTCATTCTGACCCGTNAGACAGACAGAGGCACTGTTTATATGGAGTTGAATGGATTATCTGTCGCCGACACAGCCGTTTATTATTGT
>1017_85
CAGGTACGCCTGGTACAATCTGGGACTCTGATGAAGAAGCCTGGGTCCTCAGTTAGAATTTCCTGCGATGCTTCAGGATACACCTTCATCGACTACTTTATACATTGGTTCCGACAGGTCCCTGGAGGGAGACCTGAATGGATGGGATGGCTCAACCCTTACGGGGGTGCCGTGAAGTATGCATGGAATTTTCAGGGCAGAGTCAGTGTGACTCGCNACACAGACGCAGCCACAATTTACTTGGACCTGAGTGACTTGAGTCCAGCCGACACTGCCGTCTATTATTGT
>712_177
CAGGTCCGTTTGGTGCAGTCTGGGCCTCAGATAAAAACACCTGGGGCCTCAGTGACAATCTCGTGTGGGACGTCTGGATATGACTTCATGGAAAGTCTCATAAACTGGGTGCGCCAGGACATCGGCAAGAGACCGGAGTGGCTGGGCTGGATGAATCCTCGGGGGGGCGGTGTAAATTATTCTCGAAGATTTCAAGGGAAAGTCACCATGACGCGAGACGTGTCAAGCGACACAGCCTTCTTGACACTTCGCGGCCTGACACCTGACGACACGGCCAAATACTACTGT
>845_161
GAGGTGCGCCTCGTACAATCTGGGGCTGTGATTAAGACGCCTGGGTCCTCAGTAAAGATTTCATGTCGGGCTTCTGGATACAACTTTCGTGATTATTCGATTCATTGGGTCCGACACATTCCTGACAAGGGATTTGAATGGATAGGATGGATAAAACCTCTGTGGGGTGCCGTCAGTTATGCCCGGCAACTGCAGGGCCGAGTCTCTATGACTCGANACCCAGACTGGGGCGTTGCCTACATGGAGTTCAGTGGACTGACGTCTGCCGACACGGCCGAATATTTTTGT
>903_171
NNNCAAGCACTTGTGCAATTTGGGAGTCAAATGAAGAAGCCTGGGGACTCAGCGAGACTCTCCTGCCAAACCTCAGACTCGCGAATCACAAAATATTTTATACATTGGATAAGACAGGCCCCTGGAAAGGGCCTCGAATGGATCGCGTGGATCAGTCCATATGGAGGAAGTCCCAGATATGGATGGCAAATTCGTGACCGGGCCACTCTAAGTCGAAACATTCATATGGAGACCGTCTACATGGACCTCAGAGGCCTGAGGCCCGACGACACGGCCACATATTATTGT
>387_171
CAGGTGCGCCTGGTCCAATCTGGGCCTGTCATGAGGAAGCCTGGGTCCTCGATGAAGATCTCATGCGCGACTTCTGGATACAACTTTCGTGACTTTTCGATTCATTGGGTCCGTTTCAACCGTCGATATGGCTTTGAGTGGATCGGCTGGATCAAGCCTATGTGGGGTGCCGTCAGCTATGCCCGCCAACTTCAGGGCCGCGTCTCCATGAGTCGACTCTTTTCTNGGGGCACAGCCTACTTGGAATTCACTGGACTGACGTCCGCCGATACGGCCGACTATTTCTGC
>885_161
CAAGTGCGCCTTGTACAATCTGGGACTCAGATGAAGAAACCTGGGTCCTCAGTGAAAATTTCGTGCGACACTTCTGGATACAACTTCGTCGATTACCTCATATATTGGTTTCGGCACATCCCTGGAAGAAATATTGAGTGGATTGGGTGGCTGAGGCCTGAGAGGGGTGGTGTCAATTTTAACGGGAATTTCCGGGACAGAGTCACGTTGACCCGCNACACAGACAGAGGCACTGTTCATATGGAGTTGAGCGGACTCACTGTCGCCGACACGGCCGTGTATTATTGT
>773_171
CAGGGGCGACTGAAGCAATTTGGGCCTCAGGTGAAGAAGCCTGGGGACTCAGTGACTGTCTCCTGCGTGGCTTCAGACTATACATTTGTGAATTATATGATCAATTGGGTCCGCCACATTCCCGGAAGAGGATTTGAGTGGATGGGATGGATTCAGCCCAGAGGAGGCGCCGTCAATTATTCAGGGAGACATCGCGACAGGATGTCCATGTATAGGGACACGTCTAGAGACACACTATATTTGGACCTGAGACGACTGACATCTGACGACACGGCCACATATTATTGT
>861_177
NNNGGTTCAGTNGTGCAGTCTGGGACTCAGATAAAAAGTCCTGGGGCCTCAGTGAGAATCTCGTGTGGGACGTCTGGGTATGACTTTATGGAAAGTCTCATAAACTGGGTGCGCCAAGACCCCGGCAAGGGACCAGAGTGGATGGGCTGGATGAATCCTCGGGGAGGCGGTGTCAATTATGCTCGCAGATTTCAAGGTAAAGTCACCATGGACCGGGACGTCTTAAGCGGCACAGCCTACATGACACTTCGCGGTCTGACACCTGACGACACGGCCAAGTATTTCTGT
>351_136
CAGGTCCGTTTGGTGCAGTCTGGGCCTCAGATAAAAACACCTGGGGCCTCAGTGACAATCTCGTGTGGGACGTCTGGATATGACTTCATGGAAAGTCTCATAAACTGGGTGCGCCAGGACATCGGCAAGGGACCAGAGTGGATGGGCTGGATAAATCCTCGGGGGGGCGGTGTTAATTATGCCCGTCAATTTCAAGGCAAGGTGACCATGACCAGGGACGTGTATCGCGACACAGCCTACCTGACACTGAGCGGTCTGACATCTGGCGACACGGCCAGATATTTTTGT
>952_148
GAGGTGCGCCTGGTACAATCTGGGACTATGATTAAGACGCCTGGGTCGTCAGTGAAAATCTCATGTCGGGCTTCTGGATACAACTTTCGTGATTACTCGATACACTGGGTCCGACTCATTCCTGACAAGGGATTTGAGTGGATAGGATGGATAAAGCCTCTGTGGGGCGCCGTCAGTTATGCCCGGCAACTTCAGGGCCGAGTCTCTATGACTCGANACCCGGACTGGGGCGTTGCCTACATGGAGCTCAGTGGACTGACGTCCGCCGACACGGCCGAATATTTTTGT
>30_76
NNNCAAGCACTTGTGCAGTCTGGGAGTCAAATAAAGAAGCCTGGGGACTCAGTGAGACTTTCCTGCACAACTTCGGACTCAAGAATTACAAAATATTTTATACATTGGATAAGACAGGCCCCTGGAAAGGGGCTTGAGTGGATTGGGTGGATCAGCCCTTATGGGGGTAGAGGTAATTATGGATGGCAAATTCGTGACCGGGCCTCTCTGAGCCGGAACATTCACATGGAAACTGTTTACATGGACCTCAGAGGCCTGAGATCCGACGACACGGCCACATATTATTGT
>966_154
CAAGTGCGCCTTGCACAATCTGGGACTCAGATGAAGAAACCTGGGTCTTCAGTGAAAATTTCCTGCGACACTTATGGATACAACTTTGTCGATCACCTCATATACTGGTTTCGACACGTCCCTGGAAGAAAAATTGAGTGGATCGGGTGGCTGAAGCCTGATTGGGGTGGTGTCAATTTTAACGGGAATTTTCGGGACAGAGTCATTCTGACCCGTNACACAGACAGAGGCACTGTTTATATGGAGTTGAATGGATTATCTGTCGCCGACACGGCCGTTTATTATTGT
>960_76
NNNCAAGCACTTGTGCAGTCTGGGAGTCAAATGAAGAAGCCTGGGGACTCAGTGAGAATGTCCTGCAAAAGCTCGGACTCGGCAATCACAAAATATTTTATACATTGGATAAGACAGGCCCCTGGAAAGGGGCTTGAGTGGATCGGGTGGATCAGCCCTTATGGGGGTAGAGGTAATTATGGATGGCAAATTCGTGACCGGGCCTCTCTGACTCGGAACATTCATATGGAAACTGTTTACATGGACCTCAGAGGCCTGAGATCCGACGACACGGCCACATATTATTGT
>250_171
CAGGGGCGACTAAAACAATTTGGGCCTCAAGTGAAGAAGCCTGGGGACTCAGTGACAGTCTCCTGCGTGGCTTCAGACTATACATTTGTGAATTTTAGGATCAATTGGGTCCGCCACATTCCCGGAAGAGGGTTTGAGTGGATGGGGAGGATAGAGCCCAGAGGAGGCGCCGTCAAGTATTCAGGGAGGCATCGCGACAGGATGTCCATGTATAGAGACACGTCTACAGACACGCTGTATATGGACCTCAGAGGACTGACATCTGGCGACACGGCCACATATTACTGT
>50_161
CAGGTGCGCCTGGTCCAATCTGGGCCTGTCATGAGGAAGCCTGGGTCCTCGATGAAAATCTCATGCGCGACTTCTGGTTACAACTTTCGTGACTTTTCGATTCATTGGGTCCGTTTCAATCGTCGATATGGCTTTGAGTGGATCGGCTGGCTCAAGCCTATGTGGGGTGCCGTCAGTTACGCCCGCCAACTTCAGGGCCGTGTCTCANAGACCCATACTACCGGACAGGGCACTGCCTTCTTGGAATTCACTGGACTGACGTCCGCCGACACGGCCGACTATTTCTGC
>203_154
GAGGTGCGCCTGGCACAATCTGGGACTGTCATTAAGAAGCCTGGGTCCTCAGTGAAGATCTCATGTCGGGCTTCTGGATACAATGTCCGTGAATATTCCATACATTGGGTCCGATTCATTCCGGAGAAGGGATTTGAGTGGATAGGGTGGATAAAGCCTAGGTGGGGTGCCGTCGGTTATGCCCGACAACTTCAAGGCCGCGTCACTTTGACTCGANACCCGGACTGGGGCATCGCCTACATGGAACTCAGTGGACTGACGTCCGCCGATTCGGCCGAATATTTTTGT
>307_161
GAGGTGCGCCTGGTACAATCTGGGGCTGTGTTGAGGAAGCCTGGGTCCTCAGTGAAGATCTCATGTCGGGCTTCTGGATACAATTTTCGTGAGATTTCGCTACATTGGGTCCGGCTCATTCCTGCCAGGGGCTTTGAGTGGATAGGGTGGATAAAGCCTAGGTGGGGTGCCGTCGGTTATGCCCGACAACTTCAAGGCCGCGTCAGTTTGACTCGANACCCGGACTGGGGCATCGCCTACATGGAACTCACTGGACTGACGTCCGCCGATTCGGCCGAATATTTTTGT
>362_76
CAGGTCCGTTTGGTGCAGTCTGGGACTCAGATAAAAGGGCCTGGGGCCTCAGTGACAATCTCGTGCGGGACGTCTGGATATGAATTCATGGAGAGCCTCATAAACTGGGTGCGCCAGGACATCGGAAAGGGACCTGAATGGATGGGTTGGATGAATCCTCAGGGGGGCGGCGTAAATTATGCTTACAGATTTCAAGGCAGAGTCTCCATGACCCGGGACGTGAACACCGGCACAGCCTACATGACACTTCGCGGTCTGACATCTGGCGACACGGCCAAATACTTCTGT
>546_0
CAGGTTGAACTGGTGCAATCTGGAGCTGAGGTGAAGAAGTCTGGGGCCTCAGTGAGGGTCTCCTGCGAGGCCTCTGGATACACATTCATCAAATACTTTTTACACTGGATACGACAGGCCCCGGGGGGGGGTCTTGAATGGATAGGCTGGATTAACCCTCGAGGAGGACAAGTCAATTATTCACGTCGATTTCCGGGAAAATTCACCATGACCCGAGACACAATACGCGAGACAGCCTATTTGGATTTGCGCGGACTGACATCTGACGACACGGCCGTCTATTATTGT
>445_177
CAGGTCCGTTTGGTGCAGTCTGGGCCTCAGATAAAAACACCTGGGGCCTCAGTGACAATCTCGTGTGGGACGTCTGGATATGACTTCATGGAAAGTCTCATTAACTGGGTGCGCCAGGACATCGGCAAGGGACCAGAGTGGATGGGCTGGATAAATCCTCGGGGGGGGCGTGTTAATTATGCTCGCAGATTTCAGGGAAAAGTCACCATGACGCGGGACGTGTCAAGTGGCACGGCCTATTTGGCACTTCGCGGTCTGACATCTGACGACACGGCCAAGTATTACTGT
>560_171
CAGGGGCGACTGAAGCAATTTGGGCCTCAAGTGAAGAAGCCTGGGGACTCAGTGACAGTCTCCTGTGTGGCTTCAGACTATACATTTGTGAATTTTAGGATCAATTGGGTCCGCCACATTCCCGGAAGAGGGTTTGAGTGGATGGGGAGGATAGAGCCCAGAGGAGGCGCCGTCAAGTACTCAGGGAGACTTCGCGACAGGATGTCCATGTATAGGGACACGTCTACAGACACGCTATATATGGACCTCAGAGGACTGACATCTGGCGACACGGCCACATATTATTGT
>348_154
GAAGTGCGCCTGATTCAATCTGGGAGTGCGATGAAGAAGCCGGGGTCGTCAGTGAAGATCTCATGTCGGGCCTCTGGATACAATTTTCGTGAATATTCGATACATTGGGTCCGACTGATTCCTGGCAGGGGACTTGAGTGGATAGGGTGGATAAAGGGTATGTGGGGAGCCGTCAATTATGCCCGGCAACTTCAGGGCCGAGTCTCTATGACTCGANACCCAGACTGGGGCGTCGCCTACCTGGAATTCAGTGGACTGACGTCCGGCGATACAGGCGAATATTTTTGT
>427_0
CAGGTACACCTGAGACAATCTGGCACTATGATGAAGAAGCCTGGGGCCTCAGTGAGGGTCTCCTGCGAGACTTCCGGATACACTTTCATGGACTACTTCATACACTGGATTCGGCAGGCCCCTGGAAAAGGGCTGCAGTGGATGGGCTGGGTCAACCCTTATATGGGTGCCGTTAATTATGCGCGTAATTTTCAGGGCAGAATTACTTTGACCAGAAACATCCACAGTGGGACAACGCATTTGGACCTGAGCGGCCTGACCCCGGAGGACACGGCCGTCTATTATTGT
>187_161
NNNAGTGAGACTGAGCAGTCTGGGGCTGGGGTTAGGAAGCCCGGGGCCTCAGTGCGGGTCTCCTGCGAGGCCTCCGGATATACTTTCATCAAATACTATTTACACTGGATACGACAAGTCCCGGGGGGGCATCCCGAATGGATAGGCTGGATTAACCCTCGAGGAGGACAAGTCAATTATTCACGTCAATTTCCGGGAAAATTCACCATGACCCGAGACACAATTCGTGAGACAGCCTACTTAGATGTACGCGGACTGACATCCGACGACACGGCCGTCTATTACTGT
>343_171
CAGGTGCGCCTGGTCCAATCTGGGCCTGTCATCAGGAAGCCTGGGTCCTCGATGAAAATCTCATGCGCGACTTCTGGATACAACTTTCGGGACTTTTCGATTCATTGGGTCCGTTTCAATCGTCGATATGGCTTTGAGTGGATCGGCTGGCTCAAGCCTTTATGGGGTGCCGTCAGTTATGCCCGCCAACTTCAGGGCCGTGTCTCAATGAGTCGAGTCTTTTCTNGGGGCACAGCCTTTTTGGAGTTCAGTGGACTGACGTCCGCCGACACGGCCGACTATTTCTGC
>965_154
CAGGTGCAGCTGGTGCAGTCTGGGGCTGAGGTGAAGAAGACTGGGGACTCAGTGACGATTTCGTGCAGAGTCTCCGGCTATACATTCACTGAGAATTTCATCAATTGGGTGCGGCAGGCCCCCGGAAAGGGCCTTGAATGGATGGGGTCGATGAATCCTCAGGGGGGCGGCGTTAATGGTCTTCCGAGAGTGTACACAAGATTCACCATGACACGGGACACCTCTATCGACACGGCTTATTTGACAGTCCGCGGCCTGACTCTAGACGACACGGCCAAATATTTCTGT
>135_177
GAGGTGCGCCTGATACAATCTGGGGCTGTGTTTAAGACGCCTGGGTCCTCAGTGAAGATCTCATGTCGGGCTTCTGGATACAACTTTCGTGATTATTCGATTCATTGGGTCCGCTTCTTTCCTGACAAGGGATTTGAGTGGATTGGATGGATAAAACCTCTGTGGGGTGCCGTCAGTTATGCCCGGCAACTTCAGGGCCGAGTCTCTATGACTCGANACCCGGACTGGGGCATTGCCTATTTGGAGTTCAGTGGATTGACGTCCGCCGACACGGCCGAATATTTTTGT
>506_154
CAAGTGCGCCTTGTACAATCTGGGACTCAGATGAAGAAACCTGGGTCCTCAGTGAAAATTTCGTGCGACACTTCTGGATACAACTTCGTCGATTACCTCATATATTGGTTTCGGCACATCCCTGGAAGAAATATTGAGTGGATCGGGTGGCTGAGGCCTGAGAGGGGTGGTGTCAACTTTAACGGGAATTTCCGGGACAGAGTCACGTTGACCCGCNACACAGACAGAGGCACTGTTCATATGGAGATGAGTGGACTAAGTGTCGCCGACACGGCCGTGTATTATTGT
>108_142
AGGGTGCGCCTGGCACAATCTGGGACTGTCATTAAGAAGCCTGGGTCCTCAGTGAAGATCTCATGTCGGGCTTCTGGATACAATGTTCGTGAATATTCCATACATTGGGTCCGATTCATTCCGGAGAAGGGATTTGAGTGGATAGGATGGATAAAACCTCTATGGGGTGCCGTCAGTTATGCCCGCCAACTTCAGGGTCGAGTCTCTATGAGTCGANACCCGGACTGGGGCATTGCCTACTTGGAATTCAGTGGACTGACGTCCGCCGACACGGCCGAATATTTTTGT
>78_177
GAGGTGCGCCTGATACAATCTGGGGCTGTGTTTAAGACGCCTGGGTCCTCAGTGAAGATCTCATGTCGGGCTTCTGGATACAACTTTCGTGATTATTCGATTCATTGGGTCCGCTTCTTCCCTGATAAGGGATTTGAGTGGATTGGATGGATAAAACCTCTGTGGGGTGCCGTCAGCTATGCCCGCCAACTTCAAGGCCGCGTCACTTTCACTCGANACCCGGACTGGGGCATCGCCTACATGGAACTCACTGGACTGACGTCCGCCGATTCGGCCGAATATTTTTGT
>639_154
CAGGTGCAGCTGGTGCAGTCTGGGGCTGCGGTGAAGAAGCCTGGGTCCTCAGTGAAGATTTCATGTCGGGCTTCTGGATACAATTTCCGTGAGATTTCGCTACATTGGGTCCGGCTCACTCCTGCCAGGGGCTTTGAGTGGATAGGGTGGATAAAGCCTAGGTGGGGTGCCGTCGGTTATGCCCGACAACTTCAAGGCCGCGTCACTTTGACTCGANACCCGGACTGGGGCATCGCCTACATGGAACTCAGTGGACTGACGTCCGCCGATTCGGCCGAATATTTTTGT
>783_171
NNNCAAGCACTTGTACAATTTGGGAGTCAAATGAAGAAGCCTGGGGACTCAGCGAGACTCTCCTGCCAAACCTCAGACTCGCGAATCACAAAATATTTTATACATTGGATACGACAGGCCCCTGGAAGGGGCCTCGAATGGATCGCGTGGATCAGCCCCTATGGAGGAAGCCCTAAATATGGGTGGCAACTTCGTGACCGGGCCACTTTAACTCGAAACATTCATATGGAAACAGTTTATTTGGAAGTCAGAGACCTGAGACCCGACGACACGGCCACATATTTCTGT
>500_171
CAGGGGCGACTGAAGCAATTTGGGCCTCAAATGAAGAAGCCTGGGGACTCAGTGACAGTCTCCTGCGTGGCTTCAGATTATACATTTGTGAATTATATGATCAATTGGGTCCGCCACATTCCCGGAAGAGGGTTTGAGTGGATGGGATGGATACAGCCCAGAGGAGGCGCCGTCAATTACTCAGGGAGACTTCGCGACAGGATGTCCATGTATAGGGACACGTCTACAGACACACTATATATGGATCTGAGAGGACTGACATCTGGCGACACGGCCATATATTACTGT
>12_161
NNNNNNNNNNNNNNNCAGTCTGGGGCTGGGGTTAAGAAGCCCGGGGCCTCAGTGCGGGTCTCCTGCGAGGCCTCCGGATATGATTTCATCAAATACTATTTACACTGGATACGACAAGTCCCGGGGGGGCATCCCGAATGGATAGGCTGGATTAACCCGCGAGGAGGACAAGTCAATTATTCACGTCAATTTCCGGGAAAGTTCACCATGACCCGCGACACGATTCGTGAGACAGCCTACTTAGATGTGCGCGGACTGACATCTGACGACACGGCCGTCTATTATTGT
>101_171
CAGGGGCGACTGAAGCAATTTGGGCCTCAAGTGAAGAAGCCTGGGGACTCAGTGACAGTCTCCTGCGTGGCTTCAGACTATACATTTGTTAATTATATGATCAATTGGGTCCGCCACGTTCCCGGAAGAGGGTTTGAGTGGCTGGGATGGATACAGCCCAGAGGAGGCGCCGTCAATTACTCAGGGAGATTTCGCGACAGGTTATCCTTCTATCGAGACACCTCTAGAGACACATTATATATGGACCTGAGAGGACTGACATCTGGCGACACGGCCATATATTATTGT
>41_171
GAGGTCCGTCTGGCGCAACCTGGATTTCTGTTGAGGAAGACGGGGGACTCAGTGACGATTTCGTGCAAAGTCTCCGGCTACACATTCACAGAGAATTTCATCAATTGGGTGCGGCAGGCCCCCGGAAAGGGCCTTGAATGGATGGGGTGGATGAATCCTCAGGGGGGCGGCGTTAATGGTCTTCCGAGAGTGTACCCCAGATTCACCATGACACGGGACACGTCTATCGACACAGCTTATCTGACAATCCGCGGCCTGACTCTAGACGACTCGGCCAAATATTTCTGT
>862_171
CAGGTTCAGCTGGTGCAGTCTGGAGGTGAGGTGAAGAAGCCTGGGGACTCAGTGACAGTCTCCTGCGTGGCTACAGACTATACATTTGTGAATTATATGATCAATTGGGTCCGCCACATTCCCGGAAGAGGGTTTGAGTGGATGGGATGGATTCAGCCCAGAGGAGGCGCCGTCAATTACTCAGGGAGACTTCGCGACAGGATGTCCATGTATAGGGACACGTCTAGAGACACACTATATATGGATCTGAGAGGACTGACATCTGGCGACACGGCCATATATTACTGT
>107_171
GAGGTGCGCCTGGTACAGTCTGGGGCTGTGATTAAGACGCCTGGGTCCTCAGTGAAGATCTCATGTCGGGCTTCTGGATACAACTTTCGTGATTATTCGATTCATTGGGTCCGCCTCATTCCTGACAAGGGATTTGAGTGGATTGGATGGATAAAACCTCTGTGGGGTGCCGTCAGTTATGCCCGGCAACTTCAGGGCCGAGTCTCTATGACTCGANACCCGGACTGGGGCGTTGCCTACATGGAATTCAGTGGACTGACGTCCGGCGACACGGCCGAATATTTTTGN
>23_0
CAGGTCCGTTTGGTGCAGTCTGGGACTCAGATGAGGGAGCCTGGGGCCTCAGTGACGATCTCGTGCGGGACCTCTGGATATGAATTCCGTGAGAACTTCATAAACTGGGTGCGACAGGCCCCCGGTAAGGGCCTTGAATGGATGGGATGGATGAATCCTCAGGGGGGCGGCGTAAATTATGTTCAGAGATTTCAGGGCAGAGTCACCATGACCAGGGACATGTCAACGGACACAGCCTACATGACACTTCGCGGTCTGACATCTGGCGACACGGCCAAGTATTTTTGN
>243_171
GAGGTGCGCCTGGTCCAATCTGGGGCAGTCTTGAAGAAGCCTGGGTCGTCAGTGAAGATTTCATGTCGGGCTTCTGGATTCAACTTTCGTGATTATTCGATTCATTGGGTCCGCCTCATTCCTGACAAGGGATTTGAGTGGATTGGATGGATAAAACCTCTGTGGGGTGCCGTCAGTTATGCCCGGCAACTTCAGGGCCGAGTCTCTATGACTCGANACCCGGACTGGGGCATTGCCTACATGGAGCTCAGTGGACTGACGTCCGCCGACACGGCCGAATATTTTTGT
>683_0
CAGGTGAAGTTGATGCAGTCTGGGGCTGGAGTGAAGAAGCCTGGGGCCTCAGTGAGGGTCTCCTGCGAGGCCTCTGGATACACATTCATCAAATACTTTTTACACTGGNNNNNNNNNNNNNNNNNNNNNNNNNNNNNNNNNNNNNNNNNNATTAACCCTCGAGGAGGACAAGTCAATTATTCACGTCGATTTCCGGGAAAATTCACCATGACCCGAGACACAATACGCGAGACAGCCTATTTGGATTTGCGCGGACTGACATCTGACGACACGGCCGTCTATTATTGT
>319_76
CAGGGGCGACTGAAGCAGTTTGGGCCTCAAGTGAAGAGGCCTGGGGCCTCAGTGACAGTCTCCTGCGTGGCTTCAGACTACACATTTGTGAACTACATGATCAATTGGGTCCGTCATATTCCCGGAAGAGGATTTGAGTGGATGGGATGGATAAACCCCAGAGGAGGCAACGTAAATTACTCAGGGAGATTCCGCGACAGGATGTCCATGTATAGGGACACGTCTAGAGACATAGCATATATGGACTTGAGAGGACTGACATCTGCCGACACGGCCACATATTACTGT
>746_154
GAGGTGCGCCTGGTACAATCTGGGGCTGTGTTGAAGAGGCCTGGGTCCTCAGTGAAGATTTCATGTCGGGCTTCTGGATACAATTTCCGTGAGATTTCGCTACATTGGGTCCGGCTCACTCCTGCCAGGGGCTTTGAGTGGATAGGGTGGATAAAGCCTCGGTGGGGAGCCGTCGGTTATGCCCGTCAACTTCAAGGCCGAGTCAGTTTGACTCGANACCCGGACTGGGGCGTCGGCTACTTGGAACTCAGTGGACTGACGTCCGCCGACTCGGCCGAATATTTCTGT
>592_0
CAGGTGCAGCTGGTGCAGTCTGGGACTGAGGTGAAGAAGCCTGGGGCCTCAGTGAAGGTCTCCTGCAAGGCTTTTGGATACACCTTCACCGCCTATGATATCAACTGGGTGCGACAGGCCACTGGGCAAGGTCTTGAATACATGGGATGGATAAATCCTTACGCGGGTGCCGTCAATTATGCATGGAATTTCCAGGGCAGAGTCACTCTGACCCGCNACACAGACACAGGCACAGCTTACATGGAGTTGAGTGGATTGACATCCGCCGACACGGCCGTGTATTATTGT
>476_161
CAGGTCCGTTTGGTGCAGTCTGGGCCTCAGATAAAAACACCTGGGGCCTCAGTGACAATCTCGTGTGGGACGTCTGGATATGACTTCATGGAAAGTCTCATAAACTGGGTGCGCCAGGACATCGGCAAGCGACCAGAGTGGATGGGCTGGATAAATCCTCAGGGGGGCGGTGTTAGTTATGGTCACAGATTTCAAGGAAAAGTCACCATGACGCGGGACGTGGTAACCGGCACGGCCTACCTGGCACTTCGCGGTCTGACACCTGACGACACGGCCAAGTATTACTGT
>226_0
CAGGTGCGCCTGGTGCAATCTGGGGCTGTGATGAGGAAGCCTGGGTCCTCAGTGAGAATCTCCTGCGAGACTTTTGGATACAAATTCATCGATTACTCTATACACTGGGTCCGACACGTCCCTGGAAAGGGATTTGAGTGGATGGGATGGATAAATCCTTACGCGGGTGCCGTCAATTATGCATGGAATTTCCAGGGCAGAGTCACTCTGACCCGCNACACAGACACAGGCACAGCTTACATGGAGTTGAGTGGATTGACATCCGCCGACACGGCCGTGTATTATTGT
>205_154
CAAGTGCGCCTTGTACAATCTGGGACTCAGATGAAGAAACCTGGGTCCTCAGTGAAAATTTCGTGCGACACTTCTGGATACAACTTCGTCGATTACCTCATATATTGGTTTCGACACATCCCTGGAAGAAATATTGAGTGGATCGGGTGGCTGAGGCCTGAGAGGGGTGGTGTCAATTTTAACGGGAATTTCCGGGACAGAGTCAGGTTGACTCGCNACACAGACAATGGCACTGTTCATATGGAGTTGAGTGGACTAACTGTCGCCGACACGGCCGTATATTATTGT
>694_171
NNNCAAGCACTTGTTCAGTCTGGGAGTCAAATGAAGAAGCCTGGGGACTCAGTGAGACTCTCCTGCCAAACCTCAGACTCGCGAATCACAAAATATTTTATACATTGGATAAGACAGGCCCCTGGAAAAGGCCTCGAATGGATCGCGTGGATCAGTCCCTATGGAGGAGCAGTTAATTATGGATGGCAAGTTCGTGACCGGGCCACTTTAACTCGAAATATTCATATGGAGACGGTCTATATGGAACTCAGAGGCCTGCGACCCGACGACACGGCCACATATTACTGT
>182_148
NNNNNNNNNNNNNNNCAGTCTGGGGCTGGGGTTAAGAAGCCCGGGGCCTCAGTGCGGGTCTCCTGCGAGGCCTCCGGATATACTTTCATCAAATACTATTTACACTGGATACGACAAGTCCCGGGGGGGCATCCCGAATGGATAGGCTGGATTAACCCTCGAACTGGACAAGTCAATTACTCACGTCAATTTCCGGGAAAATTCATCATGACCCGAGACACGATTCGCGAGACAGCCTACTTAGATGTGCGCGGACTGACATCCGACGACACGGCCGTCTATTATTGT
>763_148
CAGGGGCGACTGAAGCAATTTGGGCCTCAGGTGAAGAGGCCTGGGGAGTCAGTGACAGTCTCCTGCGTGTCTTCAGACTACACATTTGTGAATTATATGATCAATTGGGTCCGCCACATTCCCGGGAGAGGATTTGAGTGGATGGGATGGATGAACCCCAGAACAGGCGCCGTGAATTATTCAGGGAGACTTCGCGACAGGATGTCCATGTATAGGGACACATCAACAGACACATCATACATGGACCTGAGAGGACTGACATCTGTCGACACGGCCACATATTATTGT
>982_161
CTGGTGCAACTGGTGCAGTCTGGGACTGACGTGCGGAAGCCTGGGGACTCAGTGACAGTCTCCTGCGTGGCTTCAGACTATACATTTGTGAATTATATGATCAATTGGGTCCGTCACATTCCCGGAAGAGGGTTTGAGTGGATGGGATGGATACAGCCCAGAGGAGGCGCCGTCAATTACTCAGGGAGACTTCGCGACAGGATGTCCATGTATAGGGACACGTCTAGAGACACACTATATATGGATCTGAGAGGACTGACATCTGGCGACACGGCCATATATTACTGT
>401_76
CAGGTCCAGCTGGTGCAGTCTGGGGCTGAGGTGAAGAAGCCTGGAGACTCAGTGAGATTCTCCTGCAAAACTTCGGACTCGGCAATTACAAAATACTTTATACATTTCATAAGACAGGCCCCTGGAAAGGGGCTTGAGTGGATTGGGTGGATCAGCCCTTATGGGGGTAGAGTTAACTATGGATGGCAAATTCGTGACCGGGCCTCTCTGACTCGGAACATTCATATGGAAACTGTCTACATGGACCTCAGAGGCCTGAGATCCGACGACATGGCCACATATTATTGT
>835_161
CAGGTCCGTTTGGTGCAGTCTGGGACTCAGATAAAAACACCTGGGGCCTCAGTGACACTGTCGTGTGGGACGTCTGGATATGACTTCATGGAGAGTCTCATAAATTGGGTGCGCCAGGACATCGGCAAGGGACCAGAGTGGCTGGGCTGGATGAATCCTCGGGGGGGCGGTGTAAGTTATGCTCAAAGATTCCAAGGAAAAGTCACCATGACGCGGGACGTTTCAAGCGGCACAGCCTACCTGACACTTCGCGGCCTGACATCTGACGACACGGCCAAGTACTACTGT
>752_154
CAGGTCCGTTTGGTGCAGTCTGGGACTCAGATAAAAACACCTGGGGCCTCAGTGACACTGTCGTGTGGGACGTCTGGATATGACTTCATGGAGAGTCTCATAAATTGGGTGCGCCAGGACATCGGCAAGGGACCAGAGTGGNTGGGCTGGATGAATCCTCGGGGAGGCGGTGTGAATTATGCTCGCAGATTTCAAGGTAAAGTCACCATGGACCGGGACGTCTCAAGCGGCACAGCCTACATGACACTTCGCGGTCTGACATCTGACGACACGGCCAAGTATTACTGT
>174_76
CAAGTGAGGTTGAGGCAGTCTGGGGCCGGGGTGAAGAAGCCTGGAGCCTCAGTGAGGGTCTCCTGCGAGGCCTCCGGATACACTTTCATCAAATACTATTTACACTGGATACGACAAGTCCCGGGGGGGCATCTTGAATGGATAGGCTGGATTAATCCTCGAGGAGGACAAGTCAATTATTCTCGTCAATTTCCGGGGAAATTCACCATGACCCGAGACACGATCCGCGAGACAGCCTACCTAGATGTGCGCGGACTGACATCTGACGACACGGCCGTCTATTATTGT
>556_154
NNNCAAGCACTTGTGCAGTCTGGGAGTCAAATGAAGAAGCCTGGGGACTCAGTGAGACTTTCCTGCCAAACTTCAGACTCGAGAATTACAAAATATTTTATACATTGGGTAAGACAGGCCCCTGGAAAGGGCCTCGAATGGATCGCGTGGATCAGTCCTTATGGGGGAAGACCTAAATATGGATGGCAAGTTCGTGACCGGGCCACTTTAAGTCGAGATATTCATATGGAGACTGTCTACATGGACGTCAGAGGCCTGAGACCCGACGACACGGCCACATATTACTGT
>667_161
CAGGGGCGACTGAAGCAATTTGGGCCTCAAGTGAAGAAGCCTGGGGACTCAGTGAGACTTTCCTGCCAAACTTCAGACTCGAGAATCACAAAATATTTTATACATTGGATAAGACAGGCCCCTGGAAAGGGCCTCGAATGGATCGCGTGGATCAGTCCATATGGAGGAAGTCCCAGATATGGATGGCAAATTCGTGACCGGGCCACTCTAAGTCGAAACATTCATATGGAGACTGTCTACATGGACCTCAGAGGCCTGAGGCCCGACGACACGGCCACATATTATTGT
>608_0
CAGGCTCAACTGGTGCAGTCTGCAGGTGAAATGAAGAGGCCTGGGGACTCAGTGACGGTCTCCTGCGTGGCTGAAGATTATACCTTTGTCAACTATTACATAAATTGGGTCCGCCAGGTCCCCGGAAAAGGATTTGAATTAATGGGATGGATAAGGCCTAGAGGGGGAAGTGTAAATTATTCACGGAGATTTCAGGGCAGGGTCTCCATGTACAGGGACACTTCAAGAGACACAGCATATATGGACTTGAGAGGGCTGACATCTGCCGACACGGCCATATACTATTGT
>511_177
GAGGTCCGTTTGGTGCAGTCTGGGACTCAGATAAAAACACCTGGGGCCTCAGTGACAGTGTCGTGTGGGACGTCTGGATATGACTTCATGGAGAGTCTCATAAATTGGGTGCGCCAGGAAATCGGCAAGGGACCAGAGTGGCTGGGCTGGATGAATCCTCGGGGGGGCGGTGCGAACTATGCTCGAAGATTTCAAGGGAAAATCACCATGACGCGAGACGTGTCAAGCGACACAGCCTACCTGACACTTCGCGGCCTGACATCTGACGACACGGCCAAGTATTACTGT
>900_161
GCAGTCCGCCTGGTGCAGTCTGGGACGCAGATGAAGGAGCCTGGGGCCTCACTGACAATCTCCTGCGTGACGTCTGGATATGAATTTGTGGAGGTTCTCATGAACTGGGTGCGCCAGGTCCCCGGTCGGGGACTCGAGTGGATGGGCTGGATGAATCCTCGGGGGGGCGGCGTGAATTATGCCCGTCAATTTCAAGGCAAAGTCACCATGACCAGGGACGTCTATCGCGACACAGCGTACCTGACATTGAGTGGTCTGACATCTGGCGACACGGCCAGATATTTTTGT
>227_171
CAGGTCCGTTTAGTGCAGTCTGGGACTCAGATAAAAACACCTGGGGCCTCAGTGACATTGTCGTGTGGGACGTCTGGATATGACTTCATGGAGAGTCTCATAAATTGGGTGCGCCAGGAAACCGGCAAGGGACCAGAGTGGCTGGGCTGGATGAATCCTCAGGGGGGCGGTGTAAATTATGCTCGAAGATTTCAAGGGAAAGTCACCATGACGCGAGACGTGTCAAGCGGCACAGCCTATTTGACACTTCGCGGCCTCACATCTGACGACACGGCCAAAATCTACTGT
>652_161
CAGGCCCAGCTGGTGCANTTTGGGNCTNANGTGAAGAAGCCTGGGGACTCAGTGACAGTCTCCTGCGTGGCTTCAGACTATACATTTGTGAATTTTAGGATCAATTGGGTCCGCCACATTCCCGGAAGAGGGTTTGAGTGGATGGGGAGGATAGAGCCCAGAGGAGGCGCCGTCAAGTACTCAGGGAGGCTTCGCGACAGGATGTCCATGTATAGGGACACGTCTACAGACACGCTATATATGGACCTGAGAGGACTGACATCTGGCGACACGGCCACATATTATTGT
>539_177
CAGGTCCGTTTGGTGCAGTCTGGGCCTCAGATAAAAACACCTGGGGCCTCAGTGACAATCTCGTGTGGGACGTCTGGATATGACTTCATGGAAAGTCTCATTAACTGGGTGCGCCAGGACATCGGCAAGGGACCAGAGTGGATGGGCTGGATAAATCCTCGGGGGGGGCGTGTTAATTATGCTCGCAGATTTCAGGGAAAAGTCACCATGACGCGAGACGTGTCAAGCGACACAGCCTTCTTGACACTTCGCGGCCTGACACCTGACGACACGGCCAAATACTACTGT
>381_76
GAGGTGCGCCTGGTACAATCTGGGGCTGTGATGAGGAAGCCTGGGTCCTCAGTGAAGATCTCATGCCGGGCTTCTGGATACAATTTTCGTGAATATTCGATACATTGGGTCCGACTCATCCCTGGCAAGGGATTTGAGTGGATAGGGTGGATAAAGCCTCTGTGGGGTGCCGTCAGTTATGCCCGGCAGCTTCAGGGCCGTGTCGCTATGACTCGANACCCGGACTGGGGCACAGCCTACATGGAATTCAGTGGACTGACGTCCGCCGACACGGCCGAATATTTTTGT
>588_177
CAGGTGCAGCTGGTGCAGTCTGGGGCTGAGGTGAAGAAGCCTGGGGCCTCAGTGACAGTGTCGTGTGGGACGTCTGGATATGACTTCATGGAGAGTCTCATAAATTGGGTGCACCAGGAAATCGGCAAGGGACCAGAGTGGCTGGGCTGGATGAATCCTCGGGGGGGCGGTGCGAACTATGCTCGAAGATTTCAAGGGAAAATCACCATGACGCGAGACGTGTCAAGCGACACAGCCTACCTGACACTTCGCGGCCTGACATCTGACGACACGGCCAAATACTATTGT
>857_154
GCAGTCCGCCTGGTGCAGTCTGGGACGCAGATTAAGGAGCCTGGGGCCTCAGTGACAATCTCCTGCGTGACGTCTGGATATGAATTTGTAGAAGTTCTCATTAATTGGGTGCGCCAGGTCCCCGGTCGGGGACTCGAGTGGATGGGCTGGATGAATCCTCGGGGGGGCGGCGTGAATTATGCCCGTCAATTTCAAGGCAAGGTGACCATGACCAGGGACTTATATCGCGACACAGCCTACCTGACACTGAGCGGTCTGACATCTGGCGACACGGCCAGATATTTTTGT
>88_171
CAGGGGCGACTGAAGCAATTTGGGCCTCAAGTGAAGAAGCCTGGCGACTCAGTGACAGTCTCCTGCGTGGCTTCAGACTATACATTTGTGAATTTTAGGATCAACTGGGTCCGCCACATTCCCGGAAGAGGGTTTGAGTGGATGGGGAGGATAGAGCCCAGAGGAGGCGCCGTCAATTACTCAGGGAGACTTCGCGACAGGATGTCCATGTATAGGGACACGTCTAGAGACACACTATATATGGATCTGAGAGGACTGACATCTGGCGACACGGCCATATATTACTGT
>877_136
GAGGTGCGCCTGATACAATCTGGGGCTGTGATTAAGACGCCTGGGTCCTCAGTGAAGATCTCATGTCGGGCTTCTGGATACAACTTTCGTGATTATTCGATACATTGGGTCCGACTCATTCCTGACAAGGGATTTGAGTGGATAGGATGGATAAAGCCTCTGTGGGGTGCCGTCGGTTATGCCCGGCAACTTCAGGGCCGAGTCTCTCTGACTCGANACCCGGACTGGGGCGTTGCCTACATGGAATTCAGTGGACTGACGTCCGCCGACACGGCCGAATATTTTTGT
>848_161
GAGGTGCGCCTGGTACAATCTGGGGCTGTCTTGAAGAAGCCTGGGTCCTCAGTGAAGATTTCATGTCGGGCTTCTGGATACGATTTCCGTGAGATTTCCCTACATTGGGTCCGGCTCATTCCTGCCAGGGGCTTTGAGTGGATAGGGTGGATAAAGCCTAGGTGGGGTGCCGTCGGTTATGCCCGACAACTTCAAGGCCGCGTCACTTTGACTCGANACCCGGACTGGGGCATCGCCTACATGGAACTCAGTGGACTGACGTCCGCCGATTCGGCCGAATATTTTTGT
>116_154
CAGGTCCGTTTGGTGCAGTCTGGGCCTCAGATAAAAAAACCTGGGGCCTCAGTGACAATCTCGTGTGGGACGTCTGGATATGACTTCATGGAAAGTCTCATCAACTGGGTGCGCCAGGAGACCGGCAAGGGACCAGAGTGGATGGGGTGGATAAATCCTCGGGGGGGCGGTGTTAATTATGCTCGCAGATTTCAAGGAAAAGTTACCATGACGCGGGACGTGTCCAGCGACACAGCCTACCTGACACTTCGCGGTCTGACATCTGACGACACGGCCAAGTATTATTGT
>923_171
GAGGTGCGCCTGGTACAATCTGGGTCTGTGATTAAGACGCCTGGGTCCTCAGTGAAGATCTCATGTCGGGCTTCTGGATACAACTTTCGTGATTACTCGATTCATTGGGTCCGCCTCATTCCTCACAAGGGATTTGAGTGGATTGGATGGATAAAACCTCTGTGGGGTGCCGTCAATTATGCCCGGCAACTTCAGGGCCGAGTCTCTATGACTCGANACCCGGACTGGGGCATTGCCTACATGGAGTTCAGTGGACTGACGTCCGCCGACACGGCCGAATATTTTTGT
>179_154
AGGTACAAATTGCTGCAGTCTGGGGCCGAACTGAAGAAGCCTGGGGACTCAGTGAGACTTTCCTGCCAAACTTCAGACTCGAGAATCACAAAATATTTTATACATTGGGTCAGACAGGCCCCTGGAAAGGGCCTCGAATGGATCGCGTGGATTAGTCCTTATGGGGGAAGCCCTAAATATGGATGGCAAGTTCGTGACCGGGCCACTCTAAGTCGAAATATTCATATGGAGACTGTCTACATGGACCTCAGAGGCCTGAGATCCGACGACACGGCCACATATTATTGT
>922_0
CAGGTCCAGCTGGTGCAGTCTGGGGCTGAGGTGAAGAAGCCTGGGTCCTCGGTGAAGGTCTCCTGCAAGGCTTCTGGAGGCACCTTCAGCAGCTATGCTATCAGCTGGGTGCGACAGGCCCCCGGTAAGGGGCTTGAATGGATGGGGTGGATGAATCCTCAGGGGGGCGGCGTAAATTATGTTCAGAGATTTCAGGGCAGAGTCAGCATGACCAGGGACATGTCAACGGACACAGCCTATATGACACTTCGCGGTCTGACATCCGGCGACACGGCCAAGTATTTTTGT
>975_85
CGGGCACAACTGAAACAACCTGGGCCTCAAACGAAGAGGCCTGGGGCCTTTGTGACAGTCTCCTGCGTGGCTTCAGACTACACATTTGTAAATTACTTCATCAATTGGGTCCGTCACATTCCCGGAAAAGGGTTTGAGTGGATGGGATGGATTAATCCCAGAGGAGGCTCCGTAAATTACTCAGGGAGATTTCGCGACAGGGTGTCCATGTATAGGGACACGTCCAGAGACACAGCATATATGGACTTGAGAGGACTGACATCTGCCGACACGGCCACATATTTTTGT
>191_76
CAAGTGCGCCTTGTACAATCTGGGCCTCTGATGAAGAAACCTGGGTCCTCAGTGAAAATCTCCTGCGACACTTCTGGATACAACTTCATGGATTTTTTCATACATTGGTTCCGGCACGTCCCTGGAAGGGGATTTGAGTGGATGGGGTGGCTGAGACCTTATGGGGGTGCCGTCAATTTTGGAGGACATTTCCGGGACAGAGTCACTCTGACCCGCNACACAGACGCAGGCACTGTTTATCTAGAATTTAAAGAAGTCACTCCCGCCGACACGGCCGTCTACTACTGC
>707_148
CAGGTTCAACTGGTGCAGTCTGGACCTGAGGTGAAGAAGCCTGGGGCCTCAGTGACAATCTCATGCGTGACGTCTGGATATGAATTTGTGGAGGTTCTCATAAATTGGGTGCGCCAGGTCCCCGGTCGGGGACTCGAGTGGATGGGCTGGATGAATCCGTCGGGGGGGCGCGTGAATTATGCCCGTNAATTTCAAGGCAAGGTGACCATGACCAGGGACGTATATCGCGACACAGCCTACCTGACACTGAGCGGTCTGACATCTGGCGACACGGCCAGATATTTTTGN
>955_148
CAGGTGCAGCTGGTGCAATCTGGGGCTGAGGTGAAGAAGCCTGGGACCTCAGTGAAGGTCTCCTGCAAGGGTTCTGGCTACAGCCTCACCGGCCACTATATGCACTGGGCGCGACAGGCCCCTGGACACGGGCTTGAGTGGATGGGAAGGATCAACCCTATCAGTGGTGCCACAGACTATGCACAGAAGTTTCAGGGCAGGGTCACCATGACCAGGGACACGTCCAACAATATATCCTACATGGAATTGAGCGGTCTGAGATATGACGACACGGCCATGTATTACTGT
>295_161
CAGGTCCGTTTGGTGCAGTCTGGGCCTCAGATAAAAACACCTGGGGCCTCAGTGACAATTTCGTGTGGGACGTCTGGATATGACTTTATGGAAAGTCTCATAAACTGGGTGCGCCAGGACCCCGGCAAGGGACCAGAGTGGATGGGCTGGATGAATCCTCGGGGAGGCGGTGTAAATTATGCTCGCAGATTTCAAGGTAAAGTCACCATGGACCGGGACGTCTCAAGCGGCACAGCCTACCTGGCACTTCGCGGTCTGACATCTGACGACACGGCCAAGTATTACTGT
>897_171
GAGGTGCGCCTGATTCAATCTGGGGCAATGATGAGGAAGCCGGGGTCGTCAGTGAAGATCTCATGTCGGGCTTCTGGATACGATTTCCGTGAGATTTCCCTACATTGGGTCCGCCTCATTCCTGCCAGGGGCTTTGAGTGGATAGGGTGGATAAAGCCTAGGTGGGGTGCCGTCGGATATGCCCGACAACTTCAAGGCCGCGTCACTTTGACCCGANACCCGGACTGGGGCATCGCCTACATGGAACTTCGTGGACTGACGTCCGCCGATTCGGCCGAATATTTTTGT
>474_142
CAGGTGCAGCTGGTGCAGTCTGGGGCTGAGGTGAAGAAGCCCGGGGCCTCAGTGCGGGTCTCCTGCGAGGCCTCCGGATATACTTTCATCAAATACTATTTACACTGGATACGACAAGTCCCGGGGGGGCATCCCGAATGGATAGGCTGGATTAACCCTCGAACTGGACAAGTCAATTACTCACGTCAATTTCCGGGAAAATTCACCATGACCCGAGACACGATTCGCGAGACAGCCTACTTAGATGTGCGCGGACTGACATCCGACGACACGGCCGTCTATTATTGT
>181_171
NNNCAAGCACTTGTGCAGTTTGGGAGTCAAACGAAGAAGCCTGGGGACTCAGTGAGAATCTCCTGCCAAACCTCAGATTCGCGAATCACAAAATATTTTATACATTGGATTAGACAGGCCCCTGGAAAGGGCCTCGAATGGATTGCGTGGATCAGTCCCTATGGAGGAGGAGTTAAGTATGGTTGGCAAGTTCGTGACCGGGCCACTCTAACTCGAAATATTCATATGGAAACAGTTTATTTGGACCTCAGAGACCTGAGACCCGACGACACGGCCACATATTACTGT
>570_85
CAAGTGCGCCTTGTGCAATCTGGAACTCTGATGAAGAAACTTGGGTCCTCAGTGAAAATTTCTTGCGACACTTCTGGATACACCTTCGTCGATTACCTCATATATTGGTTCCGCCACGTCCCTGGAAGGGGAATTGAGTGGATCGGTTGGCTGAAGCCTTATAGGGGTGCCGTCAATTATGCCCGACAACTTCAGGGCCGCGTCGCAATGACTCGGCAATTCTCGNGGGGCACAGCCTACTTGGATTTCAGTGGACTGACGTCCGCCGACACGGCCGACTATTTTTGC
>962_154
GCAGTCCGCCTGGTGCAGTCTGGGACGCAGATTAAGGAGCCTGGGGCCTCAGTGACAATCTCCTGCGTGACGTCTGGATATGAATTTGTGGAGGTTCTCATAAATTGGGTGCGCCAAGTCCCCGGTCGGGGACTCGAGTGGATGGGCTGGATGAATCCTCGGGGGGGCGGCGTGAATTATGCCCGTCAATTTCAAGGCAAGGTGACCATGACCAGGGACGTCTATCGCGACACAGCCTACCTCACACTGAACGGTCTGACATCTGTCGACACGGCCAGATATTTTTGT
>27_154
GAGGTGCGCCTGGTACAATCTGGGGCTGTGTTGAGGAAGCCTGGGTCCTCAGTGAAGATTTCCTGCCGGGCTTCTGGATACGATTTCCGTGAAATTTCTCTACATTGGGTCCGACTCACTCCTTCCAGGGGCTTCGAGTGGATAGGGTGGATAAAGCCTCGGTGGGGTGCCGTCGGTTATGCCCGGCAACTGCAAGGCCGAGTCAGTCTGACTCGANACCCGGACTGGGGCGTCGGCTACTTGGAACTCAGTGGACTGACGTCCGCCGACTCGGCCGAATATTTTTGT
>887_0
CAGGTGCAGCTGGTGCAGTCTGGGGCTGAGGTGAAGAAGCCTGGGGCCTCCGTGAAGGTTTCCTGCAAGGCTTCTGGATACACCTTCACCGGCTTCTATATACACTGGGTGCGACAGGCCCCTGGACAAGGGCTTGAGTGGATGGGATGGATGAAGCCTTACCGGGGTGCCGTCAATTATGCCCGGAATTTTCAGGGCAGGGTCGCTATGACCCGCNACACGGACAGAGGCACAGCCTACCTGGATCTCAATGCACTGACATCCGCTGACACGGCCGACTATTATTGT
>281_171
CAGGTCCGTTTAGTGCAGTCTGGGACTCAGATAAAAACACCTGGGGCCTCAGTGACATTGTCGTGTGGGACGTCTGGATATGACTTCATGGAGAGTCTCATAAATTGGGTGCGCCAAGAAACCGGCAAGGGACCAGAGTGGCTGGGCTGGATGAATCCTCGCGGGGGCGGTGTAAATTATGCTCGCAGATTTCAAGGAAAAGTGACCATGACGCGGGACGTGTCAAGTGGCACGGCCTACCTGGCACTTCGCGGTCTGACATCTGACGACACGGCCAAGTATTACTGT
>727_171
GGAGTGCGCCTGGCGCAGTCTGGGGCGGAGGTGAAGAAGCCTGGGGACTCAGTGACAGTCTCCTGCGTGGCTTCAGACTATACATTTGTGAATTATATGATCAATTGGGTCCGCCACATTCCCGGAAGAGGCTTTGAGTGGATGGGATGGATACAGCCCAGAGGAGGCGCCGTCAATTACTCAGGGAGACTTCGCGACAGGATTTCCTTCTATAGGGACACGTCTAGAGACACATTATATATGGACTTGAGAGGACTGACATCTGGCGACACGGCCATATATTATTGT
>756_85
CAGGTGCGCCTCGTCCAATCTGGGCCTGTGATGAGGAAGCCTGGGTCCTCAATGAAGATCTCATGCGGGACCTCTGGATACAACTTTCGTGATTTTTCGATTCATTGGGTGCGCTTCAACCCTCGGTATGGCTTTGAGTGGATCGGCTGGATCAAGCCTATGTGGGGTGCCGTCAGTTATGCCCGGCAACTTCAGGGCCGCGTCGCAATGAGTCGACAATTCTCCNGGGGCACAGCCTACATGGACTTCAGTGGACTGACGTCCGCCGACACGGCCGAATATTTTTGT
>4_148
NNNNNNNNNNNNNNNCAGTCTGGGGCTGGGGTTAAGAAGCCCGGGGCCTCAGTGCGGGTCTCCTGCGAGGCCTCCGGATATACTTTCATCAAGTATTATTTACACTGGATACGACAAGTCCCGGGGGGGCATCCCGAATGGATAGGCTGGATTAATCCTCGAGGAGGACAGGTCAATTACTCACGTCAATTTCCGGGAAAATTCACCATGACCCGAGACACGATCCGCGAGACAGCCTACTTAGATGTGCGCGGACTGACATCCGACGACACGGCCGTCTATTATTGT
>554_161
GAGGTTCAGCTGGTTCAGTCTGGAGGTGAGGTGAAGAAGCCTGGGGACTCAGTGACAGTCTCCTGCGTGGCTTCAGACTATACATTTGTGAATTTTAGGATCAATTGGGTCCGCCACATTCCCGGAAGAGGGTTTGAGTGGATGGGGAGGATAGAGCCCAGAGGAGGCGCCGTCAAGTACTCAGGGAGGCTTCGCGACAGGATGTCCATGTATAGGGACACGTCTACAGACACACTATATATGGACCTGAGAGGACTGACATCTGGCGACACGGCCACATATTATTGT
>136_85
CAGGGGCGACTGAAGCAATTTGGGCCTCAAGTGAAGAGGCCTGGGGCCTCAGTGACAGTCTCCTGCGTGGCTTCAGACTACACATTTGTGAACTACATGATCAATTGGGTCCGCCAGATTCCCGGAAGAGGTTTTGAGTGGATGGGTTGGATGAAGCCCAGAGGAGGCGCCGTCAATTACTCAGGGAGATTTCGCGACAGGATGTCCATGTATAGGGACACGTCTACAGACACTGCATATATGGACTTGAGAGGGCTGACATCTGCCGACACGGCCACATATTATTGT
>998_0
CAGGTACAATTAGTGCAATCTGGGGCTGAAGTGAGGGAGCCTGGGACCTCAGTGAACATTTCCTGCAAGACAACTGGATACACTTTCACCAAAAACTATTTACATTGGGTGCGACAGGCCCCCGGTAAGGGGCTTGAATGGATGGGGTGGATGAATCCTCAGGGGGGCGGCGTAAATTATGTTCAGAGATTTCAGGGCAGAGTCAGCATGACCAGGGACATGTCAACGGACACAGCCTACATGACACTTCGCGGTCTGACATCTGGCGACACGGCCAAGTATTTTTGT
>377_85
CAGGTCCAGCTGGTGCAGTCTGGGGCTGAGGTGAAGAAGCCTGGGTCCTCAGTGAAGATCTCATGTCGGGCTTCTGGATACAATTTTCGTGAATATTCGATACATTGGGTCCGACTCATTCCTGGCAGGGGATTTGAGTGGATAGGGTGGATAAAGCCTCTGTGGGGTGCCGTCAGTTATGCCCGACAACTTCAGGGCCGGGTCGCTATGACTCGANACCCGGACTGGGGCATAGCCTACATGGAATTCAGTGGACTGACGTCCGCCGACACGGCCGAATATTTTTGT
>246_154
GAGGTGCGCCTGGTACAGTCTGGGCCTGTAATTAAGACGCCTGGATCGTCAGTGAAGATCTCATGTCGGGCTTCTGGATACAACTTTCGTGACTATACGATACATTGGGTCCGACTGACTCCTGACAAGGGATTTGAGTGGATAGGATGGATAAAGCCTCTCTGGGGTGCCGTCAATTATGCCCGACAACTTCAGGGCCGAGTCTCTATGACTCGANACCCAGACTGGGGCATTGCCTACATGGAATTCAGCGGGCTGACGTCCGCCGACACGGCCCAGTATTTTTGT
>823_154
NNNCAAGCACTTGTGCAGTTTGGGAGTCAAATGAAGAAGCCTGGGGACTCAGTGAGACTCTCCTGCCAAACCTCAGACTCGCGGATCACAAAATATTTTATACATTGGATAAGACAGGCCCCTGGAAAGGGCCTCGAGTGGATCGCGTGGATCAGTCCCTATGGAGGAAGCGTTAAATATGGATGGCAAGTTCGTGACAGGGCCACTTTAACTCGAAATATTCATATGGAGACTGTCTACATGGACCTCAGAGGCCTGAGACCCGACGACACGGCCACATATTACTGT
>834_161
CAGGTCCGTTTGATGCAGTCTGGGACTCAGATAAAAAGTCCTGGGGCCTCAGTGAGAATCTCATGTGGGACGTCTGGATATGACTTTATGGGCAGTCTCATTAATTGGGTGCGCCAAGACCCCGGCAAGGGACCAGAGTGGATGGGCTGGATGAATCCTCGGGGAGGCGCTGTGAATTATGCTCGCAGATTTCAAGGTAAAGTCACCATGGACCGGGACGTCTCAAGCGGCACAGCCTACATGACACTTCGCGATCTGACATCTGACGACACGGCCAAGTATTATTGT
>185_154
GGAGTGCGCCTGGCGCAATCTGGGGCGGAGGTGAAGAAAGTTGGGTCCTCAGTGACAGTCTCTTGCGCGGCCTCTGGATATAAGTTCGTCGATTACAACATATATTGGTTTCGGCACGTCCCTGAAAGGGGATTTGAGTGGATGGGGTGGATAAAGCCTAGGTGGGGTGCCGTCGGTTATGCCCGACAACTTCAAGGCCGCGTCACTTTGACTCGANACCCGGACTGGGGCATCGCCTACATGGAACTCACTGGACTGACGTCCGCCGATTCGGCCGAATATTTTTGT
>931_76
CAGGTGGAATTGGTGCAGTCTGGGGCTGAGGTGATGAGGCCTGGGGCCTCAGTGAAACTTTCCTGCAAGGCACGTGGATATGAGTTCAAAATATATTATCTGCACTGGGTGCGACAGGCCCCTGGACAAGGCCTTGAGTGGATGGGACTAATTAATCCCAGTAGTGGTGTCGAAAGGCTCGCACAGAAGTTACAGGGCAGACTCACCATGACCAGAGACTTGGCTACGAGCACAGCGTTTCTGGACCTGAACAACCTGACATCTGACGACACGGCCGTCTATTATTGT
>393_161
CAGGTGCAGCTGGTGCAGTCTGGGGCTGAGGTGAAGAAGCCTGGGGCCTCAGTGAAGGTCTCCTGCAAGGCCTCTGGATACAGTTTCAGCGACTACCATATACACTGGGTGCGACAGGCCCCTGGACAAGGGCTTGAGTGGATGGGATGGATCAACCAGAATGGTGGTGGCGCAACACATGTACAGAAGTTCCAGGGCAGGGTCGCCATGACCAGGGACACGTCCATCAGCACAGCCTTTATGGAGCTGAGCAGGCTGAGATTTGACGACACGGCCATATATTATTGT
>398_177
CAGGTCCGTTTGGTGCAGTCTGGGACTCAGATAAAAACACCTGGGGCCTCAGTGACCCTGTCGTGTGGGACGTCTGGATATGACTTCATGGAGAATCTCATAAATTGGGTGCGCCAGGAAATCGGCAAGAGACCGGAGTGGATGGGTTGGATGAATCCTCAGGGGGGCGGTGTGAATTATAGTCGAAGATTTCAAGGGAAAGTCACCATGACGCGAGATGTGTCAAGCGGCACAGCCTTCCTGACACTTCGCGGCCTGACACGTGACGACACGGCCAAGTATTACTGT
>302_136
GCAGTCCGCCTGGTGCAGTCTGGGACGCAGATGAAGGAGCCTGGGGCCTCAGTGACAATCTCCTGCGTGACGTCTGGATATGAATTTGTGGAGGTTCTCATAAATTGGGTGCGCCAGGTCCCCGGTCGGGGACTCGAGTGGATGGGCTGGATGAATCCTCGGGGGGGCGGCGTGAATTATGCCCGTCAATTTCAAGGCAAGGTGACCATGACCAGGGACGTGTATCGCGACACAGCCTACCTGACACTGAGCGGTCTGACATCTGGCGACACGGCCAGATATTTTTGT
>145_161
CAGGCGCAGCTGGTGCAGTCTGGGCCTGAGGTAAAGAAGCCTGGGACCTCCGTGAAGGTCTCCTGCAAGGCTTCTGGATATACATTCACCGACTACTTTATACACTGGGTGCGACAGGCCCCTGGACAAGGGTTTGAGTGGATGGGATGGACCAACCTCAACACTGGCGGCACAAAGTATTCACCAAAGTTTCAGGGCAGGGTCACCATGACCAGGGACACGTCCATCACCACAGCCTACATTGAGCTGAGCGGCCTGACATCTGACGACACGGCCGTCTATTATTGT
>988_154
CAGGTCCGTTTGGTGCAGTCTGGGACTCAGATAAAAACACCTGGGGCCTCAGTGACACTGTCGTGTGGGACGTCTGGATATGACTTCATGGAGAGTCTCATAAATTGGGTGCGCCAGGACATCGGCAAGGGACCAGAGTGGCTGGGCTGGATGAATCCTCGGGGGGGCGGTGTAAATTATGCTCATAGATTTCAAGGTAAAGTCACCATGACGCGGGACGTGTCAAGTGCCACAGCCTACCTGACACTTCGCGGCCTGACATCTGACGACACGGCCAAGTACTACTGT
>386_171
CAGGTTCACCTGGTGCAGTCTGGACCTGAGATGAAGAAGCCTGGGGCCTCAGTGAAGGTCTCCTGCAAGACTTCTGGTTACACCTTTACAAGTTATGGTATCACTTGGGTGCGACAGGCCCCCGGAAAGGGCCTTGAATGGATGGGGTCGATGAATCCTCAGGGGGGCGGCGTTAATGGTCTTCCGAGAGTGTACGCCAGATTCACCATGACACGGGACACGTCTATCGATACAGCTTATCTGACAATCCGCGGCCTGACTCTAGACGACTCGGCCAAATATTTCTGT
>34_177
NNNCAAGCACTTGTGCAATTTGGGAGTCAAGTGAAGAAGCCTGGGGACTCAGCGAGACTCTCCTGTCAAACCTCAGACTCGCGAATCACAAAATATTTTATACATTGGATACAACAGGCCCCTGGAAAGGGCCTCGAATGGATCGCGTGGATCAGTCCCTATGGAGGAAGTCCTAAATATGGGTGGCAACTTCGTGACCGGGCCACTTTAACTCGAAACATTCATATGGAAACAGTTTATTTGGAGATCAGAGACCTGAGACCCGACGACACGGCCACATATTTCTGT
>356_0
CAGGTGCACCTGGTGCAATCTGGGGCTGTGATGAAGAAGCCGGGGTCCTCAGTGAGAATCTCCTGCGAGGCTTCTGGATACACCTTCGTCAATTATTTTATTCACTGGATCCGACACGTCCCTGGAAGGGGACTTGAGTGGATGGGGTGGATGAATCCTTACCGGGGTGCCGTCAATTATCCATGGCCTTTCCAGGGCAGAGTCACCATGACTCGCNATACAGACAGAGGCACAGCCTACATGGAACTGCGTGGCTTGACACCCGCCGACACGGCCGTCTATTATTGT
>595_0
CAAGTGCGCCTGGTGCAATCTGGGGCTGTGATGAGGAAACCTGGGTCCTCAGTGAGAATATCCTGCGAGACTTCTGGATACAACTTCGTCGATTTCTCTATACACTGGGTCCGTCACGTCCCTGAAAAGGGACTTGAGTGGATGGGATGGATGAAGCCTTACCGGGGTGCCGTCAATTATGCCCGGAATTTTCAGGGCAGGGTCGCTATGACCCGCNACACGGACAGAGGCACAGCCTACCTGGATCTCAATGCACTGACATCCGCTGACACGGCCGACTATTATTGT
>144_161
CAGGTCCGTTTGGTGCAGTCTGGGCCTCAGATAAAAGCACCTGGGGCCTCAGTGACAATCTCGTGTGGGACGTCTGGATATGACTTCATGGAAAGTCTCATAAATTGGGTGCGCCAGGTCCCCGGTCGGGGACTCGAGTGGATGGGCTGGATGAATCCTCGGGGGGGCGGCGTGAATTATGCCCGTCGATTTCAAGGCAAAGTGACCATGACCAGGGACGTATATGGCGCCACAGCCTACCTGAAATTGAACGGACTGACATCTGACGACACGGCCAAATATTTTTGT
>480_148
CACGTGCGCCTAGCACAGTCTGGGGCTGTGGTGAGGAAACCTGGGTCCTCAGTGAAGATCTCATGTCGGGCTTCTGGATACAACTTTCGTGATTATTCGATACATTGGGTCCGACTCATTCCTGACAAGGGATTTGAGTGGATAGGATGGATAAAGCCTCTGTGGGGTGCCGTCAGTTATGCCCGGCAACTTCAGGGCCGAGTCTCTATGACTCGANACCCGGACTGGGGCGTTGCCTACATGGAATTCAGTGGACTGACGTCCGCCGACACGGCCGAGTATTTTTGT
>482_154
CAGGTCCGTTTGATGCAGTCTGGGACTCAGATAAAAACCCCTGGGGCCTCAGTGAAGATCTCGTGTGGGACGTCTGGATATGACTTCATGGAAAGTCTCATAAACTGGGTGCGCCAGGACATCGGCAAGGGACCAGAGTGGATGGGCTGGATGAATCCTCGGGGGGGCGGTGTAAATTATGCTCGCAGATTTCAAGGTAAAGTCACCATGGACCGAGACGTGTCAAGCGGCACAGCCTACCTGACACTTCGCGATCTGACATCTGACGACACGGCCAAGTATTTCTGT
>429_148
NNNCAAGCACTTGTGCAGTCTGGGAGTCAAATGAAGAAGCCTGGGGACTCAGTGAGGCTCTCCTGCCAAACCTCAGACTCGGCGATCACAAAATATTTTATACATTGGATAAGACAGGCCCCTGGAAAGGGCCTCGAATGGATCGCGTGGATCAGTCCCTATGGAGGAAGAGTTAATTATGGATGGCAAGTCCGTGACCGGGCCACTTTAACTCGAAATATTCATATGGAAACAGTTTATATGGACCTCAGAGACTTGAGATCCGACGACACGGCCACATATTACTGT
>122_76
CAGGGGCGACTGAAGCAATTTGGGCCTCAAGTGAAGAGGCCTGGGGCCTCAGTGACAGTCTCCTGCGTGGCTTCAGACTACACATTTGTGAACTACATGATCAATTGGGTCCGCCAGATTCCCGGAAGAGGGTTTGAGTGGATGGGTTGGATGAGGCCCAGAGGAGGCGCCGTCAATTACTCAGGGACATTTCGCGACAGGATGTCCATGTATAGGGACACGTCTACAGACACTGCATATATGGATTTGAGAGGACTGACATCTGCCGACACGGCCACATATTATTGT
>856_171
GAGGTGCGCCTGGTACAATCTGGGGCTGTATTTAAGACGCCTGGGTCTTCAGTGAAGATCTCATGTCGGGCTTCTGGATACAACTTTCGTGATTATTCGATTCATTGGGTCCGCCTCATTCCTGACAAGGGATTTGAGTGGATTGGATGGATAAAACCTCTGTGGGGTGCCGTCAGTTATGCCCGGCAACTTCAGGGCCGAGTCTCTATGACTCGANACCCGGACTGGGGCATCGGCTACATGGAACTCAGTGGACTGACGTCCGCCGACTCGGCCGAATATTTTTGN
>293_154
GAGGTGCGCCTGATTCAATCTGGGAGTGCGATGAAGAAGCCGGGGTCGTCAGTGAAGATCTCATGTCGGGCCTCTGGATACAATTTTCGTGAATATTCGATACATTGGGTCCGACTGATTCCTGGCAGGGGATTTGAGTGGATAGGGTGGATAAAGGGTATGTGGGGAGCCGTCAATTATGCCCGGCAACTTCAGGGCCGAGTCTCTATGACTCGANACCCAGACTGGGGCGTCGCCTACCTGGAATTCAGTGGACTGACGTCCGGCGATACAGGCGAATATTTTTGT
>757_76
CAGGTGCAACTGGTGCAGTCTGGGGCTGGGGTTAAGAAACCTGGGGCCTCAGTGAGGGTCTCCTGCGAGGCCTCCGGATACACTTTCATCAAATACTATTTACACTGGATACGACAAGTCCCGGGGGGGAATCTTGAATGGATAGGCTGGATTAATCCTCGAGGAGGACAAGTCAATTATTCACGTCAATTTCCGGGAAAATTCATCATGACCCGAGACACGATCCGCGAGATAGCCTACCTGGATGTGCGCGGACTGACATCTGACGACACGGCCGTCTATTATTGT
>396_148
NNNCAAGCACTTGTGCAGTCTGGGGGTCAAATGAAGAAGCCTGGGGACTCAGTGAGACTCTCCTGCCAAACCTCAGACTCGGCGATCACAAAATATTTTATACATTGGATAAGACAGGCCCCTGGAAAGGGCCTCGAATGGATCGCGTGGATCAGTCCCTATGGAGGAAGAGTTAATTATGGATGGCAAGTTCGTGACCGGGCCACTTTAACTCGAAATATTCATATGGAAACAGTTTACATGGACCTCAGAGGCCTGAGACCCGACGACACGGCCACATATTATTGT
>985_142
CAGGTGCAGCTGGTGCAGTCTGGGGCTGAGGTGAAGAAGCCTGGGGCCTCAGTGACAGTCTCCTGTGTGACCTCAGACTACACATTTGTAAATTATATAATGAATTGGGTCCGCTACATTCCCGGAAGAGGATTTGAGTGGATGGGATGGATAAAGCCCAGAGGAGGCAACGTAAATTATTCAGGAAGATTCCGCGACAGAATGTCCATGTACAGGGACACGTCCACAGACACTGCATACATGGACTTGAGAAGACTGACACCTGCCGACACGGCCACATATTTTTGT
>986_0
CAGGTGCACCTGGTACAATCTGGGGCTGTGATGAAGAAGCCGGGGTCCTCAGTGAGAATGTCCTGCGAGGCTTCTGGATACACCTTCGTCAATTATTTTATACACTGGATCCGACACGTCCCTGGAAAGGGACTTGAGTGGATGGGATGGATGAACCCTTATCGGGGTGCCGTCAATTATCCATGGAATTTCCAGGGCAGAGTCACTATGACCCGCNACACAGACACAGGCACAGCTTATATGGAATTGAGTGGATTGACTCCCGCCGACACGGCCGTCTATTATTGT
>562_76
CACGTCCAACTGGTGCAGTCTGGGACTGAGGTGAAGAAGCCTGGGGACTCAGTGAGACTCTCCTGCAAAAGTTCGGACTCGGCAATTACAAAGTATTTTATACATTGGATAAGACAGGCCCCTGGAAAGGGACTTGAGTGGATTGGGTGGATCAGCCCTTATGGGGGAGCAGTTAATTATGGATGGCAAATTCGTGACCGGGCCTCTCTGACTCGGAACATTCATATGGAAACTGTTTACATGGAGCTCAGAGGCCTGAGATCCGACGACACGGCCACCTATTATTGT
>831_154
CAGGTCCGCTTGGTGCAGTCTGGGACTCAGATAAAAGCACCTGGGGCCTCAGTGACATTGTCGTGTGGGACATCTGGATATGATTTCATGGAGAATCTCATAAATTGGGTGCGCCAGGACATCGGCAAGGGACCAGAGTGGCTGGGCTGGATGAATCCTCGGGGGGGCGGTGTTAATTATGCACACAGATTTCAAGGTAAAGTCATCATGACGCGGGACGTGTCAAGCGGCACAGCCTACCTGACGCTTCACAGTCTGACATCTGGCGACACGGCCAAGTATTACTGT
>769_76
NNNCAAGCACTTGTGCAGTCTGGGAGTCAAATAAAGAAGCCTGGGGACTCAGTGAGACTTTCCTGCACAACTTCGGACTCAAGAATTACAAAATATTTTATACATTGGATAAGACAGGCCCCTGGAAAGGGGCTTGAGTGGATTGGGTGGATCAGCCCTTATGGGGGTAGAGGTAATTATGGATGGCAAATTCGTGACCGGGCCTCTCTGAGCCGGAACATTCACATGGAAACTGTTTACATGGACCTCAGAGGCCTGAGATCCGACGACACGGCCACATATTATTGT
>910_177
CAGGGGCGACTGAAGCAATTTGGGCCTCAAGTGAAGAAGCCTGGGGACTCAGTGACAGTCTCCTGCGTGGCTTCAGACTATACATTTGTGAATTTTAGGATCAACTGGGTCCGCCACATTCCCGGAAGAGGGTTTGAGTGGATGGGGAGGATAGAGCCCAGAGGAGGCGCCGTCAAATATTCAGGGAGGCTTCGCGACAGGATGTCCATGTATAGGGACACCTCTAGAGACACACTATATATGGACCTGAGAGGACTGACATCTGGCGACACGGCCACATATTATTGT
>579_85
GAGGTGCGCCTGGTACAATCTGGGGCTGTGATGAGGAAGCCTGGGTCCTCAGTGAAGATCTCATGTCGGGCTTCTGGATACAATTTTCGTGAATATTCGATACATTGGGTCCGACTCATTCCTGGCAGGGGATTTGAGTGGATAGGGTGGATAAAGCCTCTGTGGGGTGCCGTCAGTTATGCCCGACAACTTCAGGGCCGGGTCGCTATGACTCGANACCCGGACTGGGGCATAGCCTACATGGAATTCAGTGGACTGACGTCCGCCGACACGGCCGAATATTTTTGC
>607_76
CAAACACTCCTGATGCAGTCTGGGACTCAATTAAGGAAGCCTGGGGCCTCGGTGAAGATGTCCTGCAAAACGTCGGACTCGGCAATAACAAAATATTGGTTTCATTGGATACGACAGGCCCCTGGAAAGGGGCTTGAGTGGGTAGGGTGGATCAGCCCTTATGGGGGAGCAGTTAATTATGGATGGCAAATTCGTGACCGGGCCTCTCTGACTCGGAACATTCATATGGAAACTGTTTACCTGGACCTCAGAGGCCTGAGATCCGACGACACGGCCACATATTATTGT
>567_171
CAAGTGCGCCTTGCACAATCTGGGACTCAGATGAAAAAACCTGGGTCCTCAGTGAGAATTTCCTGCGACACTTATGGATACAACTTTGTCGATCACCTCATATATTGGTTTCGACACGTCCCTGGAAGAAAAATTGAGTGGATCGGGTGGCTGAAGCCTGATTGGGGTGGTGTCAATTTTAACGGGAATTTTCGGGACAGAGTCATTCTGACCCGTNACACAGACAGAGGCACTGTTTATATGGAGTTGAATGGATTAACTGTCGCCGACACGGCCGTTTACTATTGC
>244_171
CAGGGGCGACTGAAGCAATTTGGGCCTCAAGTGAAGAAGCCTGGGGACTCAGTGACAGTCTCCTGCGTGGCTTCAGACTATACATTTGTGAATTATATGATCAATTGGGTCCGCCACATTCCCGGAAGAGGCTTTGAGTGGATGGGATGGATACAGCCCAGAGGAGGCGCCGTCAATTACTCAGGGAGACTTCGCGACAGGATTTCCTTCTATAGGGACACGTCTAGAGACACATTATATATGGACTTGAGAGGACTGACATCTGGCGACACGGCCACATATTATTGT
>555_76
CAGGGGCGACTGAAGCAATTTGGGCCTCAAGTGAAGAAGCCTGGGGCCTTTGTGACAGTCTCCTGCGTGGCTTCAGACTACACATTTGTAAACTACTTCATCAATTGGGTCCGTCACATTCCCGGAAAAGGGTTTGAGTGGATGGGATGGATTAATCCCAGAGGAGGCTCCGTAAATTACTCAGGGAGATTTCGCGACAGGATGTCCATGTATAGGGACACGTCCAGAGACACAGCATATATGGACTTGAGACGACTGACATCTGCCGACACGGCCACATATTTTTGT
>676_76
CAGGTGCAGCTAGTGCAGTCTGGGGCTGAGGTGAAGAGGCCTGGGGCCTCAGTGAGAGTCTCCTGCAAGGCTTCAGACTACACATTTGTGAACTACATGATCAATTGGGTCCGTCATATTCCCGGAAGAGGATTTGAGTGGATGGGATGGATAAAGCCCAGAGGAGGCAACGTAAATTACTCAGGGAGATTCCGCGACAGGATGTCCATGTATAGGGACACGTCTAGAGACATAGCATATATGGACTTGAGAGGACTGACATCTGCCGACACGGCCACATATTACTGT
>160_154
GAGGTGCGCCTCGTACAATCTGGGGCTGTGATTAAGACGCCTGGGTCCTCAGTGAAGATCTCATGTCGGGCCTCTGGATACAATTTTCGTGAATATTCGATACATTGGGTCCGACTGATTCCTGGCAGGGGACTTGAGTGGATAGGGTGGATAAAGGGTATGTGGGGAGCCGTCAATTATGCCCGGCAACTTCAGGGCCGAGTCTCTATGACTCGANACCCAGACTGGGGCGTCGCCTACCTGGAATTCAGTGGACTGACGTCCGGCGATACAGGCGAATATTTTTGT
>410_136
NNNNNNNNNCTGGTGCAGTCTGGGACGCAGATGAAGGAGCCTGGGGCCTCAGTGACAATCTCCTGCGTGACGTCTGGATATGAATTTGTGGAGGTTCTCATAAATTGGGTGCGCCAGGTCCCCGGTCGGGGACTCGAGTGGATGGGCTGGATGAATCCTCGGGGGGGCGGCGTGAATTATGCCCGTCAATTTCAAGGCAAGGTGACCATGACCAGGGACGTGTATCGCGACACAGCCTACCTGACACTGAGCGGTCTGACATCTGGCGACACGGCCAGATATTTTTGT
>206_177
CAGGTCCGTTTGGTGCAGTCTGGGCCTCAGATAAAAACACCTGGGGCCTCAGTGACAATCTCGTGTGGGACGTCTGGATATGACTTCATGGAAAGTCTCATAAACTGGGTGCGCCAGGACATCGGCAAGCGACCAGAGTGGATGGGCTGGATGAATCCTCGGGGGGGCGGTGTGAATTATAGTCGAAGATTTCAAGGGAAAGTCACCATGACGCGAGATGTGTCAAGCGGCACAGCCTTCCTGACACTTCGCGGCCTGACACGTGACGACACGGCCAAGTATTACTGT
>468_177
CAGGGGCGACTGAAGCAATTTGGGCCTCAAGTGAAGAAGCCTGGGGACTCAGTGACAGTCTCCTGCGTGGCTTCAGACTATACATTTGTGAATTATATGATCAATTGGGTCCGCCACATTCCCGGAAGAGGGTTTGAGTGGATGGGATGGATACAGCCCAGAGGAGGCGCCGTCAATTACTCAGGGAGACTTCGCGACAGGTTGTCCTTCTATCGGGACACGTCTAGAGACACATTATATATGGACCTGAGAGGACTGACATCTGGCGACACGGCCATATATTATTGT
>720_171
GAGGTGCGCCTGGTACAATCTGGGGCTGTGTTGAAGAAGCCTGGGTCCTCAGTGAAGATTTCATGTCGGGCTTCTGGATACAATTTCCGTGAGATTTCGCTACACTGGGTCCGGCTCACTCCTGGCAGGGGCTTTGAGTGGATAGGATGGATTAAGCCCAGGTGGGGTGCCGTCAGTTATGCCCGACAACTTCAAGGCCGCGTCACTTTGACTCGANACCCGGACTGGGGCATCGGCTACATGGAACTCACTGGACTGACGTCCGCCGATTCGGCCGAATATTTTTGT
>184_154
CAGGTCCGTTTGGTGCAGTCTGGGACTCAGATAAAAACACCTGGGGCCTCAGTGACACTGTCGTGTGGGACGTCTGGATATGACTTCATGGAGAGTCTCATAAATTGGGTGCGCCAGGACATCGGCAAGGGACCAGAGTGGCTGGGCTGGATGAATCCTCGGGGGGGCGGTGTAAATTATGCTCATAGATTTCAAGGTAAAGTCACCATGACGCGGGACGTGTCAAGTGCCACAGCCTACCTGACACTTCGCGGCCTGACATCTGACGACACGGCCAAGTACTACTGT
>983_154
CAGGTGCAGCTGGTGCAGTCTGGGGCTGAGGTGAAGAAGCCGGGGTCGTCAGTGAAGATCTCATGTCGGGCCTCTGGATACAATTTTCGTGAATATTCGATACATTGGGTCCGACTGATTCCTGGCAGGGGACTTGAGTGGATAGGGTGGATAAAGGGTATGTGGGGAGCCGTCAATTATGCCCGGCAACTTCAGGGCCGAGTCTCTATGACTCGANACCCAGACTGGGGCGTCGCCTACCTGGAATTCAGTGGACTGACGTCCGGCGATACAGGCGAATATTTTTGT
>471_148
CAAGTGCGCCTTGTACAATCTGGGACTCAGATGAAGAAACCTGGGTCCTCAGTGAAAATTTCGTGCGACACTTCTGGATACAACTTCGTCGATTACCTCATATATTGGTTTCGACACATCCCTGGAAGAAATATTGAGTGGATCGGGTGGCTGAGGCCTGAGAGGGGTGGTGTCAATTTTAACGGGAATTTCCGGGACAGAGTCAGGTTGACCCGCNACACAGACAGAGGCACTGTTCATATGGAGTTGAGTGGACTAACTGTCGCCGACACGGCCGTGTATTATTGT
>813_154
CAAGTGCGCCTTGTACAATCTGGGACTCAGATGAAGAAACCTGGGTCCTCAGTGAAAATTTCGTGCGACACTTCTGGATACAACTTCGTCGATTATCTCATATATTGGTTTCGGCACATCCCTGGAAGAAATATTGAGTGGATCGGGTGGCTGAGGCCTGAGAGGGGTGGTGTCAATTTTAATGGGAATTTCCGGGACAGAGTCACTCTGACCCGCNACACAGACAGAGGCACTGTTTATATGGAAATAAGTGGACTAAGAGCCGCCGACACGGCCGTCTATTATTGT
>761_148
GAGGTGCGCCTGGCACAATCTGGGACTGTCATTAAGAAGCCGGGGTCCTCAGCGAAGATCTCATGTCGGGCTTCTGGATACAATGTTCGTGAATATTCCATACATTGGGTTCGATTCATTCCGGAGAAGGGCTTTGAGTGGATAGGATGGATAAAACCTCTATGGGGTGCCGTCAGTTATGCCCGCCAACTTCAGGGTCGAGTCTCTCTGACTCGANACCCGGACTGGGGCATTGCCTACATGGAAATCAACGGACTGACGTCCGCCGACACGGCCGAATATTATTGT
>322_85
CAAATGCAGTTGGTCCAGTCTGGGCCTGAAGTGACGAAGCCTGGGTCCTCAGTGAAGATCTCCTGCGAGGCTTCTGGATACACCTTCCTCGATTTCTTCGTACAATGGTTCCGGCACGTCCCTGGAAGGGGGTTTGAGTGGATTGGGTGGCTAAACCCTTACGGGGGTNCCGTCAATTATGCAGGAAGTTTCCGGAATAGAGTCACTCTGACCCGCNACACAGACGAAGCCACAGTTTATATGGAATTGAAAGACCTGACTCCCGCCGACACGGCCACCTACTTCTGT
>124_171
GAGGTGCGCCTGGTACAATCTGGGGCTGTGTTTAAGACGCCTGGGTCGTCAGTGAAGATCTCATGTCGGGCTTCTGGATACAACTTTCGTGATTATTCGATTCATTGGGTCCGCCTCATTCCTGACAAGGGATTTGAGTGGATTGGATGGATAAAACCTCTGTGGGGTGCCGTCAGTTATGCCCGGCAACTTCAGGGCCGAGTCTCTATGACTCGANACCCGGACTGGGGCGTTGCCTACATGGAGTTCAGTGGACTGACGTCCGCCGACACGGCCGAGTACTTTTGN
>581_76
CAGGTCCGTTTGGTGCAGTCTGGGACTCAGATGAAAGGGCCTGGGGCCTCAGTGACGATCTCGTGCGGGACGTCTGGATATGACTTCATGGAGAGTCTCATAAATTGGGTGCGCCAGGACATCGGAAAGGGACCTGAATGGATGGGTTGGATGAATCCTCGGGGGGGCGGCGTCAATTATGCTTACAGATTTCAAGGCAGAGTCGCCATGACACGGGACGTGCACACCGGCACAGCCTATTTGACACTTAGCAGTCTGACATCTGGCGACACGGCCAAATACTTCTGT
>452_142
AGGGTGCGCCTGGTACAATCTGGGGCTGTGATTAAGACGCCTGGGTCCTCAGTGAAGATCTCATGTCGGGCTTCTGGATACAACTTTCGTGATTATTCGATTCATTGGGTCCGACTCATTCCTGAGAAGGGATTTGAGTGGATAGGATGGATAAAGCCTCTGTGGGGTGCCGTCGGTTATGCCCGGCAACTTCAGGGCCGAGTCTCTATGACTCGANACCCGGACTGGGGCGTTGCCTACATGGAGTTCAGTGGACTGACGTCCGCCGACACGGCCGAATATTTTTGT
>768_0
CAGGTGCAATTGGTGCAGTCTGGGCCTGAGGTTAAGGAGCCTGGGGCCTCAGTGAAAGTCTCCTGTAAAGCCTCTGGATACATTTTCAATGAATATTATACACATTGGGTGCGGCAGGCCCCTGGACACGGCCCAGAGTGGATGGGATTCATAAATCCTAAGACTGGTAAGACAAAATATGCAGAGCACTTTCAGGACAGAGTCACCCTGTCCAGGGACACGTCCATGAGAACCACGTACATGGAATTGACCAGACTGACACCTGACGACTCGGCCATTTATTATTGT
>911_148
GAGGTGCGCCTGATACAATCTGGGGCTGTGATTAAGACGCCTGGGTCCTCAGTGAAGATCTCATGTCGGGCTTCAGGATACAACTTTCGTGATTATTCGATTCATTGGGTCCGACTCATTCCTGAGAAGGGGTTTGAGTGGATAGGATGGATTAAGCCTCTGTGGGGTGCCGTCAGTTATGCCCGCCAACTTCAGGGCCGAGTCTCTATGACTCGANACCCGGACTGGGGCGTTGCCTACATGGAACTCAGTGGACTGACGTCCGCCGACACGGCCGAATATTTTTGT
>70_142
NNNCAAGCACTTGTGCAGTCTGGGAGTCAAATGAAGAAGCCTGGGGACTCACTGAGACTTTCCTGCCAAACCTCAGACTCGGCGATCACAAAATATTTTATACATTGGATAAGACAGGCCCCTGGAAAGGGCCTCGAATGGATCGCGTGGATCAGTCCCTATGGAGGAAGAGTTAATTATGGATGGCAAATTCGTGACCGGGCCACTCTAACTCGAAATATTCATATGGAAACAGTTTATATGGACCTCAGAGGCCTGAGACCCGACGACACGGCCACGTATTACTGT
>571_0
CAGGTGCACCTGGTGCAATCCGGGACTGTGATGGGGAAACCTGGGTCCTCAATGACAATCTCCTGCGAGGCTTCTGGATACACCTTCATCAATTACTTTATCCACTGGGTCCGACACGTCCCTGGAAAGGGATTTGAGTGGATGGGATGGATAAATCCTTACGCGGGTGCCGTCAATTATGCATGGAATTTCCAGGGCAGAGTCACTCTGACCCGCNACACAGACACAGGCACAGCTTACATGGAGTTGAGTGGATTGACATCCGCCGACACGGCCGTGTATTATTGT
>778_171
GGAGTGCGCCTGGCGCAGTCTGGGGCGGAGGTGAAGAAGGTTGGGTCCTCAGTGACAGTCTCTTGCGCGGCCTCTGGATATGAGTTGGTCGATCACATCATGTATTGGTTTCGCCACGTCCCTGGAAGGGGATTTGAGTGGATGGGGTGGATAAAGCCTAGGTGGGGTGCCGTCGGTTATGCCCGACAACTTCAAGGCCGCGTCACTTTGACTCGANACCCGGACTGGGGCATCGGCTACATGGAACTCAGTGGACTGACGTCCGCCGACTCGGCCGAATATTTTTGT
>784_154
NNNCAAGCACTTGTGCAGTCTGGGAGTCAAATGAAGAAGCCTGGGGACTCAGTGAGACTCTCCTGCCAAACCTCAGACTCGCGGATCACAAAATATTTTATACATTGGATAAGACAGGCCCCTGGAAAGGGCCTCGAATGGATCGCGTGGATCAGTCCCTATGGAGGGAGAGTTAATTATGGATGGCAAGTTCGTGACCGGGCCACTTTAACTCGAAATATTCATATGGAAACAGTTTATCTGGACCTCAGAGGCCTGAGACCCGACGACACGGCCACATATTATTGT
>288_85
CAGGGGCGACTGAAGCAATTTGGGCCTCAAGTGAAGAAGCCTGGGGCCTTTGTGACAGTCTCCTGCGTGGCTTCAGACTACACATTTGTAAACTACTTCATCAATTGGGTCCGTCACATTCCCGGAAAAGGGTTTGAGTGGATGGGATGGATAAATCCCAGAGGAGGCTCCGTAAATTACTCAGGGAGATTTCGCGACAGGATGTCCATGTATAGGGACACGTCCAGAGACATAGCATATATGGACTTGAGGGGACTGACATCTGCCGACACGGCCACATATTTTTGT
>822_171
GAGGTCCGTTTGGTGCAGTCTGGGACTCAGATAAAAACACCTGGGGCCTCAGTGACACTGTCGTGTGGGACGTCTGGATATGACTTCATGGAGAGTCTCATAAATTGGGTGCGCCAGGACATCGGCAAGGGACCAGAGTGGCTGGGCTGGATGAATCCGTCGGGGGGAGGTGTAAATTATGCTCATAGATTTCAAGGGAAAGTCACCATGACGCGGGACGTGACAACTGCCACAGCCTACCTGACACTTCGCGGCCTGACAGCTGGCGACACGGCCAAGTACTACTGT
>800_161
GAGGTGCGCCTGGTACAATCTGGGGCTGTCTTGAAGAAGCCTGGGTCCTCAGTGAAGATTTCATGTCGGGCTTCTGGATACGATTTCCGTGAGATTTCCCTACATTGGGTCCGGCTCATTCCTGCCAGGGGCTTTGAGTGGATAGGGTGGATAAAGCCTAGGTGGGGTGCCGTCGGTTATGCCCGACAACTTCAAGGCCGCGTCACTTTGACTCGANACCCGGACTGGGGCATCGCCTACATGGAACTCAGTGGACTGACGTCCGCCGATTCGGCCGAATATTTTTGT
>510_85
CAGGTACGCCTGGTACAATCTGGGACTCTGATGAAGAAGCCTGGGTCCTCAGTTCGAATTTCCTGCGACGCTTCAGGATACACCTTTATGGAGTACTTTATACATTGGTTCCGACAGGTCCCTGGAGGGGGACTTGAGTGGATGGGGTGGCTCAACCCTTACGGGGGTGCCGTCAACTATGCATGGAATTTCCAGGGCAGAGTCACTATAACTCGCNACACAGACGCAGCCACAATTTACTTGGACTTGAGTGACTTGAGTCCTGCCGACACGGCCGTCTATTATTGT
>624_0
CAGGTGAAGTTGATGCAGTCTGGGGCTGGGGTGAAGAAGCCTGGGGCCTCAGTGAGGGTCTCCTGCGAGGCCTCCGGATACACATTCATCAAATACTTTTTACACTGGATACGACAGGCCCCGGGGGGAGTCGTTGAATGGATAGGCTGGATTAACCCTCGAGGAGGACAAGTCAATTATTCACGTCGATTTCCGGGAAAATTCACCATGACCCGAGACACGATCCGCGAGACAGCCTATTTAGATGTGCGCGGACTGACATCTGACGACACGGCCGTCTATTATTGT
>106_76
CAGGTGCAGCTGGTGCAGTCTGGGGCTGAGGTGAAGAAGCCTGGGGCCTCAGTGAAGGTCTCCTGCAAGGCTTCTGGATACACCTTCAGCAGTTATGATATCAACTGGGTGCGACAGGCCACTGGACAGGGGCTTGAGTGGATGGCCTGGATTAACTTTAATAGTGGTGGCACAAACTCTGCACAGATGTTTCAGGGCAGGGTCACCCTGACCAGTGACACGTCCCTCAGCACAGTCTACTTGGAGATGGGCGGTCTGACATTTGACGACACGGCCGTCTATTATTGT
>416_76
NNNCAAGCACTTGTGCAGTCTGGGAGTCAAATGAAGAAGCCTGGGGACTCAGTGAGAATGTCCTGCAAAAGCTCGGACTCGGCAATCACAAAATATTTTATACATTGGATAAGACAGGCCCCTGGAAAGGGGCTTGAGTGGATCGGGTGGATCAGCCCTTATGGGGGTAGAGGTAATTATGGATGGCAAATTCGTGACCGGGCCTCTCTGACTCGGAACATTCATATGGAAACTGTTTACATGGACCTCAGAGGCCTGAGATCCGACGACACGGCCACATATTATTGT
>137_161
NNNCAAGCACTTGTGCAGTCTGGGAGTCAAATGAAGAAGCCTGGGGACTCAGTGAGACTTTCCTGTCGAACCTCAGACTCGAGAATCACAAAATATTTTATACATTGGGTAAGACAGGCCCCTGGAAAGGGCCTCGAATGGATCGCGTGGATCAGCCCTTATGGGGGAAGACCTAAATATGGATGGCAAGTTCGTGACCGGGCCACTTTAAGTCGAGATATTCATATGGAGACTGTCTACATGGACCTCAGAGGCCTGAGACCCGACGACACGGCCACATATTATTGT
>759_171
CAGGGGCGACTGAAGCAATTTGGGCCTCAAGTGAAGAAGCCTGGGGACTCAGTGACAGTCTCCTGCGTGGCTTCAGACTATACATTTGTGAATTATATGATCAATTGGGTCCGCCACATTCCCGGAAGAGGCTTTGAGTGGATGGGATGGATACAGCCCAGAGGAGGCGCCGTCAATTACTCAGGGAGACTTCGCGACAGGATTTCCTTCTATAGGGACACGTCTAGAGACACATTATATATGGACTTGAGAGGACTGACATCTGGCGACACGGCCACATATTATTGT
>817_177
CAGGTCCGTTTGGTGCAGTCTGGGACTCAGATAAAAACACCTGGGGCCTCAGTGACACTGTCGTGTGGGACATCTGGATATGACTTCATGGAGAGTCTCATAAATTGGGTGCGCCAAGAGATCGGCAAGGGACCCGAGTGGCTGGGCTGGATGAATCCTCGGGGGGGCGCTGTGAATTATGCTCGAAGGTTTCAAGGGAAAGTCACCATGACGCGAGACGTGTTAAGCGGCACAGCCTACCTGACACTTCGCGGCCTGACATCTGACGACACGGCCAAATATTACTGT
>350_76
CAGGTGCGCCTGGTCCAATCTGGGCCTGTGATGAGGAAGCCTGGGTCCTCAATGAAGATCTCATGCGGGACTTCTGGATACAACTTTCGTGATTATTCCATACATTGGGTCCGATTCCACCCTCGCTATGGCTTTGAATGGATCGGGTGGATAAAGCCTATGTGGGGTGCCGTCAGTTATGCCCGGCAACTTCAGGGCCGGGTCGCGATGACTCGGNACCCGGACTGGGGCACAGCCTACTTGGAATTCAGTGGACTGACGTCCGCCGACACGGCCGACTATTTTTGC
>241_148
GCAGTCCGCCTGGTGCAGTCTGGGACGCAGATTAAGGAGCCTGGGGCCTCAGTGACAATCTCCTGCGTGACATCTGGATATGAATTTGTAGAAGTTCTCATGAATTGGGTGCGCCAGGTCCCCGGTCGGGGACTCGAATGGATGGGCTGGATGAATCCTCGGGGGGGCGGCGTCAATTATGCCCGTCAATTTCAAGGCAAGGTGACCATGACCAGAGATGTTTATCGCGACACAGCCTACCTTAAGCTGAGTGGTCTGACATCTGGCGACACGGCCAAATATTTTTGT
>256_85
CAGGTCCAGCTGGTGCAGTCTGGGACTGAGGTGAGGAAGCCTGGGGCCTTTGTGACAGTCTCCTGCGTGGCTTCAGACTACACATTTGTTAACTACTTCATCAATTGGGTCCGTTACATTCCCGGAAAAGGGTTTGAGTGGATGGGATGGATAAATCCCAGAGGAGGCTCCGTAAATTACTCAGGGAGGTTTCGCGACAGGATGTCCATGTATAGGGACACGTCCAGAGACACAGCATATATGGACTTGAGGGGACTGACATCTGCCGACACGGCCACATATTTTTGT
>212_154
CAGGTCCGTTTGATGCAGTCTGGGACTCAGATAAAAAGTCCTGGGGCCTCAGTGAGAATCTCGTGTGGGACGTCTGGATATGACTTCATGGAAAGTCTCATTAACTGGGTGCGCCAGGACATCGGCAAGGGACCAGAGTGGATGGGCTGGATGAATCCTCAGGGGGGCGGTGTAAATTATGCTCGCAGATTTCAAGGAAAAGTCAACATGGAGCGTGACGTGTCAAGCGGCACAGCCTACCTGACACTTCGCGGTCTAACATCTGACGACACGGCCAAGTATTATTGT
>921_142
NNNNNNNNNNNNNNNCAGTCTGGGGCTGGGGTTAAGAAGCCCGGGGCCTCAGTGCGGGTCTCCTGCGAGGCCTCCGGATATCCTTTCATCAAATACTATTTACACTGGATACGACAAGTCCCGGGGGGGCATCCCGAATGGATTGGCTGGATTAACCCTCGAGGGGGACAAGTCAATTATTCACGTCAATTTCAGGGAAAATTCACGATGACCCGAGACACGATCCGCGAGACAGCCTACTTAGATGTGCGCGGACTGACATCCGACGACACGGCCGTCTATTACTGT
>455_0
CAGGTGCACCTGGTGCAATCTGGGACTCTGATGAAGAAACCTGGGTCCTCAGTGAAAATCTCCTGCGAGGCTTCTGGATACACCTTCATCGATTACTTTATACATTGGGTCCGCCACGTCCCTGGAAGGGGGCTTGAGTGGATGGGATGGATGAACCCTTACCGAGGTGCCGTCAACTATCCACGGAATTTCCAGGGCAGACTCACTTTGACTCGCNACACAGACACAGGGACTGCTTACTTGGAATTGAGTGGATTGACTTCCGCCGACACGGCCGTCTATTATTGT
>888_154
CAAGTTCAGCTAATCCAATCTGGACCTGAGATGAAGGAACCTGGGGACTCAGTGAGACTCTCCTGCCAAACCTCAGACTCGGCGATCACAAAATATTTTATACATTGGATAAGACAGGCCCCTGGAAAGGGCCTCGAATGGATCGCGTGGATCAGTCCCTATGGAGGAGGAGTTAAATATGGATGGCAAGTTCGTGACCGGGCCACTTTAAACCGAAATATTCATATGGAAACAGTGTATATGGAACTCAGAGGCCTGAGACCCGACGACACGGCCACATATTACTGT
>926_161
CAGGGGCGACTGAAGCAATTTGGGCCTCAAGTGAAGAAGCCTGGGGACTCAGTGACAGTCTCCTGCGTGGCTTCAGACTATACATTTGTTAATTATATGATCAATTGGGTCCGCCACATTCCCGGAAGAGGGTTTGAGTGGATGGGATGGATACAGTCCAGAGGAGGCGCCGTCAATTACTCAGGGAGACTTCGCGACAGGTTGTCCTTCTATCGGGACACGTCTAGAGACACATTATATATGGACCTGAGAGGACTGACATCTGGCGACACGGCCATATATTATTGT
>20_142
AGGGTGCGCCTGGTACAATCTGGGGCTGTGATTAAGACGCCTGGGTCCTCAGTGAAGATCTCATGTCGGGCTTCTGGATACAACTTTCGTGATTATTCGATACATTGGGTCCGACTCATTCCTGACAAGGGATTTGAGTGGATAGGATGGATAAAGCCTCTGTGGGGTGCCGTCGGTTATGCCCGGCAACTTCAGGGCCGAGTCTCTATGACTCGANACCCGGACTGGGGCGTTGCCTACATGGAATTCACTGGACTGACGTCCGCCGACACGGCCGAATATTTTTGT
>472_154
GCAGTCCGCCTGGTGCAGTCTGGGACGCAGATTAAGGAGCCTGGGGCCTCAGTGACAATCTCCTGCGTGACGTCTGGATATGAATTTGTCGAAGTTCTCATAAATTGGGTGCGCCAGGTCCCCGGTCGGGGACTCGAATGGATGGGCTGGATGAATCCTCGGGGGGGCGGCGTGAATTATGCCCGTCAATTTCAAGGCAAGGTGACCATGACCAGGGACTTATATCGCGACACAGCCTACTTGACACTGAGCGGTCTGACATCTGGCGACACGGCCAGATATTTCTGT
>810_161
CAGGTTCAACTGGTGCAATCTGGAGGCGAGGTGAAGAAGCCTGGGTCCTCAGTGAAGATTTCATGTCGGGCTTCTGGATACGATTTCCGTGAGATTTCCCTACATTGGGTCCGGCTCATTCCTGCCAGGGGCTTTGAGTGGATAGGCTGGATAAAGCCTAGGTGGGGTGCCGTCGGTTATGCCCGACAACTTCAAGGCCGCGTCACTTTGACTCGANACCCGGACTGGGGCATCGCCTACATGGAACTCAGTGGACTGACGTCCGCCGATTCGGCCGAATATTTTTGT
>230_171
CAGGGGCGACTAAAACAATTTGGGCCTCAAGTGAAGAAGCCTGGGGAGTCAGTGACAGTCTCCTGCGTGGCTTCAGACTATACATTTGTGAATTTTAGGATCAATTGGGTCCGCCACATTCCCGGAAGAGGGTTTGAGTGGATGGGGAGGATAGAGCCCAGAGGAGGCGCCGTCAAGTATTCAGGGAGGCATCGCGATAGGATGTCCATGTATAGGGACACGTCTACAGACACGCTGTATATGGACCTCAGAGGACTGACATCTGGCGACACGGCCACATATTACTGT
>139_171
NNNCAAGCACTTGTGCAGTCTGGGAGTCAAATGAAGAAACCCGGGGACTCAGTGAGACTTTCCTGCCGAACTTCAGACTCGAGAATTACAAAGTATTTTATACACTGGATAAGACAGGCCCCTGGAAGGGGCCTCGAATGGATCGCATGGATCAGTCCTTATGGGGGAAGCCCAAAATATGGATGGCAAGTTCGTGACCGGGCCACTTTAAGTCGAGATATTCATATGGAGACTGTCTATATGGACCTCAGAGGCCTGAGACCCGACGACACGGCCACATATTACTGT
>234_136
CAGGGGCGACTGAAGCAATTTGGGCCTCAAGTGAAGAAGCCTGGGGACTCAGTGACAGTCTCCTGCGTGGCTTCAGACTACACATTTGTGAATTATATGATCAATTGGGTCCGCCACATTCCCGGAAGAGGGTTTGAGTGGATGGGATGGATACAGCCCAGAGGAGGCGCCGTCAATTACTCAGGGAGACTTCGCGACAGGATGTCCATGTATAGGGACACGTCTAGAGACATAGCATACATGGACCTGAGAGGACTGNNNNNNNNNNNNNNNNNNACATATTACTGT
>369_142
NNNCAAGCACTTGTGCAGTCTGGGAGTCAAATGAAGAAGCCTGGGGACTCAGTGAGACTTTCCTGCCAAAGCTCAGACTCGGCGATCACAAAATATTTTATACATTGGATAAGACAGGCCCCTGGAAAGGGCCTCGAATGGATCGCGTGGATCAGTCCCTATGGAGGAAGAGTTAATTATGGATGGCAAGTTCGTGACCGGGCCACTCTAACTCGCAATATTCATATGGAAACAGTCTACTTGGACCTCAGAGGCTTGAGAAGTGACGACACGGCCACTTATTACTGT
>703_142
CAGGTCCAGCTGATACAGTCTGGGGCTGAGGCGAAGAAGCCTGGGGACTCAGTGACAGTCTCCTGCGTGGCTTCAGACTATACATTTGTGAATTTTATGATCAATTGGGTCCGCCACATTCCCGGAAGAGGGTTTGAGTGGATGGGATGGATAAAGCCCAGAGGAGGCGCCGTCAATTACTCAGGGAGACTTCGCGACAGGATGTCCATGTATAGGGACACGTCTAGAGACACACTATATATGGACCTGAGGGGACTGACATCTGGCGACACGGCCATATATTATTGT
>190_171
GAGGTGCGCCTGGTACAATCTGGGGCAGTCTTGAAGAAGCCTGGGTCGTCAGTGAAGATTTCATGTCGGGCTTCTGGATACGATTTCCGTGAGATTTCCCTACATTGGGTCCGCCTCATTCCTGCCAGGGGCTTTGAGTGGATAGGGTGGATAAAGCCTAGGTGGGGTGCCGTCGGATATGCCCGACAACTTCAAGGCCGCGTCACTTTGACCCGANACCCGGACTGGGGCATCGCCTACATGGAACTTCGTGGACTGACGTCCGCCGATTCGGCCGAATATTTTTGT
>210_0
CAGGTGCAGCTGGTGCAGTCTGGGGCTGAGGTGAAGAAGCCTGGGGCCTCAGTGAAGGTCTCCTGCAAGGCTTCTGGATACACCTTCACCAGCTATGATATCAACTGGGTGCGACAGGCCACTGGACAAGGGCTTGAGTGGATGGGATGGATAAATCCTTACGCGGGTGCCGTCAATTATGCATGGAATTTCCAGGGCAGAGTCACTCTGACCCGCNACACAGACACAGGCACAGCTTACATGGAGTTGAGTGGATTGACATCCGCCGACACGGCCGTCTATTATTGT
>388_154
CAGGTCCGTCTGGTGCAGTCTGGGACTCAGATAAAAACACCTGGGGCCTCAGTGACACTGTCGTGTGGGACGTCTGGATATGACTTCATGGAGAGTCTCATTAATTGGGTGCGCCAGGTCCCCGGTCGGGGACTCGAGTGGATGGGCTGGATGAATCCTCGGGGGGGCGGCGTGAATTATGCCCGTCAATTTCAAGGCAAGGTGACCATGACCAGGGACTTATATCGCGACACAGCCTACCTGACACTGAGCGGTCTGACATCTGGCGACACGGCCAGATATTTTTGT
>736_171
GAGGTGCGCCTGACTCAATCTGGGGCAGTGATGACGAAGCCGGGGTCGTCAATGAAGATCTCATGTCGGGCTTCTGGATTCAATTTTCGTGAATATTCGATACACTGGGTCCGACTGATTCCTGGCAGGGGACTTGAGTGGATAGGATGGATAAAGGGTATGTGGGGAGCCGTCAACTATGCCCGGCAACTTCAGGGCCGGGTCTCTATGACGCGANACCCAGACTGGGGCGTCGCCTACCTGGACTTCAGTGGACTGACATACGGCGATACAGGCGAATATTTTTGT
>526_154
CAGGTCCGTCTGGCGCAACCTGGTATTCTATTGAAGAAGACTGGGGACTCAGTGACGATTTCGTGCAGAGTCTCCGGCTATACATTCACTGAGAATTTCATCAATTGGGTGCGGCAGGCCCCCGGAAAGGGCCTTGAATGGATGGGGTCGATGAATCCTCAGGGGGGCGGCGTTAATGGTCTTCCGAGAGTGTACACAAGATTCACCATGACACGGGACACCTCTATCGACACGGCTTATTTGACAGTCCGCGGCCTGACTCTAGACGACACGGCCAAATATTTCTGT
>828_85
GAGGTGCGCCTGGTACAATCTGGGGCTGTGATGAGGAAGCCTGGGTCCTCAGTGAAGATCTCATGTCGGGCTTCTGGATACAATTTTCGTGAATATTCGATACATTGGGTCCGACTCCTTCCTGGCAAGGGATTTGAGTGGATAGGGTGGATAAAGCCTCTGTGGGGTGCCGTCAGTTATGCCCGGCAGCTTCAGGGCCGGGTCGCTATGAGTCGANACCCGGACTGGGGCATAGCCTACATGGAGTTCAGTGGACTGACGCCCGCCGACACGGCTGAATATTTCTGT
>126_171
GAAGTCCGTCTGGCACAACCTGGATATCTGTTGAGGAAGACTGGGGACTCAGTGACGATTTCGTGCAAAGTCTCCGGCTATACATTCACAGAGAATTTCATCAATTGGATGCGACAGGCCCCCGGAAAGGGCCTTGAATGGATGGGGTGGATGAATCCTCAGGGGGGCGGCGTTAATGGTCTTCCGAGAGTGTACGCCAGGTTCACCATGACACGAGACACGTCTATCGACACAGCTTATCTGACAATCCGCGGCCTGACTCTAGACGACTCGGCCAAATATTTCTGT
>869_142
AGGGTGCGCCTGGTACAGTCTGGGGCTGTAATTAAGACGCCTGGGTCGTCAGTGAAGATCTCATGTCGGGCTTCTGGATACAACTTTCGTGATTATACGATACATTGGGTCCGACTCATTCCTGACAAGGGATTTGAGTGGATAGGATGGATAAAGCCTCTGTGGGGTGCCGTCGGTTATGCCCGACAACTTCAGGGCCGAATCTCTATGACTCGANACCCAGACTGGGGCATTGCCTACATGGAATTCAGTGGACTGACGTCCGCCGACACGGCCCAATATTTTTGT
>576_177
CAGGGGCGACTGAAGCAATTTGGGCCTCAAGTGAAGAAGCCTGGGGACTCAGTGACAGTCTCCTGCGTGGCTTCAGACTATACATTTGTGAATTATATGATCAATTGGGTCCGCCACATTCCCGGAAGAGGCTTTGAGTGGATGGGATGGATACAGCCCAGAGGAGGCGCCGTCAATTACTCAGGGAGACTTCGCGACAGGCTTTCCTTCTATAGAGACACGTCTAGAGACACATTATATATGGACCTGAGAGGACTGACATCTGGCGACACGGCCATATATTATTGT
>824_154
CAGGTCCGTTTGGTGCAGTCTGGGACTCAGATAAAAACACCTGGGGCCTCAGTGACACTGTCGTGTGGGACGTCTGGATATGACTTCATGGAGAGTCTCATAAATTGGGTGCGCCAGGACATCGGCAAGGGACCAGAGTGGCTGGGCTGGATGAATCCTCGGGGGGGCGGCGTGAATTATGCCCGTCAATTTCAAGGCAAGGTGACCATGACCAGGGACGTCTATCGCGACACAGCCTACCTCACACTGAACGGTCTGACATCTGTCGACACGGCCAGATATTTTTGN
>312_0
CAAGTGCACTTGATGCAGTCTGGGACTCAATTAAAGAAGCCTGGGGCCTCAGTGAGGGTCTCCTGCGAGGCCTCCGGATACACATTCATCAAATACTTTTTACACTGGATACGACAGGCCCCGGGGGGGAGTCTTGAATGGATAGGCTGGATTAACCCTCGAGGAGGACAAGTCAATTATTCACGTCGATTTCCGGGAAAATTCACCATGACCCGAGACATGATCCGCGAGACAGCCTATTTAGATGTGCGCGGACTGACATCTGACGACACGGCCGTCTATTATTGT
>221_171
GAAGTCCGTCTGGCGCAACCTGGATCTCTGTTGAGGAAGACTGGGGACTCAGTGACGATTTCGTGCAAAGTCTCCGGCTATACATTCACAGAGAACTTCATCAATTGGGTGCGGCAGGCCCCCGGAAAGGGCCTTGAGTGGATGGGGTGGATGAATCCTCAAGGGGGCGACGTTAATGGTCTTCCGAGAGTATATACAAGATTTTCCATGACACGGGACACGTCTATCGACACAGCTTATTTGACAATCCGCGGCCTGACTCTAGACGACTCGGCCAAATATTTCTGT
>902_177
CAGGTCCGTTTGATGCAGTCTGGGACTCAGATAAAAAGTCCTGGGGCCTCAGTGAGAATCTCGTGTGGGACGTCTGGGTATGACTTTATGGAAAGTCTCATAAACTGGGTGCGCCAAGACCCCGGCAAGGGACCAGAGTGGATGGGCTGGATGAATCCTCGGGGAGGCGGTGTCAATTATGCTCGCAGATTTCAAGGTAAAGTCACCATGGACCGGGACGTCTTAAGCGGCACAGCCTACATGACACTTCGCGGTCTGACACCTGACGACACGGCCAAGTATTTCTGT
>868_154
NNNNNNNNNNNNNNNNNNNNNGGGCCTCAAGTGAAGAAGCCTGGGGACTCAGTGACAGTCTCCTGCGTGGCCTCAGACTACACATTTGTGAATTATAAGATCAATTGGGTCCGCCACATTGCCGGAAGAGGATTTGAGTGGATGGGATGGATAAACCCCAGAGGAGGTTCCGTCAATTACTCAGGGAGACTTCGCGACAGGATGTCTATGTATAGAGACACGTCTACAGACATTGCATACATGGACCTGAGAGGACTGACATCTGGCGACACGGCCATATATTTTTGT
>262_154
CAAGTGCGCCTTGTACAGTCTGGGACTCAGATGAAGAAACCTGGGTCCTCAGTGAAAATTTCCTGCGACATTTATGGATACAACTTTGTCGATCACCTCATATATTGGTTTCGACACGTCCCTGGAAGAAAAATTGAGTGGATCGGGTGGCTGAAGCCTGATTGGGGTGGTGTCAATTTTAATGGGAATTTCCGGGACAGAGTCATTCTGACCCGTNACACAGACAGAGGCACTGTTTATATGGAATTGAATGGATTATCTGTCGCCGACACAGCCGTTTATTATTGT
>881_171
GAGGTGCGCCTGATTCAATCTGGGGCAATGATGAGGAAGCCGGGGTCGTCAGTGAAGATCTCATGTCGGGCTTCTGGATTCAATTTTCGTGAATATTCCATACACTGGGTCCGACTGATTCCTGGCAGGGGACTTGAGTGGATAGGGTGGATAAAGGGTATGTGGGGAGCCGTCAACTATGCCCGGCAACTTCAGGGCCGAGTCTCTATGACTCGANACCCCGACTGGGGCGTCGCCTACCTGGACTTCAGTGGACTGACGTCCGGCGATACAGGCGAATATTTTTGT
>699_148
GCAGTCCGCCTGGTGCAGTCTGGGACGCAGATTAAGGAGCCTGGGGCCTCAGTGACAATCTCCTGCGTGACGTCTGGATATGAATTTGTAGAAGTTCTCATAAATTGGGTGCGCCAGGTCCCCGGTCGGGGACTCGAATGGATGGGCTGGATGAATCCTCGGGGGGGCGGCGTGAATTATGCCCGTCAATTTCAAGGCAAGGTGACCATGACCAGGGACGTATATCGCGACACAGCCTACCTGACACTGAGCGGTCTGACATCTGGCGACACGGCCAGATATTTTTGN
>929_171
GCAGTCCGCCTGGTGCAGTCTGGGACGCAGATAAAGGAGCCTGGGGCGTCAGTGACTATCTCCTGCGTGACGTCTGGATATGAATTTGTGGAGGTTCTCATAAATTGGGTGCGCCAGGTCCCCGGTCGGGGACCCGAGTGGATGGGCTGGATGAATCCGTCGGGGGGCGGCGTGAGTTACGCCCGTCAATTTCAAGGCAAGGTGACCATGACCAGAGACGTATATCGCGACACAGCCTACCTGACATTGAACGGTCTGACATTTGGCGACACGGCCAGATATTTTTGT
>238_154
GAGGTGCGCCTGGCACAATCTGGGACTGTGATTAAGAAGCCTGGGTCCTCAGTGAAGATCTCATGTCGGGCTTCTGGATACAATGTTCGTGAATATTCCATACATTGGGTCCGATTCATTCCGGAGAAGGGATTTGAGTGGATAGGATGGATAAAACCTCGATGGGGTGCCGTCAGTTATGCCCGCCAACTTCAGGGTCGAGTCTCTATGAGTCGANACCCGGACTGGGTCATCGCCTACATGGAGTTAAGTGGATTGACGTCCGCCGACACGGCCGACTATTATTGT
>705_0
CAGGTCCGTTTGGTGCAGTCTGGGACTCAGATGAGGGAGCCTGGGGCCTCAGTGACGATCTCGTGCGGGACCTCTGGATATGAATTCCGTGAGAACTTCATAAACTGGGTGCGACAGGCCCCCGGTAAGGGGCTTGAATGGATGGGGTGGATGAATCCTCAGGGGGGCGGCGTAAATTATGTTCAGAGATTTCAGGGCAGAGTCAGCATGACCAGGGACATGTCAACGGACACAGCCTATATGACACTTCGCGGTCTGACATCCGGCGACACGACCAAGTATTTTTGN
>530_161
CAGGTGCACCTGGTGCAGTCTGGGGCTGAGGTAAAGAAGCCTGGGGCCTCGGTGAAGGTCTCCTGCAAGGCTTCTGGATACGATTTCCGTGAGATTTCCCTACATTGGGTCCGGCTCATTCCTGCCAGGGGCTTTGAGTGGATAGGGTGGATAAAGCCTAGGTGGGGTGCCGTCGGTTATGCCCGACAACTTCAAGGCCGCGTCACTTTGACTCGANACCCGGACTGGGGCATCGCCTACATGGAACTCAGTGGACTGACGTCCGCCGATTCGGCCGAATATTTTTGT
>762_154
GAGGTGCGCCTGGTACAATCTGGGGCTGTGTTGAGGAAGCCTGGGTCCTCAGTGAAGATTTCCTGCCGGGCTTCTGGATACGATTTCCGTGAAATTTCTCTACATTGGGTCCGACTCACTCCTGCCAGGGGCTTTGAGTGGATAGGGTGGATAAAGCCTAGGTGGGGTGCCGTCGGTTATGCCCGACAACTTCAAGGCCGCGTCACTTTGACTCGANACCCGGACTGGGGCATCGGCTACATGGAACTCAGTGGACTGACGTCCGCCGATTCGGCCGAATATTTTTGT
>76_0
CAGGGGCGACTGAAACAATTTGGGCCTCAAATGAAGAGGCCTGGGGCCTCAGTGACGGTCTCCTGCGTGGCTGAAGATTATACCTTTGTCAACTATTACATAAATTGGGTCCGCCAGGTCCCCGGAAAAGGATTTGAATTCATGGGATGGATCAATCCTAGAGGGGGAAGTGTAAATTATTCACGGAGATTTCAGGGCAGGGTCTCCATGTACAGGGACACCTCAACAGACACAGCGTACATGGACTTGAGAGGGCTGACATCTGCCGACACGGCCATATACTATTGT
>481_0
CAGGTGCACCTGGTGCAATCCGGGACTGTGATGGGGAAACCTGGGTCCTCAATGACAATCTCCTGCGAGGCTTCTGGATACACCTTCATCAATTACCTTATCCATTGGGTCCGGCACGCCCCTGGAAAGGGGCTTGAGTGGATGGGATGGATGAACCCTGAGTGGGGAGCCGTCAATTATGCAAGGAGTTTCCAGGGCAAAGTCACTATGACGCGCNACACAGACAGAGGCACGGCTTACATGGAGTTGAGTGGATTGACATCCGCCGACACGGCCGTCTATTATTGT
>1007_0
CAGGTGCACCTGGTGCAATCTGGGACTCTGATGAAGAAACCTGGGTCCTCAGTGAAAATCTCCTGCGAGGCTTCTGGATACACCTTCATCGATTACTTTATACATTGGGTCCGCCACGTCCCTGGAAGGGGGCTTGAGTGGATGGGATGGATGAACCCTTACCGAGGTGCCGTCAACTATCCACGGAATTTCCAGGGCAGACTCACTTTGACTCGCNACACAGACACAGGGACTGCTTACTTGGAATTGAGTGGATTGACTTCCGCCGACACGGCCGTCTATTATTGT
>927_171
NNNCAAGCACTTGTGCAGTCTGGGAGTCAAATGAAGAAGCCTGGGGACTCAGTGAGAATTTCCTGTCGAACCTCAGATTCGAAAATTACAAAATATTTTATACATTGGGTAAGACAGGCCCCCGGAAAGGGCCTCGAGTGGATCGCGTGGATCAGCCCTTATGGGGGAGCACCGAAATATGGATGGCAAATTCGTGACCGGGCCACTCTAAGTCGAGATATTCATATGGAGACTGTCTACATGGACCTCAGAGGCCTGAGACCCGACGACACGGCCACATATTACTGT
>631_177
CAGGTGCAGCTGGTGCAGTCTGGGGCTGAGATGAAGAAGCCTGGGGCCTCAGTGAAGGTCTCCTGCAAGGCTTCTGGATACACCTTCATTGGCTACTATTTGCACTGGGTGCGCCAAGATCCCGGCAAGGGACCAGAGTGGATGGGCTGGATGAATCCTCGGGGAGGCGGTGTCAATTATGCTCGTAGATTTCAAGGTAAAGTCACCATGGACCGGGACGTCTTAAGCGGCACAGCCTACATGACACTTCGCGGTCTGACATCTGACGACACGGCCAAGTATTACTGT
>282_171
CAGGTGCAGCTGGTGCAGTCTGGGGCTGAGGTGAAGAAGCCTGGGGACTCAGTGAGACTTTCCTGCCAAACTTCAGACTCGAGAATCACAAAATATTTTATACATTGGATAAGACAGGCCCCTGGAAAGGGCCTCGAATGGATCGCGTGGATCAGTCCATATGGAGGAAGTCCCAAATATGGATGGCAAATTCGTGACCGGGCCACTCTAAGTCGAAACATTCATATGGAGACTGTCTACATGGACCTCAGAGGCCTGAGGCCCGACGACACGGCCACATATTTTTGT
>439_154
CAAGTGCGCCTTGCACAATCTGGGACTCAGATGAAGAAACCTGGGTCCTCAGTGAAAATTTCCTGCGACACTTATGGATACAACTTTGTCGATCACCTCATATACTGGTTTCGACACGTCCCTGGAAGAAAAATTGAGTGGATCGGGTGGCTGAAGCCTGATTGGGGTGGTGTCAATTTTAACGGGAATTTTCGGGACAGAGTCATTCTGACCCGTNACACAGACAGAGGCACTGTTTATATGGAATTGAAGGGATTATCTGTCGCCGACACGGCCGTTTATTATTGT
>153_0
CAGGTACACCTGGTACAATCTGGGGCTGTGATGAAGAAGCCGGGGTCCTCAGTGAGAATCTCCTGCGAGGCTTCTGGATACACCTTCGTCAATTATTTTATACACTGGATCCGACACGTCCCTGGAAAGGGCCTTGAGTGGATGGGATGGATGAACCCTTATCGGGGTGCCGTCAATTATCCATGGCCTTTCCAGGGCAGAGTCACCATGACCCGCNAAACAGACAGAGGCACAGCCTACATGGAACTGAGTGGATTGACACCCGCCGACACGGCCGTCTATTATTGT
>558_171
GAGGTGCGCCTGGTACAATCTGGGGCAGTCTTGAAGAAGCCTGGGTCGTCAGTGAAGATTTCATGTCGGGCTTCTGGATACGATTTCCGTGAGATTTCCCTACATTGGGTCCGCCTCATTCCTGCCAGGGGCTTTGAGTGGATAGGGTGGATAAAGCCTAGGTGGGGTGCCGTCGGATATGCCCGACAACTTCAAGGCCGCGTCACTTTGACCCGANACCCGGACTGGGGCATCGCCTACATGGAACTTCGTGGACTGACGTCCGCCGATTCGGCCGAATATTTTTGT
>193_177
GCAGTCCGCCTGGTGCAGTCTGGGACACAGATGAAGGAGCCTGGGGCGTCAGTGACTATCTCCTGCGTGACGTCTGGATATGAATTTGTGGAGGTTCTCATAAATTGGGTGCGGCAGGTCCCCGGTCGGGGACCCGAGTGGATGGGCTGGATGAATCCTCGGGGGGGCGGCGTCAATTATGCCCGTCAATTTCAAGGCAAGGTGACCATGACCAGAGACGTATATCGCGACACAGCCTATCTGACACTGAACGGTCTGACATATGGCGACACGGCCAGATATTTTTGT
>384_136
CAGGTGCGTCTGTCGCAGTCTGGAGGTCAGATGAAGAAGCCTGGCGAGTCGATGAGAATTTCTTGTCGGGCTTCCGGATATGAATTTATTAATTGTCCAATAAATTGGATTCGCCTGGCCCCCGGAAGAAGGCCTGAGTGGATGGGATGGGTGAAGCCTAGGGGGGGGGCCGTCAACTACGCACGTCCACTTCAGGGCAGAGTGACCATGACTCGAGACGTGTATTCCGACACAGCCTTTTTGGAGCTGCGCTCCTTGACAGCAGACGACACGGCCGTCTACTTTTGT
>188_0
CAGGTGCGCCTGGTGCAATCTGGGGCCGCCATGAGGAAACCTGGGTCCTCAGTGAGAATCTCCTGCGAGACTTTTGGATACAATTTCATCGATTACTCTATACATTGGGTCCGGCACGTCCCTGGAAAGGGACTTGAATGGATGGGGTGGATGAAGCCTGCCCGGGGTGCCGTCAATTATGCCCGGAATTTTCAGGGCAGGGTCACTATGACTCGCNACACGGACAGAGGCACCGCCTACATGGAATTGACTGGACTGACCTCCGCCGACACGGCCGACTATTATTGT
>837_171
CAGGGGCGACTGAAGCAATTTGGGCCTCAAGTGAAGAAGCCTGGGGACTCAGTGAGACTCTCCTGCCAAACGTCAGACTCGCGGATCACAAAGTATTTTATACATTGGATTAGACAGGCCCCTGGAAAGGGCCTCGAATGGATCGCGTGGATCAGTCCCTATGGAGGAGGAGTTAAGTATGGTTGGCAAGTTCGTGACCGGGCCACTCTAACTCGAAATATTCATATGGAAACAGTTTATTTGGAGATCAGAGACCTGAGACCCGACGACACGGCCACATATTACTGT
>214_0
CAGGTGAACCTGGTACAATCTGGGGCTGTGATGAAGAAGCCGGGGTCCTCAGTGAGAATCTCCTGCGAGGCCTCTGGATATACCTTCGTCAATTATTTTATTCACTGGGTCCGGCACGTCCCTGGAAAGGGACTTGAATGGATGGGGTGGATGAAGCCTTCCCGGGGTGCCGTCAATTATGCCCGGAATTTTCAGGGCAGGGTCACTATGACTCGCNACACGGACAGAGGCACCGCCTACATGGAATTGACTGGACTGACATCCGCCGACACGGCCGACTATTATTGT
>767_177
GCAGTCCGCCTGGTGCAGTCTGGGACGCAGATGAAGGAGCCTGGGGCCTCAGTGACAATCTCCTGCGTGACGTCTGGATATGAATTTGTTGAAGTTCTCATAAATTGGGTGCGCCAGGTCCCCGGCCGGGGATTCGAGTGGATGGGCTGGATGAATCCTCGGGGGGGCGGCGTCAATTATGCCCGTCAATTTCAAGGCAAAGTGACCATGACCAGAGACGTTTATCGTGACACAGCCTACCTGACATTGAGTGGTCTCACATCTGGCGACACGGCCAGATATTTTTGN
>882_154
CAGGTCCGTTTGGTGCAGTCTGGGACTCAGATAAAAACACCTGGGGCCTCAGTGACACTGTCGTGTGGGACGTCTGGATATGACTTCATGGAGAGTCTCATAAATTGGGTGCGCCAGGAAATCGGCAAGAGACCGGAGTGGCTGGGCTGGATGAATCCTCGGGGGGGGCGTGTGAATTATGCTCGCAGATTTCAAGGCAAAGTCACCATGGACCGGGACGTCTCAAGCGGCACAGCCTACATGACACTTCGCGGGCTGACATCTGACGACACGGCCAAGTATTACTGT
>258_154
CAGGTCCAGCTGGTGCAGTCTGGGGCTGGGGTGAAGAAGCCTGGGTCCTCAGTGAAGATTTCCTGCCGGGCTTCTGGATACGATTTCCGTGAAATTTCTCTACATTGGGTCCGACTCACTCCTTCCAGGGGCTTCGAGTGGATAGGGTGGATAAAGCCTCGGTGGGGTGCCGTCGGTTATGCCCGGCAACTTCAAGGCCGAGTCAGTCTGACTCGANACCCGGACTGGGGCATCGGCTACATGGAACTCAGTGGACTGACGTCCGCCGATTCGGCCGAATATTTTTGT
>311_148
CAGGGGCGACTGAAGCAATTTGGGCCTCAAGTGAAGAAGCCTGGGGACTCAGTGACAGTCTCCTGCGTGGCTTCAGACTATACATTTGTGAATTATATGATCAATTGGGTCCGCCACATTCCCGGAAGAGGGTTTGAGTGGATGGGATGGATACAGCCCAGAGGAGGCGCCGTCAATTACTCAGGGAGACTTCGCGACAGGATGTCCTTGTATAGAGACACGTCTAGAGACACATTATATATGGACCTGAGAGGACTGACATCTGGCGACACGGCCATATATTATTGT
>516_171
CAGGGGCGACTGAAGCAATTTGGGCCTCAAGTGAAGAAGCCTGGGGACTCAGTGACAGTCTCCTGCGTGGCTTCAGACTATACATTTGTGAATTTTAGGATCAATTGGCTCCGCCACATTCCCGGAAGAGGGTTTGAGTGGATGGGGAGGATAGAGCCCAGAGGAGGCGCCGTCAAGTACTCAGGGAGGCTTCGCGACAGGATGTCGATGTATAGGGACACTTCTACAGACACGCTATATATGGACCTGAGAGGACTGACATCTGGCGACACGGCCACATATTATTGT
>204_136
CAGGGGCGACTGAAGCAATTTGGGCCTCAAGTGAAGAAGCCTGGGGACTCAGTGACAGTCTCCTGCGTGGCTTCAGACTACACATTTGTGAATTATATGATCAATTGGGTCCGCCACATTCCCGGAAGAGGGTTTGAGTGGATGGGATGGATACAGCCCAGAGGAGGCGCCGTCAATTACTCAGGGAGACTTCGCGACAGGATGTCCATGTATAGGGACACGTCTAGAGACATAGCATACATGGACCTGAGAGGACTGACATCTGGCGACACGGCCATATATTACTGT
>373_177
NNNCAAGTACTTGTGCAGTCTGGGAGTCAAATGAAAAAGTCTGGGGACTCAGTGAGACTTTCCTGCCAAACGTCAGACTCGCGGATCACAAAATATTTTATTCATTGGATAAGACAACTTCCTGGAAAAGGCCTCGAATGGATCGCGTGGATCAGTCCCTATGGAGGAGCAGTAAAGTATGGATGGCAAGTTCGTGACCGGGCCACTTTAACTCGAAATATTCATATGGAAACAGTTTATTTGGAGATCAGAGACCTGAGACCCGACGACACGGCCACATATTTCTGT
>423_154
GAGGTGCGCCTGGTACAATCTGGGGCTGTGTTGAAGAAGCCTGGGTCCTCAGTGAAGATTTCATGTCGGGCTTCTGGATACAATTTCCGTGAGATTTCGCTACATTGGGTCCGGCTCACTCCTGCCAGGGGCTTTGAGTGGATAGGGTGGATAAAGCCTAGGTGGGGTGCCGTCGGTTATGCCCGACAACTTCAAGGCCGCGTCACTTTGACTCGANACCCGGACTGGGGCATCGCCTACATGGAACTCAGTGGACTGACGTCCGCCGACACGGCCGAATATTTTTGT
>731_154
CAGGTCCGTTTGATGCAGTCTGGGACTCAGATAAAAAGTCCTGGGGCCTCAGTGAGAATCTCGTGTGGGACGTCTGGATATGACTTTATGGAAAGTCTCATAAACTGGGTGCGCCAGGACCCCGGCAAGGGACCAGAGTGGATGGGCTGGATGAATCCTCGGGGAGGCGGTGTGAATTATGCTCGCAGATTTCAAGGTAAAGTCACCATGGACCGGGACGTCTCAAGCGGCACAGCCTACCTGACACTTCGTAGTCTGACACCTGACGACACGGCCAAGTATTATTGT
>8_171
NNNCAAGTACTTGTGCAATTTGGGAGTCAATTGAAGAAGCCTGGGGACTCAGTGAGACTCTCCTGCCAAACCTCAGACTCGCGGATCACAAAATATTTTATACATTGGATACGACAGGCCCCTGGAAAGGGCCTCGAATGGATCGCGTGGATCAGTCCATATGGAGGAGGAGTCAAATATGGATGGCAAGTTCGTGACCGGGCCACCTTAACTCGAAACATTCATATGGAAACAATATATATGGAAGTCAGAGGCCTGCGACCCGACGACACGGCCATGTATTACTGT
>400_177
GAGGTGCGCCTGGTACAATCTGGGGCAGTCTTGAAGAAGCCTGGGTCGTCAGTGAAGATTTCATGTCGGGCGTCTGGATACGATTTCCGTGAGATTTCCCTACATTGGGTCCGCCTCATTCCTGCCAGGGGCTTTGAGTGGATAGGGTGGATCAAGCCTAGGTGGGGTGCCGTCAGCTATGCCCGCCAACTTCAAGGCCGCGTCACTTTCACTCGANACCCGGACTGGGGCATCGCCTACATGGAACTCACTGGACTGACGTCCGCCGATTCGGCCGAATATTTTTGT
>375_154
CAAGTGCGCCTTGCACAATCTGGGACTCAAATGAAGAAATCTGGGTCCTCAGTGAAAATTTCGTGCGACACTTCTGGATACAACTTCGTCGATTACCTCATATATTGGTTTCGGCACATCCCTGGAAGAAATATTGAGTGGATCGGGTGGCTGAGGCCTGAGACGGGTGGTGTCAATTTTAACGGGAATTTCCGGGACAGAGTCAGGTTGACCCGCNACACAGACAGAGGCACTGTTTATATGGAGTTGAGTGGACTAATCGTCGCCGACACGGCCGTGTATTATTGT
>583_148
CAGGTCCGTTTGGTGCAGTCTGGGCCTCAGATAAAAACCCCTGGGGCCTCAGTGAGAATCTCGTGTGGGACGTCTGGATATGACTTCATGGAAAATCTCATAAACTGGGTGCGCCACGACATCGGCAAGGGACCAGAGTGGATGGGCTGGATGAATCCGTCGGGGGGGCGTGTAAATTATGCTCGCAGATTTCAAGGTAAAGTCACCATGGACCGGGACGTGTCAAGCGGCACAGCCTACCTGACACTTCGCGGTCTGACATCTGACGACACGGCCAAGTATTACTGT
>426_76
CAGGTCCAGCTGGTGCAGTCTGGGGCTGAGGTGAAGAAGCCTGGGTCCTCAGTGAAGATCTCCTGCGAGGCTTCTGGATACAACTTCTTCGATTTCTTCATACAATGGTTCCGGCACGTCCCTGGAAGGGGGTTTGAGTGGATTGGGTGGCTAAAGCCTTACGGGGGTGCCGTCAACTTTGGAGGAAACTTCCGGGATAGAGTCACTCTGACCCGCNACACAGACACAGCCACAGTTTATATGGAATTGAAAGGATTAAGTCCCGCCGACACGGCCACCTACTACTGT
>999_171
CAGGGGCGACTAAAACAATTTGGGCCTCAAGTGAAGAAGCCTGGGGACTCAGTGACAGTCTCCTGCGTGGCTTCAGACTATACATTTGTGAATTTTAGGATCAATTGGGTCCGCCACATTCCCGGAAGAGGGTTTGAGTGGATGGGGAGGATAGAGCCCAGAGGAGGCGCCGTCAAGTATTCAGGGAGGCATCGCGACAGGATGTCCATGTATAGAGACACGTCTACAGACACGCTGTATATGGACCTCAGAGGACTGACATCTGGCGACACGGCCACATATTACTGT
>65_136
GCAGTCCGCCTGGTGCAGTCTGGGACGCAGATGAAGGAGCCTGGGGCCTCAGTGACAATCTCCTGCGTGACGTCTGGATATGAATTTGTGGAGGTTCTCATAAATTGGGTGCGCCAGGTCCCCGGTCGGGGACTCGAGTGGATGGGCTGGATGAATCCTCGGGGGGGCGGCGTGAATTATGCCCGTCAATTTCAAGGCAAAGTGACCATGACCAGGGACGTGTATGGCGCCACAGCCTACCTGAAACTGAACGGTCTGACATCTGACGACACGGCCAGATATTTTTGT
>360_177
CAGGGGCGACTAAAACAATTTGGGCCTCAAGTGAAGAAGCCTGGGGACTCAGTGACAGTCTCCTGCGTGGCTTCAGACTATACATTTGTGAATTTTAGGATCAATTGGGTCCGCCACATTCCCGGAAGAGGGTTTGAGTGGATGGGGAGGATAGAGCCCAGAGGAGGCGCCGTCAAGTATTCAGGGAGGCATCGCGACAGGATGTCCATGTATAGGGACACGTCTACAGACACGCTGTATATGGACCTCAGAGGACTGACATCTGGCGACACGGCCACATATTACTGT
>859_154
CAGGTGCGTCTGTCGCAGTCTGGCGGTCAGATGAAGAAGCCTGGCGAGTCCATGAGAATCTCTTGTCGGGCTTCCGGATATGAATTTATGGATTGTCTGATAAACTGGATTCGCCTGGTCCCCGGAAGAAGGCCTGAGTGGATGGGATGGGTGAGGCCTAGGGGGGGGGCCGTCAACTACGCACGTCCACTTCAGGGCAGAGTGACCATGACTCGAGACGTGTATTCCGACACAGCCTTTTTGGAGCTGCGCTCCTTGACAGCAGACGACACGGCCGTCTATTTTTGT
>961_0
CAGGTGCACCTGGTGCAATCTGGGGCTGTGATGAAGAAGCCGGGGTCCTCAGTGAGAATCTCCTGCGAGGCTTCTGGATACACCTTCGTCAATTATTTTATTCACTGGATCCGACACGTCCCTGGAAGGGGACTTGAGTGGATGGGGTGGATGAATCCTTACCGGGGTGCCGTCAATTATCCATGGCCTTTCCAGGGCAGAGTCACCATGACTCGCNATACAGACAGAGGCACAGCCTACATGGAACTGCGTGGCTTGACACCCGCCGACACGGCCGTCTATTATTGT
>71_76
GAGGTGCGCCTGGTACAATCTGGGGCTGTGATGAGGAAGCCTGGGTCCTCAGTGAAGATCTCATGCCGAGTTTCTGGATACAATTTTCGTGAATATTCGATACATTGGGTCCGACTCATCCCTGGCAAGGGATTTGAGTGGATAGGGTGGATAAAGCCTCTGTGGGGTGCCGTCAGTTATGCCCGGCAGCTTCAGGGCCGGGTCGCTATGACTCGANACCCGGACTGGGGCATAGCCTACATGGAATTCAGTGGACTGACGTCCGCCGACACGGCCGAATATTTTTGT
>871_76
NNNCAAGCACTTGTGCAGTCTGGGAGTCAAATGAAGAAGCCTGGGGATTCAGTGACGATTTCGTGCAGAGCCTCTGGATATACATTCACTGAAAACTTCATAAACTGGGTGCGACAGGCCCCCGGAAAGGGCCTTGAATGGATGGGGTCGATGAATCCTCAGGGGGGCGGCGTTAATGGGATTCCGAGAGTGGAGGCCAGAATCACCATGACCAGGGACACCGCAATCGACACAGCCTATTTGACACTTCGCGGCCTGACTGTTGGCGACACGGCCAAATACTTCTGT
>537_85
GAGGTGCGCCTGGTGCAATCTGGGGCTGTGATGAGGAAGCCTGGGTCCTCAGTGAAGATCTCATGCCGGGCTTCTGGATACAATTTTCGTGAATATTCGATACATTGGGTCCGACTCATTCCTGGCAAGGGATTTGAGTGGATAGGGTGGATAAAGCCTCTGTGGGGTGCCGTCGGTTATGCCCGGCAGCTTCAGGGCCGGGTCGCTATGACTCGACAATTATCGNGGGGCACAGCCTACTTGGAATTCAGTGGACTGACGTCCGCCGACACGGCCGACTATTTTTGC
>457_85
CAAGTGCGCCTTGTACAATCTGGGACTCTGATGAAGAAACCTGGGTCTTCAGTGAAAATCTCCTGCGACACTTTTGGATACACCTTCGTCGATTACCTCATATATTGGTTCCGCCACGTCCCTGGAAGGGGAATTGAGTGGATCGGGTGGCTGAAGCCTTATAGGGGTGCCGTCAAGTTTTGGGGGAATTTCCGGGACAGAGTCACTCTGACCCGCNACACAGACACAGGCACTGTTTATCTGGAATTGAGTGGACTAACTTCCGCCGACACGGCCGTCTATTATTGT
>645_142
TCCCTGCAGCTGGTGCAGTCTGGGGCTGAGGTGACGAAGCCTGGGGACTCAGTGAGACTTTCCTGCCAAACTTCAGACTCGAGAATCACAAAATATTTTATACATTGGGTAAGACAGGCCCCTGGAAAGGGCCTCGAATGGATCGCGTGGATCAGTCCTTATGGGGGAANACCTAAATATGGATGGCAAGTTCGTGACCGGGCCACTCTAAGTCGAGATATTCATATGGAGACTGTCTACATGGACCTCAGAGGCCTGAGACCCGACGACACGGCCACATATTACTGT
>498_148
CAAGTGCGCCTGGTGCAATCTGGGACACTACTGAAGACAATTGGGTCCTCAATGAGAATCTCATGCGAGGCCTCTGGATACAACTTCGTCGATTTCTTCATACAGTGGTTCCGGCACGTCCCTGGAAGGGGGTTTGAATGGATTGGGTGGCTAAATCCTCACGGGGGTGCCGTCAATTTTGGGGGAAATTTCCGCGACAGAGTCACTCTGACTCGCNACACAGACGCAGCCACAATTTTTATGGAAATGAGGGGACTGACTCCCGCCGACACGGCCACATATTATTGT
>330_148
CAAGTGCGCCTTATACAATCTGGGACTCAGATGAAGAAACCTGGGTCCTCAGTGAAAATCTCCTGTGACACTTCTGGATACAAGTTCGTCGATTTCCTCATATATTGGTTTCGGCACGTCCCTGGAAGAGAAATTGAGTGGATCGGGTGGCTGAAGCCCTATGGGGGTGGCGTCAATTTTAATGGGAATTTCCGGGACAGAGTCACTCTGACCCGCNACACAGACAGAGGCACAGTTTACATGGAAATAAGCGGACTAAGAGCCGCCGACACGGCCGTCTATTATTGT
>120_148
NNNCAAGCACTTGTGCAGTCTGGGAGTCAAATGAAGAAGCCTGGGGACTCAGTGAGACTCTCCTGCCAAACCTCCGACTCGGCGATCACAAAATATTTTATACATTGGATAAGACAGGCCCCTGGAAAGGGCCTCGAATGGATCGCGTGGATCAGTCCCTATGGAGGAGGAGTTAATTATGGATGGCAAGTTCGTGACCGGGCCACTTTAACTCGAAATATTCATATGGAAACAGTGTATATGGAAGTCAGAGGCCTGAGACCCGACGACACGGCCACATATTACTGT
>1031_171
NNNCAAGCACTTGTGCAGTCTGGGAGTCAAATGAAGAAGCCTGGGGAGTCAGTGAGACTTTCCTGCCAAACTTCAGACTCGAGAATTACAAGATATTTTATACATTGGATAAGACAGGCCCCTGGAAAGGGCCTCGAATGGATCGCATGGATCAGTCCTTATGGGGGAAGTCCCAGATATGGATGGCAAATTCGTGACCGGGCCACTCTAAGTCGAAACATTCATATGGAGACTGTCTACATGGACCTCAGAGGCCTGAGGCCCGACGACACGGCCACATATTATTGT
>551_142
NNNCAAGCACTTGTGCAGTCTGGGAGTCAAATGAAGAAGCCTGGGGACTCAGTGAGACTTTCCTGCCAAACTTCAGACTCGAGAATCACAAATATTTATACANNNTTGGTAAGACAGGCCCTCGGAAAGGGCCTCGAATGGATCGCGTGGATCAGTCCTTATGGGGAAGGACCTAAATATGGATGGCAAGTTCGTGACCGGGCCACTCTGAGTCGAGATATTCATATGGAGACTGTCTACATGGACCTCAGAGGCCTGAGACCCGACGACACGGCCACATATTACTGT
>503_0
CAGGTGCGCCTGGTGCAATCTGGGTCTGTGATGAGGAAACCTGGGTCCTCAGTGAGAATCTCCTGCGAGACTTTTGGGTACAACTTCATCGATTACCCAATACACTGGATCCGACACATCTCTGGAAAGGGACTTGAGTGGATGGGGTGGATGAAGCCTTCCCGGGGTGCCGTCAATTATGCCCGGAATTTTCAGGGCAGGGTCACTATGACTCGCNACACGGACAGAGGCACCGCCTACATGGAATTGACTGGACTGACATCCGCCGACACGGCCGACTATTATTGT
>552_171
GAAGTCCGTCTGGCGCAACCTGGAATTCTATTGAAGAAGACTGGGGACTCAGTGACCATTTCGTGCAAGGTCTCCGGCTATACATTCACAGAGAATTTCATCAATTGGGTGCGACAGGCCCCCGGAAAGGGCCTTGAATGGATGGGGTGGTTGAATCCTCAGGGGGGCGGCGTTAATGGTCTTCCGAGAGTGTACACCAGATTCACCATGACACGGGACACGTCTATCGACACAGCTTATCTGACAATCCGCGGCCTGACTCTAGATGACTCGGCCAAATATTTCTGT
>578_85
CAGGGGCGACTGAAGCAATTTGGGCCTCAAGTGAAGAAGCCTGGGGCCTTTGTGACAGTCTCCTGCGTGGCTTCAGACTACACATTTGTAAATTATTTCATCAATTGGGTCCGTCACATTCCCGGAAAAGGGTTTGAGTGGATGGGATGGATAAATCCCAGAGGAGGCTCTGTGAATTACTCTGGGAGATTTCGCGACAGGATGTCCATGTATAGGGACACGTCCAGAGACACAGCATATATGGACTTGAGGGGACTGACATCTGCCGACACGGCCACATATTATTGT
>142_154
AGGCGCAAATTGCTGCAGTCTGGGGCTGAGGTAAAGAAGCCTGGGGACTCAGTGAGACTCTCCTGCCAGACCTCAGACTCGGCAATCACAAAATATTTTATACATTGGATAAGACAGGCCCCTGGAAAGGGCCTCGAATGGATCGCATGGATCAGTCCCTATGGAGGAGGAGTTAAGTATGGATGGCAAGTTCGTGACCGGGCCACTTTAACTCGAAATATTCATATGGAAACAGTATATATGGAACTCAGAGGCCTGAGACCCGACGACACGGCCACATACTACTGT
>466_177
GAGGTGCGCCTGATACAATCTGGGGCTGTGTTTAAGACGCCTGGGTCCTCAGTGAAGATCTCATGTCGGGCTTCTGGATACAACTTTCGTGATTATTCGATTCATTGGGTCCGCTTCTTCCCTGATAAGGGATTTGAGTGGATTGGATGGATAAAGCCTAGGTGGGGTGCCGTCAGTTATGCCCGACAACTTCAAGGCCGCGTCACTTTGACTCGANACCCGGACTGGGGCATCGGCTACATGGAACTCAGTGGACTGACGTCCGCCGATTCGGCCGAATATTTTTGT
>787_177
CAGGGGCGACTGAAGCAATTTGGGCCTCAAGTGAAGAAGCCTGGGGACTCAGTGACAGTCTCCTGCGTGGCTTCAGACTATACATTTGTGAATTTTAGGATCAACTGGGTCCGCCACATTCCCGGAAGAGGGTTTGAGTGGATGGGGAGGATAGAGCCCAGAGGAGGCGCCGTCAAATATTCAGGGAGGCTTCGCGACAGGATGTCCATGTATAGGGACACCTCTAGAGACACACTATATATGGACCTGAGAGGACTGACATCTGGCGACACGGCCACATATTATTGT
>934_171
CAGGGGCGATTGAAGCAATTTGGGCCTCAAATGAAGAAGCCTGGGGACTCAGTGACAGTGTCCTGCGTGGCTTCAGACTATACATTTGTGAATTATATGATCAATTGGGTCCGCCACTTTCCCGGAAGAGGGTTTGAGTGGATGGGATGGATACAGCCCAGAGGAGGCGCCGTCAATTACTCAGGGAGACTTCGCGACAGGATGTCCATGTATAGGGACACGTCTAGAGACACACTATATATGGATCTGAGAGGATTGACATCTGGGGACACGGCCATATATTACTGT
>92_161
NNNCAAGCACTTGTGCAGTCTGGGAGTCAAATGAAGAAGCCTGGGGACTCAGTGAGACTCTCCTGCCAAACCTCAGACTCGGCAATCACAAAATATTTTATACATTGGATAAGACAGGCCCCTGGAAAGGGCCTCGAATGGATCGCGTGGATCAGTCCCTATGGAGGAGGGGTTAAATATGGATGGCAAGTTCGTGACCGGGCCACTTTAAGTCGAAATATTCATATGGAAACAGTATATATGGAAGTCAGAGGCCTGCGACCCGACGACACGGCCATATATTACTGT
>367_171
NNNCAAGCACTTGTGCAATTTGGGAGTCAAATGAAGAAGCCTGGGGACTCAGCGAGACTCTCCTGCCAAACGTCAGACTCGCGAATCACAAAATATTTTATACATTGGATACGACAGGCCCCTGGAAAGGGCCTCGAATGGATCGCGTGGATCAGTCCCTATGGAGGAAGCCCTAAATATGGGTGGCAACTTCGTGACCGGGCCACTTTAACTCGAAACATTCATATGGAAACAGTTTATTTGGAAGTCAGAGACCTGAGACCCGACGACACGGCCACATATTTCTGT
>766_154
NNNCAAGCACTTGTGCAGTCTGGGAGTCAAATGAAGAAGCCTGGAGACTCAGTGAGACTCTCCTGCCAAACTTCAGACTCGGCGATCACAAAATATTTTATACATTGGATAAGACAGGCCCCTGGAAAGGGCCTCGAATGGATCGCGTGGATCAGTCCCTATGGAGGAGGAGTTAAGTATGGATGGCAAGTTCGTGACCGGGCCACTTTAACTCGAAATATTCATATGGAGACAGTATATATGGAGCTCAGAGGCCTGAGACCCGACGACACGGCCACATATTACTGT
>958_154
CAAGTTCGATTGGTGCAGTCTAGAACTGAGGTAAAGAAGCCTGGGTCCTCAGTGAAGATTTCATGTCGGGCTTCTGGATACAATTTCCGTGAGATTTCGCTACACTGGGTCCGGCTCACTCCTGCCAGGGGCTTTGAGTGGATAGGGTGGATAAAGCCTAGGTGGGGTGCCGTCGGTTATGCCCGACAACTTCAAGGCCGCGTCACTTTGACTCGANACCCGGACTGGGGCATCGCCTACATGGAACTCAGTGGACTGACGTCCGCCGATTCGGCCGAATATTTTTGT
>483_171
NNNCAAGCACTTGTGCAGTCTGGGCGTCAAATGAAGAAGCCTGGGGACTCAGTGAGACTCTCCTGCCAAACCTCAGACTCGGCAATCACAAAATATTTTATACATTGGATAAGACAGGCCCCTGGAAAGGGCCTCGAATGGATCGCCTGGATCAGTCCCTATGGAGGAGGAGTCAAATATGGATGGCAAGTTCGTGACCGGGCCACCTTAACTCGAAACATTCATATGGAAACAATATATATGGAAGTCAGAGGCCTGCGACCCGACGACACGGCCATGTATTACTGT
>573_154
GCAGTCCGCCTGGTGCAGTCTGGGACGCAGATTAAGGAGCCTGGGGCCTCAGTGACAATCTCCTGCGTGACGTCTGGATATGAATTTGTGGAGGTTCTCATAAATTGGGTGCGCCAAGTCCCCGGTCGGGGACTCGAGTGGATGGGCTGGATGAATCCTCGGGGGGGCGGCGTGAATTATGCCCGTCAATTTCAAGGCAAGGTGACCATGACCAGGGACGTCTATCGCGACACAGCCTACCTCACACTGAACGGTCTGACATCTGTCGACACGGCCAGATATTTTTGT
>970_0
CAAGTCCAAGTGGTGCAGTCTGGGCCTGAGATGAAGAGGCCTGGGTCCTCAGTGACGGTCTCCTGCGTGGCTGAAGATTATACCTTTGTCAACTATTACATAAATTGGGTCCGCCAGGTCCCCGGAAAAGGATTTGAATTCATGGGATGGATCAATCCTAGAGGGGGAAGTGTAAATTATTCACGGAGATTTCAGGGCAGGGTCTCCATGTACAGGGACACCTCAACAGACACAGCGTACATGGACTTGAGAGGGCTGACATCTGCCGACACGGCCATATACTATTGT
>788_0
CAGGTGCACCTGGCGCAATCCGGGACTGTGATGGGGAAACCTGGGTCCTCAATGACAATTTCCTGCGAGGCTTCTGGATACACCTTCACCAATTACCTTATCCATTGGGTCCGGCACGCCCCTGGAAAGGGACTTGAGTGGATGGGATGGATGAACCCTGAGTGGGGAGCCGTCAATTATGCATGGAATTTCCAGGGCAGAGTCACTCTGACCCGCNACACAGACACAGGCACAGCTTACATGGAGTTGAGTGGATTGACATCCGCCGACACGGCCGTCTATTATTGT
>415_161
CAGGGGCGACTGAAGCAATTTGGGCCTCAAGTGAAGAAGCCTGGGGACTCAGTGACAGTCTCCTGTGTGGCTTCAGACTATACATTTGTGAATTATATGATCAATTGGGTCCGCCATATTCCCGGAAGAGGGTTTGAGTGGATGGGATGGATAAACCCCAGAGGAGGCGCCGTCAATTACTCAGGGAGACTTCGCGACAGGATGTCCATGTATAGAGACACGTCTAGAGACACATTATATATGGACCTGAGAAGACTGACATCTGGCGACACGGCCATATATTATTGT
>524_148
GAGGTGCGCCTGGTACAGTCTGGGGCTGTAATTAAGACGCCTGGGTCGTCAGTGAAGATCTCATGTCGGGCTTCTGGATACAACTTTCGTGATTATACGATACATTGGGTCCGACTCATTCCTAATAAGGGATTTGAGTGGATAGGATGGATAAAGCCTCTGTGGGGTGCCGTCGGTTATGCCCGGCAACTTCAGGGCCGAGTCTCTCTGACTCGANACCCGGACTGGGGCATTGCCTACATGGAAATCAACGGACTGACGTCCGCCGACACGGCCGAATATTATTGT
>233_136
GAGGTGCGCCTGGTACAATCTGGGGCTGTGTTGAGGAAGCCTGGGTCCTCAGTGAAGATTTCATGCCGGGCTTCTGGATACAATTTCCGTGAAATTTCGATACATTGGGTCCGACTCATTCCTGCCAGGGGCTTTGAGTGGATAGGGTGGATAAAGCCTAGGTGGGGTGCCGTCGGTTATGCCCGACAACTTCAAGGCCGCGTCAGTATGACTCGANACCCGGACTGGGGCATCGCCTACATGGAACTCAGTGGACTGACGTCCGGCGACTCGGCCGAATATTTTTGT
>504_171
GAGGTGCGCCTGGTACAATCTGGGGCTGTGATTAAGACGCCTGGGTCCTCAGTGAAGATCTCATGTCGGGCTTCTGGATACAACTTTCGTGATTACTCGATTCATTGGGTCCGACTCATTCCTGACAAGGGATTTGAGTGGATAGGGTGGATAAAGCCTAGGTGGGGTGCCGTCGGATATGCCCGACAACTTCAAGGCCGCGTCACATTGACCCGANACCCGGACTGGGGCATCGCCTACATGGAACTCAGTGGACTGACGTCCGCCGATTCGGCCGAATATTTTTGT
>417_154
CAGGTCCGTTTGATGCAGTCTGGGACTCAGATAAAAACCCCTGGGGCCTCAGTGAAAATCTCGTGTGGGACCTCTGGATATGAGTTCATGGAAAGCCTCATAAACTGGGTGCGCCAGGACATCGGCAAGGGACTAGAGTGGATGGGTTGGATGAATCCTCGGGGGGGCGGTGTAAATTATGCTCGCAGATTTCAAGGTAAAGTCACCATGGACCGGGACGTGTCAAGCGGCACAGCCTACCTGACACTTCGCGGTCTGACATCTGACGACACGGCCAAGTATTACTGT
>298_142
AGGGTGCGCCTGGTACAATCTGGGGCTGTGATTAAGACGCCTGGGTCCTCAGTGAAGATCTCATGTCGGGCTTCTGGGTACAACTTTCGTGATTATTCGATACATTGGGTCCGACTCATTCCGCACAAGGGATTTGAGTGGATAGGATGGATAAAGCCTCTGTGGGGTGCCGTCAGTTATGCCCGGCAACTTCAGGGCCGAGTCTCTATGACTCGANACCCGGACTGGGGCATTGCCTACATGGAGTTCAGTGGACTGACGTCCGCCGACACGGCCGAATATTTTTGT
>63_171
NNNCAAGCACTTGTGCAGTCTGGGAATCAAATGAAGAAACCTGGGGACTCAGTGAGACTTTCCTGTCGAACTTCAGACTCGAGAATTACAAAATATTTTATACATTGGGTAAGACAGGCCCCTGGAAGGGGCCTCGAATGGATCGCATGGATCAGTCCTTATGGGGGAGGACCAAAATATGGATGGCAAGTTCGTGACCGGGCCACTTTAAGTCGAGATATTCATATGGAGACTGTCTATATGGACATCAGAGGCCTGAGACCCGACGACACGGCCACATATTACTGT
>623_171
GAGGTGCGCCTGCTACAATCTGGGGCTGTCTTGAAGAAGCCTGGGGACTCAGTGACAGTCTCCTGCGTGGCTTCAGACTATACATTTGTTAATTATATGATCAATTGGGTCCGCCACATTCCCGGAAGAGGGTTTGAGTGGATGGGATGGATACAGCCCAGAGGAGGCGCCATCAATTACTCAGGGAGACTTCGCGACAGGTTGTCCTTCTATCGGGACACGTCTAGAGACACATTATATATGGACCTGAGAGGACTGACATCTGGCGACACGGCCATATATTATTGT
>365_85
GAGGTGCGCCTGGTACAATCTGGGGCTGTGATGAGGAAGCCTGGGTCCTCAGTGAAGATCTCATGTCGGGCTTCTGGATACAATTTTCGTGAATATTCGATACATTGGGTCCGACTCCTTCCTGGCAAGGGATTTGAGTGGATAGGGTGGATAAAGCCTCTGTGGGGTGCCGTCAGTTATGCCCGGCAGCTTCAGGGCCGGGTCGCTATGAGTCGANACCCGGACTGGGGCATAGCCTACATGGAGTTCAGTGGACTGACGCCCGCCGACACGGCTGAATATTTCTGT
>404_171
GAAGTCCGTCTGGCGCAACCTGGATTTCTCTTGAGGAAGACTGGGGACTCAGTGACGATTTCGTGCAAAGTCTCCGGTTATACATTCACAGAGAATTTCATCAATTGGGTGCGACAGGCCCCCGGAAAGGGCCTTGAATGGATGGGGTGGATGAATCCTCAGGGGGGCGGCGTTAATGGTCTTCCGAGAGTGTACGCCAGATTCACCATGACACGGGACACGTCTATCGACACAGCTTATCTGACAATCCGCGGCCTGACTCTAGACGACTCGGCCAAATATTTCTGT
>178_142
CAGGCTCAGCTGGTACAGTCTGGGGCTGTAATTAAGACGCCTGGGTCGTCAGTGAAGATCTCATGTCGGGCTTCTGGATACAACTTTCGTGATTATACGATACATTGGGTCCGACTCATTCCTGACAAGGGATTTGAGTGGATAGGATGGATAAAGCCTCTGTGGGGTGCCGTCGGTTATGCCCGGCAACTTCAGGGCCGAGTCTCTATGACTCGANACCCGGACTGGGGCATTGCCTACATGGAAATCAACGGACTGACGTCCGCCGACACGGCCGAATATTTTTGT
>14_154
NNNCAAGCACTTGTGCAGTCTGGGAGTCAAATGAAGAAGCCTGGGGACTCAGTGAGACTCTCCTGCCAAACCTCAGACTCGGCGATCACAAAATATTTTATACATTGGATAAGACAGGCCCCTGGAAAGGGCCTCGAATGGATCGCGTGGATCAGTCCCTACGGAGGAGGAGTTAGGTATGGATGGCAAGTTCGTGACCGGGCCACCTTAACTCGAAATCTTCATATGGAAACAATTTATATTGAACTCAGAGGCCTGAGACCCGACGACACGGCCACATATTACTGT
>738_85
CAGGTGCGCCTGGTCCAATCTGGGCCTGTGATGAGGAAGCCTGGGTCCTCAATGAAGATCTCATGCGGGACTTCTGGATACAACTTTCGTGATTTTTCGATTCATTGGGTCCGCTTCAGCCCTCGGTATGGCTTTGAGTGGATCGGCTGGATCAAGCCTATGTGGGGTGCCGTCAGTTATGCCCGGCAACTTCAGGGCCGCGTCGCAATGACTCGCCAATTCTCGNGGGGCACAGCCTACTTGGAATTCAGTGGACTGACGTCCGCCGACACGGCCGAATATTTTTGN
>421_177
CAGGTCCGTTTGGTGCAGTCTGGGCCTCAGATAAAAACACCTGGGGCCTCAGTGACAATCTCGTGTGGGACGTCTGGATATGACTTCATGGAAAGTCTCATTAACTGGGTGCGCCAGGACATCGGCAAGGGACCAGAGTGGATGGGCTGGATAAATCCTCGGGGGGGCGGTGTTAATTATGCTCGCAGATTTCAGGGAAAAGTCACCATGACGCGGGACGTGTCAAGTGGCACGGCCTATTTGGCACTTCGCGGTCTGACATCTGACGACACGGCCAAGTATTACTGT
>619_171
GAAGTGCGCCTGGTACAATCTGGGTCTATGATTAAGACGCCTGGGTCGTCAGTGAAAATCTCATGTCGGGCTTCTGGGTACAATTTTCGTGATTACTCAATACACTGGGTCCGACTCATTCCTGACAAGGGATTTGAGTGGATGGGATGGATGAAGCCTCTGTGGGGTGCCGTCAGTTATGCCCGGCAACTTCAGGGCCGAGTCTCTATGACTCGANACCCGGACTGGGGCATTGCCTACATGGAGCTCAGTGGACTGACGTCCGCCGACACGGCCGAATATTTTTGN
>339_142
AGGGTGCGCCTGACACAATCTGGGGCTGTGATGAGGAAGCCTGGGTCGTCAGTAAAGATCTCATGTCGGGCTTCTGGGTACAATTTTCGTGAATATTCGATACATTGGGTCCGGCTCATTCCTGGCAGGGGACTTGAGTGGATCGGCTGGATAAAACCTCTGTGGGGTGCCGTCAGTTATGCCCGACAACTTCAGGGCCGGGTCACTATGACTCGANACCCAGACTGGGGCATAGCCTACATGGAATTCAGTGGACTGACGACCGCCGACACCGCCGAATATTTTTGT
>611_154
GAGGTGCGCCTGGTACAATCTGGGGCTGTGATTAAGACGCCTGGGTCCTCAGTGAAAATTTCCTGCGACACTTATGGATACAACTTTGTCGATCACCTCATATATTGGTTTCGACACGTCCCTGGAAGAAAAATTGAGTGGATCGGGTGGCTGAAGCCTGATTGGGGTGGTGTCAATTTTAATGGGAATTTCCGGGACAGAGTCATTCTGACCCGTNACACAGACAGAGGCACTGTTTATATGGAGTTGAATGGATTATCTGTCGCCGACACGGCCGTTTATTATTGT
>407_142
GCAGTCCGCCTGGTGCAATCTGGGACACAAATGAAGGAACCTGGGGCCTCAGTGACAATCTCCTGCGTGACATCTGGATATGAATTTGTGGAAGTTCTCATGAATTGGGTGCGCCAGGTCCCCGGTCGGGGACTCGAGTGGATGGGCTGGATGAATCCTCGGNNNGGGGTGGCGTCATATGCCGTCAATNNNTCAGGCAAGGTGACCATGACCAGAGACATGTATCGCGACACAGCCTACCTGACACTGAGCGGTCTGACATCTGGCGACACGGCCAAATATTTTTGT
>317_85
CAGGTGCGCCTGGTCCAATCTGGACCTGTGATGAGGAAGCTTGGGTCCTCAATGAAGATCTCATGCGGGACTTCTGGATACAACTTTCGTGATTTTTCGATTCATTGGGTCCGCTTCAGCCCTCGGTATGGCTTTGAGTGGATCGGCTGGATCAAGCCTATGTGGGGTNCCGTCAATTATGCCCGACAACTTCAGGGCCGCGTCGCAATGACTCGGCAATTCTCGNGGGGCACAGCCTACTTGGATTTCAGTGGACTGACGTCCGCCGACACGGCCGACTATTTTTGC
>186_171
CAGGGGCGACTGAAACAATTTGGGCCTCAAGTGAAGAAGCCTGGGGACTCAGTGACAGTCTCCTGCGTGGCTACAGACTATACATTTGTGAATTATATGATCAATTGGGTCCGCCACATTCCCGGAAGAGGGTTTGAGTGGATGGGATGGATTCAGCCCAGAGGAGGCGCCGTCAATTACTCAGGGAGACTTCGCGACAGGATGTCCATGTATAGGGACACGTCTAGAGACACACTATATATGGATCTGAGAGGACTGACATCTGGCGACACGGCCATATATTACTGT
>886_171
NNNCAAGCACTTGTGCAGTCTGGGAGTCAAATGAAGAAACCTGGGGACTCAGTGAGACTTTCCTGCCGAACTTCAGACTCGAGAATTACAAAATATTTTATACATTGGGTAAGACAGGCCCCTGGAAGGGGCCTCGAATGGATCGCATGGATCAGTCCTTATGGGGGAANACCAAACTATGGATGGCAAGTTCGTGACCGGGCCACTTTAAGTCGAGATATTCATATGGAGACTGTCTATATGGACATCAGAGGCCTGAGACCCGACGACACGGCCACATATTATTGC
>740_148
GCAGTCCGCCTGGTGCAGTCTGGGACGCAGATGAAAGAGCCTGGGGCCTCAGTGACAATCTCATGCGTGACGTCTGGATATGAATTTGTGGAGGTTCTCATAAATTGGGTGCGCCAGGTCCCCGGTCGGGGACTCGAGTGGATGGGCTGGATGAATCCTCGGGGGGGCGGCGTGAATTATGCCCGTCGATTTCAAGGCAAGGTGACCATGACCAGGGACGTCTATGGCGCCACAGCCTACCTGAAACTGAACGGGCTGACATCTGACGACACGGCCACATATTTTTGT
>363_0
CAGGTGCAGTTGGTGCAGTCTGCGACTGAAGTGAAGAAGCCTGGGGCCTCAGTGACGGTCTCCTGCCAGGCTTCTGGATACACCTTCACCGGCTACTATATGCACTGGGTGCGACACGTCCCTGGAAAGGGATTTGAGTGGATGGGATGGATAAATCCTTACGCGGGTGCCGTCAATTATGCATGGAATTTCCAGGGCAGAGTCACTCTGACCCGCNACACAGACACAGGCACAGCTTACATGGAGTTGAGTGGATTGACATCCGCCGACACGGCCGTCTATTATTGT
>150_171
GAAGTCCGTCTGGCGCAACCTGGATCTCTGTTGAGGAAGACTGGGGACTCAGTGACGATTTCGTGCAAAGTCTCCGGCTATACATTCACAGAGAACTTCATCAATTGGGTGCGGCAGGCCCCCGGAAAGGGCCTTGAGTGGATGGGGTGGATGAATCCTCAAGGGGGCGACGTTAATGGTCTTCCGAGAGTATATACAAGATTTTCCATGACACGGGACACGTCTATCGACACAGCTTATTTGACAATCCGCGGCCTGACTCTAGACGACTCGGCCAAATATTTCTGT
>413_161
CAGGTCCGTTTGATGCAGTCTGGGACTCAGATAAAAAGTCCTGGGGCCTCAGTGAGAATCTCGTGTGGGACGTCTGGATATGACTTTATGGAAAGTCTCATAAACTGGGTGCGCCAGGAATCCGGCAAGGGACCAGAGTGGATGGGCTGGATGAATCCTCGGGGAGGCGGTGTAAATTATGCTCGAAGATTTCAAGGGAAAGTCACCATGACGCGAGACGTGTCAAGCGGCACAGCCTACCTGACACTTCGCGGCCTGACATCTGACGACACGGCCAAATACTACTGT
>72_177
CAGGGGCGACTGAAGCAATTTGGGCCTCAAGTGAAGAAGCCTGGGGACTCAGCGAGACTCTCCTGTCAAACCTCAGACTCGCGAATCACAAAATATTTTATACATTGGATACGACAGGCCCCTGGAAAGGGCCTCGAATGGATCGCGTGGATCAGTCCCTATGGAGGAAGTCCTAAATATGGGTGGCAACTTCGTGACCGGGCCACTTTAACTCGAAACATTCATATGGAAACAGTTTATTTGGAGATCAGAGACCTGAGACCCGACGACACGGCCACATATTTCTGT
>957_171
CAGGTCCGTTTGGTGCAGTCTGGGACTCAGATAAAAACACCTGGGGCCTCAGTGACACTGTTGTGTGGGACGTCTGGATATGACTTCATGGAGAGTCGCATAAATTGGGTGCGCCAGAAAATCGGCAAGAGCCCGGAGTGGCTGGGCTGGATGAATCCTCGGGGGGGCNCTGTGAGTTATGCTCAAAGATTTCAAGGGAAAGTCACCATGACGCGAGACGTGTCAAGCGGCACAGCCTACCTGACACTTCGCGGCCTGACATCTGACGACACGGCCAAATACTATTGT
>816_136
GAGGTGCGCCTGGTACAATCTGGGGCTGTGTTGAGGAAGCCTGGGTCCTCAGTGAAGATTTCATGCCGGGCTTCTGGATACGATTTTCGCGAAATTTCGATACACTGGGTCCGACTCATTCCTGCCAGGGGGTTTGAATGGATAGGGTGGATAAAGCCTAGGTGGGGTGCCGTCGGTTATGCCCGACAACTTCAGGGCCGCGTCACTCTGACTCGANACCCGGACTGGGGCATCGCCTACATGGAACTCAGTGGACTGACGTCCGCCGACTCGGCCGAATATTTTTGN
>760_154
GAGGTGCGCCTGGTACAATCTGGGGCTGTGATTAAGACGCCTGGGTCCTCAGTGAAGATCTCATGTCGGGCTTCTGGATACAATTTTCGTGATTATTCGATTCATTGGGTCCGACTCATTCCTGACAAGGGATTTGAGTGGATTGGATGGATAAAACCTCTGTGGGGTGCCGTCAGTTATGCCCGCCAACTTCAGGGCCGAGTCTCTATGACTCGANACCCGGACTGGGGCGTTGCCTACATGGAGTTCAGTGGACTGACGTCCGCCGACACGGCCGAATATTTTTGT
>456_136
GCAGTCCGCCTGGTGCAGTCTGGGACGCAGATGAAGGAGCCTGGGGCCTCAGTGACAATCTCCTGCGTGACGTCTGGATATGAATTTGTGGAGGTTCTCATAAATTGGGTGCGCCAGGTCCCCGGTCGGGGACTCGAGTGGATGGGCTGGATGAATCCTCGGGGGGGCGGCGTGAATTATGCCCGTCAATTTCAAGGCAAGGTGACCATGACCAGGGACGTGTATCGCGACACAGCCTACCTGACACTGAGCGGTCTGACATCTGGCGACACGGCCAGATATTTTTGN
>279_177
NNNCAAGTACTTAGACAATTTGGGAGTCAATTGAAGAAGCCTGGGGACTCACTGAGACTCTCCTGCCAAACCTCAGACTCGCGCATCACAAAATATTTCATACATTGGATACGACAGGCCCCTGGAAAGGGCCTCGAATGGATCGCGTGGATCAGTCCCTATGGAGGAAGAGTTAATTATGGATGGCAAATTCGTGACCGGGCCACTTTAACTCGAAATATTCATATTGAAACAGTTTATTTGGACCTCAGAGACCTGAGACCCGACGACACGGCCACATATTTCTGT
>83_148
GAGGTGCGCCTGGTACAATCTGGGGCTGTAGTTAAGACGCCTGGGTCCTCAGTGAAGATCTCATGTCGGGCTTCTGGATACAACTTTCGTGATTTTTCGATACATTGGGTCCGACTCATTCCTGACAAGGGATTTGAGTGGATAGGATGGATAAAGCCTCTGTGGGGTGCCGTCAGTTATGCCCGGCAACTTCAGGGCCGCGTCTCTATGACTCGANACCCAGACTGGGGCATCGCCTACTTGGAATTCAGTGGACTGACGTCCGGCGATACAGCCGAATATTTTTGT
>151_154
GAGGTGCGCCTGGTACAATCTGGGGCTGTGTTGAGGAAGCCTGGGTCCTCAGTGAAGATTTCCTGCCGGGCTTCTGGATACGATTTCCGTGAAATTTCTCTACATTGGGTCCGACTCACTCCTTCCAGGGGCTTCGAGTGGATAGGGTGGATAAAGCCTCGGTGGGGTGCCGTCGGTTATGCCCGGCAACTTCAAGGCCGAGTCAGTCTGACTCGANACCCGGACTGGGGCGTCGGCTACTTGGAACTCAGTGGACTGACGTCCGCCGACTCGGCCGAATATTTCTGT
>84_161
CAGGTGCGCCTGGTCCAATCTGGGCCTGTCATGAGGAAGCCTGGGTCCTCGATGAAGATCTCATGCGCGACTTCTGGATACAATTTTCGTGACTTTTCGATTCATTGGGTCCGTTTCAACCGTCGATATGGCTTTGAGTGGATCGGCTGGCTCAAGCCTATGTGGGGCGCCGTCAGTTATGCCCGCCAACTTCAGGGCCGCGTCTCAATGAGTCGANACCCGGACTGGGGCATCGCCTACATGGAACTCAGTGGACTGACGTCCGCCGATTCGGCCGAATATTTTTGT
>855_171
CAAGTGCGCCTTGTACAATCTGGGACTCAGATGAAGAAACCTGGGTCCTCAGTGAAAATTTCGTGCGACACTTCTGGATACAACTTCGTCGATTACTTCATATACTGGTTTCGGCACATCCCTGGAAGAAACATTGAGTGGATCGGGTGGCTGAGGCCTGAGATGGGTGGTGTCAATTTTAACGGCAATTTTCGGGACAGAGTCACCTTAAGCCGCNACACAGACAGAGGCACTGTTTATATGGAGATGAGTGGACTAAGTGTCGCCGACACGGCCGTGTATTATTGT
>930_171
GAGGTGCGCCTGATACAATCTGGGGCTGCGTTGAAGAAGCCTGGGTCCTCAGTGAAGATTTCGTGTCGGGCTTCTGGATACAATTTCCGTGATGAGTCGTTACATTGGGTCCGGCTCACTCCTGCCAGGGGCTTTGAGTGGATCGGCTGGATCAAGCCTATGTGGGGTGCCGTCAGCTATGCCCGCCAACTTCAGGGCCGCGTCTCCATGAGTCGACTCTTTTCTNGGGGCACAGCCTACTTGGAATTCACTGGACTGACGTCCGCCGATACGGCCGACTATTTCTGC
>830_76
CAAGTGCGCCTGGTACAATCTGGGGCGCTGATGAAGACAGTTGGGTCCTCAGTGAAGATCTCCTGCGAGGCTTCTGGATACACCTTCCTCGATTTCTTCATACAATGGTTCCGACACGTCCCTGGAAGGGGGTTTGAGTGGATTGGGTGGCTAAACCCTTACGGGGGTGCCGTCAATTATGCAGGAGATTTCCGGGATAGAGTCAGTCTGACCCGCNACACAGACGCAGCCACAGTTTATATGGAGTTGAAAGGATTGACTCCCGCCGACACGGCCACCTATTACTGT
>996_177
CAGGTCCGTTTGATGCAGTCTGGGACTCAGATAAAAAGTCCTGGGGCCTCAGTGAGAATCTCGTGTGGGACGTCTGGGTATGACTTTATGGAGAGTCTCATAAACTGGGTGCGCCAAGATCCCGGCAAGGGACCAGAGTGGATGGGCTGGATGAATCCTCGGGGAGGCGGTGTCAATTATGCTCGTAGATTTCAAGGTAAAGTCACCATGGACCGGGACGTCTTAAGCGGCACAGCCTACATGACACTTCGCGGTCTGACATCTGACGACACGGCCAAATACTACTGT
>891_177
GAGGTCCGTTTGGTGCAGTCTGGGACTCAGATAAAAACACCTGGGGCCTCAGTGACAGTGTCGTGTGGGACGTCTGGATATGACTTCATGGAGAGTCTCATAAATTGGGTGCGCCAGGAAATCGGCAAGGGACCAGAGTGGCTGGGCTGGATGAATCCTCGGGGGGGCGGTGCGAACTATGCTCGAAGATTTCAAGGGAAAATCACCATGACGCGAGACGTGTCAAGCGACACAGCCTACCTGACACTTCGCGGCCTGACATCTGACGACACGGCCAAATACTATTGT
>292_148
CAGGGGCGACTGAAGCAATTTGGGCCTCAAGTGAAGAAGCCTGGGGACTCAGTGACAGTCTCCTGCGTGGCTTCAGACTATACATTTGTGAATTATATGATCAATTGGGTCCGCCACATTCCCGGAAGAGGGTTTGAGTGGATGGGATGGATACAGCCCAGAGGAGGCGCCGTCAATTACTCAGGGAGACTTCGCGACAGGATGTCCATGTATAGGGACACGTCTAGAGACACACTCTATATGGACCTGAGAGGGCTGACATCTGGCGACACGGCCATATATTATTGT
>173_177
GGAGTGCGCCTGGTACAATTTGGGCCTCAAGTGAAGAAGCCTGGGGACTCAGTGACAGTCTCCTGCGTGGCTTCAGACTATACATTTGTGAATTTTAGGATCAATTGGGTCCGCCACATTCCCGGAAGAGGGTTTGAGTGGATGGGGAGGATAGAGCCCAGAGGAGGCGCCGTCAAGTATTCAGGGAGGCATCGCGACAGGATGTCCATGTATAGGGACACGTCTACAGACACGCTGTATATGGACCTCAGAGGACTGACATCTGGCGACACGGCCACATATTACTGT
>790_148
CACGTGCGCCTAGCACAGTCTGGGGCTGTGGTGAGGAAACCTGGGTCTTCAGTGAAGATCTCATGCGGGGCTTCTGGATTCGACTTTCGTGAATATGCTATACATTGGGTCCGACTCATTCCCGCAAGGGGATTTGAGTGGATGGGTTGGATGAAGCCCAGGTGGGGCGCCGTCAGTTATGCCCGGCAACTTCAGGGCCGAGTCTCTATGACTCGANACCCGGACTGGGGCGTTGCCTACATGGAGTTCAGTGGACTGACGTCCGCCGACACGGCCGAATATTTTTGT
>97_76
CAGGTCCGTCTGGTGCAGCCTGGGACTCAGATGAAGAAGCCTGGGGATTCAGTGACGATTTCGTGCAGAGCCTCTGGATATACCTTCACTGAAAACTTTATAAATTGGGTGCGACAGGCCCCCGGAAAGGGCCTTGAATGGATGGGGTCGGTGAATCCTCAGGGGGGCGGCGTTCAAGGTCTTCCGAGAGTTCAGGCCAGAGTGACCATGACCAGGGACACCTCAACCGACACAGCTTATTTGACTCTTCGCAGTCTGACCTTAGACGACACGGCCAAATATTTCTGT
>103_171
GAGGTGCGCCTGGTACAATCTGGGTCTGTGATTAAGACGCCTGGGTCCTCAGTGAAGATCTCGTGTCGGGCTTCTGGATACAACTTTCGTGATTATTCGATTCATTGGGTCCGACTCAGTCCTGTCAAGGGATTTGAGTGGATAGGATGGATAAAACCTCTGTGGGGTGCCGTCGGTTATGCCCGGCAACTACAAGGCCGCGTCACTTTGACTCGANACCCGGACTGGGGCATCGCCTACATGGAACTCAGTGGACTGACGTCCGCCGATTCGGCCGAATATTTTTGT
>1000_171
CAGGGGCGACTGAAGCAATTTGGGCCTCAAGTGAAGAAGCCTGGGGACTCAGTGACAGTCTCCTGCGTGGCTTCAGACTATACATTTGTGAATTTTAGGATCAATTGGGTCCGCCACATTCCCGGAAGAGGGTTTGAGTGGATGGGGAGGATAGAGCCCAGAGGAGGCGCCGTCAAATACTCAGGGAGGCATCGCGACAGGATGTCCATGTATCGAGACACGTCTACAGACACCCTATATATGGACTTGAGAGGACTGACATCTGGCGACACGGCCACATATTATTGT
>739_76
CAGGTCCGTTTGGTGCAGTCTGGGACTCAGATGAAGGGGCCGGGGGCCTCAGTGACAATCTCGTGCGCGACGTCTGGATATGAATTCATGGAAAGTCTCATAAACTGGGTGCGCCAGGAACCTGGCAAGGGGCCCGAATGGATGGGTTGGATGAACCCCCGGNNNGGGGCGCGTAAATATGCTTATAGATTTCAGGGCAGAGTCAGCCTGACCCGAAATGTGAACACCGACACAGCCTACATGACACTCAGCGGTCTGACATCTGGCGACACGGCCAAGTATTTTTGN
>239_154
NNNCAGGCACTTGTGCAGTCTCAGAGTCAAATGAAGAAGCCTGGGGACTCAGTGAGACTCTCCTGCCAAACCTCAGACTCGGCGATCACAAAATATTTTATACATTGGATAAGACAGGCCCCTGGAAAGGGCCTCGAATGGATCGCGTGGATCAGTCCCTATGGAGGAAGAGTTAATTATGGATGGCAAATTCGTGACCGGGCCACTTTAACTCGAAATATTCATATGGAAACAGTGTATATGGAACTCAGAGGCCTGAGACCCGACGACACGGCCACATATTACTGT
>642_142
AGGGGTCGACTGAAGCAGTTTGGGCCTCAAGTGAAGAGTCCTGGGGCCTCAGTGACAGTCTCCTGCGTGACTTCAGACTACACATTTGTAAACTACATTATCGATTGGGTCCGATACATTCCCGGAAGAGGATTTGAATGGATGGGATGGATAAAACCCAGAGGAGGAAATACGAATTATTCATGGAGATTTCGCGACAGGATGTCCATGTATAGGGACACGTCCACAGACATTGCATATATGGACTTGAGAGGACTGACACCTGCCGACACGGCCACATATTATTGT
>915_177
CAGGGGCGACTGAAGCAATTTGGGCCTCAAGTGAAGAAGCCTGGGGACTCAGTGACAGTCTCCTGCGTGGCTTCAGACTATACATTTGTGAATTTTAGGATCAACTGGGTCCGCCACATTCCCGGAAGAGGGTTTGAGTGGATGGGGAGGATAGAGCCCAGAGGAGGCGCCGTCAATTACTCAGGGAGACTTCGCGACAGGCTTTCCTTCTATAGAGACACGTCTAGAGACACATTATATATGGACCTGAGAGGACTGACATCTGGCGACACGGCCATATATTATTGT
>266_161
GAGGTGCGCCTGGTACAATCTGGGGCTGTGATTAAGACGCCTGGGTCCTCAGTGAAGATCTCATGTCGGGCTTCTGGATACAACTTTCGTGATTATTCGATTCATTGGGTCCGACTCATTCCTGACAAGGGATTTGAGTGGATAGGATGGATAAAGCCTCTGTGGGGTGCCGTCAATTATGCCCGGCAACTGCAGGGCCGAGTCTCTATGACTCGGNACCCGGACTGGGGCGTTGCCTACATGGAATTCAGTGGACTGACGTCCGCCGACACGGCCGAATATTTCTGT
>594_177
NNNCAAGTACTTGTGCAATCTGGGAGTCAAATGAAGAAGTCTGGGGACTCAATGAGAATTTCCTGCCAAACGTCAGACTCGCGGATCACAAAATATTTTATACATTGGATACGACAGGCCCCTGGAAAGGGCCTCGAATGGATCGCGTGGATCAGTCCCTATGGAGGAAGTCCTAAATATGGGTGGCAACTTCGTGACCGGGCCACTTTAACTCGAAACATTCATATGGAAACAGTTTATTTGGAGATCAGAGACCTGAGACCCGACGACACGGCCACATATTTCTGT
>115_161
CTGGTGCGACTGGTGCAGTCTGGGACTGACGTGCGGAAGCCTGGGGACTCAGTGAGACTCTCCTGCCAAACCTCAGACTCGGCGATCACAAAATATTTTATACATTGGATAAGACAGGCCCCTGGAAAGGGCCTCGAATGGATCGCGTGGATCAGTCCCTATGGAGGAGCAGTTAAGTATGGATGGCAAGTTCGTGACCGGGCCACTTTGACTCGAAATATTCATATGGAAACAGTGTATATGGAAGTCAGAGGCCTGAGACCCGACGACACGGCCACATATTACTGT
>338_177
GAGGTGCGCCTGATACAATCTGGGGCTGTGTTTAAGACGCCTGGGTCCTCAGTGAAGATCTCATGTCGGGCTTCTGGATACAACTTTCGTGATTATTCGATTCATTGGGTCCGCTTCTTTCCTGACAAGGGATTTGAGTGGATTGGATGGATAAAACCTCTGTGGGGTGCCGTCAGTTATGCCCGGCAACTTCAGGGCCGAGTCTCTATGACTCGANACCCGGACTGGGGCATTGCCTATTTGGAGTTCAGTGGATTGACGTCCGCCGACACGGCCGAATATTTTTGT
>641_154
GAGGTGCGCCTGGTACAGTCTGGGGCTGTAATTAAGACGCCTGGGTCGTCAGTGAAGATCTCATGTCGGGCTTCTGGATACAAGTTTCGTGATTATACGATACATTGGGTCCGACTCATTCCTGACAAGGGATTTGAGTGGATAGGATGGATTAAGCCTCTATGGGGTGCCGTCAGTTATGCCCGGCAACTGCAGGGCCGAGTCTCTATGACTCGANACCCGGACTGGGGCGTTGCCTACATGGAGTTTAGTGGACTGACGTCCGCCGACACGGCCGAATATTTTTGT
>111_154
GAGGTGCGCCTGGTACAATCTGGGGCTGTGTTGAAGAGGCCTGGGTCCTCAGTGAAGATTTCATGTCGGGCTTCTGGATACAATTTCCGTGAGATTTCGCTACATTGGGTCCGGCTTACTCCTGCCAGGGGCTTTGAGTGGATAGGGTGGATAAAGCCTCGGTGGGGTGCCGTCGGTTATGCCCGACAACTTCAAGGCCGCGTCACTTTGACTCGANACCCGGACTGGGGCATCGGCTACATGGAGCTCAGTGGACTGACGTCCGCCGATTCGGCCGAATATTTTTGT
>52_148
GAGGTGCGCCTGGTACAATCTGGGGCTGTGTTGAGGAAGCCTGGGTCCTCAGTGAAGATTTCATGCCGGGCCTCTGGATACAATTTCCGTGAAATTTCGTTACATTGGGTCCGACTCATTCCTGCCAGGGGCTTCGAGTGGATAGGGTGGATAAAGCCTAGGTGGGGTGCCGTCGGTTATGCCCGACAACTCCAGGGCCGCGTCAGTCTGACTCGANACCCGGACTGGGGCATCGCCTACTTGGAACTCAGCGGACTGACGTCCGCCGACACGGCCGAATATTATTGT
>24_154
GAGGTGCGCCTGGTACAATCTGGGGCTGTGTTGAGGAAGCCTGGGTCCTCAATGAAGATTTCATGTCGGGCTTCTGGATACGATTTCCGTGAGATTTCGCTACATTGGGTCCGATTCATTCCTTCCAAGGGCTTCGAGTGGATAGGATGGATAAAGCCTCGGTGGGGTGCCGTCGGTTATGCCCGGCAACTTCAAGGCCGAGTCAGTCTGACTCGANACCCGGACTGGGGCGTCGGCTACTTGGAACTCAGTGGACTGACGTCCGCCGACTCGGCCGAATATTTCTGT
>62_148
CAGGTGCAATTGGTGCAGTCTGGGGCTGGGGTTAAGAAGCCCGGGGCCTCAGTGCGGGTCTCCTGCGAGGCCTCCGGATATACTTTCATCAAATACTATTTACACTGGATACGACAAGTCCCGGGGGGGCATCCCGAATGGATAGGCTGGATTAACCCTCGAGGAGGACAAGTCAATTATTCACGTCAATTTCCGGGAAAATTCACCATGACCCGAGACACGATTCGTGAGACAGCCTACTTAGATGTACGCGGACTGACATCCGACGACACGGCCGTCTATTATTGT
>48_85
GAGGTGCGCCTGGTACAATCTGGGGCTGTGATGAAGAAGCCTGGGTCCTCAGTGAAGATCTCATGCGGGACTTCTGGATACAACTTTCGTGATTTTTCGATTCATTGGGTCCGCTTCAGTCCTCGGTATGGTTTTGAGTGGATCGGCTGGATCAAGCCTATGTGGGGTGCCGTCAGTTATGCCCGGCAACTTCAGGGCCGCGTCGCAATGACTCGGCAATTCTCGNGGGGCACAGCCTACTTGGAATTCAGTGGACTGACGTCCGCCGACACGGCCGACTATTTTTGC
>809_136
CAGGGGCGACTGAAGCAATTTGGGCCTCAAGTGAAGAAGCCTGGGGACTCAGTGACAGTCTCCTGCGTGGCTTCAGACTACACATTTGTGAATTATATGATCAACTGGGTCCGCCACATTCCCGGAAGAGGCTTTGAGTGGATGGGATGGATAAAGCCCAGAACAGGCGCCGTCAATTACTCAGGGAGACTTCGCGACAGGATGTCCTTGTATAGGGACACGTCTAAAGACATAGCATACATGGACCTGAGAGGACTGACATCTGGCGACACGGCCATATATTATTGT
>793_154
GAGGTGCGCCTGGTACAATCTGGGGCTGTGTTGAAGAAGCCTGGGTCCTCAGTGAAGATTTCATGTCGGGCTTCTGGATACAATTTCCGTGAGATTTCGCTACATTGGGTCCGGCTCACTCCTGCCAGGGGCTTTGAGTGGATAGGGTGGATAAAGCCTAGGTGGGGTGCCGTCGGTTATGCCCGACAACTTCAAGGCCGCGTCACTTTGACTCGANACCCGGACTGGGGCATCGCCTACATGGAACTCAGTGGACTGACGTCCGGCGATACAGGCGAATATTTTTGT
>1023_177
NNNCAGGCACTTGTGCAGTCTGGGAGTCAACTGAAGAAGCCTGGGGACTCAGTGAGACTCTCCTGCCAAACCTCAGACTCGGCGATCACAAAATATTTTATACATTGGATAAGACAGGCCCCTGGAAAGGGCCTCGAATGGATCGCGTGGATCAGTCCCTATGGAGGAGGAGTTAAGTATGGATGGCAAGTTCGTGACCGGGCCACTTTGACTCGAAATATTCATATGGAAACAGTGTATATGGAGGTCAGAGGCCTGAGACCCGACGACACGGCCACATATTACTGT
>670_154
GAGGTGCGCCTGGTACAATCGGGGGCTGTACTGAGGAAGCCTGGGTCCTCAGTGAAGATTTCATGTCGGGCCTCTGGATATGATTTCCGTGAGATTTCGCTACATTGGGTCCGACTCACTCCTTCCAGGGGCTTCGAGTGGATAGGGTGGATAAAGCCTAGGTGGGGTGCCGTCGGTTATGCCCGACAACTTCAAGGCCGCGTCACTTTGACTCGANACCCGGACTGGGGCATCGGCTACATGGAACTCAGTGGACTGACGTCCGCCGATTCGGCCGAATATTTTTGT
>422_136
GCAGTCCGCCTGGTGCAGTCTGGGACGCAGATGAAGGAGCCTGGGGCCTCAGTGACAATCTCCTGCGTGACGTCTGGATATGAATTTGTGGAGGTTCTCATAAATTGGGTGCGCCAGGTCCCCGGTCGGGGACTCGAGTGGATGGGCTGGATGAATCCTCGGGGGGGCGGCGTGAATTATGCCCGTCAATTTCAAGGCAAAGTGACCATGACCAGGGACGTGTATGGCGCCACAGCCTACCTGAAACTGAACGGTCTGACATCTGACGACACGGCCAGATATTTTTGT
>863_136
GAGGTGCGCCTGGTACAATCTGGGGCTGTGTTGAGGAAGCCTGGGTCCTCAGTGAAGATTTCATGCCGGGCTTCTGGATACAATTTCCGTGAAATTTCGATACATTGGGTCCGACTCATTCCTGCCAGGGGCTTTGAGTGGATAGGGTGGATAAAGCCTAGGTGGGGTGCCGTCGGTTATGCCCGACAACTTCAAGGCCGCGTCAGTATGACTCGANACCCGGACTGGGGCATCGCCTACATGGAACTCAGTGGACTGACGTCCGGCGACTCGGCCGAATATTTTTGT
>420_148
GAGGTGCGCCTGATACAATCTGGGGCTGTGATTAAGACGCCTGGGTCCTCAGTGAAGATCTCATGTCGGGCTTCAGGATACAACTTTCGTGAGTTTTCGATTCATTGGGTCCGCTTCAACCGTCGATATGGCTTTGAGTGGATCGGCTGGCTCAAGCCTATGTGGGGTGCCGTCAGTTATGCCCGCCAACTTCAGGGTCGCGTCTCAATGACTCGACAATTTTCTNGGGGCACAGCCTACTTAGAATTCAGTGGACTGACGTCCGCCGACACGGCCGACTATTTCTGC
>276_171
GAAGTCCGTCTGGCGCAGCCTGGATCTCTATTGAGGAAGACTGGGGACTCAGTGACGATTTCGTGCAAAGTCTCTGGCTATACATTCACAGAGAATTTCATCAATTGGGTGCGACAGGCCCCCGGAAAGGGCCTTGAATGGATGGGGTCGATGAATCCTCAGGGGGGCGGCGTTAATGGTCTTCCGAGAGTGTACGCCAGATTCACCATGACACGGGACACGTCTATCGATACAGCTTATCTGACAATCCGCGGCCTGACTCTAGACGACTCGGCCAAATNTTTCNGT
>522_171
CATGTCCAATTATTACAGTCTGGGCCTGTAATGAGGAAGCCTGGGGACTCAGTGACTGTCTCCTGCGTGGCTTCAGACTATACATTTGTGAATTATATGATCAATTGGGTCCGCCACATTCCCGGAAGAGGATTTGAGTGGATGGGATGGATTCAGCCCAGAGGAGGCGCCGTCAATTATTCAGGGAGACATCGCGACAGGATGTCCATGTATAGGGACACGTCTAGAGACACACTATATTTGGACCTGAGACGACTGACATCTGACGACACGGCCACATATTATTGT
>635_76
CAGGGGCGACTGAAGCAATTTGGGCCTCAAGTGAAGAAGCCTGGGGCCTTTGTGACAGTCTCCTGCGTGGCTTCAGACTACACATTTGTAAACTACTTCATCAATTGGGTCCGTCACATTCCCGGAAAAGGGTTTGAGTGGATGGGATGGATAAATCCCAGAGGAGGCAACGTAAATTACTCAGGGAGATTCCGCGACAGGATGTCCATGTATAGGGACACGTCTAGAGACATAGCATATATGGACTTGAGAGGACTGACATCTGCCGACACGGCCACATATTACTGT
>600_177
CAGGTCCGTTTGGTGCAGTCTGGGACTCAGATAAAAACACCTGGGGCCTCAGTGACCCTGTCGTGTGGGACGTCTGGATATGACTTCATGGAGAATCTCATAAATTGGGTGCGCCAGGAAATCGGCAAGAGACCGGAGTGGATGGGCTGGATGAATCCTCAGGGGGGCGGTGTGAATTATAGTCGAAGATTTCAAGGGAAAATCACCATGACGCGAGACGTGTCAAGCGACACAGCCTACCTGACACTTCGCGGCCTGACATCTGACGACACGGCCAAATACTATTGT
>519_76
NNNCAAGCACTTGTGCAGTCTGGGAGTCAAATGAAGAAGCCTGGGGACTCGGTGAGACTTTCCTGCAAAACTTCGGACTCGGCAATTACAAAATATTTTATACATTGGATAAGACAGGCCCCTGGAAAGGGGCTTGAGTGGATTGCGTGGATCAGCCCTTATGGGGGAAAAGTTAATTATGGATGGCAAATTCGTGACCGGGCCTCTCTGACTCGGAACATTCATATGGAAACTGTTTACATGGACCTCAGAGGCCTGAGATCCGACGACACGGCCACATATTATTGT
>113_154
NNNGGTGCGCCTGTACAATCTGGGGCTGTGTTGAAGAAGCCTGGGTCCTCAGTGAAGATTTCATGTCGGGCTTCTGGATACAATTTCCGTGAGATTTCGCTACATTGGGTCCGGCTCACTCCTGCCAGGGGCTTTGAGTGGATAGGGTGGATAAAGCCTAGGTGGGGTGCCGTCGGTTATGCCCGACAACTTCAAGGCCGCGTCACTTTGACTCGANACCCGGACTGGGGCATCGCCTACATGGAACTCAGTGGACTGACGTCCGCCGATTCGGCCGAATATTTTTGT
>661_177
CAGGTCCGTTTGATGCAGTCTGGGACTCAGATAAAAAGTCCTGGGGCCTCAGTGAGAATCTCGTGTGGGACGTCTGGGTATGACTTTATGGAGAGTCTCATAAACTGGGTGCGCCAAGATCCCGGCAAGGGACCAGAGTGGATGGGCTGGATGAATCCTCGGGGAGGCGGTGTCAATTATGCTCGTAGATTTCAAGGTAAAGTCACCATGGACCGGGACGTCTTAAGCGGCACAGCCTACATGACACTTCGCGGTCTGACATCTGACGACACGGCCAAGTATTACTGT
>271_171
CAGGTTCACCTGGTGCAGTCTGGACCTGAGATGAAGAAGCCTGGGGACTCAGTGACTGTCTCCTGCGTGGCTTCAGACTATACATTTGTGAATTATATGATCAATTGGGTCCGCCACATTCCCGGAAGAGGATTTGAGTGGATGGGATGGATTCAGCCCAGAGGAGGCGCCGTCAATTATTCAGGGAGACATCGCGACAGGATGTCCATGTATAGGGACACGTCTAGAGACACACTATATTTGGACCTGAGACGACTGACATCTGACGACACGGCCACATATTATTGT
>672_76
CAGGTGCAGCTGGTGCAGTCTGGGGCTGAAGTGAAGACGCCTGGGGCCTCAGTGAAGGTCTCCTGCAAGGCTTCTGGATACACATTCACCGGCCACTATATACACTGGGTGCGACAGGCCCCTGGACAAGGGCTTGAGTGGATGGGATACGTCAACTGTAACAATGGTGTCACAAACTCTGTACAGAAGCTTCAGGGCAGGGTCACCATGACCAGGGACACGTCCATGAGTACAGCCTACATGGAGCTGAGCGGTCTGACATCTGACGACACGGCCTTATATTATTGT
>989_148
CAGGTCCGTTTGGTGCAGTCTGGGCCTCAGATAAAAACACCTGGGGCCTCAGTGACAATCTCGTGTGGGACGTCTGGATATGACTTCATGGAAAGTCTCATAAACTGGGTGCGCCAGGACATCGGCAAGGGACCAGAGTGGATGGGCTGGATAAATCCTCGGGGGGGCGGTGTTAATTATGCTCGCAGATTTCAAGGAAAAGTCACCATGACCCGGGACGTGTCAAGCGACACAGCCTACCTGACACTTCGCGGTCTGACATCTGACGACACGGCCAAGTATTACTGT
>16_154
GAAGTGCGCCTGATTCAATCTGGGAGTGCGATGAAGAAGCCGGGGTCGTCAGTGAAGATTTCATGTCGGGCTTCTGGATACAATTTCCGTGAGATTTCGCTACATTGGGTCCGGCTCACTCCTGCCAGGGGCTTTGAGTGGATAGGGTGGATAAAGCCTAGGTGGGGTGCCGTCGGTTATGCCCGACAGCTTCAAGGCCGCGTCACTTTGACTCGANACCCGGACTGGGGCATCGGCTACATGGAACTCAGTGGACTGACGTCCGCCGATTCGGCCGAATATTTTTGT
>419_148
CAAGTGCGCCTGGTACAATCTGGGACACTGCTGAAGACAATTGGGTCCTCAATGAGAATCTCATGCGAGGCCTCTGGATACAACTTCGTCGATTTCTTCATACAGTGGTTCCGGCACGTCCCTGGAAGGGGGTTTGAATGGATTGGGTGGCTAAATCCTCGACGGGGGTGCCTAAGTTTTGGGGGAAATTTCCGCGACAGAGTCACTCTGACTCGCNACACAGACGCAGCCACAATTTTTATGGAAATGAGGGGATTGACTCCCGCCGACACGGCCACATATTATTGT
>758_161
CAGGTCCGTTTGATGCAGTCTGGGACTCAGATAAAAAGTCCTGGGGCCTCAGTGAGAATCTCATGTGGGACGTCTGGATATGACTTTATGGGCAGTCTCATTAATTGGGTGCGCCAAGACCCCGGCAAGGGACCAGAGTGGATGGGCTGGATGAATCCTCGGGGAGGCGCTGTGAATTATGCTCGCAGATTTCAAGGTAAAGTCACCATGGACCGGGACGTCTCAAGCGGCACAGCCTACATGACACTTCGCGATCTGACATCTGACGACACGGCCAAGTATTATTGT
>1005_142
GCAGTCCGCCTGGTGCAGTCTGGGACGCAGATGAAGGAGCCTGGGGCCTCAGTGACAATCTCCTGCGTGACGTCTGGATATGAATTTGTGGAGGTTCTCATAAATTGGGTGCGCCAGGTCCCCGGTCGGGGACTCGAGTGGATGGGCTGGATGAATCCTCGGGGGGGCGGCGTGAATTATGCCCGTCAATTTCAAGGCAAGGTGACCATGACCAGGGACATATATCGCGACACAGCCTACCTGACACTTCGCGGTCTGACATCTGACGACACGGCCAAGTATTACTGT
>847_154
NNNCAGGCACTTGTGCAGTCTGGGAGTCAAATGAAGAAGCCTGGGGACTCAGTGAGACTCTCCTGCCAAACCTCAGACTCGCGGATCACAAAATATTTTATACATTGGATAAGACAGGCCCCTGGAAAGGGCCTCGAATGGATCGCATGGATCAGTCCCTATGGAGGAGGAGTTAAATATGGATGGCAAGTTCGTGACCGGGCCACTTTAACTCGAAATATTCACATGGAAACAGTTTATATGGACCTCAGAGGCCTGCGACCCGACGACACGGCCACTTATTATTGT
>494_161
CAAGTGCGCCTTGTACAATCTGGGACTCAGATGAAGAAACCTGGGTCCTCAGTGAAAATTTCCTGCGACATTTATGGATACAACTTTGTCGATCACCTCATATATTGGTTTCGACACGTCCCTGGAAGAAAGATTGAGTGGATCGGGTGGCTGAAACCTGATTGGGGTGGTGTCAATTTTAATGGGAATTTCCGGGACAGAGTCATTCTGACCCGTNAGACAGACAGAGGCACTGTTTATATGGAGTTGAATGGATTATCTGTCGCCGACACAGCCGTTTATTATTGT
>928_154
CAAGTGCGCCTTGTACAATCTGGGACTCAGATGAAGAAACCTGGGTCCTCAGTGAAAATTTCGTGCGACACTTCTGGATACAACTTCGTCGATTACCTCATATATTGGTTTCGGCACATCCCTGGAAGAAATATTGAATGGATCGGGTGGCTGAGGCCTGAGAGGGGTGGTGTCAATTTTAACGGGAATTTCCGGGACAGAGTCACGTTGACCCGCNACACAGACAGAGGCACTGTTTATATGGAGTTGAATGGATTATCTGTCGCCGACACAGCCGTTTATTATTGT
>507_171
CAGGGGCGACTGAAGCAATTTGGGCCTCAAATGAAGAAGCCTGGGGACTCAGTGACAGTCTCCTGCGTGGCTTCAGATTATACATTTGTGAATTATATGATCAATTGGGTCCGCCACATTCCCGGAAGAGGGTTTGAGTGGATGGGATGGATACAGCCCAGAGGAGGCGCCGTCAATTACTCAGGGAGACTTCGCGACAGGATGTCCATGTATAGGGACACGTCTACAGACACACTATATATGGACCTCAGAGGACTGACATCTGGCGACACGGCCACATATTACTGT
>708_76
CAAGTGCAGTTGGTGCAGTCTGGGGCTGAAGTGAAGAGGCCTGGGGCCTCAGTGACAGTCTCCTGCGTGGCTTCAGACTACACATTTGTGAACTACATGATCAATTGGGTCCGTCATATTCCCGGAAGAGGATTTGAGTGGATGGGATGGATAAAGCCCAGAGGAGGCAACGTAAATTACTCAGGGAGATTCCGCGACAGGATGTCCATGTATAGGGACACGTCCAGAGACATAGCATATATGGACTTGAGAGGACTGACATCTGCCGACACGGCCACATATTATTGT
>91_154
GAGGTGCGCCTGATTCAATCTGGGAGTGCGATGAAGAAGCCGGGGTCGTCAGTGAAGATCTCATGTCGGGCCTCTGGATACAATTTTCGTGAATATTCGATACATTGGGTCCGACTGATTCCTGGCAGGGGATTTGAGTGGATAGGGTGGATAAAGGGTATGTGGGGAGCCGTCAATTATGCCCGGCAACTTCAGGGCCGAGTCTCTATGACTCGANACCCGGACTGGGGCATCGCCTACATGGAACTCACTGGACTGACGTCCGCCGATTCGGCCGAATATTTTTGT
>326_171
GAGGTGCGCCTGGTACAATCTGGGGCTGTGATTAAGACGCCTGGGTCCTCAGTGAAGATCTCATGTCGGGCTTCTGGATTCAACTTTCGTGATTATTCGATTCATTGGGTCCGCCTCATTCCTGACAAGGGATTTGAGTGGATTGGATGGATAAAACCTCTGTGGGGTGCCGTCAGTTATGCCCGGCAACTTCAGGGCCGAGTCTCTATGACTCGANACCCGGACTGGGGCATTGCCTACATGGAGCTCAGTGGACTGACGTCCGCCGACACGGCCGAATATTTTTGT
>803_154
GAGGTGCGCCTGGCACAATCTGGGACTGTCATTAAGAAGCCTGGGTCCTCAGTGAAGATCTCATGTCGGGCTTCTGGATACAATGTCCGTGAATATTCCATACATTGGGTCCGATTCATTCCGGAGAAGGGATTTGAGTGGATAGGATGGATAAAACCTCTATGGGGTGCCGTCAGTTATGCCCGCCAACTTCAGGGTCGCGTCTCTATGAGTCGANACCCGGACTGGGTCATCGCCTACATGGAGTTAAGTGGATTGACGTCCGCCGACACGGCCGAGTATTTTTGT
>775_154
CAGGTCCGTTTGGTGCAGTCTGGGCCTCAGATAAAAACACTTGGGGCCTCAGTGACAATCTCGTGTGGGACGTCTGGATATGACTTCATGGAAAATCTCATAAACTGGGTGCGCCAGGACATCGGCAAGGGACCAGAGTGGATGGGCTGGATAAATCCTCGAGGGGGCGGTGTGAATTATGCTCGCAGATTTCAAGGTAAAGTCACCATGGACCGGGACGTCTCAAGCGGCACAGCCTACATGACACTTCGCGGTCTGACATCTGACGACACGGCCAAGTATTACTGT
>59_136
GAGGTGCGCCTGATACAATCTGGGGCTGTGATTAAGACGCCTGGGTCCTCAGTGAAGATCTCATGTCGGGCTTCTGGATACAACTTTCGTGATTATTCGATACATTGGGTCCGACTCATTCCTGACAAGGGATTTGAGTGGATAGGATGGATAAAGCCTCTGTGGGGTGCCGTCGGTTATGCCCGGCAACTTCAGGGCCGAGTCAGTATGACTCGANACCCGGACTGGGGCATCGCCTACATGGAACTCAGTGGACTGACGTCCGGCGACTCGGCCGAATATTTTTGT
>149_142
NNNCAAGCACTGGTGCAATCTGGGAGCCAAATGAAGAAGCCTGGGGACTCAGTGAGACTTTCCTGTAAAACGACAGACTCGGCAATCACAAAATATTTTATACATTGGATAAGACAGGCCCCCGGAAAGGGCCTCGAGTGGATCGCGTGGATCAGTCCTTATGGGGGAAGACCGAAGTATGGATGGCAAATTCGTGACCGGGCCACCCTAAGTCGAGACATTCACATGGAGACTGTTTACATGGACCTCAGAGGCCTGAGACCCGACGACACGGCCACATATTACTGT
>1_148
CAAGTGCGCCTTGTACAATCTGGGACTCAGATGAAGAAACCTGGGTCCTCAGTGAAAATTTCCTGCGACACTTCTGGATACAACTTCGTCGATCACTTCATATATTGGTTTCGGCACGTCCCTGGAAGAAAAATTGAGTGGATCGGGTGGCTGAAGCCTTATAGGGGTGCTGTCAATTTTAATGGGAATTTCCGGGACAGAGTCACTCTGACCCGTNACACAGACAGAGGCACTGCTCACATGGAGATGAGTGGACTAAATGTCGCCGACACGGCCGTGTATTTTTGT
>729_161
CGGGTGCAGCTGGTGCAGTCTGGGGCTGAGGTGAAGAAGCCTGGGGCCTCAGTGACAATCTCGTGTGGGACGTCTGGATATGACTTCATGGAGAGTCTCATAAATTGGGTGCGCCAGGAAATCGGCAAGAGACCGGAGTGGCTGGGCTGGATGAATCCTCGGGGGGGCGGTGTAAATTATGCTCGAAGATTTCAAGGGAAAGTCACCATGACGCGAGACGTGTCAAGCGGCACAGCCTTCCTGACACTTCGCGGCCTGACACCTGACGACACGGCCAAATACTACTGT
>290_136
CAGGGGCGACTGAAGCAATTTGGGCCTCAAGTGAAGAAGCCTGGGGACTCAGTGACAGTCTCCTGCGTGGCTTCAGACTACACATTTGTGAATTATATGATCAATTGGGTCCGCCACATTCCCGGAAGAGGGTTTGAGTGGATGGGATGGATACAGCCCAGAGGAGGCGCCGTCAATTACTCAGGGAGACTTCGCGACAGGATGTCCATGTATAGGGACACGTCTAGAGACATAGCATACATGGACCTGAGAGGACTGACATCTGGCGACACGGCCATATATTACTGT
>735_76
CAGGTGCAACTTGTGCAATCTGGGACTGAGGTGAAGAAGCCTGGGGACTCAGTGAGACTTTCCTGCACAACTTCGGACTCAAGAATTACAAAATATTTTATACATTGGATAAGACAGGCCCCTGGAAAGGGGCTTGAGTGGATTGGGTGGATCAGCCCTTATGGGGGTAGAGGTAATTATGGATGGCAGATTCGTGACCGGGCCTCTCTGAGCCGCAACATTCATATGGAAACTGTTTACATGGACCTCAGAGGCCTGAGATCCGACGACACGGCCACATATTATTGT
>644_154
CAGCCTCAACTGGAACAGTCTGGAACTGAGGTGAAGAAGTCTGGGGCCTCAGTGCGGGTCTCCTGCGAGGCCTCCGGATATACTTTCATCAAATACTATTTACACTGGATACGACAAGTCCCGGGGGGCCATCCCGAATGGATAGGCTGGATTAACCCTCGAGGAGGACAAGTCAATTATTCACGTCAATTTCCGGGAAAATTCACCATGACCCGAGACACGATTCGTGAGACAGCCTACTTAGATGTACGCGGACTGACATCCGACGACACGGCCGTCTATTATTGT
>13_161
GAGGTGCGCCTGGTACAATCTGGGGCTGTGATTAAGACGCCTGGGTCCTCAGTGAAGATCTCATGTCGGACTTCTGGATACAACTTTCGTGATTATTCGATTCATTGGGTCCGCCTCATTCCTGACAAGGGATTTGAGTGGATTGGATGGATAAAACCTCTGTGGGGTGCCGTCAGTTATGCCCGGCAACTTCAGGGCCGAGTCTCTATGACTCGANACCCGGACTGGGGCATTGCCTACATGGAGTTCAGTGGACTGACGTCCGCCGACACGGCCGAATATTTTTGT
>704_171
CAGGGGCGACTGAAGCAATTTGGGCCTCAAGTGAAGAAGCCTGGGGACTCAGTGACAGTCTCCTGCGTGGCTTCAGACTATACATTTGTGAATTTTAGGATCAATTGGGTCCGCCACATTCCCGGAAGAGGGTTTGAGTGGATGGGGAGGATAGAGCCCAGAGGAGGCGCCGTCAAGTACTCAGGGAGGCATCGCGACAGGATGTCCATGTATAGGGACACGTCTACAGACACTCTATATATGGACCTGAGAGGACTGACATCTGGCGACACGGCCACATATTATTGT
>765_171
CTTGGTGGCCGCAGCCACCGGAGGCCAGTCCGAGGTGCGCCTGGGTCCTCAGTGAAGATTTCATGTCGGGCTTCTGGATACGATTTCCGTGAGATTTCCCTACATTGGGTCCGGCTCATTCCTGCCAGGGGCTTTGAGTGGATAGGGTGGATAAAGCCTAGGTGGGGTGCCGTCAGTTATGCCCGACAACTTCAAGGCCGCGTCACTTTGACTCGANACCCAGACTGGGGCATCGCCTACATGGAACTCAGTGGACTGACGTCCGCCGATTCGGGCGAATATTTTTGT
>812_142
CAGGTGCAGCTGGTACAGTCTGGGGCTGGGGTTAAGAAGCCCGGGGCCTCAGTGCGGGTCTCCTGCGAGGCCTCCGGATATCCTTTCATCAAATACTATTTACACTGGATACGACAAGTCCCGGGGGGGCATCCCGAATGGATTGGCTGGATTAACCCTCGAGGGGGACAAGTCAATTATTCACGTCAATTTCAGGGAAAATTCACCATGACCCGAGACACGATCCGCGAGACAGCCTACTTAGATGTGCGCGGACTGACATCCGACGACACGGCCGTCTATTACTGT
>166_161
CAGGGGCGACTGAAGCAGTTTGGGCCTCAAATGAAGAAGCCTGGAGACTCAGTGACAGTCTCCTGCGTGGCTTCAGACTATACATTTGTGAATTATATGATCAATTGGGTCCGCCAGATTCCCGGAAGAGGGTTTGAGTGGATGGGATGGATACAGCCCAGAGGAGGCGCCGTCAAGTACTCAGGGAGACTTCGCGACAGGATGTCCATGTATAGGGACACGTCTACAGACACGCTATATATGGACCTGAGAGGACTGACATCTGGCGACACGGCCACATATTATTGT
>968_177
NNNCAAGCACTTGTGCAATTTGGGAGTCAAGTGAAGAAGCCTGGGGACTCAGCGAGACTCTCCTGTCAAACCTCAGACTCGCGAATCACAAAATATTTTATACATTGGATAAGACAGGCCCCTGGAAAGGGCCTCGAATGGATCGCGTGGATCAGTCCCTATGGAGGAGGAGTTAAGTATGGATGGCAAGTTCGTGACCGGGCCACTTTGACTCGAAATATTCATATGGAAACAGTGTATATGGAGGTCAGAGGCCTGAGACCCGACGACACGGCCACATATTACTGT
>385_76
CAGGTGCGCCTGGTACAATCTGGGGCTGTGATGAAGAAGCCTGGGTCGTCAGTGAAGATATCATGCGGGGCTTCTGGATTCAACTTTCGTGAAATTTCGATCCATTGGGTCCGACACAGCCCGCGAAAGGGATTTGAGTGGATGGGGTGGATAAAGCCCAGAGGAGGCAACGTAAATTACTCAGGGAGATTCCGCGACAGGATGTCCATGTATAGGGACACGTCTAGAGACATAGCATATATGGACTTGAGAGGACTGACATCTGCCGACACGGCCACATATTACTGT
>976_171
GAGGTGCGCCTGGTACAATCTGGGTCTGTGATTAAGACGCCTGGGTCCTCAGTGAAGATCTCGTGTCGGGCTTCTGGATACAACTTTCGTGATTATTCGATTCATTGGGTCCGACTCATTCCTGTCAAGGGATTTGAGTGGATAGGATGGATAAAACCTCTGTGGGGTGCCGTCGGTTATGCCCGGCAACTTCAGGGCCGAGTCTCTATGACTCGANACCCGGACTGGGGCGTTGCCTACTTGGAACTCACTGGACTGACGTCCGCCGACTCGGCCGAATATTTTTGT
>804_161
NNNCAAGCACTTGTGCAATCTGGGAGTCAAATGAAGAAGCCTGGAGACTCAGTGAGACTCTCCTGCCAGACCTCAGACTCGCGCATCACAAAATATTTTATACATTGGATAAGACAGGCCCCTGGAAAGGGCCTCGAATGGATCGCGTGGATCAGTCCCTATGGAGGAGGAGTTAATTATGGATGGCAAATTCGTGACCGGGCCACTCTGACTCGAAACATTCATATGGAAACAGTGTATATGGAAATTAGAGGCCTGAGACCCGACGACACGGCCACATATTACTGT
>49_154
CAAGTGCGACTGTCGCAGTCTGGAGGTCAGATGAAGAAGCCTGGCGAGTCGATGAGACTTTCCTGTCGGGCTTCCGGATATGAATTTCTGAATTGTCCAATAAATTGGATTCGCCTGGCCCCCGGAAAAAGGCCTGAGTGGATGGGATGGCTGAAGCCTAGGGGGGGGGCCGTCAACTACGCACGTAAATTTCAGGGCAGAGTGACCATGACTCGAGACGTGTATTCCGACACAGCCTTCCTGGAGTTGCGCTCCTTGACATCAGACGACACGGCCGTCTATTTTTGT
>589_76
CAGGGGCGACTGAAGCAATTTGGGCCTCAAGTGAAGAGGCCTGGGGCCTCAGTGACAGTCTCCTGCGTGGCTTCAGACTACACATTTGTGAACTACATGATCAATTGGGTCCGCCAGATTCCCGGAAGAGGGTTTGAGTGGATGGGATGGATTAATCCCAGAGGAGGCTCCGTAAATTACTCAGGGACATTTCGCGACAGGATGTCCATGTATAGGGACACGTCCAGAGACACAGCATATATGGACTTGAGAGGACTGACATCTGCCGACACGGCCACATATTTTTGT
>46_154
GAGGTGCGCCTGGTGCAATCTGGGCCTGTCTTGAGGAAGCCTGGGTCCTCAGTGAAGATCTCATGTCGGGCTTCTGGATATGATTTCCGTGAAATTTCGATTCATTGGGTCCGACTCATTCCTACCAGGGGCTTTGAGTGGATAGGGTGGATTAAACCTAGGTGGGGTGCCGTCAGTTATGCCCGACAACTTCAAGGCCGCGTCACTTTGACTCGANACCCGGACTGGGGCATCGCCTACATGGAACTCAGTGGACTGACGTCCGCCGATTCGGCCGAATATTTTTGT
>728_161
NNNCAAGCACTTGTGCAGTCTGGGAGTCAAATGAAGAAGCCTGGGGACTCTGTGAGACTCTCCTGCCAAACCTCAGACTCGCGGATCACAAAATATTTTATACATTGGATAAGACAGGCCCCTGGAAAAGGCCTCGAATGGATCGCGTGGATCAGTCCCTATGGAGGAGGAGTAAATTATGGATGGCAAGTTCGTGACCGGGCCACTTTAACTCGAAATATTCATATGGAAACAGTGTATATGGAACTCAGAGGCCTGCGACCCGACGACACGGCCACATATTACTGT
>914_142
NNNCAAGCACTTGTGCAGTCTGGGAGTCAAATAAAGAAGCCTGGGGAGTCAGTGAGACTTTCCTGCCAAACCTCAGACTCGGCGATCACAAAATATTTTATACATTGGGTGAGACAGGCCCCCGGAAAGGGCCTCGAATGGATCGCGTGGATCAGTCCTTATGGGGGAAGGCCTAATTATGGATGGCAAATTCGTGACCGGGCCACTCTAAGTCGAAATATTCACATGGAGACTGTCTACATGGACCTCAGAGGCCTGAGAAGTGACGACACGGCCACATATTACTGT
>467_171
GAAGTCCGTCTGGCGCAGCCTGGATCTCTATTGAGGAAGACTGGGGACTCAGTGACGATTTCGTGCAAAGTCTCTGGCTATACATTCACAGAGAATTTCATCAATTGGGTGCGACAGGCCCCCGGAAAGGGCCTTGAATGGATGGGGTCGATGAATCCTCAGGGGGGCGGCGTTAATGGTCTTCCGAGAGTGTACGCCAGATTCACCATGACACGGGACACGTCTATCGATACAGCTTATCTGACAATCCGCGGCCTGACTCTAGACGACTCGGCCAAATATTTCTGT
>460_142
AGGGTGCGCCTGGTACAGTCTGGGGCTGTAATTAAGACGCCTGGGTCGTCAGTGAAGATCTCATGTCGGGCTTCTGGATACAACTTTCGTGATTATACGATACATTGGGTCCGACTCATTCCTGACAAGGGATTTGAGTGGATAGGATGGATAAAGCCTCTGTGGGGTGCCGTCGGTTATGCCCGGCAACTTCAGGGCCGAATCTCTATGACTCGANACCCGGACTGGGGCATTGCCTACTTGGAATTCAGTGGACTGACGTCCGCCGACACGGCCGAATATTTTTGT
>235_136
CAGGTGCAGTTGGTGCAGTCTGGGGCTGGGGTTAAGAAGCCCGGGGCCTCAGTGCGGGTCTCCTGCGAGGCCTCCGGATATACTTTCATCAAATACTATTTACATTGGATACGACAAGTCCCGGGGGGGCATCCCGAATGGATAGGCTGGATTAACCCTCGAACAGGACAAGTCAATTACTCACGTCAATTTCCGGGAAAATTCACCATGACCCGAGACACCATTCGCGAGACAGCCTACTTAGATGTGCGCGGACTGACATCCGACGACACGGCCGTCTATTATTGT
>240_85
CAGGTGCAGCTGGTGCAGTCTGGGGCCGAGGTGAAGAAGCCTGGGGCCTCAGTGAAGATCTCATGCCGGGCTTCTGGATACAATTTTCGTGAATATTCGATACATTGGGTCCGACTCATTCCTGGCAAGGGATTTGAGTGGATAGGGTGGATAAAGCCTCTGTGGGGTGCCGTCGGTTATGCCCGGCAGCTTCAGGGCCGGGTCGCTATGACTCGANACCCGGACTGGGGCATAGCCTACATGGACTTCAGTGGACTGACGTCCGCCGACACGGCCGAATATTTTTGT
>944_136
CAGGTGCGATTGGTGCAATCTGGACCTGAGATGAGGAAGCCTGGGGCCTCAGTGCGGGTCTCCTGTAAGTCTTTTCAATATAGTTTTACTGCCTTCTTTATCCACTGGGTGCGCCAGGTCCCCGGTCGGGGACTCGAGTGGATGGGCTGGATGAATCCTCGGGGGGGCGGCGTGAATTATGCCCGTCAATTTCAAGGCAAGGTGACCATGACCAGGGACGTGTATCGCGACACAGCCTACCTGACACTGAGCGGTCTGACATCTGGCGACACGGCCAGATATTTTTGT
>470_154
GAGGTGCGCCTGGTACAATCTGGGGCTGTGATTAAGACGCCTGGGTCCTCAGTGAAGATCTCATGTCGGGCTTCTGGATACAACTTTCGTGATTATTCGATTCATTGGGTCCGACTCATTCCTGACAAGGGATTTGAGTGGATAGGATGGATAAAACCTCTATGGGGTGCCGTCAATTATGCCCGGCAACTGCAGGGCCGAATCTCTATGACTCGANACCCGGACTGGGGCGTTGCCTACATGGAGTTTAGTGGACTGACGTCCGCCGACACGGCCGAGTATTTTTGT
>807_85
CAGGTCCAGCTGGTGCAGTCTGGGGCTGAGGTGAAGAAGCCTGGGTCCTCAATGAAGATCTCATGCGGGACTTCTGGATACAACTTTCGTGATTTTTCGATTCATTGGGTCCGCTTCAGCCCTCGGTATGGCTTTGAGTGGATCGGCTGGATCAAGCCTATGTGGGGTGCCGTCAGTTATGCCCGTCAACTTCAGGGCCGCGTCGCAATGACTCGGCAATTCTCGNGGGGCACAGCCTACTTGGAATTCAGTGGTCTGACGTCCGCCGACACGGCCGACTATTTTTGC
>523_154
GAGGTGCGCCTGGTACAATCTGGGGCTGTGTTGAAGAAGCCTGGGTCCTCAGTGAAGATTTCATGTCGGGCTTCTGGATACAATTTCCGTGATTATTCGATTCATTGGGTCCGACTCATTCCTGACAAGGGATTTGAGTGGATAGGATGGATAAAACCTCTGTGGGGTGCCGTCAGTTATGCCCGGCAACTGCAGGGCCGAGTCTCTATGACTCGANACCCGGACTGGGGCGTTGCCTACATGGAGTTTAGTGGACTGACGTCCGCCGACACGGCCGAATATTTTTGT
>464_0
CAGGTCCAGCTGGTGCAGTCTGGGGCTGAGGTGAAGAAGCCTGGGTCCTCAGTGAAAATCTCCTGCGAGGCTTCTGGATACACCTTCATCAATTACTTTATCCACTGGGTCCGACACGTCCCTGGAAAGGGATTTGAGTGGATGGGATGGATAAATCCTTACGCGGGTGCCGTCAATTATGCATGGAATTTCCAGGGCAGAGTCACTCTGACCCGCNACACAGACACAGGCACAGCTTACATGGAGTTGAGTGGATTGACATCCGCCGACACGGCCGTGTATTATTGT
>345_0
CAGGTGCGCCTGGTACAGTCTGGGACTCTGATGAAGAAACCTGGGTCCTCAGTGAAAATCTCCTGCGAGGCTTCTGGATACACCTTCATCGATTACTTTATACATTGGGTCCGGCACGTCCCTGGAAGGGGGCTTGAGTGGATGGGATGGATGAACCCTTACCGGGGTGCCGTCAATTATGCCCGGAATTTTCAGGGCAGGGTCACTATGACTCGCNACACGGACAAAGGCACCGCCTACATGGAATTGGCTGGACTGACATCCGCCGACACGGCCGACTATTATTGT
>51_136
CAGGTGCAGCTGGTGCAGTCTGGGGCTGAGGTGAAGAAGCCTGGGGCCTCAGTGAAGGTCTCCTGCACGACTTCTGGCTACACCTTCACCGGCTACTATATACACTGGGTGCGACAGGCCCCTGGACAAGGGCTTGAGTGGATGGGTTGGATCAGCCCTAACAATGGTGCCACAACCTATGCCCAGAAGTTTCAGGGCAGGGTCACCATGACCAGGGACACGTCCATCAACACTGTCTACATGGACGTGAGCAGACTGAGATATGACGACACGGCCATATATTATTGT
>405_171
CAAGTGCGCCTTGTACAATCTGGGACTCAGATGAAGAAACCTGGGTCCTCAGTGAGAATTTCGTGCGACACTTCTGGATACAACTTCGTCGATTACCTCATATTTTGGTTTCGGTACATCCCTGGAAGAAATATTGAGTGGATCGGGTGGCTGAGGCCTGAGATGGGTGGTGTCAATTTTAACGGGAATTTCCGGGACAGAGTCAGGTTAAGTCGCNACACAGACAGAGGCACTGTTTATATGGAGATGAGTGGACTAACTGTCGCCGACACGGCCGTATATTACTGT
>140_161
CAGGTGCACCTGGTGCAGTCTGGGGCTGAGGTAAAGAAGCCTGGGGCCTCGGTGAAGGTCTCATGTCGGGCTTCTGGATACAACTTTCGTGATTATTCGATTCATTGGGTCCGCCTCATTCCTGACAAGGGATTTGAGTGGATTGGATGGATAAAACCTCTGTGGGGTGCCGTCAGTTATGCCCGGCAACTTCAGGGCCGAGTCTCTATGACTCGANACCCGGACTGGGGCGTTGCCTACATGGAGTTCAGTGGACTGACGTCCGCCGACACGGCCGAATATTTTTGT
>270_76
CAGGTCCGTTTGGTGCAGTCTGGGACTCAGATGAAGGGGCCGGGGGCCTCAGTGACTATCTCGTGCGCGACGTCTGGATATGAATTCATGGAAAGTCTCATAAATTGGGTGCGCCAGGAACCCGGCAAGGGGCCCGAATGGATGGGTTGGATGGAACCCCCGGGGGGCGGCGTAAATTATGCTTATAGATTTCAGGGCAGAGTCAGCCTGACCCGAAATGTGAACACCGACACAGCCTACATGACACTCAGCGGTCTGACATCTGGCGACACGGCCAAGTATTTTTGT
>858_136
CAAGTGCGACTGTCGCAGTCTGGAGGTCAGATGAAGAAGCCTGGCGAGTCGATGAGACTTTCCTGTCGGACTTCCGGATATGAATTTATGAATTGTCCAATAAATTGGATTCGCCTGGCCCCCGGAAGAAGGCCTGAGTGGATGGGGTGGCTGAAGCCTAGGGGGGGGGCCGTCAATTACGCACGTCAGTTTCAGGGCAGAGTGACCATGACTCGAGACGTGTATTCCGACACAGCCTTTTTGGAGCTGCGCTCCTTGACATCAGACGACACGGCCGTCTACTTCTGT
>208_76
NNNCAAGCACTTGTGCAGTCTGGGAGTCAAATGAAGAAGCCTGGAGACTCAGTGAGACTTTCATGCAAAAGTTCGGACTCGGCAATTACAAAATATTTTATACATTGGGTGAGACAGGCCCCTGGAAGGGGGCTTGAGTGGATTGGGTGGATCAGCCCTTATGGGGGAGCAGTTAATTATGGATGGCAAATTCGTGACCGGGCCTCTCTGACTCGGAACATTCATATGGAAACTGTTTACCTGGACCTCAGAGGCCTGAGATCCGACGACACGGCCACATATTATTGT
>517_0
CAGGTTCAGCTGGTGCAGTCTGGAGCTGAGATGAAGAAGCCAGGGGCCTCAGTGAAGGTCTCCTGCAAGGCTTCTGGTTACACCTTTACCAGCTATGGTATCAGCTGGGTGCGACAGGCCCCTGGACAAGGGCTTGAGTGGATGGGATGGATAAATCCTTACGCGGGTGCCGTCAATTATGCATGGAATTTCCAGGGCAGAGTCACTCTGACCCGCNACACAGACACAGGCACAGCTTACATGGAGTTGAGTGGATTGACATCCGCCGACACGGCCGTGTATTATTGT
>412_76
CAGGTCCAGCTGGTGCAGTCTGGGGCTGTGATGAGGAAGCCTGGGTCCTCAGTGAAGATCTCATGCCGAGTTTCTGGATACAATTTTCGTGAATATTCGATACATTGGGTCCGACTCATCCCTGGCAAGGGATTTGAGTGGATAGGGTGGATAAAGCCTCTGTGGGGTGCCGTCAGTTATGCCCGGCAGCTTCAGGGCCGGGTCGCTATGACTCGANACCCGGACTGGGGCATAGCCTACATGGAATTCAGTGGACTGACGTCCGCCGACACGGCCGAATATTTTTGT
>501_154
GCAGTCCGCCTGGTGCAATCTGGGACGCAGATGAAGGAGCCTGGGGCCTCAGTGACAATCTCCTGCGTCACGTCTGGATATGAATTCGTGGAAGTTCTCATAAATTGGGTGCGCCAGGTCCCCGGTCGGGGACCCGAGTGGATGGGCTGGATGAATCCTCGGGGGGGCGGCGTGAATTATGCCCGTCAATTTCAAGGCAAGGTGACCATGACCAGAGACGTATATCGCGACACAGCCTACCTGACATTGAGCAGTTTGACATCTGGCGACACGGCCAAATATTTTTGT
>87_148
CAGGTCCAGCTGGTGCAGTCTGGGGCTGTGATTAAGACGCCTGGGTCCTCAGTGAAGATCTCATGTCGGGCTTCTGGATACAACTTTCGTGATTATTCGATTCATTGGGTCCGACTCATTCCTGACAAGGGATTTGAGTGGATAGGATGGATAAAACCTCTGTGGGGTGCCGTCGGTTATGCCCGGCAACTTCAGGGCCGAGTCTCTATGACTCGANACCCGGACTGGGGCGTTGCCTACATGGAGTTCAGTGGACTGACGTCCGCCGACACGGCCGAATATTTTTGN
>695_177
GAGGTGCGCCTGATACAATCTGGGGCTGTGTTTAAGACGCCTGGGTCCTCAGTGAAGATCTCATGTCGGGCTTCTGGATACAACTTTCGTGATTATTCGATTCATTGGGTCCGCTTCTTCCCTGATAAGGGATTTGAGTGGATTGGATGGATAAAACCTCTGTGGGGTGCCGTCAGTTATGCCCGGCAACTTCAGGGCCGAGTCTCTATGACTCGANACCCGGACTGGGGCGTTGCCTATTTGGAGTTCAGTGGATTGACGTCCGCCGACACGGCCGAATATTTCTGC
>798_148
CAGGGGCGACTGAAGCAATTTGGGCCTCAAGTGAAGAAGCCTGGGGACTCAGTGACAGTCTCCTGCGTGGCCTCAGACTACACATTTGTGAATTATATGATCAATTGGGTCCGCCACATTCCCGGAAGAGGATTTGAGTGGATGGGATGGATAAACCCCAGAGGAGGTGCCGTCAATTACTCAGGGAGACTTCGCGACAGGATGTCTATGTATAGGGACACGTCTACAGACATTGCATACATGGACCTGAGAGGACTGACATCTGGCGACACGGCCATATATTATTGT
>1020_0
CAGGTGCACCTGGTGCAGTCTGGGGCTGGGGTGAAGATGCCTGGGGCCTCGGTGAAGGTTTCCTGCGAGGCATCTGGATACACCTTCACTACCTATTATATGCACTGGGTCCGTCACGTCCCTGAAAAGGGACTTGAGTGGATGGGATGGATGAAGCCTTACCGGGGTGCCGTCAATTATGCCCGGAATTTTCAGGGCAGGGTCGCTATGACCCGCNACACGGACAGAGGCACAGCCTACCTGGATCTCAATGCACTGACATCCGCTGACACGGCCGACTATTATTGT
>864_171
CAGGTGCGCCTAGTCCAATCTGGGCCTGTCATGAGGAAGCCTGGGTCCTCGATGAAAATCTCATGCGCCACTTCTGGATACAACTTTCGTGACTTTTCGATTCATTGGGTCCGTTTCAACCGTCGATATGGCTTTGAGTGGATCGGCTGGATCAAGCCTATGTGGGGTGCCGTCAATTATGCCCGCCAACTTCAGGGCCGCGTCTCAATGAGTCGACTCTTTTCTNGGGGCACAGCCTACTTGGAATTCAGTGGGCTGACGTCCACCGACACGGCCGACTATTTCTGC
>364_161
GAGGTGCGCCTGATTCAATCTGGGACAGCGATGAGGAAGCCGGGGTCGTCAGTGAAGATCTCATGTCGGGCTTCTGGATTCAATTTTCGTGAATATTCGATACACTGGGTCCGACTGATTCCTGGCAGGGGACTTGAGTGGATGGGGTGGATAAAGGGTCTGTGGGGAGCCGTCAACTATGCCCGGCAACTTCAGGGCCGGGTCTCTATGACTCGANACCCAGACTGGGGCGTCGCCTACCTGGACTTCAGTGGACTGACGTCCGGCGATACAGGCGAATATTTTTGT
>1021_161
NNNCAAGCACTTGTGCAGTCTGGGAGTCAAATGAAGAAGCCTGGGGACTCAGTGAGACTTTCCTGCCAAACTTCAGACTCGAGAATCACAAAATATTTTATACATTGGATAAGACAGGCCCCTGGAAAGGGCCTCGAATGGATCGCGTGGATCAGTCCATATGGAGGAAGTCCCAGATATGGATGGCAAATTCGTGACCGGGCCACTCTAAGTCGAGACATTCATGTGGAGACTGTCTACATGGACCTCAGAGGCCTGAGGCCCGACGACACGGCCACATATTATTGT
>618_76
CAGGGGCGACTGAAGCAATTTGGGCCTCAAGTGAAGAGGCCTGGGGCCTCAGTGACAGTCTCCTGCGTGGCTTCAGACTACACATTTGTGAACTACATGATCAATTGGGTCCGCCAGATTCCCGGAAGAGGGTTTGAGTGGATGGGATGGATAAAGCCCAGAGGAGGCGCCGTCAATTACTCAGGGACATTTCGCGACAGGATGTCCATGTATAGGGACACCTCTACAGACACAGCATACATGGACTTGAGAGGGCTGACATCTGCCGACACGGCCACATATTATTGT
>744_171
GAGGTGCGCCTGGTACAATCTGGGGCTGTGATTAAGACGCCTGGGTCCTCAGTGAAGATATCATGTCGGGCTTCTGGATACAACTTTCGTGATTATTCGATTCATTGGGTCCGCCTCATTCCTGACAAGGGATTTGAGTGGATTGGATGGATAAAACCTAGGTGGGGTGCCGTCGGTTATGCCCGACAACTTCAAGGCCGCGTCACTTTGACTCGANACCCGGACTGGGGCATCGGCTACATGGAACTCAGTGGACTGACGTCCGCCGACTCGGCCGAATATTTTTGT
>372_171
CAGGTGCAGCTGGTGCAGTCTGGGGCTGAGGTGAAGAAGCCTGGGGACTCAGTGACAGTCTCCTGCGTGGCTTCAGACTATACATTTGTGAATTTTAGGATCAATTGGCTCCGCCACATTCCCGGAAGAGGGTTTGAGTGGATGGGGAGGATAGAGCCCAGAGGAGGCGCCGTCAAGTACTCAGGGAGGCTTCGCGACAGGATGTCGATGTATAGGGACACTTCTACAGACACGCTATATATGGACCTGAGAGGACTGACATCTGGCGACACGGCCACATATTATTGT
>898_154
CAGGTCCGTTTGGTGCAGTCTGGGCCTCAGATAAAAACACCTGGGGCCTCAGTGACAATCTCGTGTGGGACGTCTGGATATGAGTTCATGGAAAGTCTCATAAACTGGGTGCGCCAGGACATCGGGAAGGGACCAGAGTGGATGGGCTGGATGAATCCTCGGGGAGGCGGTGTGAATTATGCTCGCAGATTTCAAGGTAAAGTCACCATGGACCGGGACGTCTCAAGCGGCACAGCCTACATGACACTTCGCGGTCTGACATCTGACGACACGGCCAAGTATTACTGT
>380_171
CAGATTCAGCTGGTGCAGTCTGGAGGTGAGGTGAAGAAGCCTGGGGACTCAGTGAGACTCTCCTGCCAAACCTCAGATTCGCGGATCACAAAGTACTTTATACATTGGATTAGACAGGCCCCTGGAAAGGGCCTCGAGTGGATCGCGTGGATCAGTCCCTATGGAGGTGCAGTTAACTATGGTTGGCAAGTTCGTGACCGGGCCACTCTAACTCGAAATATTCATATGGAAACAGTTTATTTGGACCTCAGAGACCTGAGACCCGACGACACGGCCACATATTACTGT
>945_177
GCAGTCCGCCTGGTGCAGTCTGGGACACAGATGAAGGAGCCTGGGGCGTCAGTGACTATCTCCTGCGTGACGTCTGGATATGAATTTGTGGAGGTTCTCATAAATTGGGTGCGGCAGGTCCCCGGTCGGGGACCCGAGTGGATGGGCTGGATGAATCCGTCGGGGGGCGGCGTCAATTATGCCGTCAATNNNTCAGGCAAGGTGACCATGACCAGAGACGTATATCGCGACACAGCCTATCTGACACTGAACGGTCTGACATATGGCGACACGGCCAGATATTTTTGT
>1018_177
CAGGTCCGTTTGATGCAGTCTGGGACTCAGATAAAAAGTCCTGGGGCCTCAGTGAGAATCTCGTGTGGGACGTCTGGGTATGACTTTATGGAAAGTCTCATAAACTGGGTGCGCCAAGACCCCGGCAAGGGACCAGAGTGGATGGGCTGGATGAATCCTCGGGGAGGCGGTGTCAATTATGCTCGCAGATTTCAAGGCAAGGTGACCATGACCAGAGACGTATATCGCGACACAGCCTATCTGACACTGAACGGTCTGACATATGGCGACACGGCCAGATATTTTTGT
>382_177
GCAGTCCGCCTGGTGCAGTCTGGGACACAGATGAAGGAGCCTGGGGCGTCAGTGACTATCTCCTGCGTGACGTCTGGATATGAATTTGTGGAGGTTCTCATAAATTGGGTGCGGCAGGTCCCCGGTCGGGGACCCGAGTGGATGGGCTGGATGAATCCGTCGGGGGGGCGCGTCAATTATGCCCGTCAATTTCAAGGCAAGGTGACCATGACCAGAGACGTATATCGCGACACAGCCTATCTGACACTGAACGGTCTGACATATGGCGACACGGCCAGATATTTTTGN
>263_161
CAGGGGCGACTGAAGCAATTTGGGCCTCAAGTGAAGAAGCCTGGGGACTCAGTGACAGTCTCCTGCGTGGCTTCAGACTATACATTTGTGAATTATATGATCAATTGGGTCCGCCACTTTCCCGGAAGAGGCTTTGAGTGGATGGGATGGATACAGCCCAGAGGAGGCGCCGTCAATTATTCAGGGAGACTTCGCGACAGGATGTCCATGTATAGGGACACGTCTAGAGACACACTATATATGGACCTGAGAGGACTGACATCTGGCGACACGGCCATATATTATTGT
>333_161
CAGGTCCGTTTGGTGCAGTCTGGGCCTCAGATAAAAACACCTGGGGCCTCAGTGACAATCTCGTGTGGGACGTCTGGATATGACTTCATGGAAAGTCTCATAAATTGGGTGCGCCAGGACATCGGCAAGCGACCAGAGTGGATGGGCTGGATAAATCCTCGGGGGGGCGGCGTGAATTATGCCCGTCGATTTCAAGGCAAGGTGACCATGACCAGAGACGTGTATCGCGACACAGCCTACCTGACAGTGAACGGTCTGACATCTGGCGACACGGCCAGATATTTTTGN
>550_136
CAGGGGCGACTGAAGCAATTTGGGCCTCAAGTGAAGAAGCCTGGGGACTCAGTGACAGTCTCCTGCGTGGCTTCAGACTACACATTTGTGAATTATATGATCAACTGGGTCCGCCACATTCCCGGAAGAGGGTTTGAGTGGATGGGATGGATAAAGCCCAGAACAGGCGCCGTCAATTACTCAGGGAGACTTCGCGACAGAATGTCCTTGTATAGGGACACGTCTAAAGACATAGCATACATGGACCTGAGAGGACTGACATCTGGCGACACGGCCATATATTATTGT
>127_161
CAGGTCCGTTTGGTGCAGTCTGGGCCTCAGATAAAAACACCTGGGGCCTCAGTGACAATCTCGTGTGGGACGTCTGGATATGACTTCATGGAAAGTCTCATAAACTGGGTGCGCCAGGACATCGGCAAGCGACCAGAGTGGATGGGCTGGATAAATCCTCGGGGGGGCGGTGTTAGTTATGCTCACAGATTTCAAGGAAAAGTCACCATGACGCGGGACGTGTCCAGCGGCACGGCCTACCTGGCACTTCGCGGTCTGACATCTGACGACACGGCCAAGTATTACTGT
>177_154
CAAGTGCGCCTTGTACAATCTGGGACTCAGATGAAGAAACCTGGGTCCTCAGTGAAAATTTCGTGCGACACTTCTGGATACAACTTCGTCGATTACCTCATATATTGGTTTCGGCACATCCCTGGAAGAAATATTGAGTGGATCGGGTGGCTGAGGCCTGAGAGGGGTGGTGTCAACTTTAACGGGAATTTCCGGGACAGAGTCACGTTGACCCGCNACACAGACAGAGGCACTGTTCATATGGAGATGAGTGGACTAAGTGTCGCCGACACGGCCGTGTATTATTGT
>786_154
NNNCAAGCACTTGTGCAGTCTGGGAGTCAAATGAAGAAGCCTGGAGACTCAGTGAGACTCTCCTGCCAAACTTCAGACTCGGCGATCACAAAATATTTTATACATTGGATAAGACAGGCCCCTGGAAAGGGCCTCGAATGGATCGCGTGGATCAGTCCCTATGGAGGAGGAGTTAAGTATGGATGGCAAGTTCGTGACCGGGCCACTTTAACTCGAAATATTCATATGGAGACAGTATATATGGAGCTCAGAGGCCTGAGACCCGACGACACGGCCACATATTACTGT
>104_154
AGGTGCAAACTGGTGCAGTCTGGGGCTGAGGTGAAGAAGCCTGGGGACTCAGTGAGGCTCTCCTGCCAAACCTCAGACTCGGCGATCACAAAATATTTTATACATTGGATAAGACAGGCCCCTGGAAAGGGCCTCGAATGGATCGCGTGGATCAGTCCCTATGGAGGAGGAGTTAAGTATGGATGGCAAGTTCGTGACCGGGCCACTTTAACTCGAAATATTCATATGGAAATAGTGTATATGGAAATAAGAGGCCTGAGACCCGACGACACGGCCACATATTACTGT
>508_171
NNNCAAGCACTTGTGCAGTCTGGGCGTCAAATGAAGAAGCCTGGGGACTCAGTGAGACTTTCCTGCCAAACTTCAGACTCGAGAATCACAAAATATTTTATACATTGGATAAGACAGGCCCCTGGAAAGGGCCTCGAATGGATCGCGTGGATCAGTCCATATGGAGGAAGTCCCAAATATGGATGGCAAATTCGTGACCGGGCCACTCTAAGTCGAAACATTCATATGGAGACTGTCTACATGGACCTCAGAGGCCTGAGGCCCGACGACACGGCCACATACTTCTGT
>194_154
GAAGTGCGCCTGATTCAATCTGGGAGTGCGATGAAGAAGCCGGGGTCGTCAGTGAAGATCTCATGTCGGGCCTCTGGATACAATTTTCGTGAATATTCGATACATTGGGTCCGACTGATTCCTGGCAGGGGACTTGAGTGGATAGGGTGGATAAAGGGTATGTGGGGAGCCGTCAATTATGCCCGGCAACTTCAGGGCCGAGTCTCTATGACTCGANACCCAGACTGGGGCGTCGCCTACCTGGAATTCAGTGGACTGACGTCCGGCGATACAGGCGAATATTTTTGT
>269_171
GCAGTCCGCCTGGTGCAGTCTGGGACACAGATAAAGGAACCTGGGGCGTCAGTGACTATCTCCTGCGTGACGTCTGGATATGAATTTGTGGAGGTTCTCATAAATTGGGTGCGCCAGGTCCCCGGTCGGGGACCCGAGTGGATGGGCTGGATGAATCCGTCGGGGGGCGGCGTAAATTACGCCCGTCAATTTCAAGGCAAGGTGACCATGACCAGAGACGTCTATCGCGACACAGCCTACCTGACACTGAACGCTCTGACACATGGCGACACGGCCAGATATTTTTGN
>896_142
NNNNNNNNNNNNNNNCAGTCTGGGGCTGGGGTTAAGAAGCCCGGGGCCTCAGTGCGGGTCTCCTGCGAGGCCTCCGGATACACTTTCATCAAATACTATTTACACTGGATACGACAAGTCCCGGGGGGGCATCCCGAATGGATAGGCTGGATTAACCCTCGAGGAGGACAAGTCAATTATTCACGTCAATTCCCGGGAAAATTCACCATGACCCGAGACACGATCCGCGAGACAGCCTACTTAGATGTGCGCGGACTGACATCCGACGACACGGCCGTCTATTACTGT
>440_85
GAGGTGCGCCTGGTGCAATCTGGGGCTGTGATGAGGAAGCCTGGGTCCTCAGTGAAGATCTCATGCCGGGCTTCTGGATACAATTTTCGTGAATATTCGATACATTGGGTCCGACTCATTCCTGGCAAGGGATTTGAGTGGATAGGGTGGATAAAGCCTCTGTGGGGTGCCGTCGGTTATGCCCGGCAGCTTCAGGGCCGGGTCGCTATGACTCGANACCCGGACTGGGGCATAGCCTACATGGACTTCAGTGGACTGACGTCCGCCGACACGGCCGAATATTTTTGT
>300_171
CAGGGGCGACTGAAACAATTTGGGCCTCAAGTGAAGAAGCCTGGGGACTCAGTGACAGTCTCCTGCGTGGCTTCAGACTATACATTTGTGAATTATATGATCAATTGGGTCCGCCACATTCCCGGAAGAGGGTTTGAGTGGATGGGATGGATACAGCCCAGAGGAGGCGCCGTCAATTACTCAGGGAGACTTCGCGACAGGATGTCCATGTATAGGGACACGTCTAGAGACACACTATATATGGATCTGAGAGGACTGACATCTGGCGACACGGCCATATATTACTGT
>893_171
NNNCAAGCACTTGTGCAGTTTGGGAGTCAAACGAAGAAGCCTGGGGACTCAGTGAGAATCTCCTGCCAAACCTCAGATTCGCGAATCACAAAATATTTTATACATTGGATTAGACAGGCCCCTGGAAAGGGCCTCGAATGGATTGCGTGGATCAGTCCCTATGGAGGAGGAGTTAACTATGGTTGGCAAGTTCGTGACCGGGCCACTCTAACTCGAAATATTCATATGGAAACAGTTTATTTGGACCTCAGAGACCTGAGACCCGACGACACGGCCACATATTATTGT
>383_85
CAAGTGCGCCTGGTACAATCTGGGACGCTGATGAAGAAAGTTGGGTCCTCAATGAAGATCTCCTGCGAGGCTTCTGGATACACCTTCCTCGATTTCTTCGTACAATGGTTCCGGCACGTCCCTGGAAGGGGGTTTGAGTGGATTGGGTGGCTAAACCCTNNNTGGGGTGCCGTCAATTATGCAGGGAGTTTCCGGAATAGAGTCACTCTGACCCGCNACACAGACGAAGCCACAGTTTATATGGAATTGAAAGGATTGACTCCCGCCGACACGGCCACCTACTACTGT
>610_171
CAGGTCCGTTTGGTGCAGTCTGGGACTCAGATAATAACACCTGGGGCCTCAGTGACACTGTCGTGTGGGACGTCTGGATATGACTTCATGGAGAGTCTCATAAATTGGGCGCGCCAGGAAACCGGCAAGGGACCAGAGTGGCTGGGCTGGATGAATCCGTCGGGGGGCGGTGTGAATTATGCTCGAAGATTTCAAGGAAAAGTCACCATGACGCGAGACGTGTCAAGCGGCACAGCTTATTTGACACTTCGTGGCCTGACATCTGACGACACGGCCAAATACTATTGT
>68_154
CAAGTGCGCCTTGTACAATCTGGGACTCAGATGAAGAAACCTGGGTCCTCAGTGAAAATTTCCTGCGACATTTATGGATACAACTTTGTCGATCACCTCATATATTGGTTTCGACACGTCCCTGGAAGAAAAATTGAGTGGATCGGGTGGCTGAAGCCTGATTGGGGTGGTGTCAATTTTAATGGGAATTTCCGGGACAGAGTCATTCTGACTCGTNACACAGACAGAGGCACTGTTTATATGGAGTTGAATGGATTATCTGTCGCCGACACAGCCGTTTATTATTGT
>542_161
CAGGTGCGCCTGGTCCAATCTGGGCCTGTCATGAGGAAGCCTGGGTCCTCGATGAAAATCTCATGCGCGACTTCTGGTTACAACTTTCGTGACTTTTCGATTCATTGGGTCCGTTTCAATCGTCGATATGGCTTTGAGTGGATCGGCTGGCTCAAGCCTATGTGGGGTGCCGTCAGTTACGCCCGCCAACTTCAGGGCCGTGTCTCAATGAGTCGAGTCTTTTCTNGGGGCACTGCCTTCTTGGAATTCACTGGACTGACGTCCGCCGACACGGCCGACTATTTCTGC
>870_171
CAAGTGCGCCTTGTACAATCTGGGACTCAGATGAAGAAACCTGGGTCCTCAGTGAGAATTTCGTGCGACACTTCTGGATACAACTTCGTCGATTACTTCATATATTGGTTTCGTCACATCCCTGGGAAAAATATTCAGTGGATCGGGTGGCTGAGGCCTGACAGCGGTGGTGTCAATTTTAACGGAAATTTCCGGGACAGAGTTACATTAAGCCGCNACACAGACAGAGGCACTGTTTATATGGAGATGAGAGGACTAAGTGTCGCCGACACGGCCGTGTATTATTGT
>335_142
AGGGTGCGCCTGGTACAATCTGGGGCTGTGTTGAGGAAGCCTGGGTCCTCAGTGAAGATTTCATGTCGGGCTTCTGGATATAATTTCCGTGAAATTTCGATACATTGGGTCCGACTCATTCCTGCCAGGGGCTTTGAGTGGATAGGGTGGATAAAGCCTAGGTGGGGTGCCGTCGGTTATGCCCGACAACTTCAAGGCCGCGTCACTTTGAGTCGANACCCGGACTGGGGCATCGCCTACATGGAACTCAGTGGACTGACGTCCGCCGACTCGGCCGAATATTTTTGT
>170_148
GCAGTCCGCCTGGTGCAATCTGGGACACAAATGAAGGAACCTGGGGCCTCAGTGACAATCTCCTGCGTGACATCTGGATATGAATTTGTGGAAGTTCTCATGAATTGGGTGCGCCAGGTCCCCGGTCGGGGACTCGAGTGGATGGGCTGGATGAATCCGTCGGGGGGGTGCGTCAATTATGCCCGTCAATTTCAAGGCAAGGTGACTATGACCAGGGACATGTATCGCGACACAGCCTACCTGACAGTGAGTGGTCTGACATCTGGCGACACGGCCAAATNTTTTTGN
>745_148
GAGGTGCGCCTGGTACAATCTGGGGCTGTGATGAGGACGCCTGGGTCCTCAGTGAAGATCTCATGTCGGGCTTCTGGATACAACTTTCGTGATTATTCGATTCATTGGGTCCGACTCATTCCTAAGAAGGGATTTGAGTGGATAGGATGGATAAAGCCTCTGTGGGGTGCCGTCAGTTATGCCCGCCAACTTCAAGGCCGAGTCTCTATGACTCGANACCCGGACTGGGGCGTCGCCTACATGGAGTTCAGTGGACTGACGTCCGCCGACACAGCCGAATATTTTTGN
>403_177
NNNGGGGCGACTGAAGCAATTTGGGCTCAAGTGAAGAAGCCTGGGGACTCAGTGACAGTCTCCTGCGTGGCTTCAGACTATACATTTGTGAATTATATGATCAATTGGGTCCGCCACATTCCCGGAAGAGGGTTTGAGTGGATGGGATGGATACAGCCCAGAGGAGGCGCCGTCAATTACTCAGGGAGACTTCGCGACAGGTTGTCCTTCTATCGGGACACGTCTAGAGACACATTATATATGGACCTGAGAGGACTGACATCTGGCGACACGGCCATATATTATTGT
>844_154
CAAGTGCGCCTTGCACAATCTGGGACTCAGATGAAGAAACCTGGGTCTTCAGTGAAAATTTCCTGCGACACTTATGGATACAACTTTGTCGATCACCTCATATACTGGTTTCGACACGTCCCTGGAAGAAAAATTGAGTGGATCGGGTGGCTGAAGCCTGATTGGGGTGGTGTCAATTTTAACGGGAATTTTCGGGACAGAGTCATTCTGACCCGTNACACAGACAGAGGCACTGTTTATATGGAGTTGAATGGATTATCTGTCGCCGACACGGCCGTTTATTATTGT
>32_177
CAGGTCCGTTTGGTGCAGTCTGGGACTCAGATAAAGAGTCCTGGGGCCTCAGTGAGAATCTCGTGTGTGACGTCTGGGTATGATTTTATGGAAAGTCTCATAAACTGGGTGCGCCAAGACCCCGGCAAGGGACCAGAGTGGATGGGCTGGATGAATCCTCGGGGAGGCGGTGTCAATTATGCTCGCAGATTTCAAGGTAAAGTCACCATGGACCGGGACGTCTTAAGCGCCACAGCCTACATGACACTTCGCGGTCTGACATCTGAGGACACGGCCAAGTATTACTGT
>873_85
CAGGTTCAGCTGGTGCAGTCTGGAGCTGAGGTGAAGGGGCCTGGGGCCTCAGTGACAGTCTCCTGCGTGGCTTCAGACTACACATTTGTGGACTACATGATCAATTGGGTCCGTCACATTCCCGGAAGAGGGTTTGAGTGGATGGGATGGATAAAGCCCAGAGGAGGCAACGTAAATTACTCAGGCAGATTCCGCGACAGGATGTCCATGTATAGGGACACGTCCAGAGACATAGCATATATGGACTTAAGAGGACTGACATCTGCCGACACGGCCACATATTATTGT
>620_76
GAAGTCCGCTTGGTGCAGTCTGGGACTCAGATGAAGGAGCCTGGGGCCTCAGTGACAATCTCCTGCGTGACATCTGGATATGAATTTGTTGAAGTTCTCATTAATTGGGTGCGACAGGTCCCCGGTCGGGGACTCGAGTGGATGGGTTGGATGAATCCTCGGGGGGGCAACGTTAATTATGCTGGTGGATTTCAAGGCAAAGTTACCATGACCAGGGACGTGTATCGAGACACAGCCTACCTGACACTCCGCGGTCTGACATCTGGCGACACGGCCAAATATTTTTGN
>260_136
GAGGTGCGCCTGGTACAATCTGGGGCTGTGTTGAGGAAGCCTGGGTCCTCAGTGAAGATTTCATGCCGGGCTTCTGGATACAATTTCCGTGAAATTTCGATACATTGGNNNNNNNNNNNNNNNNNNNNNNNNNNNNNNNNNNNNNNNNNNNNNNNNNNNNNNNNNGGTGCCGTCGGTTATGCCCGACAACTTCAAGGCCGCGTCAGTATGACTCGANACCCGGACTGGGGCATCGCCTACATGGAACTCAGTGGACTGACGTCCGGCGACTCGGCCGAATATTTTTGT
>303_171
CAGGGGCGACTGAAGCAATTTGGGCCTCAAGTGAAGAAGCCTGGGGACTCAGTGACAGTCTCCTGCGTGGCTTCAGACTATACATTTGTGAATTATATGATCAATTGGGTCCGCCACATTCCCGGAAGAGGGTTTGAGTGGATGGGATGGATACAGCCCAGAGGAGGCGCCGTCAATTACTCAGGGAGACTTCGCGACAGGATGTCCATGTATCGAGACACGTCTAGAGACACACTATATATGGATCTGAGAGGACTGACATCTGGCGACACGGCCATATATTACTGT
>876_85
CAAGTGCGCCTGATACAATCTGGGACGCTGATGAAGAAAGTTGGGTCCTCAGTGAAGATCTCCTGCGAGGCTTCTGGATACACCTTCCTCGATTTCTTCGTACAATGGTTCCGGCACGTCCCTGGAAGGGGGTTTGAGTGGATTGGGTGGCTAAACCCTTACGGGGGTNCCGTCAATTATGCAGGAAGTTTCCGGAATAGAGTCACTCTGACCCGCNACACAGACGAAGCCACAGTTTATATGGAATTGAAAGACCTGACTCCCGCCGACACGGCCACCTACTTCTGT
>938_154
NNNCAAGCACTTGTGCAGTCTGGGAGTCAAATGAAGAAGCCCGGGGACTCAGTGAGACTCTCCTGCCAAACCTCAGACTCGCGGATCACAAAATATTTTATACATTGGATAAGACAGGCCCCTGGAAAGGGCCTCGAATGGATCGCGTGGATCAGTCCCTATGGAGGGAGAGTTAATTATGGATGGCAAATTCGTGACCGGGCCACTTTAAGTCGAAATATTCATATGGAAACAGTTTATCTGGACCTCAGAGGCCTGAGACCCGACGACACGGCCACATATTATTGT
>222_154
GAGGTGCGCCTGGTACAATCTGGGGCTGTGTTGAGGAAGCCTGGGTCCTCAATGAAGATTTCATGTCGGGCTTCTGGATACGATTTCCGTGAGATTTCGCTACATTGGGTCCGATTCATTCCTTCCAAGGGCTTCGAGTGGATAGGATGGATAAAGCCTCGGTGGGGTGCCGTCGGTTATGCCCGGCAACTTCAAGGCCGCGTCACTTTGACTCGANACCCGGACTGGGGCATCGGCTACATGGAACTCAGTGGACTGACGTCCGCCGATTCGGCCGAATATTTTTGT
>949_171
GAGGTGCGCCTGGTACAATCTGGGGCTGTCTTGAAGAAGCCTGGGTCCTCAGTGAAGATTTCATGTCGGGCTTCTGGATACGATTTCCGTGAGATTTCCCTACATTGGGTCCGGCTCATTCCTGCCAGGGGCTTTGAGTGGATAGGGTGGATAAAGCCTAGGTGGGGTGCCGTCACTTTCACTCGACAATTATCTNNNNNNNNNCAAGACCCATATGACCCGGACTGGGGCATCGCCTACATGGAACTCAGTGGACTGACGTCCGCCGATTCGGCCGAATATTTTTGT
>691_171
NNNCAAGCACTTGTGCAGTTTGGGAGTCAAACGAAGAAGCCTGGGGACTCAGTGAGAATCTCCTGCCAAACCTCAGATTCGCGAATCACAAAATATTTTATACATTGGATTAGACAGGCCCCTGGAAAGGGCCTCGAATGGATTGCGTGGATCAGTCCCTATGGAGGAGGAGTTAAGTATGGTTGGCAAGTTCGTGACCGGGCCACTCTAACTCGAAATATTCATATGGAAACAGTTTATTTGGACCTCAGAGACCTGAGACCCGACGACACGGCCACATATTACTGT
>355_85
CAGGTGCTGCTGGTTCAGTCTGGGGCTGCGGTGAAGAAGCCTGGGGACTCAGTGAGACTTTCCTGCAAAACCTCGGACTCGGCAATTACAAAATATTTTATACATTGGATAAGACAGGCCCCTGGAAAGGGGCTTGAGTGGATTGCGTGGATCAGCCCTTATGGGGGAAGAGTTAATTATGGATGGCAAATTCGTGACCGGGCCTCTCTAACTCGGAACATTCATATGGAAACTGTTTACATGGACCTCAGAGGCCTGAGATCCGACGACACGGCCACATATTATTGT
>791_161
CAGGGGCGACTGAAGCAATTTGGGCCTCAAGTGAAGAAGCCTGGGGACTCAGTGACAGTCTCCTGTGTGGCTTCAGACTATACATTTGTGAATTATATGATCAATTGGGTCCGCCATATTCCCGGAAGAGGGTTTGAGTGGATGGGATGGATAAACCCCAGAGGAGGCGCCGTCAATTACTCAGGGAGACTTCGCGACAGGATGTCCATGTATAGAGACACGTCTAGAGACACATTATATATGGACCTGAGAAGACTGACATCTGGCGACACGGCCATATATTATTGT
>850_154
CAGGTTCAGCTGGTGCAGTCTGGAGGTGACGTGAAGAAGTCTGGGGCCTCAGTGAAGATTTCATGTCGGACTTCTGGATACAATTTCCGTGAGATTTCGCTACATTGGGTCCGGCTCACTCCTGCCAGGGGCTTTGAGTGGATAGGGTGGATAAAGCCTAGGTGGGGTGCCGTCGGTTATGCCCGACAACTTCAAGGCCGCGTCACTTTGACTCGANACCCGGACTGGGGCATCGGCTACATGGAACTCAGTGGACTGACGTCCGCCGACACGGCCGAATATTTTTGT
>207_177
GAGGTGCGCCTGATACAGTCTGGGGCTGCGTTGAGGAAGCCTGGGTCGTCAGTGAAGATCTCATGTCGGGCCTCTGGATACAATTTCCGTGAGATTTCCCTACATTGGGTCCGACTCATTCCTGCCAGGGGCTTTGAGTGGATAGGGTGGATAAAGCCTAGGTGGGGTGCCGTCGGTTATGCCCGACAACTTCAAGGCCGCGTCACTTTGACTCGANACCCGGACTGGGGCATCGCCTACATGGAACTCAGTGGACTGACGTCCGCCGATTCGGCCGAATATTTTTGT
>35_76
CAGGTGCGCCTCGTCCAATCTGGGCCTGTGATGAGGAAGCCTGGGTCCTCAATGAAGATCTCATGCGGGGCTTCTGGATACAACTTTCGTGATTATTCGATACATTGGGTCCGATACAACCCTCGCTATGGCTTTGAGTGGATCGGGTGGATAAAGCCTATGTGGGGTGCCGTCAGTTATGCCCGGCAACTTCAGGGCCGGGTCGCTATGACTCGGNACCCGGACTGGGGCACAGCCTACTTAGAATTCAGTGGACTGACGTCCGCCGACACGGCCGACTATTTTTGC
>939_136
CTTGGTGGCCGCAGCCACCGGAGGCCAGTCCGAGGTGCGCCTGGGTCCTCAGTGAAGATTTCATGCCGGGCTTCTGGATACAATTTCCGTGAAATTTCGATACATTGGGTCCGACTCATTCCTGCCAGGGGCTTTGAGTGGATAGGGTGGATAAAGCCTAGGTGGGGTGCCGTCGGTTATGCCCGACAACTTCAAGGCCGCGTCAGTATGACTCGANACCCGGACTGGGGCATCGCCTACATGGAACTCAGTGGACTGACGTCCGGCGACTCGGCCGAATATTTTTGT
>692_85
CAGGTCCAGCTGGTGCAGTCTGGGGCTGAGGTGAAGAAGCCTGGGTCCTCAGTTCGAATTTCCTGCGACGCTTCAGGATACACCTTTATGGAGTACTTTATACATTGGTTCCGACAGGTCCCTGGAGGGGGACTTGAGTGGATGGGGTGGCTCAACCCTTACGGGGGTGCCGTCAACTATGCATGGAATTTCCAGGGCAGAGTCACTATAACTCGCNACACAGACGCAGCCACAATTTACTTGGACTTGAGTGACTTGAGTCCTGCCGACACGGCCGTCTATTATTGT
>118_85
CAGGTGCGCCTGGTCCAATCTGGGCCTGTGATGAGGAAGCCTGGGTCCTCAATGAAGATCTCATGCGGGACTTCTGGATACAACTTTCGTGATTTTTCGATTCATTGGGTCCGCTTCAGCCCTCGGTATGGCTTTGAATGGATCGGCTGGATCAAACCTATGTGGGGTGCCGTCAGTTATGCCCGGCAACTTCAGGGCCGCGTCGCAATGACTCGGCAATTCTCGNGGGGCACAGCCTACTTGGAATTCAGTGGACTGACGTCCGCCGACACGGCCGACTATTTTTGC
>895_0
NNNGTGAAGTTGATGCAGTCTGGGGCTGGAGTGAAGAAGCCTGGGGCCTCAGTGAGGGTCTCCTGCGAGGCCTCTGGATACACATTCATCAAATACTTTTTACACTGGATACGACAGGCCCCNGGGGGGGGTCTTGAATGGATAGGCTGGATTAACCCTCGAGGAGGACAAGTCAATTATTCACGTCGATTTCCGGGAAAATTCACCATGACCCGAGACACAATACGCGAGACAGCCTATTTGGATTTGCGCGGACTGACATCTGACGACACGGCCGTCTATTATTGT
>81_142
CAGGGGCGACTGAAGCAGTTTGGGCCTCAAGTGAAGAGTCCTGGGGCCTCAGTGACAGTCTCCTGTGTGGCTTCGGACTACACATTTGTGGATTTCATGATCAATTGGGTCCGCTACATTCCCGGAAGAGGATTTGAGTGGATGGGATGGATCAAGCCCAGAGGAGGTAACGTCAATTATTCAGGAAGATTCCGCGACAGGATGTCCATGTATAGGGACACATCCAGAGATATTGCATATATGGACTTGAGAAGCCTGACTTCTGCCGACACGGGCACATATTATTGT
>502_85
CAGGTGCGCCTAATACAATCTGGGGCTGTGATGAGGAAGCCTGGGTCCTCAGTGAAGATCTCATGCAGGACTTCTGGATACAACTTTCGTGAAGGTTCAATACATTGGGTCCGACTCATCCCTGAAAAGGGGTTTGAATGGATAGGTTGGATAAAGCCTCTGTGGGGTGCCGTCAGTTATGCCCGACAACTTCAGGGCCGGGTCGCTATGACTCGANACCCGGACTGGGGCATAGCCTACATGGAATTCAGTGGACTGACGTCCGCCGACACGGCCGAATATTTTTGT
>754_76
NNNCAAGCACTTGTGCAGTCTGGGAGTCAAATAAAGAAGCCTGGGGACTCAGTGAGACTTTCCTGCAAAACTTCGGACTCGGCAATTACAAAATATTTTATACACTGGATAAGACAGGCCCCTGGAAAGGGGCTTCAGTGGATTGCCTGGATCAGCCCTTATGGGGGTGCAGTGAATTATGGATGGCAAATTCGTGACCGGGCCTCTCTGACTCGCAACATTCATATGGAAACTGTTTACATGGACCTCAGAGGCCTGAGATCCGACGACACGGCCACATATTATTGT
>444_148
CAAGTGCGCCTTGTACAATCTGGGACTCAGATGAAGAAACCTGGGTCCTCAGTGAAAATTTCGTGCGACACTTCTGGATACAACTTCGTCGATTACCTCATATATTGGTTTCGACACATCCCTGGAAGAAATATTGAGTGGATCGGGTGGCTGAGGCCTGAGAGGGGTGGTGTCAATTTTAACGGGAATTTCCGGGACAGAGTCAGGTTGACCCGCNACACAGACAGAGGCACTGTTCATATGGAGTTGAGTGGACTAACTGTCGCCGACACGGCCGTGTATTATTGT
>213_76
NNNCAAGCACTTGTGCAGTCTGGGAGTCAAATGAAGAAGCCTGGGGACTCAGTGAGAATGTCCTGCAAAAGCTCGGACTCGGCAATCACAAAATATTTTATACATTGGATAAGACAGGCCCCTGGAAAGGGGCTTGAGTGGATCGGGTGGATCAGCCCTTATGGGGGTAGAGGTAATTATGGATGGCAAATTCGTGACCGGGCCTCTCTGACTCGGAACATTCATATGGAAACTGTTTACATGGACCTCAGAGGCCTGAGATCCGACGACACGGCCACATATTATTGT
>749_177
CAGGTCCGTTTGGTGCAGTCTGGGCCTCAGATAAAAACACCTGGGGCCTCAGTGACAATCTCGTGTGGGACGTCTGGATATGACTTCATGGAAAGTCTCATTAACTGGGTGCGCCAGGACATCGGCAAGGGACCAGAGTGGATGGGCTGGATAAATCCTCGGGGGGGCGGTGTTAATTATGCTCGCAGATTTCAGGGAAAAGTCACCATGACGCGGGACGTGTCAAGTGGCACGGCCTATTTGGCACTTCGCGGTCTGACATCTGACGACACGGCCAAGTATTACTGT
>248_0
CAGGTGAAGTTGGTGCAGTCTGGGGCTGGAGTGAAGAAGCCTGGGACCTCAGTGAGAGTCTCCTGCCAGGCCTCTGGATACACATTCATCAAATACATTTTACACTGGATACGACAGGCCCCGGGGGGGGGTNTTGAGTGGATGGGCTGGATGAATCCTCAAGGTGGACAAGTCAATTATTCACGTCGATTTCAGGGAAGAGTCACCATGACCCGAGACACGATCCGCGAGACAGCCTACATGGATTTGCGCGGATTGACATCTGACGACACGGCCGTCTATTATTGT
>224_154
GAGGTGCGCCTGGTACAGTCTGGGTCTGTGATTAAGACGCCTGGGTCGTCAGTGAAGATGTCATGTCGGGCTTCTGGATACAATTTTCGTGATTATACGATGCATTGGGTCCGACTCATTCCTAACAAGGGATTTGAGTGGATTGGATGGATCAAGCCTCTGTGGGGTGCCGTCGGTTATGCCCGGCAACTTCAGGGCCGAGTCTCTATGACTCGANACCCAGACTGGGGCGTTGCCTACATGGAGCTCAATGGACTGACGTCCGCCGACACGGCCGAATATTTTTGT
>899_136
GAGGTGCGCCTGGTACAATCTGGGGCTGTGTTGAGGAAGCCTGGGTCCTCAGTGAAGATTTCATGCCGGGCTTCTGGATACGATTTTCGCGAAATTTCGATACACTGGGTCCGACTCATTCCTGACAAGGGATTTGAGTGGATAGGATGGATAAAGCCTCTGTGGGGTGCCGTCGGTTATGCCCGGCAACTTCAGGGCCGAGTCTCTCTGACTCGANACCCGGACTGGGGCGTTGCCTACATGGAATTCAGTGGACTGACGTCCGCCGACACGGCCGAATATTTTTGT
>121_85
CAGGTCCGTTTGGTCCAGTCTGGGACTCAGATGAAAGGGCCTGGGGCCTCAGTGACGATCTCGTGCCGGACGTCTGGATATGAATTTATGGAAAGTCTCATAAATTGGGTGCGCCAGGACCCCGGAAAGGGGCCTGAATGGATGGGTTGGATGAACCCGTCGGGGGGCGCCGTAAATTATGCTCACAGATTTCAGGGCAAGGTCACCATGACCCGGGACGTCTACAGCGACACAGCCTACATGACACTTCGAGATCTGAACTCTGGCGACACGTCCAAGTACTTCTGT
>247_76
CAGGTGCAGCTGATGCAGTCTGGGGCTGAAGTGAAGAAGCCTGGGGCCTCAGTGACAATCTCGTGCGGGACGTCTGGATATGAATTCATGGAGAGCCTCATAAACTGGGTGCGCCAGGACATCGGAAAGGGACCTGAATGGATGGGTTGGATGAATCCTCAGGGGGGCGGCGTAAATTATGCTTACAGATTTCAAGGCAGAGTCTCCATGACCCGGGACGTGAACACCGGCACAGCCTACATGACACTTCGCGGTCTGACATCTGGCGACACGGCCAAATACTTCTGT
>799_161
CAGGGGCGACTGAAGCAATTTGGGCCTCAAGTGAAGAAGCCTGGGGACTCAGTGACAGTCTCCTGCGTGGCTTCAGACTACACATTTGTAAATTATATGATCAATTGGGTCCGCCACATTCCCGGAAGAGGGTTTGAGTGGATGGGATGGATACAGCCCAGAGGAGGCGCCGTCAACTATTCAGGGAGACTTCGCGACAGGATGTCCATGTATAGGGACACGTCTACAGACATAGCATACATGGACCTGAGAAGACTGACATCTGGCGACACGGCCATATATTACTGT
>331_85
CAGGTGCGCCTGGTCCAATCTGGGCCTGTGATGAGGAAGCCTGGGTCCTCAATGAAGATCTCATGCGGGACTTCTGGATACAACTTTCGTGATTTTTCGATTCATTGGGTCCGCTTCAGGCCTCGATATGGCTTTGAGTGGATCGGGTGGATCAAGCCTATGTGGGGTGCCGTCAGTTATGCCCGGCAACTTCAGGGCCGCGTCGGCATGACTCGGCAATTTTCGNGGGGCACAGCCTACTTGGAATTCAGTGGACTGACGTCCGCCGACACGGCCGACTATTTTTGC
>538_154
CAGGTCCGTCTGGCGCAGCCTGGAGTTCTGTTGAGGAAGACTGGGGACTCGGTGACGATTTCGTGCAGAGTCTCCGGCTACACATTTACTGAGAATTTTATCAATTGGGTGCGGCAGGCCCCCGGAAAGGGCCTTGAATGGATGGGGTCGATGAATCCTCAGGGGGGCGGCGTTAATGGTCTTCCGAGAGTGTACACAAGATTCACCATGACACGGGACACCTCTATCGACACGGCTTATTTGACAGTCCGCGGCCTGACTCTAGACGACACGGCCAAATATTTCTGT
>447_161
CAGGTCCGTTTGGTGCAGTCTGGGCCTCAGATAAAAACACCTGGGGCCTCAGTGACAATTTCGTGTGGGACGTCTGGATATGACTTCATGGAAAGTCTCATAAACTGGGTGCGCCAGGACATCGGCAAGCGACCAGAGTGGATGGGCTGGATAAATCCTCGGGGGGGCGGTGTTAATTATGCTCGCAGATTTCAAGGAAAAGTCACCATGACGCGTGACGTGTCAAGCGGCACGGCCTACCTGGCACTTCGCGGTCTGACATCTGACGACACGGCCAAGTATTACTGT
>492_154
CAGGTCCGTTTGGTGCAGTCTGGGACTCAAATAAAGACACCTGGGGCCTCAGTGACACTGTCGTGTGGGACGTCTGGATATGACTTCATGGAGAGTCTCATAAATTGGGTGCGCCAGGACATCGGCAAGGGACCAGAGTGGCTGGGCTGGATGAATCCTCGGGGGGGCAGTGTAAATTATGCTCGTAGATTTCAGGGTAAAGTCACCATGACGCGGGACGTGTCAAGCGGCACAGCCTACCTGACACTTCGCGGTCTGACATCTGACGACACGGCCAAATACTACTGT
>395_171
NNNCAAGTACTTGTGCAATTTGGGAGTCAAACGAAGAAGCCTGGGGACTCAGTGAGAATCTCCTGCCAAACCTCAGATTCGCGAATCACAAAATATTTTATACATTGGATTAGACAGGCCCCTGGAAAGGGCCTCGAATGGATTGCGTGGATCAGTCCCTATGGAGGAGGAGTTAAGTATGGTTGGCAAGTTCGTGACCGGGCCACTCTAACTCGAAATATTCATATGGAAACAGTTTATTTGGACGTCAGAGACCTGAGACCCGACGACACGGCCACATATTACTGC
>905_177
NNNCAAGTACTTGTGCAGTCTGGGAGTCAAATGAAAAAGTCTGGGGACTCAGTGAGACTTTCCTGCCAAACGTCAGACTCGCGGATCACAAAATATTTTATTCATTGGATAAGACAACTTCCTGGAAAAGGCCTCGAATGGATCGCGTGGATCAGTCCCTATGGAGGAGCAGTAAAGTATGGATGGCAAGTTCGTGACCGGGCCACTTTAACTCGAAATATTCATATCGAAACAGTGTATATGGAACTCAAAGACCTGCGACCCGACGACACGGCCACATACTACTGT
>714_136
GAGGTGCGCCTGATACAATCTGGGGCTGTGATTAAGACGCCTGGGTCCTCAGTGAAGATCTCATGTCGGGCTTCTGGATACAACTTTCGTGATTATTCGATACATTGGGTCCGACTCATTCCTGACAAGGGATTTGAGTGGATAGGATGGATAAAGCCTCTGTGGGGTGCCGTCGGTTATGCCCGGCAACTTCAGGGCCGAGTCTCTCTGACTCGANACCCGGACTGGGGCGTTGCCTACATGGAATTCAGTGGACTGACGTCCGCCGACACGGCCGAATATTTTTGT
>826_154
GAGGTGCGCCTGGTACAGTCTGGGTCTGTGATTAAGACGCCTGGGTCGTCAGTGAAGATGTCATGTCGGGCTTCTGGATACAATTTCCGTGAGATTTCGCTACATTGGGTCCGGCTCACTCCTGCCAGGGGCTTTGAGTGGATAGGGTGGATAAAGCCTAGGTGGGGTGCCGTCGGTTATGCCCGACAACTTCAAGGCCGCGTCACTTTGACTCGANACCCGGACTGGGGCATCGCCTACATGGAACTCAGTGGACTGACGTCCGCCGATTCGGCCGAATATTTTTGT
>286_136
CAGGTCCGTTTGGTGCAGTCTGGGCCTCAGATAAAAACACCTGGGGCCTCAGTGACAATCTCGTGTGGGACGTCTGGATATGACTTCATGGAAAGTCTCATAAACTGGGTGCGCCAGGACATCGGCAAGGGACCAGAGTGGATGGGCTGGATAAATCCTCGGGGGGGCGGTGTTAATTATGCCCGTCAATTTCAAGGCAAGGTGACCATGACCAGGGACGTGTATCGCGACACAGCCTACCTGACACTGAGCGGTCTGACATCTGGCGACACGGCCAGATATTTTTGN
>304_161
CAGGTCCGTTTGGTGCAGTCTGGGCCTCAGATAAAAACACCTGGGGCCTCAGTGACAATCTCGTGTGGGACGTCTGGATATGACTTCATGGAAAGTCTCATAAACTGGGTGCGCCAGNNNGACGACAAGGNACCAGAGTGGATGGGCTGGATAAATCCTCGGGGGGGCGGTGTTAATTATGCTCACAGATTTCAAGGAAAAGTCACCATGACGCGTGACGTGTCAAGCGGCACGGCCTACCTGGCACTTCGCGGTCTGACATCTGACGACACGGCCAAGTATTACTGT
>465_76
CAGGTGCAGCTGGTGCAGTCTGGGGCTGAGGTGAAGAAGCCTGGGGCCTCAGTGAAGGTTTCCTGCAAGGCATCTGGATACACCTTCACCAGCTACTATATACATTGGGTGCGACAGGTCCCCGGTCGGGGACTCGAGTGGATGGGGTGGATGAATCCTCGGGGGGGCAATGTCAATTATGCTGGTGGATTTCAAGGCAAAGTTACCATGACCAGGGACGTGTATCGAGACACAGCCTACCTGACACTTCGCGGTCTGACATCTGGCGACACGGCCAAATATTTCTGT
>47_171
CAAGTGCGCCTTGTACAATCTGGGACTCAGATGAAGAAACCTGGGTCCTCAGTGAAAATTTCGTGCGACACTTCTGGATACAACTTCGTCGATTACCTCATATATTGGTTTCGGCACATCCCTGGGAAAAATATTCAGTGGATCGGGTGGCTGAGGCCTGAGAACGGTGGTGTCAATTTTAACGGAAATTTCCGGGACAGAGTTACATTAAGCCGCNACACAGACAGAGGCACTGCTTATATGGAGATGAGAGGACTAAGTGCCGCCGACACGGCCGTGTACTATTGT
>392_148
CAGGTTCAGCTGGTGCAGTCTGGAGCTGAGGTGAAGAAGCCTGGGGCCTCAGTGAAGGTCTCCTGCAAGGCTTCTGGTTACACCTTTACCAGCTATGGTATCAGCTGGGTGCGACAGGCCCCTGGACAAGGGCTTGAGTGGATGGGATGGATAAAGCCTCTGTGGGGTGCCGTCAGTTATGCCCGGCAACTTCAGGGCCGAGTCTCTATGACTCGANACCCGGACTGGGGCGTTGCCTACATGGAATTCAGTGGACTGACGTCCGCCGACACGGCCGAGTATTTTTGT
>686_136
CAGGGGCGACTGAAGCAATTTGGGCCTCAAGTGAAGAAGCCTGGGGACTCAGTGACAGTCTCCTGCGTGGCTTCAGACTACACATTTGTGAATTATATGATCAATTGGGTCCGCCACATTCCCGGAAGAGGGTTTGAGTGGATGGGATGGATACAGCCCAGAGGAGGCGCCGTCAATTACTCAGGGAGACTTCGCGACAGGATGTCCATGTATAGGGACACGTCTAGAGACATAGCATACATGGACCTGAGAGGACTGACATCTGGCGACACGGCCATATATTACTGT
>289_171
CAGGTGCGCCTGGTCCAATCTGGGCCTGTCATGAGGAAGCCTGGGTCCTCGATGAAGATCTCATGCGCGACTTCTGGGTACAACTTTCGTGACTTTTCGATTCATTGGGTCCGTTTCAACCGTCGCTATGGCTTTGAATGGATCGGCTGGATTAAGCCTATGTGGGGAGCCGTCAGTTATGCCCGCCAACTTCAGGGCCGCGTCTCAATGAGTCGAGTCTTTTCTNGGGGCACAGCCTACTTGGAATTCAGTGGACTGACGTCCACCGACACGGCCGACTATTTCTGC
>972_177
CAGGTTCAGCTGGTGCAGTCTGGAGCTGAGGTGAAGAAGCCTGGGTCCTCAGTGAAGATTTCATGTCGGGCTTCTGGATACGATTTCCGTGAGATTTCCCTACATTGGGTCCGACTCATTCCTGCCAGGGGTTTTGAGTGGATCGGGTGGATAAAGCCTAGGTGGGGTGCCGTCGGTTATGCCCGACAACTTCAAGGCCGCGTCACTTTGACTCGANACCCAGATTGGGGCATCGCCTACATGGAACTCACTGGACTGACGTCCGCCGATTCGGCCGAATATTTTTGT
>643_171
NNNCAAGCACTTGTGCAATTTGGGAGTCAAATGAAGAAGCCTGGGGACTCAGTGAGACTCTCCTGCCAAACCTCAGATTCGCGGATCACAAAGTACTTTATACATTGGATTAGACAGGCCCCTGGAAAGGGCCTCGAGTGGATCGCGTGGATCAGTCCCTATGGAGGTGCAGTTAAGTATGGTTGGCAAGTTCGTGACCGGGCCACTCTAACTCGAAATATTCATATGGAAACAGTTTATTTGGACCTCAGAGACCTGAGACCCGACGACACGGCCACATATTACTGT
>617_148
CAAGTGCGCCTGGTACAATCTGGGACACTGCTGAAGACAATTGGGTCCTCAATGAGAATCTCATGCGAGGCCTCTGGATACAACTTCGTCGATTTCTTCATACAGTGGTTCCGGCACGTCCCTGGAAGGGGGTTTGAATGGATTGGGTGGCTAAATCCTCACGGGGGTGCCGTCAATTTTGGGGGAAATTTCCGCGACAGAGTCACTCTGACTCGCNACACAGACGCAGCCACAATTTTTANGGAAATGAGGGGATTGACTCCCGCCGACACGGCCACATATTATTGT
>402_161
CAGGTCCGTTTGGTGCAGTCTGGGCCTCAGATAAAAACACCTGGGGCCTCAGTGACAATCTCGTGTGGGACGTCTGGATATGACTTTATGGAGAGTCTCATAAATTGGGTGCGACAGGACACCGGCAAGGGACTAGAGTGGCTGGGCTGGATGAATCCTCGGGGGGGCGGTGTAAATTATGCCCATAGATTTCAAGGTAAGGTCACCATGACGCGGGACGTTTCAAGCGGCACAGCCTTCCTGACACTTCGCGGCCTGACATCTGACGACACGGCCAAGTATTACTGT
>7_76
NNNCAAGCACTTGTGCAGTCTGGGAGTCAAATGAAGAAGCCCGGGGACTCAGTGAGACTTTCCTGCAAAACTTCGGACTCGGCAATTACAAAATATTTTATACATTGGATAAGACAGGCCCCTGGAAAGGGGCTTGAGTGGATTGCGTGGATCAGCCCTTATGGGGGAAAAGTTAATTATGGATGGCAAATTCGTGACCGGGCCTCTCTGACTCGGAACATTCATATGGAAACTGTTTACATGGACCTCAGAGGCCTGAGATCCGACGACACGGCCACATATTATTGT
>74_171
GAGGTCCGTCTGGCGCAACCTGGATTTCTATTGAGGAAGACTGGGGACTCAGTGACGATTTCGTGCAAAGTCTCCGGCTATACATTCACAGAGAATTTCATCAATTGGGTGCGACAGGCCCCCGGAAAGGGCCTTGAATGGATGGGGTGGATGAATCCTCAGGGGGGCGGCGTTAATGGTCTTCCGAGAGTGTATGCCAGATTCACCATGACACGGGACACGTCTATCGACACAGCTTATCTGACAATCCGCGACCTGACTCTAGACGACTCGGCCAAATATTTCTGT
>11_154
CAGGTCCGTTTGATGCAGTCTGGGACTCAGATAAAAAGTCCTGGGGCCTCAGTGAGAATCTCGTGTGGGACGTCTGGATATGACTTTATGGAAAGTCTCATAAACTGGGTGCGCCAGGACCCCGGCAAGGGACCAGAGTGGATGGGCTGGATGAATCCTCGGGGAGGCGGTGTGAATTATGCTCGCAGATTTCAAGGTAAAGTCACCATGGACCGGGACGTGTCAAGCGGCACGGCCTACCTGACACTTCGCGGTCTGACATCTGACGACACGTCAAAGTATTATTGT
>321_171
GAGGTGCGCCTGATACAATCTGGGGCTGCGTTGAAGAAGCCTGGGTCCTCAGTGAAGATTTCATGTCGGGCTTCTGGATACAATTTCCGTGATGAATCGCTCCAGTGGGTCCGACTCACTCCTGCCAGGGGCTTTGAGTGGATCGGGTGGATAAAGCCTAGATGGGGTGCCGTCGGTTATGCCCGACAACTTCAGGGCCGCGTCACTTTGACTCGANACCCGGACTGGGGCGTCGCCTACATGGAACTCACTGGACTGACGTCCGCCGACTCGGCCGAATATTTTTGT
>1030_161
NNNCAGGCACTTGTGCAGTCTGGGAGTCAACTGAAGAAGCCTGGGGACTCAGTGAGACTCTCCTGCCAAACCTCAGACTCGACGATCACAAAATATTTTATACATTGGATAAGACAGGCCCCTGGAAAGGGCCTCGAATGGATCGCGTGGATCAGTCCCTATGGAGGAGGAGTTAAGTATGGATGGCAAGTTCGTGACCGGGCCACTTTGACTCGAAATATTCATATGGAAACAGTGTATATGGAGGTCAGAGGCTTGAGACCCGACGACACGGCCACATATTACTGT
>1026_0
CAGGTGCGCCTGGTGCAATCTGGGGCTGTGATGAGGAAACCTGGGTCCTCAGTGAGAATCTCCTGCGAGACTTTTGGATACAACTTCATCGATTACTCTATACATTGGGTCCGGCACGTCCCTGGAAAGGGACTTGAATGGATGGGGTGGATGAAGCCTTCCCGGGGTGCCGTCAATTATGCCCGGAATTTTCAGGGCAGGGTCGCTATGACCCGCNACACGGACAGAGGCACAGCCTACCTGGATCTCAATGCACTGACATCCGCTGACACGGCCGACTATTATTGT
>310_171
CAGGTCCAATTGGTGCAGTCTGGAGGTGAGGTGAAGAAGCCTGGGGACTCAGTGAGAATCTCCTGCCAAACCTCAGATTCGCGAATCACAAAATATTTTATACATTGGATTAGACAGGCCCCTGGAAAGGGCCTCGAATGGATTGCGTGGATCAGTCCCTATGGAGGAGGAGTTAAGTATGGTTGGCAAGTTCGTGACCGGGCCACTCTAACTCGAAATATTCATATGGAAACAGTTTATTTGGACCTCAGAGACCTGAGACCCGACGACACGGCCACATATTACTGT
>666_154
GAAGTGCGCCTGATTCAATCTGGGAGTGCGATGAAGAAGCCGGGGTCGTCAGTGAAGATCTCATGTCGGGCCTCTGGATACAATTTTCGTGAATATTCGATACATTGGGTCCGACTGATTCCTGGCAGGGGACTTGAGTGGATAGGGTGGATAAAGGGTATGTGGGGAGCCGTCAATTATGCCCGGCAACTTCAGGGCCGAGTCTCTATGACTCGANACCCAGACTGGGGCGTCGCCTACCTGGAATTCAGTGGACTGACGTCCGCCGACACGGCCGAATATTTTTGT
>772_177
CAGGGGCGACTGAAGCAATTTGGGCCTCAAGTGAAGAAGCCTGGGGACTCAGTGACAGTCTCCTGCGTGGCTTCAGACTATACATTTGTGAATTATATGATCAATTGGGTCCGCCACATTCCCGGAAGAGGCTTTGAGTGGATGGGATGGATACAGCCCAGAGGAGGCGCCGTCAATTACTCAGGGAGACTTCGCGACAGGCTTTCCTTCTATAGAGACACGTCTAGAGACACATTATATATGGACCTGAGAGGACTGACATCTGGCGACACGGCCATATATTATTGT
>316_76
GAAGTCCGCTTGGTGCAGTCTGGGACTCAGATGAAGGAGCCTGGGGCCTCAGTGACAATCTCCTGCGTGACATCTGGATATGAATTTGTTGAAGTTCTCATTAATTGGGTGCGACAGGTCCCCGGTCGGGGACTCGAGTGGATGGGGTGGATGAATCCTCGGGGGGGCAATGTCAATTATGCTGGTGGATTTCAAGGCAAAGTTACCATGACCAGGGACGTGTATCGAGACACAGCCTACCTGACACTTCGCGGTCTGACATCTGGCGACACGGCCAAATATTTCTGT
>98_161
NNNCAGGCACTTGTGCAGTCTGGGAGTCAAATGAAGAAGCCTGGGGACTCAGTGAGACTCTCCTGCCAAACCTCAGACTCGGCGATCACAAAATATTTTATACACTGGATAAGACAGGCCCCTGGAAAGGGCCTCGAATGGATCGCGTGGATCAGTCCCTATGGAGGAGGAGTTAAGTATGGATGGCAAGTTCGTGACCGGGCCACTTTGACTCGAAATATTCATATGGAAACAGTGTATATGGAAGTCAGAGGTCTGAGATCCGACGACACGGCCACATATTACTGT
>743_85
CAGGTGCAGTTGGTGCAGTCTGGGCCTCAAGTGAAGAAGCCTGGGGCCTTTGTGACAGTCTCCTGCGTGGCTTCAGACTACACATTTGTAAACTACTTCATCAACTGGGTCCGTCACATTCCCGGAAAAGGGTTTGAGTGGATGGGATGGATTAATCCTAGAGGAGGCTCCGTAAATTACTCAGGGAGATTTCGCGACAGGATGTCCATGTATAGGGACACGTCCAGAGACACAGCATATATGGACTTGAGAGGACTGACATCTGCCGACACGGCCACATATTTTTGT
>337_85
CAGGTGCGCCTGGTACAATCTGGGGCTGTGATGAGGAAGCCTGGGTCCTCAGTGAAGATCTCATGCGGGGCTTCTGGATTCAACTTTCGTGAATATGCAATACATTGGGTCCGACTCATCCCCGCAAAGGGATTTGAGTGGATAGGGTGGATGAAGCCTATGTGGGGCGCCGTCAGTTATGCCCGTCAACTTCAGGGCCGCGTCGGTATGACTCGANACCCGGACTGGGGCACAGCCTACTTGGAATTCAGTGGACTGACGCCCGCCGACACGGCCGAATATTTTTGT
>872_154
GCAGTCCGCCTGGTGCAGTCTGGGACGCAGATTAAGGAGCCTGGGGCCTCAGTGACAATCTCCTGCGTGACGTCTGGATATGAATTTGTCGAAGTTCTCATAAATTGGGTGCGCCAGGTCCCCGGTCGGGGACTCGAATGGATGGGCTGGATGAATCCTCGGGGGGGCGGCGTGAATTATGCCCGTCAATTTCAAGGCAAGGTGACCATGACCAGAGACGTATATCGCGACACAGCCTACCTGACATTGAGCAGTTTGACATCTGGCGACACGGCCAAATATTTTTGT
>889_76
NNNCAGGCACTTGTGCAGTCTGGGAATCAAATGAAGAAGCCTGGGGACTCAGTGAGACTCTCCTGCAAAAGTTCGGACTCGGCAATTACAAAGTATTTTATACATTGGATAAGACAGGCCCCTGGAAAGGGACTTGAGTGGATTGGGTGGATCAGCCCTTATGGGGGAGCAGTTAATTATGGATGGCAAATTCGTGACCGGGCCTCTCTGACTCGGAACATTCATATGGAAACTGTTTACATGGAGCTCAGAGGCCTGAGATCCGACGACACGGCCACCTATTATTGT
>82_142
CAGGGGCGACTGAAGCAATTTGGGCCTCAACTGAAGAGGCCTGGGGACTCAGTGACAGTCTCCTGTGTGGCTTCAGACTACACATTTGTGAATTATATGATCGATTGGGTCCGCCACATTCCCGGAAGAGGGTTTGAGTGGATGGGATGGATAAAGCCCAGAACAGGCGCCGTCAATTATTCAGGGAGACTTCGCGACAGGATGTCCATGTATAGAGACACGTCTACAGACACAGCATACATGGACCTGAGAGGACTGACATCTGTCGACACGGCCACATATTATTGT
>1006_142
CAGGGGCGACTGAAGCAATTTGGGCCTCAAGTGAAGAAGCCTGGGGACTCAGTGACAGTCTCCTGCGTGGCCTCAGACTACACATTTGTGAATTATATGATCAATTGGGTCCGCCACATTCCCGGAAGAGGATTTGAGTGGATGGGATGGATAAACCCCAGAGGAGGTGCCGTCAATTACTCAGGGAGACTTCGCGACAGGATGTCTATGTATAGGGACACGTCAACAGACATAGCATACATGGACCTGAGAGGACTGACATCTGGCGACACGGCCATATATTATTGT
>399_76
CAGGTCCAGCTGGTGCAGTCTGGGGCTGAGGTGAAGAAGCCTGGGACCTCAGTGAGGGTCTCCTGCGAGGCCTCCGGATACACTTTCATTAAATACTATTTACACTGGATACGACAAGTCCCGGGAAAACATCTTGAATGGATAGGCTGGATTAATCCTCGAGGAGGACAAGTCAATTATTCTCGTCAATTTCCGGGGAAATTCACCCTGACCCGAGACACGATCCGCGAGACAGCCTACCTAGATGTGCGCGGACTGACATCTGACGACACGGCCGTCTATTATTGT
>540_171
GAGGTGCGCCTGGTACAATCTGGGGCTGTCTTGAAGAAGCCTGGGTCCTCAGTGAAGATTTCATGTCGGGCTTCTGGATACGATTTCCGTGAGACTTCCCTACATTGGGTCCGGCTCATTCCTGCCAGGGGCTTTGAGTGGATCGGCTGGATCAAGCCTATGTGGGGTGCCGTCAGCTATGCCCGCCAACTTCAGGGCCGCGTCTCCATGAGTCGACTCTTTTCTNGGGGCACAGCCTACTTGGAATTCACTGGACTGACGTCCGCCGATACGGCCGACTATTTCTGC
>805_177
CAGGGGCGACTAAAACAATTTGGGCCTCAAGTGAAGAAGCCTGGGGACTCAGTGACAGTCTCCTGCGTGGCTTCAGACTATACATTTGTGAATTTTAGGATCAATTGGGTCCGCCACATTCCCGGAAGAGGGTTTGAGTGGATGGGGAGGATAGAGCCCAGAGGAGGCGCCGTCAAGTATTCAGGGAGGCATCGCGACAGGATGTCCATGTATAGGGACACGTCTACAGACACGCTGTATATGGACCTCAGAGGACTGACATCTGGCGACACGGCCACATATTACTGT
>133_177
GAGGTCCGTTTGGTGCAGTCTGGGACTCAGATAAAAACACCTGGGGCCTCAGTGACAGTGTCGTGTGGGACGTCTGGATATGACTTCATGGAGAGTCTCATAAATTGGGTGCGCCAGGAAATCGGCAAGGGACCAGAGTGGCTGGGCTGGATGAATCCTCGGGGGGGCGGTGCGAACTATGCTCGAAGATTTCAAGGGAAAATCACCATGACGCGAGACGTGTCAAGCGACACAGCCTACCTGACACTTCGCGGCCTGACATCTGACGACACGGCCAAATACTATTGT
>894_171
CAGGGGCGACTGAAACAATTTGGGCCTCAAATGAAGAAGCCTGGGGACTCAGTGACAGTCTCCTGCGTGGCTTCAGACTACACATTTGTGAATTATATGATCAATTGGGTCCGCCACATTCCCGGAAGAGGATTTGAGTGGATGGGATGGATACAGCCCAGAGGAGGCGCCGTCAATTACTCAGGGAGACTTCGCGACAGGATGTCCATGTATAGGGACACCTCTACAGACACATTATATATGGATTTGAGAAGATTGACATCGGGCGACACGGCCATATATTACTGT
>342_161
NNNNNNNNNNNNNNNCAGTCTGGGGCTGGGGTTAAGAAGCCCGGGGCCTCAGTGCGGGTCTCCTGCGAGGCCTCCGGATATACTTTCATCAAATACTATTTACACTGGATACGACAAGTCCCGGGGGGCCATCCCGAATGGATAGGCTGGATTAACCCTCGAGGAGGACAAGTCAATTATTCACGTCAATTTCCGGGAAAATTCACCATGACCCGAGACACGATTCGGGAGACAGCCTATTTAGATGTACGCGGACTGACATCCGACGACACGGCCGTCTATTATTGT
>591_76
CAGGGGCGACTGAAGCAGTTTGGGCCTCAAGTGAAGAGGCCTGGGGCCTCAGTGACAGTCTCCTGCGTGGCTTCAGACTACACATTTGTGAACTACATGATCAATTGGGTCCGTCACATTCCCGGAAGAGGGTTTGAGTGGATGGGATGGATAAAGCCCAGAGGAGGCAACGTGAATTACTCAGGGAGATTCCGCGACAGGATGTCCATGTATAGGGACACGTCCAGAGATACAGCATATATGGACTTGAGAGAACTGACATCTGCCGACACGGCCATATATTACTGT
>391_154
ACATTCAAATTGGTGCAGTCTGGGACGCAGATGAAAGAGCCTGGGGCCTCAGTGACAATCTCATGCGTGACGTCTGGATATGAATTTGTGGAGGTTCTCATAAATTGGGTGCGCCAGGTCCCCGGTCGGGGACTCGAGTGGATGGGCTGGATGAATCCTCGGGGGGGCGGCGTGAATTATGCCCGTCAATTTCAAGGCAAGGTGACCATGACCAGGGACTTATATCGCGACACAGCCTACTTGACACTGAGCGGTCTGACATCTGGCGACACGGCCAGATATTTCTGT
>320_136
CAGGGGCGACTGAAGCAATTTGGGCCTCAAGTGAAGAAGCCTGGGGACTCAGTGACAGTCTCCTGCGTGGCTTCAGACTACACATTTGTGAATTATATGATCAATTGGGTCCGCCACATTCCCGGAAGAGGGTTTGAGTGGATGGGATGGATACAGCCCAGAGGAGGCGCCGTCAATTACTCAGGGANACTTCGCGACAGGATGTCCATGTATAGGGACACGTCTAGAGACATAGCATACATGGACCTGAGAGGACTGACATCTGGCGACACGGCCATATATTACTGT
>209_154
GAGGTGCGCCTGGTACAATCTGGGGCTGTGTTGAAGAAGCCTGGGTCCTCAGTGAAGATTTCATGTCGGGCTTCTGGATACAATTTCCGTGAGATTTCGCTACATTGGGTCCGGCTCACTCCTGCCAGGGGCTTTGAGTGGATAGGGTGGATAAAGCCTAGGTGGGGTGCCGTCGGTTATGCCCGACAACTTCAAGGCCGCGTCACTTTGACTCGANACCCGGACTGGGGCATCGCCTACATGGAGTTTAGTGGACTGACGTCCGCCGACACGGCCGAATATTTTTGT
>291_154
NNNCAAGCACTTGTGCAGTCTGGGAGTCAAATGAAGAAGCCTGGGGACTCTGTGAGACTCTCCTGCCAAACCTCAGACTCGGCGATCACAAAATACTTTATACATTGGATCAGACAGGCCCCTGGAAAGGGCCTCGAATGGATCGCGTGGATCAGTCCCTATGGAGGAGGAGTTAAATATGGATGGCAAGTTCGTGACCGGGCCACTCTAACTCGAAATATTCATATGGAAACAGTTTATATGGACCTCAGAGGCCTGCGACCCGACGATACGGCCACGTATTACTGT
>575_148
CAAGTGCGCCTGGTACAATCTGGGACACTGCTGAAGACAATTGGGTCCTCAATGAGAATCTCATGCGAGGCCTCTGGATACAACTTCGTCGATTTCTTCATACAGTGGTTCCGGCACGTCCCTGGAAGGGGGTTTGAATGGATTGGGTGGCTAAATCCTCACGGGGGTGCCGTCAATTTTGGGGGAAATTTCCGCGACAGAGTCACTCTGACTCGCNACACAGACGCAGCCACAATTTTTATGGAAATGAGGGGATTGACTCCCGCCGACACGGCCACATATTATTGT
>724_85
NNNGGTGCGCCTGTCCAATCTGGGCCTGTGATGAGGAAGCCTGGGTCCTCAATGAAGATCTCATGCGGGACTTCTGGATACAACTTTCGTGATTTTTCGATTCATTGGGTCCGCTTCAGCCCTCGGTATGGCTTTGAATGGATCGGCTGGATCAAACCTATGTGGGGTGCCGTCAGTTATGCCCGGCAACTTCAGGGCCGCGTCGCAATGACTCGGCAATTCTCGNGGGGCACAGCCTACTTGGAATTCAGTGGACTGACGTCCGCCGACACGGCCGACTATTTTTGC
>789_0
CAGGTGCAACTGGTGCAGTCTGGGGCTGAAGTGAAGAAGCCTGGGGCCTCAGTGAAGGTCTCCTGCAAGGCTTCTGGATACATCTTTACCACTAACGACATAAACTGGGTGCGACAGGCCCCCGGTAAGGGGCTTGAATGGATGGGGTGGATGAATCCTCAGGGGGGCGGCGTAAATTATGTTCAGAGATTTCAGGGCAGAGTCAGCATGACCAGGGACATGTCAACGGACACAGCCTATATGACACTTCGCGGTCTGACATCCGGCGACACGGCCAAGTATTTTTGT
>359_161
CAAGTGCGCCTTGTACAATCTGGGACTCAGATGAAGAAACCTGGGTCCTCAGTGAAAATTTCGTGCGACACTTCTGGATACAACTTCGTCGATTACCTCATATATTGGTTTCGGCACATCCCTGGAAGAAATATTGAGTGGATCGGGTGGCTGAGGCCTGAGAGGGGTGGTGTCAATTTTAATGGTAATTTTCGGGACAGAGTCATTCTGACCCGTNAGACAGACAGAGGCACTGTTTATATGGAGTTGAATGGATTATCTGTCGCCGACACAGCCGTTTATTATTGT
>249_161
CAGGTCCAACTGGTGCAGTCTGGGGCTGAGATAAAGAAGCCTGGGGACTCAGTGACAGTCTCCTGCGTGGCTTCAGACTACACATTTGTAAATTATATGATCACTTGGGTCCGCCACGTTCCCGGAAGAGGGTTTGAGTGGATGGGATGGATACAGCCCAGAGGAGGCGCCGTCAACTATTCAGGGAGACTTCGCGACAGGATGTCCATGTATAGGGACACGTCTACAGACATAGCATACATGGACCTGAGAGGACTGACATCTGGCGACACGGCCATATATTACTGT
>198_142
CAGGTTCAGCTGGCGCAACTTGGAGTTGAGGTGAGGAAGCCTGGGGCCTCAGTGACAATCTCCTGCGTGACGTCTGGATATGAATTTGTGGAGGTTCTCATAAATTGGGTGCGCCAGGTCCCCGGTCGGGGACTCGAGTGGATGGGCTGGATGAATCCTCGGGGGGGCGGCGTGAATTATGCCCGTCAATTTCAAGGCAAGGTGACCATGACCAGGGACGTGTATCGCGACACAGCCTACCTGACATTGAGCGGTCTGACATCAGGCGACACGGCCAGATATTTTTGN
>9_154
CAAGTGCGCCTTGTACAATCTGGGACTCAGATGAAGAAACCTGGGTCCTCAGTGAAAATTTCCTGCGACACTTATGGATACAACTTTGTCGATCACCTCATATATTGGTTTCGACACGTCCCTGGAAGAAAAATTGAGTGGATCGGGTGGCTGAAGCCTGATTGGGGTGGTGTAAATTTTAATGGGAATTTCCGTGACAGAGTCATTTTGACCCGTNACACAGACAGAGGCACTGTTTATATGGAGTTGAATGGATTATCTGTCGCCGACACGGCCGTTTATTATTGT
>80_161
GCAGTCCGCCTGGTGCAGTCTGGGACGCAGATGAAGGAGCCTGGGGCCTCAGTGACAATTTCCTGCGTGACATCTGGATATGAATTTGTGGAGGTTCTCATAAATTGGGTGCGCCAGGTCCCCGGTCGGGGACTCGACTGGATGGGCTGGATGAATCCTCGGGGGGGCGGCGTAAATTATGCCCGTCAATTTCAAGGCAAGGTGACCATGACCAGGGACGTGTATCGTGACACAGCCTACCTGACACTGAACGGTCTGACATCTGGCGACACGGCCAAATATTTTTGT
>865_0
CAGGTGCACCTGCTGCAATCTGGGGCTGTGATGAAGAAGCCGGGGTCCTCAGTGAGAATCTCCTGCGAGGCTTCTGGATACACCTTCGTCAATTATTTTATACACTGGATCCGACACGTCCCTGGAAAGGGACTTGAGTGGATGGGGTGGATGAACCCCTACCGGGGTGCCGTCAATTATCCATGGCCTTTCCAGGGCAGAGTCACCATGACCCGCNATACAGACAGAGGCACAGCCTACATGGAACTGCGTGGATTGACACCCGCCGACACGGCCGACTATTATTGT
>883_148
NNNCAAGCACTTGTGCAGTCTGGGAGTCAAATGAAGAAGCCTGGGGACTCAGTGAGACTCTCCTGCCAAACCTCAGACTCGGCGATCACAAAATATTTTATACATTGGATAAGACAGGCCCCTGGAAAGGGCCTCGAATGGATCGCGTGGATCAGTCCCTATGGAGGAGGAGTTAATTATGGATGGCAAGTTCGTGACCGGGCCACTTTAACTCGAAATATTCATATGGAAACCGTTTATATGGACCTCAGAGGCCTGAGACCCGACGACACGGCCACATATTACTGT
>340_148
CAGGGGCGACTGAAGCAATTTGGGCCTCAGGTGAAGAGGCCTGGGGAGTCAGTGACAGTCTCCTGCGTGTCTTCAGACTACACATTTGTGAATTATATGATCAATTGGGTCCGCCACATTCCCGGGAGAGGATTTGAGTGGATGGGATGGATGAACCCCAGAACAGGCGTCGTGAATTATTCAGGGAGACTTCGCGACAGGATGTCCATGTATAGGGACACATCAACAGACACATCATACATGGACCTGAGAGGACTGACATCTGTCGACACGGCCACATATTATTGT
>100_177
GAGGTGCGCCTGGTACAATCTGGGTCTGTGATTAAGACGCCTGGGTCCTCAGTGAAGATCTCGTGTCGGGCTTCTGGATACAACTTTCGTGATTATTCGATTCATTGGGTCCGACTCATTCCTGTCAAGGGATTTGAGTGGATAGGATGGATAAAACCCCTGTGGGGTGCCGTCAATTATGCCCGGCAACTTCAGGGCCGAGTCTCTCTGACTCGANACCCGGACTGGGGCATCGGCTACATGGAACTCAGTGGACTGACGTCCGCCGATTCGGCCGAATATTTTTGT
