# Supplementary material for: A Phylogenetic Codon Substitution Model for Antibody Lineages
Source: Genetics. 2017 Mar 16;206(1):417–27. doi: 10.1534/genetics.116.196303 (PMC5419485; doi:10.1534/genetics.116.196303)
Supplement: Supplementary file 2 [file 417FileS2.zip › Code/Sequences_Trees/CH103.FWR.CDR.fa]

>V4-59
TCGGAGACCCTGTCCCTCACCTGCACTGTCTCTGGTGGCTCCATCAGTAGTTACTACTGGAGCTGGATCCGGCAGCCCCCAGGGAAGGGACTGGAGTGGATTGGGTATATCTATTACAGTGGGAGCACCAACTACAACCCCTCCCTCAAGAGTCGAGTCACCATATCAGTAGACACGTCCAAGAACCAGTTCTCCCTGAAGCTGAGCTCTGTGACCGCTGCGGACACGGCCGTGTATTACTGT
>442_92
TCGGGGACCCTGTCTCTCACCTGCAGTGTCTCCGGTGTCTCTTTGAGTGGTTACTACTGGAGCTGGATCCGGCAGCCCCCAGGGAAGGGGCTGGAGTGGATCGGCTATATGTATTACGCTGGGAGCTCGAACTACAATCCCTCCCTCAAGAGTCGAGTCACCATCGAAGTGGACACGTCCGAGGAGCAGTTTTCCCTGAAACTGAGGTCTGTGACCACTGCGGACACGGCCGTTTATTACTGT
>193_92
TCGGGGACCCTGTCCCTCACCTGCAGTGTCTCCGGTGTCTCTATGGCTGCTTTCTACTGGAGCTGGATCCGGCAGCCCCCAGGGAAGGGCCTGGAGTGGGTTGGCTATATGTATTACGCTGGTAGCTCTAACTACAATCCTTCCCTCAAGGGTCGAGTCACCATTGAGGTGGACACGTCCGAGGAGCAGTTCTCCCTGAGACTGAGGTCTGTGACCACTTCTGACACGGCCGTCTACTACTGT
>215_92
GGGGGGACCCTGTCCCTCACCTGCACTGTCTCTGGGGGCTCCATGACTAGTTCTTACTGGAATTGGATCCGGCAGACCCCCACGAGGGGACTGGAGTGGATTGGCTATATCTATTACGCGGGAACCACCAACTACAACCCCGCCCTCAAGAGTCGAGTCACCATCTCAGTAGACACGTCCGAGAACCAGTTCTCCCTGAGGTTGAAGTCTCTGACCGCTGCGGACACGGCCACATATTTCTGT
>209_53
TCGGAGACCCTGTCACTTACTTGCAGTGTCTCTGGTGGCTCCATCAGTACTTACTACTGGAGTTGGCTCCGGCAGCCCCCAGGGAAGGGACTGGAGTGGATTGGGTACATCTATGTCAGTGGGAGCACCAACTACAACCCCTCCCTCAAGAGTCGCGTCACCATGTCGCTGGACACGTCCAAGAACCAGTTCTCCCTGAAGCTGAGGTCTGTGACCGCTGCGGACACGGCCGTTTATTACTGT
>167_92
TCGGGGACCCTGTCCCTCACCTGCAGTGTCTCCGGTGTCTCTATGGCTGGTTACTACTGGAGCTGGATCCGGCAGCCCCCAGGGAAGGGCCTGGAGTGGGTTGGCTATATGTATTACGCTGGAAGCTCTAACTACAATCCTTCCCTCAAGAGTCGAGTCACCATTGAGGTGGACACGTCCGAGGAGCAGTTCTCCCTGAAACTGAGGTCTGTGACCACTTCTGACACGGCCGTCTACTACTGT
>82_92
GGGGGGACCCTGTCCCTCACCTGCACTGTCTCTGGGGGCTCCATGACTAGTTCTTACTGGAATTGGATCCGGCAGACCCCCACGAGGGGACTGGAGTGGATTGGCTATATCTATTACGCTGGAACCACCAACTACAACCCCGCCCTCAAGAGTCGAGTCACCATCTCAGTCGACACGTCCGAGAACCAGTTCTCCCTGAGGTTGAAGTCTCTGACCGCTGCGGACACGGCCACATATTTCTGT
>417_92
GGGGGGACCCTGTCCCTCACCTGCACTGTCTCTGGGGGCTCCATGACTAGTTCTTACTGGAATTGGATCCGGCAGACCCCCACGAGGGGACTGGAGTGGATTGGCTATATCTATTACGCTGGAACCACCAACTACAACCCCGCCCTCAAGAGTCGAGTCACCATCTCAGTGGACCCGTCCGAGAACCAGTTCTCCCTGAGGTTGAAGTCTCTGACCGCTGCGGACATGGCCACATATTTCTGT
>261_144
TCGGAGACCCTGTCCCTCACCTGCACTGTCTCTGGTGGCTCCATGGGTGGTTTTTACTGGAGTTGGCTCCGACTGTCCCCCGGGACGGGACTGGAATTCATTGGCTATGTCTTTCACACTGGAGAGACCACCTACAGCCCCTCCCTCCAGAGTCGCGTCACCATATCAATAGACTGGACCCAGAATCAGTTCTCCCTGAGACTGAGGTCTACGTCCGCCGCGGACACGGCCGTCTACTACTGT
>83_92
GGGGGGACCCTGTCCCTCACCTGCAGTGTCTCTGGGGGCTCGATGACTAGTTCTTACTGGAATTGGGTTCGGCAGAGCCCCACGAGGGGACTGGAGTGGATTGGCTATATCTATTACTCTGGAAGCACCAACTACAACCCCGCCCTCAAGAGTCGAGTCACCATCTCAGTGGACGCGTCCGAGAACCAGTTCTCCCTGAGATTAAAGTCTCTGACCGCTGCGGACACGGCCACATATTTCTGT
>59_92
GGGGGGACCCTGTCCCTCACCTGCACTGTCTCTGGGGGCTCCATGACTAGTTCTTACTGGAATTGGATCCGGCAGACCCCCACGAGGGGACTGGAGTGGATTGGCTATATCTATTACGCTGGAAGCACCAACTACAACCCCGCCCTCAAGAGTCGAGTCACCATCTCAGTAGACACGTCCGAGAACCAGTTCTTTTTGAGGTTGAAGTCTCTGACCGCTGCGGACACGGCCACATATTTCTGT
>420_92
GGGGGGACCCTGTCCCTCACCTGCTCTGTCTCTGGGGGCTCCATGACTAGTTCTTACTGGAATTGGATCCGGCAGACCCCCACGAGGGGACTGGAGTGGATTGGCTATATCTATTACGCTGGAACCACCAGCTACAACCCCGCCCTCAAGAGTCGAGTCACCATCTCAGTAGACACGTCCGAGAACCAGTTTTCCCTGAGGTTGAAGTCTCTGACCGCTGCGGACACGGCCACATATTTCTGT
>221_53
TCGGAGACCCTGTCCCTCACCTGCAGTGTCTCTGGTGGCTCCATGGGTAGTTACTACTGGAGCTGGATCCGGCAGCCCCCAGGGAAGGGACTGGAGTGGATTGGGTATATGTATTACGCTGGGAGCACCAACTACAACCCCTCCCTCGAGAGTCGAGTCACCATATCAGTGGACACGTCCGAGAACCAATTCTCCCTGAAGGTGAGGTCTGTGACCCCTGCGGACACGGCCATATATTATTGT
>259_53
TCGGAGACCCTGTCCCTCACCTGCACTGTCTCTGGTGGCTCCATGAGTGGTTATTACTGGACCTGGATCCGGCAGACCCCCGCAAAGGGACTGGAATACATTGGCTATATCTATTACGCTGGAGACACCAACTATAATCCCTCCCTCAGGAGTCGAGTCACCATATCAGTGGACACGTCCGAGAACCAATTCTCCCTGAAACTGAGGTCTGTGACCGCTGCGGACACGGCCGTTTATTACTGT
>219_92
TCGGAGACCCTGTCCCTCACCTGCAGTGTCTCTGGTGGCTCCATGACTGCTTACTACTGGACTTGGCTCCGGCAGTCCCCAGGGAAGGGACTGGAATGGATTGCATATATCTATTATACTGGGGAAGCCCACTACAGTCCCTCCCTCAGGAATCGAGTCACCATTTCAGTGGACACGTCCGAGGACCAGTTCTCCCTGAGGCTGAGGTCTGTGACCGCCGCGGACACGGCCGTCTATTACTGT
>148_92
TCGGGGACCCTGTCCCTCACCTGCAGTGTCTCCGGTGTCTCTATGAGTGCTTATTATTGGAGTTGGATCCGGCTGCCCCCAGGTAAGGGGCTGGAGTGGATTGGATATATGTATTACGCTGGGAGCTCTAACTACAACCCGTCCCTCATGAGTCGAGTCACCATCGAAGTGGACACGTCCGAGGAGCAGTTCTCCCTGAAACTGAGGTCTCTGACCACTGCGGACACGGCCATTTATTACTGT
>56_53
TCGGAGACCCTGTCCCTCACGTGCACTGTCTCTGGTGGCTCCATGGCTGGTTATTACTGGAGTTGGATCCGGCAGCCCCCCGGGAAGGGACTGGAGTGGATTGGCTATATCTATCACGCTGGAGACACCAACTACAACCCCTCCCTTCAGAGTCGAGTCACCATATCAGTGGACACGTCCGAGAATCAATTTTCCCTGAGGCTGAGGTCTGTGACCGCTGCGGACACGGCCGTGTATTACTGT
>266_92
TCGGGGACCCTGTCCCTCACCTGCAGTGTCTCCGGTGTCTCTATGGCTGGTTACTACTGGAGCTGGATCCGGCAGTCCCCAGGGAAGGGCCTGGAGTGGGTTGGCTATATGTATTACGCTGGAAGCTCTAACTACAATCCTTCCCTCAAGAGTCGAGTCAGTATTGAGGTGGACACGTCCGAGGAGCAGTTCTCCCTGAAACTGAGGTCTGTGACCCCTTCTGACACGGCCGTCTACTACTGT
>349_53
TCGGAGACCCTGTCCCTCACCTGCACTGTCTCTGGTGGCTCCATGGGTGGTTACTACTGGAGCTGGATCCGACAGTCCCCCGGGAAGGGTCTGGAGTGGATTGGCTATGTCTATCACGCTGGAGACACCAACTACAACCCCTCCCTCAAGAGTCGAGTCACCATATCAGTGGACACGTCCGAGAACCAATTCTCCCTGAAACTGAGGTCTGTGACCGCTGCGGACACGGCCGTCTATTACTGT
>124_92
GGGGGGACCCTGTCCCTCACCTGCTCTGTCTCTGGGGGCTCCATGACTGCCTATTACTGGAACTGGATCCGGCAGACCCCCACGAGGGGACTGGAGTGGATTGGCTATATCTATTACGCTGGGACCACCAACTACAACCCCGCCCTCAAGAGTCGAGTCACCATCTCAGTAGACACGTCCGAGAACCAGTTCTCCCTGAGGTTGAAGTCTCTGACCGCTGCGGACACGGCCACATATTTCTGT
>396_92
CCGGAGACCCTGTCCCTCACCTGCACTGTCTCTGGTGGCTCCTTGGGTGGTTATTACTGGAGCTGGATCCGGCAGTCCTCCGAGAAGGGACTGGAGTGGATTGGCTATATCTTTCACACTGGAGAGACCCGCTACAACCCCTCCCTCCAGAGTCGAGTCACCATATCCGTGGACACATTCGAGAACCACTTCTCCCTGAGGCTGAGGTCTGTGACCGCTGCGGACACGGCCGTCTACTTCTGT
>65_53
TCGGAGACCCTGTCCCTCACCTGCACTCTCTCTGGTGTCTCCCTCAGTACTTACTACTGGAGCTGGATCCGGCAGCCCCCAGGGAAGGGACTGGAGTGGATTGGATATATGTACTACGCTGGGAGCAGCGACTACAACCCCTCCCTCAAGAGTCGAGTCACCATATCAGTGGACACGTCCGTCAATCAGTTCTCCCTGAAGCTGAGGTCTGTGAGCGCTGCGGACACGGGCCTCTATTACTGT
>165_53
TCGGAGACCCTGTCCCTCACCTGCAGTGTCTCTGGTGCCTCCATGGGTAGTTACTACTGGAGTTGGATCCGGCAGCCGCCAGGGAAGGGACTGGAGTGGATTGGGTATATGTATTACGCTGGGAGTTCCAACTACAATTCCTCCCTCAAGAGTCGAGTCACCATCTCAGTGGACACGTCCGCGGACCAGTTCTCGCTGAAACTGAGGTCTGTGACCGCTGCGGACACGGCCGTGTATTACTGT
>346_92
TCGGGGACGCTGTCCCTCACGTGCAGTGTCTCCGGTGTTTCCATGAGTGGTTATTACTGGAGCTGGATGCGGCAGCCCCCAGGGAAGGGGCTGGAGTGGATTGGGTATATGTACTACGCTGGGAGTTCTGACTACAATCCTTCCCTCAAGAGTCGAGTCACCATCGAAGTAGACACGTCCGAGGAGCAGTTCTCCCTGAAACTGAGGTCTGTGACCACTGCGGACACGGCCGTTTATTACTGT
>340_92
TCGGAGACCCTGTCCCTCAGCTGCAGTGTCTCTGGTGGCTCCATGACTAGTTATTACTGGAATTGGATGCGGCTGTCCCCCGGGAAGGGACTGGAGTGGATTGGATATATTTATTATACTGGAGAAACGCACTATAATCCGTCCCTCCAGAGTCGGCTCACCATTTCAGTGGACGCGCCCGCGAGTCAATTTTCTCTGAGGCTGAGGACTGTGACCGCTGCGGACACCGCCGTTTATTACTGT
>27_53
TCGGAGACCCTGTCCCTCACCTGCAGTGTCTCTGGTGCCTCCATGGGAAGTTACTACTGGAGCTGGATCCGGCAGCCCCCAGGAAAGGGACTGGAGTACATTGGCTATATGTATTACGCTGGGACAACCAACTACAACCCCTCCCTCGAGAGTCGAGTCACCATATCAGTGGACACGTCCGAGAACCAGTTCTCCCTGAGGCTGAGGTCTGTGACCGCTGCGGACACGGCCGTCTATTACTGT
>265_92
TCGGGGACCCTGTCCCTCACCTGCAGTGTCTCCGGTGTCTCTATGGCTGGTTACTACTGGAGCTGGATCCGGCAGCCCCCAGGGAAGGGGCTGGAGTGGATTGGCTACATGTATTACGCTGGGGGCTCTGACTACAATCCTTCCCTCAAGAGTCGAGTCACCGTTGAAGTGGACACGTCCGAGGAGCAGTTCTCCCTGAAACTGAGGTCTGTGACCACTGCTGACACGGCCGTTTATTACTGT
>386_53
TCGGAGACCCTGTCCCTCACTTGCAGTGTCTCTGGTGGCTCCATGACTAATTACTATTGGAGTTGGATCCGGCAGCCCCCAGGGAAGGGACTGGAATGGATTGGGTATATGTATTACGCTGGGGACACCAACTACAACCCCTCCCTCAAGAGTCGACTCACCATATCAGTGGACACGTCCGCGGACCAGTTCTCCCTGAGGCTTAGGTCTGTGACCGCTGCGGACACGGCCGTCTATTACTGT
>377_53
TCGGAGACCCTGTCCCTCACCTGCAGTGTCTCTGGTGGCTCCATGAGTAGTTACTACTGGAGTTGGATTCGGCAGCCCCCGGGGAAGGGACTGGAGTGGATCGGCTATATGTATTACGCTGGGAGCTCCAACTACAACCCCTCCCTCAAGAGTCGAGTCAGCATCTCAGTGGACACGTCCGAGGAGCAGTTTTCCCTGAAAGTGAGGTCTGTGACCGCTGCGGACACGGCCGTCTATTACTGT
>33_53
TCGGAGACCCTGTCCCTCACCTGCAGTGTCTCTGGTGTCTCCATGAATAATCACTACTGGAGCTGGATCCGGCAGTCCCCAGGGAAGGGACTGGAGTGGATTGGATATATGTATTATGCTGGGGACACCAGCTACAACCCCTCCCTCAAGAGTCGAGTCACCATCTCAGTGGACACGTCCGAGGACCAGTTCTCCCTGAGGCTGAGGTCTGTGACCGCTGCGGACACGGCCGTCTATTACTGT
>290_53
TCGGAGACCCTGTCCCTCACCTGCACTGTCTCTGGTGGCTCCATCAGTAGTTACTACTGGAGCTGGATCCGGCAGACCCCAGGGAAGGGACTGGAGTGGATAGGGCATATCTATTATAGTGGGAGCACGAACTACAACCCCTCCCTCACGAGTCGAGTCACCATATCAGTAGACACGTCCAAGAACCAGTTCTCCCTGAAGCTGAGCTCTGTGACCGCGGCGGACACGGCCGTCTATTACTGT
>415_144
TCGGGGACCTTGTCCCTCACTTGCACTGTCTCTGGTGGCTCCATGGGTGGCTATTACTGGAGCTGGATCCGGCAGTCCCCCGTGAAGGGACTGGAATGGATTGGCTATGTCTTTCACACCGGATACACCAACTACAGTCCGTCCCTGCAGAGTCGAGTCACCGTTTCAGTGGACACGTCCGAGAACACCTTCTCCCTGAGGCTGAGATCTGTGACCCCTGCGGACACAGCCGTCTATTACTGT
>231_53
TCGGAGACCCTGTCCCTCACCTGCACTGTCTCTGGTGGCTCCATGGGTGGCTATTACTGGAACTGGATCCGGCAGCCCCCCGGGAAGGGACTGGAGTGGATTGGCTATATCTATCACGCTGGAGACACCAACTACAATCCCTCCCTCAAGAGTCGAGTCACCATATCAGTGGACACGTCCGAGAACCAATTCTCCCTGAGGCTGAGGTCTGTGACCGCTGCGGACACGGCCGTGTATTACTGT
>201_92
GGGGGGACCCTGTCCCTCACCTGCACTGTCTCTGGGGGCTCCATGACTAGTTCTTACTGGAATTGGATCCGGCAGACCCCCACGAGGGGACTGGAGTGGATTGGCTATATTTATTACGCTGGCACCACCAACTACAACCCCGCCCTCAAGAGTCGAGTCACCATTTCAGTAGACACGTCCGAGAACCAGTTCTCCCTGAGGTTGAAGTCTCTGACCGCTGCGGACACGGCCACATATTTCTGT
>329_92
TCGGAGACTCTGTCCCTCAGTTGCACTGTCTCTGGTGGCTCCATGAGTCGTTCTTACTGGAGTTGGATCCGGCAGCCCCCCGGGAAGGGGCTGGAATGGATAGGCTATGTCTATCACACTGGAGAGACGCACTACAACCCCTCCCTGACGAGTCGACTCACCATTTCGGTGGACACGAGAGACAATCAACTCTCCTTGAGACTGAGGTCTATGACCGCTGCGGACACAGCCGTCTACTACTGT
>79_92
TCGGGGACCCTGTCCCTCACCTGCAGTGTCTCCGGTGTCTCTATGAGTGGTTATTACTGGAGCTGGATCCGGCAGCCCCCAGGGAAGGGGCTGGAGTGGATTGGGTATATGTACTACGCTGGGAGTTCTGACTACAATCCTTCCCTCAAGAGCCGAGTCTCCATCGAAGTGGACACGTCCGAGGAGCAGTTCTCCCTGAAACTCAGGTCTGTGACCACTGCGGACACGGCCGTTTATTACTGT
>75_92
TCGGGGACCCTGTCCCTCACCTGCAGTGTCTCCGGTGTCTCTATGGCTGGTTACTATTGGAGCTGGATCCGGCAGCCCCCAGGGAAGGGGCTGGAGTGGATTGGCTATATGTATTACGCTGGGAGCTCTAACTACAATCCCTCCCTCAAGAGTCGAGTCAGCATTGAAGTGGACACGTCCGAGGAGCAGTTCTCCCTGAAACTGAGGTCTGTGACCACTACTGACACGGCCGTCTATTACTGT
>51_92
TCGGGGACCCTGTCCCTCACCTGCAGTGTCTCCGGTGTCTCTATGAGTGGTTATTACTGGAGCTGGATCCGGCAGCCCCCAGGGAAGGGGCTGGAGTGGATTGGGTATATGTACTACGCTGGGAGTTCTGACTACAATCCTTCCCTCAAGAGTCGAGTCACCATCGAAGTGGACACGTCCGAGGACCAATTCTCCCTGAGACTGAGGTCTGTGACCACTGCGGACACGGCCGTTTATTACTGT
>432_53
TCGGAGACCCTGTCCCTCACCTGCAGTGTCTCTGGTGGGTCCATGAATAAATACTACTGGAGCTGGGTCCGCCAGCCCCCAGGGAAGGGACTGGAGTGGATTGGCTACATGTATTTCGCTGGGGACACCAACTACAACCCCTCCCTCAAGAGTCGAGTCACCATTTCAGTGGACACGTCCGAGGACCAGTTCTCCCTGAGGCTGAGGTCCGTGACCGCTGCGGACACGGCCGTCTATTACTGT
>100_53
TCGGAGACCCTGTCCCTCACCTGCACTGTATCGGGTGGCTCCATGAGTAGTTATTACTGGAGCTGGATCCGGCAGTCCCCCGGGAAGGGAATGGAGTGGATTGGCTATATCTATTACACTGGAGAGACCAACTACAACCCCTCCCTGAAGAGTCGAGTCATCATATCAGTGGACGCGTCCGAGAATCAATTCTCCCTGAAGATGAGGTCTGTGACCGCTGCGGACACGGCCGTATATTACTGT
>127_53
TCGGAGACCCTGTCCCTCACCTGCACTGTCTCTGGTGGCTCCATCAGTAGTGACTACTGGAGTTGGATCCGACAGCCCCCAGGGAAGGGACTGGAGTGGATTGGGTATATCTATTACGCTGGGAGCACCAACTACAACCCCTCCCTCAAGAGTCGAGTCACCATCTCAGTAGACACGTCCGAGAACCAGTTCTCCCTGAACCTGAGGTCTCTGACCGCTGCGGACACGGCCGTGTATTACTGT
>253_92
TCGGGGACCCTGTCCCTCACCTGCAGTGTCTCCGGTGTCTCTATGAGTGGTTATTACTGGAGCTGGATCCGACAGCCCCCAGGGAAGGGGCTGGAGTGGATTGGGTATATGTATTACGCTGGGAGCTCTAACTACAATCCCTCCCTCAAGAGTCGAGTCACCATCGAAGTGGACACGACCGAGGAGCAGTTCTCCCTGAAACTGAGGTCTGTGACCACTGCGGACACGGCCGCCTATTACTGT
>223_53
TGGGAGACCCTGGCCCTCACCTGCAGTGTCTCTGGTGGTTCCATGAGTAGTTACTACTGGAGCTGGATCCGGCAGCCCCCAGGAAAGGGACTGGAGTATATTGGGTATATGTACTACGCTGGGACCACCAACTACAACCCCTCCCTCGAGAGTCGAGTCACCATATCAGTGGACACCTCCGAGAACCAGTTCTCCCTGAGGCTGAGGTCGGTGACCGCTGCGGACACGGCCGTGTATTACTGT
>117_53
TCGGAGACCCTGTCCCTCACCTGCAATGTCTCTGGTGGCTCCATGACTGGTTACTGGTGGACCTGGATCCGGCAGCCCCCAGGAAAGGGACTGCAGTGGATTGGCTATGTCTATTACAATGGGAACGTCTACTATAATCCCTCCCTCAAGAGTCGAGTCACCATATCAATTGACACGCCCAGCAACCAACTCGCCCTGAGGCTGACCTCCGTGACCGCTGCGGACACGGCCGTTTATTACTGT
>26_53
TCGGAGACCCTGTCCCTCACCTGCACTGTCTCTGGTGGCTCCATCAGTAATTACTACTGGAACTGGATCCGGCAGCCCCCAGGGAAGGGACTGGAGTGGGTTGGATATATCTATTACAGTGGGAGCACCAACTATAACCCCTCCCTCAAGAGTCGAGCCACCATGTCAGTAGACACGTCCAAGAATCAGTTCTCCCTGAAGCTGAGGTCTGTGAGCGCTGCGGACACGGGCCTCTATTACTGT
>368_53
TCGGAGACCCTGTCCCTCACCTGCACTGTCTCTGGTGGCTCCATCAGTAGTCACTACTGGAGCTGGATCCGGCAGTCCCCCGTGAAGGGACTGGAGTGGATTGGCTATATCTATTACGCTGGAGACACCAACTACAACCCCTCCCTCGAGAGTCGCGTCACCGTATCAGTGGACACGTCCAAGAACCAATTCTCCCTGAAGCTGAGGTCTGTGACCGCTGCGGACACGGCCGTGTATTACTGT
>204_53
TCGGAGACCCTGTCCCTCACCTGCAGTGTCTCTGGTGGCTCCATGGGTAGTTACTACTGGAGTTGGATCCGGCAGTCCCCAGGGAAGGGACTGGAGTATATTGGATATATGTATTATGCTGGGACCACCGACTACAACCCCTCCCTCAGGAGTCGAGTCACCATATCAGTGGACACGTCCGAGAACAAGTTCTCCCTGAGGTTGAGGTCTGTCACCGCTGCGGACACGGCCGTCTATTACTGT
>428_144
GGGGGGACCCTGTCTCTCACCTGCACTGTCTCGGGGGGCTCCATGGCTACTTCTTACTGGAATTGGATCCGACAGACCCCCACGAGGGGACTGGAGTGGATTGGCTATGTCTATTACGCTGGAACCACCAACTACAACCCCGCCCTCAGCAATCGGGTCACCATCTCAGTGGACTCGTCCGAGNNNAAGTTCTCTCTAAGATTGAAGTCTCTGACCGCTGCGGACACGGCCACATATTTCTGT
>382_92
TCGGAGACCCTGTCCCTCACCTGCACTGTCTCTGGTGGCTCCATCAGTACTTACTACTGGAGCTGGATCCGGCAGTCCCCAGGGAAGGGGCTGGAGTGGATTGGGTATATGTATTACGCTGGGAGCTCTAACTACAATCCCTCCCTCAAGAGTCGAGTCACCATCGAAGTGGACACGTCCGAGGAGCAGTTCTCCCTGAAACTGAGGTCTGTGACCACTGCGGACACGGCCCTTTATTACTGT
>243_92
GGGGGGACCCTGTCCCTCACCTGCTCTGTCTCTGGGGGCTCCATGACTAGTTCTTACTGGAATTGGATCCGACAGACCCCCACGAGGGGACTGGAGTGGCTTGGCTATTCCTATTACGCTGGAACCACCAGCTACAACCCCGCCCTCAAGAGTCGAGTCACCATCTCAGTAGACACGTCCGAGAACCAGTTTTCCCTGAGGTTGAAGTCTCTGACCGCTGCGGACACGGCCACATATTTCTGT
>228_92
TCGGAGACCCTGTCCCTCACTTGCACTGTCTCTGGCGGCTCCATGACTGGCTTCTACTGGAATTGGATCCGGCAGACCCCCACGAGGGGACTGGAGTGGATTGGCTATATCTATTACGCTGGAACCACCAACTACAACCCCGCCCTCAAGAGTCGAGTCACCATCTCAGTGGACACGTCCGAGAACCAGTTCTCCCTGAGGTTGAAGTCTCTGACCGCTGCGGACACGGCCACATATTTCTGT
>17_53
TCGGAGACACTGTCCCTCACCTGCGCTGTCTCTGGTGGCTCCATGAGTAGTCACTACTGGAGCTGGATCCGGCAGTCCCCAGGGAAGGGACTGGAGTGGATTGGGTACATCTATTACGCTGGGGATACCAGCTACAATCCCTCCCTCAAGAGTCGAGTCACCATATCAGTGGACACGTCCGAGGACCAGTTCTCCCTGAGGCTGAGGTCTGTCACCGCTGCGGACACGGCCGTCTATTACTGT
>439_92
TCGGAGACCCTGTCCCTCACCTGCACTGTCTCTGGTGGCTCCATGGGTGGATATTACTGGAGCTGGATCCGGCAGTCCTCCGAGAAGGGACTGGAGTGGATTGGCTATATCTATCACACTGGAGAGACCCACTACAACCCCTCCCTCCAGAGTCGAGTCTTCATATCTGTGGACACATTCGAGAACCAATTCTCCCTGAGGCTGAGGTCTGTGACCGCTGCGGACACGGCCGTGTATTTCTGT
>408_92
TCGGAGACCCTGTCCCTCACCTGCTCTGTCTCTGGTGGCTCCTTGGGTGGTTATTACTGGAGCTGGATCCGGCAGTCCTCCGAGAAGGGACTGGAGTGGATTGGCTATATCTTTCACACTGGAGAGACCCGCTACAACCCCTCCCTCCAGAGTCGAGTCACCATATCCGCGGACACATTCGAGAACCACTTCTCCCTGAGGCTGAGGTCTGTGACCGCTGCGGACACGGCCGTCTACTTCTGT
>13_53
TCGGAGACCCTGTCCCTCACCTGCAGTGTCTCTGGTGGCTCCATGAGTAATCACTACTGGAGCTGGATCCGGCAGTCCCCAGGGAGGGGACTGGAATGGATTGGATATATGTATTACGCTGGGGACACCAGCTACAACCCCTCCCTCAAGAGTCGAGTCACCATATCAGTGGACACGTCCGAGGACCAGTTCTCCCTGAGGCTGAGGTCTATGACCGCTGCGGACACGGCCGTCTATTACTGT
>32_53
TCGGAGACCCTGTCCCTCACCTGCAGTGTCTCTGGTGGCTCCATGAGTAGTCACTACTGGAGTTGGATTCGGCAGCCCCCAGGGAAGGGATTGGAGTGGATTGGGTATATGTATTACGCTGGCAGCTCCAACTACAATGCCTCCCTCAAGAGTCGAGTCACCATCTCAGTGGACACGTCCGAGGAGGAGTTCTCCCTGAAACTGAGGTCTGTGACCGCTGCGGACACGGCCGTGTATTACTGT
>247_144
TCGGGGACCCTGTCCCTCACCTGCACTGTCTCTGGTGGCTCCATGGGTGGTTATTACTGGAGTTGGCTCCGTCACTCCCCCGCGAGGGGCCTCGAATTCGTTGGTTATATCTATCACGCTGGAGACACCAGTTACAACCCCTCCCTCCAGAGTCGAGCCTTCATCTCCGTGGACACGTCGCAGAACCAATTCTCTCTGAAATTGAGGTCTGCGACCGCTGCGGACACGGCCGTCTATTACTGT
>450_53
TCGGAGACCCTGTCCCTCACCTGCAGTGTCTCTGGTGACTCCATGGGTGGATATTACTGGAGCTGGATCCGGCAGCCCCCAGGGAAGGGACTGGAATATATGGGGTATATGTATTACGCTGGGACTACCGACTACAACCCCTCCCTCAAGAGTCGAGTCACCATATCAGTGGACACGTCCGAGAACAAGTTCTCCCTGAGACTGAGGTCTGTGACCGCTGCGGACACGGCCGTTTATTACTGT
>154_92
TCACAGACCCTGTCCCTCACCTGCACTGTCTCTGGGGGCTCCATGACTAATTCTTACTGGAATTGGATCCGTCAGACCCCCACGAGGGGACTGGAGTGGATTGGCTATATCTATTACACTGGAACCACCAACTACAGCCCCGCCCTCAAGAGTCGAGTCACCATCTCAGTAGACACGTCCGAGAACCAGTTCTCCCTGAGGTTGAAGTCTCTGACCGCTGCGGACACGGCCACATATTTCTGT
>366_144
TCGGAGACCCTGACCCTCTCCTGCAGTGTATCTGGTCTCTACATGGGTAATTACTATTGGAGTTGGATCCGGCAGCCCCCAGGGAGGGGACTGGAGTACATTGGATACATGTATTACGCTGGGACCACCAACTATAACCCCTCCCTCACGGGTCGAGTCACCATTTCCGTGGACACGTCCACGAATCAGTTCTCCCTGCGACTGAGGTCTTTGACGCCTGCAGACACGGCCGTATATTTCTGT
>307_53
TCGGAGACCCTGTCCCTCACCTGCACTGTCTCTGGTGGCTCCATGAGTAGTAATTACTGGAGCTGGATCCGGCAGCCCCCCGGGAAGGGACTGGAGTGGATTGGCTATATCTATTACACTGGAGAAACCAACTACAACCCCTCCCTCAAGAGTCGAGTCACCATATCAGTGGACACGTCCGAGAACCAATTCTCCCTGCAGCTGAGGTCTGTGACCGCTGCGGACACGGCCATTTATTACTGT
>252_53
TCGGAGACCCTGTCCCTAACCTGTACTGTTTCTGGTGGCTCCTTCACTACTCACTACTGGACTTGGATTCGGCAGCCCCCAGGGAAGGGACTGGAGTGGATTGGCAATATCTATTACGGGGGAAGCACCAGTTACAATGCCTCCCTCAGGAGTCGAGTCACCATATCAATGGACACGTCCAAGACCCAGTTTTCCCTGACGCTCATCTCTGTGACCGGTGCGGACACGGCCGTGTATTACTGT
>205_53
TCGGAGACCCTGTCCCTCACCTGCAGTGTCTCTGGTGCCTCCATGGGTAGTTACTACTGGAGTTGGATCCGGCAGTCCCCAGGGAAGGGACTGGAATATATTGGGTATATGTATTACGCTGGGAGCACCAACTACAACCCCTCCCTCAAGAGTCGAGTCACCATATCAGTGGACACGTCCGCGAACCAGTTCTCCCTGAAACTGAGGTCTGTGACCGCTGCGGACACGGCCATATATTACTGT
>133_53
TCGGAGACCCTGTCCCTCACCTGCACTGTCTCTGGTGGCCCCATCAGTAGTCACTACTGGAGCTGGATCCGGCAGCCCCCAGGGAAGGGACTGGAGTGGATTGGCTATATCTATTACACTGGAGAAACACACTACAACCCCTCCCTCCAGAGTCGTATCACCATATCGGTGGACTCGCCCGAGAACCAATTCTCCCTGAAGCTGAGGTCTGTGACCGCTGCGGACACGGCCGTCTATTACTGT
>303_144
TCGGAGACCCTGTCCCTCACCTGCTCTGTCTCTGGTGGCTCCATGGGTGGTTATTACTGGACGTGGATCCGCCAGTCCCCCGGGAAGGGTCTGGAATGGATTGGCCATGTCTTTCACACTGGATACGCCCAGTACAACCCCTCCCTCCAGAGTCGACTCATCATATCAGTGGACACGTCCGCGAACCAATTCTCCCTGAGATTGAGGTCTGTGACCGCTGCGGACACGGCCTTATATTTCTGT
>188_92
GGGGGGACCCTGTCCCTCACCTGCACTGTCTCTGGGGGCTCCATGACTAGTTCTTACTGGAATTGGATCCGGCAGACCCCCACGAGGGGACTGGAGTGGATTGGCTATATCTATTACGCTGGAACCACCAACTACAACCCCGCCCTCAAGAGTCGAGTCACCATCTCAGTAGACACGTCCGAGAACCAGTTCTCCCTGAGGTTGAAGTCTCTGACCGCTGCGGACACGGCCACATATTTCTGT
>66_92
GGGGGGACCCTGTCCCTCACCTGCACTGTCTCTGGGGGCTCCATGACTAGTTCTTACTGGAATTGGATCCGGCAGACCCCCACGAGGGGACTGGAGTGGATTGGCTATATCTATTACGCCGGAACCACCAACTACAACCCCGCCCTCAAGAGTCGAGTCACCATCTCAGTAGACACGTCCGAGAACCAGTTCTCCCTGAGGTTGAGGTCTCTGACCGCTGCGGACACGGCCACATATTTCTGT
>105_53
TCGGAGACCCTGTCCCTCACCTGCAGTGTCTCTGGTGGCTCCATGAGCAGCTACTATTGGAGCTGGATCCGGCAGCCCCCAGGCAAGGGACTGGAGTACATTGGGTATATGTATTACGCTGGGACAACCAACTACAACCCCTCCCTCAACAGTCGAGTCACCATCTCAGTGGACACGTCCGAGGACCAGTTCTCCCTGAAGCTGAGGTCTGTGACCGCTGCGGACACGGCCGTGTATTACTGT
>98_53
TCGGAGACCCTGTCCCTCACCTGCAGTGTCTCTGGTGCCTCCATGGGAAGTTACTACTGGAGCTGGATCCGGCAGCCCCCAGGAAAGGGACTGGAGTACATTGGCTATATGTATTACGCTGGGACAACCAACTACAACCCCTCCCTCGAGAGTCGAGTCACCATATCAGTGGACACGTCCGAGAACCAGTTCTCCCTGAGGCTGAGGTCTGTGACCGCTGCGGACACGGCCGTCTATTACTGT
>319_53
TCGGAGACCCTGTCCCTCACCTGCAGTGTCTCTAGTGACTCCATAATTAATTATTACTGGAGCTGGATCCGGCAGCCCCCAGGGAGGGGACTGGAATGGATTGGGTATGTCCATTACGGTGGGAGCACCAACTACAATCCCTCCCTCAAGAGTCGAGTCAACATTTTACTTNNNGTCTCCGACAACCAGTTCTCCCTGAAGTTGAGGTCTGTGACCGCTGCGGACACGGCCGTCTATTACTGT
>333_92
TCGGAGACCCTGTCCCTCACCTGCACTGTCTCTGGTGGCTCCATGGGTGGGTCTTACTGGAGCTGGATCCGGCAGTCCTCCGAGAAGGGACTGGAGTGGATTGGCTATATCTATCACACTGGAGAGACCCACTACAACCCCTCCCTCCAGAGTCGAGTCACCATATCAGTGGACACATTCGAGAACCAATTCTCCCTGAGGCTGAGGTCTGTGACCGCTGCGGACACGGCCGTGTATTTCTGT
>199_53
TCGGAGACCCTGTCCCTCACCTGCACTGTCTCTGGTGGCTCCATCAGTAGTTACTACTGGAGCTGGATCCGGCAGCCCCCAGGGAAGGGACTGGAGTGGATTGGGAATATCTATTACAGTGGGAGCACCAACTACAATCCCTCCCTCAGGAGTCGAGTGACCATATTAGTAGACACGTCCAAGAACCAGCTCTCCCTGGAGCTGAGCTCTGTGACCGCTGCGGACACGGCCGTGTATTATTGT
>390_53
TCGGAGACCCTGTCCCTCTCATGCACTGTCTCTGGTGGCTCCATTAGGAGTTACTACTGGAGCTGGATCCGGCAGCCCCCAGGCAAGGGACTGGAGTACATTGGGTATATGTATTACGCTGGGACAACCAACTACAACCCCTCCCTCAACAGTCGAGTCACCATCTCAGTGGACACGTCCGAGGACCAGTTCTCCCTGAAGCTGAGGTCTGTGACCGCTGCGGACACGGCCGTGTATTACTGT
>310_53
TCGGAGACACTGTCCCTCACCTGCGCTGTCTCTGGTGGCTCCATGAGTAGTCACTACTGGAGCTGGATCCGGCAGTCCCCAGGGAAGGGACTGGAGTGGATTGGGTACATCTATTACGCTGGGGATACCAGCTACAATCCCTCCCTCAAGAGTCGAGTCACCATATCAGTGGACACGTCCGAGGACCAGTTCTCCCTGAGGCTGAGGTCTGTCACCGCTGCGGACACGGCCGTCTATTACTGT
>214_144
GGGGGGACCCTGTCCCTCACCTGCACTGTCTCTGGAGTCTCCATGGCTACTTCTTACTGGAATTGGATCCGGCAGACCCCCACGAGGGGACTGGAGTGGATTGGATATGTCTATTATGCTGGAACCACCAACTACAACCCCGCCCTCAACAATCGGGTCACCATCTCAGTGGACACGTCCGAGNNNAAGTTCTCACTTAGATTGAAGTCTCTGACCGCTGCGGACACGGCCACATATTTCTGT
>122_53
TCGGAGACCCTGTCCCTCACCTGCACTGTCTCTGGTGGCTCCATGAGTAGTCACTACTGGAGCTGGATCCGGCAGTCCCCAGGGAAGGGACTGGAGTGGATTGGGTACATCTATTACGCTGGGGATACCAGCTACAATCCCTCCCTCAAGAGTCGAGTCACCATATCAGTGGACACGTCCGAGGACCAGTTCTCCCTGAGGCTGAGGTCTGTCACCGCTGCGGACACGGCCGTCTATTACTGT
>362_92
GGGGGGACCCTGTCCCTCACCTGCACTGTCTCTGGGGGCTCCATGGGTAATTCCTACTGGAATTGGATCCGGCAGACCCCCACGAGGGGACTGGAGTGGATTGGCTATATCTATTACGCTGGAACCACCAACTACAACCCCGCCCTCAAGAGTCGAGTCACCATCTCAATAGACACGTCCGAGAACCAGTTCTCCCTGAGGTTGAAGTCTCTGACCGCTGCGGACACGGCCACATATTTCTGT
>35_53
TCGGAGACCCTGTCCCTCACCTGCACTGTCTCTGGTGGCTCCATGAGTAGTTATTACTGGAGCTGGATCCGGCAGACCCCCGGGAAGGGACTGGAGTGGATTGGCTATATCTATTACGCTGGAGACACCAACTACAACCCCTCCCTCGAAAGTCGACTCACCATTTCGGTGGACACGTCCGAGAATCAATTCTCCCTGAAGCTGAGATCTGTGACCGCTGCGGACACGGCCGTCTATTACTGT
>233_92
TCGGAGACCCTGTCCCTCACCTGCACTGTCTCTGGTGGCTCCATGAATGGCTACTACTGGACTTGGATCCGGCAGTCCCCCGGAAAGGGACTGGAGTGGATTGGATATATCTTTTACAGTGGGAGCACCAACTACAATCCCTCCCTCAAGAGTCGAGTCACCGTCGAAGTGGACACGTCCGAGGAGCAGTTCTCCCTGAAACTGAGGTCTGTGACCACTGCGGACACGGCCGTTTATTACTGT
>47_53
TCGGAGACACTGTCCCTCACCTGCACTGTCTCTGGTGGCTCCATGAGTAGTCACTACTGGAGCTGGATCCGGCAGTCCCCAGGGAAGGGACTGGAGTGGATTGGGTACATCTATTACGCTGGGGATACCAGCTACAATCCCTCCCTCAAGAGTCGAGTCACCATATCAGTGGACACGTCCGAGGACCAGTTCTCCCTGAGGCTGAGGTCTGTCACCGCTGCGGACACGGCCGTCTATTACTGT
>427_53
TCGGAGACCCTGTCCCTCACCTGCACTGTCTCTGGTGGCTCCATCGGTACTTACTACTGGAGCTGGATCCGGCAGCCCCCAGGGAAGGGACTGGAGTGGATTGGCTATATCTATCACGCTGGAGACACCAACTACAATCCCTCCCTCAAGAGCCGAGTCACCATATCAGTGGACACGTCCGAGAACCAATTCTCCCTGAGGCTGAGGTCTGTGACCGCTGCGGACACGGCCGTGTATTACTGT
>49_53
TCGGAGACCCTGTCCCTCACCTGCAGTGTCTCTGGTGGCTCCATGGGTGGTTACTACTGGAGCTGGATCCGGCAGCCCCCTGGGAAGGGACTGGAGTGGATTGGCTATATGTATTACGCTGGGGACACCAACTACAACCCGTCCCTCAAGAGTCGAGTCACCATATCAGTGGACACGACCGAGGACCAGTTCTCCCTGAGGCTGAGGTCTGTGACCCCTGCGGACACGGCCGTCTATTACTGT
>444_53
TCGGAGACCCTGTCCCTCACCTGCAGTGTCTCTGGTGGCTCCATGAGCAGCTACTATTGGAGCTGGATCCGGCAGCCCCCAGGCAAGGGACTGGAGTACATTGGGTATATGTATTACGCTGGGACAACCAACTACAACCCCTCCCTCAACAGTCGAGTCACCATCTCAGTGGACACGTCCGAGGACCAGTTCTCCCTGAAGCTGAGGTCTGTGACCGCTGCGGACACGGCCGTGTATTACTGT
>273_92
GGGGGGACCCTGTCCCTCACCTGCACTGTCTCTGGGGGCTCCATGACTAGTTCTTACTGGAATTGGATCCGGCAGACCCCCACGAGGGGACTGGAGTGGATTGGCTATATCTATTACGCTGGAACCACCAACTACAACCCCGCCCTCAAGAGTCGAGTCACCATCTCAGTAGACACGTCCGAGAACCAGTTCTCCCTGAGGTTGAAGTCTCTGACCGCCGCGGACACGGCCACATATTTCTGT
>95_92
TCGGGGACCCTGTCCCTCACCTGCAGTGTCTCCGGTGTCTCTATGGCTGATTTCTACTGGAGCTGGATGCGGCAGCCCCCAGGGAAGGGGCTGGAGTGGATTGGGTATATGTACTACGCTGGGAGTTCTAATTACAATCCTTCCCTCGAGAGTCGAGTCACCATCGAAGTGGACACGTCCGAGGAGAAATTCTCCCTGAAAGTGAGGTCTGTGACCACTGCGGACACGGCCCTTTATTACTGT
>272_92
GGGGGGACCCTGTCCCTCACCTGCACTGTCTCTGGGGGCTCCATGACTAGTTCTTACTGGAATTGGATCCGGCAGACCCCCACGAGGGGACTGGAGTGGATTGGCTATATCTATTACGCTGGAACCACCAACTACAACCCCGCCCTCAAGAGTCGAGTCACCATCTCAATAGACCCGTCCGAGAACCAGTTCTCCCTGAGGTTGAAGTCTCTGACCGCTGCGGACACGGCCACATATTTCTGT
>194_53
TCGGAGACCCTGTCCCTCACCTGCACTGTCTCTGGTGGCTCCCTGAGTGGTTATTACTGGAGTTGGATCCGGCAGCCCCCCGGGAAGGGCCTGGAATACATTGGCTATATCTATCACACTGGAGAGACCAACTACAACCCCTCCCTCAAGAGTCGAGTCACCATTTCAGTGGACACGTCCGAGAACCAATTCTCCCTGAGGCTGAGGTCTGTGACCGCTGCGGACACGGCCACTTATTACTGT
>134_92
GGGGGGACCCTGTCCCTCACCTGCTCTGTCTCTGGGGGCTCCATGACTAGTTCTTACTGGAATTGGATCCGGCAGACCCCCACGAGGGGACTGGAGTGGATTGGCTATATCTATTACGCTGGAACCACCGGCTACAACCCCGCCCTCAAGAGTCGAGTCACCATCTCAGTAGACACGTCCGAGAACCAGTTTTCCCTGAGGTTGAAGTCTCTGACCGCTGCGGACACGGCCACATATTTCTGT
>313_144
GGGGGGACCCTGTCCCTCACCTGCAGTGTCTCTGGGGGCTCTTTGGCCTCTTCTTACTGGAATTGGATTCGCCAGACCCCCACGGGGGGACTGGAGTGGCTCGGCTATGTCTATCACGCTGGGACCACCAACTACAATCCCGCCCTCAAGAGTCGAGTCACCATCTCAGTAGACACGTCCNNNGACCAGTTTTCCCTGAGGTTGAAGTCTCTGACCGCTGCGGACACGGCCACATATTTCTGT
>448_144
TCGGAGACCCTGTCCCTCACCTGCACTGTCTCTGGTGGCTCCATGGGTGGGACTTATTGGAGTTGGCTGCGCCTGTCCCCCGGGAAGGGACTGGAATGGATTGGCTATGTCTTTCATACTGGATACACCAATTACAGTCCCTCCCTGAAGGGTCGAGTCTCTATATCAGTGGACACGTCCGAGGACCAGTTCTCCCTGAGACTGAGGTCTGTGACCGCTGCGGACACGGCCGTCTATTTTTGT
>103_53
TCGGAGACCCTGTCCCTCACCTGCAGTGTCTCTGGTGGCTACATGGGTAATTACTACTGGAGTTGGATCCGGCTGCCCCCAGGGAAGGGACTGGAGTACATTGGATATATGTATTATGCTGGGACCACCAACTACAACCCCTCCCTCAAGAGTCGAGTCACCATATCGGTGGACACGTCCCAGAACCAGTTCTCCCTGAAGTTGAGGTCCGTGACCGCTGCGGACACGGCCGTCTATTACTGT
>76_92
TCGGGGACCCTGTCCCTCACCTGCAGTGTCTCCGGTGTCTCTATGAGTGGTTATTACTGGAGCTGGATCCGGCAGCCCCCAGGGAAGGGGCTGGAGTGGATTGGGTATATGTACTACACTGGGAGTTCTGACTACAATCCTTCCCTCAAGAGCCGAGTCACCATCGAAGTGGACACGTCCGAGGAGCAGTTCTCCCTGAAACTGAGGTCTGTGAGCACTGCGGACGCGGCCGTTTATTACTGT
>423_92
TCGGGGACCCTGTCCCTCACCTGCAGTGTGTCCGGTGTCTCTATGAGTGCCTACTACTGGAGCTGGATCCGGCAGCCCCCAGGGAAGGGGCTGGAGTGGATTGGGTATATGTATTACGCTGGCAGCTCTAACTACAGTCCCTCCCTCAAGAGTCGCGTCACCATCGAAGTGGACACGTCCGAGGAGCAGTTCTCCCTGAAACTGAGGTCTGTGACCACTGCGGACACGGCCGTTTATTACTGT
>174_92
TCGGGGACCCTGTCCCTCACCTGCAGTGTCTCCGGTGTCTCTATGAGTGGTTATTACTGGAGCTGGATCCGACAGCCCCCAGGGAAGGGGCTGGAGTGGATTGGGTATATGTATTACGCTGGGACCTCTAACTACAATCCCTCCCTCAAGAGTCGAGTCACCATCGAAGTGGACACGACCGAGGAGCAGTTCTCCCTGAAACTGAGGTCTGTGACCACTGCGGACACGGCCGCCTATTACTGT
>160_53
TCGGAGACCCTGTCCCTCACCTGCAGTGTCTCTGGTGGCTCCATGAGTAATCACTACTGGAGCTGGATCCGGCAGTCCCCAGGGAGGGGACTGGAATGGATTGGATATATGTATTACGCTGGGGACACCAGCTACAACCCCTCCCTCAAGAGTCGAGTCACCATATCAGTGGACACGTCCGAGGACCAGTTCTCCCTGAGGCTGAGGTCTATGACCGCTGCGGACACGGCCGTCTATTACTGT
>118_53
TCGGAGACCCTGTCCCTCACCTGCACTGTCTCTGGTGGCTCCATGGGTGGTTATTACTGGAGCTGGATTCGACAGACCCCCGGGAAGGGGCTGGAGTGGATTGGTTATATCTATCACGCTGGAGACACCAACTATAACCCCTCCCTCAAGAGTCGAGTCACCATATCAGTGGACACGTCCGAGAACCAATTCTCCCTGAAGCTGAGGTCTGTGACCGCTGCGGACACGGCCGTGTATTACTGT
>70_92
TCGGGGACCCTGTCCCTCACCTGCAGTGTCTCCGGTGTCTCTATGAGTGCTTACTACTGGAGCTGGATCCGGCAGTCCCCAGGGAAGGGGCTGGAGTGGATTGGCTATATGTATTACGCTGGGAGCTCTAACTACAATCCCTCCCTCAAGAGTCGAGTCACCGTCGAAGTGGACACGTCCGAGGAGCAGTTCTCCCTGAAACTGAGGTCTGTGACCACTGCGGACACGGCCGTTTATTACTGT
>363_92
GGGGGGACCCTGTCCCTCACCTGCACTGTCTCGGGGGGCTCCATGACTACTTCTTACTGGAATTGGATCCGGCAGACCCCCACGAGGGGACTGGAGTGGATTGGCTATATCTATTACGCTGGAACCACCAACTACAATCCCGCCCTCAAGAGTCGAGTCACCATCTCAGTCGACACGTCCGAGAACCAGTTCTCCCTGAGGTTGAGGTCTCTGACCGCTGCGGACACGGCCACATATTTCTGT
>23_92
TCGGGGACCCTGTCCCTCACCTGCAGTGTCTCCGGTGTCTCTATGAGTGGTTACTACTGGAGTTGGATCCGGCAGCCCCCAGGGAAGGGGCTGGAGTGGATTGGCTATATGTATTACGCTGGGAGCTCTAACTACAATCCCTCCCTCAAGAGTCGAGTCACCATCGAAGTGGACACGTCCGAGGAGCAGTTCTCCCTTAAAGTGAGGTCTGTGACCACTGCGGACACGGCCGTTTATTACTGT
>257_53
TCGGAGACCCTGTCCCTCACCTGCAGTGTCTCTGGTGGCTCCATGAGTAATCACTACTGGAGCTGGATCCGGCAGTCCCCAGGGAGGGGACTGGAATGGATTGGATATATGTATTACGCTGGGGACACCAGCTACAACCCCTCCCTCAAGAGTCGAGTCACCATATCAGTGGACACGTCCGAGGACCAGTTCTCCCTGAGGCTGAGGTCTGTGACCGCTGCGGACACGGCCGTCTATTACTGT
>288_92
TCGGCGACCCTGTCCCTCACATGCAGTGTCTCCGGTGTCTCTATGGGTGGTTACTACTGGAGCTGGATCCGGCAGCCCCCAGGGAAGGGGCTGGAGTGGGTTGGCTATATGTATTACGCTGGGAGCTCTAACTACAATCCCTCCCTCGAGAGTCGAGTCACCATCGAAGTGGACACGTCCGAGGAGCAGTTCTCCCTGAAACTGAGGTCTGTGACCACTGCGGACACGGCCCTTTATTTCTGT
>225_53
TCGGAGACTCTGTCCCTCACGTGCACTGTCTCTGGTGGCTCCATGGCTGGTTATTACTGGAGTTGGATCCGGCAGCCCCCCGGGAAGGGACTGGAGTGGATTGGCTATATCTATCACGCTGGAGACACCAACTACAACCCCTCCCTTCAGAGTCGAGTCACCATATCAGTGGACACGTCCGAGAATCAATTTTCCCTGAGGCTGAGGTCTGTGACCGCTGCGGACACGGCCGTGTATTACTGT
>170_92
GGGGGGACCCTGTCCCTCACCTGCACTGTCTCTGGGGGCTCCATGACTAGTTCTTACTGGAATTGGATCCGCCAGACCCCCACGAGGGGACTGGAGTGGATTGGCTATATCTATTACGCTGGAACCACCAACTACAACCCCGCCCTCAAGAGTCGAGTCACCATCTCAGTAGACACGTCCGAGAACCAGTTCTCCCTGAGGTTGAAGTCTCTGACCGCTGCGGACACGGCCACATATTTCTGT
>24_53
TCGGAGACCCTGTCCCTCACCTGCAGTGTCTCTGGTGGCTCCATGAGCAGCTACTATTGGAGCTGGATCCGGCAGCCCCCAGGCAAGGGACTGGAGTACATTGGGTATATGTATTACGCTGGGACAACCAACTACAACCCCTCCCTCAACAGTCGAGTCACCATCTCAGTGGACACGTCCGAGGACCAGTTCTCCCTGAAGCTGAGGTCTGTGACCGCTGCGGACACGGCCGTGTATTACTGT
>296_92
GGGGGGACCCTGTCCCTCACCTGCACTGTCTCTGGGGGCTCCATGACTAGTTCTTACTGGAATTGGATTCGGCAGACCCCCACGAGGGGACTGGAGTGGATTGGCTATATCTATTACACTGGAAGCACCAACTACAACCCCGCCCTTAAGAGTCGAGTCACCATCTCAGTGGACGCGTCCGAGAACCAGTTCTCCCTGAGATTAAAGTCTCTGACCGCTGCGGACACGGCCACATATTTCTGT
>189_53
TCGGAGACCCTGTCCCTCACCTGCAGTGTCTCTGGAGGCTCCATGGGTGGTTACTACTGGAGCTGGATCAGGCAGCCCCCAGGGAAGGGACTGGAATACATTGGCTATATGTATTACGCTGGGACTACCGACTACAACCCCTCCCTCAAGGGTCGAGTCACCATTTCAGTGGACACGTCCGCGAAGCAGTTCTCCCTGAGGCTGCGGTCCGTGACCGCTGCAGACACGGCCGTTTATTACTGT
>89_92
GGGGGGACCCTGTCCCTCACCTGCACTGTCTCTGGGGGCTCCATGACTAGTTCTTACTGGAATTGGATCCGGCAGACCCCCACGAGGGGACTGGAGTGGATTGGCTATATCTATTACGCGGGAACCACCAACTACAACCCCGCCCTCAAGAGTCGAGTCACCATCTCAGTAGACACGTCCGAGAATCAGTTCTCCCTGAGGTTGAAGTCTCTGACCGCTGCGGACACGGCCACATATTTCTGT
>113_53
TCGGAGACCCTGTCCCTCACCTGCAGTGTCTCTGGTGCCTCCATGAGTAGTTACTACTGGAGCTGGATCCGGCAGCCCCCAGGGAAGGGAATGGAGTGGATTGGGTATATGTACTACGCTGGGACCACCAACTACAACCCCTCCCTCCAGAATCGAGTCACCATATCAGTAGACACGTCCGAGGACCAGTTTTCCCTGAACCTGAGGTCTGTGACCGCTGCGGACACGGCCGTTTATTACTGT
>197_92
TCGGGGACCCTGTCCCTCACCTGTTCTGTTTCTGTTGGCTCAATGGCTGATTATTACTGGAGCTGGGTCCGGCAGGCCCCCGGAAAGGGACTGGAATACATCGGCTATATGTATTATGCTGGGACCACCGACTACAACCCCTCCCTCAAGAGTCGAGTCTCGATATCAGTAGATACGTCCGAGAACCAGTTCTCCCTGAGGCTGAGGTCTGTGAGCGCTGCGGACACGGCCGTCTACTATTGT
>258_53
TCGGAGACCCTGTCCCTCACCTGCACTGTCGCTAGTGACTCCATCATTAATTATTACTGGAGCTGGATCCGGCAGCCCCCAGGGAGGGGCCTGGAGTTCATTGGCTATGTCCATTATAGTGGGAGCACCAACTACAACCCCTCCCTCAAGAGTCGAGCCTTCATTTCACTAGACGTGGCCGAAAACCAGTTCTCCCTGAAGCTGAGGTCTGTGACCGCTGCGGACACGGCCGTATATTACTGT
>137_144
TCACAGACCCTGTCCCTCACCTGCTCTGTCTCTGGTGGCTCCATGGGTGGTTATTACTGGACGTGGATCCGCCAGTCCCCCGGGAAGGGTCTGGAATGGATTGGCCATGTCTTTCACACTGGATACGCCCAGTACAACCCCTCCCTCCAGAGTCGACTCATCATATCAGTGGACACGTCCGCGAACCAATTCTCCCTGAGATTGAGGTCTGTGACCGCTGCGGACACGGCCTTATATTTCTGT
>276_53
TCGGAGACCCTGTCCCTCACCTGCACTGTCTCTGGTGGCTCCATGAATAAATATTACTGGAGCTGGATCCGGCAGCCCCCAGGGAAGGGACTGGAATGGATTGGGTATATGTTTTACGCTGGGGACACCAACTACAACCCCTCCCTCAAGAGTCGAGTCACCATATCAGTGGACACATCCGAGGACCAGTTCTCCCTGAGGCTGAGGTCTGTGACCGCTGCGGACACGGCCGTCTATTACTGT
>433_92
TCGGAGACCCTGTCCCTCACCTGCTCTGTCTCTGGTGGCTCCTTGGGTGGTTATTACTGGAGCTGGATCCGGCAGTCCTCCGAGAAGGGACTGGAGTGGATTGGCTATATCTTTCACACTGGAGAGACCCGCTACAACCCCTCCCTCCAGAGTCGAGTCACCATATCCGTGGACACATTCGAGAACCACTTCTCCCTGAGGCTGAGGTCTGTGACCGCTGCGGACACGGCCGTCTACTTCTGT
>291_144
GGGGGGACCCTGTCCCTCACCTGCACTGTCTCTGGAGTCTCCATGGCTACTTCTTACTGGAATTGGATCCGGCAGACCCCCACGAGGGGACTGGAGTGGATTGGCTATGTCTATTATGCTGGAACCACCAACTACAACCCCGCCCTCAACAATCGGGTCACCATCTCAGTGGACACGTCCNNNGACAAGTTCTCACTTAGATTGAAGTCTCTGACCGCTGCGGACACGGCCACATATTTCTGT
>211_53
TCGGAGACCCTGTCCCTCACCTGCACTGTCTCTAGTGGCTCCTTGAGTGGTTATTACTGGAGCTGGATCCGGCAGCCCCCCGGGAAGGGCCTAGAATACATTGGCTATATCTATCACACTGGAGAGACCAACTACAGCCCCTCCCTCAAGAGTCGAGTCACCATTTCAGTGGACACGTCCGAGAACCAATTCTCCCTGAGGCTGAGGTCTGTGACCGCTGCGGACACGGCCATTTATTACTGT
>438_92
TCGGAGACCCTGTCCCTCACCTGCTCTGTCTCTGGTGGCTCCATGGGTGGTTATTACTGGAATTGGATCCGACAGTCCCCCGCGAAGGGACTGGAATGGATTGGCTATGTCTATCACACCGGAGAAACCCATTACAACCCCTCCCTCAAGAGTCGACTCAGCATCTCAGTGGACACGTCCGAGAACCAGTTCTCCCTGAAGTTGAGGTCTGTGACCGCTGCGGACACGGCCATATATTACTGC
>341_53
TCGGAGACCCTGTCCCTCACCTGCAGTGTCTCTGGGGGCTCCATGAGTAGTTACTACTGGAGTTGGATCCGGCAGCCCCCAGGGAAGGGACTGGAGTGGATTGGATATATGTATTACGCTGGGAGCACCAACTACAACCCCTCCCTCAAGAGTCGAGTCACCATTTCAGTGGACACGTCCGAGAACCAGTTCTCCCTGAAGCTGAGGTCTGTGACCGCTGCGGAGACGGCCGTTTATTACTGT
>29_53
TCGGAGACCCTGTCCCTCACCTGCACTGTCTCTGGTGGTTCCATGGGGAGTTATTACTGGAGTTGGATCCGGCAGCCCCCAGGGAAGGGACTGGAGTGGATTGGGTATATGTATTATGCTGGGGACACCAACTACAACCCCTCCCTCAAGAGTCGAGTCACCATATCAGTAGACACGTCCGAGGACCAGTTCTCCCTGAAGCTGAGGTCTGTGACCGCTGCGGACACGGCCGTGTATTACTGT
>304_53
TCGGAGACCCTGTCCCTCACCTGCACTGTCTCTGGTGGCTCCATGAGTGCTTATTACTGGAGCTGGATCCGGCAGTCCCCCGTGAAGGGACTGGAGTGGATTGGCTATATCTATTACGCTGGAGACACCAACTACAACCCCTCCCTCGAGAGTCGCGTCACCGTATCAGTGGACACGTCCAAGAACCAATTCTCCCTGAAGCTGAGGTCTGTGACCGCTGCGGACACGGCCGTCTATTACTGT
>284_92
GGGGGGACCCTGTCCCTCACCTGCACTGTCTCTGGGGGCTCCATGGGTAGTTCTTATTGGAATTGGATCCGGCAGACCCCCACGAGGGGACTGGAGTGGATTGGCTATATCTATTACGCTGGAACCACCAACTACAACCCCGCCCTCAAGAGTCGGGTCACCATCTCAGTAGACACGTCCGTGAACCAGTTCTCCCTGAGGTTGAAGTCTCTGACCGCTGCGGACACGGCCACATATTTCTGT
>101_144
TCGGAGACCCTGTCCCTCACCTGCACTGTCTCTGGTGGCTCCATGGGTGAGACTTATTGGAGTTGGCTGCGCCTGTCTCCCGGGAAGGGACTGGAATGGATTGGCTATATCTTTCATACTGGACACACCAACTACAGTCCCTCCCTGAAGGGTCGGGTCTCCATATCAGTGGACACGTCCGAGAACCAGTTCTCCCTGAGACTGAGGTCTGTGACCGCTGCGGACACGGCCGTCTATTTTTGT
>112_53
TCGGGGACCCTGTCCCTCACCTGCAGTGTCTCTGGTGGCTCCATGAGTGCTTACTACTGGAGCTGGCTCCGGCAGCCCCCAGGGAAGGGACTGGAGTGGATTGGGTATATCTATTATGCTGGGGACACCAACTACAATCCCTCCCTCAGGAGTCGAGTCACCATATCAGTGGACACGTCCGAGGACCAGTTCTCCCTGAGCCTGAGGTCTGTGAGCGCAGCGGACACGGCCGTCTATTACTGT
>187_92
TCGGGGACCCTGTCCCTCACCTGCAGTGTCTCCGGTGTCTCTATGAGTGGTTATTACTGGAGCTGGATCCGGCAGCCCCCAGGGAAGGGGCTGGAGTGGATTGGATATATGTATTACGCTGGGAGTTCTAACTACAATCCCTCCCTCAAGAGTCGAGTCACCATCGAAGTGGACACGTCCGAGGATCAGTTCTCCCTGAAACTGAGGTCTGTGACCCCTGCGGACACGGCCGTTTATTACTGT
>381_53
TCGGAGACCCTGTCCCTCACCTGCAGTGTCTCTGGTGTCTCCATGAATAATCACTACTGGAGCTGGATCCGGCAGTCCCCAGGGAAGGGACTGGAGTGGATTGGATATATGTATTATGCTGGGGACACCAGCTACAACCCCTCCCTCAAGAGTCGAGTCACCATCTCAGTGGACACGTCCGAGGACCAGTTCTCCCTGAGGCTGAGGTCTGTGACCGCTGCGGACACGGCCGTCTATTACTGT
>237_144
TCGGGGACCTTGTCCCTCACCTGCACTGTCTCTGGTGGCTCCATGGGTGGCTATTACTGGAGCTGGCTCCGGCTGTCCCCCGTGAAGGGACTGGAATGGATTGGCTATGTCTTTCACACCGGACACACCAACTACAGTCCCTCCCTCCAGAGTCGAGTCACCGTTTCAGTGGACACGTCCGAGAACACATTCTCCCTGCGGCTGAGGTCTCTGACCCCTGCGGACACAGCCGTATATTACTGT
>437_53
TCGGAGACCCTGTCCCTCACCTGCACTGTCTCTGGTGGCTCCATGAGTAGTTATTACTGGAGCTGGATCCGGCAGCCCCCCGGGAAGGGACTGGAGTGGATTGGCTATATCTATTACGCTGGGAGCACCAACTACAACCCCTCCCTCAAGAGTCGAGTCACCATCTCAGTAGACACGTCCGAGAACCAGTTCTCCCTGAACCTGAGGTCTCTGACCGCTGCGGACACGGCCGTGTATTACTGT
>305_92
TCGGGGACCCTGTCCCTCACATGCAGTGTCTCCGGTGTCTCTATGGGTGGTTATTACTGGAGTTGGATCCGGCAGCCCCCAGGGAAGGGGCTGGAGTGGATTGGCTATATGTATTACGCTGGGAGCTCTAACTACAATCCCTCCCTCGAGAGTCGAGTCACCATCGAAGTGGACACGTCCGAGGAGCAGTTCTCCCTGAAACTGAGGTCTGTGACCACTGCGGACACGGCCGTTTACTTCTGT
>285_53
TCGGAGACCCTGTCCCTCACTTGCACTGTCTCTACTGACTCCATCATTAATTACTACTGGAGTTGGATCCGGCAGCCCCCAGGGAGGGGACTGGAGTGGATTGGATATGTCCATTACAGTGGGAGCACCAACTTCAACCCCTCCCTCAAGAGTCGAGTCACCATATTACTAGACGCGTCCGAGAACCAGGTCTCCCTGAAGCTGAGGTCTGTGACCGCTGCGGACACGGCCATATATTATTGT
>180_92
GGGGGGACCCTGTCCCTCACCTGCACTGTCTCTGGGGGCTCCATGACCAGTTCTTACTGGAATTGGATCCGGCAGACCCCCACGAGGGGACTGGAGTGGATTGGCTATATCTATTACGCTGGAACCACCAACTACAACCCCGCCCTCAAGAGTCGAGTCACCATCTCAGTAGACCCGTCCGAGAACCAGTTCTCCCTGAGGTTGAAGTCTCTGACCGCTGCGGACACGGCCACATATTTCTGT
>183_92
TCGGGGACCCTGTCCCTCACCTGCAGTGTCTCCGGTGTCTCTATGGGTGGTTACTACTGGAGCTGGATCCGGCAGCCCCCAGGGAAGGGGCTGGAGTGGATTGGTTATATGTATTACGCTGGCAGCTCTAACTACAATCCCTCCCTCAAGAGTCGAGTCAGCATCGAAGTGGACACGTCCGAGGAGAAGTTCTCCCTGAAACTGCGGCCTGTCACCACTGCGGACACGGCCGTTTATTACTGT
>84_92
TCGGGGACCCTGTCCCTCACCTGCAGTGTCTCCGGTGTCTCTATGGCTGGTTACTACTGGAGCTGGATCCGGCAGCCCCCAGGGAAGGGGCTGGAGTGGATTGGCTACATGTATTACGCTGGGGGCTCTGACTACAATCCTTCCCTCAAGAGTCGAGTCACCGTTGAAGTGGACACGTCCGAGGAGCAGTTCTCCCTGAAACTGAGGTCTGTGACCACTGCTGACACGGCCGTTTATTACTGT
>409_53
TCGGAGACCCTGTCCCTCACCTGCAGTGTCTCTGGTGCCTCCATGAGTAATTATTACTGGAGCTGGATCCGGCAGCCCCCAGGGAAGGGACTGGAGTGGATTGGCTATATGTATTACGCTGGGGACACCAACTACAACCCCTCCCTCAAGAGTCGAGTCACCATATCAGTGGACACGTCCGAGGATCAGTTCTCCCTGAGGCTGCGGTCTGTGACCGCTGCGGACACGGCCGTCTATTACTGT
>286_53
TCGGAGACCCTGTCCCTCACCTGCAGTGTCTCTGGTGGCTCCATGGGGAGTTACTACTGGAGCTGGATCCGGCAGCCCCCAGGGAAGGGACTTGAATATATAGGGTATATGTATTACGCTGGGACCACCAACTACAACCCCTCCCTCGAGAGTCGAGTCACCATATCAGTGGACACGTCCCAGAACCAGTTCTCCCTGAGGCTGAGGTCTGTGACCGCTGCGGACACGGCCGTGTATTACTGT
>262_53
TCGGAGACCCTGTCCCTCACCTGCAGTGTCTCTGGTGGCTCCATGGGTTCTTACTACTGGAGCTGGATCCGACAGCCCCCAGGGAAGGGACTGGAATATATTGGGTATATGTATTACGCTGGAACCACCGACTACAACCCCTCCCTCAAGAGTCGAGTCACCATATCAGTAGACACGTCCAAGAACCAGTTCTCCCTGAACCTGAGGGCTGTGACCGCTGCGGACACGGCCATATATTACTGT
>392_92
TCGGGGACCCTGTCCCTCACCTGCACTGTCTCTGGCGGCTCCATGGGTGGTTATTACTGGAGCTGGATCCGGCAGACCCCCGACAAGGGACTGGAGTGGCTTGGCTATGTCTTTCACACTGGAGAAGCCCACTACAACCCCTCCCTCAAGAGTCGAGTCACCGTATCAGTGGACACGACCGAGAACCAATTCTCCCTGAAGTTGAGGTCTGTGACCGCTGCGGACACGGCCGTCTATTATTGT
>235_53
TCGGAGACCCTGTCCCTCACCTGCAGTGTCTCCGGTGGCTCCATGAGTGCTTACTACTGGAGCTGGCTCCGGCAGCCCCCAGGGAAGGGACTGGAGTGGATTGGGTATATCTATTATGCTGGGGACACCAACTACAATCCCTCCCTCAGGAGTCGAGTCACCATATCAGTGGACACGTCCGAGGACCAGTTCTCCCTGAGGCTGAGGTCTGTGACCGCTGCGGACACGGCCGTCTATTACTGT
>322_53
TCGGAGACCCTGTCCCTCACCTGCAGTGTCTCTGGCGGTTCCATGAGTGCTTATTACTGGAGTTGGATCCGGCAGTCCCCAGGGAGGGGACTAGAATATATTGGGTATATGTATTACGCTGGGACCACCAACTACAACCCCTCCCTCAAGAGTCGAGTCACCATTTCAGTGGACACGTCCGAGAACCAGTTCTCCCTGAAGCTGAGGTCTGTGACCGCTGCGGACACGGCCATTTATTACTGT
>308_92
GGGGGGACCCTGTCCCTCACCTGCACTGTCTCTGGGGGCTCCATGACTAGTTCTTACTGGAATTGGATCCGGCAGACCCCCACGAGGGGACTGGAGTGGATTGGCTATATTTATTACGCTGGCACCACCAACTACAACCCCGCCCTCAAGAGTCGAGTCACCATTTCAGTAGACACGTCCGAGAACCAGTTCTCCCTGAGGTTGAAGTCTCTGACCGCTGCGGACACGGCCACATATTTCTGT
>267_53
TCGGAGACCCTGTCCCTCACCTGCAGTGTCTCTGCTGACTCCATGAGTCGTTACTACTGGAGCTGGATCCGGCAGTCCCCCGGGAAGGGAATGGAGTACATTGGGTACATGTATTATGCTGGGAGCACCGATTACAACCCCTCCCTCAAGAGTCGAGTCACCATATCAGTGGACACGTCCGAGGAGGAGTTCTACCTGAAACTGAGGTCTGTGACCGCCGCGGACACGGCCGTGTATTACTGT
>218_53
TCACAGACCCTGTCCCTCACCTGCACTGTCTCTGGTGGCTCCATGAGTAGTTATTACTGGAGCTGGATCCGGCAGCCCCCCGGGAAGGGACTGGAGTGGATTGGCTATATCTATTACGCTGGGGACACCAACTACAACCCCTCCCTCAGGAGTCGAGTCACCATCTCAGTAGACACGTCCGAGAACCAGTTCTCCCTGAATCTGAGGTCTCTGACCGCTGCGGACACGGCCGTTTATTACTGT
>171_53
TCGGAGACCCTGTCCCTCACCTGCACTGTCTCTGGTGGCTCCCTCTATAATAATTACTGGACCTGGATCCGGCAGACCCCAGGGAAGGGACTGGAGTGGATTGGGTATATCTATTACAGTGGGAGCACCTACTACAACCCGTCCCTCAGGGGTCGAGTCACCATATCCTTAGACACGTCCAAGAACTACTTCTCCCTGAGGCTGAGCGCTGTGACCGCCGCGGACACGGCCGTGTATTACTGT
>445_92
GGGGGGACCCTGTCCCTCACCTGCACTGTCTCTGGGGGCTCCATGACTAGTTCTTACTGGAATTGGATCCGGCAGACCCCCACGAGGGGACTGGAGTGGATTGGCTATATCTATTATGCTGGAACCACCAACTACAACCCCGCCCTCAAGAGTCGAGTCACCATCTCAGTAGACACGTCCGAGAACCAGTTCTCCCTGAGGTTGAAGTCTCTGACCGCTGCGGACACGGCCACATATTTCTGT
>168_92
GGGGGGACCCTGTCCCTCACCTGCACTGTCTCTGGGGGCTCCATGACTAATTCTTACTGGAATTGGATCCGGCAGACCCCCACGAGGGGATTGGAGTGGATTGGCTATATCTATTACGCTGGAACCACCAACTACAACGCCGCCCTCAACAGTCGAGTCACCATCTCAATAGACACGTCCGAGAATCAGTTCTCCCTGAGGTTGAAGTCTCTGACCGCTGCGGACACGGCCAGATATTTCTGT
>92_92
GGGGGGACCCTGTCCCTCACCTGCACTGTCTCTGGGGGTTCCATGACTAGTTCTTACTGGAATTGGATCCGGCAGACCCCCACGAGGGGACTGGAGTGGATTGGCTATATCTATTACGCTGGAACCACCAACTACAACCCCGCCCTCAAGAGTCGAGTCACCATCTCAATAGACACGCCCGAGAACCACTTCTCCCTGAGGTTGAAGTCTCTGACCGCTGCGGACACGGCCACATATTTCTGT
>376_92
GGGGGGACCCTGTCCCTCACCTGCACTGTCTCTGGGGACTCCATGGCTACTTCTTACTGGAATTGGATCCGGCAGACCCCCACGAGGGGACTGGAGTGGATTGGCTATATCTATTACGCTGGAACCACCAACTACAACCCCGCCCTCAAGAGTCGAGTCACCATCTCAGTAGACACGTCCGAGAACCAGTTCTCCCTGAGGTTGAAGTCTCTGACCGCTGCGGACACGGCCACATATTTCTGT
>300_144
TCGGAGACCCTGTCCCTCACCTGCACTGTCTCTGGTGCCTCCCTCAGTAGTCACTACTGGAGCTGGATCCGGCAGACCCCAGGGAAGGGACTGGACTGGATGGGATACATCTATTACAGTGGAACGACCAACTACAACCCCACCCTCAAGAGTCGAGTCACCATAACAATAGACACGTCCAAGAACCAGTTCTCCCTGAAACTGACCTCTGTGACCGCTGCGGACACGGCTGTTTATTACTGT
>385_92
GGGGGGACCCTGTCCCTCACCTGCACTGTCTCTGGGGGCTCCATGGCTAGTTCTTACTGGAATTGGATCCGGCAGACCCCCACGAGGGGACTGGAGTGGATTGGCTATATCTATTACGCTGGAACCACCAACTACAACCCCGCCCTCAAGAGTCGAGTCACCATCTCAGTAGACACGTCCGAGAACCAGTTCTCCCTGAGGTTGAAGTCTCTGACCGCTGCGGACACGGCCACATATTTCTGT
>359_144
TCGGGGACCTTGTCCCTCACTTGCACTGTCTCTGGTGGCTCCATGGGTGGGTATTACTGGAGCTGGATCCGGCAGTCCCCCGTGAAGGGACTGGAATGGATTGGCTATGTCTTTCACACCGGATACACCAACTACAGTCCGTCCCTGCAGAGTCGAGTCACCGTTTCAGTGGACACGTCCGAGAACACCTTCTCCCTGAGGCTGAGATCTGTGACCCCTGCGGACACAGCCGTCTATTACTGT
>155_92
GGGGGGACCCTGTCCCTCACCTGCACTGTCTCTGGGGGCTCCATGACTAGTTCTTACTGGAATTGGATCCGGCAGACCCCCACGAGGGGACTGGAGTGGATTGGCTACATCTATTACGCTGGAACCACCAACTACAACCCCGCCCTCAAGAGTCGAGTCACCATCTCAGTAGACACGTCCGAGAACCAGTTGTCCCTGAGGTTGAAGTCTCTGACCGCTGCGGACACGGCCACATATTTCTGT
>71_53
TCGGAGACCCTGTCCCTCACCTGCGTTGTCTCTGGTGGCACCCTCAGTGCTTACTACTGGAGCTGGATCCGGCAGTCCCCCGGGAAGGGACTGGAGTGGATTGGCTATATTTATCACGCTGGAGACACCAATTACAACCCCTCCCTCAAGAGTCGAGTCACCATATCACTGGACCCGTCCGAGAACCAATTCTCCCTGAGGCTGAGGTCTGTGACCGCTGCGGACACGGCCAAATATTACTGT
>25_92
TCGGAGACCCTGTCCCTCACCTGTAGTGTCTCTGGTGCCTCCATGGCTGCTTACTACTGGAGTTGGATCCGGCAGCCCCCAGGGAAGGGACTGGAGTGGATTGGCTATATGTATTACGCTGGAAGCTCCAACTACAACCCCTCCCTCAAGGGTCGACTCACCATCTCAGTGGACACGTCCGAGGAGCAGTTCTCCCTGAAACTGAGGTCTGTGACCGCTGCGGACACGGCCATTTATTACTGT
>147_53
TCGGAGACCCTGCTCCTCACCTGCACTGTCTCTGGTGGCTCCATCAGTCATTACTACTGGAGTTGGATCCGGCAGTCCCCAAGAAAGGGACTGGAGTTTATTGGCTATATCTATTACGCTGGAGACACCAACTACAACCCCTCCCTCATGAGTCGCGTCACCATATCAGTGGACACGTCCAAGAACCAATTCTCCCTGAAGCTGAGGTCTGTGACCGCTGCGGACACGGCCTTGTATTACTGT
>369_92
TCGGGGACCCTGTCCCTCACCTGCAGTGTCTCCGGTGTCTCTATGAGTGGTTACTACTGGAGTTGGATCCGGCAGCCCCCAGGGAAGGGGCTGGAGTGGATCGGCTATATGTATTACGCTGGGAGCTCGAACTACAATCCCTCCCTCAATAGTCGAGTCACCATCGAAGTGGACACGTCCGAGGAGCAGTTCTCCCTGAGACTGAGGTCTGTGACCACTGCGGACACGGCCGTTTATTACTGT
>280_53
TCGGAGACCCTGTCCCTCACCTGCACTGTCTCCGGTGGCTCCATGGGTGGTTATTACTGGAGCTGGATCCGCCAGTCCCCCGGGAAGGGACTGGAGTGGATTGGCTATATCTATCACGCTGGAGACACCAACTACAACCCCTCCCTCAAGAGTCGAGTCTCCATTTCAGTGGACACGTCCGAGAACCAGTTCTCCCTGAGGCTGAGGTCTGTGACCGCTGCGGACACGGCCGTCTATTACTGT
>74_92
GGGGGGACCCTGTCCCTCACCTGCACTGTCTCTGGGGGCTCTATGACTACCTCTTACTGGAATTGGATCCGGCAGACCCCCACGAGGGGACTGGAGTGGATTGGCTATATCTATTACGCTGGAACCACCAACTACAACCCCGCCCTCAAGAGTCGAGTCACCATCTCAGTAGACACGTCCGAGAATCAGTTCTCCCTGAGGTTGAAGTCTCTGACCGCTGCAGACACGGCCACATATTTCTGT
>240_53
TGGGAGACCCTGACCCTCACCTGCAGTGTCTCTGCTGGCTCCATGGGGAGTTACTACTGGAGCTGGATCCGGCAGCCCCCAGGGAAGGGACTGGAGTGGATTGGCTATATGTATTACGCTGGGAGCAGCAACTACAACCCCTCCCTCGAGAGTCGAGTCACCATATCAGTGGACACGTCCGAGAACCAGTTCTCCCTGAAGCTGAGGTCTGTGACCGCGGCGGACACGGCCATTTATTACTGT
>178_144
TCACAGACCCTGTCCCTCACCTGCACTGTCTCTGGTGGCTCCATGGGTGGGACTTATTGGAGTTGGCTGCGCCTGTCCCCCGGGAAGGGACTGGAATGGATTGGCTATATCTTTCATACTGGAGAGACCAATTACAGTCCCTCCCTGAAGGGTCGAGTCTCCATATCAGTGGACACGTCCGAGGACCAGTTCTCCCTGAGACTGAGGTCTGTGACCGCTGCGGACACGGCCGTCTATTTTTGT
>150_144
GGGGGGACCCTGTCCCTCACCTGCACTGTCTCTGGGGCCTCCATGGCTACTTCTTACTGGAATTGGATCCGACAGACCCCCACGAGGGGACTGGAGTGGATTGGCTATGTCTATTACGCTGGAACCACCAACTACAACCCCGCCCTCAGCAATCGGGTCACCATCTCAGTGGACTCGTCCGAGNNNAAGTTCTCACTAAGACTGAAGTCTCTGACCGCTGCGGACACGGCCACATACTTCTGT
>5_53
TCGGAGACCCTGTCCCTCACCTGCACTGTCTCTGGTGGCTCCATGGGTGGTTATTACTGGAGCTGGATTCGACAGACCCCCGGGAAGGGGCTGGAGTGGATTGGTTATATCTATCACGCTGGAGACACCAACTATAACCCCTCCCTCAAGAGTCGAGTCACCATATCAGTGGACACGTCCGAGAACCAATTCTCCCTGAAACTGAGGTCTGTGACCGCTGCGGACACGGCCGTGTATTACTGT
>230_53
TCGGAGACCCTGTCCCTCACCTGCACTGTCTCTGGTGGCTCCATGAGTACTTTTTACTGGAGCTGGATCCGGCAGCTCCCAGGAAAGGGACTGCAGTGGATTGGGTATATGTACTATGCTGGGAGCTCCAACTACAACCCCTCCCTCCAGAGTCGAGTCACCATCTCAGTGGACACGTCCGCGGACCAGTTCTCCCTGAAACTGAGGTCTGTGACCGCTGCGGACACGGCCGTTTATTACTGT
>130_53
TCGGAGACACTGTCCCTCACCTGCACTGTCTCTGGTGGCTCCATGAGTAGTCACTACTGGAGCTGGATCCGGCAGTCCCCAGGGAAGGGACTGGAGTGGATTGGGTACATCTATTACGCTGGGGATACCAGCTACAATCCCTCCCTCAAGAGTCGAGTCACCATATCAGTGGACACGTCCGAGGACCAGTTCTCCCTGAGGCTGAGGTCTGTCACCGCTGCGGACACGGCCGCCTATTACTGT
>12_53
TCGGAGACCCTGTCCCTCACCTGCAGTGTCTCTGGGGGCTCCATGAGTAGTTACTACTGGAGTTGGATCCGGCAGCCCCCAGGGAAGGGACTGGAGTGGATTGGATATATGTATTACGCTGGGAGCACCAACTACAACCCCTCCCTCAAGAGTCGAGTCACCATATCAGTGGACACGTCCGAGAACCAGTTCTCCCTGAAGCTGAGGTCTGTGACCGCTGCGGACACGGCCGTCTATTACTGT
>43_53
TCGGAGACCCTGTCCCTCACCTGCACTGTCTCTGGTGGCTCCATCAGGAGTTACTACTGGAGCTGGATCCGGCAGCCCCCAGGGAAGGGACTGGAGTGGATTGGGTATATCTATCACGCTGGAGACACCAACTACAATCCCTCCCTCAAGAGTCGAGTCACCATATCAGTGGACACGTCCGAGAACCAATTCTCCCTGAGGCTGAGGTCTGTGACCGCTGCGGACACGGCCGTGTATTACTGT
>93_92
TCGGGGACCCTGTCCCTCACATGCAGTGTCTCCGGTGTCTCTATGGGTGGTTACTACTGGAGCTGGATCCGGCAGCCCCCAGGGAAGGGGCTGGAGTGGATTGGCTATATGTATTACGCTGGGAGCTCTAACTACAATCCCTCCCTCGAGAGTCGAGTCACCATCGAAGTGGACACGTCCGAGGAGCAGTTCTCCCTGAAACTGAGGTCTGTGACCACTGCGGACACGGCCCTTTATTTCTGT
>177_92
GGGGGGACCCTGTCCCTCACCTGCACTGTCTCTGGGGGCTCCATGAGTAGTTATTACTGGAATTGGATCCGGCAGACCCCCACGAGGGGACTGGAGTGGATTGGCTATATCTATTACGCTGGAACCACCAACTACAACCCCGCCCTCAAGAGTCGAGTCACCATCTCAGTAGACACGTCCGAGAACCAGTTCTCCCTGAGGTTGAAGTCTCTGACCGCTGCGGACACGGCCACATATTTCTGT
>406_144
TCGGGGACCCTGTCCCTCACCTGCAGTGTCTCCGGTGTCTCCATGGGTGCTTACTACTGGAGCTGGATTCGGCAGGCCCCAGGGAAGGGGCTGGAGTGGATTGGATATATGTATTACGCTGGCAGTTCTAACTACAATCCCTCCCTCAAGAGTCGAGTCACCATCGAAGTGGACACGTCCGAGGAGCAGTTCTCCCTGAGGCTGAGGTCTGTGACCACTTCGGACACGGCCGTTTATTTCTGT
>330_53
TCGGAGACCCTGTCCCTCACCTGCAGTGTCTCTGGTGCCTCCATGAGTAGTTACTACTGGAGCTGGATCCGGCAGCCCCCAGGGAAGGGACTGGAATGGATTGGGTATATGTATTACGCTGGGGACACCAACTATAACCCCTCCCTCAAGAGTCGAGTCACCATATCAGTGGACACGTCCGAGGACCAGTTCTCCCTGAGGCTGAGGTCTGTGACCGCTGCGGACACGGCCGTCTATTACTGT
>73_53
TCGGAGACCCTGTCCCTCACCTGCAGTGTCTCTGGTGGCTCCATGGGTAGTTCCTACTGGAGCTGGATCCGGCAGCCCCCAGGGAAGGGACTGGAGTGGATTGGTTATATGTATTACGCTGGGAGCAGCAACTACAACCCCTCCCTCAAGAGTCGACTCTCCATATCAGTGGACACGTCCGAGAACCAGTTCTCCCTGAAGCTGAGGTCAGTGACCGCCGCGGACACGGCCGTGTATTACTGT
>314_92
TCGGGGACCCTGTCCCTCACCTGCAGTGTCTCCGGTGTCTCTATGAGTGGTTATTACTGGAGCTGGATCCGACAGCCCCCAGGGAAGGGGCTGGAGTGGATTGGGTATATGTATTACGCTGGGACCTCTAACTACAATCCCTCCCTCAAGAGTCGAGTCACCATCGAAGTGGACACGACCGAGGAGCAGTTCTCCCTGAAACTGAGGTCTGTGACCACTGCGGACACGGCCGCCTATTACTGT
>123_53
TCGGAGACACTGTCCCTCACCTGCACTGTCTCTGGTGGCTCCATGAGTAGTCACTACTGGAGCTGGATCCGGCAGTCCCCAGGGAAGGGACTGGAGTGGATTGGGTACATCTATTATGCTGGGGATACCAGCTACAATCCCTCCCTCAAGAGTCGAGTCACCATATCAGTGGACACGTCCGAGGACCAGTTCTCCCTGAGGCTGAGGTCTGTCACCGCTGCGGACACGGCCGTCTATTACTGT
>104_92
TCGGGGACCCTGTCCCTCACCTGCAGTGTCTCCGGTGTCTCTATGGCTGGTTACTACTGGAGCTGGATCCGGCAGCCCCCCGGGAAGGGGCTCGAGTGGATTGGGTATATGTATTACGCTGGGAGCTCTAACTACAATCCCTCCCTCAAGAGTCGAGTCAGCATCGAGGTGGACACGTCCGAGGACCAGTTCTCCCTGAAACTGAGGTCTCTGACCACTGCGGACACGGCCGTTTATTACTGT
>139_53
CTGGAGACCCTGTCCCTCACCTGCAGTGTCTCTGGTGGGTCCATGGGTACTCACTACTGGAGTTGGATCCGACAGCCCCCAGGGAAGGGACTGGAGTGGATTGGCTATATGTATTACGCTGGGAGCACTAACTACAGCCCCTCCCTCGAGAGTCGAGTCACCATATCAGTGGACACCTCCGAGAATCGGTTCTCCCTGAGACTGAGGTCTGTTACCGCTGCGGACACGGCCGTGTATTACTGT
>334_53
TCGGAGACCCTGTCCCTCACCTGCAGTGTCTCTGGTGTCTCCATGAATAATCACTACTGGAGCTGGATCCGGCAGTCCCCAGGGAAGGGACTGGAGTGGATTGGATATATGTATTATGCTGGGGACACCAGCTACAACCCCTCCCTCAAGAGTCGAGTCACCATCTCAGTGGACACGTCCGAGGACCAGTTCTCCCTGAGGCTGAGGTCTGTGACCGCTGCGGACACGGCCGTCTATTACTGT
>227_92
GGGGGGACCCTGTCCCTCACCTGCACTGTCTCTGGGGGCTCCATGACTAGTTCTTACTGGAATTGGATTCGGCAGACCCCCACGAGGGGACTGGAGTGGATTGGCTATATCTATTACACTGGAAGCACCAACTACAACCCCGCCCTCAAGAGTCGAGTCACCATCTCAGTGGACGCGTCCGAGAACCAGTTCTCCCTGAGATTAAGGTCTCTGACCGCTGCGGACACGGCCACATATTTCTGT
>60_92
TCGGGGACCCTGTCCCTCACCTGCGGTGTCTCCGGTGTTTCTATGAGTGCTTATTACTGGAGCTGGATCCGGCAGCCCCCAGGGAAGGGGCTGGAGTGGATTGGCTATATGTACTACGCTGGGAGTTCTGACTACAATCCTTCCCTCAAGAGTCGAGTCAGCATCGAAGTGGACACGTCCGAGGAGCAGTTCTCCCTGAAACTGAGGTCTGTGACCACTGCGGACACGGCCGTTTATTTCTGT
>351_92
GGGGGGACCCTGTCCCTCACCTGCTCTGTCTCTGGGGGCTCCATGACTAGTTCTTATTGGAATTGGATCCGGCAGACCCCCACGAGGGGACTGGAGTGGATTGGCTATATCTACTACGCTGGAACCACCAACTACAACCCCGCCCTCAAGAGTCGAGTCACCATCTCAGTGGACACGTCCGAGAACCAGTTCTCCCTGAGGTTGAAGTCTCTGACCGCTGCGGACACGGCCACATATTTCTGT
>15_53
TCGGAGACCCTGTCCCTCACCTGCACTGTCTCTGGTGGCTCCATGGGTGGTTATTACTGGAGCTGGATTCGACAGACCCCCGAGAAGGGGCTGGAGTGGATTGGTTATATCTATCACGCTGGAGACACCAACTATAACCCCTCCCTCAAGAGTCGAGTCACCATATCAGTGGACACGTCCGAGAACCAATTCTCCCTGAAGCTGAGGTCTGTGACCGCTGCGGACACGGCCGTGTATTACTGT
>244_53
TCGGAGACCCTGTCCCTCACCTGCACTGTCTCTGGTGGCTCCATGGGAGGTTATTACTGGAGCTGGATCCGGCAGTCCCCCGGGAAGGGACTGGAGTGGATTGGCTATATTTATCACGCTGGAGACACCAATTACAACCCCTCCCTCAAGAGTCGAGTCACCATATCACTGGACCCGTCCGAGAACCAATTCTCCCTGAGGCTGAGGTCTGTGACCGCTGCGGACACGGCCAAATATTACTGT
>18_53
TCGGAGACCCTGTCCCTCACCTGCACTTTCTCTAGTGACTCCATCATTAGTTATTATTGGAGTTGGATCCGACAGTCCCCAGGGAGGGGACTGGAGTGGATAGGTTATGTCCACTACAGTGGGAGCACCAACTACAACCCCTCCCTCCAAAGTCGAGTCCACATTTTACTAGACGTGGCCGAGAGCCGCTTCTCCCTGAAAATGAGGTCTGCGACCGCCGCGGACACGGCCGTCTATTACTGT
>90_53
TCGGAGACCCTGTCCCTCACCTGCAGTGTCTCTGGGGGCTCCATGAGTAGTTACTACTGGAGTTGGATCCGGCAGCCCCCAGGGAAGGGACTGGAGTTCATTGGATATATGTATTACGCTGGGAGCACCAACTACAACCCCTCCCTCAAGAGCCGAGTCACCATATCAGTGGACACGTCCGAGAACCAGTTCTCGCTGAAGCTGAGGTCTGTGACCGCTGCGGACACGGGCGTTTATTACTGT
>361_53
TCGGAGACCCTGTCCCTCACCTGCAGTGTCTCTGGTGGCTCCATGAATAAATACTACTGGAGCTGGATCCGCCAGCCCCCAGGGAAGGGACTGGAGTGGATTGGCTACATGTATTACGCTGGGGACACCAACTACAACCCCTCCCTCAAGAGTCGAGTCACCATTTCAGTGGACACGTCCGAGGACCAGTTCTCCCTGAGGCTGAGGTCTGTGACCGCTGCGGACACGGCCATCTATTACTGT
>292_53
TCGGAGACCCTGTCCCTCACCTGCAGTGTCTCTGGTGGCTCCATGGGTAGTTACTACTGGAGCTGGATCCGGCAGCCCCCAGGGAAGGGACTGGAGTGGATTGGGTATATGTATTACGCTGGGAGCACCAACTACAACCCCTCCCTCGAGAGTCGAGTCACCATATCAGTGGACACGTCCGAGAACCAATTCTCCCTGAAGGTGAGGTCTGTGACCCCTGCGGACACGGCCATATATTATTGT
>202_92
TCGGAGACCCTGTCCCTCACCTGTAGTGTCTCTGGTGCCTCCATGGCTGCTTACTACTGGAGTTGGATCCGGCAGCCCCCAGGGAAGGGACTGGAGTGGATTGGCTATATGTATTACGCTGGAAGCTCCAACTACAACCCCTCCCTCAAGGGTCGACTCACCATCTCAGTGGACACGTCCGAGGAGCAGTTCTCCCTGAAACTGTGGTCTGTGACCGCTGCGGACACGGCCATTTATTACTGT
>360_92
TCGGAGACCCTGTCCCTCACCTGCACTGTCTCTGGTGGCTCCATCAGTACTTTCTTCTGGAGCTGGATCCGGCAGCCCCCAGGGAAGGGACTGGAGTGGATTGGCTATATCTATTACAGTGGGACTACCAACTACAACCCCTCCCTCAAGAGTCGAGTCACCATTTCAATTGACACGTCCGAGAACCAGTTCTCCCTGAGGTTGAAGTCTCTGACCGCTGCGGACACGGCCACATATTTCTGT
>315_53
TCGGAGACCCTGTCCCTCACTTGCAGTGTCTCTGGTGGCTCCATGGGTGGTTATTACTGGAGCTGGATTCGACAGACCCCCGGGAAGGGGATGGAGTGGATTGGTTATATCTATCACGCTGGAGACACCAACTATAACCCCTCCCTCAAGAGTCGAGTCACCATATCAGTGGACACGTCCGAGAACCAATTCTCCCTGAAGCTGAGGTCTGTGACCGCTGCGGACACGGCCGTGTATTACTGT
>248_92
GGGGGGACCCTGTCCCTCACCTGCACTGTCTCTGGGGGCTCCATGACTAGTTCTTACTGGAATTGGATCCGGCAGACCCCCACGAGGGGACTGGAGTGGATTGGCTATATCTATTACGCTGGAACCACCAACTACAACCCCGCCCTCAAGAGTCGAGTCACCATCTCAGTGGACACGTCCGAGAACCAGTTCTCCCTGAGGTTGAAGTCTCTGACCGCTGCGGACACGGCCACATATTTCTGT
>63_53
TCGGAGACCCTGTCCCTCACCTGCACTGTCTCTGGTGGCTCCATGAGTAAATACTACTGGAGCTGGATCCGGCAGCCCCCAGGGAAGGGACTGGAGTGGATTGGGTATATTTATTACGCTGGGGACACCAACTACAACCCCTCCCTCAAGAGTCGAGTCACCATATCAGTGGACACGTCCGAGGACCAGTTCTCCCTGAGGCTGAGGTCTGTGACCGCTGCGGACACGGCCGTCTATTACTGT
>452_53
TCGGAGACCCTGTCCCTCACCTGCAGTGTCTCTGGTGCCTCCATGGGTGGTTACTACTGGAGTTGGATCCGGCAGTCCCCAGGGAAGGGACTGGAATATATTGGGTATATGTATTACGCTGGGAGCACCAACTACAACCCCTCCCTCAAGAGTCGAGTCACCATATCAGTGGACACGTCCGCGAACCAGTTCTCCCTGAAACTGAGGTCTGTGACCGCTGCGGACACGGCCATATATTACTGT
>20_53
TCAGAGACCCTGTCCCTCACCTGCAGTGTCTCTGGTGCCTCCATGGGAAGTTACTACTGGAGCTGGATCCGGCAGCCCCCAGGAAAGGGACTGGAGTACATTGGCTATATGTATTACGCTGGGACCACCAACTACAACCCCTCCCTCGAGAGTCGAGTCACCATATCAGTGGACACGTCCGAGAACCAGTTCTCCCTGAGGCTGAGGTCTGTGACCGCTGCGGACACGGCCGTCTATTACTGT
>87_53
TCGGAGACCCTGTCCCTCACCTGCAGTGTCTCTGGTGGCTCCATGAGTAGTCACTACTGGAGTTGGATTCGGCAGCCCCCAGGGAAGGGATTGGAGTGGATTGGGTATATGTATTACGCTGGCAGCTCCAACTACAATGCCTCCCTCAAGAGTCGAGTCACCATCTCAGTGGACACGTCCGAGGAGGAGTTCTCCCTGAAACTGAGGTCTGTGACCGCTGCGGACACGGCCGTGTATTACTGT
>370_144
GGGGGGACCCTGTCCCTCACCTGCACTGTCTCTGGAGTCTCCATGGCTAATTCTTACTGGAATTGGATCCGGCAGACCCCCACGAGGGGACTGGAGTGGATTGGCTATGTCTATTATGCTGGAACCACCAACTACAACCCCGCCCTCAACAATCGGGTCACCATCTCAGTGGACACGTCCNNNGACAAGTTCTCACTTAGATTGAAGTCTCTGACCCCTGCGGACACGGCCACATATTTCTGT
>289_53
TCGGAGACCCTGTCCCTCACCTGCACTGTCTCTGGTGACTCCATCAGTACTTACTACTGGACGTGGATCCGGCAGCCCCCAGGGAAGGGACTGGAGTACATTGGTTATATCTATTACAGTGGGAGCACCAACTACAACCCCTCCCTCCAGAGTCGAGTCACCATATCAGTAGACACGTCCAAGAGCCAGTTCTCCCTGAAGCTGACCTCTGTGACCGCTGCGGACACGGCCTTATATTACTGT
>268_92
TCGGGGACCCTGTCCCTCACCTGCAGTGTCTCCGGTGTCTCTATGAGTGCTTACTACTGGAGCTGGATCCGGCTGCCCCCAGGGAAGGGGCTGGAGTGGATTGGCTATATGTATTACGCTGGCAGCTCTAACTACAATCCCTCCCTCAAGAGTCGAGTCACCATCGAGGTGGACACGTCCGAGGAGCAGTTCTCCCTGAAACTGAGGTCTGTGACCACTGCGGACACGGCCGTTTATTACTGT
>251_92
GGGGGGACCCTGTCCCTCACCTGCACTGTCTCTGGGGGCTCCATGACTAATTCTTACTGGAATTGGATCCGGCAGACCCCCACGAGGGGACTGGAGTGGATTGGCTATATCTATTACGCTGGAACCATCAACTACAACCCCGCCCTCAAGAGTCGAGTCACCATCTCAATAGACACGTCCGTGAACCAGTTCTCCCTGAAGTTGAAGTCTCTGACCGCTGCGGACACGGCCACATATTTCTGT
>48_53
TCGGAGACCCTGTCCCTCACCTGCACTGTCTCTGGTGGCTCCATGGGTGGTTATTACTGGAGCTGGATCCGGCAGCCCCCCGGGAAGGGACTGGAGTACATCGGCTATATCTTTCACACCGGAGAGACCAACTACAGCCCCTCCCTCAAGAGTCGAGTCACCATTTCGGTGGACACATCCGAGAACCAATTCTCCCTGAGGCTGAGGTCTGTGACCGCTGCGGACACGGCCGTTTATTATTGT
>400_92
GGGGGGACCCTTTCCCTCACGTGCAGTGTCTCTGGGGGCTCCATGACTGGTTCTTACTGGAATTGGATCCGGCAGACCCCCACGAGGGGACTGGAGTGGATTGGCTATATCTATTACGCTGGAACGACCAACTACAACCCCGCACTCAAGAGTCGAGTCACCATCTCAGTAGACACGTCCGAGAACCAGTTCTCCCTGAGGTTGAAGTCTCTGACCGCTGCGGACACGGCCACATATTTCTGT
>249_53
TCGGCGACACTGTCCCTCACCTGCACTGTCTCTGGTGGCTCCATGAGTAGTCACTACTGGAGCTGGATCCGGCAGTCCCCAGGGAAGGGACTGGAGTGGATTGGGTACATCTATTACGCTGGGGATACCAGCTACAATCCCTCCCTCAAGAGTCGAGTCACCATATCTGTGGACACGTCCGAGGACCAGTTCTCCCTGAGGCTGAGGTCTGTCACCGCTGCGGACACGGCCGTCTATTACTGT
>414_53
TCGGGGACCCTGTCCCTCACCTGCACTGTCTCTGGTGGCTCCATCAGTGGTTTCTACTGGAGCTGGATCCGGCAGTCTCCAGGGAAGGGACTGGAGTGGATTGGGTATATCTCTTACAGTGGGAGCACCAACTACACCTCCTCTCTCAAGAGTCGACTCACCATATCAGTAGACAAGTCCAAGAACCAGTTCTCCCTGAAGCTGAGGTCTGTGACCGCTGCGGACACGGCCGTCTATTACTGT
>182_92
TCGGAGACCCTGTCCCTCACCTGCTCTGTCTCTGGTGGCTCCATGGGTGGTTATTACTGGAGCTGGATCCGGCAGTCCTCCGAGAAGGGACTGGAGTGGATTGGCTATATCTTTCACACTGGAGAGACCCGCTACAACCCCTCCCTCCAGAGTCGAGTCAGCATATCCGTGGACACATTCGAGAACCATTTCTCCCTGAGGCTGAGGTCTGTGACCGCTGCGGACACGGCCGTCTATTTCTGT
>196_92
TCGGAGACCCTGTCCCTCAGTTGCACTGTCTCTGGTGGCTCCATGGGTGGTTTTTACTGGAGCTGGGTCCGGCTGTCCCCCGTGAAGGGACTGGAATGGATTGGCTACGTCTTTCACACTGGAGAAGCGCACTACAACCCCTCCCTCGCGAGTCGCGTCATCGTATCCGTGGACACGTCCAAGAACCAATTCTCCCTGAGGCTGAGGTCTGTGACCGCAGCGGACACGGCCGTCTATTACTGT
>364_53
TCGGAGACCCTGTCCCTCACCTGCAGTGTCTCTGGTGGCTCCATGAGTGCTTACTATTGGAGCTGGATCCGGCAGCCCCCAGGGAGGGGACTGGAGTGGATTGGCTATATGTATTACGCTGGGGACACCAACTACAATTCCTCCCTCAAGAGTCGAGTCACCATATCAGTGGACACGTCCGAGAACCAGTTCTCCCTGAGGTTGAGGTCTGTGACCGCTGCGGACACGGCCATCTATTACTGT
>256_53
TCGGAGACCCTGTCCCTCACCTGCAGTGTCTCTGGTGTCTCCATGAATAATCACTACTGGAGCTGGATCCGGCAGTCCCCAGGGAAGGGACTGGAGTGGATTGGATATATGTATTATGCTGGGGACACCAGCTACAACCCCTCCCTCAAGAGTCGAGTCACCATCTCAGTGGACACGTCCGAGGACCAGTTCTCCCTGAGGCTGAGGTCTGTGACCGCTGCGGACACGGCCGTCTATTACTGT
>151_92
TCGGGGACCCTGTCCCTCACCTGCAGTGTCTCCGGTGTCTCAATGAGTGGTTATTACTGGAGCTGGATCCGGCAGCCCCCAGGGAAGGGGCTGGAGTGGATTGGGTATATGTACTACGCTGGGAGTTCTGACTACAATGCTTCCCTCAAGAGCCGAGTCACCATCGAAGTGGACACGTCCGAGGACCAGTTCTCCCTGAAACTGAGGTCTGTGACCACTGCGGACACGGCCGTTTATTACTGT
>234_144
TCGGGGACCCTGTCCCTCACCTGCACTGTCTCTGGTGGCTCCATGGGTGCTTCTTATTGGAGTTGGCTCCGGCACTCCCCCGCGAGGGGCCTGGAATTCATTGCCTACATCTACCACGCTGGAGACACCAGTTACAACCCCTCCCTCCGGAGTCGAGCCTTCATCTCCGTGGACACGTCCCAGAACCAATTTTCCCTGAAACTGAGGTCTGCGACCGCTGCGGACACGGCCGTCTATTTCTGT
>455_53
TCGGAGACCCTGTCCCTCACCTGCAGTGTCTCTGGTGCCTCCATGAATAAGCACTACTGGAGCTGGATCCGGCAGCCCCCAGGGAAGGGACTGGAGTGGATTGGATATATCTATTTCGCTGGGGACACCCACTACAACCCCTCCCTCAAGAGTCGAGTCACCATATCAGTGGACACGTCCGAGGACCAGTTCTCCCTGAGGCTGAGGTCTGTGACCGCTGCGGACACGGGCGTCTATTACTGT
>434_53
TCGGAGACCCTGTCCCTCACCTGCAGTGTCTCTGGTGGCTCCATGACTAAATACTACTGGAGCTGGATCCGGCAGCCCCCAGGGAAGGGACTGGAGTGGATTGGGTATATATATTACGCTGGGGACACCAACTATAATCCGTCCCTCGAGAGTCGAGTCACCATATCCGTGGACACGTCCGAGGACCACTTCTCCCTGAGGCTGAGGTCTGTGACCGCTGCGGACACGGCCGTCTATTACTGT
>283_92
GGGGGGAGCCTGTCCCTCACCTGCACTGTCTCTGGGGGCTCCATGACTACTTCTTACTGGAATTGGATCCGGCAGACCCCCACGAGGGGACTGGAGTGGATTGGGTATATCTATTACGCTGGAACAACCAACTACAACCCCGCCCTGAAGAGTCGAGTCACCATCTCAGTAGACACGTCCGAGAACCAGTTCTCCCTGAGGTTGAAGTCTCTGACCGCTGCGGACACGGCCACATATTTCTGT
>135_53
TCGGAGACCCTGTCCCTCACTTGCAGTGTCTCTGGTGCCTCCATGAGTGGTTACTACTGGAGCTGGATCCGGCAGCCCCCAGGGAAGGGACTGGAGTACATTGGGTATATGTATTACGCTGGGAGCTCCAACTACAACCCCTCCCTCCAGAGTCGAGTCTCCATCTCAGTGGACACGTCCGAGGAGCAGCTCTCCCTGAAAGTGAGGTCTGTGACCACTGCGGACACGGCCGTGTATTATTGT
>99_53
TCGGAGACCCTGTCCCTCACCTGCAGTGTCTCTGGTGGCTCCATGACTAAATACTACTGGAGCTGGATCCGGCAGCCCCCAGGGAAGGGACTGGAGTGGATTGGGTATATATATTACGCTGGGGACACCAACTATAATCCGTCCCTCGAGAGTCGAGTCACCATATCCGTGGACACGTCCGAGGACCACTTCTCCCTGAGGCTGAGGTCTGTGACCGCTGCGGACACGGCCGTCTATTACTGT
>22_144
TCGGAGACCCTGTCCCTCACCTGCACTGTCTCTGGTGGCTCCATCAGTAGTTACTACTGGAGCTGGATCCGGCAGACCCCCACGAGGGGACTGGAGTGGATTGGCTATGTCTATTATGCTGGAACCACCAACTACAACCCCGCCCTCAACAATCGGGTCACCATCTCAGTGGACACGTCCNNNGACAAGTTCTCACTTAGATTGAAGTCTCTGACCGCTGCGGACACGGCCACATATTTCTGT
>424_92
GGGGGGACCCTGTCCCTCACCTGCTCTGTCTCTGGGGGCTCCATGACTAGTTCTTACTGGAATTGGATCCGACAGACCCCCACGAGGGGACTGGAGTGGCTTGGGTATTCCTATTACGCTGGAACCACCAGCTACAACCCCGCCCTCAAGAGTCGAGTCACCATCTCAGTAGACACGTCCGAGAACCAGTTTTCCCTGAGGTTGAAGTCTCTGACCGCTGCGGACACGGCCACATATTTCTGT
>399_92
GGGGGGACCCTGTCCCTCACCTGCACTGTCTCTGGGGGCTCCATGACCAGTTCTTACTGGAATTGGATCCGGCAGACCCCCACGAGGGGACTGGAGTGGATTGGCTATATCTATTACGCTGGAACCACCAACTACAACCCCGCCCTCAAGAGTCGAGTCACCATCTCAGTAGACCCGTCCGAGAACCAGTTCTCCCTGAGGTTGAAGTCTCTGACCGCTGCGGACACGGCCACATATTTCTGT
>295_53
TCGGGGACCCTGTCCCTCACCTGCAGTGTCTCTGGTGGCTCCATGAGTAAATACTACTGGAGCTGGATCCGGCAGCCCCCAGGGAAGGGACTGGAGTGGATTGGGTATATCTATTACGCTGGGGACACCAACTATAATCCCTCCCTCAAGAGTCGAGTCACCATATCAGTGGACACGTCCGAGGACCAGTTCTCCCTGAGGCTGAGGTCTGTGACCGCTGCGGACACGGCCGTCTACTACTGT
>96_144
TCGGAGACCCTGTCCCTCACCTGCTCTGTCTCTGGTGGCTCCATGGGTGATACTTACTGGACCTGGATCCGCCAGCCCCCCGGGAAGGGTCTGGAATGGATCGGCCATGTCTTTCACACTGGATACGCCCAGTACAACCCCTCCCTCCAGAGTCGACTCATCATATCAGTGGACACGTCCGCGAACCAATTCTCCATGAGACTGAGGTCTGTGACCGCTGCGGACACGGCCTTATATTTCTGT
>142_92
GGGGGGACCCTGTCCCTCACCTGCACTGTCTCTGGGGTCTCCATGACTAGTTCTTACTGGAATTGGGTCCGACAGACCCCCACGAGGGGACTGGAGTGGATTGGCTATGTCTATTACGCTGGAACCACCAACTATAACCCCGCCCTCAAGAGTCGAGTCACCATCTCAGTAGACACGTCCGAGAACCAGTTCTCCCTGAGGTTGAAGTCTCTGACCGCTGCGGACACGGCCACATATTTCTGT
>19_92
TCGGAGACCCTGTCCCTCACCTGCAATGTCTCTGGTGGCTCCATCAGTAGTGACGACTGGAGCTGGATCCGGCAGCCCCCAGGGAAGGGACTGGAGTGGATTGGGCATATCTATTACAGTGGGACCACCAACTACAACCCCTCCCTCAAGAGTCGAGTCACCATATCAGTAGACACGTCCAAGAACCAGTTCTCCCTGAAGCTGACCTCTGTGACCGCTGCGGACACGGCCACATATTTCTGT
>279_92
GGGGGGACCCTGTCCCTCACCTGCAGCGTCTCTGGGGGCTCCATGACTCATTCTTACTGGAATTGGATCCGGCAGACCCCCACGAGGGGACTGGAGTGGATTGGCTATATCTATTACGCTGGAACCACCAACTACAACCCCGCCCTCAAGAGTCGAGTCACCATCTCAGTAGACACGTCCGAGAACCAGTTCTCCCTGAGGTTGAAGTCTCTGACCGCTGCGGACACGGCCACATATTTCTGT
>325_53
TCGGAGACCCTGTCCCTCACCTGCAGTGTCTCTGGTGGTTCCATAAGTGGTTACCACTGGACTTGGATCCGGCAGCCCGCCGGGAAGGGACTGGAGTGGATTGGGCGTATGCAGAACAGTGGGAACACCAACTACAACCCCTCCCTCAAGAGTCGAGTCACCATGTCATTAGACACGTCCAAGAACCAGTTCTCCCTGAAGTTGAGGTCTGTGACCGCTGCGGACACGGCCGTGTATTACTGT
>8_53
TCGGAGACCCTGTCCCTCACCTGCAATGTCTCTGGTGGCTCCATCAGTGATTACTATTGGAGCTGGATCCGGCAGTCCCCAGGGAAGGGACTGGAGTGGATTGGGTATATTAATTACAGTGGGAACACCAAGTACAACCCCTCCCTCAAGAGTCGAGTCACCATATCAGTGGACACGTCCGAGAACCAATTCTCCCTGCAGCTGAGGTCTGTGACCGCTGCGGACACGGCCATTTATTACTGT
>395_92
TCGGGGACCCTGTCCCTCACCTGCAGTGTCTCCGGTGTCTCTATGAGTGGTTATTACTGGAGCTGGATCCGGCAGCCCCCAGGGAAGGGGCTGGAGTGGATTGGGTATATGTACTACGCTGGGAGTTCTGACTACAATCCTTCCCTCAAGAGCCGAGTCTCCATCGAAGTGGACACGTCCGAGGAGCAGTTCTCCCTGAAACTCAGGTCTGTGACCACTGCGGACACGGCCGTTTATTACTGT
>34_92
TCGGAGACCCTGTCCCTCACCTGCAGTGTCTCTGGTGGCTCCATGGGGGCTTTTTACTGGAGTTGGATCCGACGGCCCCCCGGGAAGGGACTGGAGTGGATTGGATACATGTATTACGCTGGGAGCTCCAATTACAACACCTCCCTCCAGAGTCGGGTCACCATCTCAGTGGACACGTCCGCGAACCAGTTCTCCCTGAAACTGAGGTCTGTGACCGCTGCGGACACGGCCATCTATTACTGT
>164_53
TCGGAGACCCTGTCCCTCACCTGCCGTGTCTCTGGTGGCACCATCAGTAGTTACTACTGGAACTGGATTCGGCTGCCCCCAGGGAGGGGACTGGAGTGGGTTGGCTATGGTCACTTTACTGGGAGAACCACCTCCAACCCCTCCCTCAAGGGTCGAGTCGCCGTGTCAGTAGACAGATCCAAGAATGAGGTGTCCCTGAAGTTGCACTCTGTGACCGCTGCGGACACGGCCGTGTATTACTGT
>391_53
TCGGAGACCCTGTCCCTCACCTGCAGTGTCTCTGGAGGCTCCATGGGTGGTTACTACTGGAGCTGGATCAGGCAGCCCCCAGGGAAGGGACTGGAATACATTGGCTATATGTATTACGCTGGGACTACCGACTACAACCCCTCCCTCAAGGGTCGAGTCACCATTTCAGTGGACACGTCCGCGAAGCAGTTCTCCCTGAGGCTGCGGTCCGTGACCGCTGCAGACACGGCCGTTTATTACTGT
>271_53
TCGGAGACCCTGTCCCTCACCTGCACTGTCTCTGGTCTCTCCATGACTAGTTATTACTGGAGCTGGATCCGGCAGCCCCCCGGGAAGGGACTGGAGTGGATTGGCTATATCTATTACACTGGAGAAACACACTACAACCCCTCCCTCCAGAGTCGTATCACCATATCGGTGGACTCGCCCGAGAACCAATTCTCCCTGAAGCTGAGGTCTGTGACCGCTGCGGACACGGCCGTCTATTACTGT
>309_92
GGGGGGACCCTGTCCCTCACCTGCACTGTCTCTGGGGGCTCCATGGGTAATTCCTATTGGAATTGGATCCGGCAGACCCCCACGAGGGGACTGGAGTGGATTGGCTATATCTATTACGCTGGAACCACCAACTACAATCCCGCCCTCAAGAGTCGAGTCACCATCTCAATAGACACGTCCGAGAACCAGTTCTCCCTGAGGTTGAAGTCTCTGACCGCTGCGGACACGGCCACATATTTCTGT
>9_53
TCGGAGACCCTGTCCCTCACCTGCAGTGTCTCTGGTGCCTCCATGGGAAGTTACTACTGGAGCTGGATCCGGCAGCCCCCAGGAAAGGGACTGGAGTACATTGGCTATATGTATTACGCTGGGACAACCAACTACAACCCCTCCCTCGAGAGTCGAGTCACCATATCAGTGGACACGTCCGAGAACCAGTTCTCCCTGAGGCTGAGGTCTGTGACCGCTGCGGACACGGCCGTCTATTACTGT
>429_53
TCGGAGACACTGTCCCTCACCTGCACTGTCTCTGGTGGCTCCATGAGTAGTCACTACTGGAGCTGGATCCGGCAGTCCCCAGGGAAGGGACTGGAGTGGATTGGGTACATCTATTACGCTGGGGATACCAGCTACAATCCCTCCCTCAGGAGTCGAGTCACCATATCAGTGGACACGTCCGAGGACCAGTTCTCCCTGAGGCTGAGGTCCGTGACCCCTGCGGACACGGCCATCTATTACTGT
>398_53
TCGGAGACCCTGTCCCTCACCTGCACTGTCTCTGGTGGCTCCATGAGTAGTTATTACTGGAGCTGGATCCGGCAGCCCCCCGGGAAGGGACTGGAGTGGATTGGCTATATCTATTACGCTGGGAGCACCAACTACAACCCCTCCCTCAAGAGTCGAGTCACCATCTCAGTAGACACGTCCGAGAACCAGTTCTCCCTGAACCTGAGGTCTCTGACCGCTGCGGACACGGCCGTGTATTACTGT
>380_53
TCGGAGACCCTGTCCCTCACCTGCAGTGTCTCTGGTGGCTCCATGAGCAGCTACTATTGGAGCTGGATCCGGCAGCCCCCAGGCAAGGGACTGGAGTACATTGGGTATATGTATTACGCTGGGACAACCAACTACAACCCCTCCCTCAACAGTCGAGTCACCATCTCAGTGGACACGTCCGAGGACCAGTTCTCCCTGAAGCTGAGGTCTGTGACCGCTGCGGACACGGCCGTGTATTACTGT
>440_92
TCGGGGACCCTGTCCCTCACCTGCAGTGTCTCCGGTGTCTCTATGGGTGGTTACTACTGGAGCTGGATCCGGCAGCCCCCAGGGAAGGGGCTGGAGTGGATTGGTTATATGTATTACGCTGGCAGCTCTAACTACAATCCCTCCCTCAAGAGTCGAGTCAGCATCGAAGTGGACACGTCCGAGGAGAAGTTCTCCCTGAAACTGCGGCCTGTCACCACTGCGGACACGGCCGTTTATTACTGT
>195_53
TCGGAGACCCTGTCCCTCACCTGCACTGTCTCTGGTGGCTCCATCAGTACTTACTACTGGAACTGGATCCGGCAGTCCCCAGGGATGGGACTGGAGTGGATTGGGTATATGTATTACGCTGGGAGCACCAACTACAACCCCTCCCTCAAGAGTCGAGTCACCATATCAGTGGACACGTCCGAGAACCAGTTCTCCCTGAAGCTGAGGTCTGTGACCGCTGCGGACACGGCCGTCTATTACTGT
>384_92
GGGGGGACCCTGTCCCTCACCTGCACTGTCTCTGGGGGCTCCATGGGTAATTCCTACTGGAATTGGATCCGGCAGACCCCCACGAGGGGACTGGAGTGGATTGGCTATATCTATTACGCTGGAACCACCAACTACAACCCCGCCCTCAAGAGTCGAGTCACCATCTCAATAGACACGTCCGAGAACCAGTTCTCCTTGAGGTTGAAGTCTCTGACCGCTGCGGACACGGCCACATATTTCTGT
>345_92
TCGGGGACCCTGTCCCTCACGTGCAGAGTGTCCGGTGTCTCTATGAGTGCTTTCTACTGGAGCTGGATCCGGCAGCCCCCAGGGAAGGGGCTGGAGTGGATTGGGTATATGTATTACGCTGGCAGCTCTAACTACAATCCCTCCCTCAAGAGTCGAGTCACCATCGAAGTGGACACGTCCGAGGAGCAGTTCTCCCTGAAACTGAGGTCTGTGACCACTGCGGACACGGCCCTTTATTACTGT
>28_53
TCGGAGACCCTGTCCCTCACCTGCAGTGTCTCTGGTGCCTCCATGAGTAGTTACTACTGGAGCTGGATCCGGCAGCCCCCAGGGAAGGGACTGGAATGGATTGGGTATATGTATTACGCTGGGGACACCAACTATAACCCCTCCCTCAAGAGTCGGGTCACCATTTCAGTGGACACGTCCGAGGACCAGTTCTCCCTGAGGCTGAGGTCTGTGACCGCTGCGGACACGGCCGTCTATTACTGT
>106_144
TCGGGGACCCTGTCCCTCACCTGCACTGTCTCTGGTGGCTCCATGGGTGGTTCTTACTGGAGTTGGCTCCGGCACTCCCCCGCGAGGGGCCTGGAATTCATTGGCTACATCTACCACGCTGGAGACACCAGTTACAACCCCTCCCTCCGGAGTCGAGCCTTCATCTCCGTGGACACGTCCCAGAACCAATTTTCCCTGAAACTGAGGTCTGCGACCGCTGCGGACACGGCCGTCTATTTCTGT
>179_92
GGGGGGACCCTGTCCCTCACCTGTTCTGTCTCTGGGGGCTCCATGACTAGTTTCTACTGGAATTGGCTGCGGCTGACCCCCACGAGGGGACTGGAGTGGATTGGCTATATGTATTACGCTGGAACCACCAACTACAACCCCGCCCTCAAGAGTCGAGTCACCATCTCAGTAGACACGTCCGAGAACCAGTTCTCCCTGAGGTTGAGGTCTCTGACCGCTGCGGACACGGCCACGTATTTCTGT
>348_53
TCGGAGACCCTGTCCCTCAGCTGCACTGTCTCTGGTGGCTCCATCAGTAGTTACTACTGGAGCTGGATCCGGCAGTCCCCAGGGAAGGGACTGGAGTGGATTGGGTACATCTATTACGCTGGGGATACCAGCTACAATCCCTCCCTCAAGAGTCGAGTCACCATATCAGTGGACACGTCCGAGGACCAGTTCTCCCTGAGGCTGAGGTCTGTCACCGCTGCGGACACGGCCGTCTATTACTGT
>80_53
TCGGAGACCCTGTCCCTCACCTGCAGTGTCTCTGGTGGCTCCATGGCTAAATACTACTGGAGTTGGATCCGGCAGCCCCCAGGGAAGGGACTGGAGTGGATTGGGTATATCTATTACGCTGGGGACACCAACTATAATCCCGCCCTCGAGAGTCGAGTCACCATATCCGTGGACACGTCCGAGGACCACTTCTCCCTGAGGCTGAGGTCTGTGACCGCCGCGGACACGGCCGTCTATTACTGT
>115_92
TCGGAGACCCTGTCCCTCACCTGCAGTGTCTCCGGTGTCTCTATGGCTGGTTACTACTGGAGCTGGATCCGGCAGCCCCCAGGGAAGGGCCTGGAGTGGGTTGGCTATATGTATTACGCTGGAAGCTCTAACTACAATCCTTCCCTCAAGAGTCGAGTCACCATTGAGGTGGACACGTCCGAGGAGCAGTTCTCCCTGAAACTGAGGTCTGTGACCACTTCTGACACGGCCGTCTACTACTGT
>186_92
GGGGGGACCCTGTCCCTCACCTGCTCTGTCTCTGGGGGCTCCATGACTGCCTATTACTGGAACTGGATCCGGCAGACCCCCACGAGGGGACTGGAGTGGATTGGCTATATCTATTACGCTGGGACCACCAACTACAACCCCGCCCTCAAGAGTCGAGTCACCATCTCAGTAGACACGTCCGAGAACCAGTTCTCCCTGAGGTTGAAGTCTCTGACCGCTGCGGACACGGCCACATATTTCTGT
>299_53
TCGGAGACCCTGTCTCTCACCTGCACTGTCTCTGGTGGCTCCATGAGTGGTTATTACTGGAGCTGGATCCGGCAGCCCCCCGGGAAGGGACTGGAGTGGATTGGCTATATCTATTACGCTGGAGACACCAACTACAACCCCTCCCTCGAGAGTCGACTCACCATTTCGGTTGACACGTCCGAGAACCAATTCTCCCTGAAGCTGAGGTCTGTGACCGCTGCGGACACGGCCGTCTACTACTGT
>85_92
TCGGGGACCCTGTCCCTCACCTGCAGTGTCTCCGGTGTCTCTATGAGTGCTTACTACTGGAGCTGGATCCGGCAGGCCCCAGGGAAGGGGCTGGAGTGGATTGGGTATATGTATTACGCTGGCAGCTCTAACTACAATCCCTCCCTCAAGAGTCGAGTCACCATCGAAGTGGACACGTCCGAGGAGCAGTTCTCCCTGAAGCTGAGGTCTGTGACCACTGCGGACACGGCCGTTTATTTCTGT
>40_144
TCGGAGACCCTGTCCCTCACTTGCACTGTCTCTGGTGGCTCCATGGGTGGGACTTATTGGAGTTGGCTGCGCCTGTCCCCCGGGAAGGGACTGGAATGGATTGGCTATATCTTTCATACTGGAGAGACCAATTACAGTCCCTCCCTGAAGGGTCGAGTCTCCATATCAGTGGACACGTCCGAGGACCAGTTCTCCCTGAGACTGAGGTCTGTGACCGCTGCGGACACGGCCGTCTATTTTTGT
>238_53
TCGGAGACCCTGTCCCTCACCTGCACTGTCTCTGGTGGCTCCATCAGTAGTTACTACTGGAGCTGGATCCGGCAGCCCCCCGGGAAGGGACTGGAATGGATTGGCTATATCTATTACACTGGAGAAACCCATTACAACCCCTCCCTCAAGAGTCGACTCACCATATCAGTGGACACGTCCGAGAACCAATTCTCCCTGAAGCTGAGGTCTGTGACCGCTGCGGACACGGCCGTATATTACTGT
>94_53
TCGGAGACCCTGTCCCTCACGTGCACTTTTTCTAGTGACTCCATCATTAATTATTACTGGAGTTGGATCCGGCAGCCCCCAGGGAGGGGACTGGAGTGGATTGGGTATGTCCATTACAGTGGGAGCACCAACTACAACCCCTCCCTCAACAGTCGAGTCCACATTTTCCTAGACGCGGCCGAGAACCGGTTCTCCCTGAAGCTGAGGTCTGTGACCCCTGCGGACACGGCCATCTATTACTGT
>81_53
TCAGAGACCCTGTCCCTCACCTGCACTGTCTCTGGTGGCTCCATCAGTAGTGACTACTGGACTTGGATTCGGCAGGCCCCAGGAAAGGGACCGGAGTGGATTGGCTATATCTATTACACTGGGAGCACCAACTACAATCCCTCTTTCGCGAGTCGAATCACCATATCAGTAGACACGTCCAAGAAGCACTTCTCCCTGAAACTGACCTCTGTGACCGCTGCGGACACGGCCGTCTATTACTGT
>241_53
TCGGAGACCCTGTCCCTCACCTGCACTTTCTCTGCTGACTCCATCATTAATTACTACTGGAGTTGGATCCGGCAGCCCCCAGGGAGGGGACTGGAATGGATTGGCTATATCCATTACAGTGGGAGCACCAACTTCAACCCCTCCCTCCAGAGTCGAGTCACCATATTACTCGACGCGTCCGAGAACCAGTTCTCCCTGAAGCTGAGGTCTGTGACCACTGCGGACACGGCCGTTTATTACTGT
>293_53
TCGGAGACCCTGTCCCTCACCTGCTCTGTCTCTGGTGGCTCCATCAGTACTTACTACTGGAACTGGATCCGGCAGTCCCCAGGGATGGGACTGGAGTGGATTGGGTATATCTATAACATTGGGAGCACCAACTACAACCCCTCCCTCAAGAGTCGAGTCACCATATCAGTTGACACGTCCAAGAACCAGTTCTCCCTGAAGCTGAGATCTGTGACCGCTGCGGACACGGCCGTATATTACTGT
>413_92
TCGGAAGCCCTGTCCCTCACCTGCACTGTCTCTGGTGGCTCCATGAGTGACTACTACTGGAATTGGATCCGTCAGTCCCCAGGGAAGGGACTGGAGTGGATTGCCTATGTGTCTGACAGTGGGAGCACCAACTACAACCCCTCCCTCGAGAGTCGGGTCACGATATCAGTAGACACGTCCAGGAACCGGTTCTCCCTGAAAGTGTCCTCTGTGACCGCTGCGGACACGGCCGTCTACTACTGT
>54_92
TCGGAGACCCTGTCCCTCACCTGCACTGTCTCTGGTGGCTCCATCAGAAGTAACTACTGGAGCTGGATCCGGCAGCCCCCAGGGAAGGGACTGGAGTGGATTGGGTATATCTATTACACTGGAGAGGCCCACTACAACCCTTCCCTCGAGAGTCGAGTCTCCATATCAGTGGACGGGCCCGGGAACCAGTTCTCCCTGAAGTTGAGGTCTGTGAGCGCTGCGGACACGGCCCTCTACTACTGT
>52_92
GGGGGGACCCTGTCCCTCACCTGCACTGTCTCTGGGGGCTCCATGGGTAATTCCTACTGGAATTGGATCCGGCAGACCCCCACGAGGGGACTGGAGTGGATTGGCTATATCTATTACACTGGAACCACCAACTACAACCCCGCCCTCAAGAGTCGAGTCACCATCTCAATAGACACGTCCGAGAACCAGTTCTCCCTGAGGTTGAAGTCTCTGACCGCTGCGGACACGGCCACATATTTCTGT
>430_53
TCGGAGACCCTGTCCCTCACGTGCAGTGTCTCCGGTGGCTCCATGGGTGGTTACTACTGGAGCTGGATCCGGCAGCCCCCAGGGAAGGGACTGGAATATATTGGGTATATGTATTACGCTGGTACCACCAATTACAACCCGTCCCTCGAGAGTCGAGTCACCATATCAGTAGACACGTCCGAGAACCAGTTCTCCCTGAAGCTGAGGTCTGTGACCGCTGCGGACACGGCCGTGTATTACTGT
>44_92
GGGGGGACCCTGTCCCTCACCTGCACTGTCTCTGGGGGCTCCATGACCACTTCTTACTGGAATTGGATCCGGCAGACCCCCACGAGGGGACTGGAGTGGATTGGCTATATCTATTACGCTGGAACCACCAACTACAACCCCGCCCTCAAGAGTCGAGTCACCATCTCAGTAGACACGTCCGAGAACCAGTTCTCCCTGAGGTTGAAGTCTCTGACCGCTGCGGACACGGCCACATATTTCTGT
>68_53
TCGGAGACCCTGTCCCTCACCTGCACTGTCTCTGGTGGCTCCATGAGCAGTTTTTACTGGAGTTGGATCCGGCAGTCCCCCGGGAAGGGACTGGAATATATTGGCTATATGTATTACGCTGGGAGCACCAACTTCAACCCCTCTCTCAAGAGTCGAGTCACCATATCAGTAGACACGTCCGCGAACGAATTCTCCCTGAAGTTGAGGTCTGTGACCGCTGCGGACACGGCCGTGTATTACTGT
>67_53
TCGGAGACCCTGTCCCTCACCTGCACTGTCTCTGGTGGCTCCATGAGTGCTTATTACTGGAGCTGGATCCGGCAGTCCCCCGTGAAGGGACTGGAGTGGATTGGCTATATCTATTACGCTGGAGACACCAACTACAACCCCTCCCTCGAGAGTCGCGTCACCGTATCAGTGGACACGTCCAAGAACCAATTCTCCCTGAAGCTGAGGTCTGTGACCGCTGCGGACACGGCCGTGTATTACTGT
>217_144
TCGGAGACCCTGTCCCTCACCTGCAAAGTCTCTGGTGCCTCCATGGGTGGGACTTATTGGAGTTGGCTGCGCCTGTCCCCCGGGAAGGGACTGGAGTGGATTGGATATATCTTTCATACTGGACACACCAACTACAGTCCCTCCCTGAAGGGTCGAGTCTCCATTTCAGTGGACACGTTCGAGGACCAGTTCTCCCTGAGACTGAGGTCTGTGACCGCTGCGGACACGGCCGTCTATTTTTGT
>311_92
GGGGGGACCCTGTCCCTCACCTGCACTGTCTCTGGGGGCTCCATGACTACTTCTTACTGGAATTGGATCCGGCAGACCCCCACGAGGGGACTGGAGTGGATTGGCTATATCTATTACGCTGGAACCACCAACTACAACCCCGCCCTGAAGAGTCGAGTCACCATCTCAGTAGACACGTCCGAGAACCAGTTCTCCCTGAGGTTGAAGTCTCTGACCGCTGCGGACACGGCCACATATTTCTGT
>176_53
TCGGAGACCCTGTCCCTCACCTGCAGTGTCTCTGGCGCCTCCATGGGTGGTTATTATTGGAGCTGGGTCCGGCTGCCCCCAGGGAAGGGACTGGAGTATATTGGCTACATGTATTACGCTGGGACCACCAACTACAACCCCTCCCTCAAGAGTCGAGTCACCATATCAGTGGACACGTCCGAGAATCAGTTCTCCCTGAAACTGAGGTCTGTGACCGCTGCGGACACGGCCCTGTATTTCTGT
>213_92
TCGGGGACCCTGTCCCTCACCTGCAGTGTCTCCGGTGTCTCTATGAGTGGTTATTACTGGAGCTGGATCCGGCAGCCCCCAGGGAAGGGGCTGGAGTGGATTGGGTATATGTACTACGCTGGGAGTTCTGACTACAATCCTTCCCTCAAGAGCCGAGTCTCCATCGAAGTGGACACGTCCGAGGAGCAGTTCTCCCTGAAACTGAGGTCTGTGACCACTGCGGACACGGCCGTTTATTACTGT
>169_53
TCGGAGACCCTGTCACTCACCTGCACTGTCTCTGGTGACTCCATCAGTCGTTTCTACTGGAACTGGATCCGGCAGACCCCCGGGAAGGGACTGGAGTGGATTGGCTATATCTATTATGGTGGGAGCACCAAGTACAACCCCTCCCTCAAGAGTCGAGCCACCATATCAGTGGACACGTCCAACAACCACTTCTCCCTGAGGCTGACGTCTGTGACCGCTGCGGACACGGCCGTATATTACTGT
>379_92
GGGGGGACCCTGTCCCTCACCTGCACTGTCTCTGGGGGCTCCATGACTACTTCTTACTGGAATTGGATTCGGCAGACCCCCACGAGGGGACTGGAGTGGATTGGCTATATCTATTACACTGGAAGCACCAACTACAACCCCGCCCTCAAGAGTCGAGTCACCATCTCAGTGGACGCGTCCGAGAACCAGTTCTCCCTGAGATTAAAGTCTCTGAGCGCTGCGGACACGGCCACATATTTCTGT
>131_92
GGGGGGACCCTGTCCCTCACCTGCACTGTCTCTGGGGGCTCCATGACTAGTTCTTACTGGAATTGGATCCGGCAGACCCCCACGAGGGGACTGGAGTGGATTGGCTATATCTATTACGCTGGAACCACCAACTACAACCCCGCCCTCAAGAGTCGAGTCACCATGTCAGTAGACACGTCCGAGAACCAGTTCTCCCTGAGGTTGAAGTCTCTGACCGCTGCGGACACGGCCACATATTTCTGT
>172_92
GGGGGGACCCTGTCCCTCACCTGCTCTGTCTCTGGGGGCTCCATGACTGCCTATTACTGGAGCTGGATCCGGCAGACCCCCACGAGGGGACTTGAGTGGATTGGCTATATCTATTACGCTGGGACCACCAACTACAACCCCGCCCTCAAGAGTCGAGTCACCATCTCAGTAGACACGTCCGAGAACCAGTTCTCCCTGAGGTTGAAGTCTCTGACCGCTGCGGACACGGCCACATATTTCTGT
>269_53
TCGGAGACCCTGTCCCTCACCTGCACTGTCTCTGGTGGCTCCATGGGTGGTTACTACTGGAGCTGGATCCGACAGTCCCCCGGGAAGGGTCTGGAGTGGATTGGCTATGTCTATCACGCTGGAGACACCAACTACAACCCCTCCCTCAAGAGTCGAGTCACCATATCAGTGGACACGTCCGAGAACCAATTCTCCCTGAAACTGAGGTCTGTGACCGCTGCGGACACGGCCGTCTATTACTGT
>31_92
TGGGGGACCCTGTCCCTCACCTGCAGTGTCTCCGGTGTCTCTATGAGTGGTTACTACTGGAGCTGGATCCGGCAGCCCCCAGGGAAGGGGCTGGAGTGGATTGGATATATGTATTACGCCGGGAGTTCTGATTACAATCCCTCCCTGAAGAGTCGAGTCACCATCGAAGTGGACACGTCCGAGGACCAGTTCTCCCTGAAACTGAGGTCTATGACCACTGCGGACACGGCCGTTTATTATTGT
>375_144
TCGGGGACCCTGTCCCTCACCTGCACTGTCTCTGGTGGCTCCATGGGTGGTTCTTACTGGAGTTGGCTTCGGCACTCCCCCGCGAGGGGCCTGGAATTCATTGGCTACATCTACCACGCTGGAGACACCAGTTACAACCCCTCCCTCCGGAGTCGAGCCTTCATCTCCGTGGACACGTCCCAGAACCAATTTTCCCTGAAACTGAGGTCTGCGACCGCTGCGGACACGGCCGTCTATTTCTGT
>206_53
TCGGAGACACTGTCCCTCACCTGCACTGTCTCTGGTGGCTCCATGAGTAGTCACTACTGGAGCTGGATCCGGCAGTCCCCAGGGAAGGGACTGGAGTGGATTGGGTACATCTATTACGCTGGGGATACCAGCTACAATCCCTCCCTCAAGAGTCGAGTCACCATATCAGTGGACACGTCCGAGGACCAGTTCTCCCTGAGGCTGAGGTCTGTCACCGCTGCGGACACGGCCGTCTATTACTGT
>78_53
TCGGAGACCCTGTCCCTCAATTGCAGTGTCTCTGGTGGCTCCTTCAGTATCTACTACTGGAACTGGATCCGGCAGCCCCCAGGGAAGGGACTGGAGTGGATCGGGAATGTCTATTACAGTGGGAGCACCAACTACAACCCCTCCCTCAAGAGTCGAGTCACCATATCAGTCGACACGTCCAAGAACCACTTCTCCCTGAGGCTGAGGTCTGTGACCGCTGCGGACACGGCCGTCTATTACTGT
>343_53
TCGGAGACACTGTCCCTCACCTGCACTGTCTCTGGTGGCTCCATGAGTAGTCACTACTGGAGCTGGATCCGGCAGTCCCCAGGGAAGGGACTGGAGTGGATTGGCTACATCTATTACGCTGGGGATACCAGCTACAATCCCTCCCTCAAGAGTCGAGTCACCATATCAGTGGACACGTCCGAGGACCAGTTCTCCCTGAGGCTGAGGTCTGTCACCGCTGCGGACACGGCCGTCTATTACTGT
>306_53
TCGGAGACCCTGTCCCTCACCTGCAGTGTCTCTGGTGGCTCCATGGGTGGTTACTACTGGAGTTGGATCCGGCAGCCCCCAGGGAAGGGACTGGAGTGGATTGGGTATATGTATTATGCTGGGAGCTCCAACTACAACCCCTCCCTCCAGAGTCGAGTCACCATCTCAGTGGACACGTCCGCGGACCAGTTCTCCCTGAAACTGAGGTCTGTGACCGCTGCGGACACGGCCGTTTATTACTGT
>3_53
TCGGAGACCCTGTCCCTCACCTGCAGTGTCTCTGGTGTCTCCATGGGTGATTACTACTGGAGCTGGATCCGGCAGCCCCCAGGGAAGGGACTGGAATACATTGGCTATATGTATTATGCTGGGACCACCAACTACAATCCCTCCCTCCAGAGTCGAGCCACCGTATCAGTGGACACGTCCGAGAACCAGTTCTTCCTGAGGCTGAGGTCTGTGACCGTTGCGGACACGGCCGTGTATTACTGT
>109_92
GGGGGGACCCTGTCCCTCACCTGCACTGTCTCTGGGGGCTCCATGACTAGTTCTTACTGGAATTGGATTCGGCAGACCCCCACGAGGGGACTGGAGTGGATTGGCTATATCTATTACACTGGAAGCACCAACTACAACCCCGCCCTCAAGAGTCGCGTCACCATCTCAGTGGACGCGTCCGAGAACCAGTTCTCCCTGAGATTAAAGTCTCTGACCGCTGCGGACACGGCCACATATTTCTGT
>458_53
TCGGAGACCCTGTCCCTCACCTGCACTGTCTCTGGTGGCTCCATGGGTAGTTATTACTGGAGCTGGATCCGGCAGCCCCCCGGGAAGGGACTGGAGTATATTGGCTACATGTATTATGCTGGGACCACCAACTACAACCCCTCCCTCGAGAGTCGAGTCACCATATCAGTAGACACGTCTCAGAACCAGTTCTCCCTGAAACTGAGGTCTGTCACCGGTGCGGACACGGCCGTCTATTACTGT
>190_53
TCGGAGACCCTGTCCCTCACCTGCACTGTCTCTGGTGGCTCCATTAGTAATTACTTCTGGAGCTGGATCCGGCAGTCCCCCGTGAAGGGACTGGAGTGGATTGGCTATATCTATTACGCTGGAGACACCAACTACAACCCCTCCCTCGAGAGTCGCGTCACCGTATCAGTGGACACGTCCAAGAACCAATTCTCCCTGAAGCTGAGGTCTGTGACCGCTGCGGACACGGCCGTGTATTACTGT
>426_53
TCGGAGACACTGTCCCTCACCTGCACTGTCTCTGGTGGCTCCATGAGTAGTCACTACTGGAGCTGGATCCGGCAGTCCCCAGGGAAGGGACTGGAGTGGATTGGGTACATCTATTACGCTGGGGATACCAGCTACAATCCCTCCCTCAAGAGTCGAGTCACCATATCAGTGGACACGTCCGAGGACCAGTTCTCCGTGAGGCTGAGGTCTGTCACCGCTGCGGACACGGCCGTCTATTACTGT
>301_144
TCGGAGACCCTGTCCCTCACGTGCACTGTCTCTGGTGGCTCCATGGGTGGGACGTATTGGAGTTGGCTGCGCCTGTCCCCCGGGAAGGGACTGGAGTGGCTTGGCTACATCTTTCATACTGGAGAGACCAACTACAGTCCCTCCCTGAAGGGTCGAATCTCCATTTCAGTGGACACGTCCGCGTACCAGTTCTCCCTGAGACTGAGGTCTGTAACCGCTGCGGACACGGCCGTCTATTTTTGT
>50_53
TCGGAGACCCTGTCCCTCACCTGCACTGTCTCTGGTGGCTCCATGGGTGGTTATTACTGGAGCTGGATTCGACAGACCCCCGAGAAGGGGCTGGAGTGGATTGGTTATATCTATCACGCTGGAGACACCAACTATAACCCCTCCCTCAAGAGTCGAGTCACCATATCAGTGGACACGTCCGAGAACCAATTCTCCCTGAAGCTGAGGTCTGTGACCGCTGCGGACACGGCCGTGTATTACTGT
>403_53
TCGGAGACCCTGTCCCTCACTTGCACTGTCTCTACTGACTCCATCATTAATTACTACTGGAGTTGGCTCCGGCAGCCCCCAGGGAGGGGACTGGAGTGGATTGGATATGTCCATTACAGTGGGAGCACCAACTTCAACCCCTCCCTCAAGAGTCGAGTCACCATATTACTAGACGCGTCCGAGAACCGGGTCTCCCTGAAGCTGAGGTCTGTGACCGCTGCGGACACGGCCATATATTATTGT
>163_92
TCGGGGACTCTGTCCCTCACTTGCACTGTCTCTGGTGGCTCCATGGGTGGCTATTACTGGAGTTGGATCCGGCAGCCCCCCGGGAAGGGACTGGAGTGGATTGGCTATGTTTTTCACACTGGAGAAACCAACTACAACGCCTCCCTCAGGAGTCGACTCACCATATCAGTGGACACGTCCGAGAACAAATTCTCCCTGAGATTGAGGTCTGTCACCGCTGCGGACACGGCCATTTATTATTGT
>365_92
GGGGGGACCCTGTCCCTCACCTGCACTGTCTCTGGGGGCTCCATGACTAGTTCTTACTGGAATTGGATCCGGCAGACCCCCACGAGGGGACTGGAGTGGATTGGCTATATCTATTACGCTGGAACCACCAACTACAACCCCGCCCTCAAGAGTCGAGTCACCATCTCAGTAGACACGTCCGAGAACCAGTTCTCCCTGAGGTTGAAGTCTCTGACCGCTGCGGACACGGCCACATATTTCTGT
>222_144
TCGGAGACCCTGTCCCTCACCTGCTCTGTCTCTGGTGGCTCCATGGGTGGTTATTACTGGACGTGGATCCGCCAGTCCCCCGGGAAGGGTCTGGAATGGATTGGCCATGTCTTTCACACTGGATACGCCCAGTACAACCCCTCCCTCCAGAGTCGACTCATCATATCAGTGGACACGTCCGCGAACCAATTCTCCCTGAGATTGAGGTCTGTGACCGCTGCGGACACGGCCTTATATTTCTGT
>282_53
TCGGAGACCCTGTCCCTCACGTGCACTGTCTCTGGTGGCTCCATTAGGAGTCACTACTGGAGTTGGATCCGGCAGCCCCCAGGAAGGGGACTGGAGTGGATTGGCTATATCTATTACACTGGGAGCACCAACTACAATCCCTCTTTCGAGAGTCGAATCACCATATCAGTAGACACGTCCAAGAACCAGGTCTCCCTGAATCTGAACTCTGTGACCGCTGCGGACACGGCCGTGTATTACTGT
>216_53
TCGGAGACCCTGTCCCTCACCTGCAGTGTCTCTGGTGTCTCCATGGGTGGTTACTACTGGAGCTGGATCCGGCAGCCCCCAGGGAAGGGACTGGAGTGGATTGGATATATGTACTACGCTGGGAGCAGCGACTACAACCCCTCCCTCAAGAGTCGAGTCACCATATCAGTGGACACGTCCGTCAATCAGTTCTCCCTGAAGCTGAGGTCTGTGAGCGCTGCGGACACGGGCCTCTATTACTGT
>353_92
TCGGGGACCCTGTCCCTCACCTGCAGTGTCTCTGGTGGCTCCATGGGTGGATACTACTGGACCTGGATCCGGCAGCCCCGAGGGAAGGGACTGGAGTGGATTGGACATGTATATCATACTGGGGAGACCAACTATAATCCCTCCCTCGCGAGTCGAGTCACCATATCAGTGGACACGTCCGAGGGCCAGTTCTCCCTGAGGCTGAGGTCTGTAACCACTGCGGACACGGCCGTCTACTATTGT
>275_144
TCGGAGACCCTGTCCCTCACCTGCTCTGTCTCTGGTGGCTCCATGGGTGGTTATTACTGGACGTGGATCCGCCAGTCCCCCGGGAAGGGTCTGGAATGGATTGGCCATGTCTTTCACACTGGATACGCCCAGTACAACCCCTCCCTCCAGAGTCGATTCATCATATCAGTGGACACGTCCGCGAACCAATTCTCCCTGAGATTGAGGTCTGTGACCGCTGCGGACACGGCCTTATATTTCTGT
>158_53
TCGGAGACCCTGTCCCTCACCTGCACTGTCTCTGGTGGCTCCATCAGTAGTTACTACTGGAGCTGGATCCGGCAGCCCCCAGGGAAGGGACTGGAGTGGATTGGATATGTCTATTACGCTGGAGACACCAACTACAACCCCTCCCTCGAGAGTCGACTCACCATTTCGGTTGACACGTCCGAGAACCAATTCTCCCTGAAGCTGAGGTCTGTGACCGCTGCGGACACGGCCGTCTACTACTGT
>270_53
TCGGAGACCCTGTCCCTCACCTGCACTGTCTCTGGTGGCTCCGTCAGGAGTTACTACTGGAGCTGGATCCGGCAGTCCCCAGGGAAGGGACTGGAGTGGATTGGGTATCTGTATTACAGTGGGAGCACCCACTACAACCCCTCCCTGAAGAGTCGAGCCACCATATCAGTGGACACGTCCGAGAACCAATTCTCCCTGAAACTGAGGTCTGTGACCGCTGCGGACACGGCCGTGTATTACTGT
>335_144
GGGGGGACCCTGTCCCTCACCTGCAGTGTCTCTGGGGGCTTCATGGGTAATTCTTATTGGAATTGGATCCGGCAGACCCCCACGAGGGGACTGGAGTGGATTGGCTACATTTATTACGCTGGAACCACCAGCTACAACCCCGCCCTCAGCAGTCGAGTGTTCATCTCAGTGGACACGTCCGAGAACCAGGTGTCCCTGAAATTGAGGTCACTCACCGCCGCGGACACGGGCACATATTTCTGT
>317_53
TCGGAGACCCTGTCCCTCACCTGCAGTGTCTCTGGTGGCTCCATGGGGAGTTACTACTGGAGCTGGATCCGGCAGCCCCCAGGGAAGGGACTTGAATATATAGGGTATATGTATTACGCTGGGACCACCAACTACAACCCCTCCCTCGAGAGTCGAGTCACCATATCAGTGGACACGTCCCAGAACCAGTTCTCCCTGAGGCTGAGGTCTGTGACCGCTGCGGACACGGCCGCGTATTACTGT
>378_53
TCGGAGACCCTGTCCCTCACCTGCACTGTCTCTGGTGGCTCCATCAGTAGTTTCTACTGGAGCTGGATCCGGCAGCCCGCCGGGAAGGGACTGGAGTACATTGGGTATATGTATTACGCTGGGAGCTCCAACTACAACCCCTCCCTCCAGAGTCGAGTCTCCATCTCAGTGGACACGTCCGAGGAGCAGTTCTCCCTGAAAGTGAGGTCTGTGACCACTGCGGACACGGCCGTGTATTATTGT
>11_92
TCGGAGACCCTGTCCCTCACCTGCACTATCTCTGCTGGCTCCATGGCTAATTATTACTGGAACTGGATCCGCCTGCCACCCGGGAAGGGACTGGAGTGGATTGGCTACATCTTTCACACTGGAGAGGCCCACTACAACCCCTCCTTGAAGAGTCGAGTCACCATTTCAGTGGACACGTCCGCGAACGAATTCTCCCTGAGGGTGAGGTCTGTGACCGCTGCAGACACGGCCGTCTATTACTGT
>212_53
TCGGAGACCCTGTCCCTCACCTGCACTGTCTCTGGTGGCTCCATCAGTCCTTACTACTGGAGCTGGATCCGGCAGACCCCAGGGAAGGCACTAGAGTGGATCGGCTATATGTATTACGCTGGGAGCTCCAACTACAACCCCTCCCTCAAGAGTCGAGTCAGCATCTCAGTGGACACGTCCGAGGAGCAGTTTTCCCTGAAAGTGAGGTCTGTGACCGCTGCGGACACGGCCGTCTATTACTGT
>419_144
TCGGAGACCCTGTCCCTCACCTGCACTGTCTCTGGTGGCTCCATGGGTGACACTTATTGGAGTTGGCTGCGCCTGTCCCCCGGAAAGGGCCTGGAGTGGATTGGCTATGTCTTTCATACTGGACACACCAACTATAGTCCCTCCCTGACGGGTCGAGTCTCCATATCAGTGGACACGTCCGACAACCACTTCTCCCTGAGACTGCGGTCTGTCACCGCTGCGGACACGGCCGTCTATTTTTGT
>126_53
TCGGAGACCCTGTCCCTCACCTGCAGTGTCTCTGGTGGCTCCATGAGTAATTACTACTGGAGCTGGATCCGGCAGCCCCCAGGGAAGGGACTGGAGTGGATTGGATATATGTATTACGCTGGGAGCAGCAATTACAACCCGTCCCTCAAGAGTCGAGTCACCATATCAGTGGACACGTCCGAGGACAAGTTCTCCCTGAGTCTGAGGTCTGTGACCGCCGCGGACACGGCCGTCTATTTCTGT
>146_53
TCGGAGACCCTGTCCCTCACCTGCAGTGTCTCTGGTGCCTCCATGGGAAGTTACTACTGGAGCTGGATCCGGCAGCTCCCAGGAAAGGGACTGGAGTACATTGGCTATATGTATTACGCTGGGACAACCAACTACAACCCCTCCCTCGAGAGTCGAGTCACCATATCAGTGGACACGTCCGAGAACCAGTTCTCCCTGAGGCTGAGGTCTGTGACCGCTGCGGACACGGCCGTCTATTACTGT
>278_53
TCGGAGACCCTGTCCCTCACCTGCACTGTCGCTGGTGGCTCCCTCAATAGTTACTACTGGAGCTGGATCCGGCAGCCCCCAGGGAAGGGACTGGAGTCGCTTGGGTATATCTATTACGCTGGGAGCACCAACTACAACCCCTCCCTCAAGAGTCGAGTCACCATCTCAGTAGACACGTCCGAGAACCAGTTCTCCCTGAACCTGAGGTCTCTGACCGCTGCGGACACGGCCGTGTATTACTGT
>320_53
TCACAGACCCTGTCCCTCACCTGCACTGTGTCTGGTGGCTCCATGAATAAATACTACTGGAGCTGGATCCGCCAGCCCCCAGGGAAGGGACTGGAGTGGATTGGCTACATGTATTACGCTGGGGACACCAACTACAACCCCTCCCTCAAGAGTCGAGTCACCATTTCAGTGGACACGTCCGAGGACCAGTTCTCCCTGAGGCTGAGGTCTGTGACCGCTGCGGACACGGCCATCTATTACTGT
>331_92
TCGGAGACCCTGTCCCTCACCTGCTCTGTCTCTGGTGGCTCCATGGGTGGTTTTTACTGGAGCTGGCTCCGGCAGTCCTCCGAGAAGGGACTGGAGTGGATTGGCTATATCTTTCACACTGGAGAGACCCGCTACAACCCCTCCCTCCAGAGTCGAGTCAGCATATCCGTGGACACCTTCGAGAACCATTTCTCCCTGAGGCTGAGGTCTGTGACCGCTGCGGACACGGCCGTCTATTTCTGT
>245_53
TCGGAGACCCTGTCCCTCACCTGCAGTGTCTCTGGTGTCTCCATGGGTGGTTACTACTGGAGCTGGATCCGGCAGCCCCCAGGGAAGGGACTGGAATACATTGGCTATATGTATTACGCTGGGACCACCAACTACAATCCCTCCCTCCAGAGTCGAGCCACCGTATCAGTGGACACGTCCGAGAACCAGTTCTTCCTGAGGCTGAGGTCTGTGACCGTTGCGGACACGGCCGTGTATTACTGT
>264_144
GGGGGGACCCTGTCTCTCACCTGCACTGTCTCGGGGGGCTCCATGGCTACTTCTTACTGGAATTGGATCCGACAGACCCCCACGAGGGGACTGGAGTGGATTGGCTATGTCTATTACGCTGGAACCACCAACTACAACCCCGCCCTCAGCAATCGGGTCACCATCTCAGTGGACTCGTCCGAGNNNAAGTTCTCTCTAAGATTGAAGTCTCTGACCGCTGCGGACACGGCCACATATTTCTGT
>373_53
TCGGAGACCCTGTCCCTCACCTGCAGTGTCTCTGGTGGTTCCATGGGTGCTTATTACTGGAGTTGGATCCGGCTGCCCCCAGGGAGGGGACTGGAATATATTGGGTATATGTATTACGCTGGGACCACCAACTACAACCCCTCCCTCAAGAGTCGAGTCACCATTTCAGTGGACACGTCCGAGAACCAGTTCTCCCTGAAGCTGAGGTCTGTGACCGCTGCGGACACGGCCATTTATTACTGT
>354_53
TCGGAGACCCTGTCCCTCACCTGCAGTGTCTCTGGTGGCTCCATGGGTAGCTACTACTGGAGCTGGATCCGGCAGCCCCCAGGGAAGGGACTGGAGTACATTGGGTATATGTATTACGCTGGGACCACCAACTACAACCCCTCCCTCAAGAGTCGAGTCACCATATCAGTGGACACGTCCGAGAACCAGTTCTCCCTGAAACTGAGGTCTGTGACCGCTGCGGACACGGCCATATATTACTGT
>88_92
GGGGGGACCCTGTCCCTCACCTGCAGTGTCTCTGGGGGCTCCATGACTAATTCTTACTGGAATTGGATCCGGCAGACCCCCACGAGGGGACTGGAGTGGATTGGCTATATCTATTACGCTGGAACCACCAACTACAACCCCGCCCTCAAGAGTCGAGTCACCATCTCAGTAGACACGTCCGAGAACCAGTTCTCCCTGAGGTTGAGGTCTCTGACCGGTGCGGACACGGCCACATACTTCTGT
>326_92
TCGGGGACCCTGTCCCTCACCTGCAGTGTCTCCGGTGTCTCTATGGCTGCTTACTACTGGAGCTGGATCCGGCAGTCCCCAGGGAAGGGGCTGGAGTGGATTGGGTATATGTATTACGCTGGGAGCTCTAACTACAATCCCTCCCTCAAGAGTCGAGTCACCATCGAAGTGGACACGTCCGAGGAGCAGTTCTCCCTGAAACTGAGGTCTGTGACCACTGCGGACACGGCCCTTTATTACTGT
>421_92
TCGGGGACCCTGTCCCTCACCTGCAGTGTCTCCGGTGTCTCTATGGGTGCTTACTACTGGAGCTGGATCCGGCTGCCCCCAGGGAAGGGCCTGGAGTGGATTGGATATATGTATTATGCTGGGAGCTCTAACTACAATCCCTCCCTCAAGAGTCGAGTCACTGTCGAAGTGGACACGTCCGAGGAGCAATTCTCCCTGAAACTGAGGTCTGTGACCTCTGCGGACACGGCCGTTTATTACTGT
>55_92
GGGGGGACCCTGTCCCTCACCTGCACTGTCTCTGGGGGCTCCATGGCTACTTCTTACTGGAATTGGATCCGGCAGACCCCCACGGGGGGACTGGAGTGGATTGGCTATATCTATTACGCTGGAACCACCAACTACAACCCCGCCCTCAAGAGTCGAGTCACCATCTCAGTGGACGCGTCCGAGAACCAGTTCTCCCTGAGATTAAAGTCTCTGAGCGCTGCGGACACGGCCACATATTTCTGT
>410_53
TCGGAGACCCTGGCCCTCACCTGCAGTGTCTCTGGTGGCTCCATGGGTAGTTACTACTGGAGCTGGATCCGGCAGCCCCCAGGGAAGGGACTGGAGTATATTGGGTATATGTATTACGCTGGGAGCACCGACTACAACCCCTCCCTCAAGAGTCGAGTCACCATTTCAGTGGACACGTCCGTAAACCAGTTCTCCCTGAAGCTGAGGTCTGTGACCGCTGCGGACACGGCCATTTATTACTGT
>316_53
TCGGGGACCCTGTCCCTCACTTGCAGTGTCTCTGGTGTCTCCATGAGTAGTTACTACTGGAGCTGGATCCGGCAGCCCCCAGGGAAGGGACTGGAGTGGATTGGGTATATGTATTACGCTGGGAGTTCCAACTACAACCCCACCCTCAAGAGTCGAGTCACCATCTCAGTGGACACGTCCCAGGAGGAGTTCTCCCTGAAACTGAGGTCTGTGACCGCTGCGGACACGGCCGTGTATTATTGT
>453_92
TCGGGGACCCTGTCCCTCACCTGCAGTGTCTCCGGTGTCTCTATGGCTGGTTACTACTGGAGCTGGATCCGGCAGTCCCCAGGGAAGGGCCTGGAGTGGGTTGGCTATATGTATTACGCTGGAAGCTCCAACTACAATCCTTCCCTCAAGAGTCGAGTCACCATTGAGGTGGACACGTCCGAGGAGCAGTTCTCCCTGAAGCTGAGGTCTCTGACCACTTCTGACACGGCCGTCTACTACTGT
>61_53
TCGGAGACCCTGTCCCTCACCTGCAGTGTCTCTGGTGGCTCCATGAGCGCTTATTATTGGAGCTGGATCCGGCAGCCCCCAGGGAAGGGACTGGAGTGGATTGGATATATGTATTACGCTGGGAGCTCCAACTACAACTCCTCCCTCAAGAGTCGAGTCACCATCTCAGTGGACACGTCCGAACAGCAGTTCTCCTTGAAACTGAGGTCTGTGACCCCTGCGGACACGGCCGTTTATTACTGT
>108_92
GGGGGGACCCTGTCCCTCACCTGCACTGTCTCTGGGGGCTCCATGACTAATTCTTACTGGAATTGGATCCGGCAGACCCCCACGAGGGGACTGGAGTGGATTGGTTATATCTATTACGCTGGAACCACCAACTACAACCCCGCCCTCAAGAGTCGAGTCACCATCTCAGTAGACACGTCCGAGAACCAGTTCTCCCTGAGGTTGAAGTCTCTGACCGCTGCGGACACGGCCACATATTTCTGT
>185_53
TCGGAGACCCTGTCCCTCACCTGCACTGTCTCTGGTGGCTCCATGGGTGGCTATTACTGGAACTGGATCCGGCAGCCCCCCGGGAAGGGACTGGAGTGGATTGGCTATATCTATCACGCTGGAGACACCAACTACAATCCCTCCCTCAAGAGTCGAGTCACCATATCAGTGGACACGTCCGAGAACCAATTCTCCCTGAGGCTGAGGTCTGTGACCGCTGCGGACACGGCCGTATACTACTGT
>1_144
TCGGAGACCCTGTCCCTCACCTGCACTGTCTCTGGTGGCTCCATGGGAGGGACTTATTGGAGTTGGCTGCGGCTGTCCCCCGGGAAGGGACTGGAGTGGATTGGCTATGTCTTTCATACTGGAGAGACCAACTATAGTCCCTCCCTGAAGGGTCGAGTCTCCATATCAGTGGACACGGTCGACGACAAGTTCTCCCTGAGACTGAGGTCTGTGACCGCTGCGGACACGGCCGTCTATTTTTGT
>152_92
GGGGGGACCCTGTCCCTCACCTGCACTGTCTCTGGGGGCTCCATGGCTAGTTCTTACTGGAATTGGATCCGGCAGACCCCCACGAGGGGACTGGAGTGGATTGGCTATATCTACTACGCTGGAACCACCAACTACAACCCCGCCCTCAAGAGTCGAGTCACCATCTCAGTAGACACGTCCGAGAACCAGTTCTCCCTGAGGTTGAAGTCTCTGACCGCTGCGGACACGGCCACATATTTCTGT
>210_53
TCGGAGACCCTGTCCCTCACCTGCAGTGTGTCTGGTGGCTCCATGAGTCATTATTACTGGACCTGGATCCGGCAGCCCCCCGGCAAGGGACTGGAATTTCTTGGCTATATCTATTACGCTGGGGACACCAACTACAACCCCTCCCTCAAGAGTCGACTCACCATATCAGTAGACACGTCCGTGAACCAGTTCTCCCTGAAGTTGAGGTCTGTCACCGGTGCGGACACGGCCGTCTATTACTGT
>456_53
TCGGAGACCCTGTCCCTCACCTGCAGTGTCTCTGGTGCCTCCATGAGTAGTTACTACTGGAGCTGGATCCGGCAGCCCCCAGGGAAGGGACTAGAGTGGATTGGGTATATGTATTACGCTGGGACCACCAACTACAACCCCTCCCTCAAGAGTCGAGTCACCATATCAGTAGACACGTCCGAGGACCAGTTCTCCCTGAACCTGAGGTCTGTGACCGCCGCGGACACGGCCGTTTATTACTGT
>141_53
TCGGAGACCCTGTCCCTCACCTGCACTGTCTCGGGTGGCTCCATCAGTAGTTACTACTGGAGCTGGATCCGGCAGGTCGCCGGGAAGGGACTGCAGTGGATTGGATATATGTATTATGCTGGGGACACCAGCTACAACCCCTCCCTCAAGAGTCGAGTCACCATCTCAGTGGACACGTCCGAGGACCAGTTCTCCCTGAGGCTGAGGTCTGTGACCGCTGCGGACACGGCCGTCTATTACTGT
>263_144
GGAGGGACCCTGTCCCTCACCTGCACTGTCTCTGGGGGCTCCATGGCTGAGTCTTACTGGAATTGGATCCGACAGACCCCCACCAGGGGACTGGAGTGGATTGGCTACATCTATTACGCTGGAACCACCAATTACAACCCCGCCCTCAAGAGCCGAGTCACCATCTCAGTAGACACGTCCCAGAATCAGTTCTCCCTGAGGTTGAAGTCTCTGACCGCTGCGGACACGGCCACTTACTTCTGT
>389_92
TCGGGGACCCTGTCCCTCACCTGCAGTGTCTCCGGTGTCTCTATGAGTGCTTACTACTGGAGTTGGATCCGGCAGCCCCCAGGGAAGGGGCTGGAGTGGATTGGGTATATGTATTACGCTGGCAGCTCTAACTACAGTCCCTCCCTCAAGAGTCGCGTCACCATCGAAGTGGACACGTCCGAGGAGCAGTTCTCCCTGAAACTGAGGTCTGTGACCACTGCGGACACGGCCGTTTATTACTGT
>111_92
TGGGAGACCCTGTCCCTCACCTGCACTGTCTCTGGTGGTTCCATGGGTGGTCATTACTGGAGCTGGATCCGGCAGTCCTCCGAGAAGGGACTGGAGTGGATTGGCTATGTCTTTCACACTGGAGAGACCCACTACAACCCCTCCTTCCAGAGTCGAGTCACCATATCAGTGGACACATTCGAGAACCAATTCTCCCTGAGGCTGAGGTCTGTGACCGCTGCGGACACGGCCGTGTATTTCTGT
>220_144
GGGGGGACCCTGTCCCTCACCTGCACTGTCTCTGGGGCCTCCATGGCTACTTCTTACTGGAATTGGATCCGACAGACCCCCACGAGGGGACTGGAGTGGATTGGCTATGTCTATTACGCTGGAACCACCAACTACAACCCCGCCCTCAACAATCGGGTCACCATCTCAGTGGACTCGTCCGAGNNNAAGTTCTCACTAAGACTGAAGTCTCTGACCGCTGCGGACACGGCCACATACTTCTGT
>226_53
TCGGAGACCCTGTCCCTCACCTGCACTGTCTCTGGTGGCTCCATGAGTAGTTATTACTGGACCTGGATCCGGCAGACCCCCGGGAAGGGACTGGAATACATTGGCTATATCTATTACGCTGGAGACACCAACTACAGCCCCTCCCTCAGGAGTCGAGTCACCATATCAGTGGACACGTCCCAGAACCAATTCTCCCTGAAACTGAGGTCTGTGACCGCTGCGGACACGGCCGTTTATTACTGT
>446_53
TCGGAGACCCTGTCCCTCACCTGCACTGTCTCTGGTGGCTCCATGGGTGGTTATTACTGGAGCTGGATCCGGCAGCCCCCCGGGAAGGGACTGGAATGGATTGGCTATATCTATTACACTGGAGAAACCCATTACAACCCCTCCCTCAAGAGTCGACTCACCATATCAGTGGACACGTCCGAGAACCAATTCTCCCTGAAGCTGAGGTCTGTGACCGCTGCGGACACGGCCGTATATTACTGT
>383_53
TCACAGACCCTGTCCCTCACCTGCACTGTCTCTGGTGGCTCCATGAGTAGTTATTACTGGAGCTGGATCCGGCAGACCCCCGGGAAGGGACTGGAGTGGATTGGCTATATCTATTACGCTGGAGACACCAACTACAACCCCTCCCTCGAAAGTCGACTCACCATTTCGGTGGACACGTCCGAGAATCAATTCTCCCTGAAGCTGAGATCTGTGACCGCTGCGGACACGGCCGTCTATTACTGT
>338_92
TCGGGGACCCTGTCCCTCACCTGCACTGTCTCTGGTGGCTCCATGGGTGGTTATTACTGGAGTTGGCTCCGGCAGTCCCCCGCGAGGGGCCTGGAATTCATTGGCTATATCTACTACGCTGGAGACACCAGTTACAACCCCTCCCTCCGGAGTCGAGCCTTCATCTCCGTGGACACGTCCCAGAACCAATTTTCCCTGAAACTGAGGTCTGCGACCGCTGCGGACACGGCCGTCTATTACTGT
>145_92
GGGGGGACCCTGTCCCTCACCTGCTCTGTCTCTGGGGGCTCCATGACTAGTTCTTACTGGAATTGGATCCGGCAGACCCCCACGAGGGGACTGGAGTGGATTGGCTATATCTATTACGCTGGAACCACCAGTTACAACCCCGCCCTCAAGAGTCGAGTCACCATCTCAGTAGACACGTCCGAGAACCAGTTTTCCCTGAGGTTGAAGTCTCTGACCGCTGCGGACACGGCCACATATTTCTGT
>357_53
TCGGAGACCCTGTTCCTCACGTGCAGTGTCTCTGGTGGCTCCATGAGTAGTTACTACTGGAGCTGGATCCGGCAGCCCCCAGGGAAGGGACTGGAGTGGATTGGGTATATGTATTACGCTGGGAGCTCCAACTACAACCCCTCCCTCCAGAGTCGAGTCACCATCTCAGTGGACACGTCCGAGGAGCAGTTCTCCCTGAAACTGAGGTCTGTGACCGCAGCGGACACGGCCATTTATTACTGT
>451_53
TCGGAGACACTGTCCCTCACCTGCACTGTCTCTGGTGGCTCCATGAGTAGTCACTACTGGAGCTGGATCCGGCAGTCCCCAGGGAAGGGACTGGAGTGGATTGGGTACATCTATTACGCTGGGGATACCAGCTACAATCCCTCCCTCAAGAGTCGAGTCACCATATCAGTGGACACGTCCGAGGACCAGTTCTCCCTGAGGCTGAGGTCTGTCACCGCTGCGGACACGGCCGTCTATTACTGT
>236_53
TCGGAGACCCTGTCCCTCACCTGCAGTGTCTCTGGGGGCTCCATGATCAGTTACTACTGGAGCTGGATCCGGCAGACCCCAGGGAAGGAACCGGAGTGGATTGGGCATATCTATCACAGCGGGACCACCAATTACAGCCCCTCCCTCCAGAGTCGAGTCACCATGTCAGTAGACACGTCCAAGAACCAGTTGTCCCTGAAGTTGAGGTCTGTGACCGCTGCGGACACGGCCATATATTACTGT
>394_53
TCGGAGACCCTGTCCCTCACCTGCACTGTCTCTGGTGGCTCCATCAGTAGTTACTACTGGAGCTGGATCCGGCAGTCCCCAGGGAAGGGACTGGAGTGGATTGGATATATGTATTATGCTGGGGACACCAGCTACAACCCCTCCCTCAAGAGTCGAGTCACCATCTCAGTGGACACGTCCGAGGACCAGTTCTCCCTGAGGCTGAGGTCTGTGACCGCTGCGGACACGGCCGTCTATTACTGT
>374_53
TCGGAGACCCTGTCCCTGACCTGCAGTGTCTCTGGTGGTTCCATCAGGAGCTACTCTTGGGGCTGGATCCGGAAGCCCCCAGGGATGGGACTGGAGTGGATTGGACATATGTTCCTCAGTGGGAGTGTCGACTACGACCCGTCCGTCAAGGGTCGAGTCACCATATCAGCGGACACGTCGAAGAACCAATTCTCCCTGAGGCTGACGTCTGTGACCGCTGCGGACACGGCCGTGTATTACTGT
>37_53
TCGGAGACACTGTCCCTCACCTGCACTGTCTCTGGTGGCTCCATGAGTAGTCACTACTGGAGCTGGATCCGGCAGTCCCCAGGGAAGGGACTGGAGTGGATTGGGTACATCTATTACGCTGGGGATACCAGCTACAATCCCTCCCTCAAGAGTCGAGTCACCATATCAGTGGACACGTCCGAGGACCAGTTCTCCCTGAGGCTGAGGTCTGTCACCGCTGCGGACACGGCCGTCTATTACTGT
>191_53
TCGGAGACCCTGTCCCTCACCTGCAGTGTCTCTGGTGGCGCCATGAACACTCACTACTGGAGCTGGATCCGCCAGCCCCCAGGGAAGGGACTGGAATGGATTGGGTATATTTATTATGCTGGGGACACCAACTACAACCCCTCCCTCAAGAGTCGAGTCACCATATCAGTGGACACGTCCGAGGACCAGTTCTCCTTGAGGCTGAGGTCTGTGAGCGCTGCGGACACGGCCGTCTATTACTGT
>181_92
TCGGGGACCCTGTCCCTCACCTGCAGTGTCTCCGGTGTCTCTATGGCTGGTTACTACTGGAGCTGGATCCGGCAGTCCCCAGGGAAGGGCCTGGAGTGGGTTGGCTATATGTATTACGCTGGAAGCTCCAACTACAATCCTTCCCTCAAGAGTCGAGTCACCATTGAGGTGGACACGTCCGAGGAGCAGTTCTCCCTGAAGCTGAGGTCTCTGACCACTTCTGACACGGCCGTCTACTACTGT
>14_92
GGGGGGACCCTGTCCCTCACCTGTACTGTCTCTGGGGGCTCCATGACTAGTTCTTACTGGAATTGGATCCGGCAGACCCCCACGAGGGGACTGGAGTGGATTGGCTATATCTATTACGCTGGAACCACCAACTACAACCCCGCCCTCAAGAGTCGAGTCACCATGTCAGTAGACACGTCCGAGAACCAGTTCTCACTGAGGTTGAAGTCTCTGACCGCTGCGGACACGGCCACATATTTCTGT
>250_92
GGGGGGACCCTGTCCCTCACCTGCACTGTCTCTGGGGGCTCCATGACTAGTTCTTACTGGAATTGGATCCGGCAGACCCCCACGAGGGGACTGGAGTGGATTGGCTATATCTATTACGCTGGAACCACCAACTACAACCCCGCCCTCAAGAGTCGAGTCACCATCTCAGTGGACACGTCCGAGAACAAGTTCTCCCTGAGGTTGAAGTCTCTGACCGCTGCGGACACGGCCACATATTTCTGT
>153_144
TCGGAGACCCTGTCCCTCACCTGCAATGTCTCTGGTGCCTCCATCACTGCTTATTACTGGAGTTGGATCCGGCAGCCCCCAGGGAAGGGACTGGAGTGGATTGGCCATGTCTTTCACACTGGATACGCCCAGTACAACCCCTCCCTCCAGAGTCGACTCATCATATCAGTGGACACGTCCGCGAACCAATTCTCCCTGAGATTGAGGTCTGTGACCGCTGCGGACACGGCCTTATATTTCTGT
>339_53
TCGGAGACCCTGTCCCTCACCTGCACTGTCTCTAGTGGCTCCTTGAGTAGTTATTACTGGAGCTGGATCCGGCAGCCCCCCGGGAAGGGCCTAGAATACATTGGCTATATCTATCACACTGGAGAGACCAACTACAGCCCCTCCCTCAAGAGTCGAGTCACCATTTCAGTGGACACGTCCGAGAACCAATTCTCCCTGAGGCTGAGGTCTGTGACCGCTGCGGACACGGCCATTTATTACTGT
>416_92
TCGGCGACCCTGTCCCTCACATGCAGTGTCTCCGGTGTCTCTATGGGTGGTTACTACTGGAGCTGGATCCGGCAGCCCCCAGGGAAGGGGCTGGAGTGGGTTGGCTATATGTATTACGCTGGGAGCTCTAACTACAATCCCTCCCTCGAGAGTCGAGTCACCATCGAAGTGGACACGTCCGAGGAGCAGTTCTCCCTGAAACTGAGGTCTGTGACCACTGCGGACACGGCCCTTTATTTCTGC
>166_53
TCGGAGACCCTGTCCCTCACCTGCACTGTCTCTGGTGGCTCCATGAGTAATCACTACTGGAGCTGGATCCGGCAGTCCCCAGGGAGGGGACTGGAATGGATTGGATATATGTATTACGCTGGGGACACCAGCTACAACCCCTCCCTCAAGAGTCGAGTCACCATATCAGTGGACACGTCCGAGGACCAGTTCTCCCTGAGGCTGAGGTCTGTGACCGCTGCGGACACGGCCGTCTATTACTGT
>418_53
TCGGAGACCCTGTCCCTCACCTGCAGTGTCTCCGGTGGCTCCATGGGTGCTTACTATTGGAGCTGGATCCGGCAGCCCCCAGGGAAGGGACTGGAATACATTGGGTATATGTATTACGCTGGGACCACCAATTACAACCCGTCCCTGCAGAGTCGCGTCACCATATCAGTGGACACGTCCGAGAACCTGTTCTCCCTGAGGCTGAGGTCTGTGACCGCTGCGGACACGGCCGTTTATTACTGT
>136_53
TCGGAGACCCTGTCCCTCACCTGCACTGTCTCTGGTGGCTCCATCAGTCCTTACTACTGGAACTGGGTCCGGCAGCCCCCAGGGAAGGGACTGGAGTACATTGGGTATATGTATTACGCTGGGAGCTCCAACTACAACCCCTCCCTCCAGAGTCGAGTCTCCATCTCAGTGGACACGTCCGAGGAGCAGTTCTCCCTGAAAGTGAGGTCTGTGACCACTGCGGACACGGCCGTGTATTATTGT
>30_53
TCGGAGACCCTGTCCCTCACCTGCAGTGTCTCTGGTGGCTCCATGAGTAGTTACTACTGGAGTTGGATCCGGCAGCCCCCAGGGAAGGGACTGGAGTGGATTGGGTATATGTATTACGCTGGCAGTTCCAATTACAATCCCTCCCTCATGAGTCGAGTCACCATCTCAGTGGACACCTCCAAGGACCAGTTCTCCCTGAAACTGAGGTCTGTGACCGCTGCGGACACGGCCGTGTATTACTGT
>457_53
TCGGAGACCCTGTCCCTCACCTGCAGTGTCTCTGGTGGTTCCATGAGTGCTTATTACTGGAGTTGGATCCGGCAGCCCCCAGGGAGGGGACTGGAATATATTGGGTATATGTATTACGCTGGGACCACGAACTACAACCCCTCCCTCAAGAGTCGAGTCACCATTTCAGTGGACACGTCCGAGAACCAGTTCTCCCTGAAGCTGAGGTCTGTGACCGCTGCGGACACGGCCATTTATTACTGT
>367_92
TCGGGGACCCTGTCCCTCACCTGCAGTGTGTCCGGTGTCTCTATGAGTGCCTACTACTGGAGCTGGATCCGGCAGCCCCCAGGGAAGGGGCTGGAGTGGATTGGGTATATGTATTACGCTGGCAGCTCTAACTACAGTCCCTCCCTCAAGAGTCGCGTCACCATCGAAGTGGACACGTCCGAGGAGCAGTTCTCCCTGAAACTGAGGTCTGTGACCACTGCGGACACGGCCGTTTATTACTGT
>10_53
TCGGAGACCCTGTCCCTCACGTGCAGTTTCTCTAGTGACTCCATCATTAATTATTACTGGAGTTGGATCCGGCAGGCCCCAGGGAGGGGACTGGAGTGGATTGGGTATGTCCATTACAGTGGGAGCACCAACTACAACCCCTCCCTCAAGAGTCGAGTCTACATCTTACTAGACGCGTCCGAGAACAAGTTCTCCCTGAAGCTGAGGTCTGTGACCACTGCGGACACGGCCGTGTATTACTGT
>294_92
GGGGGGACCCTGTCCCTCACCTGCACTGTCTCTGGGGGCTCCATGACTAGTTTTTACTGGAATTGGATCCGGCAGACCCCCACGAGGGGACTGGAGTGGATTGGCTATATCTATTACGCTGGAACCACCAATTACAACCCCGCCCTCAAGAGTCGAGTCACCATCTCAGTAGACACGTCCGAGAACCAGTTCTCCCTGAGGTTGAAGTCTCTGACCGCTGCGGACACGGCCACATATTTCTGT
>397_92
TCGGAGACCCTGTCCCTCAACTGCACTGTCTCCGGTGGCTCCATCGGTAGTAATTACTGGAATTGGATCCGTCAGACCCCCACGAGGGGACTGGAGTGGATTGGCTATATCTATTACACTGGAACCACCAACTACAGCCCCGCCCTCAAGAGTCGAGTCACCATCTCAGTAGACACGTCCGAGAACCAGTTCTCCCTGAGGTTGAAGTCTCTGACCGCTGCGGACACGGCCACATATTTCTGT
>254_144
TCGGAGACCCTGTCCCTCACCTGCTCTGTCTCTGGTGGCTCCATGGGTGGGACTTATTGGAGTTGGCTGCGCCTGTCCCCCGGGAAGGGACTGGAGTGGATTGGCTATGTCTTTCATACTGGACACACCAACTACAGTCCCTCCCTGCAGGGTCGAGTCTCCATATCAGTGGACACGTCCGAGGACCAGTTCTCCCTGAGACTGCGGTCTGTGACCGCTGCGGACACGGCCGTTTATTTTTGT
>107_144
TCGGGGACCTTGTCCCTCACCTGCACTGTCTCTGGTGCCTCCATGGGTGGCTATTACTGGAGCTGGATCCGACAGTCCCCCGTGAAGGGACTGGAATGGATTGGCTATGTCTTTCACACCGGACACACCAACTACAGTCCGTCCCTCCAGAGTCGAGTCACCGTTTCAGTGGACACGTCCGAGAACACCTTCTCCCTGAGGCTGAGATCTGTGACCCCTGCGGACACAGCCGTCTATTACTGT
>7_53
TCGGAGACCCTGTCCCTCAGCTGCAGTGTCTCTGGTGGCTCCATGGCTAAGTACTACTGGAGCTGGATCCGGCAGCCCCCAGGGAAGGGACTGGAGTGGATTGGGTATATTTATTACGCTGGGGACACCAACTACAATCCCTCCCTCGAGAGTCGAGTCACCATATCCGTGGACACGTCCGAGGCCCTCTTCTCCCTGAGGCTGAGGTCTGTGACCGCTGCGGACACGGCCGTCTATTACTGT
>57_92
GGGGGGACCCTGTCCCTCACCTGCACTATCTCTGGGGGCTCCATGACTAATTCTTACTGGAATTGGATCCGTCAGACCCCCACGAGGGGACTGGAGTGGATTGGCTATATCTATTACACTGGAACCACCAACTACAGCCCCGCCCTCAAGAGTCGAGTCACCATCTCAGTAGACACGTCCGAGAACCAGTTCTCCCTGAGGTTGAAGTCTCTGACCGCTGCGGACACGGCCACATATTTCTGT
>16_53
TTGGAGATTCTGTCTCTCACCTGCACTGTCTCTAATGCCTCCGTCAGTAGTTACTACTGGAGTTGGATCCGGCTGCCCGCCGGGAAGCAACTGGAGTGGATTGGGTATGTCCATTACAGTGGGAGCACCAGCTACAACCCCTCCCTCAAGAGTCGAGTCAACATCTTTCTAGACGTGTCCAAGAATCAGTTCTCCTTGAAGCTGAGGTCTGTGACCGCTGCGGACACGGCCATTTATTACTGT
>239_53
TCGGAGACCCTGTCCCTCACCTGCACTGTCTCTGGTGGCTCCATGGGTGGTTACTACTGGAGTTGGATCCGGCAGCCCCCAGGGAAGGGACTGGAGTGGATTGGGTATATGTATTATGCTGGGAGCTCCAACTACAACCCCTCCCTCCAGAGTCGAGTCACCATCTCAGTGGACACGTCCGCGGACCAGTTCTCCCTGAAACTGAGGTCTGTGACCGCTGCGGACACGGCCGTTTATTACTGT
>125_53
TCGGAGACCCTGTCCCTCACCTGCAGTGTCTCTGGTGCCTCCATGGGTGGTTACTACTGGAGTTGGATCCGGCAGTCCCCAGGGAAGGGACTGGAATATATTGGGTATATGTATTACGCTGGGAGCACCAACTACAACCCCTCCCTCAAGAGTCGAGTCACCATATCAGTGGACACGTCCGCGAACCAGTTCTCCCTGAAACTGAGGTCTGTGACCGCTGCGGACACGGCCATATATTACTGT
>287_53
TCACAGACCCTGTCCCTCACCTGCAGTGTCTCTGGTGGTTCCATGAGTAGTTACTACTGGAGCTGGATCCGGCAGCCCCCAGGGAAGGGACTGGAGTACATTGGGTATATGTATTACGCTGGGACCTCCAACTACAACCCCTCCCTCAGCAGTCGAGTCACCATCTCAGTGGACACGTCCGAGGAGAAGTTCTCCCTGAAACTGAGGTCTGTGACAGCCGCGGATACGGCCGTGTATTACTGT
>58_53
TCGGAGACCCTGTCCCTCACCTGCACTGTCTCTGGTGACTCCATCAGTACTTACTACTGGACGTGGATCCGGCAGCCCCCAGGAAAGGGACTGGAGTATATTGGGTATATGTACTACGCTGGGACCACCAACTACAACCCCTCCCTCGAGAGTCGAGTCACCATATCAGTGGACACCTCCGAGAACCAGTTCTCCCTGAGGCTGAGGTCGGTGACCGCTGCGGACACGGCCGTGTATTACTGT
>97_144
GGGGGGACCCTGTCCCTCACCTGCACTGTCTCTGGGGCCTCCATGGCTACTTCTTACTGGAATTGGATCCGACAGACCCCCACGAGGGGACTGGAGTGGATTGGCTATGTCTATTACGCTGGAACCACCAACTACAACCCCGCCCTCAGCAATCGGGTCACCATCTCAGTGGACTCGTCCGAGNNNAAGTTCTCACTAAGACTGAAGTCTCTGACCGCTGCGGACACGGCCACATACTTCTGT
>347_92
TCGGAGACCCTGTCCCTCACTTGCACTGTATCTGGTGGCTCCATCAGTAATTACTACTGGAGCTGGATCCGGCAGACCCCAGGGAAGGGACTGGAGTGGATTGGATATATCCAAGACAGGGGGAGCCCCAACTACATGCCCTCCCTCAAGAGGCGAGTCAGCATATCAGTAGACACCTCCAAGAACCAATTCTCCCTGAGTCTGAGCTCTGTCACCGCTGCGGACACGGCCACCTATTTCTGT
>412_53
TCGGAGACCCTGTCCCTCACCTGCAGTGTCTCTGGTGGTTCCATGAGTAGTTACTACTGGAGCTGGATCCGGCAGCCCCCAGGGAAGGGACTGGAGTACATTGGGTATATGTATTACGCTGGGACCTCCAACTACAACCCCTCCCTCAGCAGTCGAGTCACCATCTCAGTGGACACGTCCGAGGAGAAGTTCTCCCTGAAACTGAGGTCTGTGACAGCCGCGGATACGGCCGTGTATTACTGT
>260_53
TCGGAGACCCTGTCCCTCACCTGCACTGTCTCTGGTGGCTCCATGGGTGGCTATTACTGGAGCTGGATCCGGCAGACCCCCGGGAAGGGCCTGGAATACATTGGCTACATCTTTCACACTGGAGAGACGCACTACAACCCCTCCCTCCAGAGTCGAGTCACCATTTCAGTGGACACGTCCGAGAGCCAATTCTCCCTGAGGCTGAGGTCTGTGACCGCTGCGGACGCGGGCATTTATTACTGT
>229_53
TCGGAGACCCTGTCCCTCACCTGCAGTGTCTCTGGTGGCTCCATGACTAAATACTACTGGAGCTGGATCCGGCAGCCCCCAGGGAAGGGACTGGAGTGGATTGGCTATGTGTATTACGCTGGGGACACCAAGTATAATCCCTCCCTCGAGAGTCGAGTCACCATATCCGTGGACACGTCCGAGGACCACTTCTCCCTGAGGCTGAGGTCTGTGACCGCTGCGGACACGGCCGTCTATTACTGT
>371_92
TCGGAGACCCTGTCCCTCACCTGCACTGTCTCTGGTGGCTCCATCAGTCCTTACTACTGGAGCTGGATCCGGCAGCCCCCAGGGAAGGGACTTGAGTGGATTGGCTTTATCTATTATCGTGGGAGCGCCAATTACAACCCCTCCTTCAACAGTCGAGTCACCATATCCGTAGACACGTCCAAGAACCAGTTCTCCCTGAGGTTGAAGTCTCTGACCGCTGCGGACACGGCCACATATTTCTGT
>332_92
GGGGGGACCCTGTCCCTCACCTGCAGTGTCTCTGGGGGCTCCATGGCTAGTTTTTACTGGAATTGGGTCCGGCAGACCCCCACGGGGGGCCGTGAGTGGATTGGCTATATCTATTACGCTGGAACAACCAACTACAACCCCGCCCTCAAGAGTCGAGTCACCATCTCAGTGGACACGTCCGAGAACCAGTTCTCCCTGAGGATGAAGTCTCTGACTGCTGCGGACACGGCCACGTATTTCTGT
>449_53
TCGGAGACCCTGTCCCTCACCTGCACTGTCTCTGGCGGCTCCATCAGTAGTTACTACTGGAGCTGGATCCGGCAGCCCCCAGGGAAGGGACTGGAGTGGATTGGGTATATCGATTACAGTGGGAACACCAACTACAACCCCTCCCTCAAGAGTCGAATTAGCATGTCAGTAGACACGTCCAAGAACCAGTTCTCCCTGAAGCTGAGGTCTGTGACCGCTGCGGACACGGCCGTCTATTACTGT
>242_53
TCAGAGACCCTGTCCCTCACCTGCAGTGTCTCTGGTGCCTCCATGAGTAGTTACTACTGGAGCTGGATCCGGCAGCCCCCAGGGAAGGGAATGGAGTGGATTGGGTATATGTACTACGCTGGGACCACCAACTACAACCCCTCCCTCCAGAATCGAGTCACCATATCAGTAGACACGTCCGAGGACCAGTTTTCCCTGAACCTGAGGTCTGTGACCGCTGCGGACACGGCCGTTTATTACTGT
>140_53
TCGGAGACCCTGTCCCTCACCTGCACTGTCTCTGGTGACTCCTTCAGTAGTTACTACTGGAGCTGGATCCGACAGCCCCCAGGGAAGGGACTGGAGTGGATTGGCTATATCTATCACAGTGGGACCACCAACTACAACCCCTCCCTCATGAGTCGAGTCACCATATCACTAGACACGTCCAAGAAGCAGTTCTCCCTGAAACTGACCTCTGTGACCGCTGCGGACACGGCCATTTATTACTGT
>116_53
TCGGAGACCCTGTCCCTCACCTGCAGTGTCTCTGGTGGCTCCATGAATAAATACTACTGGAGCTGGATCCGCCAGCCCCCAGGGAAGGGACTGGAGTGGATTGGCTACATGTATTACGCTGGGGACACCAACTACAACCCCTCCCTCAAGAGTCGAGTCACCATTTCAGTGGACACGTCCGAGGACCAGTTCTCCCTGAGGCTGAGGTCTGTGACCGCTGCGGACACGGCCATCTATTACTGT
>129_53
TCGGAGACCCTGTCTCTCACCTGCAGTGTCTCTGGTGGCTCCATGGGTTCTTACTACTGGAGCTGGATCCGGCAGCCCCCAGGGAAGGGACTGGAATATATTGGGTATATGTATTACGCGGGGAGCACCAACTACAACCCGTCCCTCAAGAGTCGAGTCACCATTTCAGTGGACACGTCCGAGAACCAGTTCTCCCTGAAGCTGAGGTCTGTGACCGCTGCGGACATGGCCGTGTATTACTGT
>441_92
GGGGGGACCCTGTCCCTCACCTGCACTGTCTCTGGGGGCTCCATGACTAGTTCTTACTGGAATTGGATCCGGCAGACCCCCACGAGGGGACTGGAGTGGATTGGCTATATCTATTACGCCGGAACCACCAACTACAACCCCGCCCTCAAGAGTCGAGTCACCATCTCAGTAGACACGTCCGAGAACCAGTTCTCCCTGAGGTTGACGTCTCTGACCGCTGCGGACACGGCCACATATTTCTGT
>114_144
TCGGAGACCCTGTCCCTCACCTGCACTGTCTCTGGTGGCTCCATGGGAGGGACTTATTGGAGTTGGCTGCGCCTGTCCCCCGGGAAGGGACTGGAGTGGATTGGCTATGTCTTTCATACTGGAGAGACCAACTATAGTCCCTCCCTGAAGGGTCGAGTCTCCATATCAGTGGACACGGTCGACGACAAGTTCTCCCTGAGACTGAGGTCTGTGACCGCTGCGGACACGGCCGTCTATTTTTGT
>120_53
TCGGAGACCCTGTCCCTCACGTGCAGTTTCTCTAGTGACTCCATCATTAATTATTACTGGAGTTGGATCCGGCAGGCCCCAGGGAGGGGACTGGAGTGGATTGGGTATGTCCATTACAGTGGGAGCACCAACTACAACCCCTCCCTCAAGAGTCGAGTCTACATCTTACTAGACGCGTCCGAGAACAAGTTCTCCCTGAAGCTGAGGTCTGTGACCACTGCGGACACGGCCGTGTATTACTGT
>350_144
TCGGAGACCTTGTCCCTCACCTGCACTGTCTCTGGTGGCTCCATGGGGGGGACTTATTGGAGTTGGCTGCGCCTGTCCCCCGGGAAGGGACTGGAATGGATTGGCTATATCTTTCATACTGGACACACCAACTACAATCCCTCCCTAAAGGGTCGAGTCTCCATATCAGTGGACACGTCCGAGGACCAGTTCTTCCTGAGACTGAGGTCTGTGACCGCTGCGGACACGGCCGTCTATTTTTGT
>159_53
TCGGAGACCCTGTCCCTCACCTGCAGTGTCTCTGGTGACTCCATGGGTAGTTACTACTGGAGCTGGATCCGGCAGCCCCCAGGGAAGGGACTGGAATATATTGGTTATATGTATTATGCTGGGACCACCAATTATAACCCCTCCCTCAAGAGTCGAGTCACCATATCAGTGGACACGTCCGCGAACCAGTTCTCCCTGAACCTGAGGTCTGTCACCGCAGCGGACACGGCCGTATATTACTGT
>149_53
TCGGAGACCCTGTCCCTCACCTGCACTGTCTCTGGTGGCTCCATGAGTGCTTATTACTGGAGCTGGATCCGGCAGTCCCCCGTGAAGGGACTGGAGTGGATTGGCTATATCTATTACGCTGGAGACACCAACTACAACCCCTCCCTCGAGAGTCGCGTCACCGTATCAGTGGACACGTCCAAGAACCAATTCTCCCTGAAGCTGAGGTCTGTGACCGCTGCGGACACGGCCGTCTATTACTGT
>298_53
TCGGAGACCCTGTCCCTCACCTGCACTGTCTCTGGTGGCTCCATCAGTAGTTACTACTGGAGTTGGATCCGGCAGCCCCCAGGGAGGGGACTGGAATATATTGGGTATATGTATTACGCTGGGACCACCAACTACAACCCCTCCCTCAAGAGTCGAGTCACCATTTCAGTGGACACGTCCGAGAACCAGTTCTCCCTGAACTTGAGGTCTGTGACCGCTGCGGACACGGCCATTTATTACTGT
>69_92
GGGGGGACCCTGTCCCTCACCTGCACTGTCTCTGGGGGCTCCATGACTAGTTCTTACTGGAATTGGATTCGGCAGACCCCCACGAGGGGACGTGAGTGGATTGGCTATATCTATTACACTGGAAGCACCAACTACAACCCCGCCCTCAAGAGTCGAGTCACCATCTCAGTGGACGCGTCCGAGAACCAGTTCTCCCTGAGATTAAGGTCTCTGACCGCTGCGGACACGGCCACATATTTCTGT
>454_53
TCGGAGACCCTGTCCCTCACCTGCACTGTCTCTGGTGCCTCCATCAGTAGTTACTACTGGAGCTGGATCCGGCAGCCCGCCGGGAAGGGGATGGAGTGGATTGGTTATATCTATCACGCTGGAGACACCAACTATAACCCCTCCCTCAAGAGTCGAGTCACCATATCAGTGGACACGTCCGAGAACCAATTCTCCCTGAAGCTGAGGTCTGTGACCGCTGCGGACACGGCCGTGTATTACTGT
>388_53
TCGGAGACCCTGTCCCTCACCTGCACTGTCTCTGGTGGCTCCATCAGTACTTACTACTGGAGCTGGATCCGGCAGCCCCCCGGGAGGGGACTGCAGTGGATTGGTCATATCTACTACAGTGGGAGCACCAACTACACCCCCTCCCTCAAGAGTCGAGTCACCATATCAGTAGACACGTCCAAGAAGCAGTTCTCCCTGAAGCTGACCTCTGTGACCGCTGCGGACACGGCCCTATATTATTGT
>203_92
GGGGGGACCCTGTCCCTCACCTGCACTGTCTCTGGGGGCTCCATGAGTAGTTATTACTGGAATTGGATCCGGCAGACCCCCACGAGGGGACTGGAGTGGATTGGCTATATCTATTACGCTGGAACCACCAACTACAACCCCGCCCTCAAGAGTCGAGTCACCATCTCAGTAGACACGTCCGAGAACCAGTTCTCCCTGAGGTTGAAGTCTCTGACCGCTGCGGACACGGCCACATATTTCTGT
>328_92
TCGGAGACCCTGTCCCTCACCTGCAGTGTCTCTGGTGGTTCCATGGGTGCTTACTACTGGAGCTGGATCCGGCAGCCCCCAGGGAAGGGACTGGAGTGGATTGGGTATATGTATTACGCTGGCAGCAGCAACTATAACCCCTCCCTCGAGAGTCGAGTCACCATATCAGTGGACACGTCCGAGAGTCAGTTCTCCCTGAGGCTGAGGTCTGTGACCGCCGCGGACACGGGCATTTATTACTGT
>46_144
TCGGAAACCCTGTCCCTCACTTGCATTGTCTCTGGTGGCTCCATCAGTGTTTACTACTGGAGCTGGATCCGGCAGCCCCCAGGGAAGGGACTGGAGTGGATTGGCCATGTCTTTCACACTGGATACGCCCAGTACAACCCCTCCCTCCAGAGTCGACTCATCATATCAGTGGACACGTCCGCGAACCAATTCTCCCTGAGATTGAGGTCTGTGACCGCTGCGGACACGGCCTTATATTTCTGT
>42_92
GGGGGGACCCTGTCCCTCACCTGCACTGTCTCTGGGGGCTCCATGACTACTTCTTACTGGAATTGGATCCGGCAGACCCCCACGAGGGGACTGGAGTGGATTGGCTATATCTATTACGCTGGAACCACCAACTACAACCCCGCCCTGAAGAGTCGAGTCACCATCTCAGTAGACACGTCCGAGAACCAGTTCTCCCTGAGGTTGAAGTCTCTGACCGCTGCGGACACGGCCACATATTTCTGT
>53_53
TCGGAGACCCTGTCCGTCACCTGCACTGTCTCTGGTGGCTCCATGGGTGGTTATTACTGGAGCTGGATCCGGCAGTCCCCCGGGAAGGGACTGGAATACATTGGCTATATCTTTCACACTGGAGAGACCAACTACAACCCCTCCCTCAAGAGTCGAGTCACCATTTCAGTGGACACGTCCGAGAACCAATTCTCCCTGAGGCTGAGGTCTGTGACCGCTGCGGACACGGCCGTCTATTACTGT
>425_53
TCGGAGACCCTGTCCCTCACCTGCAGTGTCTCTGGTGGTTCCATGAGTGCTTATTACTGGAGTTGGATCCGGCAGCCCCCAGGGAGGGGACTGGAATATATTGGGTATATGTATTACGCTGGGACCACGAACTACAACCCCTCCCTCAAGAGTCGAGTCACCATTTCAGTGGACACGTCCGCGAACCAGTTCTCCCTGAAGCTGAGGTCTGTGACCGCTGCGGACACGGCCATTTATTACTGT
>41_53
TCGGAGACCCTGTCCCTCACCTGCAGTGTCTCTGGTGGCTCCATGGGTAATTACTACTGGAACTGGATCCGGCAGCCCCCAGGGAAGGGACTGGAGTGGATTGGATATATGTATTACGCTGGGAGCACCAATTATAACCCCTCCCTCAAGAGTCGAGTCACCATATCAGTGGACACGTCCGAGAACAAGTTCTCCCTGAGGATGAGGTCTGTAACCGCTGCGGACACGGCCGTTTATTACTGT
>402_53
TCGGAGACCCTGTCCCTCACATGCACAGTCTCTGGTGGCTCCATCAGTAGTCACTACTGGAGCTGGATCCGGCAGCCCCCAGGGAAGGGACTGCAATATATTGGGTATATGTATTACGCTGGAACCACCGACTACAACCCCTCCCTCAAGAGTCGAGTCACCATATCAGTAGACACGTCCAAGAACCAGTTCTCCCTGAACCTGAGGGCTGTGACCGCTGCGGACACGGCCATATATTACTGT
>64_53
TCGGAGACCCTGTCCCTCACCTGCACTGTCTCTGGTGGCTCCATCAGTGGTTACTACTGGAACTGGATCCGGCAGCCCCCAGGGAAGGGACTGGAGTGGATTGCCGATATCTATAACAGTGGGAGCACCCACTACAACCCCTCCCTCAAGAGTCGAGTCACCATATCAGTAGACACGTCCAAGAACCAGTTCTCCCTGAAGTTGACCTCTGTGACCGCTGCGGACACGGCCATTTATTACTGT
>405_92
TCGGAGACCCTGTCCCTCACCTGCACTGTCTCTGGTGGCTCCATGGGTGGTACCTATTGGAGTTGGCTGCGACTGTCCCCCGGGAAGGGACTGGAGTGGATTGGCTATATATTTCATACTGGAGAGACCAACTATAGCCCCTCCCTGAAGGGTCGAGTCTCCATATCAGTGGACACGTCCGAGAACCAGTTCTCCCTGAGACTGAGGTCTGTGACCGCTGCGGACACGGCCGTCTATTTTTGT
>232_92
TCGGAGACCCTGTCCCTCACCTGCACTGTCTCTGATGGCTCCATTAGAAGTTACTATTGGAGTTGGATCCGGCAGACCCCCACGAGGGGACTGGAGTGGATTGGCTATATCTATTACGCTGGAACCACCAACTACAACCCCGCCCTCAAGAGTCGAGTCACCATCTCAGTAGACACGTCCGAGAACCAGTTCTCCCTGAGGTTGAAGTCTCTGACCGCTGCGGACACGGCCACATATTTCTGT
>443_92
TCGGAGACCCTGTCCCTCACCTGCAGTGTCTCTGGTGCCTCCATGGCTACTTCCTACTGGAACTGGATCCGGCAGCCCCCAGGGAAGGGACTGGAATGGGTTGGTTATATATATTACACTGGGGAGACCAGGTACAACCCCTCCCTCAAGAGTCGAGTCACCATATCAGTGGACACGTCGGAGGACCAGTTCTCCCTGAGGCTGAGGTCTGTGACCGCTGCGGACACGGCCGTCTATTACTGT
>407_92
TCGGGGACCCTGTCCCTCACCTGCAGTGTCTCCGGTGTCTCCATGAGTGGTTACTACTGGAGTTGGATCCGGCAGCCCCCAGGGAAGGGGCTGGAGTGGATTGGATATATGTATTACGCTGGGAGCTCTAACTACAATCCCTCCCTCGAGAGTCGAGTCACCATCGAAGTGGACACGTCCGAGGAGCAGTTCTCCCTGAAACTGAGGTCTGTGACCACTGCGGACACGGCCGTTTATTACTGT
>138_92
GGGGGGACCCTGTCCCTCACCTGCACTGTCTCTGGGGGCTCCATGACTACTTCTTACTGGAATTGGATCCGGCAGACCCCCACGAGGGGACTGGAGTGGATTGGCTATATCTATTACGCTGGAACCACCAACTACAACCCCGCCCTCAAGAGTCGAGTCACCATCTCAGTAGACACGTCCGAGAACCAGTTCTCCCTGAGGTTGAAGTCTCTGACCGCCGCGGACACGGCCACATATTTCTGT
>435_53
TCACAGACCCTGTCCCTCACCTGCACTGTCTCTGGTGGCTCCATGAGTAGTCACTACTGGAGCTGGATCCGGCAGTCCCCAGGGAAGGGACTGGAGTGGATTGGCTACATCTATTACGCTGGGGATACCAGCTACAATCCCTCCCTCAAGAGTCGAGTCACCATATCAGTGGACACGTCCGAGGACCAGTTCTCCCTGAGGCTGAGGTCTGTCACCGCTGCGGACACGGCCGTCTATTACTGT
>36_92
GGGGGGACCCTGTCCCTCACCTGCACTGTCTCTGGGGGCTCCATGACTAGTTCTTACTGGAATTGGATCCGGCAGACGCCCACGAGGGGACTGGAGTGGATTGGCTATATCTATTACGCTGGAACCACCAACTACAACCCCGCCCTCAAGAGTCGAGTCACCATCTCCGTAGACACGTCCGAGAACCAGTTCTCCCTGAGGTTGAAGTCTCTGACCGCTGCGGACACGGCCACATATTTCTGT
>132_53
TCGGAGACCCTGTCCCTCATTTGCACTGTTTCTGGTGGCTCCATCAGTAATTACTACTGGAGCTGGATCCGGCAGCCCCCAGGGAAGGGACTGGAGTGGATTGGATATATGTATTACGCTGGGAGCACCAACTACAACCCCTCCCTCAAGAGTCGAGTCACCATTTCAGTGGACACGTCCGAGAACCAGTTCTCCCTGAAGCTGAGGTCTGTGACCGCTGCGGACACGGCCGTTTATTACTGT
>21_53
TCGGAGACCCTGTCCCTCACCTGCACTGTCTCTGGTGGCTCCATGGGTGGCTATTACTGGACCTGGATCCGGCAGCCCCCCGGGAAGGGACTGGAGTGGATTGGCTATATCTATCACGCTGGAGACACCAACTACAATCCCTCCCTCAAGAGCCGAGTCACCATATCAGTGGACACGTCCGAGAACCAATTCTCCCTGAGGCTGAGGTCTGTGACCGCTGCGGACACGGCCGTGTATTACTGT
>62_92
TCGGGGACCCTGTCCCTCACCTGCAGTGTCTCCGGTGTCTCTATGGCTGGTTACTACTGGAGCTGGATCCGGCAGTCCCCAGGGAAGGGCCTGGAGTGGGTTGGCTATATGTATTACGCTGGAAGCTCTAACTACAATCCTTCCCTCAAGAGTCGAGTCAGTATTGAGGTGGACACGTCCGAGGAGCAGTTCTCCCTGAAACTGAGGTCTGTGACCCCTTCTGACACGGCCGTCTACTACTGT
>372_53
TCGGAGACCCTGTCCCTCACCTGCAGTGTCTCTGGTGGCTCCATGGGTGGTTACTACTGGAGCTGGATCCGGCAGCCCCCAGGGAAGGGACTGGAGTGGATTGGGTATATGTATTACGCTGGGAGCTCCAACTACAACCCCTCCCTCAAGAGTCGAGTCACCATCTCAGTGGACACGTCCGAGGAGAAGTTCTCGCTGAAACTGAGGTCTGTGACCACTGCGGACACGGCCGTGTATTACTGT
>175_92
TCGGGGACCCTGTCCCTCACGTGCAGTGTCTCCGGTGTCTCTATGGCTGCTTACTACTGGAGCTGGCTCCGGCAGTCCCCAGGGAAGGGGCTGGAGTGGATTGGGTATATGTATTACGCTGGGAGCTCTAACTACAATCCCTCCCTCAAGAGTCGAGTCACCATCGAAGTGGACACGTCCGAGGAGCAGTTCTCCCTGAAACTGAGGTCTGTGACCCCTGCGGACACGGCCCTTTATTACTGT
>39_92
TCGGGGACCCTGTCCCTCACTTGCAGTGTCTCCGGTGTCTCTATGAGTGGTTATTACTGGAGCTGGATCCGACAGCCCCCAGGGAAGGGGCTGGAGTGGATTGGGTATATGTATTACGCTGGGAGCTCTAACTACAATCCCTCCCTCAAGAGTCGAGTCACCATCGAAGTGGACACGACCGAGGAGCAGTTCTCCCTGAAACTGAGGTCTGTGACCACTGCGGACACGGCCGCCTATTACTGT
>192_92
GGGGGGACCCTGTCCCTCACCTGCACTGTCTCTGGGGGCTCCATGACTAATTCTTACTGGAATTGGATCCGTCAGACCCCCACGAGGGGACTGGAGTGGATTGGCTATATCTATTACACTGGAACCACCAACTACAGCCCCGCCCTCAAGAGTCGAGTCACCATCTCAGTAGACACGTCCGAGAACCAGTTCTCCCTGAGGTTGAAGTCTCTGACCGCTGCGGACACGGCCACATATTTCTGT
>246_53
TCGGAGACCCTGTCCCTCACCTGTAGTGTCTCTGGTGGCTCCATGAGTAGTTACTACTGGAGTTGGATCCGGCAGCCCCCAGGACAGGGACTGGAATATATTGGCTATATGTATTATGCTGGGACTACCAACTACAACCCCTCCCTCGAGAGTCGAGTCACCATATCGGTGGACACGTCCCAGAACCAGTTCTCTCTGAAGCTGAGGTCTGTGACCGCTGCGGACACGGCCGTGTATTACTGT
>38_144
TCGGAGACCCTGTCCCTCACCTGCACTGTCTCTGGTGGCTCCATGGGTGGTTTTTACTGGAGTTGGCTCCGACTGTCCCCCGGGACGGGACTGGAATTCATTGGCTATGTCTTTCACACTGGAGAGACCACCTACAGCTCTTCCCTCCAGAGTCGCGTCACCATATCAATAGACTGGACCCAGAATCAGTTCTCCCTGAGACTGAGGTCTACGTCCGCCGCGGACACGGCCGTCTATTACTGT
>157_53
TCGGAGACCCTGTCCCTCACCTGCACTGTCTCCGGTGGCTCCATGGGTGGTTATTACTGGAGCTGGATCCGCCAGTCCCCCGGGAAGGGACTGGAGTGGATTGGCTATATCTATCACGCTGGAGACACCAACTACAACCCCTCCCTCAAGAGTCGAGTCTCCATTTCAGTGGACACGTCCGAGAACCAATTCTCCCTGAGGCTGAGGTCTGTGACCGCTGCGGACACGGCCGTTTATTACTGT
>173_92
GGGGGGACCCTGTCCCTCACCTGCACTGTCTCTGGGGGCTCCATGACTAATTCTTACTGGAATTGGATCCGGCAGACCCCCACGAGGGGACTGGAGTGGATTGGTTATATCTATTACGCTGGAACCACCAACTACAACCCCGCCCTCAAGAGTCGAGTCACCATCTCAGTAGACACGTCCGAGAACCAGTTCTCCCTGAGGTTGAAGTCTCTGACCGCTGCGGACACGGCCACATATTTCTGT
>77_53
TCGGAGACCCTGTCCCTCACCTGCACTTTCTCCAGTGACTCCATCATTAATTATTACTGGAGCTGGATACGGCAGTCCCCAGGGAGGGGACTGGAGTGGATTGGGTATGTCCATTACAGTGGGACCACCTCCTACAACCCCTCCCTCAAGAGTCGAGTCCACATGTTACTTGACGCGTCCGAGAACCGGTTCTCCCTGAAGCTGAGGTCTGTGACCGCTGCGGACACGGCCGTTTATTACTGT
>447_144
TCACAGACCCTGTCCCTCACCTGCACTGTCTCTGGTGGCTCCATGGGTGGTTCTTACTGGAGTTGGCTCCGCCACTCCCCCGCGAGGGGTCTGGAATTCATTGGCTACATCTACCACGCTGGAGACACCAGTTACAACCCCTCCCTCCGGAGTCGAGCCTTCATCTCCGTGGACACGTCCCAGAACCAATTTTCCCTGAAACTGAGGTCTGCGACCGCTGCGGACACGGCCGTCTATTTCTGT
>323_92
TCGGGGACCCTGTCCCTCACTTGCAGTGTCTCCGGTGTCTCTATGAGTGGTTATTACTGGAGCTGGATCCGACAGCCCCCAGGGAAGGGGCTGGAGTGGATTGGGTATATGTATTACGCTGGGAGCTCTAACTACAATCCCTCCCTCAAGAGTCGAGTCACCATCGAAGTGGACACGACCGAGGAGCAGTTCTCCCTGAAACTGAGGTCTGTGACCACTGCGGACACGGCCGCCTATTACTGT
>431_53
TCGGAGACCCTGTCCCTCACTTGCACTGTCTCTACTGACTCCATCATTAGTTACTACTGGAGTTGGATCCGGCAGCCCCCAGGGAGGGGACTGGAGTGGATTGGATATGTCCATTACAGTGGGAGCACCAACTTCAACCCCTCCCTCAAGAGTCGAGTCCACATTTTACTAGACGCGTCCGAGAACCAGGTCTCCCTGAAACTGAGGTCTGTGACCGCTGCGGACACGGCCATATATTACTGT
>281_92
CCGGAGACCCTGTCCCTCACCTGCACTGTCTCTGGTGGCTCCATGAGTCACTATTATTGGAGCTGGATCCGACATCCCCCCGGGAAGGGACTCGAGTGGATTGGCTACATCTATTACGCAGGAGACACCAACTATAACTCCTCCCTCAAGAGTCGACTCACCATATCAGTGGACACCAGGGTGAACCAATTCTCCCTGAAGTTGAGGTCTGTGACCGCTGCGGACACGGCCGTCTATTACTGT
>411_92
TCGGGGACCCTGTCCCTCACCTGCAGTGTCTCCGGTGTCTCTATGGCTGGTTACTACTGGAGCTGGATCCGGCAGTCCCCAGGGAAGGGCCTGGAGTGGGTTGGCTATATGTATTACGCTGGAAGCTCTAACTACAATCCTTCCCTCAAGAGTCGAGTCACCATTGAGGTGGACACGTCCGAGGAGCAGTTCTCCCTGAAACTGAGGTCTGTGACCACTTCTGACACGGCCGTCTACTACTGT
>404_92
TCGGCGACCCTGTCCCTCACCTGCACTGTCTCTGGTGTGTCCATGGGTGGTTATTATTGGACCTGGATCCGGCAGTCCCCCGGGAAGGGACTGGAGTTCATCGGCTATATGTATCACGCTGGAGACACCACCTACAACCCCTCCCTCCAGAGTCGAGTCACCATTTCAATGGACCCGTCCGAGAACCAGTTCTCCCTGAAGTTGAGGTCTGTGACCGCTGCGGACACGGCCGTCTATTACTGT
>344_92
GGGGGGACCCTGTCCCTCACCTGCACTGTCTCTGGGGGCTCCATGACTAATTCTTACTGGAATTGGATCCGGCAGACCCCCACGAGGGGACTGGAGTGGATTGGCTATATCTATTACGCTGGAACCACCAACTACAACCCCGCCCTCAAGAGTCGAGTCACCATCTCAGTAGACACGTCCGAGAACCAGTTCTCCCTGAGGTTGAAGTCTCTGACCGCTGCGGACACGGCCACATATTTCTGT
>422_53
TCGGAGACCCTGTCCCTCACCTGCAGTGTCTCTGGTGGCTCCATGGGTGGTTACTACTGGAGCTGGATCCGGCAGCCCCCAGGGAAGGGAATGGAGTGGATTGGCTATATGTATTACGCTGGGAGCTCAAACTACAACCCCTCCCTGAAGAGTCGAGTCACCATCTCAGTGGACACGTCCGAGGAGCAGTTCTCCCTGAAACTGAGGTCTGTGACCGCTGCGGACACGGCCGTCTATTACTGT
>72_53
TCGGAGACCCTGTCCCTCACCTGCAGTGTCTCTGGTGGCTCCATGAGCAGTTACTACTGGAGCTGGATCCGGCAGCCCCCAGGCAAGGGACTGGAGTACATTGGGTATATGTATTACGCTGGGACTACCAACTACAACCCCTCCCTCAACAGTCGAGTCACCATCTCAGTGGACACGTCCGAGGACCAGTTCTCCCTGAAGCTGAGGTCTGTGACCGCTGCGGACACGGCCGTGTATTACTGT
>312_92
TCGGAGACCCTGTCCCTCAGTTGTAGTGTCTCTAGTGGCTCCATGGGTGTATATTATTGGAATTGGTTCCGGCAGACCCCAGGGAAGGGACTGGAATGGATTGGATATGTCTTTCACACTGGGGAAACCCACTACAACCCCTCCCTCAAGAGTCGACTCACCATATCAGTGGACACGTCCGCGGACAAGTTCTCCCTGAGGCTAAGGTCTGTGACCCCTGCGGACACGGCCGTCTATTACTGT
>4_144
TCACAGACCCTGTCCCTCACCTGCACTGTCTCTGGTGCCTCCATGGGTGGGACTTATTGGAGTTGGCTGCGCCTGTCCCCCGGGAAGGGACTGGAGTGGATTGGATATATCTTTCATACTGGACACACCAACTACAGTCCCTCCCTGAAGGGTCGAGTCTCCATTTCAGTGGACACGTTCGAGGACCAGTTCTCCCTGAGACTGAGGTCTGTGACCGCTGCGGACACGGCCGTCTATTTTTGT
>352_53
TCACAGACCCTGTCCGTCACCTGCACTGTCTCTGGTGGCTCCATGGGTGGTTATTACTGGAGCTGGATCCGGCAGTCCCCCGGGAAGGGACTGGAATACATTGGCTATATCTTTCACACTGGAGAGACCAACTACAACCCCTCCCTCAAGAGTCGAGTCACCATTTCAGTGGACACGTCCGAGAACCAATTCTCCCTGAGGCTGAGGTCTGTGACCGCTGCGGACACGGCCGTCTATTACTGT
>274_92
TCGGGGACCCTGTCCCTCACCTGCAGTGTCTCCGGTGTCTCTATGGCTGGTTATTACTGGAGCTGGATCCGGCAGTCCCCAGGGAAGGGCCTGGAGTGGGTTGGCTATATGTATTACGCTGGAAGCTCTAACTACAATCCTTCCCTCAAGAGTCGAGTCAGCATTGAGGTGGACACGTCCGAGGAGCAGTTCTCCCTGAAACTGAGGTCTGTGACCACTTCTGACACGGCCGTCTACTACTGT
>200_53
TCGGAGACCCTGTCCCTCACCTGCAGTGTCTCTGGTGGTTCCATGAGTGCTTATTACTGGAGTTGGATCCGGCAGCCCCCAGGGAGGGGACTGGAATATATTGGGTATATGTATTACGCTGGGACCACCAACTACAACCCCTCCCTCAAGAGTCGAGTCACCATTTCAGTGGACACGTCCGAGAACCAGTTCTCCCTGAACCTGAGGTCTGTGACCGCTGCGGACACGGCCATTTATTACTGT
>110_92
GGGGGGACCCTGTCCCTCACCTGCACTGTCTCTGGGGGCTCCATGGGTAATTCCTATTGGAATTGGATCCGGCAGACCCCCACGAGGGGACTGGAGTGGATTGGCTATATCTATTACGCTGGAACCACCAACTACAATCCCGCCCTCAAGAGTCGAGTCACCATCTCAATAGACACGTCCGAGAACCAGTTCTCCCTGAGGTTGAAGTCTCTGACCGCTGCGGACACGGCCACATATTTCTGT
>0_53
TCGGAGACCCTGTCCCTCACTTGCAGTGTCTCTGGTGCCTCCATGAGTGGTTACTACTGGAGCTGGATCCGGCAGCCCCCAGGGAAGGGACTGGAGTACATTGGGTATATGTATTACGCTGGGAGCTCCAACTACAACCCCTCCCTCCAGAGTCGAGTCTCCATCTCAGTGGACACGTCCGAGGAGCAGTTCTCCCTGAAAGTGAGGTCTGTGACCACTGCGGACACGGCCGTGTATTATTGT
>355_92
TCGGGGACCCTGTCCCTCACCTGCAGTGTCTCCGGTGTCTCTATGAGTGGTTACTACTGGAGCTGGATCCGGCTACCCCCAGGGAAGGGGCTGGAGTGGATTGGATATATGTATTACGCTGGGAGCTCTAACTACAATCCCTCCCTGAAGAGTCGAGTCACCATCGAAGTGGACACGTCCGAGGAGCAGTTCTCCCTGAAACTGAGGTCTGTGACCCCCGCGGACACGGCCGTTTATTACTGT
>224_92
TCGGGGACCCTGTCCCTCACCTGCAGTGTCTCCGGTGTCTCTATGAGTGGTTACTACTGGAGCTGGATCCGGCAGCCCCCAGGGAAGGGGCTGGAGTGGATTGGGTATATGTATTACGCTGGCAGCTCTAACTACAATCCCTCCCTCAAGAGTCGAGCCAGCATCGAAGTGGACACGTCCGAGGAGAAGTTCTCCCTGAAACTGAGGTCTCTGATCACTGCGGACACGGCCGTTTATTACTGT
>208_92
TCGGAGACCCTGTCCCTCACCTGCACTGTCTCTGGCGGCTCCGTCAATAAAAACTACTGGAGTTGGATCCGGCAGTCCCCAGGAAAGGGACTGGAGTGGCTTGGCTATATCTATTATACTGGGAGCACCAACTACAATCCGTCTTTCAACAGTCGAGTCACCATGTCAGTGGACACGTCCAAGAATCAGGTCTCCCTGAAACTGAGATCTGTGACCGCTGCGGACACGGCCGTGTATTTCTGT
>318_53
TCGGAGACCCTGTCCCTCACCTGCAGTGTCTCTGGTGTCTCCATGGGTGGTTACTACTGGAGTTGGATCCGGCAGCCCCCAGGGAAGGGACTGGAATACATCGGCTATATGTACTACGCTGGGACCACCAACTACAATCCCTCCCTCCAGAGTCGAGCCACCGTATCAGTGGACACGTCCGAGAACCAGTTCTTCCTGAGGCTGAGGTCTGTGACCGTTGCGGACACGGCCGTCTATTACTGT
>436_53
TCGGAGACCCTGTCCCTCACCTGCAGTGTCTCTGGTGGCTCCATGAGTGCTTACTATTGGAGCTGGATCCGGCAGCCCCCAGGGAGGGGACTGGAGTGGATTGGCTATATGTATTACGCTGGGGACACCAACTACAATTCTTCCCTCAAGAGTCGAGTCACCATATCAGTGGACACGTCCGAGAACCAGTTCTCCCTGAGGTTGAGGTCTGTGACCGCTGCGGACACGGCCATCTATTACTGT
>297_53
TCGGAGACCCTGTCCCTCACCTGCAGTGTCTCTGGTGGCTCCATGAGTAAATACTACTGGAGCTGGATCCGGCAGCCCCCAGGGAAGGGACTGGAGTGGATTGGGTATATTTATTACGCTGGGGACACCAACTACAACCCCTCCCTCAAGAGTCGAGTCACCATATCAGTGGACACGTCCGAGGACCAGTTCTCCCTGAGGCTGAGGTCTGTGACCGCTGCGGACACGGCCGTCTATTACTGT
>255_53
TCGGAGACCCTGTCCCTCACCTGCAGTGTCTCTGGTGGCTCCATGACTACTCACTATTGGAGTTGGATCCGGCAGTCCCCAGGGAAGGGACTGGAGTGGATTGGGTATATGTATTACGCTGGGGACACCAACTACAATCCCTCCCTCAAGAGTCGAGTCACCATATCAGTGGACACGTCCGCGGACCGGTTCTCCCTGAGGCTGAGGTCTGTGACCGCTGCGGACACGGCCGTCTATTACTGT
>119_53
TCGGAGACCCTGTCCCTCACCTGCAGTGTCTCTGGCGGTTCCATGAGTGCTTATTACTGGAGTTGGATCCGGCAGTCCCCAGGGAGGGGACTAGAATATATTGGGTATATGTATTACGCTGGGACCACCAACTACAACCCCTCCCTCAAGAGTCGAGTCACCATTTCAGTGGACACGTCCGAGAACCAGTTCTCCCTGAAGCTGAGGTCTGTGACCGCTGCGGACACGGCCATTTATTACTGT
>144_53
TCGGAGACCCTGTCCCTCACTTGCGCTGTCTCTGGTGGCTCCATGAGTAGTCACTACTGGAGCTGGATCCGGCAGTCCCCAGGGAAGGGACTGGAGTGGATTGGGTACATCTATTACGCTGGGGATACCAGCTACAATCCCTCCCTCAAGAGTCGAGTCACCATATCAGTGGACACGTCCGAGGACCAGTTCTCCCTGAGGCTGAGGTCTGTCACCGCTGCGGACACGGCCGTCTATTACTGT
>324_92
TCGGAGACCCTGTCCCTCACCTGCAGTGTCTCCGGTGTCTCTATGGCTGGTTACTACTGGAGCTGGATCCGGCAGTCCCCAGGGAAGGGCCTGGAGTGGGTTGGCTATATGTATTACGCTGGAAGCTCTAACTACAATCCTTCCCTCAAGAGTCGAGTCACCATTGAGGTGGACACGTCCGAGGAGCAGTTCTCCCTGAAACTGAGGTCTGTGACCACTTCTGACACGGCCGTCTACTACTGT
>356_53
TCGGAGACCCTGTCCCTCACCTGCACTGTCTCTGGTGGCTCCATCAGTACTTACTACTGGAACTGGGTCCGGCAGCCCCCAGGGAAGGGACTGGAGTGGATTGGGTGTCTCTATTACAGTGGGAGTACCAACTACAACCCCTCCCTCAAGAGTCGAGTCACGATATCAGTAGACACGTCCAAGAACCACCTCTCCCTGAAGCTGAGCTCTGTGACCGCTGCGGACACGGCCGTGTATTACTGT
>198_53
TCGGAGACCCTGTCCCTCACCTGCACTGTCTCTGGTGGCTCCATGAGTAGTTATTACTGGAGCTGGATCCGACAGCCCCCCGGGAAGGGACTGGAGTGGATTGGCTATATCTATTACGCTGGGGACACCAACTACAACCCCTCCCTCAAGAGTCGAGTCACCATCTCAGTAGACACGTCCGAGAACCAGTTCTCCCTGAAGCTCAGATCTCTGACCGCTGCGGACACGGCCGTCTATTACTGT
>321_53
TCGGAGACCCTGTCCCTCACCTGCAGTGTCTCTGGTGCCTCCATGGGAAGTTACTACTGGAGCTGGATCCGGCAGCCCCCAGGAAAGGGACTGGAGTACATTGGCTATATGTATTACGCTGGGACCACCAACTACAACCCCTCCCTCGAGAGTCGAGTCACCATATCAGTGGACACGTCCGAGAACCAGTTCTCCCTGAGGCTGAGGTCTGTGACCGCTGCGGACACGGCCGTCTATTACTGT
>401_144
TCGGAGACCCTGTCCCTCACCTGCACTGTCTCTGGTGGCTCCATGGGTGAGACTTATTGGAGTTGGCTGCGCCTGTCTCCCGGGAAGGGACTGGAGTGGATTGGCTACATCTTTCATACTGGACACACCAACTACAGTCCGTCCCTGAAGGGTCGAGTCTCCATATCAGTGGACACGTCCGAGGGCCAGTTCTCCCTGAGACTGAGGTCTGTGACCGCTGCGGACACGGCCGTCTATTTTTGT
>337_53
TCGGAGACCCTGTCCCTCACCTGCCGTGTCTCTGGTGGCACCATCAGTAGTTACTACTGGAACTGGATTCGGCTGCCCCCAGGGAGGGGACTGGAGTGGGTTGGCTATGGTCACTTTACTGGGAGAACCACCTCCAACCCCTCCCTCAAGGGTCGAGTCGCCGTGTCAGTAGACAGATCCAAGAATGAGGTGTCCCTGAAGTTGCACTCTGTGACCGCTGCGGACACGGCCATTTATTACTGT
>156_53
TCGGAGACCCTGTCCCTCACCTGCAGTGTCTCTGGTGGTTCCATGAGTGCTTATTACTGGAGTTGGATCCGGCAGCCCCCAGGGAGGGGACTGGAATATATTGGGTATATGTATTACGCTGGGACCACGAACTACAACCCCTCCCTCAAGAGTCGAGTCACCATTTCAGTGGACACGTCCGCGAACCAGTTCTCCCTGAAGCTGAGGTCTGTGACCGCTGCGGACACGGCCGTGTATTACTGT
>327_92
TCGGGGACCCTGTCCCTCACCTGCAGTGTCTCCGGTGTTTCCATGAGTGGTTATTACTGGAGCTGGATCCGGCAGCCCCCAGGGAAGGGGCTGGAGTGGATTGGGTATATGTACTACGCTGGGAGTTCTGACTACAATCCTTCCCTCAAGAGTCGAGTCACCATCGAAGTAGACACGTCCGAGGAGCAGTTCTCCCTGAAACTGAGGTCTGTGACCACTGCGGACACGGCCGTTTATTACTGT
>302_53
TCGGAGACCCTGTCCCTCACCTGCACTGTCTCTGGGGACTCCATCAGTACTTACTACTGGACGTGGATCCGGCAGCTCCCAGGGAAGGGACTGGAGTACATTGGTTATATCTATTACGGTGGGAGTACCAACTACAACCCCTCCCTCCAGAGTCGAGTCACCATATCAATGGACACGTCCAAGAGCCAGTTCTCCCTGAAGTTGACCTCTGTGACCGCTGCGGACACGGCCATATATTACTGT
>336_53
TCGGAGACCCTGTCCCTCACCTGCACTGTCTCTGGTGGCTCCATGAGTAGTTATTACTGGAGCTGGATCCGGCAGTCCCCCGGGAAGGGACTGGAGTGGATCGGCTATATCTATTACACTGGAGAGACCCACTACAACCCCTCCCTCAAGAGTCGAGTCACCATATCAGTGGACACGTCCGAGAACCAATTCTCCCTGAGGCTGAGGTCTGTGACCGCTGCGGACACGGCCGTATATTACTGT
>358_53
TCGGAGACCCTGTCCCTCACCTGCAGTGTCTCTGGTGGCTCCATGGGTGGTTACTACTGGAGCTGGATCCGGCAGCCCCCAGGGAAGGGACTGGAGTGGATTGGGTATATGTATTACGCTGGGAGCTCCAACTACAACCCCTCCCTCAAGAGTCGAGTCACCATCTCAGTGGACACGTCCGAGGAGAAGTTCTCCCTGAAACTGAGGTCTGTGACCACTGCGGACACGGCCGTGTATTACTGT
>86_92
TCGGGGACCCTGTCCCTCACCTGCACTGTCTCTGGTGGCTCCATGGGTGGTTATTACTGGAGTTGGCTCCGGCAGTCCCCCGCGAGGGGCCTCGAATTCATTGGCTATATCTACTACGCTGGAGACACCAGTTACAACCCCTCCCTCCGGAGTCGAGCCTTCATCTCCGTGGACACGTCCCAGAACCAATTTTCCCTGAAACTGAGGTCTGCGACCGCTGCGGACACGGCCGTCTATTACTGT
>162_92
GGGGGGACCCTGTCCCTCACCTGCACTGTCTCTGGGGGCTCCATGGCTACTTCTTACTGGAATTGGATCCGGCAGACCCCCACGAGGGGACTGGAGTGGATTGGCTATATCTATTACGCTGGAACCACCAACTACAACCCCGCCCTCATGAGTCGAGTCACCATCTCAGTAGACACGTCCGAGAACCAGTTCTCCCTGAGGTTGAAGTCTCTGACCGCTGCGGACACGGCCACATATTTCTGT
>2_53
TCGGAGACCCTGTCCCTCACCTGCAGTGTCTCTGGTGCCTCCATGGGAAGTTACTACTGGAGCTGGATCCGGCAGCCCCCAGGAAAGGGACTGGAGTACATTGGCTATATGTATTACGCTGGGACAACCAACTACAACCCCTCCCTCGAGAGTCGAGTCACCATATCAGTGGACACGTCCGAGAACCAGTTCTCCCTGAGGCTGAGGTCTGTGACCGCTGCGGACACGGCCGTCTATTACTGT
>393_92
TCGGAGACCCTGTCCCTCACCTGCACTGTCTCTGCTGGCTCCATCAGGAGTTACTTCTGGAGCTGGATCCGGCAGCCCCCAGGGAAGGGGCTGGAGTGGATTGGCTATATGTACTACGCTGGGAGTTCTAATTACAGTCCTTCCCTCGAGAGTCGAGTCACCATCGAAGTGGACACGTCCGAGGAGAAATTCACCCTGAAAGTGAGGTCTGTGACCACTGCGGACACGGCCCTTTATTACTGT
>277_92
TCGGAAACCCTGTCCCTCACCTGCACTATCTCTGCTGGCTCCATGGCTAATTATTACTGGAACTGGATCCGCCTGCCACCCGGGAAGGGACTGGAGTGGATTGGCTACATCTTTCACACTGGAGAGGCCCACTACAACCCCTCCTTGAAGAGTCGAGTCACCATTTCAGTGGACACGTCCGCGAACGAATTCTCCCTGAGGGTGAGGTCTGTGACCGCTGCAGACACGGCCGTCTATTACTGT
>102_92
GGGGGGACCCTGTCCCTCACCTGCTCTGTCTCTGGGGGCTCCATGACTGCCTATTACTGGAGCTGGATCCGGCAGACCCCCACGAGGGGACTTGAGTGGATTGGCTATATCTATTACGCTGGGACCACCAACTACAACCCCGCCCTCAAGAGTCGAGTCACCATCTCAGTAGACACGTCCGAGAACCAGTTCTCCCTGAGGTTGAAGTCTCTGACCGCTGCGGACACGGCCACATATTTCTGT
