# Supplementary material for: A Phylogenetic Codon Substitution Model for Antibody Lineages
Source: Genetics. 2017 Mar 16;206(1):417–27. doi: 10.1534/genetics.116.196303 (PMC5419485; doi:10.1534/genetics.116.196303)
Supplement: Supplementary file 2 [file 417FileS2.zip › Code/Simulations/simulateRealEqSeqs.FullContext.pl]

#Do simulation analysis with correct equilibrium frequencies and everything else fixed

use strict;
use warnings;

my @hs = (0,1,2,4); #h values to simulate under
my $nsim = 20; #number of simulations
my $command;
use Parallel::ForkManager;

my $line = $ARGV[0]; #lineage to analyze
my $root = $ARGV[1]; #germline sequence ID of that lineage

my $pm = new Parallel::ForkManager(3);


system("mkdir $line\_FullContext_ML");
system("mkdir $line\_FullContext_EM");

#system("rm $base/datasets_*/*");

foreach my $h (@hs){
	$pm->start and next;
	my $dir = $h;
	system("mkdir $line\_FullContext_ML/datasets_$dir");
	system("mkdir $line\_FullContext_EM/datasets_$dir");

	print "$h\t$dir\n";
	$command = "perl fullContextSimulate.pl simTree/$line\.FWR.CDR.phy_codonphyml_stats.txt simTree/$line\.FWR.CDR.phy_codonphyml_tree.figtree.reroot HTABLE simTree/$line\.FWR.CDR.fa $line\_FullContext_ML/datasets_$dir $root $h $nsim";
	system($command)==0 or die("Failed to execute $command\n");

	$command = "cp $line\_FullContext_ML/datasets_$dir/* $line\_FullContext_EM/datasets_$dir/";
	system($command) == 0 or die();
	$pm->finish;
}
$pm->wait_all_children;
