# Supplementary material for: A Phylogenetic Codon Substitution Model for Antibody Lineages
Source: Genetics. 2017 Mar 16;206(1):417–27. doi: 10.1534/genetics.116.196303 (PMC5419485; doi:10.1534/genetics.116.196303)
Supplement: Supplementary file 2 [file 417FileS2.zip › Code/Simulations/simulationAnalysis.EM.pl]

#Kenneth Hoehn 17/1/2017
#Analyse simulations using empirical codon frequencies

use strict;
use warnings;

my @hs = (0,1,2,4);
my $line = $ARGV[0]; #bnab lineage
my $root = $ARGV[1]; #root of the bnab lineage in question
my $dir = $ARGV[2]; #directory of simulated sequneces
my $start = $ARGV[3]; #simulation number to start on 
my $end = $ARGV[4]; #simulation number to end on

my @ids = ("new_hml","ht","h0");
my $command;

foreach my $h (@hs){
	my $hotness = $h;	
	print "$h\n";
	for(my $n = $start; $n <= $end; $n++){
		my $command = "seqret $dir/datasets_$h/$n.fa -osformat phylip -outseq $dir/datasets_$h/$n.fa\.phy";
		system($command) == 0 or die();

		$command = "igphyml -i $dir/datasets_$h/$n.fa\.phy -m HLP17 -o lr -u simTree/$line\.FWR.CDR.phy_codonphyml_tree.figtree.reroot --motifs WRC_2:0,GYW_0:0 -f empirical --fmodel CF3X4 --hotness e --root $root --run_id $ids[0]";
		system($command)==0 or die($command);

		$command = "igphyml -i $dir/datasets_$h/$n.fa\.phy -m HLP17 -o lr -u simTree/$line\.FWR.CDR.phy_codonphyml_tree.figtree.reroot --motifs WRC_2:0,GYW_0:0 -f empirical --fmodel CF3X4 --root $root --hotness $h --run_id $ids[1]";
		system($command)==0 or die($command);

		$command = "igphyml -i $dir/datasets_$h/$n.fa\.phy -m HLP17 -o lr -u simTree/$line\.FWR.CDR.phy_codonphyml_tree.figtree.reroot --motifs WRC_2:0,GYW_0:0 -f empirical --fmodel CF3X4 --root $root --hotness 0 --run_id $ids[2]";
		system($command)==0 or die($command);
	}
}
