# Supplementary material for: A Phylogenetic Codon Substitution Model for Antibody Lineages
Source: Genetics. 2017 Mar 16;206(1):417–27. doi: 10.1534/genetics.116.196303 (PMC5419485; doi:10.1534/genetics.116.196303)
Supplement: Supplementary file 2 [file 417FileS2.zip › Code/Simulations/parameterAnalysis.pl]

#Kenneth Hoehn 17/1/2017
#Compare parameters from simulation analyses

use strict;
use warnings;
use hotSpotUtils;

my @hs = (0,1,2,4); #values of h to consider
my $nsim = 20; #number of simulation replicates
my @ids = ("new_hml","ht","h0");

my $basedir = $ARGV[0]; #Directory of simulation results
my $rootname = $ARGV[1]; #root of lineage under analysis
open(OUT,">$basedir/Param_results.txt") or die();

print OUT "realH rep type lhood kappa omega h treel treel2 ilength\n";
foreach my $h (@hs){
	for(my $n = 0; $n < $nsim; $n++){
		my @kappas; my @omegas; my @hs; my @lhoods;
		for(my $i = 0; $i < scalar(@ids); $i++){
			open(STATS,"$basedir/datasets_$h/$n.fa.phy_igphyml_stats.txt_$ids[$i]") or die("$basedir/datasets_$h/$n.fa.phy_igphyml_stats.txt_$ids[$i]");
			my $kappa = -1; my $omega = -1; my $hotness_tri = -2; my $likelihood = -1; my $treel = -1;
			my %pos1; my %pos2; my %pos3;
			my @stats = <STATS>;
			my $bstats = "";
			foreach my $l (@stats){
				chomp($l);
				if($l =~ /\s+Motif:\s+WRC_2\s+\d\s+\d\s+(\S+)/){$hotness_tri=$1}
				if($l =~ /\. Omega\s+\d\s+SINGLE:\s+(\d+\.*\d*)/){$omega=$1}
				if($l =~ /\. Transition\/transversion ratio:\s+(\d+\.*\d*)/){$kappa=$1}
				if($l =~ /\. Log\-likelihood:\s+(-\d+\.*\d*\e*\d*)/){$likelihood=$1}
				if($l =~ /Position 1: f\(T1\)=(\d+\.*\d*)\s+f\(C1\)=(\d+\.*\d*)\s+f\(A1\)=(\d+\.*\d*)\s+f\(G1\)=(\d+\.*\d*)/){
					$pos1{"t"}=$1; $pos1{"c"}=$2; $pos1{"a"}=$3; $pos1{"g"}=$4;
				}
				if($l =~ /Position 2: f\(T2\)=(\d+\.*\d*)\s+f\(C2\)=(\d+\.*\d*)\s+f\(A2\)=(\d+\.*\d*)\s+f\(G2\)=(\d+\.*\d*)/){
					$pos2{"t"}=$1; $pos2{"c"}=$2; $pos2{"a"}=$3; $pos2{"g"}=$4;
				}
				if($l =~ /Position 3: f\(T3\)=(\d+\.*\d*)\s+f\(C3\)=(\d+\.*\d*)\s+f\(A3\)=(\d+\.*\d*)\s+f\(G3\)=(\d+\.*\d*)/){
					$pos3{"t"}=$1; $pos3{"c"}=$2; $pos3{"a"}=$3; $pos3{"g"}=$4;
				}
				if($l =~ /. Tree size:\s+(\d+\.*\d*)/){$treel=$1}
				$bstats .= " $l";
			}
			if($omega == -1 || $kappa == -1 || $hotness_tri == -2 || $likelihood==-1 || $treel == -1){die("$basedir/datasets_$h/$n.fa.phy_codonphyml_stats.txt_$ids[$i]\n$omega $kappa $hotness_tri $likelihood $treel\n")}
			if(scalar(keys %pos1) != 4){die("%pos1");next;};

			#read in tree file to get statistics
			open(TREE,"$basedir/datasets_$h/$n.fa.phy_igphyml_tree.txt_$ids[$i]") or die();
			my $tree = <TREE>;
			chomp($tree);
			my %root = %{readInUnrootedNewick($tree,$rootname,0)};
			my $tlength = getTotalLength(\%root,0);
			my $ilength = getInternalLength(\%root,0);

			print OUT "$h $n $ids[$i] $likelihood $kappa $omega $hotness_tri $treel $tlength $ilength\n";
		}
	}
}
