# Supplementary material for: A Phylogenetic Codon Substitution Model for Antibody Lineages
Source: Genetics. 2017 Mar 16;206(1):417–27. doi: 10.1534/genetics.116.196303 (PMC5419485; doi:10.1534/genetics.116.196303)
Supplement: Supplementary file 2 [file 417FileS2.zip › Code/Simulations/ancReconstruct.pl]

use strict;
use warnings;
use Parallel::ForkManager;

my @hs = (0,1,2,4);
my $nsim = 20;
my $pm = new Parallel::ForkManager(1);


my @ids = ("new_hml","h0");
my $command;

my $dir = $ARGV[0];
my $line = $ARGV[1];
my $start = $ARGV[2];
my $end = $ARGV[3];

foreach my $h (@hs){
	my $hotness = $h;	
	for(my $n = $start; $n <= $end; $n++){
		$pm->start and next;
		print "$h $n\n";
		#do ML ancestral state reconstruction
		for(my $i = 0; $i < 2; $i++){
			$command = "perl ancReconstructHLP17.pl $line\.config -stats $dir/datasets_$h/$n.fa.phy_igphyml_stats.txt_$ids[$i] -tree $dir/datasets_$h/$n.fa.phy_igphyml_tree.txt_$ids[$i] -seqfile $dir/datasets_$h/$n.fa -outdir $dir/datasets_$h -stem $n.fa_$ids[$i] 0 > $dir/datasets_$h/$n.fa_$ids[$i].log";
			system($command)==0 or die($command);
		}
		$pm->finish;
	}
}
$pm->wait_all_children;
