# Supplementary material for: A Phylogenetic Codon Substitution Model for Antibody Lineages
Source: Genetics. 2017 Mar 16;206(1):417–27. doi: 10.1534/genetics.116.196303 (PMC5419485; doi:10.1534/genetics.116.196303)
Supplement: Supplementary file 2 [file 417FileS2.zip › Code/Simulations/ancAnalysis.pl]

#Kenneth Hoehn 17/1/2017
#Compare accuracy of ancestral state reconstruction in three different models for H


use strict;
use warnings;
use hotSpotUtils;


my @hs = (0,1,2,4);
my $nsim = 20;
my @ids = ("new_hml","h0");

my $base = $ARGV[0];


open(OUT,">$base\_FullContext_ML/MPD_results.txt") or die();
open(OUT2,">$base\_FullContext_ML/Likelihood_comp.txt") or die();

print OUT "Lineage\tID\trealH\tRep\tDiff\tDegree\tSubtaxa\n";
print OUT2 "realH Model Rep PhyML Reconstruct\n";

foreach my $h (@hs){
	for(my $n = 0; $n < $nsim; $n++){
		#read in real ancestors
		my $r1 = getfasta("$base\_FullContext_ML/datasets_$h/$n.anc.fa");
		my $r = translateSeqsSingle($r1);

		for(my $i = 0; $i < 2; $i++){
			my $s = getfasta("$base\_FullContext_ML/datasets_$h/$n.fa_$ids[$i].MLaas.fa");

			my %ns; my %nr;
			foreach my $k (keys %$s){
				my @in = split(";",$k);
				$ns{$in[0].";".$in[1]}=$s->{$k};
			}
			foreach my $k (keys %$r){
				my @in = split(";",$k);
				$nr{$in[0].";".$in[1]}=$r->{$k};
			}

			#compare differences
			foreach my $k (keys %ns){
				if(!exists($nr{$k})){die($k)}
				my $diff = distngap_aa($nr{$k},$ns{$k});
				my @in = split(";",$k);
				my @st = split(",",$in[1]);
				my $nsubtaxa = scalar(@st);
				print OUT "$base\t$ids[$i]\t$h\t$n\t$diff\t$in[0]\t$nsubtaxa\n";
			}

			open(IN,"$base\_FullContext_ML/datasets_$h/$n.fa_$ids[$i].log") or die();
			my @lhoods;
			while(<IN>){
				my $l=$_;
				chomp($l);
				if($l =~ /StatsFile:\s+(-\d+\.*\d*), Reconstruction:\s+(-\d+\.*\d*)/){
					my $recon = sprintf "%.2f", $2;
					print OUT2 "$base $ids[$i] $h $n $1 $recon\n";
				}
			}
		}
	}
}
