# Supplementary material for: A Phylogenetic Codon Substitution Model for Antibody Lineages
Source: Genetics. 2017 Mar 16;206(1):417–27. doi: 10.1534/genetics.116.196303 (PMC5419485; doi:10.1534/genetics.116.196303)
Supplement: Supplementary file 2 [file 417FileS2.zip › Code/Simulations/ParamAnalyze.R]

require("ggplot2")
require("gridExtra")

f <- function(x) {
  r <- quantile(x, probs = c(0, 0.25, 0.5, 0.75, 1))
  names(r) <- c("ymin", "lower", "middle", "upper", "ymax")
  r
}


trueo = rep(c(0.381522,0.548537,0.351904),3)
truek = rep(c(2.0535,1.95161,2.28607),3)
truel = rep(c(34.7918146669,73.9420526221001,91.2204394924998),3)
trueil = rep(c(12.4510259737,16.4420681979,39.7232048056999),3)
trueilr = trueil/truel

bases = c("CH103_FullContext_ML","CAP256_FullContext_ML","VRC01_FullContext_ML","CH103_FullContext_EM","CAP256_FullContext_EM","VRC01_FullContext_EM")

for(b1 in 1:length(bases)){
#for(b1 in c(1,3)){
	b=bases[b1]
	t = read.table(paste0(b,"/Param_results.txt"),head=TRUE,sep=" ",stringsAsFactors=FALSE)
	
	ml = t[t$type=="new_hml",]
	ht = t[t$type=="ht",]
	h0 = t[t$type=="h0",]
	
	#Summarize parameters with h
	results = data.frame()
	errors = data.frame()
	for(h in unique(t$realH)){
		null = c();	true = c();	bias = c();	mles = c()
		print(paste(b,h,length(unique(t$rep)),sum(ml[ml$realH == h,]$h < 0.2)))
		for(rep in unique(t$rep)){
			tml = ml[ml$realH == h & ml$rep == rep,]
			tht = ht[ht$realH == h & ht$rep == rep,]
			th0 = h0[h0$realH == h & h0$rep == rep,]
	
			mlt = 2*(tml$lhood - tht$lhood)
			ml0 = 2*(tml$lhood - th0$lhood)
			if(ml0<0){
				print(paste("ML has lower lhood:",ml0/2,tml$h,h))
				errors = rbind(errors,cbind(ml0/2,tml$h,h))
			}
			null = c(null,1-pchisq(ml0,df=1))
			true = c(true,1-pchisq(mlt,df=1))
			bias = c(bias,(tml$h - h))
			mles = c(mles,tml$h)
		}
		results = rbind(results,cbind(h,mean(mles),mean(bias),var(mles),1-mean(null < 0.05),mean(true < 0.05)))
		#results = rbind(results,cbind(h,mean(mles),mean(bias),var(mles),1-mean(null < 0.05),-1))
	}
	names(results)=c("realH","mean_MLE","Mean_Bias","Variability","Type_1","Reject_True")
	write.table(results,file=paste0(b,"/Parameter_results.csv"),quote=FALSE,sep=",",row.names=FALSE)
#
	ilr = t$ilength/t$treel
	t=cbind(t,ilr)

	ntrue = t[t$type == "new_hml" | t$type == "h0",]
	plots=list()
	plots[[1]]=ggplot(ntrue,aes(x=factor(realH),y=(omega-trueo[b1])/trueo[b1],fill=type))+
	stat_summary(fun.data=f,geom="boxplot",position="dodge")+
	ggtitle("Error in omega estimation") + 
	xlab("Real H") + ylab("Proportional error omega")

	plots[[2]]=ggplot(ntrue,aes(x=factor(realH),y=(kappa-truek[b1])/truek[b1],fill=type))+
	stat_summary(fun.data=f,geom="boxplot",position="dodge")+
	ggtitle("Error in kappa estimation") + 
	xlab("Real H") + ylab("Proportional error kappa")

	plots[[3]]=ggplot(ntrue,aes(x=factor(realH),y=(treel-truel[b1])/truel[b1],fill=type))+
	stat_summary(fun.data=f,geom="boxplot",position="dodge")+
	ggtitle("Error in tree size estimation") + 
	xlab("Real H") + ylab("Proportional error tree size")


	plots[[4]]=ggplot(ntrue,aes(x=factor(realH),y=(ilr - trueilr[b1])/trueilr[b1],fill=type))+
	stat_summary(fun.data=f,geom="boxplot",position="dodge")+
	ggtitle("Error in internal branch proportion") + 
	xlab("Real H") + ylab("Proportional error internal branch prop")
	

	for(i in 1:4){
		plots[[i]] = plots[[i]] + theme_bw()+ geom_hline(yintercept=0)+
		scale_fill_manual(values=c("#fdae61", "#74add1"),guide=FALSE)
		#scale_fill_manual(values=c("#fdae61", "#74add1"), name="H model",	breaks=c("hml", "h0"),labels=c("HP16", "GY94"))+
	}
	pdf(paste0(b,"/OtherParameters.pdf"),width=6,height=6)
	grid.arrange(plots[[1]],plots[[2]],plots[[3]],plots[[4]],ncol=2)
	dev.off()
}
