# Supplementary material for: A Phylogenetic Codon Substitution Model for Antibody Lineages
Source: Genetics. 2017 Mar 16;206(1):417–27. doi: 10.1534/genetics.116.196303 (PMC5419485; doi:10.1534/genetics.116.196303)
Supplement: Supplementary file 2 [file 417FileS2.zip › Code/Simulations/CH103.config]

length	81
rooted	0
rootid	V4-59
igphyml	/home/kenneth/Dropbox/Projects/IgPhyML_development/IgPhyML_dev
ambigfile blank.txt
ancstate	0
