# Supplementary material for: A Phylogenetic Codon Substitution Model for Antibody Lineages
Source: Genetics. 2017 Mar 16;206(1):417–27. doi: 10.1534/genetics.116.196303 (PMC5419485; doi:10.1534/genetics.116.196303)
Supplement: Supplementary file 2 [file 417FileS2.zip › Code/Simulations/ancMPD.R]

require("ggplot2")

#bases = c("CH103","CAP256","VRC01")
#sites = c(81,96,96)
bases=c("CH103")
sites=c(81)
hsum = data.frame()
count=1
for(b in bases){
	t = read.table(paste0(b,"_FullContext_ML/MPD_results.txt"),head=TRUE)
	t=t[t$Subtaxa >  1,]
	t=t[t$ID != "GY",]
	res = data.frame()
	for(h in sort(unique(t$realH))){
		t1 = t[t$realH==h,]
		hml = t1[t1$ID=="new_hml",]$Diff
		h0 = t1[t1$ID=="h0",]$Diff
		hsum = rbind(hsum,cbind(b,h,nrow(t1)/2/20*sites[count],sum(hml)/20,sum(h0)/20,sum(h0-hml)/20))
		for(n in unique(t1$Degree)){
			t2 = t1[t1$Degree == n,]
			num = nrow(t1[t1$Degree == n,])/2/20
			res = rbind(res,cbind(h,n,num,mean(t2[t2$ID=="h0",]$Diff),mean(t2[t2$ID=="new_hml",]$Diff)))
		}
	}
	colnames(res)=c("realH","Degree","Num","H_0","H_ML")
	H_diff = res$H_0 - res$H_ML
	res = cbind(res,H_diff)
	ggplot(res[res$realH==4,],aes(x=Degree))+
	geom_line(aes(y=H_0),color="red")+
	geom_line(aes(y=H_ML),color="blue")

	pdf(paste0(b,"_FullContext_ML/HML_Diff.pdf"),width=6,height=6)
	print(ggplot(res,aes(x=Degree,y=H_diff,color=factor(realH)))+geom_line())
	print(ggplot(res,aes(x=Num,y=H_diff,color=factor(realH)))+geom_point(alpha=0.5))
	dev.off()
	count=count+1
}
colnames(hsum)=c("Line","realH","Reconstructed_sites","HML","H0","Diff")
write.table(hsum,file="recon_summary.csv",sep=",",row.names=FALSE,quote=FALSE)
