# Supplementary material for: A Phylogenetic Codon Substitution Model for Antibody Lineages
Source: Genetics. 2017 Mar 16;206(1):417–27. doi: 10.1534/genetics.116.196303 (PMC5419485; doi:10.1534/genetics.116.196303)
Supplement: Supplementary file 2 [file 417FileS2.zip › Code/Omega_h_simulations/simTree/CAP256.FWR.CDR.phy_codonphyml_stats.txt]

# oooooooooooooooooooooooooooooooooooooooooooooooooooooooooooooooooooooooooooooooo
#                 --- codonPhyML 1.00 201407.24 ---
#                               Marcelo S Zanetti
#                                 Stefan Zoller
#                                  Manuel  Gil
#                               Louis  du Plessis
#                                Maria Anisimova
#                  http://sourceforge.net/projects/codonphyml/
# oooooooooooooooooooooooooooooooooooooooooooooooooooooooooooooooooooooooooooooooo
. Sequence filename: 			CAP256.FWR.CDR.phy
. Data set: 				1
. Tree topology search: 		NNIs
. Initial tree: 			user tree (RAxML_bestTree.cap256gtr) + GYECMK07
. Model name: 				GY CF3x4
. Genetic code: 			Standard
. Number of taxa: 			679
. Log-likelihood: 			-38452.7
. Unconstrained Log-likelihood: 	-438.177
. Parsimony: 				37855
. Tree size: 				73.9421
. Proportion of invariant: 		0
. Transition/transversion ratio: 	1.95161
. Trimer hotspot hotness: 		0
. Nonsynonymous/synonymous ratio: 0.548537
. Nucleotides frequencies: 
    Position 1: f(T1)=0.28032963   f(C1)=0.18585381   f(A1)=0.22765510   f(G1)=0.30616145   
    Position 2: f(T2)=0.24293277   f(C2)=0.21580942   f(A2)=0.31252846   f(G2)=0.22872935   
    Position 3: f(T3)=0.19895240   f(C3)=0.28770763   f(A3)=0.18826977   f(G3)=0.32507019   
. Codon frequencies: 
    f(TTT)=0.01436858   f(TTC)=0.02077859   f(TTA)=0.01359707   f(TTG)=0.02347695   
    f(TCT)=0.01276433   f(TCC)=0.01845867   f(TCA)=0.01207896   f(TCG)=0.02085576   
    f(TAT)=0.01848491   f(TAC)=0.02673126   f(TAA)=0.00000000   f(TAG)=0.00000000   
    f(TGT)=0.01352850   f(TGC)=0.01956374   f(TGA)=0.00000000   f(TGG)=0.02210434   
    f(CTT)=0.00952612   f(CTC)=0.01377585   f(CTA)=0.00901463   f(CTG)=0.01556482   
    f(CCT)=0.00846254   f(CCC)=0.01223778   f(CCA)=0.00800815   f(CCG)=0.01382702   
    f(CAT)=0.01225518   f(CAC)=0.01772238   f(CAA)=0.01159715   f(CAG)=0.02002386   
    f(CGT)=0.00896917   f(CGC)=0.01297043   f(CGA)=0.00848757   f(CGG)=0.01465480   
    f(ATT)=0.01166869   f(ATC)=0.01687425   f(ATA)=0.01104215   f(ATG)=0.01906558   
    f(ACT)=0.01036589   f(ACC)=0.01499024   f(ACA)=0.00980930   f(ACG)=0.01693692   
    f(AAT)=0.01501155   f(AAC)=0.02170840   f(AAA)=0.01420552   f(AAG)=0.02452752   
    f(AGT)=0.01098646   f(AGC)=0.01588767   f(AGA)=0.01039655   f(AGG)=0.01795089   
    f(GTT)=0.01569261   f(GTC)=0.02269329   f(GTA)=0.01485001   f(GTG)=0.02564031   
    f(GCT)=0.01394054   f(GCC)=0.02015959   f(GCA)=0.01319201   f(GCG)=0.02277758   
    f(GAT)=0.02018825   f(GAC)=0.02919449   f(GAA)=0.01910426   f(GAG)=0.03298578   
    f(GGT)=0.01477512   f(GGC)=0.02136649   f(GGA)=0.01398178   f(GGG)=0.02414121   
. Time used: 				2h34m37s
. Seconds: 				9277
. MLTree: 				((((128_119:0.2064654120,((16_048:0.1524824124,(420_048:0.0629413727,400_038:0.0207213395):0.0204929704):0.0208757153,((285_059:0.0955701058,580_059:0.0525051473):0.0314100352,(122_048:0.1275890913,79_048:0.0311982779):0.0105368491):0.0101961748):0.0103645706):0.0000008473,(((203_038:0.0000008473,622_038:0.0000008473):0.0309990185,((664_038:0.1544190632,259_038:0.1326279779):0.0063826681,(90_038:0.0000008473,674_038:0.0000008473):0.0103994098):0.0313783737):0.0103256073,(477_038:0.0206092445,((112_048:0.0398315214,504_048:0.1414333196):0.0967552886,(123_048:0.0517846735,((427_048:0.0414589437,(604_048:0.0519213580,470_048:0.0103136145):0.0000008473):0.0207468285,447_048:0.0946152242):0.0108045039):0.0179075731):0.0145428790):0.0000008473):0.0207500313):0.0101963040,453_038:0.0625257082):0.0000008473,((((((((324_038:0.0836051259,(30_048:0.0840651934,(518_038:0.0102726164,((((((((191_048:0.0588000759,(507_048:0.0938027551,553_048:0.1004962775):0.0490458738):0.0588636109,(64_048:0.0631978547,3_048:0.0739306967):0.0059221817):0.0366840450,(((296_048:0.0737100954,246_048:0.0098292933):0.0315834083,412_048:0.0103005407):0.0000008473,((5_048:0.0207658774,245_048:0.0522270626):0.0101884580,(252_048:0.3141006406,525_048:0.1025669185):0.0268879445):0.0104027932):0.0104260988):0.0339721493,(((150_048:0.1392320186,572_048:0.0839825573):0.0000008473,646_048:0.0000008473):0.0094014212,481_048:0.1065499899):0.0292834681):0.0103335399,263_048:0.0131576413):0.0280940692,(110_048:0.0523254084,99_048:0.0518239347):0.0207765934):0.0102770099,(((((311_048:0.0102248435,((114_059:0.0518633853,(87_048:0.1052136357,393_048:0.0207905288):0.0309452304):0.0102790919,((301_059:0.0413171720,465_059:0.0414286964):0.0102271023,121_059:0.0943507927):0.0000008473):0.0000008473):0.0102491283,(558_048:0.0102328343,(418_059:0.0622883368,(336_059:0.0206547163,261_059:0.1165295761):0.0103169578):0.0204503859):0.0102536494):0.0422441294,570_048:0.0523222021):0.0305688547,(((656_059:0.0735636821,666_059:0.0624075243):0.0000015707,(((635_048:0.0519613567,143_048:0.0850481380):0.0209555385,(560_059:0.0414666390,357_048:0.0207607425):0.0206682033):0.0000015707,((257_059:0.0626118385,430_048:0.0000015707):0.0388890014,(644_048:0.1711429287,463_048:0.0739963968):0.0346628075):0.0129149551):0.0000008473):0.0415676171,(434_059:0.1387797323,6_119:0.1280537107):0.0120671002):0.0103869187):0.0102665528,((((348_048:0.0943885334,(158_048:0.0310891873,369_048:0.0414756604):0.0000015707):0.0205807237,(673_059:0.0634923686,249_048:0.0845085878):0.0201360159):0.0000008473,(61_048:0.0733919441,(180_048:0.0418057208,468_048:0.0254730726):0.0367254159):0.0101809628):0.0000008473,584_038:0.0624227154):0.0102653144):0.0000008473):0.0309855743,(136_048:0.0426370696,178_059:0.1734276477):0.0094420048):0.0000008473):0.0102986761):0.0000008473):0.0102920469,(((((335_048:0.1739603889,47_038:0.1302225417):0.0073319592,652_038:0.0947128805):0.0105816591,((((323_119:0.1188041422,(((237_119:0.2128461374,108_119:0.2187021025):0.0295677596,608_119:0.3133579728):0.0185114894,124_119:0.0105191192):0.0534046411):0.0092174179,((34_048:0.2073103052,78_048:0.0313989274):0.0414811704,(((((((677_119:0.2826798170,207_119:0.1963705368):0.0378046312,83_119:0.2400347100):0.0828839174,((243_119:0.1402263160,458_119:0.2207859057):0.0000010093,(589_119:0.2949598158,406_119:0.1371392302):0.0698362071):0.0190996618):0.0131180895,(42_048:0.0628904177,575_119:0.1854473635):0.0000012304):0.0101347578,228_119:0.1292932132):0.0106009578,((((616_119:0.2473863410,58_119:0.1761771763):0.0000016247,241_119:0.1633856123):0.0760728328,221_119:0.1654480910):0.0196472804,((658_119:0.0528786709,175_119:0.1719811586):0.0112516971,472_119:0.1413681745):0.0102272004):0.0104382044):0.0000006996,(562_119:0.1326347051,(551_048:0.0810026568,605_119:0.2138909514):0.0306829949):0.0376076473):0.0103385890):0.0000006996):0.0103111624,(134_038:0.0838892117,(((43_119:0.0418386667,(567_119:0.1853937462,103_119:0.1506129061):0.1482906214):0.0137759386,487_038:0.0972322062):0.0203154278,(524_048:0.0527049606,489_048:0.0631097546):0.0181549770):0.0233386208):0.0000008473):0.0103206839,(548_048:0.1387199068,((421_119:0.0000008473,((469_048:0.0294589764,678_048:0.0945301198):0.0130852568,610_038:0.0310599239):0.0000008473):0.0000008473,(0_038:0.0951063507,(((242_048:0.0310274503,(((96_048:0.2184141415,295_048:0.0377516095):0.0260899453,(565_048:0.1623275720,165_048:0.0971952132):0.0088056440):0.0418590569,(599_048:0.1597200232,(100_048:0.1819176059,566_048:0.0602027438):0.0242553438):0.0238071665):0.0024762209):0.0103778734,625_048:0.1167272701):0.0000008473,(113_048:0.0312316674,377_048:0.0312896808):0.0313460984):0.0000008473):0.0102925393):0.0000008473):0.0000007713):0.0102540481):0.0102774044,((411_038:0.0968383540,((233_048:0.0636494400,(579_048:0.1306970704,((445_048:0.0000008473,226_048:0.0000008473):0.0103075960,(56_059:0.0733725526,222_059:0.0626249965):0.0005859998):0.0187025345):0.0658333317):0.0314398251,77_048:0.0734436258):0.0302908538):0.0099432920,484_038:0.1612807111):0.0115603332):0.0000008473,(((479_048:0.0524990157,(((315_048:0.1736603417,(196_038:0.1076171278,88_048:0.0850995525):0.0212915126):0.0101466782,(374_048:0.1414621599,(185_119:0.1944128888,((269_048:0.1526727893,(505_048:0.0000008473,414_059:0.0208513570):0.0427386420):0.0535831187,519_048:0.0647421173):0.0000033405):0.0285666687):0.0119877046):0.0105665848,(441_038:0.1764258626,(417_048:0.0219014161,(516_048:0.2094597836,12_048:0.0762802998):0.0193222934):0.0539091642):0.0078489587):0.0103684471):0.0000008473,210_048:0.0521938599):0.0000008473,(((188_048:0.1128362877,(410_048:0.2239455881,250_048:0.0378696145):0.0317910391):0.0139532631,(101_048:0.1403734892,632_038:0.0829672158):0.0224067184):0.0000008473,(581_038:0.0995157301,310_038:0.0070135625):0.0873699840):0.0103277009):0.0205935090):0.0206369988):0.0000008473,((334_048:0.0000008473,289_048:0.0000008473):0.0741528667,(((509_048:0.0411551897,((549_048:0.0514390800,((82_048:0.1003809591,(68_059:0.1216126696,533_048:0.0337222819):0.0130003558):0.0152191403,((563_059:0.0506778607,9_059:0.0596893724):0.0114186891,(59_059:0.0226939754,98_059:0.0326477669):0.0386837837):0.0550468279):0.0000024422):0.0000008473,192_059:0.1928552933):0.0102164355):0.0000008473,305_059:0.0722586110):0.0102836044,((436_059:0.0411331676,(277_048:0.0307868267,((((617_048:0.1969652530,662_048:0.0088607237):0.0642635436,331_048:0.0833541867):0.0000008473,320_048:0.0307577986):0.0000008473,236_048:0.0513266001):0.0102180503):0.0000008473):0.0413412698,307_059:0.0206150641):0.0101328382):0.0850528797):0.0095059006):0.0000015707,((((654_048:0.1297953955,(367_048:0.0428332180,(33_048:0.1857024973,((439_048:0.0206777007,((398_048:0.0736951087,(620_048:0.0311987872,163_059:0.0960655706):0.0209693148):0.0000008473,497_119:0.0739118058):0.0000008473):0.0000008473,432_048:0.0206933297):0.0204615037):0.0098111708):0.0217008820):0.0200283363,72_038:0.0844888641):0.0000008473,(517_038:0.0523191841,(((153_048:0.1177285007,(342_059:0.0207368797,((650_048:0.0103188594,370_059:0.0313676672):0.0104500497,((539_059:0.0876577289,138_059:0.1204350559):0.0073407791,594_048:0.0630303793):0.0000008473):0.0104239976):0.0207871255):0.0103933357,(232_119:0.0895623018,24_048:0.0244264063):0.0382146520):0.0000008473,(94_048:0.0526405862,282_048:0.0847278373):0.0205451049):0.0000008473):0.0103437592):0.0206892833,461_038:0.0415111809):0.0000015707):0.0103184299,((522_048:0.0417901367,(65_048:0.0320646813,137_048:0.1977540947):0.0094622641):0.0206861861,(476_048:0.1280045988,46_048:0.0946223165):0.0000015707):0.0103223776):0.0102755834,(39_048:0.1506042296,(((45_048:0.1134352260,(600_038:0.1835094589,356_038:0.0414108124):0.0374836471):0.0169682970,((361_048:0.0952257209,(184_119:0.2680815880,(((44_119:0.1311554093,459_048:0.1200747682):0.0185613597,168_038:0.0699430253):0.0141275151,((503_038:0.0940657828,615_048:0.1169853519):0.0113327258,186_038:0.2542745786):0.0103150350):0.0103924025):0.0000015707):0.0104055566,((621_048:0.1971622788,(585_038:0.0831055205,179_038:0.0380952764):0.0147104514):0.0538795406,(((((((498_119:0.0743950288,21_119:0.0852141570):0.0634851293,254_119:0.0000015707):0.0840473936,319_119:0.1258529083):0.0463625354,(266_048:0.1596638895,574_048:0.0644396004):0.0095537798):0.0628861210,325_038:0.0734121861):0.0102078501,(((593_048:0.1871796371,426_048:0.0429315816):0.0154819625,537_048:0.1421375085):0.0266932533,(457_038:0.1189209660,618_119:0.1998470639):0.0419363450):0.0000012648):0.0102812706,597_048:0.2422319010):0.0104769025):0.0206235135):0.0309757603):0.0000008473,(((((107_038:0.0426373221,(375_048:0.1164589675,139_038:0.1077138198):0.0532073449):0.0000008473,(490_038:0.0509359582,((7_048:0.1149050457,588_048:0.1094660099):0.0649561739,(583_038:0.0955049937,(104_038:0.0630162409,543_038:0.0415599381):0.0000008473):0.0115045558):0.0000008473):0.0101915301):0.0333144243,(166_038:0.1227282081,(115_038:0.1269331113,(612_048:0.2610922683,((49_038:0.0506119354,(568_119:0.2428775610,443_038:0.0099956690):0.0119402386):0.0153958156,614_048:0.1104180923):0.0184811465):0.0417496747):0.0239632307):0.0333584410):0.0165372530,595_048:0.1162921109):0.0059211573,(542_048:0.1502162755,(606_038:0.1214050733,316_048:0.0848218814):0.0183279640):0.0200469931):0.0286701381):0.0207245606):0.0206920188):0.0000008473,(275_038:0.0842977085,((((279_038:0.0528299861,(431_038:0.0000026289,195_038:0.0102576790):0.0307072017):0.0848275560,(((((378_119:0.2352716401,287_119:0.1240285542):0.0167397364,444_048:0.1059907621):0.0311204754,(((672_048:0.1946741773,41_048:0.0571739380):0.0380370515,(540_119:0.0843277317,(29_119:0.0520337737,330_119:0.2990221526):0.0000015707):0.0635320917):0.0103848408,(133_119:0.1266751179,521_119:0.1048792143):0.0130352068):0.0102872219):0.0104943031,((((213_038:0.1030202961,164_038:0.1840790295):0.1166376202,((240_038:0.1375364566,528_038:0.0000030654):0.0206829135,106_038:0.0733571142):0.0102208921):0.0000008473,((557_038:0.0389630870,661_048:0.0510905951):0.0135442576,(2_038:0.1603459030,((149_048:0.1980360949,341_048:0.1150520540):0.0335629975,172_048:0.0309295608):0.0105063218):0.0000008473):0.0102701727):0.0000008473,(119_048:0.1039415608,573_048:0.1042711753):0.0595153324):0.0000008473):0.0000008473,(((167_048:0.1056043926,670_048:0.0519332042):0.0313377243,(438_038:0.1603953302,(215_038:0.0518043642,592_038:0.0631882420):0.0000008473):0.0099297097):0.0000008473,(384_048:0.0946258253,(230_048:0.0629342885,480_048:0.0415050658):0.0521474147):0.0000030198):0.0102735267):0.0102804027):0.0000008473,486_038:0.0311456766):0.0104459146,154_038:0.1714570148):0.0314211121):0.0099926041):0.0000008473,(((((544_048:0.0844074944,((675_038:0.0525263464,(526_038:0.1166430319,288_038:0.0098503965):0.0746932200):0.0101838006,511_119:0.0954501716):0.0000008473):0.0103051386,190_038:0.0311890651):0.0056805895,(402_038:0.0308464836,(623_048:0.1262789606,((205_048:0.1020542883,(155_048:0.0826481835,270_048:0.0863572218):0.0317597535):0.0333602528,((344_048:0.1400428952,26_048:0.0853861393):0.0203021331,162_048:0.1152068931):0.0000008473):0.0207220121):0.0000008473):0.0199775675):0.0053009294,(((23_038:0.0521887286,((((18_048:0.0000008473,642_048:0.0000008473):0.0357698853,((11_059:0.0729609428,534_048:0.0000008473):0.0000008473,651_048:0.0516079047):0.0592820325):0.0960463762,397_048:0.0423125007):0.0540477578,514_119:0.1652262505):0.0190976750):0.0000015707,408_038:0.0207596757):0.0103506527,((((627_119:0.1216642586,262_119:0.1437293337):0.1588456361,147_119:0.0859295647):0.0308575735,(((73_059:0.0417492941,(419_048:0.0633165846,660_048:0.1282192988):0.0102994463):0.0208309574,((390_059:0.0531721595,((((229_059:0.0314044423,264_059:0.0314653532):0.0206242230,((663_206:0.2327068746,(((((((102_206:0.1277800691,((676_206:0.1055776754,234_206:0.0844825749):0.0000008473,((535_176:0.0856365099,368_176:0.0934352988):0.0243553117,446_206:0.0649518303):0.0082232410):0.0403578584):0.0179972436,(144_206:0.1148601967,607_206:0.1118862800):0.0412235465):0.0316577627,(403_206:0.0684968606,(520_206:0.0419905205,8_206:0.0845270094):0.0264952736):0.0308878090):0.0156976590,((((347_206:0.0876855674,399_206:0.1341396196):0.0350578826,(((247_206:0.1065939760,(231_206:0.1285801990,297_206:0.1061819265):0.0000011189):0.0104354223,117_206:0.0952473373):0.0000011170,515_176:0.0414621138):0.0000008473):0.0102764856,545_206:0.1064879515):0.0210784174,638_206:0.0951886022):0.0104524638):0.0000008473,(333_206:0.0952007495,(395_206:0.0852926893,(193_206:0.0632941624,(352_206:0.0311781508,648_206:0.0103542129):0.0000008473):0.0642853387):0.0153014517):0.0154018064):0.0229425756,156_206:0.2180835709):0.0416084775,((187_119:0.1054859676,448_119:0.0988099178):0.0839605547,((25_206:0.0619105661,(332_206:0.1535030099,((171_206:0.0800734222,381_206:0.0271020923):0.0719806274,(52_206:0.0629509589,(598_206:0.0237975706,478_206:0.0000008473):0.0104239696):0.0299727837):0.0193903817):0.0298340636):0.2132963336,(433_119:0.0000008473,198_119:0.0000008473):0.0000015707):0.0322547301):0.0441128912):0.0198748457):0.0646999206,313_059:0.0740748549):0.0000012859):0.0103279207,204_059:0.0842688168):0.0317019143,428_048:0.0424669973):0.0210857806):0.0098344924,(((((((253_119:0.0832488197,506_119:0.0906460569):0.0536820911,(140_119:0.0935383532,(238_119:0.0536737849,((475_119:0.0317473118,27_119:0.0749876139):0.0112081802,211_119:0.0419839700):0.0320601714):0.0463450116):0.0100195229):0.1537926732,(601_059:0.0410487258,306_059:0.0114461656):0.0198144939):0.0661314138,((((530_059:0.1074372338,173_059:0.0744288953):0.0211837402,(((((321_059:0.0846215297,((50_059:0.0224086419,((386_119:0.0305021959,((407_119:0.0623636954,(125_119:0.1845173057,(84_119:0.1185886863,387_119:0.0310783307):0.0295837001):0.0365536900):0.0444541940,353_119:0.0211119879):0.0224393008):0.0226111909,291_119:0.0506312091):0.0544126735):0.0501076714,70_059:0.0416613869):0.0334728545):0.0103331154,((((197_059:0.0208432703,(89_059:0.0314077423,(483_059:0.0000008473,201_059:0.0000008473):0.0103382104):0.0104534162):0.0104091314,(((671_059:0.0103853301,((327_059:0.1074452717,373_059:0.0423276407):0.0207984684,51_059:0.0952309030):0.0000008473):0.0312698768,((634_059:0.0316579902,40_059:0.0632326514):0.0314501243,170_059:0.0211135107):0.0102382077):0.0103433442,((((576_119:0.1983324237,17_119:0.1182876293):0.0676975521,464_059:0.0638450413):0.0636213400,(636_059:0.0420849944,442_059:0.0745082511):0.0206910865):0.0000015707,(359_059:0.1612060907,312_048:0.0188377855):0.0022100527):0.0103799363):0.0000008473):0.0000008473,((396_059:0.0845419960,(379_059:0.0629520670,142_059:0.0631412200):0.0000008473):0.0053514070,48_059:0.0632725241):0.0052261356):0.0103205699,(485_059:0.0854632599,(547_059:0.0209996374,55_059:0.0314982423):0.0000014527):0.0210245656):0.0210204261):0.0104432323,(((496_059:0.0529225402,248_048:0.0423690104):0.0101180731,((116_119:0.1162578719,(86_059:0.0631618350,299_059:0.0207133876):0.0000008473):0.0103597189,(((((467_059:0.0311456067,(66_059:0.0827786247,38_059:0.0623640548):0.0352748011):0.0000015707,(93_059:0.0418611803,208_059:0.0418968046):0.0206682881):0.0103354558,(((35_059:0.0843638279,217_059:0.0417882270):0.0103524775,(273_059:0.0417698130,(298_048:0.1282775448,95_059:0.0526224976):0.0098618001):0.0103629639):0.0000008473,135_059:0.0524529197):0.0000008473):0.0000008473,(383_059:0.0951883246,355_059:0.0208002811):0.0102983936):0.0207041023,(260_059:0.0521101902,613_059:0.0630135370):0.0000008473):0.0103682728):0.0000008473):0.0000030198,569_059:0.1728977347):0.0417770388):0.0000008473,425_059:0.0849152867):0.0103939531,354_059:0.0747473318):0.0000008473):0.0000008473,(351_059:0.0566106170,(501_119:0.1359136286,(((546_119:0.0744551742,75_119:0.0311227914):0.0316858367,(151_119:0.0752954655,76_119:0.0849355982):0.0314814334):0.0427002905,((225_119:0.1063170493,274_119:0.1039552932):0.0392394464,(281_119:0.1125644299,((495_119:0.0146178093,((((401_119:0.0312035965,((460_119:0.0314629469,641_119:0.0634706819):0.0098015071,92_119:0.0417100153):0.0208497918):0.0103841870,129_119:0.0520508808):0.0102282657,(199_119:0.0847037607,659_119:0.0736361841):0.0116008222):0.0316082243,415_119:0.0529855171):0.0271309135):0.0103824541,556_119:0.1000300678):0.0506827354):0.0126468029):0.0384261031):0.0674348772):0.0104957221):0.0384186134):0.0104155886,145_059:0.0526614725):0.0000008473):0.0104808484,(((206_059:0.0000008473,571_059:0.0314087082):0.0210864545,((((308_119:0.0000008473,491_119:0.0000008473):0.0722223125,((346_119:0.0195118101,(629_119:0.0209241414,63_119:0.0000008473):0.0016210828):0.1250497185,(((((((((54_119:0.0923762281,(630_119:0.0846510842,256_119:0.1184746379):0.0454706277):0.0256937274,309_119:0.0318094688):0.0000015707,120_119:0.1072682697):0.1192582392,((385_119:0.0737635810,(220_119:0.1737397445,283_119:0.0144348491):0.0726306833):0.0312004626,343_119:0.0518659493):0.0838579971):0.0698297870,(429_119:0.2007714419,(1_119:0.0600604134,611_119:0.1160622449):0.0738865981):0.0546310171):0.0055163957,(57_119:0.1534837385,(85_119:0.0525473054,224_119:0.0000008473):0.0317125437):0.0367152405):0.0318090717,(((640_119:0.0308585501,339_119:0.0866012827):0.0492490062,292_119:0.1559431523):0.0105076681,451_119:0.1121047716):0.0000015707):0.0287513085,609_119:0.0726945581):0.0123989642,218_119:0.1050814651):0.0153472149):0.0157605685):0.0212726254,587_119:0.0724790856):0.0324531214,((((502_119:0.1196875955,603_119:0.1772107053):0.0322910054,(((235_119:0.0909840198,388_119:0.0353470148):0.0305667401,(624_176:0.2222956123,423_119:0.0209488039):0.0978941147):0.0713897724,(265_119:0.0636904021,(((371_119:0.0248442129,(488_119:0.1543206458,(227_119:0.1074439074,(146_119:0.2385104932,15_119:0.0768996217):0.0925618270):0.0176107957):0.0233409342):0.0693972200,((200_119:0.0000015707,405_119:0.0642437112):0.0240441620,392_119:0.0290855183):0.0427463584):0.0455221467,527_119:0.0850223382):0.0000015707):0.0723193303):0.0557725563):0.0183396416,((((318_119:0.0426069262,19_119:0.0312460545):0.0278170105,((((668_119:0.1439840416,28_119:0.0317697143):0.0645278069,214_119:0.0105640259):0.0210472624,13_119:0.0000008473):0.0209781604,508_119:0.0969971850):0.0167915902):0.0190811491,(80_119:0.1195336671,((290_119:0.1180460571,37_119:0.0531062134):0.0107738404,((364_119:0.1050896596,69_119:0.0723523954):0.0474309058,111_119:0.0742261615):0.0103868211):0.0319139202):0.0315262494):0.0267247082,((189_119:0.1045540851,(((473_119:0.0822399686,272_119:0.0783558210):0.0540090662,(382_119:0.0000008473,645_119:0.0104546753):0.0350428061):0.1026261136,((74_119:0.0854119415,(((62_119:0.1169276763,454_119:0.0381851883):0.0379612080,416_119:0.0956613027):0.0099358440,(239_119:0.0633442959,(60_119:0.1855826875,(554_119:0.0636675126,183_119:0.0210702818):0.0209106646):0.0000012284):0.0107758755):0.0318622921):0.0000008473,((550_119:0.0741222860,152_119:0.0000008473):0.0317853267,559_119:0.1413624571):0.0313588292):0.0234607784):0.0271210798):0.0628876617,(((((391_119:0.0319488761,424_119:0.0104826681):0.0455734770,(20_119:0.0613874520,679_119:0.0588477587):0.1068679737):0.0000015707,(413_119:0.0872251564,466_119:0.1037032129):0.0256379990):0.0112673306,((((628_119:0.0424144872,((657_119:0.0425005928,((127_119:0.2130136234,(105_119:0.0080586932,255_119:0.0557695983):0.0214726536):0.0100443636,((494_119:0.1078870051,(471_119:0.0000008473,365_119:0.0210830483):0.0536997243):0.0097889499,((440_119:0.0000008473,(280_119:0.0309674080,(529_119:0.1189231360,(643_119:0.0715224316,394_119:0.0719425610):0.0291091042):0.0304572717):0.0109891976):0.0095932801,(((209_119:0.0973756251,202_119:0.0640951848):0.0390182062,32_119:0.3314352267):0.0211734050,((602_119:0.0742930842,(((4_119:0.0759984579,((219_119:0.1214780666,(174_119:0.0602756599,((304_119:0.1041351662,531_119:0.0486559683):0.0627605341,(91_119:0.1304830469,(338_119:0.0422888102,637_119:0.0105577684):0.0104928403):0.0118195619):0.0292766110):0.0133941855):0.0106961808,317_119:0.2789975864):0.0470222680):0.0531404723,(((564_119:0.0201884190,((449_119:0.0962479414,(314_119:0.0929590272,372_119:0.0472088910):0.0388389625):0.0108285050,358_119:0.1317442905):0.0430338748):0.0283161009,(267_119:0.1204449917,538_119:0.0537621667):0.0493548812):0.0207721371,492_119:0.1182454980):0.0324991075):0.0000008473,653_119:0.0742974672):0.0105457958):0.0109922146,(302_119:0.1290888167,(141_119:0.0424350339,586_119:0.0859365525):0.0109800238):0.0215520438):0.0255885827):0.0857246066):0.0325327059):0.0236784044):0.0185644683):0.0425921870,161_119:0.0529210264):0.0000008473):0.0533782438,((669_119:0.0000008473,350_119:0.0000008473):0.0211413654,(((((284_206:0.0421421602,328_206:0.0319668273):0.0103385750,((81_206:0.0535158194,118_206:0.0757117251):0.0643000779,(212_206:0.1186627097,((((216_206:0.0644570167,380_206:0.1189176124):0.0210059939,67_206:0.0530462247):0.0104795766,(626_206:0.0623550914,552_206:0.0519952252):0.0132529674):0.0105627199,(10_206:0.0964044704,(510_206:0.1845219071,303_206:0.0431535623):0.0219688219):0.0212418677):0.0000035825):0.0000008473):0.0209269182):0.1323548085,(71_119:0.0106135744,667_119:0.0319049894):0.0000023450):0.0318220306,(362_119:0.0211578225,(665_119:0.1332460929,169_206:0.2028596542):0.0079387206):0.0000023450):0.0212768609,14_119:0.0317732442):0.0105038860):0.0000008473):0.0105184941,(181_119:0.1416960806,462_119:0.0972507910):0.0000016247):0.0137264137,541_119:0.0511534374):0.0819206498):0.1312340550,((422_119:0.0748706179,536_119:0.1299836517):0.0595808002,(276_119:0.0763299165,((404_119:0.0000015707,(482_119:0.0532543565,159_119:0.0532199611):0.0210235293):0.0423923729,((194_119:0.0434240518,(223_119:0.0806276141,(591_119:0.0784997292,582_119:0.1756397111):0.0509550514):0.0168913207):0.0350478543,(513_119:0.0959336890,53_119:0.0577538209):0.0803529283):0.0308602570):0.0090770844):0.0408357922):0.0867023779):0.0437389009):0.0316524503):0.0000015707):0.0291613076,((((126_119:0.1394573928,182_119:0.1161308742):0.0566106624,322_119:0.0696285119):0.0335935546,(649_119:0.0859674756,647_119:0.0318253471):0.0245431585):0.0451825544,(655_119:0.1139704708,278_119:0.0444151368):0.0818027501):0.0335192339):0.0164041004):0.0728557388):0.0208901022,(500_059:0.0105165450,577_059:0.0529020602):0.0101558033):0.0210958660):0.0103469706,(452_059:0.0960060366,130_048:0.0000015707):0.0418745849):0.0000012627,((493_059:0.0313188565,(499_059:0.0426351644,((157_119:0.0586742734,(596_119:0.0552498059,(555_119:0.1958364248,631_119:0.0000008473):0.0288917624):0.1277685419):0.1458731379,(474_119:0.0909803466,(366_119:0.0138739960,((((31_119:0.1232477381,((409_119:0.0937995218,(131_119:0.2192576998,532_119:0.0496614197):0.0290131811):0.0457560479,455_119:0.0912119865):0.0487290393):0.0036922450,268_119:0.0537467474):0.0425860462,(258_119:0.0316730180,639_119:0.0421057606):0.0469813360):0.0346197232,(300_119:0.2197696723,36_119:0.0363858566):0.0555882933):0.0000106261):0.0616573314):0.0234872686):0.0412938710):0.0095155263):0.0208208977,437_059:0.0951370174):0.0000015707):0.0000016247):0.0312332311):0.0103859252,345_048:0.0420109236):0.0417827818):0.0000008473,((((109_119:0.0722047592,349_119:0.0691189910):0.0824009307,((590_119:0.1507034695,(363_119:0.2553725616,((435_119:0.1961472218,294_119:0.1000962220):0.0323050667,293_119:0.1272825091):0.0235525733):0.0112799014):0.0210170386,(148_119:0.1070779559,340_119:0.2323404017):0.0221230225):0.0209150725):0.0420570757,(251_119:0.1956888280,((((176_119:0.1838211129,(22_119:0.0845472426,271_119:0.0946178524):0.0000008473):0.0105614716,(561_119:0.3147380498,(337_119:0.0000008473,360_119:0.2066767297):0.0113583970):0.0095394636):0.0278595818,326_119:0.1732609664):0.0139754320,(177_119:0.1204336810,376_119:0.1402519850):0.0309924023):0.0092638628):0.0218805587):0.0000016247,(512_119:0.1598333212,329_048:0.0721961616):0.0678139872):0.0000008473):0.0103190819):0.0103321148):0.0000008473,((450_048:0.1271558593,(((389_048:0.0864283139,286_048:0.0514126192):0.0759919310,633_048:0.0741258209):0.0107055447,97_048:0.1067089380):0.0000015707):0.0307675602,((578_038:0.0206641895,132_048:0.1727682711):0.0000008473,((523_048:0.0173068141,619_048:0.0270381123):0.0465429374,456_038:0.0284142566):0.0377770678):0.0311813263):0.0000008473):0.0000008473):0.0000008473,V3-30_18:0.0000008473);
. MLTreeSize: 				73.9421
# 
# If you reconstruct trees or do model selection with CodonPhyML please cite:
# M. Gil, M.S. Zanetti, S. Zoller and M. Anisimova 2013
# CodonPhyML: Fast Maximum Likelihood Phylogeny Estimation under Codon Substitution Models
# Molecular Biology and Evolution, pages 1270-1280, volume 30, number 6
# 
# If you use aBayes branch supports please cite:
# M. Anisimova, M. Gil, J.F. Dufayard, C. Dessimoz and O. Gascuel 2011
# Survey of branch support methods demonstrates accuracy, power, and robustness of fast likelihood-based approximation schemes. Syst Biol 60:685-699
