# Supplementary material for: A Phylogenetic Codon Substitution Model for Antibody Lineages
Source: Genetics. 2017 Mar 16;206(1):417–27. doi: 10.1534/genetics.116.196303 (PMC5419485; doi:10.1534/genetics.116.196303)
Supplement: Supplementary file 2 [file 417FileS2.zip › Code/Omega_h_simulations/simTree/VRC01.FWR.CDR.phy_codonphyml_stats.txt]

# oooooooooooooooooooooooooooooooooooooooooooooooooooooooooooooooooooooooooooooooo
#                 --- codonPhyML 1.00 201407.24 ---
#                               Marcelo S Zanetti
#                                 Stefan Zoller
#                                  Manuel  Gil
#                               Louis  du Plessis
#                                Maria Anisimova
#                  http://sourceforge.net/projects/codonphyml/
# oooooooooooooooooooooooooooooooooooooooooooooooooooooooooooooooooooooooooooooooo
. Sequence filename: 			VRC01.FWR.CDR.phy
. Data set: 				1
. Tree topology search: 		NNIs
. Initial tree: 			BioNJ + GYECMK07
. Model name: 				GY CF3x4
. Genetic code: 			Standard
. Number of taxa: 			1032
. Log-likelihood: 			-44652.9
. Unconstrained Log-likelihood: 	-438.177
. Parsimony: 				54738
. Tree size: 				91.2204
. Proportion of invariant: 		0
. Transition/transversion ratio: 	2.28607
. Trimer hotspot hotness: 		0
. Nonsynonymous/synonymous ratio: 0.351904
. Nucleotides frequencies: 
    Position 1: f(T1)=0.27537004   f(C1)=0.18648292   f(A1)=0.24923569   f(G1)=0.28891135   
    Position 2: f(T2)=0.23545519   f(C2)=0.22234952   f(A2)=0.29051015   f(G2)=0.25168514   
    Position 3: f(T3)=0.22840945   f(C3)=0.25692540   f(A3)=0.21625105   f(G3)=0.29841410   
. Codon frequencies: 
    f(TTT)=0.01569063   f(TTC)=0.01764954   f(TTA)=0.01485541   f(TTG)=0.02049962   
    f(TCT)=0.01481728   f(TCC)=0.01666715   f(TCA)=0.01402854   f(TCG)=0.01935859   
    f(TAT)=0.01935947   f(TAC)=0.02177642   f(TAA)=0.00000000   f(TAG)=0.00000000   
    f(TGT)=0.01677219   f(TGC)=0.01886613   f(TGA)=0.00000000   f(TGG)=0.02191266   
    f(CTT)=0.01062583   f(CTC)=0.01195242   f(CTA)=0.01006021   f(CTG)=0.01388252   
    f(CCT)=0.01003439   f(CCC)=0.01128714   f(CCA)=0.00950025   f(CCG)=0.01310980   
    f(CAT)=0.01311040   f(CAC)=0.01474718   f(CAA)=0.01241252   f(CAG)=0.01712857   
    f(CGT)=0.01135827   f(CGC)=0.01277630   f(CGA)=0.01075366   f(CGG)=0.01483944   
    f(ATT)=0.01420149   f(ATC)=0.01597449   f(ATA)=0.01344554   f(ATG)=0.01855408   
    f(ACT)=0.01341102   f(ACC)=0.01508533   f(ACA)=0.01269715   f(ACG)=0.01752134   
    f(AAT)=0.01752214   f(AAC)=0.01970970   f(AAA)=0.01658942   f(AAG)=0.02289245   
    f(AGT)=0.01518040   f(AGC)=0.01707561   f(AGA)=0.01437234   f(AGG)=0.01983301   
    f(GTT)=0.01646222   f(GTC)=0.01851746   f(GTA)=0.01558592   f(GTG)=0.02150769   
    f(GCT)=0.01554592   f(GCC)=0.01748676   f(GCA)=0.01471840   f(GCG)=0.02031055   
    f(GAT)=0.02031147   f(GAC)=0.02284728   f(GAA)=0.01923028   f(GAG)=0.02653669   
    f(GGT)=0.01759696   f(GGC)=0.01979387   f(GGA)=0.01666026   f(GGG)=0.02299021   
. Time used: 				27h13m48s
. Seconds: 				98028
. MLTree: 				((((((((((((((355_85:0.0444934433,(((((((((((((((((((((((((((((((((((((((112_154:0.0531010874,884_154:0.0000036278):0.0292824612,((((540_171:0.0337130879,930_171:0.0990930617):0.0974103562,21_154:0.0111229429):0.0073269827,(102_177:0.0368615495,211_177:0.0989731928):0.0536013850):0.2064412329,((((52_148:0.0529780130,232_148:0.0218429932):0.0436722159,(117_154:0.0106864919,879_154:0.0642966619):0.0668999018):0.0164978439,(((((((939_136:0.0000012837,765_171:0.1436649133):0.3060334537,441_136:0.0105980388):0.0000008792,(863_136:0.0000011015,233_136:0.0000000100):0.0000012348):0.0000010987,260_136:0.0000000100):0.0320166967,(((335_142:0.0319325064,904_142:0.0211348360):0.0000007903,(376_142:0.1107420199,681_142:0.0894066606):0.0196283948):0.0095320571,792_142:0.0438414567):0.0214047449):0.0000014968,(816_136:0.0000012533,947_136:0.0000000100):0.0760377387):0.0106219718,(((307_161:0.0425714517,207_177:0.0645980259):0.0000009597,(46_154:0.0000008010,1016_154:0.0000000100):0.1315154137):0.0105308113,((((222_154:0.0000007261,24_154:0.0751303188):0.0692987244,(670_154:0.0000012966,941_154:0.1298843345):0.0605159556):0.0210797366,(((151_154:0.0103452561,27_154:0.0105210496):0.0311523444,258_154:0.0988479136):0.0760069590,762_154:0.0000010979):0.0492824548):0.0254978331,((176_154:0.0229154807,(826_154:0.0759013551,(((((111_154:0.0316321068,(75_154:0.0104872757,110_154:0.0104951551):0.0000008005):0.0104942355,16_154:0.1088773955):0.0000010680,(720_171:0.0642398367,629_161:0.0208716290):0.0107408796):0.0105197043,((113_154:0.0764445089,10_154:0.0000000100):0.0000010763,793_154:0.0424645748):0.0000008900):0.0000012044,(((209_154:0.0210561447,((332_171:0.0860665110,(93_171:0.0317829467,361_171:0.0538095020):0.0908322117):0.0317071881,747_154:0.0623339025):0.0124355721):0.0105609389,423_154:0.0000008845):0.0106085905,(321_171:0.1455128246,746_154:0.0995256618):0.0088619921):0.0104475435):0.0000011340):0.0105251392):0.0000012755,((((530_161:0.0994158555,(((972_177:0.0647438135,810_161:0.0535208968):0.0000008032,(850_154:0.0882918363,958_154:0.0866901908):0.0319482750):0.0214442136,(639_154:0.0419043455,992_177:0.0421109615):0.0015102224):0.0091648579):0.0209785662,164_171:0.1100106107):0.0450602750,((((400_177:0.0713856324,(((558_171:0.0000000100,190_171:0.0000011115):0.0000010444,897_171:0.0868595860):0.0123949098,313_177:0.0627457934):0.0294665541):0.0397185026,(((800_161:0.0000000100,(848_161:0.0000000100,236_161:0.0210747345):0.0000008754):0.0000011531,777_171:0.0976063816):0.0000012188,964_161:0.0105260525):0.0000011116):0.0000011201,((58_177:0.0428372414,948_177:0.0000010111):0.0211553960,(628_177:0.0000000100,684_177:0.0105060930):0.0105527174):0.0318407360):0.0000009836,37_171:0.0859109419):0.0105822191):0.0089236170,(((949_171:0.0243038920,614_136:0.1496075769):0.1005095530,325_171:0.0000014234):0.2070652706,283_171:0.0237383699):0.0660944786):0.0125159037):0.0215932961):0.0000013215):0.0420855419):0.0364972027):0.0224126832,253_136:0.0255688880):0.0566064979):0.0175638052):0.0568561662,306_154:0.0757346407):0.0541649548,580_154:0.0000009409):0.0645328904,523_154:0.0000010643):0.0644448502,((((89_161:0.0999971814,490_161:0.0414621367):0.0139487599,15_161:0.0309062392):0.0104815402,470_154:0.0307463074):0.0120106503,475_161:0.0105745090):0.0000008522):0.0105278782,(845_161:0.0000000100,443_161:0.0000010988):0.0754371150):0.0000010748,(171_171:0.0213659017,606_161:0.0212858339):0.0211752773):0.0106425876,(((((((((695_177:0.0000008268,285_177:0.2028039615):0.0211865285,192_177:0.0000000100):0.0211166073,(338_177:0.0000000100,135_177:0.0000011305):0.0107848297):0.0649794710,124_171:0.0320980738):0.0107409711,(13_161:0.0106215784,(326_171:0.0000007380,243_171:0.0883386956):0.0213300831):0.0106066149):0.0000008769,((923_171:0.0000000100,547_171:0.0000008421):0.0428502220,237_171:0.0322275779):0.0106498142):0.0000011428,634_171:0.0755603071):0.0000007349,107_171:0.0320604888):0.0106185409,(760_154:0.0000008895,199_154:0.0000000100):0.0213074065):0.0106643670):0.0104619879,(((((100_177:0.0585884206,(103_171:0.0296299739,((744_171:0.0457586956,504_171:0.0739807151):0.0551230439,259_171:0.0450696068):0.0106054245):0.0384009398):0.0103297324,976_171:0.0428806576):0.0321725500,((((466_177:0.0374188673,78_177:0.0528069879):0.0629733497,514_177:0.0320057651):0.0553898165,856_171:0.0209239067):0.0333253706,223_154:0.0319756796):0.0215645063):0.0000009171,59_136:0.0648911715):0.0317007460,(586_148:0.0428031858,1011_148:0.1553249457):0.0000013255):0.0216556891):0.0105888926,266_161:0.0427050325):0.0000012398,((745_148:0.0732572238,911_148:0.0578954376):0.0104355685,(479_148:0.0323120410,(452_142:0.0000016502,298_142:0.0759652501):0.0214122518):0.0180306124):0.0138884373):0.0106549302,(((((224_154:0.0916274815,328_154:0.0283846120):0.0516057834,641_154:0.0392235045):0.0288615729,(((460_142:0.0106962070,((246_154:0.1223792953,598_148:0.0219440822):0.0321144746,(869_142:0.0000000100,231_142:0.0000012608):0.0000011687):0.0322087695):0.0321199550,(178_142:0.0545373115,(524_148:0.0000010984,327_148:0.0000000100):0.0431521691):0.0321639197):0.0215412972,836_148:0.0537203529):0.0000009217):0.0323195282,((378_154:0.0538900482,(((619_171:0.0071149631,536_171:0.1373615139):0.0812127167,906_154:0.0657615853):0.0107542050,952_148:0.0000008190):0.0113976147):0.0104490757,811_148:0.0112117954):0.0651607780):0.0104956204,((83_148:0.0989727131,(709_148:0.0216528575,933_148:0.0106427671):0.0098474613):0.0221674983,513_148:0.0213984195):0.0000010904):0.0000012608):0.0000012315,((((((((((440_85:0.0000000100,655_85:0.0105829738):0.0108831123,537_85:0.1211422928):0.0211403575,((412_76:0.0651416624,71_76:0.0000012786):0.0214455147,(381_76:0.0000000100,612_76:0.0000008350):0.0215109677):0.0105894897):0.0106175105,((365_85:0.0000008949,828_85:0.0000000100):0.0000010898,491_85:0.1332038400):0.0652349584):0.0106069536,(339_142:0.1806224081,(579_85:0.0000221453,963_85:0.0000000100):0.0095732293):0.0224481160):0.0000014028,626_85:0.0427803826):0.0000009703,((((337_85:0.0667437931,(790_148:0.0185556152,301_148:0.0567976297):0.2080796704):0.0341102358,797_85:0.0425111726):0.0483876975,(((350_76:0.0425372586,35_76:0.0473709178):0.0231419470,(219_76:0.0399683182,(180_85:0.1356610385,(((946_177:0.1645953377,84_161:0.0400764600):0.1054664308,((28_142:0.0889490187,(((542_161:0.0103755624,50_161:0.1614099019):0.0586571592,(((343_171:0.0106822275,565_161:0.0321102195):0.0000011184,(658_171:0.0105868509,183_171:0.1113155198):0.0435248089):0.0212326671,43_171:0.0216914265):0.0544962855):0.0115405292,268_161:0.0098352399):0.0347855202):0.0226426912,(289_171:0.0769744074,(((864_171:0.0000000100,1015_177:0.0226394843):0.0548228881,229_161:0.0106231151):0.0109549821,(387_171:0.0000000100,(693_171:0.0000008576,315_171:0.0000000100):0.0000008382):0.0434991708):0.0000013245):0.0000010033):0.0720757992):0.0929693185,(((690_85:0.0214706393,525_85:0.0214739709):0.0000006443,((((738_85:0.0108669270,(305_85:0.0000000100,689_85:0.0000007985):0.0215366065):0.0107558691,((((724_85:0.0775578171,118_85:0.0000000100):0.0000012143,997_85:0.0000000100):0.0214498053,(317_85:0.0107463282,1008_85:0.0000000100):0.0434271249):0.0000013102,815_85:0.0545308659):0.0000011732):0.0000007971,(331_85:0.0547318012,544_85:0.0524922873):0.0128850033):0.0000010110,(((420_148:0.1890912445,647_85:0.0262073430):0.0441046860,48_85:0.0266130421):0.0242674164,(807_85:0.0222560355,123_85:0.0208428251):0.0724528253):0.0302580945):0.0432958076):0.0216397112,(685_85:0.0000007666,756_85:0.0439309499):0.0107485113):0.0787427186):0.0368562156):0.0705813414):0.0000029438):0.1998000435,(502_85:0.0000010777,(942_85:0.0108305690,94_85:0.0104810093):0.0324846393):0.1133608250):0.0103467722):0.0611832755,((240_85:0.0436448188,3_76:0.0327042324):0.0202185486,(377_85:0.0214999947,950_85:0.0214154926):0.0116576382):0.0768626011):0.0116650692):0.0305670430,((((((364_161:0.0434222273,736_171:0.0762977046):0.0091954654,881_171:0.0325086224):0.0548410743,((((666_154:0.0000009894,257_154:0.0000000100):0.0426952744,(194_154:0.0000012969,348_154:0.0000000100):0.0000010305):0.0103979253,(293_154:0.0000000100,36_154:0.0000000100):0.0107383448):0.0325241655,((664_154:0.0858602422,160_154:0.0324691602):0.0265220104,983_154:0.0740592327):0.0174582616):0.0208089510):0.0514874405,((131_142:0.1079990396,621_142:0.0689408353):0.0312255068,(875_142:0.0000007633,653_142:0.0000000100):0.0000013692):0.0247929469):0.0409422030,532_142:0.0455295721):0.0193093857,91_154:0.1219358708):0.1144673721):0.0347556406,899_136:0.1098399771):0.0216501812,((((761_148:0.0999066615,((803_154:0.0243887852,(238_154:0.0000000100,1027_154:0.0000007799):0.0440206511):0.0624215153,108_142:0.0331087792):0.0110772280):0.0188863420,568_154:0.0229738961):0.0314533001,(203_154:0.1352685863,582_154:0.0784351728):0.0118682939):0.0186658456,951_142:0.0546257502):0.0898248730):0.0324878741):0.0000011359,(((714_136:0.0000000100,((877_136:0.0000000100,520_136:0.0000012254):0.0000008284,18_136:0.0000000100):0.0000007378):0.0000019722,197_136:0.0000000100):0.0213452840,20_142:0.0319724075):0.0105670897):0.0150000007,((87_148:0.0000017475,1004_148:0.2230729447):0.0389933763,169_161:0.0644179418):0.0593061605):0.0401902789,480_148:0.0663070390):0.0428702319,487_136:0.0326447237):0.0276613127,140_161:0.0590846371):0.1354796072,512_154:0.1267781617):0.1179988243,((392_148:0.0851187504,602_142:0.0906641612):0.0554050833,130_142:0.0229001061):0.1055849631):0.0959337714,((778_171:0.0913255816,185_154:0.0376763700):0.2526672294,(570_85:0.1721158161,971_154:0.1778016562):0.3562847258):0.1971779811):0.2022730201,((((385_76:0.3323842890,543_76:0.1567646025):0.0484112879,((((((743_85:0.0642518053,473_85:0.0315529625):0.0150983692,256_85:0.0588300039):0.0214461602,794_76:0.0266686145):0.1083866498,((((((((((554_161:0.0513020911,632_161:0.0296504816):0.0020241921,(((990_171:0.0206422028,406_177:0.0000000100):0.0518308240,372_171:0.0311243511):0.0000008864,((173_177:0.1055988437,(((((156_161:0.0315219108,6_171:0.0419565467):0.0102785624,((704_171:0.0000011964,545_171:0.0207199011):0.0207652541,((516_171:0.0000011509,559_171:0.0109858856):0.0313818371,370_161:0.0103240606):0.0000008300):0.0000009048):0.0000011655,((((805_177:0.0000000100,230_171:0.0208472158):0.0000010012,360_177:0.0000000100):0.0000015141,(999_171:0.0000010190,250_171:0.0000000100):0.0103612531):0.0630313393,1000_171:0.0524441088):0.0105533867):0.0000007926,560_171:0.0312269182):0.0000007149,((841_171:0.0698140336,(88_171:0.0194997224,(915_177:0.0639457170,753_177:0.0319664176):0.0114084515):0.0246060453):0.0224146228,((787_177:0.0000000100,910_177:0.0000008609):0.0000010869,668_177:0.0000000100):0.0345195470):0.0284396947):0.0360984584):0.0578770945,(652_161:0.0000004582,(636_161:0.0537089106,682_171:0.1152895365):0.0223966239):0.0205510028):0.0117448014):0.0102730621):0.0133507191,(1001_177:0.0000000100,(616_177:0.0206168636,29_177:0.0309779290):0.0000007020):0.0386873192):0.0742394844,703_142:0.0528150533):0.0105299634,(((713_171:0.0966948642,(982_161:0.0743053630,862_171:0.0530693071):0.0000011651):0.0208265902,(773_171:0.0765943569,(522_171:0.0963201148,271_171:0.0261153592):0.0167181706):0.1205480096):0.0000011426,(((623_171:0.1186573482,711_177:0.0059581518):0.0045672574,981_177:0.0000008799):0.0210356118,((640_177:0.1372288192,818_171:0.0873272787):0.0093445539,727_171:0.0822660386):0.0322133421):0.0317050677):0.0104467879):0.0000012567,436_148:0.0422744596):0.0525929158,((165_136:0.0742099471,((843_142:0.0000000100,287_154:0.0849736792):0.0538168937,991_142:0.0541084401):0.0052699831):0.0043772244,908_136:0.0314857539):0.0000009972):0.0106141387,(249_161:0.1101131120,(((((((340_148:0.0105046747,867_148:0.0000000100):0.0000012138,935_148:0.0000000100):0.0000007811,763_148:0.0000000100):0.0000027253,155_148:0.0210688539):0.1218570134,((82_142:0.0000012114,677_142:0.0000000100):0.0106073989,497_161:0.0103707102):0.0317891050):0.0374183967,(((((((((635_76:0.0746793216,288_85:0.0000008839):0.0104613678,((555_76:0.0105045175,659_76:0.0105331357):0.0209807392,341_85:0.0317541671):0.0000007781):0.0000010910,979_76:0.0211220149):0.0000008657,484_76:0.0315014473):0.0000009617,578_85:0.0637395429):0.0209480197,975_85:0.1297312306):0.0737176051,589_76:0.0337713423):0.0312704525,((((81_142:0.0000008542,371_142:0.0000000100):0.1763657117,642_142:0.2140540781):0.0511745436,(319_76:0.0317715171,1022_76:0.0000007180):0.0113394894):0.0213260675,591_76:0.0532114134):0.0472690071):0.0463916824,(618_76:0.0300018649,((122_76:0.0000011918,533_76:0.0000000100):0.0332925256,(136_85:0.0000000100,515_85:0.0423831088):0.0195701206):0.0368244063):0.0180488554):0.0673590119):0.0408310207,((((550_136:0.0000000100,(141_136:0.0000007253,751_136:0.0000000100):0.0000010305):0.0103799242,809_136:0.0106518130):0.0534835959,(1006_142:0.0105644652,((798_148:0.0000011430,1025_148:0.0000001138):0.0000007167,(868_154:0.0225049709,99_154:0.0000011425):0.0316051078):0.0105490428):0.0533729259):0.0000008606,(((320_136:0.0000000100,((686_136:0.0000010464,290_136:0.0000000100):0.0000011875,204_136:0.0000000100):0.0000009296):0.0107631727,799_161:0.0426250771):0.0103384395,(((909_154:0.0105018014,(((((284_171:0.0111495441,500_171:0.0105597151):0.0000010933,(934_171:0.0538723835,((300_171:0.0000000100,186_171:0.0211089350):0.0104676030,303_171:0.0212105940):0.0106177720):0.0106485548):0.0000012196,509_171:0.0909498580):0.0000139625,(894_171:0.0544426647,978_171:0.0324333820):0.0428002174):0.0210186218,(507_171:0.0317555705,((166_161:0.0214171149,549_161:0.0541636161):0.0321784068,334_171:0.0646632222):0.0000023052):0.0106365232):0.0107031474):0.0000010963,(((((((((403_177:0.1428764316,468_177:0.0000000100):0.0000007647,148_177:0.0000000100):0.0000012300,(101_171:0.0639764397,926_161:0.0105330634):0.0104814742):0.0236084346,(((759_171:0.0000000100,244_171:0.0000012256):0.0317751260,462_171:0.0000011188):0.0156178995,(772_177:0.0000011370,576_177:0.0000000100):0.0160362065):0.0135270787):0.0262403281,(311_148:0.0000010977,132_148:0.0532406667):0.0000019358):0.0106931076,(791_161:0.0000011517,415_161:0.0000000100):0.0535642313):0.0210249149,(234_136:0.0803690868,434_142:0.0316597196):0.0000011878):0.0000008018,292_148:0.0211505703):0.0000012125,263_161:0.0318307309):0.0105192453):0.0412507134,(741_142:0.0369032681,159_142:0.0943504087):0.0410396496):0.0117497832):0.0105674093):0.0000008149):0.0994586895):0.0075865408):0.0520027963,57_161:0.0947282510):0.0334003312,245_76:0.0663889186):0.0456163231):0.0361248926,985_142:0.2016051836):0.0299661754,(873_85:0.0759486217,(708_76:0.0319724997,676_76:0.0641248233):0.0092737198):0.0135083744):0.1815872956):0.2595481859,((((608_0:0.1223917983,796_0:0.0000011095):0.0390166477,605_0:0.0777468473):0.0129807447,((76_0:0.0000140999,849_0:0.0000000100):0.0218731425,970_0:0.1196377880):0.0535221147):0.2011990514,(216_0:0.1327238216,669_0:0.0000014566):0.1936089018):0.2045913995):0.2909238072,(((461_76:0.3611414187,(768_0:0.3923555771,114_76:0.5262830515):0.1818096695):0.0368557454,(309_148:0.1793521290,((((((51_136:0.1531405732,347_142:0.2260221791):0.0147377703,(808_76:0.3244191486,697_76:0.2087320662):0.0557093553):0.0110085457,969_171:0.1551282995):0.0108499119,((672_76:0.1864608364,648_171:0.1277983947):0.0222280290,(393_161:0.0000011610,814_161:0.0538301286):0.2354252476):0.0172075626):0.0321004040,((106_76:0.2919969245,((931_76:0.2105843526,33_76:0.0000000100):0.4044792787,750_76:0.2221947611):0.0353908086):0.0366945084,(((696_171:0.6068099433,839_154:0.1716127676):0.0644467657,448_142:0.1153332278):0.0195795999,(955_148:0.2510484213,V1-2_1:0.0607819417):0.0244231642):0.0112755228):0.0103818474):0.0136128449,145_161:0.2502704670):0.0487061429):0.0139927545):0.1888239600,((((312_0:0.0974054889,((((624_0:0.0316281358,(528_0:0.0211275521,779_0:0.0000010322):0.0425222159):0.0000008401,163_0:0.0673060362):0.0103128400,(248_0:0.1919112305,((895_0:0.0000007800,683_0:0.0000000100):0.0000047372,(352_0:0.0943108124,546_0:0.0616937130):0.0488807356):0.0200411620):0.0438790225):0.0107112781,450_0:0.0000009094):0.0111069557):0.0400383474,(((757_76:0.0638054609,((272_76:0.0529996931,(174_76:0.0316638270,(680_76:0.0315890566,217_76:0.0000000100):0.0314366222):0.0000008714):0.0215164262,(613_85:0.0317576991,67_76:0.0210675630):0.0101674785):0.0639677839):0.0000016931,(399_76:0.0750586533,993_76:0.0000009575):0.0531106773):0.0197830314,((874_148:0.1442687867,569_161:0.0664947147):0.0423083769,(((4_148:0.0458272969,(235_136:0.0317852788,474_142:0.0322174833):0.0321271000):0.0100500067,((((((12_161:0.0685733161,((182_148:0.0112413649,(275_142:0.0000012394,66_142:0.0212887978):0.0371362009):0.0635137403,428_142:0.1587401625):0.0189176940):0.0101317492,62_148:0.0000000100):0.0117454232,(187_161:0.1172684909,((644_154:0.0476889631,55_148:0.0998146591):0.0545829638,(342_161:0.0222405422,499_148:0.0000000100):0.0000019268):0.0148371427):0.0148722885):0.0000011822,650_171:0.0792566986):0.0000010772,(172_154:0.0827530418,980_154:0.0683870960):0.0146485915):0.0407890621,896_142:0.0339145001):0.0000010803):0.0000013029,(812_142:0.0000000100,921_142:0.0111127311):0.0645300271):0.0113375730):0.0770410846):0.0598840077):0.2539234294,954_0:0.0707007566):0.3195407468,(((((((97_76:0.1413511241,(871_76:0.1854270498,((((526_154:0.0312759959,((538_154:0.0000009282,1032_154:0.1174708010):0.0492564538,(((552_171:0.0847472138,(((126_171:0.0525845876,((74_171:0.0314688106,((467_171:0.0000000100,276_171:0.0000008556):0.0000011845,838_171:0.0000000100):0.0524416700):0.0055146697,(404_171:0.0000000100,802_171:0.0103699031):0.0202393549):0.0051347236):0.0104276001,((((1024_171:0.0000008264,425_171:0.0000000100):0.0000011753,730_171:0.0000000100):0.0523061085,820_171:0.0313180901):0.0103026129,((41_171:0.0104165661,458_171:0.0207207171):0.0211556510,651_171:0.0423046693):0.0099717558):0.0000009511):0.0000011568,(671_171:0.0635774088,615_171:0.0310520171):0.0105611049):0.0105475924):0.0096116801,(150_171:0.0000007283,221_171:0.0000000100):0.1068671108):0.0707830949,866_161:0.1041271941):0.0561029033):0.0169058704):0.0547387208,965_154:0.0568224230):0.1283967828,((146_85:0.0086381275,1010_142:0.0265064810):0.0261873901,((721_142:0.0217878025,((386_171:0.1672683976,702_142:0.0949129794):0.1029943313,((1009_171:0.3012256614,706_142:0.0948280672):0.0418119696,527_142:0.0639474474):0.0903259615):0.2014299222):0.0451789614,418_142:0.0518431396):0.0722930978):0.0151143577):0.1089892957,162_76:0.0268416864):0.0533668668):0.0645838514):0.3112199911,60_0:0.2922682079):0.0802966723,(((((705_0:0.0105955691,85_0:0.0000000100):0.0000009406,953_0:0.0000000100):0.0210784262,(23_0:0.0321910446,(((675_0:0.0980795935,851_0:0.0000000100):0.0105831202,318_0:0.0319233584):0.0000011350,485_0:0.0212103155):0.0105903609):0.0000023404):0.0752245626,722_0:0.0534483406):0.0000015454,590_0:0.0425138111):0.0706522669):0.1283910874,998_0:0.1769151550):0.0522853107,(789_0:0.0502383834,((922_0:0.0108378253,529_0:0.0205932552):0.0844094138,984_0:0.1223510931):0.0598911658):0.0390621132):0.1153209967,(631_177:0.2855720957,(465_76:0.1007771203,((61_142:0.1402057519,(((((265_154:0.0732512024,(((707_148:0.0674803457,(168_142:0.0655295531,198_142:0.1022446699):0.0121154679):0.0544340855,433_136:0.0105752472):0.0812853046,(((80_161:0.0732538553,(((1005_142:0.0949848444,(573_154:0.0000011847,962_154:0.0000000100):0.0629778710):0.0000018704,((456_136:0.0000000100,(((853_136:0.0936243667,1019_136:0.1441822762):0.0306015740,518_136:0.0369041200):0.0086060315,654_136:0.0000000100):0.0000011585):0.0000011695,302_136:0.0000000100):0.0000009328):0.0000008144,410_136:0.0000000100):0.0000010411):0.0000007144,(((((269_171:0.0381423912,929_171:0.0564234600):0.0320523789,353_177:0.0383518397):0.0335910432,((((732_177:0.0815550691,764_177:0.0993924801):0.1266412462,(945_177:0.0745013316,382_177:0.0207607451):0.0313394148):0.0000007402,(442_177:0.0000000100,299_177:0.0103041973):0.0000010760):0.0000007904,193_177:0.0000000100):0.0364769024):0.0274747766,665_161:0.0209440398):0.0209598749,(561_171:0.0317397065,521_171:0.0213168056):0.0526138020):0.0314636372):0.0000011526,((((422_136:0.0000000100,937_136:0.0000008546):0.0000007356,65_136:0.0000000100):0.0000011509,740_148:0.0734562502):0.0524492386,(900_161:0.0638182273,488_142:0.0206600811):0.0210971237):0.0100273619):0.0000007146):0.0000013143):0.0103223419,(((872_154:0.0314636090,501_154:0.0423338997):0.0430377343,(125_154:0.0000008436,767_177:0.0739744643):0.0317976933):0.0099569170,(699_148:0.0088226501,((391_154:0.1197611623,472_154:0.0147116306):0.0263420308,857_154:0.0119815239):0.0104724529):0.0226118198):0.0099865351):0.0212342678,(((170_148:0.0496373589,1012_148:0.0036327433):0.0328599256,407_142:0.1795476994):0.0608254390,241_148:0.1054318311):0.0233927596):0.0316607306,((316_76:0.0351594853,620_76:0.0180122888):0.0824069546,(630_76:0.0000007376,459_76:0.0000000100):0.0348588879):0.0982909170):0.0321778281,(95_154:0.0217829235,(388_154:0.0444777703,((144_161:0.0303739375,846_161:0.2003415964):0.1187168209,(((390_154:0.0589493048,(333_161:0.0568818157,((286_136:0.0000008885,351_136:0.0000000100):0.0150394641,(1018_177:0.1883976277,438_177:0.0101080764):0.0383660077):0.0222189594):0.0137825999):0.0208216092,(((5_76:0.0742996560,(((121_85:0.2233176002,((270_76:0.0371441639,739_76:0.1130491343):0.0462840492,478_142:0.1769344100):0.1730117064):0.0820534759,581_76:0.1006748243):0.0208594549,(247_76:0.1404823706,362_76:0.0000012570):0.0443995960):0.0391031244):0.0371864863,832_76:0.3550190457):0.1585266510,((((729_161:0.0534421892,588_177:0.0963409693):0.1211281470,((534_171:0.0545295055,(493_154:0.1077319820,637_154:0.0417872804):0.0154148947):0.0721515197,657_154:0.0432753436):0.0677466227):0.0514620555,225_161:0.2850477656):0.0580683796,((((((((45_154:0.0206113690,152_154:0.0426279351):0.0429797829,((678_171:0.0535600764,((296_171:0.0532807886,(712_177:0.0763330015,(1028_177:0.0000000100,25_177:0.1428990475):0.0214922489):0.0099615691):0.0203442098,(600_177:0.0407444244,(398_177:0.0449056807,566_171:0.0082225209):0.0254223200):0.0514787039):0.0358339822):0.0099733349,((957_171:0.0641976973,414_161:0.0533223543):0.0103062395,437_154:0.0208476680):0.0104903355):0.0208318753):0.0000013550,(((133_177:0.0000007656,891_177:0.0000000100):0.0100451782,511_177:0.0211608595):0.0639814215,((610_171:0.0957572630,366_171:0.0426757435):0.0316929218,227_171:0.1067851431):0.0000014481):0.0000011446):0.0104125475,817_177:0.0743752315):0.0674665692,(402_161:0.0329598118,563_161:0.0089230606):0.1102051446):0.0089726498,(((((492_154:0.0419183756,625_154:0.0320529967):0.0313755847,(852_154:0.0746905493,(77_154:0.0535215299,((822_171:0.1072108848,((184_154:0.0000000100,988_154:0.0000011563):0.0000007662,557_154:0.0103728446):0.0000010757):0.0212790482,(835_161:0.0102549075,737_161:0.0423388250):0.0429786661):0.0095791049):0.0315976774):0.0000010944):0.0000012278,748_154:0.1171838180):0.0000013349,(882_154:0.0767559175,(752_154:0.0000007791,698_154:0.0160677153):0.0140863716):0.0654036415):0.0000008181,((831_154:0.0970697912,918_161:0.0242382340):0.0707239063,973_161:0.0504972286):0.0565760576):0.0000011791):0.0527529867,((((((898_154:0.0213476366,775_154:0.0532510047):0.0285876772,597_171:0.0415635963):0.0149618144,295_161:0.0316250420):0.0427523426,(((734_154:0.0000007942,(((758_161:0.0000000100,834_161:0.0000012800):0.0319334959,278_161:0.0000013600):0.0646624947,((((661_177:0.0000013175,996_177:0.0211553018):0.0215634111,96_161:0.0540842014):0.0102745384,((902_177:0.0000000100,861_177:0.0765332671):0.0000011354,42_177:0.0000000100):0.0213544889):0.0000012649,((435_177:0.0318450962,638_177:0.0980607693):0.0322759428,(32_177:0.0000011386,2_177:0.0000000100):0.0538637835):0.0104418894):0.0323978634):0.0103118366):0.0107463678,(11_154:0.0432781675,731_154:0.0323295183):0.0099683725):0.0317577881,(255_161:0.0426812030,((679_154:0.0000000100,215_154:0.0213165421):0.0199019497,(323_171:0.0851350135,277_136:0.0226843057):0.0209336141):0.0120241489):0.0000018400):0.0215767183):0.0317098376,(417_154:0.0536305995,482_154:0.0425756052):0.0209949010):0.0326170599,413_161:0.1430497676):0.0225724322):0.0000011838,(((((((((749_177:0.0000007935,421_177:0.0000000100):0.0000011022,806_177:0.0000000100):0.0210161708,445_177:0.0000010338):0.0427714941,539_177:0.0760123185):0.0316454633,977_148:0.0531615034):0.0000021194,((212_154:0.1100259798,26_154:0.0099124333):0.0601965927,(((583_148:0.1004794039,827_161:0.0743625672):0.0411020564,553_154:0.1087668358):0.0086448305,128_161:0.0610523680):0.0195724911):0.0152814563):0.0211106009,(((932_171:0.0696619982,((206_177:0.0927800730,408_161:0.0592110358):0.0238037590,496_161:0.0340950634):0.0252079950):0.0318497954,829_154:0.0346797228):0.0360317937,989_148:0.0209929083):0.0000007246):0.0000007867,(304_161:0.0535754567,((((281_171:0.1436117046,1029_171:0.0319096299):0.0438893843,264_171:0.0309878827):0.0106287529,196_171:0.0534204925):0.0321478179,((447_161:0.0210315072,((127_161:0.0105050212,476_161:0.0638449383):0.0000010124,959_161:0.0315534553):0.0209750176):0.0000008090,394_171:0.0210052607):0.0104534853):0.0000007155):0.0209122376):0.0000010012,116_154:0.0969801958):0.0427606588):0.0000012512):0.0494029536):0.2059157653):0.0292986229,824_154:0.0668021557):0.0898563806):0.0000017565):0.0675934855):0.1289871611):0.0118418941):0.2494453373,944_136:0.1729210139):0.2749951212):0.1147614774):0.1211086823):0.1938012309,((((((609_154:0.0100848050,574_161:0.1317073862):0.0884402179,(384_136:0.0000008536,859_154:0.1190961228):0.0098881317):0.0562493936,((53_154:0.1004877939,(710_154:0.0645473972,(49_154:0.0104702625,599_154:0.0000009963):0.0437423442):0.0316418454):0.0170549160,858_136:0.0561151022):0.0309672943):0.0288504686,860_148:0.0806700954):0.0400082709,(725_154:0.0488255228,349_177:0.1184645277):0.0645956951):0.5585084015,(890_0:0.0153990503,154_0:0.1050436607):0.1676518129):0.3198535850):0.0643454739):0.0195872134):0.0974897044):0.2231304056):0.1650073684,(1014_0:0.0000000358,649_0:0.1662003876):0.0715189491):0.0401768140,(214_0:0.0866578251,916_0:0.0431260141):0.0525995192):0.0224487038,(((((1026_0:0.0208352692,601_0:0.0000000100):0.0859279762,(((175_0:0.0000008712,469_0:0.0000000100):0.0000010924,742_0:0.0000000100):0.0000007000,453_0:0.1063959987):0.0000010131):0.0000010854,188_0:0.0637014753):0.0202767623,503_0:0.0866835699):0.0230703322,((595_0:0.0749096220,577_0:0.0000011554):0.0634386275,660_0:0.0324922239):0.0435594516):0.0634433046):0.0414140847,(((1020_0:0.1155502461,887_0:0.1145714304):0.2133025407,449_0:0.0000008616):0.1079493323,345_0:0.0220749059):0.0453672980):0.1306593350,((878_0:0.0753253938,(788_0:0.0866851475,218_0:0.0537891409):0.0000009642):0.0319232390,481_0:0.0000003499):0.2176504264):0.0402329053,(531_0:0.0291413878,((1007_0:0.0000000100,455_0:0.0000010607):0.1257979347,((((((((((((771_171:0.0000010837,147_171:0.0000000100):0.0431970402,770_161:0.0428675831):0.0100995554,(405_171:0.0105327544,201_171:0.0105625385):0.0532255123):0.0107143879,(((47_171:0.0318042275,(870_171:0.0000007236,(776_171:0.0000000100,719_171:0.0000007717):0.0211831977):0.0535845969):0.0000012955,297_171:0.0318575626):0.0953134092,855_171:0.0624123766):0.0154338446):0.0000011282,228_171:0.0747125500):0.0319906093,((((359_161:0.0316689894,430_154:0.0000011607):0.0000008642,((((((9_154:0.0000000100,572_154:0.0000007424):0.0319783977,(((68_154:0.0105380412,(494_161:0.0318351752,535_154:0.0425394693):0.0000007182):0.0000012712,774_161:0.0318354787):0.0000012249,262_154:0.0211078929):0.0210806566):0.0000008442,(((567_171:0.0423947585,548_161:0.0000009351):0.0211200973,(844_154:0.0000000100,966_154:0.0000008272):0.0105307191):0.0000007303,439_154:0.0211793812):0.0423873293):0.0000008974,202_154:0.0863924578):0.0000012275,611_154:0.0965356064):0.0614588649,161_154:0.1058908013):0.0601178764):0.0544448007,928_154:0.0090324276):0.0546420792,((((((444_148:0.0000010656,471_148:0.0000000100):0.0000009318,(205_154:0.0139141008,119_154:0.1080077430):0.0287377522):0.0104565771,(((177_154:0.0000000100,(506_154:0.0000000100,354_154:0.0104836842):0.0000007704):0.0317093864,(254_154:0.0000000100,584_154:0.0000012412):0.0210309082):0.0105475521,(375_154:0.0531746386,(627_154:0.0000011505,842_154:0.0000000100):0.0313521700):0.0210034656):0.0000008826):0.0104338626,892_154:0.0209937584):0.0000008047,885_161:0.0315554364):0.0000015354,920_154:0.1530550637):0.0105099867):0.0106239020):0.0706028098,813_154:0.0365320943):0.0710079608,1_148:0.1270794631):0.0336439388,(330_148:0.0315523120,(446_171:0.1409259438,424_154:0.0000011515):0.0212470929):0.0926593775):0.1509687372,(457_85:0.0208323634,54_85:0.0744381186):0.0326570502):0.0753969601,((191_76:0.0000011740,505_76:0.2016274201):0.0232571139,344_76:0.0510088062):0.2239330970):0.0620619796,((((498_148:0.0313187310,(575_148:0.0000000100,((617_148:0.0000000100,726_161:0.0638462187):0.0000009841,419_148:0.0970812124):0.0000011094):0.0000007970):0.0117146029,(880_136:0.0638427200,825_142:0.0306402776):0.0204983922):0.2345503639,((((876_85:0.0098065992,322_85:0.1757564205):0.0432352808,383_85:0.0313759395):0.0554408833,830_76:0.0612895251):0.0206774729,(426_76:0.0944540299,662_85:0.1517202030):0.1693736842):0.0558773726):0.1176297620,717_85:0.0170174626):0.1006577870):0.2093979360):0.0403779480):0.0389284493):0.0473860119,((((((((517_0:0.0882685660,(210_0:0.0109170505,592_0:0.0956326168):0.0114557925):0.0518369449,673_0:0.0320704399):0.0133813631,397_0:0.0949548921):0.0710222336,363_0:0.0596405606):0.1224333354,464_0:0.0197469011):0.0546982797,782_0:0.0000013229):0.0217951992,226_0:0.0855921103):0.0211599757,((((571_0:0.0207796716,195_0:0.1221438595):0.0651805509,780_0:0.0316848033):0.0319158267,587_0:0.0000010854):0.0000011429,974_0:0.1418998734):0.0111706350):0.0491701616):0.0183457815,(((781_0:0.0648254641,((153_0:0.0214303192,956_0:0.0216644736):0.0216242487,((865_0:0.0327452628,(961_0:0.0000008967,356_0:0.0000000100):0.0543527473):0.0319139434,(943_0:0.0434054557,622_0:0.0324897577):0.0544450353):0.0000022703):0.0109434043):0.0656152632,986_0:0.0434035506):0.0417108933,56_0:0.0561683667):0.0794589250):0.1061850556,((((716_85:0.0526599302,(1017_85:0.0000000100,157_85:0.0000008650):0.0999333361):0.0109816034,((692_85:0.0864439464,(821_136:0.0421654831,604_136:0.0478780138):0.0731040587):0.0117255238,510_85:0.0000009972):0.0876001873):0.0326263438,919_76:0.0000013793):0.0190466360,(585_76:0.1007007256,718_85:0.1071939546):0.0591734427):0.2398608869):0.1776454677,427_0:0.5250469969):0.7667644387,(607_76:0.0234319086,273_76:0.2806356785):0.2593289770):0.0553457031,(((889_76:0.0000007369,833_76:0.0000000100):0.0000012601,((((603_76:0.0436452786,((((431_85:0.0324879410,167_76:0.0000010470):0.0547678574,(((213_76:0.0000000100,(416_76:0.0000011081,960_76:0.0000000100):0.0000007186):0.0774750830,(769_76:0.0000000100,30_76:0.0000012285):0.0774502529):0.0107980472,454_76:0.0880002375):0.0217902093):0.0000008566,(754_76:0.0000000100,336_76:0.0000012441):0.0664687345):0.0217314245,((633_85:0.0106694068,495_85:0.0331268284):0.0220213152,(7_76:0.0108354187,519_76:0.0108342702):0.0000019300):0.0326733669):0.0109079791):0.0000012577,19_76:0.0886825659):0.0000013160,208_76:0.0658317341):0.0000007733,596_76:0.0895120446):0.0773266932):0.1106721656,562_76:0.0000011127):0.0868657176):0.0226948940,(541_76:0.0759858625,64_76:0.0535306204):0.0000010103):0.0215351555,401_76:0.0975861128):0.0103705663,(138_76:0.0648184423,735_76:0.1323196534):0.0105157696):0.0217322865,261_76:0.0538396905):0.0089577163):0.2061418764,((((((((508_171:0.0220845501,674_171:0.0000009262):0.0332921923,903_171:0.0784537191):0.0000008869,1021_161:0.0220354975):0.0000011076,1031_171:0.0674808015):0.0926396041,667_161:0.0665468329):0.0643130249,282_171:0.0108194244):0.0000021689,368_161:0.0435899801):0.0767364415,(((645_142:0.0404292135,(((914_142:0.1156980763,(252_136:0.0802803529,688_148:0.1557852304):0.0729969561):0.0549988783,(179_154:0.1483388865,1013_154:0.0068385354):0.0602444241):0.0162199187,(((((139_171:0.0441478204,(379_171:0.0000009286,432_171:0.0000000100):0.0332067238):0.0000011811,(((134_171:0.0000000100,656_171:0.0000007300):0.0000012779,90_171:0.0219676739):0.0110919099,314_171:0.0783681418):0.0554439131):0.0110337092,(63_171:0.0328866868,886_171:0.0331687510):0.0111017139):0.0669243125,((924_161:0.0221581393,(149_142:0.1937330354,((927_171:0.0000009137,39_171:0.0000000100):0.0364234998,267_171:0.0189112530):0.0450035591):0.0496806556):0.0108014760,(137_161:0.0000000100,40_161:0.0109277446):0.0000013427):0.0440759153):0.0112167473,((551_142:0.1364480351,854_148:0.0109595523):0.0000017610,556_154:0.0219498766):0.0000007538):0.0106848526):0.1307825435):0.0148619196,1003_142:0.1109885179):0.0000011952,(105_171:0.1310761679,907_161:0.0376004276):0.0291179751):0.0335694504):0.0501876729):0.0648531240,564_154:0.1171309047):0.0479157873,(((((733_154:0.0000000100,486_154:0.0000008563):0.0773486977,(142_154:0.0434744943,104_154:0.0992722116):0.0315609336):0.0528171664,(38_154:0.0271074888,294_154:0.0299273159):0.0000123053):0.0692224063,(((98_161:0.0442974022,1002_154:0.1020432017):0.0131585372,(((463_161:0.0780291881,((((291_154:0.0000000100,329_154:0.0000011408):0.0893863128,(((((((14_154:0.0668049105,477_154:0.0556259654):0.0109629413,(374_154:0.0273872588,801_154:0.0521167047):0.0082223365):0.0110238307,(883_148:0.0000000100,22_148:0.0000009810):0.0109416984):0.0109177671,((938_154:0.0328767445,784_154:0.0000000100):0.0245505017,((279_177:0.0787907666,(346_171:0.0000000100,0_171:0.0000008762):0.0220746659):0.0225640443,(220_161:0.0000011240,723_161:0.0000000100):0.0217114714):0.0765857951):0.0330650381):0.0000010786,429_148:0.0551441906):0.0000011530,396_148:0.0328615855):0.0000009954,(70_142:0.0332226525,((917_142:0.0663440774,913_142:0.0669653198):0.0000013197,(200_142:0.0331706569,369_142:0.0896984628):0.0113069802):0.0215439144):0.0219225184):0.0109097262):0.0000011466,(280_148:0.0000011655,274_148:0.0000000100):0.0218777129):0.0220316021,(239_154:0.0444504010,(158_148:0.0669506954,242_148:0.0000000100):0.0108153782):0.0110760414):0.0000008168):0.0105461265,(((((((823_154:0.1100257037,(847_154:0.0454186310,(967_161:0.1228889472,69_161:0.0231076306):0.0109929910):0.0125582201):0.0114889431,79_154:0.0250165477):0.0077846796,((755_161:0.0718122064,701_171:0.1994842340):0.0183931217,694_171:0.0896957067):0.0119050718):0.0110373231,(((840_171:0.0758534060,785_171:0.0251812141):0.0217727628,((905_177:0.0000013568,357_177:0.1232848771):0.0312921814,373_177:0.0695168986):0.0512579528):0.0987632945,728_161:0.0229085423):0.0324868145):0.0000011038,804_161:0.1239546914):0.0219700385,(73_154:0.0670073058,411_154:0.0803966297):0.0108634906):0.0000005432,(129_171:0.0479357151,(((483_171:0.0225071930,8_171:0.1023848425):0.0326909480,189_177:0.1375766114):0.0383449949,912_171:0.0575456330):0.0409577072):0.0412595742):0.0056425501):0.0053862136,((120_148:0.0219179498,(((92_161:0.0000008186,489_161:0.0000005532):0.0550970391,(143_154:0.0327960604,663_154:0.0218491688):0.0000008841):0.0214779173,((687_161:0.0351325643,(1030_161:0.0216652294,1023_177:0.0000000100):0.0204563061):0.0108168923,968_177:0.0989685538):0.0125894546):0.0000010435):0.0109211568,((786_154:0.0000000100,358_154:0.0000007700):0.0000011846,766_154:0.0000000100):0.0553917685):0.0000009720):0.0086230625):0.1016204282,(((888_154:0.1587444560,389_177:0.0797011107):0.0318580487,995_154:0.0641563334):0.0000019920,(115_161:0.0558095425,795_161:0.0745210550):0.0107717144):0.0236285771):0.0159708948):0.0299124704,593_154:0.0732797347):0.0357246771):0.0026424096,819_161:0.0664717995):0.0268717102,((324_171:0.0107902627,837_171:0.1095085685):0.0421111491,(((310_171:0.0433142268,994_171:0.0322330139):0.0325037246,380_171:0.0989725977):0.0000012038,(((643_171:0.0552109280,((((646_171:0.0548812366,(109_171:0.0000000100,700_171:0.0000010687):0.0000008117):0.0108632444,86_171:0.0000000100):0.0458875134,451_171:0.0799696736):0.0093054933,251_171:0.0664679236):0.0000008211):0.0000009127,((987_177:0.0663811518,893_171:0.0218339684):0.0000011537,((395_171:0.0436819641,181_171:0.0000000100):0.0000008206,691_171:0.0000000100):0.0000008528):0.0549447223):0.0107832339,44_171:0.0900972238):0.1352605805):0.0224037362):0.0404424171):0.1477312161,940_171:0.0870092855):0.0123747907,715_177:0.0000009370):0.0000012137,936_177:0.0108094549):0.0788788885,72_177:0.0391107251):0.0984781647,((367_171:0.0000041629,783_171:0.0444965710):0.0330679505,(594_177:0.0000010442,925_177:0.1245834528):0.0913912330):0.0337601711):0.0000014838,901_177:0.0000000100):0.0000009036,308_177:0.0000000100):0.0000010480,34_177:0.0110003614,17_177:0.1077857957);
. MLTreeSize: 				91.2204
# 
# If you reconstruct trees or do model selection with CodonPhyML please cite:
# M. Gil, M.S. Zanetti, S. Zoller and M. Anisimova 2013
# CodonPhyML: Fast Maximum Likelihood Phylogeny Estimation under Codon Substitution Models
# Molecular Biology and Evolution, pages 1270-1280, volume 30, number 6
# 
# If you use aBayes branch supports please cite:
# M. Anisimova, M. Gil, J.F. Dufayard, C. Dessimoz and O. Gascuel 2011
# Survey of branch support methods demonstrates accuracy, power, and robustness of fast likelihood-based approximation schemes. Syst Biol 60:685-699
