# Supplementary material for: A Phylogenetic Codon Substitution Model for Antibody Lineages
Source: Genetics. 2017 Mar 16;206(1):417–27. doi: 10.1534/genetics.116.196303 (PMC5419485; doi:10.1534/genetics.116.196303)
Supplement: Supplementary file 2 [file 417FileS2.zip › Code/Omega_h_simulations/simTree/CH103.FWR.CDR.phy_codonphyml_stats.txt]

# oooooooooooooooooooooooooooooooooooooooooooooooooooooooooooooooooooooooooooooooo
#                 --- codonPhyML 1.00 201407.24 ---
#                               Marcelo S Zanetti
#                                 Stefan Zoller
#                                  Manuel  Gil
#                               Louis  du Plessis
#                                Maria Anisimova
#                  http://sourceforge.net/projects/codonphyml/
# oooooooooooooooooooooooooooooooooooooooooooooooooooooooooooooooooooooooooooooooo
. Sequence filename: 			CH103.FWR.CDR.phy
. Data set: 				1
. Tree topology search: 		NNIs
. Initial tree: 			BioNJ + GYECMK07
. Model name: 				GY CF3x4
. Genetic code: 			Standard
. Number of taxa: 			449
. Log-likelihood: 			-15377.7
. Unconstrained Log-likelihood: 	-354.564
. Parsimony: 				19303
. Tree size: 				34.7918
. Proportion of invariant: 		0
. Transition/transversion ratio: 	2.0535
. Trimer hotspot hotness: 		0
. Nonsynonymous/synonymous ratio: 0.381522
. Nucleotides frequencies: 
    Position 1: f(T1)=0.31634727   f(C1)=0.15796613   f(A1)=0.28331663   f(G1)=0.24236998   
    Position 2: f(T2)=0.21164213   f(C2)=0.29455238   f(A2)=0.27433232   f(G2)=0.21947318   
    Position 3: f(T3)=0.19068825   f(C3)=0.40294275   f(A3)=0.08437596   f(G3)=0.32199304   
. Codon frequencies: 
    f(TTT)=0.01331460   f(TTC)=0.02813503   f(TTA)=0.00589146   f(TTG)=0.02248281   
    f(TCT)=0.01853055   f(TCC)=0.03915686   f(TCA)=0.00819942   f(TCG)=0.03129039   
    f(TAT)=0.01725849   f(TAC)=0.03646887   f(TAA)=0.00000000   f(TAG)=0.00000000   
    f(TGT)=0.01380725   f(TGC)=0.02917607   f(TGA)=0.00000000   f(TGG)=0.02331470   
    f(CTT)=0.00664856   f(CTC)=0.01404906   f(CTA)=0.00294186   f(CTG)=0.01122666   
    f(CCT)=0.00925312   f(CCC)=0.01955274   f(CCA)=0.00409433   f(CCG)=0.01562467   
    f(CAT)=0.00861793   f(CAC)=0.01821051   f(CAA)=0.00381327   f(CAG)=0.01455209   
    f(CGT)=0.00689457   f(CGC)=0.01456889   f(CGA)=0.00305072   f(CGG)=0.01164206   
    f(ATT)=0.01192438   f(ATC)=0.02519738   f(ATA)=0.00527632   f(ATG)=0.02013532   
    f(ACT)=0.01659573   f(ACC)=0.03506839   f(ACA)=0.00734330   f(ACG)=0.02802328   
    f(AAT)=0.01545649   f(AAC)=0.03266106   f(AAA)=0.00683920   f(AAG)=0.02609957   
    f(AGT)=0.01236560   f(AGC)=0.02612972   f(AGA)=0.00547155   f(AGG)=0.02088035   
    f(GTT)=0.01020100   f(GTC)=0.02155570   f(GTA)=0.00451375   f(GTG)=0.01722524   
    f(GCT)=0.01419721   f(GCC)=0.03000009   f(GCA)=0.00628200   f(GCG)=0.02397318   
    f(GAT)=0.01322262   f(GAC)=0.02794068   f(GAA)=0.00585076   f(GAG)=0.02232750   
    f(GGT)=0.01057845   f(GGC)=0.02235329   f(GGA)=0.00468076   f(GGG)=0.01786260   
. Time used: 				0h57m33s
. Seconds: 				3453
. MLTree: 				((((((((((((((((((((358_53:0.0000000100,372_53:0.0123601559):0.0364438167,((61_53:0.1270405152,((212_53:0.0915470225,377_53:0.0397006125):0.0746065285,(((((239_53:0.0000011476,230_53:0.1266448451):0.0123210707,306_53:0.0000008381):0.0077061056,34_92:0.1995710282):0.0554021042,(202_92:0.0123930219,25_92:0.0000000100):0.1043422981):0.0099208875,422_53:0.0532891715):0.0127658594):0.0136842426):0.0000028205,((((393_92:0.1053924380,95_92:0.1325067843):0.1025235024,382_92:0.0493924475):0.0260417991,(((((((327_92:0.0000000100,346_92:0.0381313982):0.0251549035,60_92:0.0640543912):0.0124729437,((((213_92:0.0000008422,(395_92:0.0000000100,79_92:0.0000010409):0.0124453617):0.0124577098,76_92:0.0376852158):0.0000013213,151_92:0.0378301970):0.0124440182,51_92:0.0376047666):0.0000013806):0.0380223950,((355_92:0.0572944879,31_92:0.0995862718):0.0237320707,187_92:0.0172078364):0.0210337868):0.0122405964,(((323_92:0.0000011376,39_92:0.0000000100):0.0124206659,253_92:0.0000000100):0.0000010459,(314_92:0.0000015062,174_92:0.0000000100):0.0124083631):0.0508190630):0.0123469073,(((224_92:0.0419952877,(440_92:0.0000000100,183_92:0.0000014174):0.0592407317):0.0250725366,((75_92:0.0341181740,((84_92:0.0000004502,265_92:0.0000013807):0.0538802415,((((324_92:0.0123036929,115_92:0.0000013494):0.0123171950,(((274_92:0.0121414111,(62_92:0.0000000100,266_92:0.0000012895):0.0249598606):0.0125079092,411_92:0.0000009418):0.0122745725,167_92:0.0000013613):0.0000014855):0.0000010616,193_92:0.0625384520):0.0000011906,(181_92:0.0000014873,453_92:0.0000000100):0.0496740694):0.0855559719):0.0250079109):0.0415134824,104_92:0.0636008736):0.0210729805):0.0165446276,((((175_92:0.0374952870,326_92:0.0000013745):0.0374681303,70_92:0.0248782914):0.0121729741,(((((367_92:0.0000000100,423_92:0.0000013433):0.0250017493,389_92:0.0121226093):0.0250928049,345_92:0.0634712990):0.0000014016,268_92:0.0371469040):0.0000013500,(85_92:0.0000009517,406_144:0.0879427051):0.0373582932):0.0123688608):0.0000010184,(421_92:0.0882821852,148_92:0.1153473448):0.0256853172):0.0123884189):0.0000008418):0.0000013259,(407_92:0.0352847799,(((((416_92:0.0124169215,288_92:0.0000000100):0.0249850498,93_92:0.0000000100):0.0254936332,305_92:0.0245309017):0.0511584403,23_92:0.0250639995):0.0000009725,(369_92:0.0256082962,442_92:0.0504466335):0.0248684251):0.0060678299):0.0211087397):0.0513144249):0.0236990974,233_92:0.1971364357):0.0531761659):0.0130036687):0.0133437110,(((30_53:0.0596103482,165_53:0.0805044271):0.0249004683,(87_53:0.0000000100,32_53:0.0000011955):0.0728676936):0.0288872443,(((((0_53:0.0000000100,135_53:0.0123277028):0.0369935037,(136_53:0.0494693014,378_53:0.0372845868):0.0251860863):0.0646599206,(412_53:0.0000000100,287_53:0.0246128010):0.1028621040):0.0241576217,316_53:0.1017389346):0.0000025936,357_53:0.0768906203):0.0000012922):0.0000013467):0.0251316823,267_53:0.1972361278):0.0378101830,(((((((318_53:0.0497203104,(245_53:0.0000008691,3_53:0.0247278628):0.0000012977):0.1130117186,(418_53:0.1015092786,430_53:0.0530418019):0.0361765726):0.0142981955,(246_53:0.1408388889,(317_53:0.0123833655,286_53:0.0000009200):0.0379319734):0.0123920616):0.0000012828,((((((2_53:0.0000011517,9_53:0.0000000100):0.0000014824,27_53:0.0000000100):0.0000008974,98_53:0.0000000100):0.0000009735,146_53:0.0122878709):0.0123107132,(321_53:0.0000000100,20_53:0.0122480680):0.0000011725):0.0634392298,(58_53:0.0763248439,223_53:0.0378647578):0.0505639434):0.0243929745):0.0246240631,((((391_53:0.0000010763,189_53:0.0000000100):0.1569422796,450_53:0.0632391274):0.0637367428,(((176_53:0.1124124289,366_144:0.3368628509):0.0697976355,(354_53:0.0370949687,((402_53:0.0902700151,262_53:0.0374056725):0.0762891139,((125_53:0.0000014048,452_53:0.0000000100):0.0122423923,205_53:0.0000014425):0.0624614432):0.0000014182):0.0124547139):0.0000015609,159_53:0.1146978837):0.0000068794):0.0245547263,(129_53:0.0872618864,(((((156_53:0.0245785112,425_53:0.0000010861):0.0122437439,457_53:0.0000010463):0.0122724940,(((119_53:0.0000000100,322_53:0.0000008743):0.0368958020,373_53:0.0244755915):0.0000009638,200_53:0.0122306951):0.0000009910):0.0493519717,298_53:0.0500827061):0.0384893185,410_53:0.0742861978):0.0251834005):0.0135544563):0.0000008510):0.0141654790,((390_53:0.0625020492,(380_53:0.0000000100,((24_53:0.0000009627,105_53:0.0000000100):0.0000009906,444_53:0.0000000100):0.0000010371):0.0241322200):0.0124887505,72_53:0.0000038223):0.0985120887):0.0386175224,(73_53:0.0900741713,(139_53:0.2107814690,((292_53:0.0000000100,221_53:0.0000014143):0.0606843539,((328_92:0.0909037018,(216_53:0.0000021571,65_53:0.0894655220):0.1320141809):0.0374314025,240_53:0.0778567694):0.0192988920):0.0219344266):0.0122664992):0.0000010840):0.0124847431):0.0123993008,((((103_53:0.0808809789,204_53:0.0847821295):0.0762118701,((90_53:0.0636494176,341_53:0.0253725194):0.0122482508,12_53:0.0000014141):0.0126257006):0.0121147203,(41_53:0.0759791785,126_53:0.0773921809):0.0510973272):0.0127352661,((((28_53:0.0247538667,330_53:0.0000008782):0.0373285389,(((((255_53:0.0523660363,386_53:0.0605748153):0.0374674288,(191_53:0.1047074711,443_92:0.1661684239):0.0000043651):0.0368933026,(455_53:0.0900297145,((((144_53:0.0245917289,(((((((((37_53:0.0000000100,(426_53:0.0123173708,249_53:0.0247441593):0.0000009389):0.0000012927,206_53:0.0000000100):0.0000009448,47_53:0.0000000100):0.0000013955,451_53:0.0000000100):0.0000014837,130_53:0.0122629433):0.0000012382,123_53:0.0122760891):0.0000008943,(310_53:0.0000000100,17_53:0.0000008982):0.0122870727):0.0000007581,(435_53:0.0372044096,343_53:0.0000008219):0.0122818031):0.0123131289,122_53:0.0000013083):0.0000014758):0.0000012070,348_53:0.0370396947):0.0118340981,429_53:0.0634451128):0.0887768060,((166_53:0.0123277350,(257_53:0.0000000100,(160_53:0.0000000100,13_53:0.0000011953):0.0123602627):0.0000009670):0.0247829172,((394_53:0.0000010211,141_53:0.0752366404):0.0498864958,(((256_53:0.0000000100,33_53:0.0000011565):0.0000013809,381_53:0.0000000100):0.0000012363,334_53:0.0000000100):0.0249845026):0.0245824260):0.0000027140):0.0249032261):0.0149181246):0.0099227738,(((((116_53:0.0000008616,361_53:0.0000000100):0.0000013939,320_53:0.0497658804):0.0122075386,432_53:0.0502497549):0.0507310082,276_53:0.0628732856):0.0123676286,((297_53:0.0000010551,63_53:0.0123387414):0.0000040903,((((312_92:0.2368292206,340_92:0.3734091212):0.0779392266,219_92:0.0970176235):0.1031263160,(235_53:0.0122990619,112_53:0.0502895870):0.0000016901):0.0782949073,(((7_53:0.0749230615,80_53:0.0376232226):0.0124092067,(229_53:0.0495962796,(99_53:0.0000000100,434_53:0.0000012181):0.0244484154):0.0000028154):0.0507146588,(353_92:0.2508214602,295_53:0.0000010971):0.0253213332):0.0112205837):0.0254830035):0.0124172525):0.0124631774):0.0000009312,409_53:0.0625413682):0.0123565295):0.0000009740,((436_53:0.0122617309,364_53:0.0000014059):0.1012861749,49_53:0.0641689061):0.0245660815):0.0331612460,((242_53:0.0123754732,113_53:0.0000000100):0.0631950006,456_53:0.0244861283):0.0629004293):0.0178124314):0.0000011400):0.0124458805,((((197_92:0.3075252333,458_53:0.0932563575):0.0319001555,68_53:0.1605354979):0.0391878229,((((281_92:0.1860629970,210_53:0.1731452969):0.0491038557,((158_53:0.0634691434,299_53:0.0245731950):0.0247429113,(383_53:0.0246065332,35_53:0.0000000100):0.0503561173):0.0380034680):0.0134255670,((((((((((((46_144:0.0508819182,153_144:0.0571484218):0.0813194544,((275_144:0.0124116169,(222_144:0.0000000100,(137_144:0.0250102134,303_144:0.0000000100):0.0000009083):0.0000015122):0.0223043869,96_144:0.0790577836):0.0524897330):0.1610189384,(((439_92:0.0476709773,333_92:0.0176646608):0.0236695302,((331_92:0.0373495797,182_92:0.0000008921):0.0167025313,((433_92:0.0000000100,408_92:0.0121684502):0.0000011805,396_92:0.0245132412):0.0330059933):0.0617334971):0.0119460479,111_92:0.0518252455):0.0705010999):0.0206095502,(((38_144:0.0263380033,261_144:0.0104954980):0.2953094828,196_92:0.1928277475):0.0475283681,((107_144:0.0247901225,(359_144:0.0121513249,415_144:0.0000010261):0.0367062447):0.0351736748,237_144:0.0649821413):0.2121254476):0.0000043508):0.0239174650,((163_92:0.1839855045,392_92:0.1226041762):0.0593968961,329_92:0.3758811564):0.0000026732):0.0239679534,(((((339_53:0.0121799019,211_53:0.0000009744):0.0447490260,194_53:0.0295644811):0.0367357882,260_53:0.1139655127):0.0249072540,48_53:0.0875811063):0.0116870457,(352_53:0.0242717347,53_53:0.0000000100):0.0244627547):0.0378520654):0.0114264298,((277_92:0.0120839136,11_92:0.0000000100):0.2169168806,(((((401_144:0.0497168614,101_144:0.0247781796):0.0244940268,(350_144:0.0621801760,((40_144:0.0120116632,178_144:0.0249159771):0.0217440346,448_144:0.0346466636):0.0179125957):0.0000013567):0.0122052977,((4_144:0.0244664463,217_144:0.0251502540):0.0376332900,301_144:0.1275064377):0.0120658389):0.0000010321,(((114_144:0.0000011968,1_144:0.0122233647):0.0807120862,419_144:0.1097897940):0.0232171190,254_144:0.0457416417):0.0163204600):0.0740807818,405_92:0.0393637754):0.2077391373):0.0322474377):0.0381890972,(((((((86_92:0.0120008095,338_92:0.0000000100):0.0168380471,(447_144:0.0605147015,((375_144:0.0119006617,106_144:0.0000012403):0.0000009404,234_144:0.0358560826):0.0000010115):0.0439026041):0.0334265592,247_144:0.0983498833):0.2184700141,404_92:0.1685139660):0.0520570809,(((((50_53:0.0000014278,15_53:0.0000000100):0.0123008792,118_53:0.0000000100):0.0000008496,315_53:0.0373874575):0.0122850262,5_53:0.0000016056):0.0726826017,(269_53:0.0000008460,349_53:0.0000000100):0.0346876005):0.0218775946):0.0199450027,(157_53:0.0119539431,280_53:0.0123554077):0.0495558669):0.0000013067,(244_53:0.0120508925,71_53:0.1014951773):0.0885934760):0.0119725686):0.0124965640,((21_53:0.0245090138,(185_53:0.0245487083,231_53:0.0000012790):0.0000027789):0.0369459240,(225_53:0.0123815618,56_53:0.0000000100):0.0879474382):0.0000009719):0.0494534130,(((((149_53:0.0000013037,304_53:0.0000000100):0.0120864487,67_53:0.0000008936):0.0275206627,(190_53:0.0311629141,368_53:0.0186960674):0.0200646415):0.0377554661,147_53:0.1761500500):0.0414674636,(226_53:0.0244734457,259_53:0.0614038527):0.1013215036):0.0000014781):0.0000014261,(307_53:0.0501041857,((336_53:0.0495552176,((54_92:0.2443845923,(271_53:0.0468594841,133_53:0.0550864308):0.0726580643):0.0411851970,((446_53:0.0000009342,438_92:0.1950262616):0.0250680941,238_53:0.0248500113):0.0377006361):0.0000012159):0.0124352537,100_53:0.1290217954):0.0000026115):0.0371508595):0.0000014025,(454_53:0.0760763772,(43_53:0.0247077280,427_53:0.0373624914):0.0376235426):0.0375202507):0.0118111185):0.0365398750,(198_53:0.0381274909,(((278_53:0.0627248936,127_53:0.0365546986):0.0497023388,(398_53:0.0000000100,437_53:0.0000011067):0.0000013209):0.0415349508,218_53:0.0559985491):0.0119332540):0.0249467057):0.0216324965):0.0251062487,29_53:0.0964006145):0.0430103088):0.0124558342,(293_53:0.1129592978,195_53:0.0000013104):0.0494832149):0.0000016307,132_53:0.0878531250):0.0292676210,((117_53:0.3893493820,8_53:0.0948255217):0.0538847702,270_53:0.1156790414):0.0183672069):0.0241326553,((((258_53:0.1724581555,319_53:0.1262734654):0.0225248109,((120_53:0.0000008880,10_53:0.0000000100):0.0994195132,(77_53:0.1278162411,(94_53:0.0776468170,18_53:0.2129824974):0.0135709404):0.0185222182):0.0220689029):0.0342186955,((431_53:0.0627550143,(403_53:0.0250599515,285_53:0.0000000100):0.0135761877):0.0594996631,241_53:0.1142725434):0.0379097961):0.0458640521,16_53:0.2874742644):0.1084727471):0.0090751427,(((374_53:0.3722436199,325_53:0.2051706092):0.0290656938,236_53:0.2285412387):0.0300934777,(78_53:0.1467346075,209_53:0.1884340360):0.0086236296):0.0129446958):0.0000014860,((449_53:0.0763421871,26_53:0.1285872438):0.0113727476,414_53:0.1395885808):0.0000014780):0.0122946506,((((356_53:0.1019100981,199_53:0.0888556351):0.0119786388,V4-59:0.0000014630):0.0000008888,(171_53:0.2495991189,((208_92:0.2204062121,(282_53:0.0832574461,81_53:0.1464737882):0.0269741754):0.0725302511,252_53:0.3355208947):0.0476607467):0.0000015701):0.0122594905,(347_92:0.2904762758,290_53:0.0778486991):0.0101020093):0.0000014437):0.0261540703,413_92:0.3197796182):0.0106811151,169_53:0.2088843712):0.0127546354,(((((232_92:0.0490343554,(((((((313_144:0.1932119632,332_92:0.1282440885):0.0359626965,((((69_92:0.0242138834,227_92:0.0000000358):0.0120281219,((109_92:0.0120278324,296_92:0.0120455795):0.0000012523,379_92:0.0241928345):0.0000012169):0.0000019665,83_92:0.0615631838):0.0362584217,55_92:0.0491638571):0.0486887582):0.0000023908,((((110_92:0.0000000100,309_92:0.0000014212):0.0240390411,(52_92:0.0119721347,(384_92:0.0119875698,362_92:0.0000000100):0.0000008815):0.0000015322):0.0605786907,((88_92:0.0237470213,335_144:0.2766362903):0.0245881419,400_92:0.0617081746):0.0120890141):0.0000015058,(((((((((((162_92:0.0119477395,376_92:0.0119085748):0.0119110058,(((42_92:0.0000000100,311_92:0.0000012250):0.0000014362,283_92:0.0362340103):0.0118805898,44_92:0.0118820745):0.0000013990):0.0102603958,((((344_92:0.0000008669,((251_92:0.0361706203,168_92:0.0607611000):0.0120406097,(263_144:0.1518175610,74_92:0.0439890510):0.0167763454):0.0000041525):0.0000013935,((192_92:0.0000000100,57_92:0.0119351681):0.0000013929,154_92:0.0606721535):0.0360431818):0.0000014430,(173_92:0.0000000100,108_92:0.0000008277):0.0119296933):0.0000012884,279_92:0.0361701695):0.0067860248):0.0067710528,((36_92:0.0241071406,((((((138_92:0.0119031993,273_92:0.0000013279):0.0119352589,(((((145_92:0.0119621064,((424_92:0.0120102071,243_92:0.0000008879):0.0484061616,420_92:0.0000000100):0.0000013754):0.0000008343,134_92:0.0119535858):0.0360677466,155_92:0.0239999688):0.0000023283,(142_92:0.0606325812,170_92:0.0119441584):0.0000030341):0.0000012112,(((399_92:0.0000000100,180_92:0.0000012826):0.0119851316,(272_92:0.0119897301,417_92:0.0240914007):0.0000010057):0.0119843387,92_92:0.0483060861):0.0000009725):0.0000012086):0.0000012569,(441_92:0.0238864195,(89_92:0.0119500311,215_92:0.0000008338):0.0119598355):0.0000511540):0.0000013563,365_92:0.0000000100):0.0000013628,188_92:0.0000000100):0.0000010535,445_92:0.0119372887):0.0000008623):0.0000009812,((14_92:0.0242008411,131_92:0.0000014650):0.0119785976,59_92:0.0485238792):0.0000012295):0.0000009984):0.0000008640,((152_92:0.0119509162,385_92:0.0000000100):0.0000013315,284_92:0.0482713102):0.0119476667):0.0000008310,82_92:0.0119458631):0.0000009836,294_92:0.0240160467):0.0000011957,((250_92:0.0118987845,248_92:0.0000000100):0.0000014761,351_92:0.0359170625):0.0119311877):0.0000009033,66_92:0.0239297995):0.0000009128,(308_92:0.0000000100,201_92:0.0000013238):0.0360942981):0.0000014527,363_92:0.0606924485):0.0000008070):0.0000008455):0.0118919757,(((102_92:0.0000000100,172_92:0.0000008258):0.0239444077,(186_92:0.0000000100,124_92:0.0000010284):0.0000011229):0.0608874904,179_92:0.1117890370):0.0119347042):0.0121411593,(203_92:0.0000000100,177_92:0.0000009805):0.0000014615):0.0579219999,228_92:0.0867206132):0.0149244237,397_92:0.0966295906):0.0144820898):0.0000059651,(((((97_144:0.0000000100,150_144:0.0000008776):0.0000017111,220_144:0.0120126138):0.0347886558,(264_144:0.0000013882,428_144:0.0000000100):0.0398651083):0.0756278808,((370_144:0.0241443062,291_144:0.0000008002):0.0000012573,214_144:0.0120823360):0.0110601443):0.1484588484,22_144:0.0039745898):0.1459556884):0.1458965652,(371_92:0.1476679198,360_92:0.0814155906):0.0121265453):0.0690659872,19_92:0.0623065768):0.0253503113,(140_53:0.0763389812,300_144:0.1908569869):0.0410078315):0.0124758997):0.0000010227,((302_53:0.0875983613,289_53:0.0120475629):0.0887840787,388_53:0.1146475844):0.0250872823):0.0306669153,64_53:0.0685334271):0.4249981784,337_53:0.0000010902,164_53:0.0248183497);
. MLTreeSize: 				34.7918
# 
# If you reconstruct trees or do model selection with CodonPhyML please cite:
# M. Gil, M.S. Zanetti, S. Zoller and M. Anisimova 2013
# CodonPhyML: Fast Maximum Likelihood Phylogeny Estimation under Codon Substitution Models
# Molecular Biology and Evolution, pages 1270-1280, volume 30, number 6
# 
# If you use aBayes branch supports please cite:
# M. Anisimova, M. Gil, J.F. Dufayard, C. Dessimoz and O. Gascuel 2011
# Survey of branch support methods demonstrates accuracy, power, and robustness of fast likelihood-based approximation schemes. Syst Biol 60:685-699
