# Supplementary material for: A Phylogenetic Codon Substitution Model for Antibody Lineages
Source: Genetics. 2017 Mar 16;206(1):417–27. doi: 10.1534/genetics.116.196303 (PMC5419485; doi:10.1534/genetics.116.196303)
Supplement: Supplementary file 2 [file 417FileS2.zip › Code/Ancestral_Reconstructions/example/CH103.20.phy_igphyml_stats.txt_hlp]

# oooooooooooooooooooooooooooooooooooooooooooooooooooooooooooooooooooooooooooooooo
#                       --- IgPhyML 0.94 201701.12 ---
#                Kenneth B Hoehn, Gerton Lunter, Oliver G Pybus
#                                 
#                                 
#                          Based off of codonPhyML
# Marcelo S Zanetti, Stefan Zoller, Manuel Gil, Louis du Plessis, Maria Anisimova
#                  http://sourceforge.net/projects/codonphyml/
# oooooooooooooooooooooooooooooooooooooooooooooooooooooooooooooooooooooooooooooooo
. Sequence filename: 			CH103.20.phy
. Data set: 				1
. Tree topology search: 		NNIs
. Initial tree: 			BioNJ + GYECMK07
. Model name: 				HLP17+W+K+F CF3x4
. Hotspots: 				WRC_2:0,GYW_0:1
. h optimization: 			e,e
. Partition file: 			
. Genetic code: 			Standard
. Number of taxa: 			20
. Log-likelihood: 			-1219.08
. Unconstrained Log-likelihood: 	-355.95
. Parsimony: 				870
. Tree size: 				3.52945
. Proportion of invariant: 		0
. Transition/transversion ratio: 	2.09137
. Omega 0 SINGLE: 			0.541638
. Hotspot model		h_index	optimized?	h_value: 
    Motif:	WRC_2		0		1		1.94220322   
    Motif:	GYW_0		1		1		4.21586718   
. Nucleotides frequencies: 
    Position 1: f(T1)=0.17619577   f(C1)=0.19151412   f(A1)=0.29588062   f(G1)=0.33640949   
    Position 2: f(T2)=0.23811676   f(C2)=0.20356277   f(A2)=0.29122132   f(G2)=0.26709915   
    Position 3: f(T3)=0.26894236   f(C3)=0.31576443   f(A3)=0.14251148   f(G3)=0.27278172   
. Codon frequencies: 
    f(TTT)=0.01160876   f(TTC)=0.01362981   f(TTA)=0.00615143   f(TTG)=0.01177448   
    f(TCT)=0.00992417   f(TCC)=0.01165194   f(TCA)=0.00525878   f(TCG)=0.01006584   
    f(TAT)=0.01419773   f(TAC)=0.01666951   f(TAA)=0.00000000   f(TAG)=0.00000000   
    f(TGT)=0.01302172   f(TGC)=0.01528876   f(TGA)=0.00000000   f(TGG)=0.01320761   
    f(CTT)=0.01261801   f(CTC)=0.01481477   f(CTA)=0.00668624   f(CTG)=0.01279815   
    f(CCT)=0.01078697   f(CCC)=0.01266495   f(CCA)=0.00571597   f(CCG)=0.01094096   
    f(CAT)=0.01543207   f(CAC)=0.01811875   f(CAA)=0.00817739   f(CAG)=0.01565238   
    f(CGT)=0.01415382   f(CGC)=0.01661795   f(CGA)=0.00750005   f(CGG)=0.01435587   
    f(ATT)=0.01949426   f(ATC)=0.02288815   f(ATA)=0.01032993   f(ATG)=0.01977256   
    f(ACT)=0.01666538   f(ACC)=0.01956677   f(ACA)=0.00883092   f(ACG)=0.01690329   
    f(AAT)=0.02384185   f(AAC)=0.02799264   f(AAA)=0.01263370   f(AAG)=0.02418221   
    f(AGT)=0.02186700   f(AGC)=0.02567399   f(AGA)=0.01158724   f(AGG)=0.02217917   
    f(GTT)=0.02216453   f(GTC)=0.02602331   f(GTA)=0.01174489   f(GTG)=0.02248094   
    f(GCT)=0.01894815   f(GCC)=0.02224697   f(GCA)=0.01004055   f(GCG)=0.01921865   
    f(GAT)=0.02710764   f(GAC)=0.03182700   f(GAA)=0.01436423   f(GAG)=0.02749462   
    f(GGT)=0.02486228   f(GGC)=0.02919073   f(GGA)=0.01317442   f(GGG)=0.02521721   
. Time used: 				0h1m38s
. Seconds: 				98
. MLTree: 				((((64_53:0.1037927901,325_53:0.2324926062):0.0441747203,(((((455_53:0.1049741126,(80_53:0.0530211441,434_53:0.0293793967):0.0922754327):0.0486526224,((110_92:0.0566994162,(42_92:0.0273102470,108_92:0.0133023784):0.0252216748):0.3242196124,(178_144:0.3701195039,392_92:0.1959515572):0.0974960359):0.0884346710):0.0472577443,((((245_53:0.0000015957,3_53:0.0263033710):0.1221650872,176_53:0.1593339765):0.0697571744,73_53:0.0915847426):0.0140509637,87_53:0.1793175468):0.0151152554):0.0545243600,169_53:0.2220127635):0.0263326344,449_53:0.1059927443):0.0127662970):0.0000012346,(199_53:0.0699109552,252_53:0.3708668802):0.0346395032):0.0000009585,V4-59:0.0000100000);
. MLTreeSize: 				3.52945
. Omega partition indexes: 		0 0 0 0 0 0 0 0 0 0 0 0 0 0 0 0 0 0 0 0 0 0 0 0 0 0 0 0 0 0 0 0 0 0 0 0 0 0 0 0 0 0 0 0 0 0 0 0 0 0 0 0 0 0 0 0 0 0 0 0 0 0 0 0 0 0 0 0 0 0 0 0 0 0 0 0 0 0 0 0 0 
# 
# If you use IgPhyML, please cite:
# K.B. Hoehn, G Lunter, O.G. Pybus
# A phylogenetic codon substitution model for antibody lineages
# Under review
# 
# and
# 
# M. Gil, M.S. Zanetti, S. Zoller and M. Anisimova 2013
# CodonPhyML: Fast Maximum Likelihood Phylogeny Estimation under Codon Substitution Models
# Molecular Biology and Evolution, pages 1270-1280, volume 30, number 6
# 
# If you use aBayes branch supports please cite:
# M. Anisimova, M. Gil, J.F. Dufayard, C. Dessimoz and O. Gascuel 2011
# Survey of branch support methods demonstrates accuracy, power, and robustness of fast likelihood-based approximation schemes. Syst Biol 60:685-699
