# Supplementary material for: A Phylogenetic Codon Substitution Model for Antibody Lineages
Source: Genetics. 2017 Mar 16;206(1):417–27. doi: 10.1534/genetics.116.196303 (PMC5419485; doi:10.1534/genetics.116.196303)
Supplement: Supplementary file 2 [file 417FileS2.zip › Code/Ancestral_Reconstructions/example/CH103.20.phy_igphyml_tree.txt_hlp]

((((64_53:0.1037927901,325_53:0.2324926062):0.0441747203,(((((455_53:0.1049741126,(80_53:0.0530211441,434_53:0.0293793967):0.0922754327):0.0486526224,((110_92:0.0566994162,(42_92:0.0273102470,108_92:0.0133023784):0.0252216748):0.3242196124,(178_144:0.3701195039,392_92:0.1959515572):0.0974960359):0.0884346710):0.0472577443,((((245_53:0.0000015957,3_53:0.0263033710):0.1221650872,176_53:0.1593339765):0.0697571744,73_53:0.0915847426):0.0140509637,87_53:0.1793175468):0.0151152554):0.0545243600,169_53:0.2220127635):0.0263326344,449_53:0.1059927443):0.0127662970):0.0000012346,(199_53:0.0699109552,252_53:0.3708668802):0.0346395032):0.0000009585,V4-59:0.0000100000);
