# Supplementary material for: A Phylogenetic Codon Substitution Model for Antibody Lineages
Source: Genetics. 2017 Mar 16;206(1):417–27. doi: 10.1534/genetics.116.196303 (PMC5419485; doi:10.1534/genetics.116.196303)
Supplement: Supplementary file 2 [file 417FileS2.zip › Code/Ancestral_Reconstructions/example/CH103.example.MLcodons.fa]

>4;64_53;0.1479697035
TCGGAGACCCTGTCCCTCACCTGCACTGTCTCTGGTGGCTCCATCAGTGGTTACTACTGGAACTGGATCCGGCAGCCCCCAGGGAAGGGACTGGAGTGGATTGCCGATATCTATAACAGTGGGAGCACCCACTACAACCCCTCCCTCAAGAGTCGAGTCACCATATCAGTAGACACGTCCAAGAACCAGTTCTCCCTGAAGTTGACCTCTGTGACCGCTGCGGACACGGCCATTTATTACTGT
>4;325_53;0.2766695196
TCGGAGACCCTGTCCCTCACCTGCAGTGTCTCTGGTGGTTCCATAAGTGGTTACCACTGGACTTGGATCCGGCAGCCCGCCGGGAAGGGACTGGAGTGGATTGGGCGTATGCAGAACAGTGGGAACACCAACTACAACCCCTCCCTCAAGAGTCGAGTCACCATGTCATTAGACACGTCCAAGAACCAGTTCTCCCTGAAGTTGAGGTCTGTGACCGCTGCGGACACGGCCGTGTATTACTGT
>3;325_53,64_53;0.0441769134
TCGGAGACCCTGTCCCTCACCTGCACTGTCTCTGGTGGCTCCATCAGTGGTTACTACTGGAGCTGGATCCGGCAGCCCCCAGGGAAGGGACTGGAGTGGATTGGGTATATCTATAACAGTGGGAGCACCAACTACAACCCCTCCCTCAAGAGTCGAGTCACCATATCAGTAGACACGTCCAAGAACCAGTTCTCCCTGAAGTTGAGCTCTGTGACCGCTGCGGACACGGCCGTGTATTACTGT
>8;455_53;0.2945099638
TCGGAGACCCTGTCCCTCACCTGCAGTGTCTCTGGTGCCTCCATGAATAAGCACTACTGGAGCTGGATCCGGCAGCCCCCAGGGAAGGGACTGGAGTGGATTGGATATATCTATTTCGCTGGGGACACCCACTACAACCCCTCCCTCAAGAGTCGAGTCACCATATCAGTGGACACGTCCGAGGACCAGTTCTCCCTGAGGCTGAGGTCTGTGACCGCTGCGGACACGGGCGTCTATTACTGT
>9;80_53;0.334832428
TCGGAGACCCTGTCCCTCACCTGCAGTGTCTCTGGTGGCTCCATGGCTAAATACTACTGGAGTTGGATCCGGCAGCCCCCAGGGAAGGGACTGGAGTGGATTGGGTATATCTATTACGCTGGGGACACCAACTATAATCCCGCCCTCGAGAGTCGAGTCACCATATCCGTGGACACGTCCGAGGACCACTTCTCCCTGAGGCTGAGGTCTGTGACCGCCGCGGACACGGCCGTCTATTACTGT
>9;434_53;0.3111906806
TCGGAGACCCTGTCCCTCACCTGCAGTGTCTCTGGTGGCTCCATGACTAAATACTACTGGAGCTGGATCCGGCAGCCCCCAGGGAAGGGACTGGAGTGGATTGGGTATATATATTACGCTGGGGACACCAACTATAATCCGTCCCTCGAGAGTCGAGTCACCATATCCGTGGACACGTCCGAGGACCACTTCTCCCTGAGGCTGAGGTCTGTGACCGCTGCGGACACGGCCGTCTATTACTGT
>8;434_53,80_53;0.2818112839
TCGGAGACCCTGTCCCTCACCTGCAGTGTCTCTGGTGGCTCCATGACTAAATACTACTGGAGCTGGATCCGGCAGCCCCCAGGGAAGGGACTGGAGTGGATTGGGTATATCTATTACGCTGGGGACACCAACTATAATCCCTCCCTCGAGAGTCGAGTCACCATATCCGTGGACACGTCCGAGGACCACTTCTCCCTGAGGCTGAGGTCTGTGACCGCTGCGGACACGGCCGTCTATTACTGT
>7;434_53,455_53,80_53;0.1895358512
TCGGAGACCCTGTCCCTCACCTGCAGTGTCTCTGGTGGCTCCATGAGTAAGTACTACTGGAGCTGGATCCGGCAGCCCCCAGGGAAGGGACTGGAGTGGATTGGGTATATCTATTACGCTGGGGACACCAACTACAACCCCTCCCTCAAGAGTCGAGTCACCATATCAGTGGACACGTCCGAGGACCAGTTCTCCCTGAGGCTGAGGTCTGTGACCGCTGCGGACACGGCCGTCTATTACTGT
>9;110_92;0.6102369284
GGGGGGACCCTGTCCCTCACCTGCACTGTCTCTGGGGGCTCCATGGGTAATTCCTATTGGAATTGGATCCGGCAGACCCCCACGAGGGGACTGGAGTGGATTGGCTATATCTATTACGCTGGAACCACCAACTACAATCCCGCCCTCAAGAGTCGAGTCACCATCTCAATAGACACGTCCGAGAACCAGTTCTCCCTGAGGTTGAAGTCTCTGACCGCTGCGGACACGGCCACATATTTCTGT
>10;42_92;0.606069434
GGGGGGACCCTGTCCCTCACCTGCACTGTCTCTGGGGGCTCCATGACTACTTCTTACTGGAATTGGATCCGGCAGACCCCCACGAGGGGACTGGAGTGGATTGGCTATATCTATTACGCTGGAACCACCAACTACAACCCCGCCCTGAAGAGTCGAGTCACCATCTCAGTAGACACGTCCGAGAACCAGTTCTCCCTGAGGTTGAAGTCTCTGACCGCTGCGGACACGGCCACATATTTCTGT
>10;108_92;0.5920615654
GGGGGGACCCTGTCCCTCACCTGCACTGTCTCTGGGGGCTCCATGACTAATTCTTACTGGAATTGGATCCGGCAGACCCCCACGAGGGGACTGGAGTGGATTGGTTATATCTATTACGCTGGAACCACCAACTACAACCCCGCCCTCAAGAGTCGAGTCACCATCTCAGTAGACACGTCCGAGAACCAGTTCTCCCTGAGGTTGAAGTCTCTGACCGCTGCGGACACGGCCACATATTTCTGT
>9;108_92,42_92;0.578759187
GGGGGGACCCTGTCCCTCACCTGCACTGTCTCTGGGGGCTCCATGACTAATTCTTACTGGAATTGGATCCGGCAGACCCCCACGAGGGGACTGGAGTGGATTGGCTATATCTATTACGCTGGAACCACCAACTACAACCCCGCCCTCAAGAGTCGAGTCACCATCTCAGTAGACACGTCCGAGAACCAGTTCTCCCTGAGGTTGAAGTCTCTGACCGCTGCGGACACGGCCACATATTTCTGT
>8;108_92,110_92,42_92;0.5535375122
GGGGGGACCCTGTCCCTCACCTGCACTGTCTCTGGGGGCTCCATGGGTAATTCTTACTGGAATTGGATCCGGCAGACCCCCACGAGGGGACTGGAGTGGATTGGCTATATCTATTACGCTGGAACCACCAACTACAACCCCGCCCTCAAGAGTCGAGTCACCATCTCAGTAGACACGTCCGAGAACCAGTTCTCCCTGAGGTTGAAGTCTCTGACCGCTGCGGACACGGCCACATATTTCTGT
>9;178_144;0.6969334396
TCACAGACCCTGTCCCTCACCTGCACTGTCTCTGGTGGCTCCATGGGTGGGACTTATTGGAGTTGGCTGCGCCTGTCCCCCGGGAAGGGACTGGAATGGATTGGCTATATCTTTCATACTGGAGAGACCAATTACAGTCCCTCCCTGAAGGGTCGAGTCTCCATATCAGTGGACACGTCCGAGGACCAGTTCTCCCTGAGACTGAGGTCTGTGACCGCTGCGGACACGGCCGTCTATTTTTGT
>9;392_92;0.5227654929
TCGGGGACCCTGTCCCTCACCTGCACTGTCTCTGGCGGCTCCATGGGTGGTTATTACTGGAGCTGGATCCGGCAGACCCCCGACAAGGGACTGGAGTGGCTTGGCTATGTCTTTCACACTGGAGAAGCCCACTACAACCCCTCCCTCAAGAGTCGAGTCACCGTATCAGTGGACACGACCGAGAACCAATTCTCCCTGAAGTTGAGGTCTGTGACCGCTGCGGACACGGCCGTCTATTATTGT
>8;178_144,392_92;0.3268139357
TCGGAGACCCTGTCCCTCACCTGCACTGTCTCTGGTGGCTCCATGGGTGGTTATTACTGGAGCTGGATCCGGCAGACCCCCGGGAAGGGACTGGAGTGGATTGGCTATATCTTTCACACTGGAGAAACCAACTACAACCCCTCCCTCAAGAGTCGAGTCACCATATCAGTGGACACGTCCGAGAACCAGTTCTCCCTGAGGCTGAGGTCTGTGACCGCTGCGGACACGGCCGTCTATTATTGT
>7;108_92,110_92,178_144,392_92,42_92;0.2293178998
TCGGAGACCCTGTCCCTCACCTGCACTGTCTCTGGTGGCTCCATGGGTAGTTATTACTGGAGCTGGATCCGGCAGACCCCCGGGAAGGGACTGGAGTGGATTGGCTATATCTATTACGCTGGAGACACCAACTACAACCCCTCCCTCAAGAGTCGAGTCACCATATCAGTGGACACGTCCGAGAACCAGTTCTCCCTGAGGCTGAGGTCTGTGACCGCTGCGGACACGGCCGTCTATTACTGT
>6;108_92,110_92,178_144,392_92,42_92,434_53,455_53,80_53;0.1408832288
TCGGAGACCCTGTCCCTCACCTGCAGTGTCTCTGGTGGCTCCATGAGTAGTTACTACTGGAGCTGGATCCGGCAGCCCCCAGGGAAGGGACTGGAGTGGATTGGGTATATCTATTACGCTGGGGACACCAACTACAACCCCTCCCTCAAGAGTCGAGTCACCATATCAGTGGACACGTCCGAGAACCAGTTCTCCCTGAGGCTGAGGTCTGTGACCGCTGCGGACACGGCCGTCTATTACTGT
>10;245_53;0.3147155609
TCGGAGACCCTGTCCCTCACCTGCAGTGTCTCTGGTGTCTCCATGGGTGGTTACTACTGGAGCTGGATCCGGCAGCCCCCAGGGAAGGGACTGGAATACATTGGCTATATGTATTACGCTGGGACCACCAACTACAATCCCTCCCTCCAGAGTCGAGCCACCGTATCAGTGGACACGTCCGAGAACCAGTTCTTCCTGAGGCTGAGGTCTGTGACCGTTGCGGACACGGCCGTGTATTACTGT
>10;3_53;0.3410173362
TCGGAGACCCTGTCCCTCACCTGCAGTGTCTCTGGTGTCTCCATGGGTGATTACTACTGGAGCTGGATCCGGCAGCCCCCAGGGAAGGGACTGGAATACATTGGCTATATGTATTATGCTGGGACCACCAACTACAATCCCTCCCTCCAGAGTCGAGCCACCGTATCAGTGGACACGTCCGAGAACCAGTTCTTCCTGAGGCTGAGGTCTGTGACCGTTGCGGACACGGCCGTGTATTACTGT
>9;245_53,3_53;0.3147139652
TCGGAGACCCTGTCCCTCACCTGCAGTGTCTCTGGTGTCTCCATGGGTGGTTACTACTGGAGCTGGATCCGGCAGCCCCCAGGGAAGGGACTGGAATACATTGGCTATATGTATTACGCTGGGACCACCAACTACAATCCCTCCCTCCAGAGTCGAGCCACCGTATCAGTGGACACGTCCGAGAACCAGTTCTTCCTGAGGCTGAGGTCTGTGACCGTTGCGGACACGGCCGTGTATTACTGT
>9;176_53;0.3518828545
TCGGAGACCCTGTCCCTCACCTGCAGTGTCTCTGGCGCCTCCATGGGTGGTTATTATTGGAGCTGGGTCCGGCTGCCCCCAGGGAAGGGACTGGAGTATATTGGCTACATGTATTACGCTGGGACCACCAACTACAACCCCTCCCTCAAGAGTCGAGTCACCATATCAGTGGACACGTCCGAGAATCAGTTCTCCCTGAAACTGAGGTCTGTGACCGCTGCGGACACGGCCCTGTATTTCTGT
>8;176_53,245_53,3_53;0.192548878
TCGGAGACCCTGTCCCTCACCTGCAGTGTCTCTGGTGGCTCCATGGGTGGTTACTACTGGAGCTGGATCCGGCAGCCCCCAGGGAAGGGACTGGAGTACATTGGCTATATGTATTACGCTGGGACCACCAACTACAACCCCTCCCTCAAGAGTCGAGTCACCATATCAGTGGACACGTCCGAGAACCAGTTCTCCCTGAAGCTGAGGTCTGTGACCGCTGCGGACACGGCCGTGTATTACTGT
>8;73_53;0.2143764462
TCGGAGACCCTGTCCCTCACCTGCAGTGTCTCTGGTGGCTCCATGGGTAGTTCCTACTGGAGCTGGATCCGGCAGCCCCCAGGGAAGGGACTGGAGTGGATTGGTTATATGTATTACGCTGGGAGCAGCAACTACAACCCCTCCCTCAAGAGTCGACTCTCCATATCAGTGGACACGTCCGAGAACCAGTTCTCCCTGAAGCTGAGGTCAGTGACCGCCGCGGACACGGCCGTGTATTACTGT
>7;176_53,245_53,3_53,73_53;0.1227917036
TCGGAGACCCTGTCCCTCACCTGCAGTGTCTCTGGTGGCTCCATGGGTAGTTACTACTGGAGCTGGATCCGGCAGCCCCCAGGGAAGGGACTGGAGTGGATTGGGTATATGTATTACGCTGGGAGCACCAACTACAACCCCTCCCTCAAGAGTCGAGTCACCATATCAGTGGACACGTCCGAGAACCAGTTCTCCCTGAAGCTGAGGTCTGTGACCGCTGCGGACACGGCCGTGTATTACTGT
>7;87_53;0.2880582867
TCGGAGACCCTGTCCCTCACCTGCAGTGTCTCTGGTGGCTCCATGAGTAGTCACTACTGGAGTTGGATTCGGCAGCCCCCAGGGAAGGGATTGGAGTGGATTGGGTATATGTATTACGCTGGCAGCTCCAACTACAATGCCTCCCTCAAGAGTCGAGTCACCATCTCAGTGGACACGTCCGAGGAGGAGTTCTCCCTGAAACTGAGGTCTGTGACCGCTGCGGACACGGCCGTGTATTACTGT
>6;176_53,245_53,3_53,73_53,87_53;0.1087407399
TCGGAGACCCTGTCCCTCACCTGCAGTGTCTCTGGTGGCTCCATGAGTAGTTACTACTGGAGCTGGATCCGGCAGCCCCCAGGGAAGGGACTGGAGTGGATTGGGTATATGTATTACGCTGGGAGCACCAACTACAACCCCTCCCTCAAGAGTCGAGTCACCATATCAGTGGACACGTCCGAGAACCAGTTCTCCCTGAAGCTGAGGTCTGTGACCGCTGCGGACACGGCCGTGTATTACTGT
>5;108_92,110_92,176_53,178_144,245_53,392_92,3_53,42_92,434_53,455_53,73_53,80_53,87_53;0.0936254845
TCGGAGACCCTGTCCCTCACCTGCAGTGTCTCTGGTGGCTCCATGAGTAGTTACTACTGGAGCTGGATCCGGCAGCCCCCAGGGAAGGGACTGGAGTGGATTGGGTATATCTATTACGCTGGGAGCACCAACTACAACCCCTCCCTCAAGAGTCGAGTCACCATATCAGTGGACACGTCCGAGAACCAGTTCTCCCTGAAGCTGAGGTCTGTGACCGCTGCGGACACGGCCGTGTATTACTGT
>5;169_53;0.261113888
TCGGAGACCCTGTCACTCACCTGCACTGTCTCTGGTGACTCCATCAGTCGTTTCTACTGGAACTGGATCCGGCAGACCCCCGGGAAGGGACTGGAGTGGATTGGCTATATCTATTATGGTGGGAGCACCAAGTACAACCCCTCCCTCAAGAGTCGAGCCACCATATCAGTGGACACGTCCAACAACCACTTCTCCCTGAGGCTGACGTCTGTGACCGCTGCGGACACGGCCGTATATTACTGT
>4;108_92,110_92,169_53,176_53,178_144,245_53,392_92,3_53,42_92,434_53,455_53,73_53,80_53,87_53;0.0391011245
TCGGAGACCCTGTCCCTCACCTGCACTGTCTCTGGTGGCTCCATCAGTAGTTACTACTGGAGCTGGATCCGGCAGCCCCCAGGGAAGGGACTGGAGTGGATTGGGTATATCTATTACGGTGGGAGCACCAACTACAACCCCTCCCTCAAGAGTCGAGTCACCATATCAGTGGACACGTCCAAGAACCAGTTCTCCCTGAAGCTGAGGTCTGTGACCGCTGCGGACACGGCCGTGTATTACTGT
>4;449_53;0.1187612344
TCGGAGACCCTGTCCCTCACCTGCACTGTCTCTGGCGGCTCCATCAGTAGTTACTACTGGAGCTGGATCCGGCAGCCCCCAGGGAAGGGACTGGAGTGGATTGGGTATATCGATTACAGTGGGAACACCAACTACAACCCCTCCCTCAAGAGTCGAATTAGCATGTCAGTAGACACGTCCAAGAACCAGTTCTCCCTGAAGCTGAGGTCTGTGACCGCTGCGGACACGGCCGTCTATTACTGT
>3;108_92,110_92,169_53,176_53,178_144,245_53,392_92,3_53,42_92,434_53,449_53,455_53,73_53,80_53,87_53;0.0127684901
TCGGAGACCCTGTCCCTCACCTGCACTGTCTCTGGTGGCTCCATCAGTAGTTACTACTGGAGCTGGATCCGGCAGCCCCCAGGGAAGGGACTGGAGTGGATTGGGTATATCTATTACAGTGGGAGCACCAACTACAACCCCTCCCTCAAGAGTCGAGTCACCATATCAGTAGACACGTCCAAGAACCAGTTCTCCCTGAAGCTGAGGTCTGTGACCGCTGCGGACACGGCCGTGTATTACTGT
>2;108_92,110_92,169_53,176_53,178_144,245_53,325_53,392_92,3_53,42_92,434_53,449_53,455_53,64_53,73_53,80_53,87_53;2.1931E-06
TCGGAGACCCTGTCCCTCACCTGCACTGTCTCTGGTGGCTCCATCAGTAGTTACTACTGGAGCTGGATCCGGCAGCCCCCAGGGAAGGGACTGGAGTGGATTGGGTATATCTATTACAGTGGGAGCACCAACTACAACCCCTCCCTCAAGAGTCGAGTCACCATATCAGTAGACACGTCCAAGAACCAGTTCTCCCTGAAGCTGAGCTCTGTGACCGCTGCGGACACGGCCGTGTATTACTGT
>3;199_53;0.1045514169
TCGGAGACCCTGTCCCTCACCTGCACTGTCTCTGGTGGCTCCATCAGTAGTTACTACTGGAGCTGGATCCGGCAGCCCCCAGGGAAGGGACTGGAGTGGATTGGGAATATCTATTACAGTGGGAGCACCAACTACAATCCCTCCCTCAGGAGTCGAGTGACCATATTAGTAGACACGTCCAAGAACCAGCTCTCCCTGGAGCTGAGCTCTGTGACCGCTGCGGACACGGCCGTGTATTATTGT
>3;252_53;0.4055073419
TCGGAGACCCTGTCCCTAACCTGTACTGTTTCTGGTGGCTCCTTCACTACTCACTACTGGACTTGGATTCGGCAGCCCCCAGGGAAGGGACTGGAGTGGATTGGCAATATCTATTACGGGGGAAGCACCAGTTACAATGCCTCCCTCAGGAGTCGAGTCACCATATCAATGGACACGTCCAAGACCCAGTTTTCCCTGACGCTCATCTCTGTGACCGGTGCGGACACGGCCGTGTATTACTGT
>2;199_53,252_53;0.0346404617
TCGGAGACCCTGTCCCTCACCTGCACTGTCTCTGGTGGCTCCATCAGTAGTTACTACTGGAGCTGGATCCGGCAGCCCCCAGGGAAGGGACTGGAGTGGATTGGGAATATCTATTACAGTGGGAGCACCAACTACAATCCCTCCCTCAGGAGTCGAGTCACCATATCAGTAGACACGTCCAAGAACCAGTTCTCCCTGAAGCTGAGCTCTGTGACCGCTGCGGACACGGCCGTGTATTACTGT
>1;108_92,110_92,169_53,176_53,178_144,199_53,245_53,252_53,325_53,392_92,3_53,42_92,434_53,449_53,455_53,64_53,73_53,80_53,87_53;9.585E-07
TCGGAGACCCTGTCCCTCACCTGCACTGTCTCTGGTGGCTCCATCAGTAGTTACTACTGGAGCTGGATCCGGCAGCCCCCAGGGAAGGGACTGGAGTGGATTGGGTATATCTATTACAGTGGGAGCACCAACTACAACCCCTCCCTCAAGAGTCGAGTCACCATATCAGTAGACACGTCCAAGAACCAGTTCTCCCTGAAGCTGAGCTCTGTGACCGCTGCGGACACGGCCGTGTATTACTGT
>1;V4-59;1E-05
TCGGAGACCCTGTCCCTCACCTGCACTGTCTCTGGTGGCTCCATCAGTAGTTACTACTGGAGCTGGATCCGGCAGCCCCCAGGGAAGGGACTGGAGTGGATTGGGTATATCTATTACAGTGGGAGCACCAACTACAACCCCTCCCTCAAGAGTCGAGTCACCATATCAGTAGACACGTCCAAGAACCAGTTCTCCCTGAAGCTGAGCTCTGTGACCGCTGCGGACACGGCCGTGTATTACTGT
