# Supplementary material for: A Phylogenetic Codon Substitution Model for Antibody Lineages
Source: Genetics. 2017 Mar 16;206(1):417–27. doi: 10.1534/genetics.116.196303 (PMC5419485; doi:10.1534/genetics.116.196303)
Supplement: Supplementary file 2 [file 417FileS2.zip › Code/Ancestral_Reconstructions/example/CH103.example.MLaas.fa]

>4;64_53;0.1479697035
SETLSLTCTVSGGSISGYYWNWIRQPPGKGLEWIADIYNSGSTHYNPSLKSRVTISVDTSKNQFSLKLTSVTAADTAIYYC
>4;325_53;0.2766695196
SETLSLTCSVSGGSISGYHWTWIRQPAGKGLEWIGRMQNSGNTNYNPSLKSRVTMSLDTSKNQFSLKLRSVTAADTAVYYC
>3;325_53,64_53;0.0441769134
SETLSLTCTVSGGSISGYYWSWIRQPPGKGLEWIGYIYNSGSTNYNPSLKSRVTISVDTSKNQFSLKLSSVTAADTAVYYC
>8;455_53;0.2945099638
SETLSLTCSVSGASMNKHYWSWIRQPPGKGLEWIGYIYFAGDTHYNPSLKSRVTISVDTSEDQFSLRLRSVTAADTGVYYC
>9;80_53;0.334832428
SETLSLTCSVSGGSMAKYYWSWIRQPPGKGLEWIGYIYYAGDTNYNPALESRVTISVDTSEDHFSLRLRSVTAADTAVYYC
>9;434_53;0.3111906806
SETLSLTCSVSGGSMTKYYWSWIRQPPGKGLEWIGYIYYAGDTNYNPSLESRVTISVDTSEDHFSLRLRSVTAADTAVYYC
>8;434_53,80_53;0.2818112839
SETLSLTCSVSGGSMTKYYWSWIRQPPGKGLEWIGYIYYAGDTNYNPSLESRVTISVDTSEDHFSLRLRSVTAADTAVYYC
>7;434_53,455_53,80_53;0.1895358512
SETLSLTCSVSGGSMSKYYWSWIRQPPGKGLEWIGYIYYAGDTNYNPSLKSRVTISVDTSEDQFSLRLRSVTAADTAVYYC
>9;110_92;0.6102369284
GGTLSLTCTVSGGSMGNSYWNWIRQTPTRGLEWIGYIYYAGTTNYNPALKSRVTISIDTSENQFSLRLKSLTAADTATYFC
>10;42_92;0.606069434
GGTLSLTCTVSGGSMTTSYWNWIRQTPTRGLEWIGYIYYAGTTNYNPALKSRVTISVDTSENQFSLRLKSLTAADTATYFC
>10;108_92;0.5920615654
GGTLSLTCTVSGGSMTNSYWNWIRQTPTRGLEWIGYIYYAGTTNYNPALKSRVTISVDTSENQFSLRLKSLTAADTATYFC
>9;108_92,42_92;0.578759187
GGTLSLTCTVSGGSMTNSYWNWIRQTPTRGLEWIGYIYYAGTTNYNPALKSRVTISVDTSENQFSLRLKSLTAADTATYFC
>8;108_92,110_92,42_92;0.5535375122
GGTLSLTCTVSGGSMGNSYWNWIRQTPTRGLEWIGYIYYAGTTNYNPALKSRVTISVDTSENQFSLRLKSLTAADTATYFC
>9;178_144;0.6969334396
SQTLSLTCTVSGGSMGGTYWSWLRLSPGKGLEWIGYIFHTGETNYSPSLKGRVSISVDTSEDQFSLRLRSVTAADTAVYFC
>9;392_92;0.5227654929
SGTLSLTCTVSGGSMGGYYWSWIRQTPDKGLEWLGYVFHTGEAHYNPSLKSRVTVSVDTTENQFSLKLRSVTAADTAVYYC
>8;178_144,392_92;0.3268139357
SETLSLTCTVSGGSMGGYYWSWIRQTPGKGLEWIGYIFHTGETNYNPSLKSRVTISVDTSENQFSLRLRSVTAADTAVYYC
>7;108_92,110_92,178_144,392_92,42_92;0.2293178998
SETLSLTCTVSGGSMGSYYWSWIRQTPGKGLEWIGYIYYAGDTNYNPSLKSRVTISVDTSENQFSLRLRSVTAADTAVYYC
>6;108_92,110_92,178_144,392_92,42_92,434_53,455_53,80_53;0.1408832288
SETLSLTCSVSGGSMSSYYWSWIRQPPGKGLEWIGYIYYAGDTNYNPSLKSRVTISVDTSENQFSLRLRSVTAADTAVYYC
>10;245_53;0.3147155609
SETLSLTCSVSGVSMGGYYWSWIRQPPGKGLEYIGYMYYAGTTNYNPSLQSRATVSVDTSENQFFLRLRSVTVADTAVYYC
>10;3_53;0.3410173362
SETLSLTCSVSGVSMGDYYWSWIRQPPGKGLEYIGYMYYAGTTNYNPSLQSRATVSVDTSENQFFLRLRSVTVADTAVYYC
>9;245_53,3_53;0.3147139652
SETLSLTCSVSGVSMGGYYWSWIRQPPGKGLEYIGYMYYAGTTNYNPSLQSRATVSVDTSENQFFLRLRSVTVADTAVYYC
>9;176_53;0.3518828545
SETLSLTCSVSGASMGGYYWSWVRLPPGKGLEYIGYMYYAGTTNYNPSLKSRVTISVDTSENQFSLKLRSVTAADTALYFC
>8;176_53,245_53,3_53;0.192548878
SETLSLTCSVSGGSMGGYYWSWIRQPPGKGLEYIGYMYYAGTTNYNPSLKSRVTISVDTSENQFSLKLRSVTAADTAVYYC
>8;73_53;0.2143764462
SETLSLTCSVSGGSMGSSYWSWIRQPPGKGLEWIGYMYYAGSSNYNPSLKSRLSISVDTSENQFSLKLRSVTAADTAVYYC
>7;176_53,245_53,3_53,73_53;0.1227917036
SETLSLTCSVSGGSMGSYYWSWIRQPPGKGLEWIGYMYYAGSTNYNPSLKSRVTISVDTSENQFSLKLRSVTAADTAVYYC
>7;87_53;0.2880582867
SETLSLTCSVSGGSMSSHYWSWIRQPPGKGLEWIGYMYYAGSSNYNASLKSRVTISVDTSEEEFSLKLRSVTAADTAVYYC
>6;176_53,245_53,3_53,73_53,87_53;0.1087407399
SETLSLTCSVSGGSMSSYYWSWIRQPPGKGLEWIGYMYYAGSTNYNPSLKSRVTISVDTSENQFSLKLRSVTAADTAVYYC
>5;108_92,110_92,176_53,178_144,245_53,392_92,3_53,42_92,434_53,455_53,73_53,80_53,87_53;0.0936254845
SETLSLTCSVSGGSMSSYYWSWIRQPPGKGLEWIGYIYYAGSTNYNPSLKSRVTISVDTSENQFSLKLRSVTAADTAVYYC
>5;169_53;0.261113888
SETLSLTCTVSGDSISRFYWNWIRQTPGKGLEWIGYIYYGGSTKYNPSLKSRATISVDTSNNHFSLRLTSVTAADTAVYYC
>4;108_92,110_92,169_53,176_53,178_144,245_53,392_92,3_53,42_92,434_53,455_53,73_53,80_53,87_53;0.0391011245
SETLSLTCTVSGGSISSYYWSWIRQPPGKGLEWIGYIYYGGSTNYNPSLKSRVTISVDTSKNQFSLKLRSVTAADTAVYYC
>4;449_53;0.1187612344
SETLSLTCTVSGGSISSYYWSWIRQPPGKGLEWIGYIDYSGNTNYNPSLKSRISMSVDTSKNQFSLKLRSVTAADTAVYYC
>3;108_92,110_92,169_53,176_53,178_144,245_53,392_92,3_53,42_92,434_53,449_53,455_53,73_53,80_53,87_53;0.0127684901
SETLSLTCTVSGGSISSYYWSWIRQPPGKGLEWIGYIYYSGSTNYNPSLKSRVTISVDTSKNQFSLKLRSVTAADTAVYYC
>2;108_92,110_92,169_53,176_53,178_144,245_53,325_53,392_92,3_53,42_92,434_53,449_53,455_53,64_53,73_53,80_53,87_53;2.1931E-06
SETLSLTCTVSGGSISSYYWSWIRQPPGKGLEWIGYIYYSGSTNYNPSLKSRVTISVDTSKNQFSLKLSSVTAADTAVYYC
>3;199_53;0.1045514169
SETLSLTCTVSGGSISSYYWSWIRQPPGKGLEWIGNIYYSGSTNYNPSLRSRVTILVDTSKNQLSLELSSVTAADTAVYYC
>3;252_53;0.4055073419
SETLSLTCTVSGGSFTTHYWTWIRQPPGKGLEWIGNIYYGGSTSYNASLRSRVTISMDTSKTQFSLTLISVTGADTAVYYC
>2;199_53,252_53;0.0346404617
SETLSLTCTVSGGSISSYYWSWIRQPPGKGLEWIGNIYYSGSTNYNPSLRSRVTISVDTSKNQFSLKLSSVTAADTAVYYC
>1;108_92,110_92,169_53,176_53,178_144,199_53,245_53,252_53,325_53,392_92,3_53,42_92,434_53,449_53,455_53,64_53,73_53,80_53,87_53;9.585E-07
SETLSLTCTVSGGSISSYYWSWIRQPPGKGLEWIGYIYYSGSTNYNPSLKSRVTISVDTSKNQFSLKLSSVTAADTAVYYC
>1;V4-59;1E-05
SETLSLTCTVSGGSISSYYWSWIRQPPGKGLEWIGYIYYSGSTNYNPSLKSRVTISVDTSKNQFSLKLSSVTAADTAVYYC
