# Supplementary material for: A Phylogenetic Codon Substitution Model for Antibody Lineages
Source: Genetics. 2017 Mar 16;206(1):417–27. doi: 10.1534/genetics.116.196303 (PMC5419485; doi:10.1534/genetics.116.196303)
Supplement: Supplementary file 2 [file 417FileS2.zip › Code/Ancestral_Reconstructions/example/CH103.20.phy]

 20 243
434_53    TCGGAGACCC TGTCCCTCAC CTGCAGTGTC TCTGGTGGCT CCATGACTAA
252_53    TCGGAGACCC TGTCCCTAAC CTGTACTGTT TCTGGTGGCT CCTTCACTAC
169_53    TCGGAGACCC TGTCACTCAC CTGCACTGTC TCTGGTGACT CCATCAGTCG
87_53     TCGGAGACCC TGTCCCTCAC CTGCAGTGTC TCTGGTGGCT CCATGAGTAG
325_53    TCGGAGACCC TGTCCCTCAC CTGCAGTGTC TCTGGTGGTT CCATAAGTGG
449_53    TCGGAGACCC TGTCCCTCAC CTGCACTGTC TCTGGCGGCT CCATCAGTAG
176_53    TCGGAGACCC TGTCCCTCAC CTGCAGTGTC TCTGGCGCCT CCATGGGTGG
73_53     TCGGAGACCC TGTCCCTCAC CTGCAGTGTC TCTGGTGGCT CCATGGGTAG
392_92    TCGGGGACCC TGTCCCTCAC CTGCACTGTC TCTGGCGGCT CCATGGGTGG
108_92    GGGGGGACCC TGTCCCTCAC CTGCACTGTC TCTGGGGGCT CCATGACTAA
80_53     TCGGAGACCC TGTCCCTCAC CTGCAGTGTC TCTGGTGGCT CCATGGCTAA
42_92     GGGGGGACCC TGTCCCTCAC CTGCACTGTC TCTGGGGGCT CCATGACTAC
178_144   TCACAGACCC TGTCCCTCAC CTGCACTGTC TCTGGTGGCT CCATGGGTGG
3_53      TCGGAGACCC TGTCCCTCAC CTGCAGTGTC TCTGGTGTCT CCATGGGTGA
110_92    GGGGGGACCC TGTCCCTCAC CTGCACTGTC TCTGGGGGCT CCATGGGTAA
199_53    TCGGAGACCC TGTCCCTCAC CTGCACTGTC TCTGGTGGCT CCATCAGTAG
64_53     TCGGAGACCC TGTCCCTCAC CTGCACTGTC TCTGGTGGCT CCATCAGTGG
245_53    TCGGAGACCC TGTCCCTCAC CTGCAGTGTC TCTGGTGTCT CCATGGGTGG
455_53    TCGGAGACCC TGTCCCTCAC CTGCAGTGTC TCTGGTGCCT CCATGAATAA
V4-59     TCGGAGACCC TGTCCCTCAC CTGCACTGTC TCTGGTGGCT CCATCAGTAG

          ATACTACTGG AGCTGGATCC GGCAGCCCCC AGGGAAGGGA CTGGAGTGGA
          TCACTACTGG ACTTGGATTC GGCAGCCCCC AGGGAAGGGA CTGGAGTGGA
          TTTCTACTGG AACTGGATCC GGCAGACCCC CGGGAAGGGA CTGGAGTGGA
          TCACTACTGG AGTTGGATTC GGCAGCCCCC AGGGAAGGGA TTGGAGTGGA
          TTACCACTGG ACTTGGATCC GGCAGCCCGC CGGGAAGGGA CTGGAGTGGA
          TTACTACTGG AGCTGGATCC GGCAGCCCCC AGGGAAGGGA CTGGAGTGGA
          TTATTATTGG AGCTGGGTCC GGCTGCCCCC AGGGAAGGGA CTGGAGTATA
          TTCCTACTGG AGCTGGATCC GGCAGCCCCC AGGGAAGGGA CTGGAGTGGA
          TTATTACTGG AGCTGGATCC GGCAGACCCC CGACAAGGGA CTGGAGTGGC
          TTCTTACTGG AATTGGATCC GGCAGACCCC CACGAGGGGA CTGGAGTGGA
          ATACTACTGG AGTTGGATCC GGCAGCCCCC AGGGAAGGGA CTGGAGTGGA
          TTCTTACTGG AATTGGATCC GGCAGACCCC CACGAGGGGA CTGGAGTGGA
          GACTTATTGG AGTTGGCTGC GCCTGTCCCC CGGGAAGGGA CTGGAATGGA
          TTACTACTGG AGCTGGATCC GGCAGCCCCC AGGGAAGGGA CTGGAATACA
          TTCCTATTGG AATTGGATCC GGCAGACCCC CACGAGGGGA CTGGAGTGGA
          TTACTACTGG AGCTGGATCC GGCAGCCCCC AGGGAAGGGA CTGGAGTGGA
          TTACTACTGG AACTGGATCC GGCAGCCCCC AGGGAAGGGA CTGGAGTGGA
          TTACTACTGG AGCTGGATCC GGCAGCCCCC AGGGAAGGGA CTGGAATACA
          GCACTACTGG AGCTGGATCC GGCAGCCCCC AGGGAAGGGA CTGGAGTGGA
          TTACTACTGG AGCTGGATCC GGCAGCCCCC AGGGAAGGGA CTGGAGTGGA

          TTGGGTATAT ATATTACGCT GGGGACACCA ACTATAATCC GTCCCTCGAG
          TTGGCAATAT CTATTACGGG GGAAGCACCA GTTACAATGC CTCCCTCAGG
          TTGGCTATAT CTATTATGGT GGGAGCACCA AGTACAACCC CTCCCTCAAG
          TTGGGTATAT GTATTACGCT GGCAGCTCCA ACTACAATGC CTCCCTCAAG
          TTGGGCGTAT GCAGAACAGT GGGAACACCA ACTACAACCC CTCCCTCAAG
          TTGGGTATAT CGATTACAGT GGGAACACCA ACTACAACCC CTCCCTCAAG
          TTGGCTACAT GTATTACGCT GGGACCACCA ACTACAACCC CTCCCTCAAG
          TTGGTTATAT GTATTACGCT GGGAGCAGCA ACTACAACCC CTCCCTCAAG
          TTGGCTATGT CTTTCACACT GGAGAAGCCC ACTACAACCC CTCCCTCAAG
          TTGGTTATAT CTATTACGCT GGAACCACCA ACTACAACCC CGCCCTCAAG
          TTGGGTATAT CTATTACGCT GGGGACACCA ACTATAATCC CGCCCTCGAG
          TTGGCTATAT CTATTACGCT GGAACCACCA ACTACAACCC CGCCCTGAAG
          TTGGCTATAT CTTTCATACT GGAGAGACCA ATTACAGTCC CTCCCTGAAG
          TTGGCTATAT GTATTATGCT GGGACCACCA ACTACAATCC CTCCCTCCAG
          TTGGCTATAT CTATTACGCT GGAACCACCA ACTACAATCC CGCCCTCAAG
          TTGGGAATAT CTATTACAGT GGGAGCACCA ACTACAATCC CTCCCTCAGG
          TTGCCGATAT CTATAACAGT GGGAGCACCC ACTACAACCC CTCCCTCAAG
          TTGGCTATAT GTATTACGCT GGGACCACCA ACTACAATCC CTCCCTCCAG
          TTGGATATAT CTATTTCGCT GGGGACACCC ACTACAACCC CTCCCTCAAG
          TTGGGTATAT CTATTACAGT GGGAGCACCA ACTACAACCC CTCCCTCAAG

          AGTCGAGTCA CCATATCCGT GGACACGTCC GAGGACCACT TCTCCCTGAG
          AGTCGAGTCA CCATATCAAT GGACACGTCC AAGACCCAGT TTTCCCTGAC
          AGTCGAGCCA CCATATCAGT GGACACGTCC AACAACCACT TCTCCCTGAG
          AGTCGAGTCA CCATCTCAGT GGACACGTCC GAGGAGGAGT TCTCCCTGAA
          AGTCGAGTCA CCATGTCATT AGACACGTCC AAGAACCAGT TCTCCCTGAA
          AGTCGAATTA GCATGTCAGT AGACACGTCC AAGAACCAGT TCTCCCTGAA
          AGTCGAGTCA CCATATCAGT GGACACGTCC GAGAATCAGT TCTCCCTGAA
          AGTCGACTCT CCATATCAGT GGACACGTCC GAGAACCAGT TCTCCCTGAA
          AGTCGAGTCA CCGTATCAGT GGACACGACC GAGAACCAAT TCTCCCTGAA
          AGTCGAGTCA CCATCTCAGT AGACACGTCC GAGAACCAGT TCTCCCTGAG
          AGTCGAGTCA CCATATCCGT GGACACGTCC GAGGACCACT TCTCCCTGAG
          AGTCGAGTCA CCATCTCAGT AGACACGTCC GAGAACCAGT TCTCCCTGAG
          GGTCGAGTCT CCATATCAGT GGACACGTCC GAGGACCAGT TCTCCCTGAG
          AGTCGAGCCA CCGTATCAGT GGACACGTCC GAGAACCAGT TCTTCCTGAG
          AGTCGAGTCA CCATCTCAAT AGACACGTCC GAGAACCAGT TCTCCCTGAG
          AGTCGAGTGA CCATATTAGT AGACACGTCC AAGAACCAGC TCTCCCTGGA
          AGTCGAGTCA CCATATCAGT AGACACGTCC AAGAACCAGT TCTCCCTGAA
          AGTCGAGCCA CCGTATCAGT GGACACGTCC GAGAACCAGT TCTTCCTGAG
          AGTCGAGTCA CCATATCAGT GGACACGTCC GAGGACCAGT TCTCCCTGAG
          AGTCGAGTCA CCATATCAGT AGACACGTCC AAGAACCAGT TCTCCCTGAA

          GCTGAGGTCT GTGACCGCTG CGGACACGGC CGTCTATTAC TGT
          GCTCATCTCT GTGACCGGTG CGGACACGGC CGTGTATTAC TGT
          GCTGACGTCT GTGACCGCTG CGGACACGGC CGTATATTAC TGT
          ACTGAGGTCT GTGACCGCTG CGGACACGGC CGTGTATTAC TGT
          GTTGAGGTCT GTGACCGCTG CGGACACGGC CGTGTATTAC TGT
          GCTGAGGTCT GTGACCGCTG CGGACACGGC CGTCTATTAC TGT
          ACTGAGGTCT GTGACCGCTG CGGACACGGC CCTGTATTTC TGT
          GCTGAGGTCA GTGACCGCCG CGGACACGGC CGTGTATTAC TGT
          GTTGAGGTCT GTGACCGCTG CGGACACGGC CGTCTATTAT TGT
          GTTGAAGTCT CTGACCGCTG CGGACACGGC CACATATTTC TGT
          GCTGAGGTCT GTGACCGCCG CGGACACGGC CGTCTATTAC TGT
          GTTGAAGTCT CTGACCGCTG CGGACACGGC CACATATTTC TGT
          ACTGAGGTCT GTGACCGCTG CGGACACGGC CGTCTATTTT TGT
          GCTGAGGTCT GTGACCGTTG CGGACACGGC CGTGTATTAC TGT
          GTTGAAGTCT CTGACCGCTG CGGACACGGC CACATATTTC TGT
          GCTGAGCTCT GTGACCGCTG CGGACACGGC CGTGTATTAT TGT
          GTTGACCTCT GTGACCGCTG CGGACACGGC CATTTATTAC TGT
          GCTGAGGTCT GTGACCGTTG CGGACACGGC CGTGTATTAC TGT
          GCTGAGGTCT GTGACCGCTG CGGACACGGG CGTCTATTAC TGT
          GCTGAGCTCT GTGACCGCTG CGGACACGGC CGTGTATTAC TGT
