# Supplementary material for: A Phylogenetic Codon Substitution Model for Antibody Lineages
Source: Genetics. 2017 Mar 16;206(1):417–27. doi: 10.1534/genetics.116.196303 (PMC5419485; doi:10.1534/genetics.116.196303)
Supplement: Supplementary file 2 [file 417FileS2.zip › Code/Ancestral_Reconstructions/example/CH103.20.fa]

>434_53
TCGGAGACCCTGTCCCTCACCTGCAGTGTCTCTGGTGGCTCCATGACTAAATACTACTGGAGCTGGATCCGGCAGCCCCCAGGGAAGGGACTGGAGTGGATTGGGTATATATATTACGCTGGGGACACCAACTATAATCCGTCCCTCGAGAGTCGAGTCACCATATCCGTGGACACGTCCGAGGACCACTTCTCCCTGAGGCTGAGGTCTGTGACCGCTGCGGACACGGCCGTCTATTACTGT
>252_53
TCGGAGACCCTGTCCCTAACCTGTACTGTTTCTGGTGGCTCCTTCACTACTCACTACTGGACTTGGATTCGGCAGCCCCCAGGGAAGGGACTGGAGTGGATTGGCAATATCTATTACGGGGGAAGCACCAGTTACAATGCCTCCCTCAGGAGTCGAGTCACCATATCAATGGACACGTCCAAGACCCAGTTTTCCCTGACGCTCATCTCTGTGACCGGTGCGGACACGGCCGTGTATTACTGT
>169_53
TCGGAGACCCTGTCACTCACCTGCACTGTCTCTGGTGACTCCATCAGTCGTTTCTACTGGAACTGGATCCGGCAGACCCCCGGGAAGGGACTGGAGTGGATTGGCTATATCTATTATGGTGGGAGCACCAAGTACAACCCCTCCCTCAAGAGTCGAGCCACCATATCAGTGGACACGTCCAACAACCACTTCTCCCTGAGGCTGACGTCTGTGACCGCTGCGGACACGGCCGTATATTACTGT
>87_53
TCGGAGACCCTGTCCCTCACCTGCAGTGTCTCTGGTGGCTCCATGAGTAGTCACTACTGGAGTTGGATTCGGCAGCCCCCAGGGAAGGGATTGGAGTGGATTGGGTATATGTATTACGCTGGCAGCTCCAACTACAATGCCTCCCTCAAGAGTCGAGTCACCATCTCAGTGGACACGTCCGAGGAGGAGTTCTCCCTGAAACTGAGGTCTGTGACCGCTGCGGACACGGCCGTGTATTACTGT
>325_53
TCGGAGACCCTGTCCCTCACCTGCAGTGTCTCTGGTGGTTCCATAAGTGGTTACCACTGGACTTGGATCCGGCAGCCCGCCGGGAAGGGACTGGAGTGGATTGGGCGTATGCAGAACAGTGGGAACACCAACTACAACCCCTCCCTCAAGAGTCGAGTCACCATGTCATTAGACACGTCCAAGAACCAGTTCTCCCTGAAGTTGAGGTCTGTGACCGCTGCGGACACGGCCGTGTATTACTGT
>449_53
TCGGAGACCCTGTCCCTCACCTGCACTGTCTCTGGCGGCTCCATCAGTAGTTACTACTGGAGCTGGATCCGGCAGCCCCCAGGGAAGGGACTGGAGTGGATTGGGTATATCGATTACAGTGGGAACACCAACTACAACCCCTCCCTCAAGAGTCGAATTAGCATGTCAGTAGACACGTCCAAGAACCAGTTCTCCCTGAAGCTGAGGTCTGTGACCGCTGCGGACACGGCCGTCTATTACTGT
>176_53
TCGGAGACCCTGTCCCTCACCTGCAGTGTCTCTGGCGCCTCCATGGGTGGTTATTATTGGAGCTGGGTCCGGCTGCCCCCAGGGAAGGGACTGGAGTATATTGGCTACATGTATTACGCTGGGACCACCAACTACAACCCCTCCCTCAAGAGTCGAGTCACCATATCAGTGGACACGTCCGAGAATCAGTTCTCCCTGAAACTGAGGTCTGTGACCGCTGCGGACACGGCCCTGTATTTCTGT
>73_53
TCGGAGACCCTGTCCCTCACCTGCAGTGTCTCTGGTGGCTCCATGGGTAGTTCCTACTGGAGCTGGATCCGGCAGCCCCCAGGGAAGGGACTGGAGTGGATTGGTTATATGTATTACGCTGGGAGCAGCAACTACAACCCCTCCCTCAAGAGTCGACTCTCCATATCAGTGGACACGTCCGAGAACCAGTTCTCCCTGAAGCTGAGGTCAGTGACCGCCGCGGACACGGCCGTGTATTACTGT
>392_92
TCGGGGACCCTGTCCCTCACCTGCACTGTCTCTGGCGGCTCCATGGGTGGTTATTACTGGAGCTGGATCCGGCAGACCCCCGACAAGGGACTGGAGTGGCTTGGCTATGTCTTTCACACTGGAGAAGCCCACTACAACCCCTCCCTCAAGAGTCGAGTCACCGTATCAGTGGACACGACCGAGAACCAATTCTCCCTGAAGTTGAGGTCTGTGACCGCTGCGGACACGGCCGTCTATTATTGT
>108_92
GGGGGGACCCTGTCCCTCACCTGCACTGTCTCTGGGGGCTCCATGACTAATTCTTACTGGAATTGGATCCGGCAGACCCCCACGAGGGGACTGGAGTGGATTGGTTATATCTATTACGCTGGAACCACCAACTACAACCCCGCCCTCAAGAGTCGAGTCACCATCTCAGTAGACACGTCCGAGAACCAGTTCTCCCTGAGGTTGAAGTCTCTGACCGCTGCGGACACGGCCACATATTTCTGT
>80_53
TCGGAGACCCTGTCCCTCACCTGCAGTGTCTCTGGTGGCTCCATGGCTAAATACTACTGGAGTTGGATCCGGCAGCCCCCAGGGAAGGGACTGGAGTGGATTGGGTATATCTATTACGCTGGGGACACCAACTATAATCCCGCCCTCGAGAGTCGAGTCACCATATCCGTGGACACGTCCGAGGACCACTTCTCCCTGAGGCTGAGGTCTGTGACCGCCGCGGACACGGCCGTCTATTACTGT
>42_92
GGGGGGACCCTGTCCCTCACCTGCACTGTCTCTGGGGGCTCCATGACTACTTCTTACTGGAATTGGATCCGGCAGACCCCCACGAGGGGACTGGAGTGGATTGGCTATATCTATTACGCTGGAACCACCAACTACAACCCCGCCCTGAAGAGTCGAGTCACCATCTCAGTAGACACGTCCGAGAACCAGTTCTCCCTGAGGTTGAAGTCTCTGACCGCTGCGGACACGGCCACATATTTCTGT
>178_144
TCACAGACCCTGTCCCTCACCTGCACTGTCTCTGGTGGCTCCATGGGTGGGACTTATTGGAGTTGGCTGCGCCTGTCCCCCGGGAAGGGACTGGAATGGATTGGCTATATCTTTCATACTGGAGAGACCAATTACAGTCCCTCCCTGAAGGGTCGAGTCTCCATATCAGTGGACACGTCCGAGGACCAGTTCTCCCTGAGACTGAGGTCTGTGACCGCTGCGGACACGGCCGTCTATTTTTGT
>3_53
TCGGAGACCCTGTCCCTCACCTGCAGTGTCTCTGGTGTCTCCATGGGTGATTACTACTGGAGCTGGATCCGGCAGCCCCCAGGGAAGGGACTGGAATACATTGGCTATATGTATTATGCTGGGACCACCAACTACAATCCCTCCCTCCAGAGTCGAGCCACCGTATCAGTGGACACGTCCGAGAACCAGTTCTTCCTGAGGCTGAGGTCTGTGACCGTTGCGGACACGGCCGTGTATTACTGT
>110_92
GGGGGGACCCTGTCCCTCACCTGCACTGTCTCTGGGGGCTCCATGGGTAATTCCTATTGGAATTGGATCCGGCAGACCCCCACGAGGGGACTGGAGTGGATTGGCTATATCTATTACGCTGGAACCACCAACTACAATCCCGCCCTCAAGAGTCGAGTCACCATCTCAATAGACACGTCCGAGAACCAGTTCTCCCTGAGGTTGAAGTCTCTGACCGCTGCGGACACGGCCACATATTTCTGT
>199_53
TCGGAGACCCTGTCCCTCACCTGCACTGTCTCTGGTGGCTCCATCAGTAGTTACTACTGGAGCTGGATCCGGCAGCCCCCAGGGAAGGGACTGGAGTGGATTGGGAATATCTATTACAGTGGGAGCACCAACTACAATCCCTCCCTCAGGAGTCGAGTGACCATATTAGTAGACACGTCCAAGAACCAGCTCTCCCTGGAGCTGAGCTCTGTGACCGCTGCGGACACGGCCGTGTATTATTGT
>64_53
TCGGAGACCCTGTCCCTCACCTGCACTGTCTCTGGTGGCTCCATCAGTGGTTACTACTGGAACTGGATCCGGCAGCCCCCAGGGAAGGGACTGGAGTGGATTGCCGATATCTATAACAGTGGGAGCACCCACTACAACCCCTCCCTCAAGAGTCGAGTCACCATATCAGTAGACACGTCCAAGAACCAGTTCTCCCTGAAGTTGACCTCTGTGACCGCTGCGGACACGGCCATTTATTACTGT
>245_53
TCGGAGACCCTGTCCCTCACCTGCAGTGTCTCTGGTGTCTCCATGGGTGGTTACTACTGGAGCTGGATCCGGCAGCCCCCAGGGAAGGGACTGGAATACATTGGCTATATGTATTACGCTGGGACCACCAACTACAATCCCTCCCTCCAGAGTCGAGCCACCGTATCAGTGGACACGTCCGAGAACCAGTTCTTCCTGAGGCTGAGGTCTGTGACCGTTGCGGACACGGCCGTGTATTACTGT
>455_53
TCGGAGACCCTGTCCCTCACCTGCAGTGTCTCTGGTGCCTCCATGAATAAGCACTACTGGAGCTGGATCCGGCAGCCCCCAGGGAAGGGACTGGAGTGGATTGGATATATCTATTTCGCTGGGGACACCCACTACAACCCCTCCCTCAAGAGTCGAGTCACCATATCAGTGGACACGTCCGAGGACCAGTTCTCCCTGAGGCTGAGGTCTGTGACCGCTGCGGACACGGGCGTCTATTACTGT
>V4-59
TCGGAGACCCTGTCCCTCACCTGCACTGTCTCTGGTGGCTCCATCAGTAGTTACTACTGGAGCTGGATCCGGCAGCCCCCAGGGAAGGGACTGGAGTGGATTGGGTATATCTATTACAGTGGGAGCACCAACTACAACCCCTCCCTCAAGAGTCGAGTCACCATATCAGTAGACACGTCCAAGAACCAGTTCTCCCTGAAGCTGAGCTCTGTGACCGCTGCGGACACGGCCGTGTATTACTGT
