# Supplementary material for: A Phylogenetic Codon Substitution Model for Antibody Lineages
Source: Genetics. 2017 Mar 16;206(1):417–27. doi: 10.1534/genetics.116.196303 (PMC5419485; doi:10.1534/genetics.116.196303)
Supplement: Supplementary file 2 [file 417FileS2.zip › Code/Ancestral_Reconstructions/ambigfiles/CAP256.000.ambig]

622_038 50 0 1.000000
622_038 50 1 1.000000
622_038 50 2 1.000000
622_038 50 3 1.000000
622_038 50 4 1.000000
622_038 50 5 1.000000
622_038 50 6 1.000000
622_038 50 7 1.000000
622_038 50 8 1.000000
622_038 50 9 1.000000
622_038 50 10 1.000000
622_038 50 11 1.000000
622_038 50 12 1.000000
622_038 50 13 1.000000
622_038 50 14 1.000000
622_038 50 15 1.000000
622_038 50 16 1.000000
622_038 50 17 1.000000
622_038 50 18 1.000000
622_038 50 19 1.000000
622_038 50 20 1.000000
622_038 50 21 1.000000
622_038 50 22 1.000000
622_038 50 23 1.000000
622_038 50 24 1.000000
622_038 50 25 1.000000
622_038 50 26 1.000000
622_038 50 27 1.000000
622_038 50 28 1.000000
622_038 50 29 1.000000
622_038 50 30 1.000000
622_038 50 31 1.000000
622_038 50 32 1.000000
622_038 50 33 1.000000
622_038 50 34 1.000000
622_038 50 35 1.000000
622_038 50 36 1.000000
622_038 50 37 1.000000
622_038 50 38 1.000000
622_038 50 39 1.000000
622_038 50 40 1.000000
622_038 50 41 1.000000
622_038 50 42 1.000000
622_038 50 43 1.000000
622_038 50 44 1.000000
622_038 50 45 1.000000
622_038 50 46 1.000000
622_038 50 47 1.000000
622_038 50 48 1.000000
622_038 50 49 1.000000
622_038 50 50 1.000000
622_038 50 51 1.000000
622_038 50 52 1.000000
622_038 50 53 1.000000
622_038 50 54 1.000000
622_038 50 55 1.000000
622_038 50 56 1.000000
622_038 50 57 1.000000
622_038 50 58 1.000000
622_038 50 59 1.000000
622_038 50 60 1.000000
622_038 51 0 1.000000
622_038 51 1 1.000000
622_038 51 2 1.000000
622_038 51 3 1.000000
622_038 51 4 1.000000
622_038 51 5 1.000000
622_038 51 6 1.000000
622_038 51 7 1.000000
622_038 51 8 1.000000
622_038 51 9 1.000000
622_038 51 10 1.000000
622_038 51 11 1.000000
622_038 51 12 1.000000
622_038 51 13 1.000000
622_038 51 14 1.000000
622_038 51 15 1.000000
622_038 51 16 1.000000
622_038 51 17 1.000000
622_038 51 18 1.000000
622_038 51 19 1.000000
622_038 51 20 1.000000
622_038 51 21 1.000000
622_038 51 22 1.000000
622_038 51 23 1.000000
622_038 51 24 1.000000
622_038 51 25 1.000000
622_038 51 26 1.000000
622_038 51 27 1.000000
622_038 51 28 1.000000
622_038 51 29 1.000000
622_038 51 30 1.000000
622_038 51 31 1.000000
622_038 51 32 1.000000
622_038 51 33 1.000000
622_038 51 34 1.000000
622_038 51 35 1.000000
622_038 51 36 1.000000
622_038 51 37 1.000000
622_038 51 38 1.000000
622_038 51 39 1.000000
622_038 51 40 1.000000
622_038 51 41 1.000000
622_038 51 42 1.000000
622_038 51 43 1.000000
622_038 51 44 1.000000
622_038 51 45 1.000000
622_038 51 46 1.000000
622_038 51 47 1.000000
622_038 51 48 1.000000
622_038 51 49 1.000000
622_038 51 50 1.000000
622_038 51 51 1.000000
622_038 51 52 1.000000
622_038 51 53 1.000000
622_038 51 54 1.000000
622_038 51 55 1.000000
622_038 51 56 1.000000
622_038 51 57 1.000000
622_038 51 58 1.000000
622_038 51 59 1.000000
622_038 51 60 1.000000
622_038 52 0 1.000000
622_038 52 1 1.000000
622_038 52 2 1.000000
622_038 52 3 1.000000
622_038 52 4 1.000000
622_038 52 5 1.000000
622_038 52 6 1.000000
622_038 52 7 1.000000
622_038 52 8 1.000000
622_038 52 9 1.000000
622_038 52 10 1.000000
622_038 52 11 1.000000
622_038 52 12 1.000000
622_038 52 13 1.000000
622_038 52 14 1.000000
622_038 52 15 1.000000
622_038 52 16 1.000000
622_038 52 17 1.000000
622_038 52 18 1.000000
622_038 52 19 1.000000
622_038 52 20 1.000000
622_038 52 21 1.000000
622_038 52 22 1.000000
622_038 52 23 1.000000
622_038 52 24 1.000000
622_038 52 25 1.000000
622_038 52 26 1.000000
622_038 52 27 1.000000
622_038 52 28 1.000000
622_038 52 29 1.000000
622_038 52 30 1.000000
622_038 52 31 1.000000
622_038 52 32 1.000000
622_038 52 33 1.000000
622_038 52 34 1.000000
622_038 52 35 1.000000
622_038 52 36 1.000000
622_038 52 37 1.000000
622_038 52 38 1.000000
622_038 52 39 1.000000
622_038 52 40 1.000000
622_038 52 41 1.000000
622_038 52 42 1.000000
622_038 52 43 1.000000
622_038 52 44 1.000000
622_038 52 45 1.000000
622_038 52 46 1.000000
622_038 52 47 1.000000
622_038 52 48 1.000000
622_038 52 49 1.000000
622_038 52 50 1.000000
622_038 52 51 1.000000
622_038 52 52 1.000000
622_038 52 53 1.000000
622_038 52 54 1.000000
622_038 52 55 1.000000
622_038 52 56 1.000000
622_038 52 57 1.000000
622_038 52 58 1.000000
622_038 52 59 1.000000
622_038 52 60 1.000000
622_038 53 0 1.000000
622_038 53 1 1.000000
622_038 53 2 1.000000
622_038 53 3 1.000000
622_038 53 4 1.000000
622_038 53 5 1.000000
622_038 53 6 1.000000
622_038 53 7 1.000000
622_038 53 8 1.000000
622_038 53 9 1.000000
622_038 53 10 1.000000
622_038 53 11 1.000000
622_038 53 12 1.000000
622_038 53 13 1.000000
622_038 53 14 1.000000
622_038 53 15 1.000000
622_038 53 16 1.000000
622_038 53 17 1.000000
622_038 53 18 1.000000
622_038 53 19 1.000000
622_038 53 20 1.000000
622_038 53 21 1.000000
622_038 53 22 1.000000
622_038 53 23 1.000000
622_038 53 24 1.000000
622_038 53 25 1.000000
622_038 53 26 1.000000
622_038 53 27 1.000000
622_038 53 28 1.000000
622_038 53 29 1.000000
622_038 53 30 1.000000
622_038 53 31 1.000000
622_038 53 32 1.000000
622_038 53 33 1.000000
622_038 53 34 1.000000
622_038 53 35 1.000000
622_038 53 36 1.000000
622_038 53 37 1.000000
622_038 53 38 1.000000
622_038 53 39 1.000000
622_038 53 40 1.000000
622_038 53 41 1.000000
622_038 53 42 1.000000
622_038 53 43 1.000000
622_038 53 44 1.000000
622_038 53 45 1.000000
622_038 53 46 1.000000
622_038 53 47 1.000000
622_038 53 48 1.000000
622_038 53 49 1.000000
622_038 53 50 1.000000
622_038 53 51 1.000000
622_038 53 52 1.000000
622_038 53 53 1.000000
622_038 53 54 1.000000
622_038 53 55 1.000000
622_038 53 56 1.000000
622_038 53 57 1.000000
622_038 53 58 1.000000
622_038 53 59 1.000000
622_038 53 60 1.000000
622_038 54 0 1.000000
622_038 54 1 1.000000
622_038 54 2 1.000000
622_038 54 3 1.000000
622_038 54 4 1.000000
622_038 54 5 1.000000
622_038 54 6 1.000000
622_038 54 7 1.000000
622_038 54 8 1.000000
622_038 54 9 1.000000
622_038 54 10 1.000000
622_038 54 11 1.000000
622_038 54 12 1.000000
622_038 54 13 1.000000
622_038 54 14 1.000000
622_038 54 15 1.000000
622_038 54 16 1.000000
622_038 54 17 1.000000
622_038 54 18 1.000000
622_038 54 19 1.000000
622_038 54 20 1.000000
622_038 54 21 1.000000
622_038 54 22 1.000000
622_038 54 23 1.000000
622_038 54 24 1.000000
622_038 54 25 1.000000
622_038 54 26 1.000000
622_038 54 27 1.000000
622_038 54 28 1.000000
622_038 54 29 1.000000
622_038 54 30 1.000000
622_038 54 31 1.000000
622_038 54 32 1.000000
622_038 54 33 1.000000
622_038 54 34 1.000000
622_038 54 35 1.000000
622_038 54 36 1.000000
622_038 54 37 1.000000
622_038 54 38 1.000000
622_038 54 39 1.000000
622_038 54 40 1.000000
622_038 54 41 1.000000
622_038 54 42 1.000000
622_038 54 43 1.000000
622_038 54 44 1.000000
622_038 54 45 1.000000
622_038 54 46 1.000000
622_038 54 47 1.000000
622_038 54 48 1.000000
622_038 54 49 1.000000
622_038 54 50 1.000000
622_038 54 51 1.000000
622_038 54 52 1.000000
622_038 54 53 1.000000
622_038 54 54 1.000000
622_038 54 55 1.000000
622_038 54 56 1.000000
622_038 54 57 1.000000
622_038 54 58 1.000000
622_038 54 59 1.000000
622_038 54 60 1.000000
622_038 55 0 1.000000
622_038 55 1 1.000000
622_038 55 2 1.000000
622_038 55 3 1.000000
622_038 55 4 1.000000
622_038 55 5 1.000000
622_038 55 6 1.000000
622_038 55 7 1.000000
622_038 55 8 1.000000
622_038 55 9 1.000000
622_038 55 10 1.000000
622_038 55 11 1.000000
622_038 55 12 1.000000
622_038 55 13 1.000000
622_038 55 14 1.000000
622_038 55 15 1.000000
622_038 55 16 1.000000
622_038 55 17 1.000000
622_038 55 18 1.000000
622_038 55 19 1.000000
622_038 55 20 1.000000
622_038 55 21 1.000000
622_038 55 22 1.000000
622_038 55 23 1.000000
622_038 55 24 1.000000
622_038 55 25 1.000000
622_038 55 26 1.000000
622_038 55 27 1.000000
622_038 55 28 1.000000
622_038 55 29 1.000000
622_038 55 30 1.000000
622_038 55 31 1.000000
622_038 55 32 1.000000
622_038 55 33 1.000000
622_038 55 34 1.000000
622_038 55 35 1.000000
622_038 55 36 1.000000
622_038 55 37 1.000000
622_038 55 38 1.000000
622_038 55 39 1.000000
622_038 55 40 1.000000
622_038 55 41 1.000000
622_038 55 42 1.000000
622_038 55 43 1.000000
622_038 55 44 1.000000
622_038 55 45 1.000000
622_038 55 46 1.000000
622_038 55 47 1.000000
622_038 55 48 1.000000
622_038 55 49 1.000000
622_038 55 50 1.000000
622_038 55 51 1.000000
622_038 55 52 1.000000
622_038 55 53 1.000000
622_038 55 54 1.000000
622_038 55 55 1.000000
622_038 55 56 1.000000
622_038 55 57 1.000000
622_038 55 58 1.000000
622_038 55 59 1.000000
622_038 55 60 1.000000
622_038 56 0 0.000000
622_038 56 1 0.000000
622_038 56 2 0.000000
622_038 56 3 0.000000
622_038 56 4 0.000000
622_038 56 5 0.000000
622_038 56 6 0.000000
622_038 56 7 0.000000
622_038 56 8 1.000000
622_038 56 9 0.000000
622_038 56 10 0.000000
622_038 56 11 0.000000
622_038 56 12 0.000000
622_038 56 13 0.000000
622_038 56 14 0.000000
622_038 56 15 0.000000
622_038 56 16 0.000000
622_038 56 17 0.000000
622_038 56 18 0.000000
622_038 56 19 0.000000
622_038 56 20 0.000000
622_038 56 21 1.000000
622_038 56 22 0.000000
622_038 56 23 0.000000
622_038 56 24 0.000000
622_038 56 25 0.000000
622_038 56 26 0.000000
622_038 56 27 0.000000
622_038 56 28 0.000000
622_038 56 29 0.000000
622_038 56 30 0.000000
622_038 56 31 0.000000
622_038 56 32 0.000000
622_038 56 33 0.000000
622_038 56 34 0.000000
622_038 56 35 0.000000
622_038 56 36 0.000000
622_038 56 37 1.000000
622_038 56 38 0.000000
622_038 56 39 0.000000
622_038 56 40 0.000000
622_038 56 41 0.000000
622_038 56 42 0.000000
622_038 56 43 0.000000
622_038 56 44 0.000000
622_038 56 45 0.000000
622_038 56 46 0.000000
622_038 56 47 0.000000
622_038 56 48 0.000000
622_038 56 49 0.000000
622_038 56 50 0.000000
622_038 56 51 0.000000
622_038 56 52 0.000000
622_038 56 53 1.000000
622_038 56 54 0.000000
622_038 56 55 0.000000
622_038 56 56 0.000000
622_038 56 57 0.000000
622_038 56 58 0.000000
622_038 56 59 0.000000
622_038 56 60 0.000000
143_048 57 0 0.000000
143_048 57 1 0.000000
143_048 57 2 0.000000
143_048 57 3 0.000000
143_048 57 4 0.000000
143_048 57 5 0.000000
143_048 57 6 0.000000
143_048 57 7 0.000000
143_048 57 8 0.000000
143_048 57 9 0.000000
143_048 57 10 0.000000
143_048 57 11 0.000000
143_048 57 12 0.000000
143_048 57 13 0.000000
143_048 57 14 0.000000
143_048 57 15 0.000000
143_048 57 16 0.000000
143_048 57 17 0.000000
143_048 57 18 0.000000
143_048 57 19 0.000000
143_048 57 20 0.000000
143_048 57 21 0.000000
143_048 57 22 0.000000
143_048 57 23 1.000000
143_048 57 24 0.000000
143_048 57 25 0.000000
143_048 57 26 0.000000
143_048 57 27 0.000000
143_048 57 28 0.000000
143_048 57 29 0.000000
143_048 57 30 0.000000
143_048 57 31 0.000000
143_048 57 32 0.000000
143_048 57 33 0.000000
143_048 57 34 0.000000
143_048 57 35 0.000000
143_048 57 36 0.000000
143_048 57 37 0.000000
143_048 57 38 0.000000
143_048 57 39 1.000000
143_048 57 40 0.000000
143_048 57 41 0.000000
143_048 57 42 0.000000
143_048 57 43 0.000000
143_048 57 44 0.000000
143_048 57 45 0.000000
143_048 57 46 0.000000
143_048 57 47 0.000000
143_048 57 48 0.000000
143_048 57 49 0.000000
143_048 57 50 0.000000
143_048 57 51 0.000000
143_048 57 52 0.000000
143_048 57 53 0.000000
143_048 57 54 0.000000
143_048 57 55 1.000000
143_048 57 56 0.000000
143_048 57 57 0.000000
143_048 57 58 0.000000
143_048 57 59 0.000000
143_048 57 60 0.000000
180_048 58 0 0.000000
180_048 58 1 1.000000
180_048 58 2 0.000000
180_048 58 3 0.000000
180_048 58 4 0.000000
180_048 58 5 1.000000
180_048 58 6 0.000000
180_048 58 7 0.000000
180_048 58 8 0.000000
180_048 58 9 1.000000
180_048 58 10 0.000000
180_048 58 11 1.000000
180_048 58 12 0.000000
180_048 58 13 0.000000
180_048 58 14 0.000000
180_048 58 15 0.000000
180_048 58 16 0.000000
180_048 58 17 0.000000
180_048 58 18 0.000000
180_048 58 19 0.000000
180_048 58 20 0.000000
180_048 58 21 0.000000
180_048 58 22 0.000000
180_048 58 23 0.000000
180_048 58 24 0.000000
180_048 58 25 0.000000
180_048 58 26 0.000000
180_048 58 27 0.000000
180_048 58 28 0.000000
180_048 58 29 0.000000
180_048 58 30 0.000000
180_048 58 31 0.000000
180_048 58 32 0.000000
180_048 58 33 0.000000
180_048 58 34 0.000000
180_048 58 35 0.000000
180_048 58 36 0.000000
180_048 58 37 0.000000
180_048 58 38 0.000000
180_048 58 39 0.000000
180_048 58 40 0.000000
180_048 58 41 0.000000
180_048 58 42 0.000000
180_048 58 43 0.000000
180_048 58 44 0.000000
180_048 58 45 0.000000
180_048 58 46 0.000000
180_048 58 47 0.000000
180_048 58 48 0.000000
180_048 58 49 0.000000
180_048 58 50 0.000000
180_048 58 51 0.000000
180_048 58 52 0.000000
180_048 58 53 0.000000
180_048 58 54 0.000000
180_048 58 55 0.000000
180_048 58 56 0.000000
180_048 58 57 0.000000
180_048 58 58 0.000000
180_048 58 59 0.000000
180_048 58 60 0.000000
108_119 55 0 0.000000
108_119 55 1 0.000000
108_119 55 2 0.000000
108_119 55 3 0.000000
108_119 55 4 0.000000
108_119 55 5 0.000000
108_119 55 6 0.000000
108_119 55 7 0.000000
108_119 55 8 0.000000
108_119 55 9 0.000000
108_119 55 10 0.000000
108_119 55 11 0.000000
108_119 55 12 0.000000
108_119 55 13 0.000000
108_119 55 14 0.000000
108_119 55 15 0.000000
108_119 55 16 0.000000
108_119 55 17 0.000000
108_119 55 18 0.000000
108_119 55 19 0.000000
108_119 55 20 0.000000
108_119 55 21 0.000000
108_119 55 22 0.000000
108_119 55 23 0.000000
108_119 55 24 0.000000
108_119 55 25 0.000000
108_119 55 26 0.000000
108_119 55 27 0.000000
108_119 55 28 0.000000
108_119 55 29 0.000000
108_119 55 30 0.000000
108_119 55 31 0.000000
108_119 55 32 0.000000
108_119 55 33 0.000000
108_119 55 34 0.000000
108_119 55 35 0.000000
108_119 55 36 0.000000
108_119 55 37 1.000000
108_119 55 38 1.000000
108_119 55 39 1.000000
108_119 55 40 1.000000
108_119 55 41 0.000000
108_119 55 42 0.000000
108_119 55 43 0.000000
108_119 55 44 0.000000
108_119 55 45 0.000000
108_119 55 46 0.000000
108_119 55 47 0.000000
108_119 55 48 0.000000
108_119 55 49 0.000000
108_119 55 50 0.000000
108_119 55 51 0.000000
108_119 55 52 0.000000
108_119 55 53 0.000000
108_119 55 54 0.000000
108_119 55 55 0.000000
108_119 55 56 0.000000
108_119 55 57 0.000000
108_119 55 58 0.000000
108_119 55 59 0.000000
108_119 55 60 0.000000
103_119 50 0 1.000000
103_119 50 1 1.000000
103_119 50 2 1.000000
103_119 50 3 1.000000
103_119 50 4 1.000000
103_119 50 5 1.000000
103_119 50 6 1.000000
103_119 50 7 1.000000
103_119 50 8 1.000000
103_119 50 9 1.000000
103_119 50 10 1.000000
103_119 50 11 1.000000
103_119 50 12 1.000000
103_119 50 13 1.000000
103_119 50 14 1.000000
103_119 50 15 1.000000
103_119 50 16 1.000000
103_119 50 17 1.000000
103_119 50 18 1.000000
103_119 50 19 1.000000
103_119 50 20 1.000000
103_119 50 21 1.000000
103_119 50 22 1.000000
103_119 50 23 1.000000
103_119 50 24 1.000000
103_119 50 25 1.000000
103_119 50 26 1.000000
103_119 50 27 1.000000
103_119 50 28 1.000000
103_119 50 29 1.000000
103_119 50 30 1.000000
103_119 50 31 1.000000
103_119 50 32 1.000000
103_119 50 33 1.000000
103_119 50 34 1.000000
103_119 50 35 1.000000
103_119 50 36 1.000000
103_119 50 37 1.000000
103_119 50 38 1.000000
103_119 50 39 1.000000
103_119 50 40 1.000000
103_119 50 41 1.000000
103_119 50 42 1.000000
103_119 50 43 1.000000
103_119 50 44 1.000000
103_119 50 45 1.000000
103_119 50 46 1.000000
103_119 50 47 1.000000
103_119 50 48 1.000000
103_119 50 49 1.000000
103_119 50 50 1.000000
103_119 50 51 1.000000
103_119 50 52 1.000000
103_119 50 53 1.000000
103_119 50 54 1.000000
103_119 50 55 1.000000
103_119 50 56 1.000000
103_119 50 57 1.000000
103_119 50 58 1.000000
103_119 50 59 1.000000
103_119 50 60 1.000000
103_119 51 0 1.000000
103_119 51 1 1.000000
103_119 51 2 1.000000
103_119 51 3 1.000000
103_119 51 4 1.000000
103_119 51 5 1.000000
103_119 51 6 1.000000
103_119 51 7 1.000000
103_119 51 8 1.000000
103_119 51 9 1.000000
103_119 51 10 1.000000
103_119 51 11 1.000000
103_119 51 12 1.000000
103_119 51 13 1.000000
103_119 51 14 1.000000
103_119 51 15 1.000000
103_119 51 16 1.000000
103_119 51 17 1.000000
103_119 51 18 1.000000
103_119 51 19 1.000000
103_119 51 20 1.000000
103_119 51 21 1.000000
103_119 51 22 1.000000
103_119 51 23 1.000000
103_119 51 24 1.000000
103_119 51 25 1.000000
103_119 51 26 1.000000
103_119 51 27 1.000000
103_119 51 28 1.000000
103_119 51 29 1.000000
103_119 51 30 1.000000
103_119 51 31 1.000000
103_119 51 32 1.000000
103_119 51 33 1.000000
103_119 51 34 1.000000
103_119 51 35 1.000000
103_119 51 36 1.000000
103_119 51 37 1.000000
103_119 51 38 1.000000
103_119 51 39 1.000000
103_119 51 40 1.000000
103_119 51 41 1.000000
103_119 51 42 1.000000
103_119 51 43 1.000000
103_119 51 44 1.000000
103_119 51 45 1.000000
103_119 51 46 1.000000
103_119 51 47 1.000000
103_119 51 48 1.000000
103_119 51 49 1.000000
103_119 51 50 1.000000
103_119 51 51 1.000000
103_119 51 52 1.000000
103_119 51 53 1.000000
103_119 51 54 1.000000
103_119 51 55 1.000000
103_119 51 56 1.000000
103_119 51 57 1.000000
103_119 51 58 1.000000
103_119 51 59 1.000000
103_119 51 60 1.000000
103_119 52 0 1.000000
103_119 52 1 1.000000
103_119 52 2 1.000000
103_119 52 3 1.000000
103_119 52 4 1.000000
103_119 52 5 1.000000
103_119 52 6 1.000000
103_119 52 7 1.000000
103_119 52 8 1.000000
103_119 52 9 1.000000
103_119 52 10 1.000000
103_119 52 11 1.000000
103_119 52 12 1.000000
103_119 52 13 1.000000
103_119 52 14 1.000000
103_119 52 15 1.000000
103_119 52 16 1.000000
103_119 52 17 1.000000
103_119 52 18 1.000000
103_119 52 19 1.000000
103_119 52 20 1.000000
103_119 52 21 1.000000
103_119 52 22 1.000000
103_119 52 23 1.000000
103_119 52 24 1.000000
103_119 52 25 1.000000
103_119 52 26 1.000000
103_119 52 27 1.000000
103_119 52 28 1.000000
103_119 52 29 1.000000
103_119 52 30 1.000000
103_119 52 31 1.000000
103_119 52 32 1.000000
103_119 52 33 1.000000
103_119 52 34 1.000000
103_119 52 35 1.000000
103_119 52 36 1.000000
103_119 52 37 1.000000
103_119 52 38 1.000000
103_119 52 39 1.000000
103_119 52 40 1.000000
103_119 52 41 1.000000
103_119 52 42 1.000000
103_119 52 43 1.000000
103_119 52 44 1.000000
103_119 52 45 1.000000
103_119 52 46 1.000000
103_119 52 47 1.000000
103_119 52 48 1.000000
103_119 52 49 1.000000
103_119 52 50 1.000000
103_119 52 51 1.000000
103_119 52 52 1.000000
103_119 52 53 1.000000
103_119 52 54 1.000000
103_119 52 55 1.000000
103_119 52 56 1.000000
103_119 52 57 1.000000
103_119 52 58 1.000000
103_119 52 59 1.000000
103_119 52 60 1.000000
487_038 64 0 0.000000
487_038 64 1 0.000000
487_038 64 2 0.000000
487_038 64 3 0.000000
487_038 64 4 0.000000
487_038 64 5 0.000000
487_038 64 6 0.000000
487_038 64 7 0.000000
487_038 64 8 0.000000
487_038 64 9 0.000000
487_038 64 10 0.000000
487_038 64 11 0.000000
487_038 64 12 0.000000
487_038 64 13 0.000000
487_038 64 14 0.000000
487_038 64 15 0.000000
487_038 64 16 0.000000
487_038 64 17 0.000000
487_038 64 18 0.000000
487_038 64 19 0.000000
487_038 64 20 0.000000
487_038 64 21 0.000000
487_038 64 22 0.000000
487_038 64 23 0.000000
487_038 64 24 1.000000
487_038 64 25 0.000000
487_038 64 26 0.000000
487_038 64 27 0.000000
487_038 64 28 0.000000
487_038 64 29 0.000000
487_038 64 30 0.000000
487_038 64 31 0.000000
487_038 64 32 0.000000
487_038 64 33 0.000000
487_038 64 34 0.000000
487_038 64 35 0.000000
487_038 64 36 0.000000
487_038 64 37 0.000000
487_038 64 38 0.000000
487_038 64 39 0.000000
487_038 64 40 1.000000
487_038 64 41 0.000000
487_038 64 42 0.000000
487_038 64 43 0.000000
487_038 64 44 0.000000
487_038 64 45 0.000000
487_038 64 46 0.000000
487_038 64 47 0.000000
487_038 64 48 0.000000
487_038 64 49 0.000000
487_038 64 50 0.000000
487_038 64 51 0.000000
487_038 64 52 0.000000
487_038 64 53 0.000000
487_038 64 54 0.000000
487_038 64 55 0.000000
487_038 64 56 1.000000
487_038 64 57 0.000000
487_038 64 58 0.000000
487_038 64 59 0.000000
487_038 64 60 0.000000
487_038 73 0 0.000000
487_038 73 1 0.000000
487_038 73 2 0.000000
487_038 73 3 0.000000
487_038 73 4 0.000000
487_038 73 5 0.000000
487_038 73 6 0.000000
487_038 73 7 0.000000
487_038 73 8 0.000000
487_038 73 9 0.000000
487_038 73 10 0.000000
487_038 73 11 0.000000
487_038 73 12 0.000000
487_038 73 13 0.000000
487_038 73 14 0.000000
487_038 73 15 0.000000
487_038 73 16 0.000000
487_038 73 17 0.000000
487_038 73 18 0.000000
487_038 73 19 0.000000
487_038 73 20 0.000000
487_038 73 21 0.000000
487_038 73 22 0.000000
487_038 73 23 0.000000
487_038 73 24 0.000000
487_038 73 25 0.000000
487_038 73 26 0.000000
487_038 73 27 0.000000
487_038 73 28 0.000000
487_038 73 29 0.000000
487_038 73 30 0.000000
487_038 73 31 0.000000
487_038 73 32 0.000000
487_038 73 33 0.000000
487_038 73 34 0.000000
487_038 73 35 0.000000
487_038 73 36 0.000000
487_038 73 37 1.000000
487_038 73 38 1.000000
487_038 73 39 1.000000
487_038 73 40 1.000000
487_038 73 41 0.000000
487_038 73 42 0.000000
487_038 73 43 0.000000
487_038 73 44 0.000000
487_038 73 45 0.000000
487_038 73 46 0.000000
487_038 73 47 0.000000
487_038 73 48 0.000000
487_038 73 49 0.000000
487_038 73 50 0.000000
487_038 73 51 0.000000
487_038 73 52 0.000000
487_038 73 53 0.000000
487_038 73 54 0.000000
487_038 73 55 0.000000
487_038 73 56 0.000000
487_038 73 57 0.000000
487_038 73 58 0.000000
487_038 73 59 0.000000
487_038 73 60 0.000000
0_038 36 0 0.000000
0_038 36 1 0.000000
0_038 36 2 0.000000
0_038 36 3 0.000000
0_038 36 4 0.000000
0_038 36 5 0.000000
0_038 36 6 0.000000
0_038 36 7 0.000000
0_038 36 8 0.000000
0_038 36 9 0.000000
0_038 36 10 0.000000
0_038 36 11 0.000000
0_038 36 12 0.000000
0_038 36 13 0.000000
0_038 36 14 0.000000
0_038 36 15 0.000000
0_038 36 16 0.000000
0_038 36 17 0.000000
0_038 36 18 0.000000
0_038 36 19 0.000000
0_038 36 20 0.000000
0_038 36 21 0.000000
0_038 36 22 0.000000
0_038 36 23 0.000000
0_038 36 24 0.000000
0_038 36 25 0.000000
0_038 36 26 0.000000
0_038 36 27 0.000000
0_038 36 28 0.000000
0_038 36 29 0.000000
0_038 36 30 0.000000
0_038 36 31 0.000000
0_038 36 32 0.000000
0_038 36 33 0.000000
0_038 36 34 0.000000
0_038 36 35 0.000000
0_038 36 36 0.000000
0_038 36 37 0.000000
0_038 36 38 0.000000
0_038 36 39 0.000000
0_038 36 40 0.000000
0_038 36 41 0.000000
0_038 36 42 0.000000
0_038 36 43 0.000000
0_038 36 44 0.000000
0_038 36 45 0.000000
0_038 36 46 1.000000
0_038 36 47 0.000000
0_038 36 48 0.000000
0_038 36 49 0.000000
0_038 36 50 1.000000
0_038 36 51 0.000000
0_038 36 52 0.000000
0_038 36 53 0.000000
0_038 36 54 1.000000
0_038 36 55 0.000000
0_038 36 56 0.000000
0_038 36 57 0.000000
0_038 36 58 1.000000
0_038 36 59 0.000000
0_038 36 60 0.000000
484_038 58 0 1.000000
484_038 58 1 1.000000
484_038 58 2 1.000000
484_038 58 3 1.000000
484_038 58 4 1.000000
484_038 58 5 1.000000
484_038 58 6 1.000000
484_038 58 7 1.000000
484_038 58 8 1.000000
484_038 58 9 1.000000
484_038 58 10 1.000000
484_038 58 11 1.000000
484_038 58 12 1.000000
484_038 58 13 1.000000
484_038 58 14 1.000000
484_038 58 15 1.000000
484_038 58 16 1.000000
484_038 58 17 1.000000
484_038 58 18 1.000000
484_038 58 19 1.000000
484_038 58 20 1.000000
484_038 58 21 1.000000
484_038 58 22 1.000000
484_038 58 23 1.000000
484_038 58 24 1.000000
484_038 58 25 1.000000
484_038 58 26 1.000000
484_038 58 27 1.000000
484_038 58 28 1.000000
484_038 58 29 1.000000
484_038 58 30 1.000000
484_038 58 31 1.000000
484_038 58 32 1.000000
484_038 58 33 1.000000
484_038 58 34 1.000000
484_038 58 35 1.000000
484_038 58 36 1.000000
484_038 58 37 1.000000
484_038 58 38 1.000000
484_038 58 39 1.000000
484_038 58 40 1.000000
484_038 58 41 1.000000
484_038 58 42 1.000000
484_038 58 43 1.000000
484_038 58 44 1.000000
484_038 58 45 1.000000
484_038 58 46 1.000000
484_038 58 47 1.000000
484_038 58 48 1.000000
484_038 58 49 1.000000
484_038 58 50 1.000000
484_038 58 51 1.000000
484_038 58 52 1.000000
484_038 58 53 1.000000
484_038 58 54 1.000000
484_038 58 55 1.000000
484_038 58 56 1.000000
484_038 58 57 1.000000
484_038 58 58 1.000000
484_038 58 59 1.000000
484_038 58 60 1.000000
374_048 14 0 0.000000
374_048 14 1 0.000000
374_048 14 2 0.000000
374_048 14 3 0.000000
374_048 14 4 0.000000
374_048 14 5 0.000000
374_048 14 6 0.000000
374_048 14 7 0.000000
374_048 14 8 0.000000
374_048 14 9 0.000000
374_048 14 10 0.000000
374_048 14 11 0.000000
374_048 14 12 1.000000
374_048 14 13 0.000000
374_048 14 14 0.000000
374_048 14 15 0.000000
374_048 14 16 0.000000
374_048 14 17 0.000000
374_048 14 18 0.000000
374_048 14 19 0.000000
374_048 14 20 0.000000
374_048 14 21 0.000000
374_048 14 22 0.000000
374_048 14 23 0.000000
374_048 14 24 0.000000
374_048 14 25 0.000000
374_048 14 26 0.000000
374_048 14 27 0.000000
374_048 14 28 1.000000
374_048 14 29 0.000000
374_048 14 30 0.000000
374_048 14 31 0.000000
374_048 14 32 0.000000
374_048 14 33 0.000000
374_048 14 34 0.000000
374_048 14 35 0.000000
374_048 14 36 0.000000
374_048 14 37 0.000000
374_048 14 38 0.000000
374_048 14 39 0.000000
374_048 14 40 0.000000
374_048 14 41 0.000000
374_048 14 42 0.000000
374_048 14 43 0.000000
374_048 14 44 1.000000
374_048 14 45 0.000000
374_048 14 46 0.000000
374_048 14 47 0.000000
374_048 14 48 0.000000
374_048 14 49 0.000000
374_048 14 50 0.000000
374_048 14 51 0.000000
374_048 14 52 0.000000
374_048 14 53 0.000000
374_048 14 54 0.000000
374_048 14 55 0.000000
374_048 14 56 0.000000
374_048 14 57 0.000000
374_048 14 58 0.000000
374_048 14 59 0.000000
374_048 14 60 1.000000
662_048 29 0 1.000000
662_048 29 1 0.000000
662_048 29 2 0.000000
662_048 29 3 0.000000
662_048 29 4 1.000000
662_048 29 5 0.000000
662_048 29 6 0.000000
662_048 29 7 0.000000
662_048 29 8 1.000000
662_048 29 9 0.000000
662_048 29 10 1.000000
662_048 29 11 0.000000
662_048 29 12 0.000000
662_048 29 13 1.000000
662_048 29 14 0.000000
662_048 29 15 0.000000
662_048 29 16 0.000000
662_048 29 17 1.000000
662_048 29 18 0.000000
662_048 29 19 0.000000
662_048 29 20 0.000000
662_048 29 21 1.000000
662_048 29 22 0.000000
662_048 29 23 0.000000
662_048 29 24 0.000000
662_048 29 25 1.000000
662_048 29 26 0.000000
662_048 29 27 0.000000
662_048 29 28 0.000000
662_048 29 29 1.000000
662_048 29 30 0.000000
662_048 29 31 0.000000
662_048 29 32 0.000000
662_048 29 33 1.000000
662_048 29 34 0.000000
662_048 29 35 0.000000
662_048 29 36 0.000000
662_048 29 37 1.000000
662_048 29 38 0.000000
662_048 29 39 0.000000
662_048 29 40 0.000000
662_048 29 41 1.000000
662_048 29 42 0.000000
662_048 29 43 0.000000
662_048 29 44 0.000000
662_048 29 45 1.000000
662_048 29 46 0.000000
662_048 29 47 0.000000
662_048 29 48 0.000000
662_048 29 49 1.000000
662_048 29 50 0.000000
662_048 29 51 0.000000
662_048 29 52 0.000000
662_048 29 53 1.000000
662_048 29 54 0.000000
662_048 29 55 0.000000
662_048 29 56 0.000000
662_048 29 57 1.000000
662_048 29 58 0.000000
662_048 29 59 0.000000
662_048 29 60 0.000000
232_119 25 0 1.000000
232_119 25 1 1.000000
232_119 25 2 1.000000
232_119 25 3 1.000000
232_119 25 4 1.000000
232_119 25 5 1.000000
232_119 25 6 1.000000
232_119 25 7 1.000000
232_119 25 8 1.000000
232_119 25 9 1.000000
232_119 25 10 1.000000
232_119 25 11 1.000000
232_119 25 12 1.000000
232_119 25 13 1.000000
232_119 25 14 1.000000
232_119 25 15 1.000000
232_119 25 16 1.000000
232_119 25 17 1.000000
232_119 25 18 1.000000
232_119 25 19 1.000000
232_119 25 20 1.000000
232_119 25 21 1.000000
232_119 25 22 1.000000
232_119 25 23 1.000000
232_119 25 24 1.000000
232_119 25 25 1.000000
232_119 25 26 1.000000
232_119 25 27 1.000000
232_119 25 28 1.000000
232_119 25 29 1.000000
232_119 25 30 1.000000
232_119 25 31 1.000000
232_119 25 32 1.000000
232_119 25 33 1.000000
232_119 25 34 1.000000
232_119 25 35 1.000000
232_119 25 36 1.000000
232_119 25 37 1.000000
232_119 25 38 1.000000
232_119 25 39 1.000000
232_119 25 40 1.000000
232_119 25 41 1.000000
232_119 25 42 1.000000
232_119 25 43 1.000000
232_119 25 44 1.000000
232_119 25 45 1.000000
232_119 25 46 1.000000
232_119 25 47 1.000000
232_119 25 48 1.000000
232_119 25 49 1.000000
232_119 25 50 1.000000
232_119 25 51 1.000000
232_119 25 52 1.000000
232_119 25 53 1.000000
232_119 25 54 1.000000
232_119 25 55 1.000000
232_119 25 56 1.000000
232_119 25 57 1.000000
232_119 25 58 1.000000
232_119 25 59 1.000000
232_119 25 60 1.000000
232_119 26 0 1.000000
232_119 26 1 1.000000
232_119 26 2 1.000000
232_119 26 3 1.000000
232_119 26 4 1.000000
232_119 26 5 1.000000
232_119 26 6 1.000000
232_119 26 7 1.000000
232_119 26 8 1.000000
232_119 26 9 1.000000
232_119 26 10 1.000000
232_119 26 11 1.000000
232_119 26 12 1.000000
232_119 26 13 1.000000
232_119 26 14 1.000000
232_119 26 15 1.000000
232_119 26 16 1.000000
232_119 26 17 1.000000
232_119 26 18 1.000000
232_119 26 19 1.000000
232_119 26 20 1.000000
232_119 26 21 1.000000
232_119 26 22 1.000000
232_119 26 23 1.000000
232_119 26 24 1.000000
232_119 26 25 1.000000
232_119 26 26 1.000000
232_119 26 27 1.000000
232_119 26 28 1.000000
232_119 26 29 1.000000
232_119 26 30 1.000000
232_119 26 31 1.000000
232_119 26 32 1.000000
232_119 26 33 1.000000
232_119 26 34 1.000000
232_119 26 35 1.000000
232_119 26 36 1.000000
232_119 26 37 1.000000
232_119 26 38 1.000000
232_119 26 39 1.000000
232_119 26 40 1.000000
232_119 26 41 1.000000
232_119 26 42 1.000000
232_119 26 43 1.000000
232_119 26 44 1.000000
232_119 26 45 1.000000
232_119 26 46 1.000000
232_119 26 47 1.000000
232_119 26 48 1.000000
232_119 26 49 1.000000
232_119 26 50 1.000000
232_119 26 51 1.000000
232_119 26 52 1.000000
232_119 26 53 1.000000
232_119 26 54 1.000000
232_119 26 55 1.000000
232_119 26 56 1.000000
232_119 26 57 1.000000
232_119 26 58 1.000000
232_119 26 59 1.000000
232_119 26 60 1.000000
232_119 27 0 1.000000
232_119 27 1 1.000000
232_119 27 2 1.000000
232_119 27 3 1.000000
232_119 27 4 1.000000
232_119 27 5 1.000000
232_119 27 6 1.000000
232_119 27 7 1.000000
232_119 27 8 1.000000
232_119 27 9 1.000000
232_119 27 10 1.000000
232_119 27 11 1.000000
232_119 27 12 1.000000
232_119 27 13 1.000000
232_119 27 14 1.000000
232_119 27 15 1.000000
232_119 27 16 1.000000
232_119 27 17 1.000000
232_119 27 18 1.000000
232_119 27 19 1.000000
232_119 27 20 1.000000
232_119 27 21 1.000000
232_119 27 22 1.000000
232_119 27 23 1.000000
232_119 27 24 1.000000
232_119 27 25 1.000000
232_119 27 26 1.000000
232_119 27 27 1.000000
232_119 27 28 1.000000
232_119 27 29 1.000000
232_119 27 30 1.000000
232_119 27 31 1.000000
232_119 27 32 1.000000
232_119 27 33 1.000000
232_119 27 34 1.000000
232_119 27 35 1.000000
232_119 27 36 1.000000
232_119 27 37 1.000000
232_119 27 38 1.000000
232_119 27 39 1.000000
232_119 27 40 1.000000
232_119 27 41 1.000000
232_119 27 42 1.000000
232_119 27 43 1.000000
232_119 27 44 1.000000
232_119 27 45 1.000000
232_119 27 46 1.000000
232_119 27 47 1.000000
232_119 27 48 1.000000
232_119 27 49 1.000000
232_119 27 50 1.000000
232_119 27 51 1.000000
232_119 27 52 1.000000
232_119 27 53 1.000000
232_119 27 54 1.000000
232_119 27 55 1.000000
232_119 27 56 1.000000
232_119 27 57 1.000000
232_119 27 58 1.000000
232_119 27 59 1.000000
232_119 27 60 1.000000
232_119 28 0 1.000000
232_119 28 1 1.000000
232_119 28 2 1.000000
232_119 28 3 1.000000
232_119 28 4 1.000000
232_119 28 5 1.000000
232_119 28 6 1.000000
232_119 28 7 1.000000
232_119 28 8 1.000000
232_119 28 9 1.000000
232_119 28 10 1.000000
232_119 28 11 1.000000
232_119 28 12 1.000000
232_119 28 13 1.000000
232_119 28 14 1.000000
232_119 28 15 1.000000
232_119 28 16 1.000000
232_119 28 17 1.000000
232_119 28 18 1.000000
232_119 28 19 1.000000
232_119 28 20 1.000000
232_119 28 21 1.000000
232_119 28 22 1.000000
232_119 28 23 1.000000
232_119 28 24 1.000000
232_119 28 25 1.000000
232_119 28 26 1.000000
232_119 28 27 1.000000
232_119 28 28 1.000000
232_119 28 29 1.000000
232_119 28 30 1.000000
232_119 28 31 1.000000
232_119 28 32 1.000000
232_119 28 33 1.000000
232_119 28 34 1.000000
232_119 28 35 1.000000
232_119 28 36 1.000000
232_119 28 37 1.000000
232_119 28 38 1.000000
232_119 28 39 1.000000
232_119 28 40 1.000000
232_119 28 41 1.000000
232_119 28 42 1.000000
232_119 28 43 1.000000
232_119 28 44 1.000000
232_119 28 45 1.000000
232_119 28 46 1.000000
232_119 28 47 1.000000
232_119 28 48 1.000000
232_119 28 49 1.000000
232_119 28 50 1.000000
232_119 28 51 1.000000
232_119 28 52 1.000000
232_119 28 53 1.000000
232_119 28 54 1.000000
232_119 28 55 1.000000
232_119 28 56 1.000000
232_119 28 57 1.000000
232_119 28 58 1.000000
232_119 28 59 1.000000
232_119 28 60 1.000000
104_038 57 0 0.000000
104_038 57 1 0.000000
104_038 57 2 0.000000
104_038 57 3 0.000000
104_038 57 4 0.000000
104_038 57 5 0.000000
104_038 57 6 0.000000
104_038 57 7 0.000000
104_038 57 8 0.000000
104_038 57 9 0.000000
104_038 57 10 0.000000
104_038 57 11 0.000000
104_038 57 12 0.000000
104_038 57 13 0.000000
104_038 57 14 0.000000
104_038 57 15 0.000000
104_038 57 16 0.000000
104_038 57 17 0.000000
104_038 57 18 0.000000
104_038 57 19 0.000000
104_038 57 20 0.000000
104_038 57 21 0.000000
104_038 57 22 0.000000
104_038 57 23 1.000000
104_038 57 24 0.000000
104_038 57 25 0.000000
104_038 57 26 0.000000
104_038 57 27 0.000000
104_038 57 28 0.000000
104_038 57 29 0.000000
104_038 57 30 0.000000
104_038 57 31 0.000000
104_038 57 32 0.000000
104_038 57 33 0.000000
104_038 57 34 0.000000
104_038 57 35 0.000000
104_038 57 36 0.000000
104_038 57 37 0.000000
104_038 57 38 0.000000
104_038 57 39 1.000000
104_038 57 40 0.000000
104_038 57 41 0.000000
104_038 57 42 0.000000
104_038 57 43 0.000000
104_038 57 44 0.000000
104_038 57 45 0.000000
104_038 57 46 0.000000
104_038 57 47 0.000000
104_038 57 48 0.000000
104_038 57 49 0.000000
104_038 57 50 0.000000
104_038 57 51 0.000000
104_038 57 52 0.000000
104_038 57 53 0.000000
104_038 57 54 0.000000
104_038 57 55 1.000000
104_038 57 56 0.000000
104_038 57 57 0.000000
104_038 57 58 0.000000
104_038 57 59 0.000000
104_038 57 60 0.000000
106_038 50 0 0.000000
106_038 50 1 0.000000
106_038 50 2 1.000000
106_038 50 3 0.000000
106_038 50 4 0.000000
106_038 50 5 0.000000
106_038 50 6 1.000000
106_038 50 7 0.000000
106_038 50 8 0.000000
106_038 50 9 0.000000
106_038 50 10 0.000000
106_038 50 11 0.000000
106_038 50 12 0.000000
106_038 50 13 0.000000
106_038 50 14 0.000000
106_038 50 15 1.000000
106_038 50 16 0.000000
106_038 50 17 0.000000
106_038 50 18 0.000000
106_038 50 19 1.000000
106_038 50 20 0.000000
106_038 50 21 0.000000
106_038 50 22 0.000000
106_038 50 23 1.000000
106_038 50 24 0.000000
106_038 50 25 0.000000
106_038 50 26 0.000000
106_038 50 27 1.000000
106_038 50 28 0.000000
106_038 50 29 0.000000
106_038 50 30 0.000000
106_038 50 31 1.000000
106_038 50 32 0.000000
106_038 50 33 0.000000
106_038 50 34 0.000000
106_038 50 35 1.000000
106_038 50 36 0.000000
106_038 50 37 0.000000
106_038 50 38 0.000000
106_038 50 39 1.000000
106_038 50 40 0.000000
106_038 50 41 0.000000
106_038 50 42 0.000000
106_038 50 43 1.000000
106_038 50 44 0.000000
106_038 50 45 0.000000
106_038 50 46 0.000000
106_038 50 47 1.000000
106_038 50 48 0.000000
106_038 50 49 0.000000
106_038 50 50 0.000000
106_038 50 51 1.000000
106_038 50 52 0.000000
106_038 50 53 0.000000
106_038 50 54 0.000000
106_038 50 55 1.000000
106_038 50 56 0.000000
106_038 50 57 0.000000
106_038 50 58 0.000000
106_038 50 59 1.000000
106_038 50 60 0.000000
573_048 76 0 1.000000
573_048 76 1 1.000000
573_048 76 2 1.000000
573_048 76 3 1.000000
573_048 76 4 1.000000
573_048 76 5 1.000000
573_048 76 6 1.000000
573_048 76 7 1.000000
573_048 76 8 1.000000
573_048 76 9 1.000000
573_048 76 10 1.000000
573_048 76 11 1.000000
573_048 76 12 1.000000
573_048 76 13 1.000000
573_048 76 14 1.000000
573_048 76 15 1.000000
573_048 76 16 1.000000
573_048 76 17 1.000000
573_048 76 18 1.000000
573_048 76 19 1.000000
573_048 76 20 1.000000
573_048 76 21 1.000000
573_048 76 22 1.000000
573_048 76 23 1.000000
573_048 76 24 1.000000
573_048 76 25 1.000000
573_048 76 26 1.000000
573_048 76 27 1.000000
573_048 76 28 1.000000
573_048 76 29 1.000000
573_048 76 30 1.000000
573_048 76 31 1.000000
573_048 76 32 1.000000
573_048 76 33 1.000000
573_048 76 34 1.000000
573_048 76 35 1.000000
573_048 76 36 1.000000
573_048 76 37 1.000000
573_048 76 38 1.000000
573_048 76 39 1.000000
573_048 76 40 1.000000
573_048 76 41 1.000000
573_048 76 42 1.000000
573_048 76 43 1.000000
573_048 76 44 1.000000
573_048 76 45 1.000000
573_048 76 46 1.000000
573_048 76 47 1.000000
573_048 76 48 1.000000
573_048 76 49 1.000000
573_048 76 50 1.000000
573_048 76 51 1.000000
573_048 76 52 1.000000
573_048 76 53 1.000000
573_048 76 54 1.000000
573_048 76 55 1.000000
573_048 76 56 1.000000
573_048 76 57 1.000000
573_048 76 58 1.000000
573_048 76 59 1.000000
573_048 76 60 1.000000
573_048 77 0 1.000000
573_048 77 1 1.000000
573_048 77 2 1.000000
573_048 77 3 1.000000
573_048 77 4 1.000000
573_048 77 5 1.000000
573_048 77 6 1.000000
573_048 77 7 1.000000
573_048 77 8 1.000000
573_048 77 9 1.000000
573_048 77 10 1.000000
573_048 77 11 1.000000
573_048 77 12 1.000000
573_048 77 13 1.000000
573_048 77 14 1.000000
573_048 77 15 1.000000
573_048 77 16 1.000000
573_048 77 17 1.000000
573_048 77 18 1.000000
573_048 77 19 1.000000
573_048 77 20 1.000000
573_048 77 21 1.000000
573_048 77 22 1.000000
573_048 77 23 1.000000
573_048 77 24 1.000000
573_048 77 25 1.000000
573_048 77 26 1.000000
573_048 77 27 1.000000
573_048 77 28 1.000000
573_048 77 29 1.000000
573_048 77 30 1.000000
573_048 77 31 1.000000
573_048 77 32 1.000000
573_048 77 33 1.000000
573_048 77 34 1.000000
573_048 77 35 1.000000
573_048 77 36 1.000000
573_048 77 37 1.000000
573_048 77 38 1.000000
573_048 77 39 1.000000
573_048 77 40 1.000000
573_048 77 41 1.000000
573_048 77 42 1.000000
573_048 77 43 1.000000
573_048 77 44 1.000000
573_048 77 45 1.000000
573_048 77 46 1.000000
573_048 77 47 1.000000
573_048 77 48 1.000000
573_048 77 49 1.000000
573_048 77 50 1.000000
573_048 77 51 1.000000
573_048 77 52 1.000000
573_048 77 53 1.000000
573_048 77 54 1.000000
573_048 77 55 1.000000
573_048 77 56 1.000000
573_048 77 57 1.000000
573_048 77 58 1.000000
573_048 77 59 1.000000
573_048 77 60 1.000000
598_206 55 0 1.000000
598_206 55 1 1.000000
598_206 55 2 1.000000
598_206 55 3 1.000000
598_206 55 4 1.000000
598_206 55 5 1.000000
598_206 55 6 1.000000
598_206 55 7 1.000000
598_206 55 8 1.000000
598_206 55 9 1.000000
598_206 55 10 1.000000
598_206 55 11 1.000000
598_206 55 12 1.000000
598_206 55 13 1.000000
598_206 55 14 1.000000
598_206 55 15 1.000000
598_206 55 16 1.000000
598_206 55 17 1.000000
598_206 55 18 1.000000
598_206 55 19 1.000000
598_206 55 20 1.000000
598_206 55 21 1.000000
598_206 55 22 1.000000
598_206 55 23 1.000000
598_206 55 24 1.000000
598_206 55 25 1.000000
598_206 55 26 1.000000
598_206 55 27 1.000000
598_206 55 28 1.000000
598_206 55 29 1.000000
598_206 55 30 1.000000
598_206 55 31 1.000000
598_206 55 32 1.000000
598_206 55 33 1.000000
598_206 55 34 1.000000
598_206 55 35 1.000000
598_206 55 36 1.000000
598_206 55 37 1.000000
598_206 55 38 1.000000
598_206 55 39 1.000000
598_206 55 40 1.000000
598_206 55 41 1.000000
598_206 55 42 1.000000
598_206 55 43 1.000000
598_206 55 44 1.000000
598_206 55 45 1.000000
598_206 55 46 1.000000
598_206 55 47 1.000000
598_206 55 48 1.000000
598_206 55 49 1.000000
598_206 55 50 1.000000
598_206 55 51 1.000000
598_206 55 52 1.000000
598_206 55 53 1.000000
598_206 55 54 1.000000
598_206 55 55 1.000000
598_206 55 56 1.000000
598_206 55 57 1.000000
598_206 55 58 1.000000
598_206 55 59 1.000000
598_206 55 60 1.000000
598_206 56 0 1.000000
598_206 56 1 1.000000
598_206 56 2 1.000000
598_206 56 3 1.000000
598_206 56 4 1.000000
598_206 56 5 1.000000
598_206 56 6 1.000000
598_206 56 7 1.000000
598_206 56 8 1.000000
598_206 56 9 1.000000
598_206 56 10 1.000000
598_206 56 11 1.000000
598_206 56 12 1.000000
598_206 56 13 1.000000
598_206 56 14 1.000000
598_206 56 15 1.000000
598_206 56 16 1.000000
598_206 56 17 1.000000
598_206 56 18 1.000000
598_206 56 19 1.000000
598_206 56 20 1.000000
598_206 56 21 1.000000
598_206 56 22 1.000000
598_206 56 23 1.000000
598_206 56 24 1.000000
598_206 56 25 1.000000
598_206 56 26 1.000000
598_206 56 27 1.000000
598_206 56 28 1.000000
598_206 56 29 1.000000
598_206 56 30 1.000000
598_206 56 31 1.000000
598_206 56 32 1.000000
598_206 56 33 1.000000
598_206 56 34 1.000000
598_206 56 35 1.000000
598_206 56 36 1.000000
598_206 56 37 1.000000
598_206 56 38 1.000000
598_206 56 39 1.000000
598_206 56 40 1.000000
598_206 56 41 1.000000
598_206 56 42 1.000000
598_206 56 43 1.000000
598_206 56 44 1.000000
598_206 56 45 1.000000
598_206 56 46 1.000000
598_206 56 47 1.000000
598_206 56 48 1.000000
598_206 56 49 1.000000
598_206 56 50 1.000000
598_206 56 51 1.000000
598_206 56 52 1.000000
598_206 56 53 1.000000
598_206 56 54 1.000000
598_206 56 55 1.000000
598_206 56 56 1.000000
598_206 56 57 1.000000
598_206 56 58 1.000000
598_206 56 59 1.000000
598_206 56 60 1.000000
598_206 57 0 1.000000
598_206 57 1 1.000000
598_206 57 2 1.000000
598_206 57 3 1.000000
598_206 57 4 1.000000
598_206 57 5 1.000000
598_206 57 6 1.000000
598_206 57 7 1.000000
598_206 57 8 1.000000
598_206 57 9 1.000000
598_206 57 10 1.000000
598_206 57 11 1.000000
598_206 57 12 1.000000
598_206 57 13 1.000000
598_206 57 14 1.000000
598_206 57 15 1.000000
598_206 57 16 1.000000
598_206 57 17 1.000000
598_206 57 18 1.000000
598_206 57 19 1.000000
598_206 57 20 1.000000
598_206 57 21 1.000000
598_206 57 22 1.000000
598_206 57 23 1.000000
598_206 57 24 1.000000
598_206 57 25 1.000000
598_206 57 26 1.000000
598_206 57 27 1.000000
598_206 57 28 1.000000
598_206 57 29 1.000000
598_206 57 30 1.000000
598_206 57 31 1.000000
598_206 57 32 1.000000
598_206 57 33 1.000000
598_206 57 34 1.000000
598_206 57 35 1.000000
598_206 57 36 1.000000
598_206 57 37 1.000000
598_206 57 38 1.000000
598_206 57 39 1.000000
598_206 57 40 1.000000
598_206 57 41 1.000000
598_206 57 42 1.000000
598_206 57 43 1.000000
598_206 57 44 1.000000
598_206 57 45 1.000000
598_206 57 46 1.000000
598_206 57 47 1.000000
598_206 57 48 1.000000
598_206 57 49 1.000000
598_206 57 50 1.000000
598_206 57 51 1.000000
598_206 57 52 1.000000
598_206 57 53 1.000000
598_206 57 54 1.000000
598_206 57 55 1.000000
598_206 57 56 1.000000
598_206 57 57 1.000000
598_206 57 58 1.000000
598_206 57 59 1.000000
598_206 57 60 1.000000
598_206 58 0 1.000000
598_206 58 1 1.000000
598_206 58 2 1.000000
598_206 58 3 1.000000
598_206 58 4 1.000000
598_206 58 5 1.000000
598_206 58 6 1.000000
598_206 58 7 1.000000
598_206 58 8 1.000000
598_206 58 9 1.000000
598_206 58 10 1.000000
598_206 58 11 1.000000
598_206 58 12 1.000000
598_206 58 13 1.000000
598_206 58 14 1.000000
598_206 58 15 1.000000
598_206 58 16 1.000000
598_206 58 17 1.000000
598_206 58 18 1.000000
598_206 58 19 1.000000
598_206 58 20 1.000000
598_206 58 21 1.000000
598_206 58 22 1.000000
598_206 58 23 1.000000
598_206 58 24 1.000000
598_206 58 25 1.000000
598_206 58 26 1.000000
598_206 58 27 1.000000
598_206 58 28 1.000000
598_206 58 29 1.000000
598_206 58 30 1.000000
598_206 58 31 1.000000
598_206 58 32 1.000000
598_206 58 33 1.000000
598_206 58 34 1.000000
598_206 58 35 1.000000
598_206 58 36 1.000000
598_206 58 37 1.000000
598_206 58 38 1.000000
598_206 58 39 1.000000
598_206 58 40 1.000000
598_206 58 41 1.000000
598_206 58 42 1.000000
598_206 58 43 1.000000
598_206 58 44 1.000000
598_206 58 45 1.000000
598_206 58 46 1.000000
598_206 58 47 1.000000
598_206 58 48 1.000000
598_206 58 49 1.000000
598_206 58 50 1.000000
598_206 58 51 1.000000
598_206 58 52 1.000000
598_206 58 53 1.000000
598_206 58 54 1.000000
598_206 58 55 1.000000
598_206 58 56 1.000000
598_206 58 57 1.000000
598_206 58 58 1.000000
598_206 58 59 1.000000
598_206 58 60 1.000000
598_206 59 0 1.000000
598_206 59 1 1.000000
598_206 59 2 1.000000
598_206 59 3 1.000000
598_206 59 4 1.000000
598_206 59 5 1.000000
598_206 59 6 1.000000
598_206 59 7 1.000000
598_206 59 8 1.000000
598_206 59 9 1.000000
598_206 59 10 1.000000
598_206 59 11 1.000000
598_206 59 12 1.000000
598_206 59 13 1.000000
598_206 59 14 1.000000
598_206 59 15 1.000000
598_206 59 16 1.000000
598_206 59 17 1.000000
598_206 59 18 1.000000
598_206 59 19 1.000000
598_206 59 20 1.000000
598_206 59 21 1.000000
598_206 59 22 1.000000
598_206 59 23 1.000000
598_206 59 24 1.000000
598_206 59 25 1.000000
598_206 59 26 1.000000
598_206 59 27 1.000000
598_206 59 28 1.000000
598_206 59 29 1.000000
598_206 59 30 1.000000
598_206 59 31 1.000000
598_206 59 32 1.000000
598_206 59 33 1.000000
598_206 59 34 1.000000
598_206 59 35 1.000000
598_206 59 36 1.000000
598_206 59 37 1.000000
598_206 59 38 1.000000
598_206 59 39 1.000000
598_206 59 40 1.000000
598_206 59 41 1.000000
598_206 59 42 1.000000
598_206 59 43 1.000000
598_206 59 44 1.000000
598_206 59 45 1.000000
598_206 59 46 1.000000
598_206 59 47 1.000000
598_206 59 48 1.000000
598_206 59 49 1.000000
598_206 59 50 1.000000
598_206 59 51 1.000000
598_206 59 52 1.000000
598_206 59 53 1.000000
598_206 59 54 1.000000
598_206 59 55 1.000000
598_206 59 56 1.000000
598_206 59 57 1.000000
598_206 59 58 1.000000
598_206 59 59 1.000000
598_206 59 60 1.000000
598_206 60 0 1.000000
598_206 60 1 1.000000
598_206 60 2 1.000000
598_206 60 3 1.000000
598_206 60 4 1.000000
598_206 60 5 1.000000
598_206 60 6 1.000000
598_206 60 7 1.000000
598_206 60 8 1.000000
598_206 60 9 1.000000
598_206 60 10 1.000000
598_206 60 11 1.000000
598_206 60 12 1.000000
598_206 60 13 1.000000
598_206 60 14 1.000000
598_206 60 15 1.000000
598_206 60 16 1.000000
598_206 60 17 1.000000
598_206 60 18 1.000000
598_206 60 19 1.000000
598_206 60 20 1.000000
598_206 60 21 1.000000
598_206 60 22 1.000000
598_206 60 23 1.000000
598_206 60 24 1.000000
598_206 60 25 1.000000
598_206 60 26 1.000000
598_206 60 27 1.000000
598_206 60 28 1.000000
598_206 60 29 1.000000
598_206 60 30 1.000000
598_206 60 31 1.000000
598_206 60 32 1.000000
598_206 60 33 1.000000
598_206 60 34 1.000000
598_206 60 35 1.000000
598_206 60 36 1.000000
598_206 60 37 1.000000
598_206 60 38 1.000000
598_206 60 39 1.000000
598_206 60 40 1.000000
598_206 60 41 1.000000
598_206 60 42 1.000000
598_206 60 43 1.000000
598_206 60 44 1.000000
598_206 60 45 1.000000
598_206 60 46 1.000000
598_206 60 47 1.000000
598_206 60 48 1.000000
598_206 60 49 1.000000
598_206 60 50 1.000000
598_206 60 51 1.000000
598_206 60 52 1.000000
598_206 60 53 1.000000
598_206 60 54 1.000000
598_206 60 55 1.000000
598_206 60 56 1.000000
598_206 60 57 1.000000
598_206 60 58 1.000000
598_206 60 59 1.000000
598_206 60 60 1.000000
598_206 61 0 1.000000
598_206 61 1 1.000000
598_206 61 2 1.000000
598_206 61 3 1.000000
598_206 61 4 1.000000
598_206 61 5 1.000000
598_206 61 6 1.000000
598_206 61 7 1.000000
598_206 61 8 1.000000
598_206 61 9 1.000000
598_206 61 10 1.000000
598_206 61 11 1.000000
598_206 61 12 1.000000
598_206 61 13 1.000000
598_206 61 14 1.000000
598_206 61 15 1.000000
598_206 61 16 1.000000
598_206 61 17 1.000000
598_206 61 18 1.000000
598_206 61 19 1.000000
598_206 61 20 1.000000
598_206 61 21 1.000000
598_206 61 22 1.000000
598_206 61 23 1.000000
598_206 61 24 1.000000
598_206 61 25 1.000000
598_206 61 26 1.000000
598_206 61 27 1.000000
598_206 61 28 1.000000
598_206 61 29 1.000000
598_206 61 30 1.000000
598_206 61 31 1.000000
598_206 61 32 1.000000
598_206 61 33 1.000000
598_206 61 34 1.000000
598_206 61 35 1.000000
598_206 61 36 1.000000
598_206 61 37 1.000000
598_206 61 38 1.000000
598_206 61 39 1.000000
598_206 61 40 1.000000
598_206 61 41 1.000000
598_206 61 42 1.000000
598_206 61 43 1.000000
598_206 61 44 1.000000
598_206 61 45 1.000000
598_206 61 46 1.000000
598_206 61 47 1.000000
598_206 61 48 1.000000
598_206 61 49 1.000000
598_206 61 50 1.000000
598_206 61 51 1.000000
598_206 61 52 1.000000
598_206 61 53 1.000000
598_206 61 54 1.000000
598_206 61 55 1.000000
598_206 61 56 1.000000
598_206 61 57 1.000000
598_206 61 58 1.000000
598_206 61 59 1.000000
598_206 61 60 1.000000
598_206 62 0 1.000000
598_206 62 1 1.000000
598_206 62 2 1.000000
598_206 62 3 1.000000
598_206 62 4 1.000000
598_206 62 5 1.000000
598_206 62 6 1.000000
598_206 62 7 1.000000
598_206 62 8 1.000000
598_206 62 9 1.000000
598_206 62 10 1.000000
598_206 62 11 1.000000
598_206 62 12 1.000000
598_206 62 13 1.000000
598_206 62 14 1.000000
598_206 62 15 1.000000
598_206 62 16 1.000000
598_206 62 17 1.000000
598_206 62 18 1.000000
598_206 62 19 1.000000
598_206 62 20 1.000000
598_206 62 21 1.000000
598_206 62 22 1.000000
598_206 62 23 1.000000
598_206 62 24 1.000000
598_206 62 25 1.000000
598_206 62 26 1.000000
598_206 62 27 1.000000
598_206 62 28 1.000000
598_206 62 29 1.000000
598_206 62 30 1.000000
598_206 62 31 1.000000
598_206 62 32 1.000000
598_206 62 33 1.000000
598_206 62 34 1.000000
598_206 62 35 1.000000
598_206 62 36 1.000000
598_206 62 37 1.000000
598_206 62 38 1.000000
598_206 62 39 1.000000
598_206 62 40 1.000000
598_206 62 41 1.000000
598_206 62 42 1.000000
598_206 62 43 1.000000
598_206 62 44 1.000000
598_206 62 45 1.000000
598_206 62 46 1.000000
598_206 62 47 1.000000
598_206 62 48 1.000000
598_206 62 49 1.000000
598_206 62 50 1.000000
598_206 62 51 1.000000
598_206 62 52 1.000000
598_206 62 53 1.000000
598_206 62 54 1.000000
598_206 62 55 1.000000
598_206 62 56 1.000000
598_206 62 57 1.000000
598_206 62 58 1.000000
598_206 62 59 1.000000
598_206 62 60 1.000000
598_206 63 0 1.000000
598_206 63 1 1.000000
598_206 63 2 1.000000
598_206 63 3 1.000000
598_206 63 4 1.000000
598_206 63 5 1.000000
598_206 63 6 1.000000
598_206 63 7 1.000000
598_206 63 8 1.000000
598_206 63 9 1.000000
598_206 63 10 1.000000
598_206 63 11 1.000000
598_206 63 12 1.000000
598_206 63 13 1.000000
598_206 63 14 1.000000
598_206 63 15 1.000000
598_206 63 16 1.000000
598_206 63 17 1.000000
598_206 63 18 1.000000
598_206 63 19 1.000000
598_206 63 20 1.000000
598_206 63 21 1.000000
598_206 63 22 1.000000
598_206 63 23 1.000000
598_206 63 24 1.000000
598_206 63 25 1.000000
598_206 63 26 1.000000
598_206 63 27 1.000000
598_206 63 28 1.000000
598_206 63 29 1.000000
598_206 63 30 1.000000
598_206 63 31 1.000000
598_206 63 32 1.000000
598_206 63 33 1.000000
598_206 63 34 1.000000
598_206 63 35 1.000000
598_206 63 36 1.000000
598_206 63 37 1.000000
598_206 63 38 1.000000
598_206 63 39 1.000000
598_206 63 40 1.000000
598_206 63 41 1.000000
598_206 63 42 1.000000
598_206 63 43 1.000000
598_206 63 44 1.000000
598_206 63 45 1.000000
598_206 63 46 1.000000
598_206 63 47 1.000000
598_206 63 48 1.000000
598_206 63 49 1.000000
598_206 63 50 1.000000
598_206 63 51 1.000000
598_206 63 52 1.000000
598_206 63 53 1.000000
598_206 63 54 1.000000
598_206 63 55 1.000000
598_206 63 56 1.000000
598_206 63 57 1.000000
598_206 63 58 1.000000
598_206 63 59 1.000000
598_206 63 60 1.000000
598_206 64 0 1.000000
598_206 64 1 1.000000
598_206 64 2 1.000000
598_206 64 3 1.000000
598_206 64 4 1.000000
598_206 64 5 1.000000
598_206 64 6 1.000000
598_206 64 7 1.000000
598_206 64 8 1.000000
598_206 64 9 1.000000
598_206 64 10 1.000000
598_206 64 11 1.000000
598_206 64 12 1.000000
598_206 64 13 1.000000
598_206 64 14 1.000000
598_206 64 15 1.000000
598_206 64 16 1.000000
598_206 64 17 1.000000
598_206 64 18 1.000000
598_206 64 19 1.000000
598_206 64 20 1.000000
598_206 64 21 1.000000
598_206 64 22 1.000000
598_206 64 23 1.000000
598_206 64 24 1.000000
598_206 64 25 1.000000
598_206 64 26 1.000000
598_206 64 27 1.000000
598_206 64 28 1.000000
598_206 64 29 1.000000
598_206 64 30 1.000000
598_206 64 31 1.000000
598_206 64 32 1.000000
598_206 64 33 1.000000
598_206 64 34 1.000000
598_206 64 35 1.000000
598_206 64 36 1.000000
598_206 64 37 1.000000
598_206 64 38 1.000000
598_206 64 39 1.000000
598_206 64 40 1.000000
598_206 64 41 1.000000
598_206 64 42 1.000000
598_206 64 43 1.000000
598_206 64 44 1.000000
598_206 64 45 1.000000
598_206 64 46 1.000000
598_206 64 47 1.000000
598_206 64 48 1.000000
598_206 64 49 1.000000
598_206 64 50 1.000000
598_206 64 51 1.000000
598_206 64 52 1.000000
598_206 64 53 1.000000
598_206 64 54 1.000000
598_206 64 55 1.000000
598_206 64 56 1.000000
598_206 64 57 1.000000
598_206 64 58 1.000000
598_206 64 59 1.000000
598_206 64 60 1.000000
598_206 65 0 1.000000
598_206 65 1 1.000000
598_206 65 2 1.000000
598_206 65 3 1.000000
598_206 65 4 1.000000
598_206 65 5 1.000000
598_206 65 6 1.000000
598_206 65 7 1.000000
598_206 65 8 1.000000
598_206 65 9 1.000000
598_206 65 10 1.000000
598_206 65 11 1.000000
598_206 65 12 1.000000
598_206 65 13 1.000000
598_206 65 14 1.000000
598_206 65 15 1.000000
598_206 65 16 1.000000
598_206 65 17 1.000000
598_206 65 18 1.000000
598_206 65 19 1.000000
598_206 65 20 1.000000
598_206 65 21 1.000000
598_206 65 22 1.000000
598_206 65 23 1.000000
598_206 65 24 1.000000
598_206 65 25 1.000000
598_206 65 26 1.000000
598_206 65 27 1.000000
598_206 65 28 1.000000
598_206 65 29 1.000000
598_206 65 30 1.000000
598_206 65 31 1.000000
598_206 65 32 1.000000
598_206 65 33 1.000000
598_206 65 34 1.000000
598_206 65 35 1.000000
598_206 65 36 1.000000
598_206 65 37 1.000000
598_206 65 38 1.000000
598_206 65 39 1.000000
598_206 65 40 1.000000
598_206 65 41 1.000000
598_206 65 42 1.000000
598_206 65 43 1.000000
598_206 65 44 1.000000
598_206 65 45 1.000000
598_206 65 46 1.000000
598_206 65 47 1.000000
598_206 65 48 1.000000
598_206 65 49 1.000000
598_206 65 50 1.000000
598_206 65 51 1.000000
598_206 65 52 1.000000
598_206 65 53 1.000000
598_206 65 54 1.000000
598_206 65 55 1.000000
598_206 65 56 1.000000
598_206 65 57 1.000000
598_206 65 58 1.000000
598_206 65 59 1.000000
598_206 65 60 1.000000
598_206 66 0 1.000000
598_206 66 1 1.000000
598_206 66 2 1.000000
598_206 66 3 1.000000
598_206 66 4 1.000000
598_206 66 5 1.000000
598_206 66 6 1.000000
598_206 66 7 1.000000
598_206 66 8 1.000000
598_206 66 9 1.000000
598_206 66 10 1.000000
598_206 66 11 1.000000
598_206 66 12 1.000000
598_206 66 13 1.000000
598_206 66 14 1.000000
598_206 66 15 1.000000
598_206 66 16 1.000000
598_206 66 17 1.000000
598_206 66 18 1.000000
598_206 66 19 1.000000
598_206 66 20 1.000000
598_206 66 21 1.000000
598_206 66 22 1.000000
598_206 66 23 1.000000
598_206 66 24 1.000000
598_206 66 25 1.000000
598_206 66 26 1.000000
598_206 66 27 1.000000
598_206 66 28 1.000000
598_206 66 29 1.000000
598_206 66 30 1.000000
598_206 66 31 1.000000
598_206 66 32 1.000000
598_206 66 33 1.000000
598_206 66 34 1.000000
598_206 66 35 1.000000
598_206 66 36 1.000000
598_206 66 37 1.000000
598_206 66 38 1.000000
598_206 66 39 1.000000
598_206 66 40 1.000000
598_206 66 41 1.000000
598_206 66 42 1.000000
598_206 66 43 1.000000
598_206 66 44 1.000000
598_206 66 45 1.000000
598_206 66 46 1.000000
598_206 66 47 1.000000
598_206 66 48 1.000000
598_206 66 49 1.000000
598_206 66 50 1.000000
598_206 66 51 1.000000
598_206 66 52 1.000000
598_206 66 53 1.000000
598_206 66 54 1.000000
598_206 66 55 1.000000
598_206 66 56 1.000000
598_206 66 57 1.000000
598_206 66 58 1.000000
598_206 66 59 1.000000
598_206 66 60 1.000000
598_206 67 0 0.000000
598_206 67 1 0.000000
598_206 67 2 0.000000
598_206 67 3 0.000000
598_206 67 4 0.000000
598_206 67 5 0.000000
598_206 67 6 0.000000
598_206 67 7 0.000000
598_206 67 8 0.000000
598_206 67 9 0.000000
598_206 67 10 0.000000
598_206 67 11 0.000000
598_206 67 12 0.000000
598_206 67 13 0.000000
598_206 67 14 0.000000
598_206 67 15 0.000000
598_206 67 16 0.000000
598_206 67 17 0.000000
598_206 67 18 0.000000
598_206 67 19 0.000000
598_206 67 20 0.000000
598_206 67 21 0.000000
598_206 67 22 0.000000
598_206 67 23 0.000000
598_206 67 24 0.000000
598_206 67 25 0.000000
598_206 67 26 0.000000
598_206 67 27 0.000000
598_206 67 28 0.000000
598_206 67 29 0.000000
598_206 67 30 0.000000
598_206 67 31 0.000000
598_206 67 32 0.000000
598_206 67 33 0.000000
598_206 67 34 0.000000
598_206 67 35 0.000000
598_206 67 36 0.000000
598_206 67 37 0.000000
598_206 67 38 0.000000
598_206 67 39 0.000000
598_206 67 40 0.000000
598_206 67 41 0.000000
598_206 67 42 0.000000
598_206 67 43 0.000000
598_206 67 44 0.000000
598_206 67 45 1.000000
598_206 67 46 1.000000
598_206 67 47 1.000000
598_206 67 48 1.000000
598_206 67 49 0.000000
598_206 67 50 0.000000
598_206 67 51 0.000000
598_206 67 52 0.000000
598_206 67 53 0.000000
598_206 67 54 0.000000
598_206 67 55 0.000000
598_206 67 56 0.000000
598_206 67 57 0.000000
598_206 67 58 0.000000
598_206 67 59 0.000000
598_206 67 60 0.000000
601_059 57 0 0.000000
601_059 57 1 0.000000
601_059 57 2 0.000000
601_059 57 3 0.000000
601_059 57 4 0.000000
601_059 57 5 0.000000
601_059 57 6 0.000000
601_059 57 7 0.000000
601_059 57 8 0.000000
601_059 57 9 0.000000
601_059 57 10 0.000000
601_059 57 11 0.000000
601_059 57 12 0.000000
601_059 57 13 0.000000
601_059 57 14 0.000000
601_059 57 15 0.000000
601_059 57 16 0.000000
601_059 57 17 0.000000
601_059 57 18 0.000000
601_059 57 19 0.000000
601_059 57 20 0.000000
601_059 57 21 0.000000
601_059 57 22 0.000000
601_059 57 23 1.000000
601_059 57 24 0.000000
601_059 57 25 0.000000
601_059 57 26 0.000000
601_059 57 27 0.000000
601_059 57 28 0.000000
601_059 57 29 0.000000
601_059 57 30 0.000000
601_059 57 31 0.000000
601_059 57 32 0.000000
601_059 57 33 0.000000
601_059 57 34 0.000000
601_059 57 35 0.000000
601_059 57 36 0.000000
601_059 57 37 0.000000
601_059 57 38 0.000000
601_059 57 39 1.000000
601_059 57 40 0.000000
601_059 57 41 0.000000
601_059 57 42 0.000000
601_059 57 43 0.000000
601_059 57 44 0.000000
601_059 57 45 0.000000
601_059 57 46 0.000000
601_059 57 47 0.000000
601_059 57 48 0.000000
601_059 57 49 0.000000
601_059 57 50 0.000000
601_059 57 51 0.000000
601_059 57 52 0.000000
601_059 57 53 0.000000
601_059 57 54 0.000000
601_059 57 55 1.000000
601_059 57 56 0.000000
601_059 57 57 0.000000
601_059 57 58 0.000000
601_059 57 59 0.000000
601_059 57 60 0.000000
483_059 52 0 1.000000
483_059 52 1 1.000000
483_059 52 2 1.000000
483_059 52 3 1.000000
483_059 52 4 1.000000
483_059 52 5 1.000000
483_059 52 6 1.000000
483_059 52 7 1.000000
483_059 52 8 1.000000
483_059 52 9 1.000000
483_059 52 10 1.000000
483_059 52 11 1.000000
483_059 52 12 1.000000
483_059 52 13 1.000000
483_059 52 14 1.000000
483_059 52 15 1.000000
483_059 52 16 1.000000
483_059 52 17 1.000000
483_059 52 18 1.000000
483_059 52 19 1.000000
483_059 52 20 1.000000
483_059 52 21 1.000000
483_059 52 22 1.000000
483_059 52 23 1.000000
483_059 52 24 1.000000
483_059 52 25 1.000000
483_059 52 26 1.000000
483_059 52 27 1.000000
483_059 52 28 1.000000
483_059 52 29 1.000000
483_059 52 30 1.000000
483_059 52 31 1.000000
483_059 52 32 1.000000
483_059 52 33 1.000000
483_059 52 34 1.000000
483_059 52 35 1.000000
483_059 52 36 1.000000
483_059 52 37 1.000000
483_059 52 38 1.000000
483_059 52 39 1.000000
483_059 52 40 1.000000
483_059 52 41 1.000000
483_059 52 42 1.000000
483_059 52 43 1.000000
483_059 52 44 1.000000
483_059 52 45 1.000000
483_059 52 46 1.000000
483_059 52 47 1.000000
483_059 52 48 1.000000
483_059 52 49 1.000000
483_059 52 50 1.000000
483_059 52 51 1.000000
483_059 52 52 1.000000
483_059 52 53 1.000000
483_059 52 54 1.000000
483_059 52 55 1.000000
483_059 52 56 1.000000
483_059 52 57 1.000000
483_059 52 58 1.000000
483_059 52 59 1.000000
483_059 52 60 1.000000
483_059 53 0 1.000000
483_059 53 1 1.000000
483_059 53 2 1.000000
483_059 53 3 1.000000
483_059 53 4 1.000000
483_059 53 5 1.000000
483_059 53 6 1.000000
483_059 53 7 1.000000
483_059 53 8 1.000000
483_059 53 9 1.000000
483_059 53 10 1.000000
483_059 53 11 1.000000
483_059 53 12 1.000000
483_059 53 13 1.000000
483_059 53 14 1.000000
483_059 53 15 1.000000
483_059 53 16 1.000000
483_059 53 17 1.000000
483_059 53 18 1.000000
483_059 53 19 1.000000
483_059 53 20 1.000000
483_059 53 21 1.000000
483_059 53 22 1.000000
483_059 53 23 1.000000
483_059 53 24 1.000000
483_059 53 25 1.000000
483_059 53 26 1.000000
483_059 53 27 1.000000
483_059 53 28 1.000000
483_059 53 29 1.000000
483_059 53 30 1.000000
483_059 53 31 1.000000
483_059 53 32 1.000000
483_059 53 33 1.000000
483_059 53 34 1.000000
483_059 53 35 1.000000
483_059 53 36 1.000000
483_059 53 37 1.000000
483_059 53 38 1.000000
483_059 53 39 1.000000
483_059 53 40 1.000000
483_059 53 41 1.000000
483_059 53 42 1.000000
483_059 53 43 1.000000
483_059 53 44 1.000000
483_059 53 45 1.000000
483_059 53 46 1.000000
483_059 53 47 1.000000
483_059 53 48 1.000000
483_059 53 49 1.000000
483_059 53 50 1.000000
483_059 53 51 1.000000
483_059 53 52 1.000000
483_059 53 53 1.000000
483_059 53 54 1.000000
483_059 53 55 1.000000
483_059 53 56 1.000000
483_059 53 57 1.000000
483_059 53 58 1.000000
483_059 53 59 1.000000
483_059 53 60 1.000000
483_059 54 0 1.000000
483_059 54 1 1.000000
483_059 54 2 1.000000
483_059 54 3 1.000000
483_059 54 4 1.000000
483_059 54 5 1.000000
483_059 54 6 1.000000
483_059 54 7 1.000000
483_059 54 8 1.000000
483_059 54 9 1.000000
483_059 54 10 1.000000
483_059 54 11 1.000000
483_059 54 12 1.000000
483_059 54 13 1.000000
483_059 54 14 1.000000
483_059 54 15 1.000000
483_059 54 16 1.000000
483_059 54 17 1.000000
483_059 54 18 1.000000
483_059 54 19 1.000000
483_059 54 20 1.000000
483_059 54 21 1.000000
483_059 54 22 1.000000
483_059 54 23 1.000000
483_059 54 24 1.000000
483_059 54 25 1.000000
483_059 54 26 1.000000
483_059 54 27 1.000000
483_059 54 28 1.000000
483_059 54 29 1.000000
483_059 54 30 1.000000
483_059 54 31 1.000000
483_059 54 32 1.000000
483_059 54 33 1.000000
483_059 54 34 1.000000
483_059 54 35 1.000000
483_059 54 36 1.000000
483_059 54 37 1.000000
483_059 54 38 1.000000
483_059 54 39 1.000000
483_059 54 40 1.000000
483_059 54 41 1.000000
483_059 54 42 1.000000
483_059 54 43 1.000000
483_059 54 44 1.000000
483_059 54 45 1.000000
483_059 54 46 1.000000
483_059 54 47 1.000000
483_059 54 48 1.000000
483_059 54 49 1.000000
483_059 54 50 1.000000
483_059 54 51 1.000000
483_059 54 52 1.000000
483_059 54 53 1.000000
483_059 54 54 1.000000
483_059 54 55 1.000000
483_059 54 56 1.000000
483_059 54 57 1.000000
483_059 54 58 1.000000
483_059 54 59 1.000000
483_059 54 60 1.000000
483_059 55 0 1.000000
483_059 55 1 1.000000
483_059 55 2 1.000000
483_059 55 3 1.000000
483_059 55 4 1.000000
483_059 55 5 1.000000
483_059 55 6 1.000000
483_059 55 7 1.000000
483_059 55 8 1.000000
483_059 55 9 1.000000
483_059 55 10 1.000000
483_059 55 11 1.000000
483_059 55 12 1.000000
483_059 55 13 1.000000
483_059 55 14 1.000000
483_059 55 15 1.000000
483_059 55 16 1.000000
483_059 55 17 1.000000
483_059 55 18 1.000000
483_059 55 19 1.000000
483_059 55 20 1.000000
483_059 55 21 1.000000
483_059 55 22 1.000000
483_059 55 23 1.000000
483_059 55 24 1.000000
483_059 55 25 1.000000
483_059 55 26 1.000000
483_059 55 27 1.000000
483_059 55 28 1.000000
483_059 55 29 1.000000
483_059 55 30 1.000000
483_059 55 31 1.000000
483_059 55 32 1.000000
483_059 55 33 1.000000
483_059 55 34 1.000000
483_059 55 35 1.000000
483_059 55 36 1.000000
483_059 55 37 1.000000
483_059 55 38 1.000000
483_059 55 39 1.000000
483_059 55 40 1.000000
483_059 55 41 1.000000
483_059 55 42 1.000000
483_059 55 43 1.000000
483_059 55 44 1.000000
483_059 55 45 1.000000
483_059 55 46 1.000000
483_059 55 47 1.000000
483_059 55 48 1.000000
483_059 55 49 1.000000
483_059 55 50 1.000000
483_059 55 51 1.000000
483_059 55 52 1.000000
483_059 55 53 1.000000
483_059 55 54 1.000000
483_059 55 55 1.000000
483_059 55 56 1.000000
483_059 55 57 1.000000
483_059 55 58 1.000000
483_059 55 59 1.000000
483_059 55 60 1.000000
483_059 56 0 1.000000
483_059 56 1 1.000000
483_059 56 2 1.000000
483_059 56 3 1.000000
483_059 56 4 1.000000
483_059 56 5 1.000000
483_059 56 6 1.000000
483_059 56 7 1.000000
483_059 56 8 1.000000
483_059 56 9 1.000000
483_059 56 10 1.000000
483_059 56 11 1.000000
483_059 56 12 1.000000
483_059 56 13 1.000000
483_059 56 14 1.000000
483_059 56 15 1.000000
483_059 56 16 1.000000
483_059 56 17 1.000000
483_059 56 18 1.000000
483_059 56 19 1.000000
483_059 56 20 1.000000
483_059 56 21 1.000000
483_059 56 22 1.000000
483_059 56 23 1.000000
483_059 56 24 1.000000
483_059 56 25 1.000000
483_059 56 26 1.000000
483_059 56 27 1.000000
483_059 56 28 1.000000
483_059 56 29 1.000000
483_059 56 30 1.000000
483_059 56 31 1.000000
483_059 56 32 1.000000
483_059 56 33 1.000000
483_059 56 34 1.000000
483_059 56 35 1.000000
483_059 56 36 1.000000
483_059 56 37 1.000000
483_059 56 38 1.000000
483_059 56 39 1.000000
483_059 56 40 1.000000
483_059 56 41 1.000000
483_059 56 42 1.000000
483_059 56 43 1.000000
483_059 56 44 1.000000
483_059 56 45 1.000000
483_059 56 46 1.000000
483_059 56 47 1.000000
483_059 56 48 1.000000
483_059 56 49 1.000000
483_059 56 50 1.000000
483_059 56 51 1.000000
483_059 56 52 1.000000
483_059 56 53 1.000000
483_059 56 54 1.000000
483_059 56 55 1.000000
483_059 56 56 1.000000
483_059 56 57 1.000000
483_059 56 58 1.000000
483_059 56 59 1.000000
483_059 56 60 1.000000
483_059 57 0 1.000000
483_059 57 1 1.000000
483_059 57 2 1.000000
483_059 57 3 1.000000
483_059 57 4 1.000000
483_059 57 5 1.000000
483_059 57 6 1.000000
483_059 57 7 1.000000
483_059 57 8 1.000000
483_059 57 9 1.000000
483_059 57 10 1.000000
483_059 57 11 1.000000
483_059 57 12 1.000000
483_059 57 13 1.000000
483_059 57 14 1.000000
483_059 57 15 1.000000
483_059 57 16 1.000000
483_059 57 17 1.000000
483_059 57 18 1.000000
483_059 57 19 1.000000
483_059 57 20 1.000000
483_059 57 21 1.000000
483_059 57 22 1.000000
483_059 57 23 1.000000
483_059 57 24 1.000000
483_059 57 25 1.000000
483_059 57 26 1.000000
483_059 57 27 1.000000
483_059 57 28 1.000000
483_059 57 29 1.000000
483_059 57 30 1.000000
483_059 57 31 1.000000
483_059 57 32 1.000000
483_059 57 33 1.000000
483_059 57 34 1.000000
483_059 57 35 1.000000
483_059 57 36 1.000000
483_059 57 37 1.000000
483_059 57 38 1.000000
483_059 57 39 1.000000
483_059 57 40 1.000000
483_059 57 41 1.000000
483_059 57 42 1.000000
483_059 57 43 1.000000
483_059 57 44 1.000000
483_059 57 45 1.000000
483_059 57 46 1.000000
483_059 57 47 1.000000
483_059 57 48 1.000000
483_059 57 49 1.000000
483_059 57 50 1.000000
483_059 57 51 1.000000
483_059 57 52 1.000000
483_059 57 53 1.000000
483_059 57 54 1.000000
483_059 57 55 1.000000
483_059 57 56 1.000000
483_059 57 57 1.000000
483_059 57 58 1.000000
483_059 57 59 1.000000
483_059 57 60 1.000000
483_059 58 0 1.000000
483_059 58 1 1.000000
483_059 58 2 1.000000
483_059 58 3 1.000000
483_059 58 4 1.000000
483_059 58 5 1.000000
483_059 58 6 1.000000
483_059 58 7 1.000000
483_059 58 8 1.000000
483_059 58 9 1.000000
483_059 58 10 1.000000
483_059 58 11 1.000000
483_059 58 12 1.000000
483_059 58 13 1.000000
483_059 58 14 1.000000
483_059 58 15 1.000000
483_059 58 16 1.000000
483_059 58 17 1.000000
483_059 58 18 1.000000
483_059 58 19 1.000000
483_059 58 20 1.000000
483_059 58 21 1.000000
483_059 58 22 1.000000
483_059 58 23 1.000000
483_059 58 24 1.000000
483_059 58 25 1.000000
483_059 58 26 1.000000
483_059 58 27 1.000000
483_059 58 28 1.000000
483_059 58 29 1.000000
483_059 58 30 1.000000
483_059 58 31 1.000000
483_059 58 32 1.000000
483_059 58 33 1.000000
483_059 58 34 1.000000
483_059 58 35 1.000000
483_059 58 36 1.000000
483_059 58 37 1.000000
483_059 58 38 1.000000
483_059 58 39 1.000000
483_059 58 40 1.000000
483_059 58 41 1.000000
483_059 58 42 1.000000
483_059 58 43 1.000000
483_059 58 44 1.000000
483_059 58 45 1.000000
483_059 58 46 1.000000
483_059 58 47 1.000000
483_059 58 48 1.000000
483_059 58 49 1.000000
483_059 58 50 1.000000
483_059 58 51 1.000000
483_059 58 52 1.000000
483_059 58 53 1.000000
483_059 58 54 1.000000
483_059 58 55 1.000000
483_059 58 56 1.000000
483_059 58 57 1.000000
483_059 58 58 1.000000
483_059 58 59 1.000000
483_059 58 60 1.000000
496_059 57 0 0.000000
496_059 57 1 0.000000
496_059 57 2 0.000000
496_059 57 3 0.000000
496_059 57 4 0.000000
496_059 57 5 0.000000
496_059 57 6 0.000000
496_059 57 7 0.000000
496_059 57 8 0.000000
496_059 57 9 0.000000
496_059 57 10 0.000000
496_059 57 11 0.000000
496_059 57 12 0.000000
496_059 57 13 0.000000
496_059 57 14 0.000000
496_059 57 15 0.000000
496_059 57 16 0.000000
496_059 57 17 0.000000
496_059 57 18 0.000000
496_059 57 19 0.000000
496_059 57 20 0.000000
496_059 57 21 0.000000
496_059 57 22 0.000000
496_059 57 23 1.000000
496_059 57 24 0.000000
496_059 57 25 0.000000
496_059 57 26 0.000000
496_059 57 27 0.000000
496_059 57 28 0.000000
496_059 57 29 0.000000
496_059 57 30 0.000000
496_059 57 31 0.000000
496_059 57 32 0.000000
496_059 57 33 0.000000
496_059 57 34 0.000000
496_059 57 35 0.000000
496_059 57 36 0.000000
496_059 57 37 0.000000
496_059 57 38 0.000000
496_059 57 39 1.000000
496_059 57 40 0.000000
496_059 57 41 0.000000
496_059 57 42 0.000000
496_059 57 43 0.000000
496_059 57 44 0.000000
496_059 57 45 0.000000
496_059 57 46 0.000000
496_059 57 47 0.000000
496_059 57 48 0.000000
496_059 57 49 0.000000
496_059 57 50 0.000000
496_059 57 51 0.000000
496_059 57 52 0.000000
496_059 57 53 0.000000
496_059 57 54 0.000000
496_059 57 55 1.000000
496_059 57 56 0.000000
496_059 57 57 0.000000
496_059 57 58 0.000000
496_059 57 59 0.000000
496_059 57 60 0.000000
659_119 57 0 0.000000
659_119 57 1 0.000000
659_119 57 2 0.000000
659_119 57 3 0.000000
659_119 57 4 0.000000
659_119 57 5 0.000000
659_119 57 6 0.000000
659_119 57 7 0.000000
659_119 57 8 0.000000
659_119 57 9 0.000000
659_119 57 10 0.000000
659_119 57 11 0.000000
659_119 57 12 0.000000
659_119 57 13 0.000000
659_119 57 14 0.000000
659_119 57 15 0.000000
659_119 57 16 0.000000
659_119 57 17 0.000000
659_119 57 18 0.000000
659_119 57 19 0.000000
659_119 57 20 0.000000
659_119 57 21 0.000000
659_119 57 22 0.000000
659_119 57 23 1.000000
659_119 57 24 0.000000
659_119 57 25 0.000000
659_119 57 26 0.000000
659_119 57 27 0.000000
659_119 57 28 0.000000
659_119 57 29 0.000000
659_119 57 30 0.000000
659_119 57 31 0.000000
659_119 57 32 0.000000
659_119 57 33 0.000000
659_119 57 34 0.000000
659_119 57 35 0.000000
659_119 57 36 0.000000
659_119 57 37 0.000000
659_119 57 38 0.000000
659_119 57 39 1.000000
659_119 57 40 0.000000
659_119 57 41 0.000000
659_119 57 42 0.000000
659_119 57 43 0.000000
659_119 57 44 0.000000
659_119 57 45 0.000000
659_119 57 46 0.000000
659_119 57 47 0.000000
659_119 57 48 0.000000
659_119 57 49 0.000000
659_119 57 50 0.000000
659_119 57 51 0.000000
659_119 57 52 0.000000
659_119 57 53 0.000000
659_119 57 54 0.000000
659_119 57 55 1.000000
659_119 57 56 0.000000
659_119 57 57 0.000000
659_119 57 58 0.000000
659_119 57 59 0.000000
659_119 57 60 0.000000
206_059 52 0 1.000000
206_059 52 1 1.000000
206_059 52 2 1.000000
206_059 52 3 1.000000
206_059 52 4 1.000000
206_059 52 5 1.000000
206_059 52 6 1.000000
206_059 52 7 1.000000
206_059 52 8 1.000000
206_059 52 9 1.000000
206_059 52 10 1.000000
206_059 52 11 1.000000
206_059 52 12 1.000000
206_059 52 13 1.000000
206_059 52 14 1.000000
206_059 52 15 1.000000
206_059 52 16 1.000000
206_059 52 17 1.000000
206_059 52 18 1.000000
206_059 52 19 1.000000
206_059 52 20 1.000000
206_059 52 21 1.000000
206_059 52 22 1.000000
206_059 52 23 1.000000
206_059 52 24 1.000000
206_059 52 25 1.000000
206_059 52 26 1.000000
206_059 52 27 1.000000
206_059 52 28 1.000000
206_059 52 29 1.000000
206_059 52 30 1.000000
206_059 52 31 1.000000
206_059 52 32 1.000000
206_059 52 33 1.000000
206_059 52 34 1.000000
206_059 52 35 1.000000
206_059 52 36 1.000000
206_059 52 37 1.000000
206_059 52 38 1.000000
206_059 52 39 1.000000
206_059 52 40 1.000000
206_059 52 41 1.000000
206_059 52 42 1.000000
206_059 52 43 1.000000
206_059 52 44 1.000000
206_059 52 45 1.000000
206_059 52 46 1.000000
206_059 52 47 1.000000
206_059 52 48 1.000000
206_059 52 49 1.000000
206_059 52 50 1.000000
206_059 52 51 1.000000
206_059 52 52 1.000000
206_059 52 53 1.000000
206_059 52 54 1.000000
206_059 52 55 1.000000
206_059 52 56 1.000000
206_059 52 57 1.000000
206_059 52 58 1.000000
206_059 52 59 1.000000
206_059 52 60 1.000000
206_059 53 0 1.000000
206_059 53 1 1.000000
206_059 53 2 1.000000
206_059 53 3 1.000000
206_059 53 4 1.000000
206_059 53 5 1.000000
206_059 53 6 1.000000
206_059 53 7 1.000000
206_059 53 8 1.000000
206_059 53 9 1.000000
206_059 53 10 1.000000
206_059 53 11 1.000000
206_059 53 12 1.000000
206_059 53 13 1.000000
206_059 53 14 1.000000
206_059 53 15 1.000000
206_059 53 16 1.000000
206_059 53 17 1.000000
206_059 53 18 1.000000
206_059 53 19 1.000000
206_059 53 20 1.000000
206_059 53 21 1.000000
206_059 53 22 1.000000
206_059 53 23 1.000000
206_059 53 24 1.000000
206_059 53 25 1.000000
206_059 53 26 1.000000
206_059 53 27 1.000000
206_059 53 28 1.000000
206_059 53 29 1.000000
206_059 53 30 1.000000
206_059 53 31 1.000000
206_059 53 32 1.000000
206_059 53 33 1.000000
206_059 53 34 1.000000
206_059 53 35 1.000000
206_059 53 36 1.000000
206_059 53 37 1.000000
206_059 53 38 1.000000
206_059 53 39 1.000000
206_059 53 40 1.000000
206_059 53 41 1.000000
206_059 53 42 1.000000
206_059 53 43 1.000000
206_059 53 44 1.000000
206_059 53 45 1.000000
206_059 53 46 1.000000
206_059 53 47 1.000000
206_059 53 48 1.000000
206_059 53 49 1.000000
206_059 53 50 1.000000
206_059 53 51 1.000000
206_059 53 52 1.000000
206_059 53 53 1.000000
206_059 53 54 1.000000
206_059 53 55 1.000000
206_059 53 56 1.000000
206_059 53 57 1.000000
206_059 53 58 1.000000
206_059 53 59 1.000000
206_059 53 60 1.000000
206_059 54 0 1.000000
206_059 54 1 1.000000
206_059 54 2 1.000000
206_059 54 3 1.000000
206_059 54 4 1.000000
206_059 54 5 1.000000
206_059 54 6 1.000000
206_059 54 7 1.000000
206_059 54 8 1.000000
206_059 54 9 1.000000
206_059 54 10 1.000000
206_059 54 11 1.000000
206_059 54 12 1.000000
206_059 54 13 1.000000
206_059 54 14 1.000000
206_059 54 15 1.000000
206_059 54 16 1.000000
206_059 54 17 1.000000
206_059 54 18 1.000000
206_059 54 19 1.000000
206_059 54 20 1.000000
206_059 54 21 1.000000
206_059 54 22 1.000000
206_059 54 23 1.000000
206_059 54 24 1.000000
206_059 54 25 1.000000
206_059 54 26 1.000000
206_059 54 27 1.000000
206_059 54 28 1.000000
206_059 54 29 1.000000
206_059 54 30 1.000000
206_059 54 31 1.000000
206_059 54 32 1.000000
206_059 54 33 1.000000
206_059 54 34 1.000000
206_059 54 35 1.000000
206_059 54 36 1.000000
206_059 54 37 1.000000
206_059 54 38 1.000000
206_059 54 39 1.000000
206_059 54 40 1.000000
206_059 54 41 1.000000
206_059 54 42 1.000000
206_059 54 43 1.000000
206_059 54 44 1.000000
206_059 54 45 1.000000
206_059 54 46 1.000000
206_059 54 47 1.000000
206_059 54 48 1.000000
206_059 54 49 1.000000
206_059 54 50 1.000000
206_059 54 51 1.000000
206_059 54 52 1.000000
206_059 54 53 1.000000
206_059 54 54 1.000000
206_059 54 55 1.000000
206_059 54 56 1.000000
206_059 54 57 1.000000
206_059 54 58 1.000000
206_059 54 59 1.000000
206_059 54 60 1.000000
206_059 55 0 1.000000
206_059 55 1 1.000000
206_059 55 2 1.000000
206_059 55 3 1.000000
206_059 55 4 1.000000
206_059 55 5 1.000000
206_059 55 6 1.000000
206_059 55 7 1.000000
206_059 55 8 1.000000
206_059 55 9 1.000000
206_059 55 10 1.000000
206_059 55 11 1.000000
206_059 55 12 1.000000
206_059 55 13 1.000000
206_059 55 14 1.000000
206_059 55 15 1.000000
206_059 55 16 1.000000
206_059 55 17 1.000000
206_059 55 18 1.000000
206_059 55 19 1.000000
206_059 55 20 1.000000
206_059 55 21 1.000000
206_059 55 22 1.000000
206_059 55 23 1.000000
206_059 55 24 1.000000
206_059 55 25 1.000000
206_059 55 26 1.000000
206_059 55 27 1.000000
206_059 55 28 1.000000
206_059 55 29 1.000000
206_059 55 30 1.000000
206_059 55 31 1.000000
206_059 55 32 1.000000
206_059 55 33 1.000000
206_059 55 34 1.000000
206_059 55 35 1.000000
206_059 55 36 1.000000
206_059 55 37 1.000000
206_059 55 38 1.000000
206_059 55 39 1.000000
206_059 55 40 1.000000
206_059 55 41 1.000000
206_059 55 42 1.000000
206_059 55 43 1.000000
206_059 55 44 1.000000
206_059 55 45 1.000000
206_059 55 46 1.000000
206_059 55 47 1.000000
206_059 55 48 1.000000
206_059 55 49 1.000000
206_059 55 50 1.000000
206_059 55 51 1.000000
206_059 55 52 1.000000
206_059 55 53 1.000000
206_059 55 54 1.000000
206_059 55 55 1.000000
206_059 55 56 1.000000
206_059 55 57 1.000000
206_059 55 58 1.000000
206_059 55 59 1.000000
206_059 55 60 1.000000
206_059 56 0 1.000000
206_059 56 1 1.000000
206_059 56 2 1.000000
206_059 56 3 1.000000
206_059 56 4 1.000000
206_059 56 5 1.000000
206_059 56 6 1.000000
206_059 56 7 1.000000
206_059 56 8 1.000000
206_059 56 9 1.000000
206_059 56 10 1.000000
206_059 56 11 1.000000
206_059 56 12 1.000000
206_059 56 13 1.000000
206_059 56 14 1.000000
206_059 56 15 1.000000
206_059 56 16 1.000000
206_059 56 17 1.000000
206_059 56 18 1.000000
206_059 56 19 1.000000
206_059 56 20 1.000000
206_059 56 21 1.000000
206_059 56 22 1.000000
206_059 56 23 1.000000
206_059 56 24 1.000000
206_059 56 25 1.000000
206_059 56 26 1.000000
206_059 56 27 1.000000
206_059 56 28 1.000000
206_059 56 29 1.000000
206_059 56 30 1.000000
206_059 56 31 1.000000
206_059 56 32 1.000000
206_059 56 33 1.000000
206_059 56 34 1.000000
206_059 56 35 1.000000
206_059 56 36 1.000000
206_059 56 37 1.000000
206_059 56 38 1.000000
206_059 56 39 1.000000
206_059 56 40 1.000000
206_059 56 41 1.000000
206_059 56 42 1.000000
206_059 56 43 1.000000
206_059 56 44 1.000000
206_059 56 45 1.000000
206_059 56 46 1.000000
206_059 56 47 1.000000
206_059 56 48 1.000000
206_059 56 49 1.000000
206_059 56 50 1.000000
206_059 56 51 1.000000
206_059 56 52 1.000000
206_059 56 53 1.000000
206_059 56 54 1.000000
206_059 56 55 1.000000
206_059 56 56 1.000000
206_059 56 57 1.000000
206_059 56 58 1.000000
206_059 56 59 1.000000
206_059 56 60 1.000000
206_059 57 0 1.000000
206_059 57 1 1.000000
206_059 57 2 1.000000
206_059 57 3 1.000000
206_059 57 4 1.000000
206_059 57 5 1.000000
206_059 57 6 1.000000
206_059 57 7 1.000000
206_059 57 8 1.000000
206_059 57 9 1.000000
206_059 57 10 1.000000
206_059 57 11 1.000000
206_059 57 12 1.000000
206_059 57 13 1.000000
206_059 57 14 1.000000
206_059 57 15 1.000000
206_059 57 16 1.000000
206_059 57 17 1.000000
206_059 57 18 1.000000
206_059 57 19 1.000000
206_059 57 20 1.000000
206_059 57 21 1.000000
206_059 57 22 1.000000
206_059 57 23 1.000000
206_059 57 24 1.000000
206_059 57 25 1.000000
206_059 57 26 1.000000
206_059 57 27 1.000000
206_059 57 28 1.000000
206_059 57 29 1.000000
206_059 57 30 1.000000
206_059 57 31 1.000000
206_059 57 32 1.000000
206_059 57 33 1.000000
206_059 57 34 1.000000
206_059 57 35 1.000000
206_059 57 36 1.000000
206_059 57 37 1.000000
206_059 57 38 1.000000
206_059 57 39 1.000000
206_059 57 40 1.000000
206_059 57 41 1.000000
206_059 57 42 1.000000
206_059 57 43 1.000000
206_059 57 44 1.000000
206_059 57 45 1.000000
206_059 57 46 1.000000
206_059 57 47 1.000000
206_059 57 48 1.000000
206_059 57 49 1.000000
206_059 57 50 1.000000
206_059 57 51 1.000000
206_059 57 52 1.000000
206_059 57 53 1.000000
206_059 57 54 1.000000
206_059 57 55 1.000000
206_059 57 56 1.000000
206_059 57 57 1.000000
206_059 57 58 1.000000
206_059 57 59 1.000000
206_059 57 60 1.000000
206_059 58 0 1.000000
206_059 58 1 1.000000
206_059 58 2 1.000000
206_059 58 3 1.000000
206_059 58 4 1.000000
206_059 58 5 1.000000
206_059 58 6 1.000000
206_059 58 7 1.000000
206_059 58 8 1.000000
206_059 58 9 1.000000
206_059 58 10 1.000000
206_059 58 11 1.000000
206_059 58 12 1.000000
206_059 58 13 1.000000
206_059 58 14 1.000000
206_059 58 15 1.000000
206_059 58 16 1.000000
206_059 58 17 1.000000
206_059 58 18 1.000000
206_059 58 19 1.000000
206_059 58 20 1.000000
206_059 58 21 1.000000
206_059 58 22 1.000000
206_059 58 23 1.000000
206_059 58 24 1.000000
206_059 58 25 1.000000
206_059 58 26 1.000000
206_059 58 27 1.000000
206_059 58 28 1.000000
206_059 58 29 1.000000
206_059 58 30 1.000000
206_059 58 31 1.000000
206_059 58 32 1.000000
206_059 58 33 1.000000
206_059 58 34 1.000000
206_059 58 35 1.000000
206_059 58 36 1.000000
206_059 58 37 1.000000
206_059 58 38 1.000000
206_059 58 39 1.000000
206_059 58 40 1.000000
206_059 58 41 1.000000
206_059 58 42 1.000000
206_059 58 43 1.000000
206_059 58 44 1.000000
206_059 58 45 1.000000
206_059 58 46 1.000000
206_059 58 47 1.000000
206_059 58 48 1.000000
206_059 58 49 1.000000
206_059 58 50 1.000000
206_059 58 51 1.000000
206_059 58 52 1.000000
206_059 58 53 1.000000
206_059 58 54 1.000000
206_059 58 55 1.000000
206_059 58 56 1.000000
206_059 58 57 1.000000
206_059 58 58 1.000000
206_059 58 59 1.000000
206_059 58 60 1.000000
146_119 15 0 0.000000
146_119 15 1 0.000000
146_119 15 2 0.000000
146_119 15 3 0.000000
146_119 15 4 0.000000
146_119 15 5 0.000000
146_119 15 6 0.000000
146_119 15 7 0.000000
146_119 15 8 0.000000
146_119 15 9 0.000000
146_119 15 10 0.000000
146_119 15 11 0.000000
146_119 15 12 0.000000
146_119 15 13 0.000000
146_119 15 14 0.000000
146_119 15 15 0.000000
146_119 15 16 0.000000
146_119 15 17 0.000000
146_119 15 18 0.000000
146_119 15 19 0.000000
146_119 15 20 0.000000
146_119 15 21 0.000000
146_119 15 22 0.000000
146_119 15 23 0.000000
146_119 15 24 0.000000
146_119 15 25 0.000000
146_119 15 26 0.000000
146_119 15 27 0.000000
146_119 15 28 0.000000
146_119 15 29 0.000000
146_119 15 30 0.000000
146_119 15 31 0.000000
146_119 15 32 1.000000
146_119 15 33 0.000000
146_119 15 34 0.000000
146_119 15 35 0.000000
146_119 15 36 1.000000
146_119 15 37 0.000000
146_119 15 38 0.000000
146_119 15 39 0.000000
146_119 15 40 1.000000
146_119 15 41 0.000000
146_119 15 42 0.000000
146_119 15 43 0.000000
146_119 15 44 1.000000
146_119 15 45 0.000000
146_119 15 46 0.000000
146_119 15 47 0.000000
146_119 15 48 0.000000
146_119 15 49 0.000000
146_119 15 50 0.000000
146_119 15 51 0.000000
146_119 15 52 0.000000
146_119 15 53 0.000000
146_119 15 54 0.000000
146_119 15 55 0.000000
146_119 15 56 0.000000
146_119 15 57 0.000000
146_119 15 58 0.000000
146_119 15 59 0.000000
146_119 15 60 0.000000
32_119 0 0 1.000000
32_119 0 1 1.000000
32_119 0 2 1.000000
32_119 0 3 1.000000
32_119 0 4 1.000000
32_119 0 5 1.000000
32_119 0 6 1.000000
32_119 0 7 1.000000
32_119 0 8 1.000000
32_119 0 9 1.000000
32_119 0 10 1.000000
32_119 0 11 1.000000
32_119 0 12 1.000000
32_119 0 13 1.000000
32_119 0 14 1.000000
32_119 0 15 1.000000
32_119 0 16 1.000000
32_119 0 17 1.000000
32_119 0 18 1.000000
32_119 0 19 1.000000
32_119 0 20 1.000000
32_119 0 21 1.000000
32_119 0 22 1.000000
32_119 0 23 1.000000
32_119 0 24 1.000000
32_119 0 25 1.000000
32_119 0 26 1.000000
32_119 0 27 1.000000
32_119 0 28 1.000000
32_119 0 29 1.000000
32_119 0 30 1.000000
32_119 0 31 1.000000
32_119 0 32 1.000000
32_119 0 33 1.000000
32_119 0 34 1.000000
32_119 0 35 1.000000
32_119 0 36 1.000000
32_119 0 37 1.000000
32_119 0 38 1.000000
32_119 0 39 1.000000
32_119 0 40 1.000000
32_119 0 41 1.000000
32_119 0 42 1.000000
32_119 0 43 1.000000
32_119 0 44 1.000000
32_119 0 45 1.000000
32_119 0 46 1.000000
32_119 0 47 1.000000
32_119 0 48 1.000000
32_119 0 49 1.000000
32_119 0 50 1.000000
32_119 0 51 1.000000
32_119 0 52 1.000000
32_119 0 53 1.000000
32_119 0 54 1.000000
32_119 0 55 1.000000
32_119 0 56 1.000000
32_119 0 57 1.000000
32_119 0 58 1.000000
32_119 0 59 1.000000
32_119 0 60 1.000000
32_119 1 0 1.000000
32_119 1 1 1.000000
32_119 1 2 1.000000
32_119 1 3 1.000000
32_119 1 4 1.000000
32_119 1 5 1.000000
32_119 1 6 1.000000
32_119 1 7 1.000000
32_119 1 8 1.000000
32_119 1 9 1.000000
32_119 1 10 1.000000
32_119 1 11 1.000000
32_119 1 12 1.000000
32_119 1 13 1.000000
32_119 1 14 1.000000
32_119 1 15 1.000000
32_119 1 16 1.000000
32_119 1 17 1.000000
32_119 1 18 1.000000
32_119 1 19 1.000000
32_119 1 20 1.000000
32_119 1 21 1.000000
32_119 1 22 1.000000
32_119 1 23 1.000000
32_119 1 24 1.000000
32_119 1 25 1.000000
32_119 1 26 1.000000
32_119 1 27 1.000000
32_119 1 28 1.000000
32_119 1 29 1.000000
32_119 1 30 1.000000
32_119 1 31 1.000000
32_119 1 32 1.000000
32_119 1 33 1.000000
32_119 1 34 1.000000
32_119 1 35 1.000000
32_119 1 36 1.000000
32_119 1 37 1.000000
32_119 1 38 1.000000
32_119 1 39 1.000000
32_119 1 40 1.000000
32_119 1 41 1.000000
32_119 1 42 1.000000
32_119 1 43 1.000000
32_119 1 44 1.000000
32_119 1 45 1.000000
32_119 1 46 1.000000
32_119 1 47 1.000000
32_119 1 48 1.000000
32_119 1 49 1.000000
32_119 1 50 1.000000
32_119 1 51 1.000000
32_119 1 52 1.000000
32_119 1 53 1.000000
32_119 1 54 1.000000
32_119 1 55 1.000000
32_119 1 56 1.000000
32_119 1 57 1.000000
32_119 1 58 1.000000
32_119 1 59 1.000000
32_119 1 60 1.000000
32_119 11 0 0.000000
32_119 11 1 0.000000
32_119 11 2 0.000000
32_119 11 3 0.000000
32_119 11 4 0.000000
32_119 11 5 0.000000
32_119 11 6 0.000000
32_119 11 7 1.000000
32_119 11 8 0.000000
32_119 11 9 0.000000
32_119 11 10 0.000000
32_119 11 11 0.000000
32_119 11 12 0.000000
32_119 11 13 0.000000
32_119 11 14 0.000000
32_119 11 15 0.000000
32_119 11 16 0.000000
32_119 11 17 0.000000
32_119 11 18 0.000000
32_119 11 19 0.000000
32_119 11 20 1.000000
32_119 11 21 0.000000
32_119 11 22 0.000000
32_119 11 23 0.000000
32_119 11 24 0.000000
32_119 11 25 0.000000
32_119 11 26 0.000000
32_119 11 27 0.000000
32_119 11 28 0.000000
32_119 11 29 0.000000
32_119 11 30 0.000000
32_119 11 31 0.000000
32_119 11 32 0.000000
32_119 11 33 0.000000
32_119 11 34 0.000000
32_119 11 35 0.000000
32_119 11 36 1.000000
32_119 11 37 0.000000
32_119 11 38 0.000000
32_119 11 39 0.000000
32_119 11 40 0.000000
32_119 11 41 0.000000
32_119 11 42 0.000000
32_119 11 43 0.000000
32_119 11 44 0.000000
32_119 11 45 0.000000
32_119 11 46 0.000000
32_119 11 47 0.000000
32_119 11 48 0.000000
32_119 11 49 0.000000
32_119 11 50 0.000000
32_119 11 51 0.000000
32_119 11 52 1.000000
32_119 11 53 0.000000
32_119 11 54 0.000000
32_119 11 55 0.000000
32_119 11 56 0.000000
32_119 11 57 0.000000
32_119 11 58 0.000000
32_119 11 59 0.000000
32_119 11 60 0.000000
32_119 17 0 0.000000
32_119 17 1 0.000000
32_119 17 2 0.000000
32_119 17 3 1.000000
32_119 17 4 0.000000
32_119 17 5 0.000000
32_119 17 6 0.000000
32_119 17 7 0.000000
32_119 17 8 0.000000
32_119 17 9 0.000000
32_119 17 10 0.000000
32_119 17 11 0.000000
32_119 17 12 0.000000
32_119 17 13 0.000000
32_119 17 14 0.000000
32_119 17 15 0.000000
32_119 17 16 1.000000
32_119 17 17 0.000000
32_119 17 18 0.000000
32_119 17 19 0.000000
32_119 17 20 0.000000
32_119 17 21 0.000000
32_119 17 22 0.000000
32_119 17 23 0.000000
32_119 17 24 0.000000
32_119 17 25 0.000000
32_119 17 26 0.000000
32_119 17 27 0.000000
32_119 17 28 0.000000
32_119 17 29 0.000000
32_119 17 30 0.000000
32_119 17 31 0.000000
32_119 17 32 1.000000
32_119 17 33 0.000000
32_119 17 34 0.000000
32_119 17 35 0.000000
32_119 17 36 0.000000
32_119 17 37 0.000000
32_119 17 38 0.000000
32_119 17 39 0.000000
32_119 17 40 0.000000
32_119 17 41 0.000000
32_119 17 42 0.000000
32_119 17 43 0.000000
32_119 17 44 0.000000
32_119 17 45 0.000000
32_119 17 46 0.000000
32_119 17 47 0.000000
32_119 17 48 1.000000
32_119 17 49 0.000000
32_119 17 50 0.000000
32_119 17 51 0.000000
32_119 17 52 0.000000
32_119 17 53 0.000000
32_119 17 54 0.000000
32_119 17 55 0.000000
32_119 17 56 0.000000
32_119 17 57 0.000000
32_119 17 58 0.000000
32_119 17 59 0.000000
32_119 17 60 0.000000
177_119 76 0 0.000000
177_119 76 1 0.000000
177_119 76 2 0.000000
177_119 76 3 0.000000
177_119 76 4 0.000000
177_119 76 5 0.000000
177_119 76 6 0.000000
177_119 76 7 0.000000
177_119 76 8 0.000000
177_119 76 9 1.000000
177_119 76 10 0.000000
177_119 76 11 0.000000
177_119 76 12 0.000000
177_119 76 13 0.000000
177_119 76 14 0.000000
177_119 76 15 0.000000
177_119 76 16 0.000000
177_119 76 17 0.000000
177_119 76 18 0.000000
177_119 76 19 0.000000
177_119 76 20 0.000000
177_119 76 21 0.000000
177_119 76 22 1.000000
177_119 76 23 0.000000
177_119 76 24 0.000000
177_119 76 25 0.000000
177_119 76 26 0.000000
177_119 76 27 0.000000
177_119 76 28 0.000000
177_119 76 29 0.000000
177_119 76 30 0.000000
177_119 76 31 0.000000
177_119 76 32 0.000000
177_119 76 33 0.000000
177_119 76 34 0.000000
177_119 76 35 0.000000
177_119 76 36 0.000000
177_119 76 37 0.000000
177_119 76 38 1.000000
177_119 76 39 0.000000
177_119 76 40 0.000000
177_119 76 41 0.000000
177_119 76 42 0.000000
177_119 76 43 0.000000
177_119 76 44 0.000000
177_119 76 45 0.000000
177_119 76 46 0.000000
177_119 76 47 0.000000
177_119 76 48 0.000000
177_119 76 49 0.000000
177_119 76 50 0.000000
177_119 76 51 0.000000
177_119 76 52 0.000000
177_119 76 53 0.000000
177_119 76 54 1.000000
177_119 76 55 0.000000
177_119 76 56 0.000000
177_119 76 57 0.000000
177_119 76 58 0.000000
177_119 76 59 0.000000
177_119 76 60 0.000000
