# Supplementary material for: A Phylogenetic Codon Substitution Model for Antibody Lineages
Source: Genetics. 2017 Mar 16;206(1):417–27. doi: 10.1534/genetics.116.196303 (PMC5419485; doi:10.1534/genetics.116.196303)
Supplement: Supplementary file 2 [file 417FileS2.zip › Code/Ancestral_Reconstructions/ambigfiles/VRC01.000.ambig]

163_0 0 0 1.000000
163_0 0 1 1.000000
163_0 0 2 1.000000
163_0 0 3 1.000000
163_0 0 4 1.000000
163_0 0 5 1.000000
163_0 0 6 1.000000
163_0 0 7 1.000000
163_0 0 8 1.000000
163_0 0 9 1.000000
163_0 0 10 1.000000
163_0 0 11 1.000000
163_0 0 12 1.000000
163_0 0 13 1.000000
163_0 0 14 1.000000
163_0 0 15 1.000000
163_0 0 16 1.000000
163_0 0 17 1.000000
163_0 0 18 1.000000
163_0 0 19 1.000000
163_0 0 20 1.000000
163_0 0 21 1.000000
163_0 0 22 1.000000
163_0 0 23 1.000000
163_0 0 24 1.000000
163_0 0 25 1.000000
163_0 0 26 1.000000
163_0 0 27 1.000000
163_0 0 28 1.000000
163_0 0 29 1.000000
163_0 0 30 1.000000
163_0 0 31 1.000000
163_0 0 32 1.000000
163_0 0 33 1.000000
163_0 0 34 1.000000
163_0 0 35 1.000000
163_0 0 36 1.000000
163_0 0 37 1.000000
163_0 0 38 1.000000
163_0 0 39 1.000000
163_0 0 40 1.000000
163_0 0 41 1.000000
163_0 0 42 1.000000
163_0 0 43 1.000000
163_0 0 44 1.000000
163_0 0 45 1.000000
163_0 0 46 1.000000
163_0 0 47 1.000000
163_0 0 48 1.000000
163_0 0 49 1.000000
163_0 0 50 1.000000
163_0 0 51 1.000000
163_0 0 52 1.000000
163_0 0 53 1.000000
163_0 0 54 1.000000
163_0 0 55 1.000000
163_0 0 56 1.000000
163_0 0 57 1.000000
163_0 0 58 1.000000
163_0 0 59 1.000000
163_0 0 60 1.000000
163_0 1 0 1.000000
163_0 1 1 1.000000
163_0 1 2 1.000000
163_0 1 3 1.000000
163_0 1 4 1.000000
163_0 1 5 1.000000
163_0 1 6 1.000000
163_0 1 7 1.000000
163_0 1 8 1.000000
163_0 1 9 1.000000
163_0 1 10 1.000000
163_0 1 11 1.000000
163_0 1 12 1.000000
163_0 1 13 1.000000
163_0 1 14 1.000000
163_0 1 15 1.000000
163_0 1 16 1.000000
163_0 1 17 1.000000
163_0 1 18 1.000000
163_0 1 19 1.000000
163_0 1 20 1.000000
163_0 1 21 1.000000
163_0 1 22 1.000000
163_0 1 23 1.000000
163_0 1 24 1.000000
163_0 1 25 1.000000
163_0 1 26 1.000000
163_0 1 27 1.000000
163_0 1 28 1.000000
163_0 1 29 1.000000
163_0 1 30 1.000000
163_0 1 31 1.000000
163_0 1 32 1.000000
163_0 1 33 1.000000
163_0 1 34 1.000000
163_0 1 35 1.000000
163_0 1 36 1.000000
163_0 1 37 1.000000
163_0 1 38 1.000000
163_0 1 39 1.000000
163_0 1 40 1.000000
163_0 1 41 1.000000
163_0 1 42 1.000000
163_0 1 43 1.000000
163_0 1 44 1.000000
163_0 1 45 1.000000
163_0 1 46 1.000000
163_0 1 47 1.000000
163_0 1 48 1.000000
163_0 1 49 1.000000
163_0 1 50 1.000000
163_0 1 51 1.000000
163_0 1 52 1.000000
163_0 1 53 1.000000
163_0 1 54 1.000000
163_0 1 55 1.000000
163_0 1 56 1.000000
163_0 1 57 1.000000
163_0 1 58 1.000000
163_0 1 59 1.000000
163_0 1 60 1.000000
163_0 2 0 1.000000
163_0 2 1 1.000000
163_0 2 2 1.000000
163_0 2 3 1.000000
163_0 2 4 1.000000
163_0 2 5 1.000000
163_0 2 6 1.000000
163_0 2 7 1.000000
163_0 2 8 1.000000
163_0 2 9 1.000000
163_0 2 10 1.000000
163_0 2 11 1.000000
163_0 2 12 1.000000
163_0 2 13 1.000000
163_0 2 14 1.000000
163_0 2 15 1.000000
163_0 2 16 1.000000
163_0 2 17 1.000000
163_0 2 18 1.000000
163_0 2 19 1.000000
163_0 2 20 1.000000
163_0 2 21 1.000000
163_0 2 22 1.000000
163_0 2 23 1.000000
163_0 2 24 1.000000
163_0 2 25 1.000000
163_0 2 26 1.000000
163_0 2 27 1.000000
163_0 2 28 1.000000
163_0 2 29 1.000000
163_0 2 30 1.000000
163_0 2 31 1.000000
163_0 2 32 1.000000
163_0 2 33 1.000000
163_0 2 34 1.000000
163_0 2 35 1.000000
163_0 2 36 1.000000
163_0 2 37 1.000000
163_0 2 38 1.000000
163_0 2 39 1.000000
163_0 2 40 1.000000
163_0 2 41 1.000000
163_0 2 42 1.000000
163_0 2 43 1.000000
163_0 2 44 1.000000
163_0 2 45 1.000000
163_0 2 46 1.000000
163_0 2 47 1.000000
163_0 2 48 1.000000
163_0 2 49 1.000000
163_0 2 50 1.000000
163_0 2 51 1.000000
163_0 2 52 1.000000
163_0 2 53 1.000000
163_0 2 54 1.000000
163_0 2 55 1.000000
163_0 2 56 1.000000
163_0 2 57 1.000000
163_0 2 58 1.000000
163_0 2 59 1.000000
163_0 2 60 1.000000
163_0 3 0 1.000000
163_0 3 1 1.000000
163_0 3 2 1.000000
163_0 3 3 1.000000
163_0 3 4 1.000000
163_0 3 5 1.000000
163_0 3 6 1.000000
163_0 3 7 1.000000
163_0 3 8 1.000000
163_0 3 9 1.000000
163_0 3 10 1.000000
163_0 3 11 1.000000
163_0 3 12 1.000000
163_0 3 13 1.000000
163_0 3 14 1.000000
163_0 3 15 1.000000
163_0 3 16 1.000000
163_0 3 17 1.000000
163_0 3 18 1.000000
163_0 3 19 1.000000
163_0 3 20 1.000000
163_0 3 21 1.000000
163_0 3 22 1.000000
163_0 3 23 1.000000
163_0 3 24 1.000000
163_0 3 25 1.000000
163_0 3 26 1.000000
163_0 3 27 1.000000
163_0 3 28 1.000000
163_0 3 29 1.000000
163_0 3 30 1.000000
163_0 3 31 1.000000
163_0 3 32 1.000000
163_0 3 33 1.000000
163_0 3 34 1.000000
163_0 3 35 1.000000
163_0 3 36 1.000000
163_0 3 37 1.000000
163_0 3 38 1.000000
163_0 3 39 1.000000
163_0 3 40 1.000000
163_0 3 41 1.000000
163_0 3 42 1.000000
163_0 3 43 1.000000
163_0 3 44 1.000000
163_0 3 45 1.000000
163_0 3 46 1.000000
163_0 3 47 1.000000
163_0 3 48 1.000000
163_0 3 49 1.000000
163_0 3 50 1.000000
163_0 3 51 1.000000
163_0 3 52 1.000000
163_0 3 53 1.000000
163_0 3 54 1.000000
163_0 3 55 1.000000
163_0 3 56 1.000000
163_0 3 57 1.000000
163_0 3 58 1.000000
163_0 3 59 1.000000
163_0 3 60 1.000000
163_0 4 0 1.000000
163_0 4 1 1.000000
163_0 4 2 1.000000
163_0 4 3 1.000000
163_0 4 4 1.000000
163_0 4 5 1.000000
163_0 4 6 1.000000
163_0 4 7 1.000000
163_0 4 8 1.000000
163_0 4 9 1.000000
163_0 4 10 1.000000
163_0 4 11 1.000000
163_0 4 12 1.000000
163_0 4 13 1.000000
163_0 4 14 1.000000
163_0 4 15 1.000000
163_0 4 16 1.000000
163_0 4 17 1.000000
163_0 4 18 1.000000
163_0 4 19 1.000000
163_0 4 20 1.000000
163_0 4 21 1.000000
163_0 4 22 1.000000
163_0 4 23 1.000000
163_0 4 24 1.000000
163_0 4 25 1.000000
163_0 4 26 1.000000
163_0 4 27 1.000000
163_0 4 28 1.000000
163_0 4 29 1.000000
163_0 4 30 1.000000
163_0 4 31 1.000000
163_0 4 32 1.000000
163_0 4 33 1.000000
163_0 4 34 1.000000
163_0 4 35 1.000000
163_0 4 36 1.000000
163_0 4 37 1.000000
163_0 4 38 1.000000
163_0 4 39 1.000000
163_0 4 40 1.000000
163_0 4 41 1.000000
163_0 4 42 1.000000
163_0 4 43 1.000000
163_0 4 44 1.000000
163_0 4 45 1.000000
163_0 4 46 1.000000
163_0 4 47 1.000000
163_0 4 48 1.000000
163_0 4 49 1.000000
163_0 4 50 1.000000
163_0 4 51 1.000000
163_0 4 52 1.000000
163_0 4 53 1.000000
163_0 4 54 1.000000
163_0 4 55 1.000000
163_0 4 56 1.000000
163_0 4 57 1.000000
163_0 4 58 1.000000
163_0 4 59 1.000000
163_0 4 60 1.000000
163_0 43 0 0.000000
163_0 43 1 0.000000
163_0 43 2 0.000000
163_0 43 3 0.000000
163_0 43 4 0.000000
163_0 43 5 0.000000
163_0 43 6 0.000000
163_0 43 7 0.000000
163_0 43 8 0.000000
163_0 43 9 0.000000
163_0 43 10 1.000000
163_0 43 11 0.000000
163_0 43 12 0.000000
163_0 43 13 0.000000
163_0 43 14 0.000000
163_0 43 15 0.000000
163_0 43 16 0.000000
163_0 43 17 0.000000
163_0 43 18 0.000000
163_0 43 19 0.000000
163_0 43 20 0.000000
163_0 43 21 0.000000
163_0 43 22 0.000000
163_0 43 23 0.000000
163_0 43 24 0.000000
163_0 43 25 1.000000
163_0 43 26 0.000000
163_0 43 27 0.000000
163_0 43 28 0.000000
163_0 43 29 0.000000
163_0 43 30 0.000000
163_0 43 31 0.000000
163_0 43 32 0.000000
163_0 43 33 0.000000
163_0 43 34 0.000000
163_0 43 35 0.000000
163_0 43 36 0.000000
163_0 43 37 0.000000
163_0 43 38 0.000000
163_0 43 39 0.000000
163_0 43 40 0.000000
163_0 43 41 1.000000
163_0 43 42 0.000000
163_0 43 43 0.000000
163_0 43 44 0.000000
163_0 43 45 0.000000
163_0 43 46 0.000000
163_0 43 47 0.000000
163_0 43 48 0.000000
163_0 43 49 0.000000
163_0 43 50 0.000000
163_0 43 51 0.000000
163_0 43 52 0.000000
163_0 43 53 0.000000
163_0 43 54 0.000000
163_0 43 55 0.000000
163_0 43 56 0.000000
163_0 43 57 1.000000
163_0 43 58 0.000000
163_0 43 59 0.000000
163_0 43 60 0.000000
248_0 44 0 1.000000
248_0 44 1 0.000000
248_0 44 2 0.000000
248_0 44 3 0.000000
248_0 44 4 0.000000
248_0 44 5 0.000000
248_0 44 6 0.000000
248_0 44 7 0.000000
248_0 44 8 0.000000
248_0 44 9 0.000000
248_0 44 10 0.000000
248_0 44 11 0.000000
248_0 44 12 0.000000
248_0 44 13 1.000000
248_0 44 14 0.000000
248_0 44 15 0.000000
248_0 44 16 0.000000
248_0 44 17 0.000000
248_0 44 18 0.000000
248_0 44 19 0.000000
248_0 44 20 0.000000
248_0 44 21 0.000000
248_0 44 22 0.000000
248_0 44 23 0.000000
248_0 44 24 0.000000
248_0 44 25 0.000000
248_0 44 26 0.000000
248_0 44 27 0.000000
248_0 44 28 0.000000
248_0 44 29 1.000000
248_0 44 30 0.000000
248_0 44 31 0.000000
248_0 44 32 0.000000
248_0 44 33 0.000000
248_0 44 34 0.000000
248_0 44 35 0.000000
248_0 44 36 0.000000
248_0 44 37 0.000000
248_0 44 38 0.000000
248_0 44 39 0.000000
248_0 44 40 0.000000
248_0 44 41 0.000000
248_0 44 42 0.000000
248_0 44 43 0.000000
248_0 44 44 0.000000
248_0 44 45 1.000000
248_0 44 46 0.000000
248_0 44 47 0.000000
248_0 44 48 0.000000
248_0 44 49 0.000000
248_0 44 50 0.000000
248_0 44 51 0.000000
248_0 44 52 0.000000
248_0 44 53 0.000000
248_0 44 54 0.000000
248_0 44 55 0.000000
248_0 44 56 0.000000
248_0 44 57 0.000000
248_0 44 58 0.000000
248_0 44 59 0.000000
248_0 44 60 0.000000
895_0 0 0 1.000000
895_0 0 1 1.000000
895_0 0 2 1.000000
895_0 0 3 1.000000
895_0 0 4 1.000000
895_0 0 5 1.000000
895_0 0 6 1.000000
895_0 0 7 1.000000
895_0 0 8 1.000000
895_0 0 9 1.000000
895_0 0 10 1.000000
895_0 0 11 1.000000
895_0 0 12 1.000000
895_0 0 13 1.000000
895_0 0 14 1.000000
895_0 0 15 1.000000
895_0 0 16 1.000000
895_0 0 17 1.000000
895_0 0 18 1.000000
895_0 0 19 1.000000
895_0 0 20 1.000000
895_0 0 21 1.000000
895_0 0 22 1.000000
895_0 0 23 1.000000
895_0 0 24 1.000000
895_0 0 25 1.000000
895_0 0 26 1.000000
895_0 0 27 1.000000
895_0 0 28 1.000000
895_0 0 29 1.000000
895_0 0 30 1.000000
895_0 0 31 1.000000
895_0 0 32 1.000000
895_0 0 33 1.000000
895_0 0 34 1.000000
895_0 0 35 1.000000
895_0 0 36 1.000000
895_0 0 37 1.000000
895_0 0 38 1.000000
895_0 0 39 1.000000
895_0 0 40 1.000000
895_0 0 41 1.000000
895_0 0 42 1.000000
895_0 0 43 1.000000
895_0 0 44 1.000000
895_0 0 45 1.000000
895_0 0 46 1.000000
895_0 0 47 1.000000
895_0 0 48 1.000000
895_0 0 49 1.000000
895_0 0 50 1.000000
895_0 0 51 1.000000
895_0 0 52 1.000000
895_0 0 53 1.000000
895_0 0 54 1.000000
895_0 0 55 1.000000
895_0 0 56 1.000000
895_0 0 57 1.000000
895_0 0 58 1.000000
895_0 0 59 1.000000
895_0 0 60 1.000000
895_0 40 0 0.000000
895_0 40 1 0.000000
895_0 40 2 0.000000
895_0 40 3 0.000000
895_0 40 4 0.000000
895_0 40 5 0.000000
895_0 40 6 0.000000
895_0 40 7 0.000000
895_0 40 8 0.000000
895_0 40 9 0.000000
895_0 40 10 0.000000
895_0 40 11 0.000000
895_0 40 12 0.000000
895_0 40 13 0.000000
895_0 40 14 0.000000
895_0 40 15 0.000000
895_0 40 16 0.000000
895_0 40 17 1.000000
895_0 40 18 1.000000
895_0 40 19 1.000000
895_0 40 20 1.000000
895_0 40 21 0.000000
895_0 40 22 0.000000
895_0 40 23 0.000000
895_0 40 24 0.000000
895_0 40 25 0.000000
895_0 40 26 0.000000
895_0 40 27 0.000000
895_0 40 28 0.000000
895_0 40 29 0.000000
895_0 40 30 0.000000
895_0 40 31 0.000000
895_0 40 32 0.000000
895_0 40 33 0.000000
895_0 40 34 0.000000
895_0 40 35 0.000000
895_0 40 36 0.000000
895_0 40 37 0.000000
895_0 40 38 0.000000
895_0 40 39 0.000000
895_0 40 40 0.000000
895_0 40 41 0.000000
895_0 40 42 0.000000
895_0 40 43 0.000000
895_0 40 44 0.000000
895_0 40 45 0.000000
895_0 40 46 0.000000
895_0 40 47 0.000000
895_0 40 48 0.000000
895_0 40 49 0.000000
895_0 40 50 0.000000
895_0 40 51 0.000000
895_0 40 52 0.000000
895_0 40 53 0.000000
895_0 40 54 0.000000
895_0 40 55 0.000000
895_0 40 56 0.000000
895_0 40 57 0.000000
895_0 40 58 0.000000
895_0 40 59 0.000000
895_0 40 60 0.000000
683_0 36 0 1.000000
683_0 36 1 1.000000
683_0 36 2 1.000000
683_0 36 3 1.000000
683_0 36 4 1.000000
683_0 36 5 1.000000
683_0 36 6 1.000000
683_0 36 7 1.000000
683_0 36 8 1.000000
683_0 36 9 1.000000
683_0 36 10 1.000000
683_0 36 11 1.000000
683_0 36 12 1.000000
683_0 36 13 1.000000
683_0 36 14 1.000000
683_0 36 15 1.000000
683_0 36 16 1.000000
683_0 36 17 1.000000
683_0 36 18 1.000000
683_0 36 19 1.000000
683_0 36 20 1.000000
683_0 36 21 1.000000
683_0 36 22 1.000000
683_0 36 23 1.000000
683_0 36 24 1.000000
683_0 36 25 1.000000
683_0 36 26 1.000000
683_0 36 27 1.000000
683_0 36 28 1.000000
683_0 36 29 1.000000
683_0 36 30 1.000000
683_0 36 31 1.000000
683_0 36 32 1.000000
683_0 36 33 1.000000
683_0 36 34 1.000000
683_0 36 35 1.000000
683_0 36 36 1.000000
683_0 36 37 1.000000
683_0 36 38 1.000000
683_0 36 39 1.000000
683_0 36 40 1.000000
683_0 36 41 1.000000
683_0 36 42 1.000000
683_0 36 43 1.000000
683_0 36 44 1.000000
683_0 36 45 1.000000
683_0 36 46 1.000000
683_0 36 47 1.000000
683_0 36 48 1.000000
683_0 36 49 1.000000
683_0 36 50 1.000000
683_0 36 51 1.000000
683_0 36 52 1.000000
683_0 36 53 1.000000
683_0 36 54 1.000000
683_0 36 55 1.000000
683_0 36 56 1.000000
683_0 36 57 1.000000
683_0 36 58 1.000000
683_0 36 59 1.000000
683_0 36 60 1.000000
683_0 37 0 1.000000
683_0 37 1 1.000000
683_0 37 2 1.000000
683_0 37 3 1.000000
683_0 37 4 1.000000
683_0 37 5 1.000000
683_0 37 6 1.000000
683_0 37 7 1.000000
683_0 37 8 1.000000
683_0 37 9 1.000000
683_0 37 10 1.000000
683_0 37 11 1.000000
683_0 37 12 1.000000
683_0 37 13 1.000000
683_0 37 14 1.000000
683_0 37 15 1.000000
683_0 37 16 1.000000
683_0 37 17 1.000000
683_0 37 18 1.000000
683_0 37 19 1.000000
683_0 37 20 1.000000
683_0 37 21 1.000000
683_0 37 22 1.000000
683_0 37 23 1.000000
683_0 37 24 1.000000
683_0 37 25 1.000000
683_0 37 26 1.000000
683_0 37 27 1.000000
683_0 37 28 1.000000
683_0 37 29 1.000000
683_0 37 30 1.000000
683_0 37 31 1.000000
683_0 37 32 1.000000
683_0 37 33 1.000000
683_0 37 34 1.000000
683_0 37 35 1.000000
683_0 37 36 1.000000
683_0 37 37 1.000000
683_0 37 38 1.000000
683_0 37 39 1.000000
683_0 37 40 1.000000
683_0 37 41 1.000000
683_0 37 42 1.000000
683_0 37 43 1.000000
683_0 37 44 1.000000
683_0 37 45 1.000000
683_0 37 46 1.000000
683_0 37 47 1.000000
683_0 37 48 1.000000
683_0 37 49 1.000000
683_0 37 50 1.000000
683_0 37 51 1.000000
683_0 37 52 1.000000
683_0 37 53 1.000000
683_0 37 54 1.000000
683_0 37 55 1.000000
683_0 37 56 1.000000
683_0 37 57 1.000000
683_0 37 58 1.000000
683_0 37 59 1.000000
683_0 37 60 1.000000
683_0 38 0 1.000000
683_0 38 1 1.000000
683_0 38 2 1.000000
683_0 38 3 1.000000
683_0 38 4 1.000000
683_0 38 5 1.000000
683_0 38 6 1.000000
683_0 38 7 1.000000
683_0 38 8 1.000000
683_0 38 9 1.000000
683_0 38 10 1.000000
683_0 38 11 1.000000
683_0 38 12 1.000000
683_0 38 13 1.000000
683_0 38 14 1.000000
683_0 38 15 1.000000
683_0 38 16 1.000000
683_0 38 17 1.000000
683_0 38 18 1.000000
683_0 38 19 1.000000
683_0 38 20 1.000000
683_0 38 21 1.000000
683_0 38 22 1.000000
683_0 38 23 1.000000
683_0 38 24 1.000000
683_0 38 25 1.000000
683_0 38 26 1.000000
683_0 38 27 1.000000
683_0 38 28 1.000000
683_0 38 29 1.000000
683_0 38 30 1.000000
683_0 38 31 1.000000
683_0 38 32 1.000000
683_0 38 33 1.000000
683_0 38 34 1.000000
683_0 38 35 1.000000
683_0 38 36 1.000000
683_0 38 37 1.000000
683_0 38 38 1.000000
683_0 38 39 1.000000
683_0 38 40 1.000000
683_0 38 41 1.000000
683_0 38 42 1.000000
683_0 38 43 1.000000
683_0 38 44 1.000000
683_0 38 45 1.000000
683_0 38 46 1.000000
683_0 38 47 1.000000
683_0 38 48 1.000000
683_0 38 49 1.000000
683_0 38 50 1.000000
683_0 38 51 1.000000
683_0 38 52 1.000000
683_0 38 53 1.000000
683_0 38 54 1.000000
683_0 38 55 1.000000
683_0 38 56 1.000000
683_0 38 57 1.000000
683_0 38 58 1.000000
683_0 38 59 1.000000
683_0 38 60 1.000000
683_0 39 0 1.000000
683_0 39 1 1.000000
683_0 39 2 1.000000
683_0 39 3 1.000000
683_0 39 4 1.000000
683_0 39 5 1.000000
683_0 39 6 1.000000
683_0 39 7 1.000000
683_0 39 8 1.000000
683_0 39 9 1.000000
683_0 39 10 1.000000
683_0 39 11 1.000000
683_0 39 12 1.000000
683_0 39 13 1.000000
683_0 39 14 1.000000
683_0 39 15 1.000000
683_0 39 16 1.000000
683_0 39 17 1.000000
683_0 39 18 1.000000
683_0 39 19 1.000000
683_0 39 20 1.000000
683_0 39 21 1.000000
683_0 39 22 1.000000
683_0 39 23 1.000000
683_0 39 24 1.000000
683_0 39 25 1.000000
683_0 39 26 1.000000
683_0 39 27 1.000000
683_0 39 28 1.000000
683_0 39 29 1.000000
683_0 39 30 1.000000
683_0 39 31 1.000000
683_0 39 32 1.000000
683_0 39 33 1.000000
683_0 39 34 1.000000
683_0 39 35 1.000000
683_0 39 36 1.000000
683_0 39 37 1.000000
683_0 39 38 1.000000
683_0 39 39 1.000000
683_0 39 40 1.000000
683_0 39 41 1.000000
683_0 39 42 1.000000
683_0 39 43 1.000000
683_0 39 44 1.000000
683_0 39 45 1.000000
683_0 39 46 1.000000
683_0 39 47 1.000000
683_0 39 48 1.000000
683_0 39 49 1.000000
683_0 39 50 1.000000
683_0 39 51 1.000000
683_0 39 52 1.000000
683_0 39 53 1.000000
683_0 39 54 1.000000
683_0 39 55 1.000000
683_0 39 56 1.000000
683_0 39 57 1.000000
683_0 39 58 1.000000
683_0 39 59 1.000000
683_0 39 60 1.000000
683_0 40 0 1.000000
683_0 40 1 1.000000
683_0 40 2 1.000000
683_0 40 3 1.000000
683_0 40 4 1.000000
683_0 40 5 1.000000
683_0 40 6 1.000000
683_0 40 7 1.000000
683_0 40 8 1.000000
683_0 40 9 1.000000
683_0 40 10 1.000000
683_0 40 11 1.000000
683_0 40 12 1.000000
683_0 40 13 1.000000
683_0 40 14 1.000000
683_0 40 15 1.000000
683_0 40 16 1.000000
683_0 40 17 1.000000
683_0 40 18 1.000000
683_0 40 19 1.000000
683_0 40 20 1.000000
683_0 40 21 1.000000
683_0 40 22 1.000000
683_0 40 23 1.000000
683_0 40 24 1.000000
683_0 40 25 1.000000
683_0 40 26 1.000000
683_0 40 27 1.000000
683_0 40 28 1.000000
683_0 40 29 1.000000
683_0 40 30 1.000000
683_0 40 31 1.000000
683_0 40 32 1.000000
683_0 40 33 1.000000
683_0 40 34 1.000000
683_0 40 35 1.000000
683_0 40 36 1.000000
683_0 40 37 1.000000
683_0 40 38 1.000000
683_0 40 39 1.000000
683_0 40 40 1.000000
683_0 40 41 1.000000
683_0 40 42 1.000000
683_0 40 43 1.000000
683_0 40 44 1.000000
683_0 40 45 1.000000
683_0 40 46 1.000000
683_0 40 47 1.000000
683_0 40 48 1.000000
683_0 40 49 1.000000
683_0 40 50 1.000000
683_0 40 51 1.000000
683_0 40 52 1.000000
683_0 40 53 1.000000
683_0 40 54 1.000000
683_0 40 55 1.000000
683_0 40 56 1.000000
683_0 40 57 1.000000
683_0 40 58 1.000000
683_0 40 59 1.000000
683_0 40 60 1.000000
683_0 41 0 1.000000
683_0 41 1 1.000000
683_0 41 2 1.000000
683_0 41 3 1.000000
683_0 41 4 1.000000
683_0 41 5 1.000000
683_0 41 6 1.000000
683_0 41 7 1.000000
683_0 41 8 1.000000
683_0 41 9 1.000000
683_0 41 10 1.000000
683_0 41 11 1.000000
683_0 41 12 1.000000
683_0 41 13 1.000000
683_0 41 14 1.000000
683_0 41 15 1.000000
683_0 41 16 1.000000
683_0 41 17 1.000000
683_0 41 18 1.000000
683_0 41 19 1.000000
683_0 41 20 1.000000
683_0 41 21 1.000000
683_0 41 22 1.000000
683_0 41 23 1.000000
683_0 41 24 1.000000
683_0 41 25 1.000000
683_0 41 26 1.000000
683_0 41 27 1.000000
683_0 41 28 1.000000
683_0 41 29 1.000000
683_0 41 30 1.000000
683_0 41 31 1.000000
683_0 41 32 1.000000
683_0 41 33 1.000000
683_0 41 34 1.000000
683_0 41 35 1.000000
683_0 41 36 1.000000
683_0 41 37 1.000000
683_0 41 38 1.000000
683_0 41 39 1.000000
683_0 41 40 1.000000
683_0 41 41 1.000000
683_0 41 42 1.000000
683_0 41 43 1.000000
683_0 41 44 1.000000
683_0 41 45 1.000000
683_0 41 46 1.000000
683_0 41 47 1.000000
683_0 41 48 1.000000
683_0 41 49 1.000000
683_0 41 50 1.000000
683_0 41 51 1.000000
683_0 41 52 1.000000
683_0 41 53 1.000000
683_0 41 54 1.000000
683_0 41 55 1.000000
683_0 41 56 1.000000
683_0 41 57 1.000000
683_0 41 58 1.000000
683_0 41 59 1.000000
683_0 41 60 1.000000
683_0 42 0 1.000000
683_0 42 1 1.000000
683_0 42 2 1.000000
683_0 42 3 1.000000
683_0 42 4 1.000000
683_0 42 5 1.000000
683_0 42 6 1.000000
683_0 42 7 1.000000
683_0 42 8 1.000000
683_0 42 9 1.000000
683_0 42 10 1.000000
683_0 42 11 1.000000
683_0 42 12 1.000000
683_0 42 13 1.000000
683_0 42 14 1.000000
683_0 42 15 1.000000
683_0 42 16 1.000000
683_0 42 17 1.000000
683_0 42 18 1.000000
683_0 42 19 1.000000
683_0 42 20 1.000000
683_0 42 21 1.000000
683_0 42 22 1.000000
683_0 42 23 1.000000
683_0 42 24 1.000000
683_0 42 25 1.000000
683_0 42 26 1.000000
683_0 42 27 1.000000
683_0 42 28 1.000000
683_0 42 29 1.000000
683_0 42 30 1.000000
683_0 42 31 1.000000
683_0 42 32 1.000000
683_0 42 33 1.000000
683_0 42 34 1.000000
683_0 42 35 1.000000
683_0 42 36 1.000000
683_0 42 37 1.000000
683_0 42 38 1.000000
683_0 42 39 1.000000
683_0 42 40 1.000000
683_0 42 41 1.000000
683_0 42 42 1.000000
683_0 42 43 1.000000
683_0 42 44 1.000000
683_0 42 45 1.000000
683_0 42 46 1.000000
683_0 42 47 1.000000
683_0 42 48 1.000000
683_0 42 49 1.000000
683_0 42 50 1.000000
683_0 42 51 1.000000
683_0 42 52 1.000000
683_0 42 53 1.000000
683_0 42 54 1.000000
683_0 42 55 1.000000
683_0 42 56 1.000000
683_0 42 57 1.000000
683_0 42 58 1.000000
683_0 42 59 1.000000
683_0 42 60 1.000000
683_0 43 0 1.000000
683_0 43 1 1.000000
683_0 43 2 1.000000
683_0 43 3 1.000000
683_0 43 4 1.000000
683_0 43 5 1.000000
683_0 43 6 1.000000
683_0 43 7 1.000000
683_0 43 8 1.000000
683_0 43 9 1.000000
683_0 43 10 1.000000
683_0 43 11 1.000000
683_0 43 12 1.000000
683_0 43 13 1.000000
683_0 43 14 1.000000
683_0 43 15 1.000000
683_0 43 16 1.000000
683_0 43 17 1.000000
683_0 43 18 1.000000
683_0 43 19 1.000000
683_0 43 20 1.000000
683_0 43 21 1.000000
683_0 43 22 1.000000
683_0 43 23 1.000000
683_0 43 24 1.000000
683_0 43 25 1.000000
683_0 43 26 1.000000
683_0 43 27 1.000000
683_0 43 28 1.000000
683_0 43 29 1.000000
683_0 43 30 1.000000
683_0 43 31 1.000000
683_0 43 32 1.000000
683_0 43 33 1.000000
683_0 43 34 1.000000
683_0 43 35 1.000000
683_0 43 36 1.000000
683_0 43 37 1.000000
683_0 43 38 1.000000
683_0 43 39 1.000000
683_0 43 40 1.000000
683_0 43 41 1.000000
683_0 43 42 1.000000
683_0 43 43 1.000000
683_0 43 44 1.000000
683_0 43 45 1.000000
683_0 43 46 1.000000
683_0 43 47 1.000000
683_0 43 48 1.000000
683_0 43 49 1.000000
683_0 43 50 1.000000
683_0 43 51 1.000000
683_0 43 52 1.000000
683_0 43 53 1.000000
683_0 43 54 1.000000
683_0 43 55 1.000000
683_0 43 56 1.000000
683_0 43 57 1.000000
683_0 43 58 1.000000
683_0 43 59 1.000000
683_0 43 60 1.000000
683_0 44 0 1.000000
683_0 44 1 1.000000
683_0 44 2 1.000000
683_0 44 3 1.000000
683_0 44 4 1.000000
683_0 44 5 1.000000
683_0 44 6 1.000000
683_0 44 7 1.000000
683_0 44 8 1.000000
683_0 44 9 1.000000
683_0 44 10 1.000000
683_0 44 11 1.000000
683_0 44 12 1.000000
683_0 44 13 1.000000
683_0 44 14 1.000000
683_0 44 15 1.000000
683_0 44 16 1.000000
683_0 44 17 1.000000
683_0 44 18 1.000000
683_0 44 19 1.000000
683_0 44 20 1.000000
683_0 44 21 1.000000
683_0 44 22 1.000000
683_0 44 23 1.000000
683_0 44 24 1.000000
683_0 44 25 1.000000
683_0 44 26 1.000000
683_0 44 27 1.000000
683_0 44 28 1.000000
683_0 44 29 1.000000
683_0 44 30 1.000000
683_0 44 31 1.000000
683_0 44 32 1.000000
683_0 44 33 1.000000
683_0 44 34 1.000000
683_0 44 35 1.000000
683_0 44 36 1.000000
683_0 44 37 1.000000
683_0 44 38 1.000000
683_0 44 39 1.000000
683_0 44 40 1.000000
683_0 44 41 1.000000
683_0 44 42 1.000000
683_0 44 43 1.000000
683_0 44 44 1.000000
683_0 44 45 1.000000
683_0 44 46 1.000000
683_0 44 47 1.000000
683_0 44 48 1.000000
683_0 44 49 1.000000
683_0 44 50 1.000000
683_0 44 51 1.000000
683_0 44 52 1.000000
683_0 44 53 1.000000
683_0 44 54 1.000000
683_0 44 55 1.000000
683_0 44 56 1.000000
683_0 44 57 1.000000
683_0 44 58 1.000000
683_0 44 59 1.000000
683_0 44 60 1.000000
683_0 45 0 1.000000
683_0 45 1 1.000000
683_0 45 2 1.000000
683_0 45 3 1.000000
683_0 45 4 1.000000
683_0 45 5 1.000000
683_0 45 6 1.000000
683_0 45 7 1.000000
683_0 45 8 1.000000
683_0 45 9 1.000000
683_0 45 10 1.000000
683_0 45 11 1.000000
683_0 45 12 1.000000
683_0 45 13 1.000000
683_0 45 14 1.000000
683_0 45 15 1.000000
683_0 45 16 1.000000
683_0 45 17 1.000000
683_0 45 18 1.000000
683_0 45 19 1.000000
683_0 45 20 1.000000
683_0 45 21 1.000000
683_0 45 22 1.000000
683_0 45 23 1.000000
683_0 45 24 1.000000
683_0 45 25 1.000000
683_0 45 26 1.000000
683_0 45 27 1.000000
683_0 45 28 1.000000
683_0 45 29 1.000000
683_0 45 30 1.000000
683_0 45 31 1.000000
683_0 45 32 1.000000
683_0 45 33 1.000000
683_0 45 34 1.000000
683_0 45 35 1.000000
683_0 45 36 1.000000
683_0 45 37 1.000000
683_0 45 38 1.000000
683_0 45 39 1.000000
683_0 45 40 1.000000
683_0 45 41 1.000000
683_0 45 42 1.000000
683_0 45 43 1.000000
683_0 45 44 1.000000
683_0 45 45 1.000000
683_0 45 46 1.000000
683_0 45 47 1.000000
683_0 45 48 1.000000
683_0 45 49 1.000000
683_0 45 50 1.000000
683_0 45 51 1.000000
683_0 45 52 1.000000
683_0 45 53 1.000000
683_0 45 54 1.000000
683_0 45 55 1.000000
683_0 45 56 1.000000
683_0 45 57 1.000000
683_0 45 58 1.000000
683_0 45 59 1.000000
683_0 45 60 1.000000
683_0 46 0 1.000000
683_0 46 1 1.000000
683_0 46 2 1.000000
683_0 46 3 1.000000
683_0 46 4 1.000000
683_0 46 5 1.000000
683_0 46 6 1.000000
683_0 46 7 1.000000
683_0 46 8 1.000000
683_0 46 9 1.000000
683_0 46 10 1.000000
683_0 46 11 1.000000
683_0 46 12 1.000000
683_0 46 13 1.000000
683_0 46 14 1.000000
683_0 46 15 1.000000
683_0 46 16 1.000000
683_0 46 17 1.000000
683_0 46 18 1.000000
683_0 46 19 1.000000
683_0 46 20 1.000000
683_0 46 21 1.000000
683_0 46 22 1.000000
683_0 46 23 1.000000
683_0 46 24 1.000000
683_0 46 25 1.000000
683_0 46 26 1.000000
683_0 46 27 1.000000
683_0 46 28 1.000000
683_0 46 29 1.000000
683_0 46 30 1.000000
683_0 46 31 1.000000
683_0 46 32 1.000000
683_0 46 33 1.000000
683_0 46 34 1.000000
683_0 46 35 1.000000
683_0 46 36 1.000000
683_0 46 37 1.000000
683_0 46 38 1.000000
683_0 46 39 1.000000
683_0 46 40 1.000000
683_0 46 41 1.000000
683_0 46 42 1.000000
683_0 46 43 1.000000
683_0 46 44 1.000000
683_0 46 45 1.000000
683_0 46 46 1.000000
683_0 46 47 1.000000
683_0 46 48 1.000000
683_0 46 49 1.000000
683_0 46 50 1.000000
683_0 46 51 1.000000
683_0 46 52 1.000000
683_0 46 53 1.000000
683_0 46 54 1.000000
683_0 46 55 1.000000
683_0 46 56 1.000000
683_0 46 57 1.000000
683_0 46 58 1.000000
683_0 46 59 1.000000
683_0 46 60 1.000000
683_0 47 0 1.000000
683_0 47 1 1.000000
683_0 47 2 1.000000
683_0 47 3 1.000000
683_0 47 4 1.000000
683_0 47 5 1.000000
683_0 47 6 1.000000
683_0 47 7 1.000000
683_0 47 8 1.000000
683_0 47 9 1.000000
683_0 47 10 1.000000
683_0 47 11 1.000000
683_0 47 12 1.000000
683_0 47 13 1.000000
683_0 47 14 1.000000
683_0 47 15 1.000000
683_0 47 16 1.000000
683_0 47 17 1.000000
683_0 47 18 1.000000
683_0 47 19 1.000000
683_0 47 20 1.000000
683_0 47 21 1.000000
683_0 47 22 1.000000
683_0 47 23 1.000000
683_0 47 24 1.000000
683_0 47 25 1.000000
683_0 47 26 1.000000
683_0 47 27 1.000000
683_0 47 28 1.000000
683_0 47 29 1.000000
683_0 47 30 1.000000
683_0 47 31 1.000000
683_0 47 32 1.000000
683_0 47 33 1.000000
683_0 47 34 1.000000
683_0 47 35 1.000000
683_0 47 36 1.000000
683_0 47 37 1.000000
683_0 47 38 1.000000
683_0 47 39 1.000000
683_0 47 40 1.000000
683_0 47 41 1.000000
683_0 47 42 1.000000
683_0 47 43 1.000000
683_0 47 44 1.000000
683_0 47 45 1.000000
683_0 47 46 1.000000
683_0 47 47 1.000000
683_0 47 48 1.000000
683_0 47 49 1.000000
683_0 47 50 1.000000
683_0 47 51 1.000000
683_0 47 52 1.000000
683_0 47 53 1.000000
683_0 47 54 1.000000
683_0 47 55 1.000000
683_0 47 56 1.000000
683_0 47 57 1.000000
683_0 47 58 1.000000
683_0 47 59 1.000000
683_0 47 60 1.000000
683_0 48 0 1.000000
683_0 48 1 1.000000
683_0 48 2 1.000000
683_0 48 3 1.000000
683_0 48 4 1.000000
683_0 48 5 1.000000
683_0 48 6 1.000000
683_0 48 7 1.000000
683_0 48 8 1.000000
683_0 48 9 1.000000
683_0 48 10 1.000000
683_0 48 11 1.000000
683_0 48 12 1.000000
683_0 48 13 1.000000
683_0 48 14 1.000000
683_0 48 15 1.000000
683_0 48 16 1.000000
683_0 48 17 1.000000
683_0 48 18 1.000000
683_0 48 19 1.000000
683_0 48 20 1.000000
683_0 48 21 1.000000
683_0 48 22 1.000000
683_0 48 23 1.000000
683_0 48 24 1.000000
683_0 48 25 1.000000
683_0 48 26 1.000000
683_0 48 27 1.000000
683_0 48 28 1.000000
683_0 48 29 1.000000
683_0 48 30 1.000000
683_0 48 31 1.000000
683_0 48 32 1.000000
683_0 48 33 1.000000
683_0 48 34 1.000000
683_0 48 35 1.000000
683_0 48 36 1.000000
683_0 48 37 1.000000
683_0 48 38 1.000000
683_0 48 39 1.000000
683_0 48 40 1.000000
683_0 48 41 1.000000
683_0 48 42 1.000000
683_0 48 43 1.000000
683_0 48 44 1.000000
683_0 48 45 1.000000
683_0 48 46 1.000000
683_0 48 47 1.000000
683_0 48 48 1.000000
683_0 48 49 1.000000
683_0 48 50 1.000000
683_0 48 51 1.000000
683_0 48 52 1.000000
683_0 48 53 1.000000
683_0 48 54 1.000000
683_0 48 55 1.000000
683_0 48 56 1.000000
683_0 48 57 1.000000
683_0 48 58 1.000000
683_0 48 59 1.000000
683_0 48 60 1.000000
683_0 49 0 1.000000
683_0 49 1 1.000000
683_0 49 2 1.000000
683_0 49 3 1.000000
683_0 49 4 1.000000
683_0 49 5 1.000000
683_0 49 6 1.000000
683_0 49 7 1.000000
683_0 49 8 1.000000
683_0 49 9 1.000000
683_0 49 10 1.000000
683_0 49 11 1.000000
683_0 49 12 1.000000
683_0 49 13 1.000000
683_0 49 14 1.000000
683_0 49 15 1.000000
683_0 49 16 1.000000
683_0 49 17 1.000000
683_0 49 18 1.000000
683_0 49 19 1.000000
683_0 49 20 1.000000
683_0 49 21 1.000000
683_0 49 22 1.000000
683_0 49 23 1.000000
683_0 49 24 1.000000
683_0 49 25 1.000000
683_0 49 26 1.000000
683_0 49 27 1.000000
683_0 49 28 1.000000
683_0 49 29 1.000000
683_0 49 30 1.000000
683_0 49 31 1.000000
683_0 49 32 1.000000
683_0 49 33 1.000000
683_0 49 34 1.000000
683_0 49 35 1.000000
683_0 49 36 1.000000
683_0 49 37 1.000000
683_0 49 38 1.000000
683_0 49 39 1.000000
683_0 49 40 1.000000
683_0 49 41 1.000000
683_0 49 42 1.000000
683_0 49 43 1.000000
683_0 49 44 1.000000
683_0 49 45 1.000000
683_0 49 46 1.000000
683_0 49 47 1.000000
683_0 49 48 1.000000
683_0 49 49 1.000000
683_0 49 50 1.000000
683_0 49 51 1.000000
683_0 49 52 1.000000
683_0 49 53 1.000000
683_0 49 54 1.000000
683_0 49 55 1.000000
683_0 49 56 1.000000
683_0 49 57 1.000000
683_0 49 58 1.000000
683_0 49 59 1.000000
683_0 49 60 1.000000
4_148 0 0 1.000000
4_148 0 1 1.000000
4_148 0 2 1.000000
4_148 0 3 1.000000
4_148 0 4 1.000000
4_148 0 5 1.000000
4_148 0 6 1.000000
4_148 0 7 1.000000
4_148 0 8 1.000000
4_148 0 9 1.000000
4_148 0 10 1.000000
4_148 0 11 1.000000
4_148 0 12 1.000000
4_148 0 13 1.000000
4_148 0 14 1.000000
4_148 0 15 1.000000
4_148 0 16 1.000000
4_148 0 17 1.000000
4_148 0 18 1.000000
4_148 0 19 1.000000
4_148 0 20 1.000000
4_148 0 21 1.000000
4_148 0 22 1.000000
4_148 0 23 1.000000
4_148 0 24 1.000000
4_148 0 25 1.000000
4_148 0 26 1.000000
4_148 0 27 1.000000
4_148 0 28 1.000000
4_148 0 29 1.000000
4_148 0 30 1.000000
4_148 0 31 1.000000
4_148 0 32 1.000000
4_148 0 33 1.000000
4_148 0 34 1.000000
4_148 0 35 1.000000
4_148 0 36 1.000000
4_148 0 37 1.000000
4_148 0 38 1.000000
4_148 0 39 1.000000
4_148 0 40 1.000000
4_148 0 41 1.000000
4_148 0 42 1.000000
4_148 0 43 1.000000
4_148 0 44 1.000000
4_148 0 45 1.000000
4_148 0 46 1.000000
4_148 0 47 1.000000
4_148 0 48 1.000000
4_148 0 49 1.000000
4_148 0 50 1.000000
4_148 0 51 1.000000
4_148 0 52 1.000000
4_148 0 53 1.000000
4_148 0 54 1.000000
4_148 0 55 1.000000
4_148 0 56 1.000000
4_148 0 57 1.000000
4_148 0 58 1.000000
4_148 0 59 1.000000
4_148 0 60 1.000000
4_148 1 0 1.000000
4_148 1 1 1.000000
4_148 1 2 1.000000
4_148 1 3 1.000000
4_148 1 4 1.000000
4_148 1 5 1.000000
4_148 1 6 1.000000
4_148 1 7 1.000000
4_148 1 8 1.000000
4_148 1 9 1.000000
4_148 1 10 1.000000
4_148 1 11 1.000000
4_148 1 12 1.000000
4_148 1 13 1.000000
4_148 1 14 1.000000
4_148 1 15 1.000000
4_148 1 16 1.000000
4_148 1 17 1.000000
4_148 1 18 1.000000
4_148 1 19 1.000000
4_148 1 20 1.000000
4_148 1 21 1.000000
4_148 1 22 1.000000
4_148 1 23 1.000000
4_148 1 24 1.000000
4_148 1 25 1.000000
4_148 1 26 1.000000
4_148 1 27 1.000000
4_148 1 28 1.000000
4_148 1 29 1.000000
4_148 1 30 1.000000
4_148 1 31 1.000000
4_148 1 32 1.000000
4_148 1 33 1.000000
4_148 1 34 1.000000
4_148 1 35 1.000000
4_148 1 36 1.000000
4_148 1 37 1.000000
4_148 1 38 1.000000
4_148 1 39 1.000000
4_148 1 40 1.000000
4_148 1 41 1.000000
4_148 1 42 1.000000
4_148 1 43 1.000000
4_148 1 44 1.000000
4_148 1 45 1.000000
4_148 1 46 1.000000
4_148 1 47 1.000000
4_148 1 48 1.000000
4_148 1 49 1.000000
4_148 1 50 1.000000
4_148 1 51 1.000000
4_148 1 52 1.000000
4_148 1 53 1.000000
4_148 1 54 1.000000
4_148 1 55 1.000000
4_148 1 56 1.000000
4_148 1 57 1.000000
4_148 1 58 1.000000
4_148 1 59 1.000000
4_148 1 60 1.000000
4_148 2 0 1.000000
4_148 2 1 1.000000
4_148 2 2 1.000000
4_148 2 3 1.000000
4_148 2 4 1.000000
4_148 2 5 1.000000
4_148 2 6 1.000000
4_148 2 7 1.000000
4_148 2 8 1.000000
4_148 2 9 1.000000
4_148 2 10 1.000000
4_148 2 11 1.000000
4_148 2 12 1.000000
4_148 2 13 1.000000
4_148 2 14 1.000000
4_148 2 15 1.000000
4_148 2 16 1.000000
4_148 2 17 1.000000
4_148 2 18 1.000000
4_148 2 19 1.000000
4_148 2 20 1.000000
4_148 2 21 1.000000
4_148 2 22 1.000000
4_148 2 23 1.000000
4_148 2 24 1.000000
4_148 2 25 1.000000
4_148 2 26 1.000000
4_148 2 27 1.000000
4_148 2 28 1.000000
4_148 2 29 1.000000
4_148 2 30 1.000000
4_148 2 31 1.000000
4_148 2 32 1.000000
4_148 2 33 1.000000
4_148 2 34 1.000000
4_148 2 35 1.000000
4_148 2 36 1.000000
4_148 2 37 1.000000
4_148 2 38 1.000000
4_148 2 39 1.000000
4_148 2 40 1.000000
4_148 2 41 1.000000
4_148 2 42 1.000000
4_148 2 43 1.000000
4_148 2 44 1.000000
4_148 2 45 1.000000
4_148 2 46 1.000000
4_148 2 47 1.000000
4_148 2 48 1.000000
4_148 2 49 1.000000
4_148 2 50 1.000000
4_148 2 51 1.000000
4_148 2 52 1.000000
4_148 2 53 1.000000
4_148 2 54 1.000000
4_148 2 55 1.000000
4_148 2 56 1.000000
4_148 2 57 1.000000
4_148 2 58 1.000000
4_148 2 59 1.000000
4_148 2 60 1.000000
4_148 3 0 1.000000
4_148 3 1 1.000000
4_148 3 2 1.000000
4_148 3 3 1.000000
4_148 3 4 1.000000
4_148 3 5 1.000000
4_148 3 6 1.000000
4_148 3 7 1.000000
4_148 3 8 1.000000
4_148 3 9 1.000000
4_148 3 10 1.000000
4_148 3 11 1.000000
4_148 3 12 1.000000
4_148 3 13 1.000000
4_148 3 14 1.000000
4_148 3 15 1.000000
4_148 3 16 1.000000
4_148 3 17 1.000000
4_148 3 18 1.000000
4_148 3 19 1.000000
4_148 3 20 1.000000
4_148 3 21 1.000000
4_148 3 22 1.000000
4_148 3 23 1.000000
4_148 3 24 1.000000
4_148 3 25 1.000000
4_148 3 26 1.000000
4_148 3 27 1.000000
4_148 3 28 1.000000
4_148 3 29 1.000000
4_148 3 30 1.000000
4_148 3 31 1.000000
4_148 3 32 1.000000
4_148 3 33 1.000000
4_148 3 34 1.000000
4_148 3 35 1.000000
4_148 3 36 1.000000
4_148 3 37 1.000000
4_148 3 38 1.000000
4_148 3 39 1.000000
4_148 3 40 1.000000
4_148 3 41 1.000000
4_148 3 42 1.000000
4_148 3 43 1.000000
4_148 3 44 1.000000
4_148 3 45 1.000000
4_148 3 46 1.000000
4_148 3 47 1.000000
4_148 3 48 1.000000
4_148 3 49 1.000000
4_148 3 50 1.000000
4_148 3 51 1.000000
4_148 3 52 1.000000
4_148 3 53 1.000000
4_148 3 54 1.000000
4_148 3 55 1.000000
4_148 3 56 1.000000
4_148 3 57 1.000000
4_148 3 58 1.000000
4_148 3 59 1.000000
4_148 3 60 1.000000
4_148 4 0 1.000000
4_148 4 1 1.000000
4_148 4 2 1.000000
4_148 4 3 1.000000
4_148 4 4 1.000000
4_148 4 5 1.000000
4_148 4 6 1.000000
4_148 4 7 1.000000
4_148 4 8 1.000000
4_148 4 9 1.000000
4_148 4 10 1.000000
4_148 4 11 1.000000
4_148 4 12 1.000000
4_148 4 13 1.000000
4_148 4 14 1.000000
4_148 4 15 1.000000
4_148 4 16 1.000000
4_148 4 17 1.000000
4_148 4 18 1.000000
4_148 4 19 1.000000
4_148 4 20 1.000000
4_148 4 21 1.000000
4_148 4 22 1.000000
4_148 4 23 1.000000
4_148 4 24 1.000000
4_148 4 25 1.000000
4_148 4 26 1.000000
4_148 4 27 1.000000
4_148 4 28 1.000000
4_148 4 29 1.000000
4_148 4 30 1.000000
4_148 4 31 1.000000
4_148 4 32 1.000000
4_148 4 33 1.000000
4_148 4 34 1.000000
4_148 4 35 1.000000
4_148 4 36 1.000000
4_148 4 37 1.000000
4_148 4 38 1.000000
4_148 4 39 1.000000
4_148 4 40 1.000000
4_148 4 41 1.000000
4_148 4 42 1.000000
4_148 4 43 1.000000
4_148 4 44 1.000000
4_148 4 45 1.000000
4_148 4 46 1.000000
4_148 4 47 1.000000
4_148 4 48 1.000000
4_148 4 49 1.000000
4_148 4 50 1.000000
4_148 4 51 1.000000
4_148 4 52 1.000000
4_148 4 53 1.000000
4_148 4 54 1.000000
4_148 4 55 1.000000
4_148 4 56 1.000000
4_148 4 57 1.000000
4_148 4 58 1.000000
4_148 4 59 1.000000
4_148 4 60 1.000000
12_161 0 0 1.000000
12_161 0 1 1.000000
12_161 0 2 1.000000
12_161 0 3 1.000000
12_161 0 4 1.000000
12_161 0 5 1.000000
12_161 0 6 1.000000
12_161 0 7 1.000000
12_161 0 8 1.000000
12_161 0 9 1.000000
12_161 0 10 1.000000
12_161 0 11 1.000000
12_161 0 12 1.000000
12_161 0 13 1.000000
12_161 0 14 1.000000
12_161 0 15 1.000000
12_161 0 16 1.000000
12_161 0 17 1.000000
12_161 0 18 1.000000
12_161 0 19 1.000000
12_161 0 20 1.000000
12_161 0 21 1.000000
12_161 0 22 1.000000
12_161 0 23 1.000000
12_161 0 24 1.000000
12_161 0 25 1.000000
12_161 0 26 1.000000
12_161 0 27 1.000000
12_161 0 28 1.000000
12_161 0 29 1.000000
12_161 0 30 1.000000
12_161 0 31 1.000000
12_161 0 32 1.000000
12_161 0 33 1.000000
12_161 0 34 1.000000
12_161 0 35 1.000000
12_161 0 36 1.000000
12_161 0 37 1.000000
12_161 0 38 1.000000
12_161 0 39 1.000000
12_161 0 40 1.000000
12_161 0 41 1.000000
12_161 0 42 1.000000
12_161 0 43 1.000000
12_161 0 44 1.000000
12_161 0 45 1.000000
12_161 0 46 1.000000
12_161 0 47 1.000000
12_161 0 48 1.000000
12_161 0 49 1.000000
12_161 0 50 1.000000
12_161 0 51 1.000000
12_161 0 52 1.000000
12_161 0 53 1.000000
12_161 0 54 1.000000
12_161 0 55 1.000000
12_161 0 56 1.000000
12_161 0 57 1.000000
12_161 0 58 1.000000
12_161 0 59 1.000000
12_161 0 60 1.000000
12_161 1 0 1.000000
12_161 1 1 1.000000
12_161 1 2 1.000000
12_161 1 3 1.000000
12_161 1 4 1.000000
12_161 1 5 1.000000
12_161 1 6 1.000000
12_161 1 7 1.000000
12_161 1 8 1.000000
12_161 1 9 1.000000
12_161 1 10 1.000000
12_161 1 11 1.000000
12_161 1 12 1.000000
12_161 1 13 1.000000
12_161 1 14 1.000000
12_161 1 15 1.000000
12_161 1 16 1.000000
12_161 1 17 1.000000
12_161 1 18 1.000000
12_161 1 19 1.000000
12_161 1 20 1.000000
12_161 1 21 1.000000
12_161 1 22 1.000000
12_161 1 23 1.000000
12_161 1 24 1.000000
12_161 1 25 1.000000
12_161 1 26 1.000000
12_161 1 27 1.000000
12_161 1 28 1.000000
12_161 1 29 1.000000
12_161 1 30 1.000000
12_161 1 31 1.000000
12_161 1 32 1.000000
12_161 1 33 1.000000
12_161 1 34 1.000000
12_161 1 35 1.000000
12_161 1 36 1.000000
12_161 1 37 1.000000
12_161 1 38 1.000000
12_161 1 39 1.000000
12_161 1 40 1.000000
12_161 1 41 1.000000
12_161 1 42 1.000000
12_161 1 43 1.000000
12_161 1 44 1.000000
12_161 1 45 1.000000
12_161 1 46 1.000000
12_161 1 47 1.000000
12_161 1 48 1.000000
12_161 1 49 1.000000
12_161 1 50 1.000000
12_161 1 51 1.000000
12_161 1 52 1.000000
12_161 1 53 1.000000
12_161 1 54 1.000000
12_161 1 55 1.000000
12_161 1 56 1.000000
12_161 1 57 1.000000
12_161 1 58 1.000000
12_161 1 59 1.000000
12_161 1 60 1.000000
12_161 2 0 1.000000
12_161 2 1 1.000000
12_161 2 2 1.000000
12_161 2 3 1.000000
12_161 2 4 1.000000
12_161 2 5 1.000000
12_161 2 6 1.000000
12_161 2 7 1.000000
12_161 2 8 1.000000
12_161 2 9 1.000000
12_161 2 10 1.000000
12_161 2 11 1.000000
12_161 2 12 1.000000
12_161 2 13 1.000000
12_161 2 14 1.000000
12_161 2 15 1.000000
12_161 2 16 1.000000
12_161 2 17 1.000000
12_161 2 18 1.000000
12_161 2 19 1.000000
12_161 2 20 1.000000
12_161 2 21 1.000000
12_161 2 22 1.000000
12_161 2 23 1.000000
12_161 2 24 1.000000
12_161 2 25 1.000000
12_161 2 26 1.000000
12_161 2 27 1.000000
12_161 2 28 1.000000
12_161 2 29 1.000000
12_161 2 30 1.000000
12_161 2 31 1.000000
12_161 2 32 1.000000
12_161 2 33 1.000000
12_161 2 34 1.000000
12_161 2 35 1.000000
12_161 2 36 1.000000
12_161 2 37 1.000000
12_161 2 38 1.000000
12_161 2 39 1.000000
12_161 2 40 1.000000
12_161 2 41 1.000000
12_161 2 42 1.000000
12_161 2 43 1.000000
12_161 2 44 1.000000
12_161 2 45 1.000000
12_161 2 46 1.000000
12_161 2 47 1.000000
12_161 2 48 1.000000
12_161 2 49 1.000000
12_161 2 50 1.000000
12_161 2 51 1.000000
12_161 2 52 1.000000
12_161 2 53 1.000000
12_161 2 54 1.000000
12_161 2 55 1.000000
12_161 2 56 1.000000
12_161 2 57 1.000000
12_161 2 58 1.000000
12_161 2 59 1.000000
12_161 2 60 1.000000
12_161 3 0 1.000000
12_161 3 1 1.000000
12_161 3 2 1.000000
12_161 3 3 1.000000
12_161 3 4 1.000000
12_161 3 5 1.000000
12_161 3 6 1.000000
12_161 3 7 1.000000
12_161 3 8 1.000000
12_161 3 9 1.000000
12_161 3 10 1.000000
12_161 3 11 1.000000
12_161 3 12 1.000000
12_161 3 13 1.000000
12_161 3 14 1.000000
12_161 3 15 1.000000
12_161 3 16 1.000000
12_161 3 17 1.000000
12_161 3 18 1.000000
12_161 3 19 1.000000
12_161 3 20 1.000000
12_161 3 21 1.000000
12_161 3 22 1.000000
12_161 3 23 1.000000
12_161 3 24 1.000000
12_161 3 25 1.000000
12_161 3 26 1.000000
12_161 3 27 1.000000
12_161 3 28 1.000000
12_161 3 29 1.000000
12_161 3 30 1.000000
12_161 3 31 1.000000
12_161 3 32 1.000000
12_161 3 33 1.000000
12_161 3 34 1.000000
12_161 3 35 1.000000
12_161 3 36 1.000000
12_161 3 37 1.000000
12_161 3 38 1.000000
12_161 3 39 1.000000
12_161 3 40 1.000000
12_161 3 41 1.000000
12_161 3 42 1.000000
12_161 3 43 1.000000
12_161 3 44 1.000000
12_161 3 45 1.000000
12_161 3 46 1.000000
12_161 3 47 1.000000
12_161 3 48 1.000000
12_161 3 49 1.000000
12_161 3 50 1.000000
12_161 3 51 1.000000
12_161 3 52 1.000000
12_161 3 53 1.000000
12_161 3 54 1.000000
12_161 3 55 1.000000
12_161 3 56 1.000000
12_161 3 57 1.000000
12_161 3 58 1.000000
12_161 3 59 1.000000
12_161 3 60 1.000000
12_161 4 0 1.000000
12_161 4 1 1.000000
12_161 4 2 1.000000
12_161 4 3 1.000000
12_161 4 4 1.000000
12_161 4 5 1.000000
12_161 4 6 1.000000
12_161 4 7 1.000000
12_161 4 8 1.000000
12_161 4 9 1.000000
12_161 4 10 1.000000
12_161 4 11 1.000000
12_161 4 12 1.000000
12_161 4 13 1.000000
12_161 4 14 1.000000
12_161 4 15 1.000000
12_161 4 16 1.000000
12_161 4 17 1.000000
12_161 4 18 1.000000
12_161 4 19 1.000000
12_161 4 20 1.000000
12_161 4 21 1.000000
12_161 4 22 1.000000
12_161 4 23 1.000000
12_161 4 24 1.000000
12_161 4 25 1.000000
12_161 4 26 1.000000
12_161 4 27 1.000000
12_161 4 28 1.000000
12_161 4 29 1.000000
12_161 4 30 1.000000
12_161 4 31 1.000000
12_161 4 32 1.000000
12_161 4 33 1.000000
12_161 4 34 1.000000
12_161 4 35 1.000000
12_161 4 36 1.000000
12_161 4 37 1.000000
12_161 4 38 1.000000
12_161 4 39 1.000000
12_161 4 40 1.000000
12_161 4 41 1.000000
12_161 4 42 1.000000
12_161 4 43 1.000000
12_161 4 44 1.000000
12_161 4 45 1.000000
12_161 4 46 1.000000
12_161 4 47 1.000000
12_161 4 48 1.000000
12_161 4 49 1.000000
12_161 4 50 1.000000
12_161 4 51 1.000000
12_161 4 52 1.000000
12_161 4 53 1.000000
12_161 4 54 1.000000
12_161 4 55 1.000000
12_161 4 56 1.000000
12_161 4 57 1.000000
12_161 4 58 1.000000
12_161 4 59 1.000000
12_161 4 60 1.000000
182_148 0 0 1.000000
182_148 0 1 1.000000
182_148 0 2 1.000000
182_148 0 3 1.000000
182_148 0 4 1.000000
182_148 0 5 1.000000
182_148 0 6 1.000000
182_148 0 7 1.000000
182_148 0 8 1.000000
182_148 0 9 1.000000
182_148 0 10 1.000000
182_148 0 11 1.000000
182_148 0 12 1.000000
182_148 0 13 1.000000
182_148 0 14 1.000000
182_148 0 15 1.000000
182_148 0 16 1.000000
182_148 0 17 1.000000
182_148 0 18 1.000000
182_148 0 19 1.000000
182_148 0 20 1.000000
182_148 0 21 1.000000
182_148 0 22 1.000000
182_148 0 23 1.000000
182_148 0 24 1.000000
182_148 0 25 1.000000
182_148 0 26 1.000000
182_148 0 27 1.000000
182_148 0 28 1.000000
182_148 0 29 1.000000
182_148 0 30 1.000000
182_148 0 31 1.000000
182_148 0 32 1.000000
182_148 0 33 1.000000
182_148 0 34 1.000000
182_148 0 35 1.000000
182_148 0 36 1.000000
182_148 0 37 1.000000
182_148 0 38 1.000000
182_148 0 39 1.000000
182_148 0 40 1.000000
182_148 0 41 1.000000
182_148 0 42 1.000000
182_148 0 43 1.000000
182_148 0 44 1.000000
182_148 0 45 1.000000
182_148 0 46 1.000000
182_148 0 47 1.000000
182_148 0 48 1.000000
182_148 0 49 1.000000
182_148 0 50 1.000000
182_148 0 51 1.000000
182_148 0 52 1.000000
182_148 0 53 1.000000
182_148 0 54 1.000000
182_148 0 55 1.000000
182_148 0 56 1.000000
182_148 0 57 1.000000
182_148 0 58 1.000000
182_148 0 59 1.000000
182_148 0 60 1.000000
182_148 1 0 1.000000
182_148 1 1 1.000000
182_148 1 2 1.000000
182_148 1 3 1.000000
182_148 1 4 1.000000
182_148 1 5 1.000000
182_148 1 6 1.000000
182_148 1 7 1.000000
182_148 1 8 1.000000
182_148 1 9 1.000000
182_148 1 10 1.000000
182_148 1 11 1.000000
182_148 1 12 1.000000
182_148 1 13 1.000000
182_148 1 14 1.000000
182_148 1 15 1.000000
182_148 1 16 1.000000
182_148 1 17 1.000000
182_148 1 18 1.000000
182_148 1 19 1.000000
182_148 1 20 1.000000
182_148 1 21 1.000000
182_148 1 22 1.000000
182_148 1 23 1.000000
182_148 1 24 1.000000
182_148 1 25 1.000000
182_148 1 26 1.000000
182_148 1 27 1.000000
182_148 1 28 1.000000
182_148 1 29 1.000000
182_148 1 30 1.000000
182_148 1 31 1.000000
182_148 1 32 1.000000
182_148 1 33 1.000000
182_148 1 34 1.000000
182_148 1 35 1.000000
182_148 1 36 1.000000
182_148 1 37 1.000000
182_148 1 38 1.000000
182_148 1 39 1.000000
182_148 1 40 1.000000
182_148 1 41 1.000000
182_148 1 42 1.000000
182_148 1 43 1.000000
182_148 1 44 1.000000
182_148 1 45 1.000000
182_148 1 46 1.000000
182_148 1 47 1.000000
182_148 1 48 1.000000
182_148 1 49 1.000000
182_148 1 50 1.000000
182_148 1 51 1.000000
182_148 1 52 1.000000
182_148 1 53 1.000000
182_148 1 54 1.000000
182_148 1 55 1.000000
182_148 1 56 1.000000
182_148 1 57 1.000000
182_148 1 58 1.000000
182_148 1 59 1.000000
182_148 1 60 1.000000
182_148 2 0 1.000000
182_148 2 1 1.000000
182_148 2 2 1.000000
182_148 2 3 1.000000
182_148 2 4 1.000000
182_148 2 5 1.000000
182_148 2 6 1.000000
182_148 2 7 1.000000
182_148 2 8 1.000000
182_148 2 9 1.000000
182_148 2 10 1.000000
182_148 2 11 1.000000
182_148 2 12 1.000000
182_148 2 13 1.000000
182_148 2 14 1.000000
182_148 2 15 1.000000
182_148 2 16 1.000000
182_148 2 17 1.000000
182_148 2 18 1.000000
182_148 2 19 1.000000
182_148 2 20 1.000000
182_148 2 21 1.000000
182_148 2 22 1.000000
182_148 2 23 1.000000
182_148 2 24 1.000000
182_148 2 25 1.000000
182_148 2 26 1.000000
182_148 2 27 1.000000
182_148 2 28 1.000000
182_148 2 29 1.000000
182_148 2 30 1.000000
182_148 2 31 1.000000
182_148 2 32 1.000000
182_148 2 33 1.000000
182_148 2 34 1.000000
182_148 2 35 1.000000
182_148 2 36 1.000000
182_148 2 37 1.000000
182_148 2 38 1.000000
182_148 2 39 1.000000
182_148 2 40 1.000000
182_148 2 41 1.000000
182_148 2 42 1.000000
182_148 2 43 1.000000
182_148 2 44 1.000000
182_148 2 45 1.000000
182_148 2 46 1.000000
182_148 2 47 1.000000
182_148 2 48 1.000000
182_148 2 49 1.000000
182_148 2 50 1.000000
182_148 2 51 1.000000
182_148 2 52 1.000000
182_148 2 53 1.000000
182_148 2 54 1.000000
182_148 2 55 1.000000
182_148 2 56 1.000000
182_148 2 57 1.000000
182_148 2 58 1.000000
182_148 2 59 1.000000
182_148 2 60 1.000000
182_148 3 0 1.000000
182_148 3 1 1.000000
182_148 3 2 1.000000
182_148 3 3 1.000000
182_148 3 4 1.000000
182_148 3 5 1.000000
182_148 3 6 1.000000
182_148 3 7 1.000000
182_148 3 8 1.000000
182_148 3 9 1.000000
182_148 3 10 1.000000
182_148 3 11 1.000000
182_148 3 12 1.000000
182_148 3 13 1.000000
182_148 3 14 1.000000
182_148 3 15 1.000000
182_148 3 16 1.000000
182_148 3 17 1.000000
182_148 3 18 1.000000
182_148 3 19 1.000000
182_148 3 20 1.000000
182_148 3 21 1.000000
182_148 3 22 1.000000
182_148 3 23 1.000000
182_148 3 24 1.000000
182_148 3 25 1.000000
182_148 3 26 1.000000
182_148 3 27 1.000000
182_148 3 28 1.000000
182_148 3 29 1.000000
182_148 3 30 1.000000
182_148 3 31 1.000000
182_148 3 32 1.000000
182_148 3 33 1.000000
182_148 3 34 1.000000
182_148 3 35 1.000000
182_148 3 36 1.000000
182_148 3 37 1.000000
182_148 3 38 1.000000
182_148 3 39 1.000000
182_148 3 40 1.000000
182_148 3 41 1.000000
182_148 3 42 1.000000
182_148 3 43 1.000000
182_148 3 44 1.000000
182_148 3 45 1.000000
182_148 3 46 1.000000
182_148 3 47 1.000000
182_148 3 48 1.000000
182_148 3 49 1.000000
182_148 3 50 1.000000
182_148 3 51 1.000000
182_148 3 52 1.000000
182_148 3 53 1.000000
182_148 3 54 1.000000
182_148 3 55 1.000000
182_148 3 56 1.000000
182_148 3 57 1.000000
182_148 3 58 1.000000
182_148 3 59 1.000000
182_148 3 60 1.000000
182_148 4 0 1.000000
182_148 4 1 1.000000
182_148 4 2 1.000000
182_148 4 3 1.000000
182_148 4 4 1.000000
182_148 4 5 1.000000
182_148 4 6 1.000000
182_148 4 7 1.000000
182_148 4 8 1.000000
182_148 4 9 1.000000
182_148 4 10 1.000000
182_148 4 11 1.000000
182_148 4 12 1.000000
182_148 4 13 1.000000
182_148 4 14 1.000000
182_148 4 15 1.000000
182_148 4 16 1.000000
182_148 4 17 1.000000
182_148 4 18 1.000000
182_148 4 19 1.000000
182_148 4 20 1.000000
182_148 4 21 1.000000
182_148 4 22 1.000000
182_148 4 23 1.000000
182_148 4 24 1.000000
182_148 4 25 1.000000
182_148 4 26 1.000000
182_148 4 27 1.000000
182_148 4 28 1.000000
182_148 4 29 1.000000
182_148 4 30 1.000000
182_148 4 31 1.000000
182_148 4 32 1.000000
182_148 4 33 1.000000
182_148 4 34 1.000000
182_148 4 35 1.000000
182_148 4 36 1.000000
182_148 4 37 1.000000
182_148 4 38 1.000000
182_148 4 39 1.000000
182_148 4 40 1.000000
182_148 4 41 1.000000
182_148 4 42 1.000000
182_148 4 43 1.000000
182_148 4 44 1.000000
182_148 4 45 1.000000
182_148 4 46 1.000000
182_148 4 47 1.000000
182_148 4 48 1.000000
182_148 4 49 1.000000
182_148 4 50 1.000000
182_148 4 51 1.000000
182_148 4 52 1.000000
182_148 4 53 1.000000
182_148 4 54 1.000000
182_148 4 55 1.000000
182_148 4 56 1.000000
182_148 4 57 1.000000
182_148 4 58 1.000000
182_148 4 59 1.000000
182_148 4 60 1.000000
275_142 0 0 1.000000
275_142 0 1 1.000000
275_142 0 2 1.000000
275_142 0 3 1.000000
275_142 0 4 1.000000
275_142 0 5 1.000000
275_142 0 6 1.000000
275_142 0 7 1.000000
275_142 0 8 1.000000
275_142 0 9 1.000000
275_142 0 10 1.000000
275_142 0 11 1.000000
275_142 0 12 1.000000
275_142 0 13 1.000000
275_142 0 14 1.000000
275_142 0 15 1.000000
275_142 0 16 1.000000
275_142 0 17 1.000000
275_142 0 18 1.000000
275_142 0 19 1.000000
275_142 0 20 1.000000
275_142 0 21 1.000000
275_142 0 22 1.000000
275_142 0 23 1.000000
275_142 0 24 1.000000
275_142 0 25 1.000000
275_142 0 26 1.000000
275_142 0 27 1.000000
275_142 0 28 1.000000
275_142 0 29 1.000000
275_142 0 30 1.000000
275_142 0 31 1.000000
275_142 0 32 1.000000
275_142 0 33 1.000000
275_142 0 34 1.000000
275_142 0 35 1.000000
275_142 0 36 1.000000
275_142 0 37 1.000000
275_142 0 38 1.000000
275_142 0 39 1.000000
275_142 0 40 1.000000
275_142 0 41 1.000000
275_142 0 42 1.000000
275_142 0 43 1.000000
275_142 0 44 1.000000
275_142 0 45 1.000000
275_142 0 46 1.000000
275_142 0 47 1.000000
275_142 0 48 1.000000
275_142 0 49 1.000000
275_142 0 50 1.000000
275_142 0 51 1.000000
275_142 0 52 1.000000
275_142 0 53 1.000000
275_142 0 54 1.000000
275_142 0 55 1.000000
275_142 0 56 1.000000
275_142 0 57 1.000000
275_142 0 58 1.000000
275_142 0 59 1.000000
275_142 0 60 1.000000
66_142 0 0 1.000000
66_142 0 1 1.000000
66_142 0 2 1.000000
66_142 0 3 1.000000
66_142 0 4 1.000000
66_142 0 5 1.000000
66_142 0 6 1.000000
66_142 0 7 1.000000
66_142 0 8 1.000000
66_142 0 9 1.000000
66_142 0 10 1.000000
66_142 0 11 1.000000
66_142 0 12 1.000000
66_142 0 13 1.000000
66_142 0 14 1.000000
66_142 0 15 1.000000
66_142 0 16 1.000000
66_142 0 17 1.000000
66_142 0 18 1.000000
66_142 0 19 1.000000
66_142 0 20 1.000000
66_142 0 21 1.000000
66_142 0 22 1.000000
66_142 0 23 1.000000
66_142 0 24 1.000000
66_142 0 25 1.000000
66_142 0 26 1.000000
66_142 0 27 1.000000
66_142 0 28 1.000000
66_142 0 29 1.000000
66_142 0 30 1.000000
66_142 0 31 1.000000
66_142 0 32 1.000000
66_142 0 33 1.000000
66_142 0 34 1.000000
66_142 0 35 1.000000
66_142 0 36 1.000000
66_142 0 37 1.000000
66_142 0 38 1.000000
66_142 0 39 1.000000
66_142 0 40 1.000000
66_142 0 41 1.000000
66_142 0 42 1.000000
66_142 0 43 1.000000
66_142 0 44 1.000000
66_142 0 45 1.000000
66_142 0 46 1.000000
66_142 0 47 1.000000
66_142 0 48 1.000000
66_142 0 49 1.000000
66_142 0 50 1.000000
66_142 0 51 1.000000
66_142 0 52 1.000000
66_142 0 53 1.000000
66_142 0 54 1.000000
66_142 0 55 1.000000
66_142 0 56 1.000000
66_142 0 57 1.000000
66_142 0 58 1.000000
66_142 0 59 1.000000
66_142 0 60 1.000000
187_161 0 0 1.000000
187_161 0 1 1.000000
187_161 0 2 1.000000
187_161 0 3 1.000000
187_161 0 4 1.000000
187_161 0 5 1.000000
187_161 0 6 1.000000
187_161 0 7 1.000000
187_161 0 8 1.000000
187_161 0 9 1.000000
187_161 0 10 1.000000
187_161 0 11 1.000000
187_161 0 12 1.000000
187_161 0 13 1.000000
187_161 0 14 1.000000
187_161 0 15 1.000000
187_161 0 16 1.000000
187_161 0 17 1.000000
187_161 0 18 1.000000
187_161 0 19 1.000000
187_161 0 20 1.000000
187_161 0 21 1.000000
187_161 0 22 1.000000
187_161 0 23 1.000000
187_161 0 24 1.000000
187_161 0 25 1.000000
187_161 0 26 1.000000
187_161 0 27 1.000000
187_161 0 28 1.000000
187_161 0 29 1.000000
187_161 0 30 1.000000
187_161 0 31 1.000000
187_161 0 32 1.000000
187_161 0 33 1.000000
187_161 0 34 1.000000
187_161 0 35 1.000000
187_161 0 36 1.000000
187_161 0 37 1.000000
187_161 0 38 1.000000
187_161 0 39 1.000000
187_161 0 40 1.000000
187_161 0 41 1.000000
187_161 0 42 1.000000
187_161 0 43 1.000000
187_161 0 44 1.000000
187_161 0 45 1.000000
187_161 0 46 1.000000
187_161 0 47 1.000000
187_161 0 48 1.000000
187_161 0 49 1.000000
187_161 0 50 1.000000
187_161 0 51 1.000000
187_161 0 52 1.000000
187_161 0 53 1.000000
187_161 0 54 1.000000
187_161 0 55 1.000000
187_161 0 56 1.000000
187_161 0 57 1.000000
187_161 0 58 1.000000
187_161 0 59 1.000000
187_161 0 60 1.000000
342_161 0 0 1.000000
342_161 0 1 1.000000
342_161 0 2 1.000000
342_161 0 3 1.000000
342_161 0 4 1.000000
342_161 0 5 1.000000
342_161 0 6 1.000000
342_161 0 7 1.000000
342_161 0 8 1.000000
342_161 0 9 1.000000
342_161 0 10 1.000000
342_161 0 11 1.000000
342_161 0 12 1.000000
342_161 0 13 1.000000
342_161 0 14 1.000000
342_161 0 15 1.000000
342_161 0 16 1.000000
342_161 0 17 1.000000
342_161 0 18 1.000000
342_161 0 19 1.000000
342_161 0 20 1.000000
342_161 0 21 1.000000
342_161 0 22 1.000000
342_161 0 23 1.000000
342_161 0 24 1.000000
342_161 0 25 1.000000
342_161 0 26 1.000000
342_161 0 27 1.000000
342_161 0 28 1.000000
342_161 0 29 1.000000
342_161 0 30 1.000000
342_161 0 31 1.000000
342_161 0 32 1.000000
342_161 0 33 1.000000
342_161 0 34 1.000000
342_161 0 35 1.000000
342_161 0 36 1.000000
342_161 0 37 1.000000
342_161 0 38 1.000000
342_161 0 39 1.000000
342_161 0 40 1.000000
342_161 0 41 1.000000
342_161 0 42 1.000000
342_161 0 43 1.000000
342_161 0 44 1.000000
342_161 0 45 1.000000
342_161 0 46 1.000000
342_161 0 47 1.000000
342_161 0 48 1.000000
342_161 0 49 1.000000
342_161 0 50 1.000000
342_161 0 51 1.000000
342_161 0 52 1.000000
342_161 0 53 1.000000
342_161 0 54 1.000000
342_161 0 55 1.000000
342_161 0 56 1.000000
342_161 0 57 1.000000
342_161 0 58 1.000000
342_161 0 59 1.000000
342_161 0 60 1.000000
342_161 1 0 1.000000
342_161 1 1 1.000000
342_161 1 2 1.000000
342_161 1 3 1.000000
342_161 1 4 1.000000
342_161 1 5 1.000000
342_161 1 6 1.000000
342_161 1 7 1.000000
342_161 1 8 1.000000
342_161 1 9 1.000000
342_161 1 10 1.000000
342_161 1 11 1.000000
342_161 1 12 1.000000
342_161 1 13 1.000000
342_161 1 14 1.000000
342_161 1 15 1.000000
342_161 1 16 1.000000
342_161 1 17 1.000000
342_161 1 18 1.000000
342_161 1 19 1.000000
342_161 1 20 1.000000
342_161 1 21 1.000000
342_161 1 22 1.000000
342_161 1 23 1.000000
342_161 1 24 1.000000
342_161 1 25 1.000000
342_161 1 26 1.000000
342_161 1 27 1.000000
342_161 1 28 1.000000
342_161 1 29 1.000000
342_161 1 30 1.000000
342_161 1 31 1.000000
342_161 1 32 1.000000
342_161 1 33 1.000000
342_161 1 34 1.000000
342_161 1 35 1.000000
342_161 1 36 1.000000
342_161 1 37 1.000000
342_161 1 38 1.000000
342_161 1 39 1.000000
342_161 1 40 1.000000
342_161 1 41 1.000000
342_161 1 42 1.000000
342_161 1 43 1.000000
342_161 1 44 1.000000
342_161 1 45 1.000000
342_161 1 46 1.000000
342_161 1 47 1.000000
342_161 1 48 1.000000
342_161 1 49 1.000000
342_161 1 50 1.000000
342_161 1 51 1.000000
342_161 1 52 1.000000
342_161 1 53 1.000000
342_161 1 54 1.000000
342_161 1 55 1.000000
342_161 1 56 1.000000
342_161 1 57 1.000000
342_161 1 58 1.000000
342_161 1 59 1.000000
342_161 1 60 1.000000
342_161 2 0 1.000000
342_161 2 1 1.000000
342_161 2 2 1.000000
342_161 2 3 1.000000
342_161 2 4 1.000000
342_161 2 5 1.000000
342_161 2 6 1.000000
342_161 2 7 1.000000
342_161 2 8 1.000000
342_161 2 9 1.000000
342_161 2 10 1.000000
342_161 2 11 1.000000
342_161 2 12 1.000000
342_161 2 13 1.000000
342_161 2 14 1.000000
342_161 2 15 1.000000
342_161 2 16 1.000000
342_161 2 17 1.000000
342_161 2 18 1.000000
342_161 2 19 1.000000
342_161 2 20 1.000000
342_161 2 21 1.000000
342_161 2 22 1.000000
342_161 2 23 1.000000
342_161 2 24 1.000000
342_161 2 25 1.000000
342_161 2 26 1.000000
342_161 2 27 1.000000
342_161 2 28 1.000000
342_161 2 29 1.000000
342_161 2 30 1.000000
342_161 2 31 1.000000
342_161 2 32 1.000000
342_161 2 33 1.000000
342_161 2 34 1.000000
342_161 2 35 1.000000
342_161 2 36 1.000000
342_161 2 37 1.000000
342_161 2 38 1.000000
342_161 2 39 1.000000
342_161 2 40 1.000000
342_161 2 41 1.000000
342_161 2 42 1.000000
342_161 2 43 1.000000
342_161 2 44 1.000000
342_161 2 45 1.000000
342_161 2 46 1.000000
342_161 2 47 1.000000
342_161 2 48 1.000000
342_161 2 49 1.000000
342_161 2 50 1.000000
342_161 2 51 1.000000
342_161 2 52 1.000000
342_161 2 53 1.000000
342_161 2 54 1.000000
342_161 2 55 1.000000
342_161 2 56 1.000000
342_161 2 57 1.000000
342_161 2 58 1.000000
342_161 2 59 1.000000
342_161 2 60 1.000000
342_161 3 0 1.000000
342_161 3 1 1.000000
342_161 3 2 1.000000
342_161 3 3 1.000000
342_161 3 4 1.000000
342_161 3 5 1.000000
342_161 3 6 1.000000
342_161 3 7 1.000000
342_161 3 8 1.000000
342_161 3 9 1.000000
342_161 3 10 1.000000
342_161 3 11 1.000000
342_161 3 12 1.000000
342_161 3 13 1.000000
342_161 3 14 1.000000
342_161 3 15 1.000000
342_161 3 16 1.000000
342_161 3 17 1.000000
342_161 3 18 1.000000
342_161 3 19 1.000000
342_161 3 20 1.000000
342_161 3 21 1.000000
342_161 3 22 1.000000
342_161 3 23 1.000000
342_161 3 24 1.000000
342_161 3 25 1.000000
342_161 3 26 1.000000
342_161 3 27 1.000000
342_161 3 28 1.000000
342_161 3 29 1.000000
342_161 3 30 1.000000
342_161 3 31 1.000000
342_161 3 32 1.000000
342_161 3 33 1.000000
342_161 3 34 1.000000
342_161 3 35 1.000000
342_161 3 36 1.000000
342_161 3 37 1.000000
342_161 3 38 1.000000
342_161 3 39 1.000000
342_161 3 40 1.000000
342_161 3 41 1.000000
342_161 3 42 1.000000
342_161 3 43 1.000000
342_161 3 44 1.000000
342_161 3 45 1.000000
342_161 3 46 1.000000
342_161 3 47 1.000000
342_161 3 48 1.000000
342_161 3 49 1.000000
342_161 3 50 1.000000
342_161 3 51 1.000000
342_161 3 52 1.000000
342_161 3 53 1.000000
342_161 3 54 1.000000
342_161 3 55 1.000000
342_161 3 56 1.000000
342_161 3 57 1.000000
342_161 3 58 1.000000
342_161 3 59 1.000000
342_161 3 60 1.000000
342_161 4 0 1.000000
342_161 4 1 1.000000
342_161 4 2 1.000000
342_161 4 3 1.000000
342_161 4 4 1.000000
342_161 4 5 1.000000
342_161 4 6 1.000000
342_161 4 7 1.000000
342_161 4 8 1.000000
342_161 4 9 1.000000
342_161 4 10 1.000000
342_161 4 11 1.000000
342_161 4 12 1.000000
342_161 4 13 1.000000
342_161 4 14 1.000000
342_161 4 15 1.000000
342_161 4 16 1.000000
342_161 4 17 1.000000
342_161 4 18 1.000000
342_161 4 19 1.000000
342_161 4 20 1.000000
342_161 4 21 1.000000
342_161 4 22 1.000000
342_161 4 23 1.000000
342_161 4 24 1.000000
342_161 4 25 1.000000
342_161 4 26 1.000000
342_161 4 27 1.000000
342_161 4 28 1.000000
342_161 4 29 1.000000
342_161 4 30 1.000000
342_161 4 31 1.000000
342_161 4 32 1.000000
342_161 4 33 1.000000
342_161 4 34 1.000000
342_161 4 35 1.000000
342_161 4 36 1.000000
342_161 4 37 1.000000
342_161 4 38 1.000000
342_161 4 39 1.000000
342_161 4 40 1.000000
342_161 4 41 1.000000
342_161 4 42 1.000000
342_161 4 43 1.000000
342_161 4 44 1.000000
342_161 4 45 1.000000
342_161 4 46 1.000000
342_161 4 47 1.000000
342_161 4 48 1.000000
342_161 4 49 1.000000
342_161 4 50 1.000000
342_161 4 51 1.000000
342_161 4 52 1.000000
342_161 4 53 1.000000
342_161 4 54 1.000000
342_161 4 55 1.000000
342_161 4 56 1.000000
342_161 4 57 1.000000
342_161 4 58 1.000000
342_161 4 59 1.000000
342_161 4 60 1.000000
499_148 0 0 1.000000
499_148 0 1 1.000000
499_148 0 2 1.000000
499_148 0 3 1.000000
499_148 0 4 1.000000
499_148 0 5 1.000000
499_148 0 6 1.000000
499_148 0 7 1.000000
499_148 0 8 1.000000
499_148 0 9 1.000000
499_148 0 10 1.000000
499_148 0 11 1.000000
499_148 0 12 1.000000
499_148 0 13 1.000000
499_148 0 14 1.000000
499_148 0 15 1.000000
499_148 0 16 1.000000
499_148 0 17 1.000000
499_148 0 18 1.000000
499_148 0 19 1.000000
499_148 0 20 1.000000
499_148 0 21 1.000000
499_148 0 22 1.000000
499_148 0 23 1.000000
499_148 0 24 1.000000
499_148 0 25 1.000000
499_148 0 26 1.000000
499_148 0 27 1.000000
499_148 0 28 1.000000
499_148 0 29 1.000000
499_148 0 30 1.000000
499_148 0 31 1.000000
499_148 0 32 1.000000
499_148 0 33 1.000000
499_148 0 34 1.000000
499_148 0 35 1.000000
499_148 0 36 1.000000
499_148 0 37 1.000000
499_148 0 38 1.000000
499_148 0 39 1.000000
499_148 0 40 1.000000
499_148 0 41 1.000000
499_148 0 42 1.000000
499_148 0 43 1.000000
499_148 0 44 1.000000
499_148 0 45 1.000000
499_148 0 46 1.000000
499_148 0 47 1.000000
499_148 0 48 1.000000
499_148 0 49 1.000000
499_148 0 50 1.000000
499_148 0 51 1.000000
499_148 0 52 1.000000
499_148 0 53 1.000000
499_148 0 54 1.000000
499_148 0 55 1.000000
499_148 0 56 1.000000
499_148 0 57 1.000000
499_148 0 58 1.000000
499_148 0 59 1.000000
499_148 0 60 1.000000
499_148 1 0 1.000000
499_148 1 1 1.000000
499_148 1 2 1.000000
499_148 1 3 1.000000
499_148 1 4 1.000000
499_148 1 5 1.000000
499_148 1 6 1.000000
499_148 1 7 1.000000
499_148 1 8 1.000000
499_148 1 9 1.000000
499_148 1 10 1.000000
499_148 1 11 1.000000
499_148 1 12 1.000000
499_148 1 13 1.000000
499_148 1 14 1.000000
499_148 1 15 1.000000
499_148 1 16 1.000000
499_148 1 17 1.000000
499_148 1 18 1.000000
499_148 1 19 1.000000
499_148 1 20 1.000000
499_148 1 21 1.000000
499_148 1 22 1.000000
499_148 1 23 1.000000
499_148 1 24 1.000000
499_148 1 25 1.000000
499_148 1 26 1.000000
499_148 1 27 1.000000
499_148 1 28 1.000000
499_148 1 29 1.000000
499_148 1 30 1.000000
499_148 1 31 1.000000
499_148 1 32 1.000000
499_148 1 33 1.000000
499_148 1 34 1.000000
499_148 1 35 1.000000
499_148 1 36 1.000000
499_148 1 37 1.000000
499_148 1 38 1.000000
499_148 1 39 1.000000
499_148 1 40 1.000000
499_148 1 41 1.000000
499_148 1 42 1.000000
499_148 1 43 1.000000
499_148 1 44 1.000000
499_148 1 45 1.000000
499_148 1 46 1.000000
499_148 1 47 1.000000
499_148 1 48 1.000000
499_148 1 49 1.000000
499_148 1 50 1.000000
499_148 1 51 1.000000
499_148 1 52 1.000000
499_148 1 53 1.000000
499_148 1 54 1.000000
499_148 1 55 1.000000
499_148 1 56 1.000000
499_148 1 57 1.000000
499_148 1 58 1.000000
499_148 1 59 1.000000
499_148 1 60 1.000000
499_148 2 0 1.000000
499_148 2 1 1.000000
499_148 2 2 1.000000
499_148 2 3 1.000000
499_148 2 4 1.000000
499_148 2 5 1.000000
499_148 2 6 1.000000
499_148 2 7 1.000000
499_148 2 8 1.000000
499_148 2 9 1.000000
499_148 2 10 1.000000
499_148 2 11 1.000000
499_148 2 12 1.000000
499_148 2 13 1.000000
499_148 2 14 1.000000
499_148 2 15 1.000000
499_148 2 16 1.000000
499_148 2 17 1.000000
499_148 2 18 1.000000
499_148 2 19 1.000000
499_148 2 20 1.000000
499_148 2 21 1.000000
499_148 2 22 1.000000
499_148 2 23 1.000000
499_148 2 24 1.000000
499_148 2 25 1.000000
499_148 2 26 1.000000
499_148 2 27 1.000000
499_148 2 28 1.000000
499_148 2 29 1.000000
499_148 2 30 1.000000
499_148 2 31 1.000000
499_148 2 32 1.000000
499_148 2 33 1.000000
499_148 2 34 1.000000
499_148 2 35 1.000000
499_148 2 36 1.000000
499_148 2 37 1.000000
499_148 2 38 1.000000
499_148 2 39 1.000000
499_148 2 40 1.000000
499_148 2 41 1.000000
499_148 2 42 1.000000
499_148 2 43 1.000000
499_148 2 44 1.000000
499_148 2 45 1.000000
499_148 2 46 1.000000
499_148 2 47 1.000000
499_148 2 48 1.000000
499_148 2 49 1.000000
499_148 2 50 1.000000
499_148 2 51 1.000000
499_148 2 52 1.000000
499_148 2 53 1.000000
499_148 2 54 1.000000
499_148 2 55 1.000000
499_148 2 56 1.000000
499_148 2 57 1.000000
499_148 2 58 1.000000
499_148 2 59 1.000000
499_148 2 60 1.000000
499_148 3 0 1.000000
499_148 3 1 1.000000
499_148 3 2 1.000000
499_148 3 3 1.000000
499_148 3 4 1.000000
499_148 3 5 1.000000
499_148 3 6 1.000000
499_148 3 7 1.000000
499_148 3 8 1.000000
499_148 3 9 1.000000
499_148 3 10 1.000000
499_148 3 11 1.000000
499_148 3 12 1.000000
499_148 3 13 1.000000
499_148 3 14 1.000000
499_148 3 15 1.000000
499_148 3 16 1.000000
499_148 3 17 1.000000
499_148 3 18 1.000000
499_148 3 19 1.000000
499_148 3 20 1.000000
499_148 3 21 1.000000
499_148 3 22 1.000000
499_148 3 23 1.000000
499_148 3 24 1.000000
499_148 3 25 1.000000
499_148 3 26 1.000000
499_148 3 27 1.000000
499_148 3 28 1.000000
499_148 3 29 1.000000
499_148 3 30 1.000000
499_148 3 31 1.000000
499_148 3 32 1.000000
499_148 3 33 1.000000
499_148 3 34 1.000000
499_148 3 35 1.000000
499_148 3 36 1.000000
499_148 3 37 1.000000
499_148 3 38 1.000000
499_148 3 39 1.000000
499_148 3 40 1.000000
499_148 3 41 1.000000
499_148 3 42 1.000000
499_148 3 43 1.000000
499_148 3 44 1.000000
499_148 3 45 1.000000
499_148 3 46 1.000000
499_148 3 47 1.000000
499_148 3 48 1.000000
499_148 3 49 1.000000
499_148 3 50 1.000000
499_148 3 51 1.000000
499_148 3 52 1.000000
499_148 3 53 1.000000
499_148 3 54 1.000000
499_148 3 55 1.000000
499_148 3 56 1.000000
499_148 3 57 1.000000
499_148 3 58 1.000000
499_148 3 59 1.000000
499_148 3 60 1.000000
499_148 4 0 1.000000
499_148 4 1 1.000000
499_148 4 2 1.000000
499_148 4 3 1.000000
499_148 4 4 1.000000
499_148 4 5 1.000000
499_148 4 6 1.000000
499_148 4 7 1.000000
499_148 4 8 1.000000
499_148 4 9 1.000000
499_148 4 10 1.000000
499_148 4 11 1.000000
499_148 4 12 1.000000
499_148 4 13 1.000000
499_148 4 14 1.000000
499_148 4 15 1.000000
499_148 4 16 1.000000
499_148 4 17 1.000000
499_148 4 18 1.000000
499_148 4 19 1.000000
499_148 4 20 1.000000
499_148 4 21 1.000000
499_148 4 22 1.000000
499_148 4 23 1.000000
499_148 4 24 1.000000
499_148 4 25 1.000000
499_148 4 26 1.000000
499_148 4 27 1.000000
499_148 4 28 1.000000
499_148 4 29 1.000000
499_148 4 30 1.000000
499_148 4 31 1.000000
499_148 4 32 1.000000
499_148 4 33 1.000000
499_148 4 34 1.000000
499_148 4 35 1.000000
499_148 4 36 1.000000
499_148 4 37 1.000000
499_148 4 38 1.000000
499_148 4 39 1.000000
499_148 4 40 1.000000
499_148 4 41 1.000000
499_148 4 42 1.000000
499_148 4 43 1.000000
499_148 4 44 1.000000
499_148 4 45 1.000000
499_148 4 46 1.000000
499_148 4 47 1.000000
499_148 4 48 1.000000
499_148 4 49 1.000000
499_148 4 50 1.000000
499_148 4 51 1.000000
499_148 4 52 1.000000
499_148 4 53 1.000000
499_148 4 54 1.000000
499_148 4 55 1.000000
499_148 4 56 1.000000
499_148 4 57 1.000000
499_148 4 58 1.000000
499_148 4 59 1.000000
499_148 4 60 1.000000
650_171 0 0 1.000000
650_171 0 1 1.000000
650_171 0 2 1.000000
650_171 0 3 1.000000
650_171 0 4 1.000000
650_171 0 5 1.000000
650_171 0 6 1.000000
650_171 0 7 1.000000
650_171 0 8 1.000000
650_171 0 9 1.000000
650_171 0 10 1.000000
650_171 0 11 1.000000
650_171 0 12 1.000000
650_171 0 13 1.000000
650_171 0 14 1.000000
650_171 0 15 1.000000
650_171 0 16 1.000000
650_171 0 17 1.000000
650_171 0 18 1.000000
650_171 0 19 1.000000
650_171 0 20 1.000000
650_171 0 21 1.000000
650_171 0 22 1.000000
650_171 0 23 1.000000
650_171 0 24 1.000000
650_171 0 25 1.000000
650_171 0 26 1.000000
650_171 0 27 1.000000
650_171 0 28 1.000000
650_171 0 29 1.000000
650_171 0 30 1.000000
650_171 0 31 1.000000
650_171 0 32 1.000000
650_171 0 33 1.000000
650_171 0 34 1.000000
650_171 0 35 1.000000
650_171 0 36 1.000000
650_171 0 37 1.000000
650_171 0 38 1.000000
650_171 0 39 1.000000
650_171 0 40 1.000000
650_171 0 41 1.000000
650_171 0 42 1.000000
650_171 0 43 1.000000
650_171 0 44 1.000000
650_171 0 45 1.000000
650_171 0 46 1.000000
650_171 0 47 1.000000
650_171 0 48 1.000000
650_171 0 49 1.000000
650_171 0 50 1.000000
650_171 0 51 1.000000
650_171 0 52 1.000000
650_171 0 53 1.000000
650_171 0 54 1.000000
650_171 0 55 1.000000
650_171 0 56 1.000000
650_171 0 57 1.000000
650_171 0 58 1.000000
650_171 0 59 1.000000
650_171 0 60 1.000000
650_171 1 0 1.000000
650_171 1 1 1.000000
650_171 1 2 1.000000
650_171 1 3 1.000000
650_171 1 4 1.000000
650_171 1 5 1.000000
650_171 1 6 1.000000
650_171 1 7 1.000000
650_171 1 8 1.000000
650_171 1 9 1.000000
650_171 1 10 1.000000
650_171 1 11 1.000000
650_171 1 12 1.000000
650_171 1 13 1.000000
650_171 1 14 1.000000
650_171 1 15 1.000000
650_171 1 16 1.000000
650_171 1 17 1.000000
650_171 1 18 1.000000
650_171 1 19 1.000000
650_171 1 20 1.000000
650_171 1 21 1.000000
650_171 1 22 1.000000
650_171 1 23 1.000000
650_171 1 24 1.000000
650_171 1 25 1.000000
650_171 1 26 1.000000
650_171 1 27 1.000000
650_171 1 28 1.000000
650_171 1 29 1.000000
650_171 1 30 1.000000
650_171 1 31 1.000000
650_171 1 32 1.000000
650_171 1 33 1.000000
650_171 1 34 1.000000
650_171 1 35 1.000000
650_171 1 36 1.000000
650_171 1 37 1.000000
650_171 1 38 1.000000
650_171 1 39 1.000000
650_171 1 40 1.000000
650_171 1 41 1.000000
650_171 1 42 1.000000
650_171 1 43 1.000000
650_171 1 44 1.000000
650_171 1 45 1.000000
650_171 1 46 1.000000
650_171 1 47 1.000000
650_171 1 48 1.000000
650_171 1 49 1.000000
650_171 1 50 1.000000
650_171 1 51 1.000000
650_171 1 52 1.000000
650_171 1 53 1.000000
650_171 1 54 1.000000
650_171 1 55 1.000000
650_171 1 56 1.000000
650_171 1 57 1.000000
650_171 1 58 1.000000
650_171 1 59 1.000000
650_171 1 60 1.000000
650_171 2 0 1.000000
650_171 2 1 1.000000
650_171 2 2 1.000000
650_171 2 3 1.000000
650_171 2 4 1.000000
650_171 2 5 1.000000
650_171 2 6 1.000000
650_171 2 7 1.000000
650_171 2 8 1.000000
650_171 2 9 1.000000
650_171 2 10 1.000000
650_171 2 11 1.000000
650_171 2 12 1.000000
650_171 2 13 1.000000
650_171 2 14 1.000000
650_171 2 15 1.000000
650_171 2 16 1.000000
650_171 2 17 1.000000
650_171 2 18 1.000000
650_171 2 19 1.000000
650_171 2 20 1.000000
650_171 2 21 1.000000
650_171 2 22 1.000000
650_171 2 23 1.000000
650_171 2 24 1.000000
650_171 2 25 1.000000
650_171 2 26 1.000000
650_171 2 27 1.000000
650_171 2 28 1.000000
650_171 2 29 1.000000
650_171 2 30 1.000000
650_171 2 31 1.000000
650_171 2 32 1.000000
650_171 2 33 1.000000
650_171 2 34 1.000000
650_171 2 35 1.000000
650_171 2 36 1.000000
650_171 2 37 1.000000
650_171 2 38 1.000000
650_171 2 39 1.000000
650_171 2 40 1.000000
650_171 2 41 1.000000
650_171 2 42 1.000000
650_171 2 43 1.000000
650_171 2 44 1.000000
650_171 2 45 1.000000
650_171 2 46 1.000000
650_171 2 47 1.000000
650_171 2 48 1.000000
650_171 2 49 1.000000
650_171 2 50 1.000000
650_171 2 51 1.000000
650_171 2 52 1.000000
650_171 2 53 1.000000
650_171 2 54 1.000000
650_171 2 55 1.000000
650_171 2 56 1.000000
650_171 2 57 1.000000
650_171 2 58 1.000000
650_171 2 59 1.000000
650_171 2 60 1.000000
650_171 3 0 1.000000
650_171 3 1 1.000000
650_171 3 2 1.000000
650_171 3 3 1.000000
650_171 3 4 1.000000
650_171 3 5 1.000000
650_171 3 6 1.000000
650_171 3 7 1.000000
650_171 3 8 1.000000
650_171 3 9 1.000000
650_171 3 10 1.000000
650_171 3 11 1.000000
650_171 3 12 1.000000
650_171 3 13 1.000000
650_171 3 14 1.000000
650_171 3 15 1.000000
650_171 3 16 1.000000
650_171 3 17 1.000000
650_171 3 18 1.000000
650_171 3 19 1.000000
650_171 3 20 1.000000
650_171 3 21 1.000000
650_171 3 22 1.000000
650_171 3 23 1.000000
650_171 3 24 1.000000
650_171 3 25 1.000000
650_171 3 26 1.000000
650_171 3 27 1.000000
650_171 3 28 1.000000
650_171 3 29 1.000000
650_171 3 30 1.000000
650_171 3 31 1.000000
650_171 3 32 1.000000
650_171 3 33 1.000000
650_171 3 34 1.000000
650_171 3 35 1.000000
650_171 3 36 1.000000
650_171 3 37 1.000000
650_171 3 38 1.000000
650_171 3 39 1.000000
650_171 3 40 1.000000
650_171 3 41 1.000000
650_171 3 42 1.000000
650_171 3 43 1.000000
650_171 3 44 1.000000
650_171 3 45 1.000000
650_171 3 46 1.000000
650_171 3 47 1.000000
650_171 3 48 1.000000
650_171 3 49 1.000000
650_171 3 50 1.000000
650_171 3 51 1.000000
650_171 3 52 1.000000
650_171 3 53 1.000000
650_171 3 54 1.000000
650_171 3 55 1.000000
650_171 3 56 1.000000
650_171 3 57 1.000000
650_171 3 58 1.000000
650_171 3 59 1.000000
650_171 3 60 1.000000
650_171 4 0 1.000000
650_171 4 1 1.000000
650_171 4 2 1.000000
650_171 4 3 1.000000
650_171 4 4 1.000000
650_171 4 5 1.000000
650_171 4 6 1.000000
650_171 4 7 1.000000
650_171 4 8 1.000000
650_171 4 9 1.000000
650_171 4 10 1.000000
650_171 4 11 1.000000
650_171 4 12 1.000000
650_171 4 13 1.000000
650_171 4 14 1.000000
650_171 4 15 1.000000
650_171 4 16 1.000000
650_171 4 17 1.000000
650_171 4 18 1.000000
650_171 4 19 1.000000
650_171 4 20 1.000000
650_171 4 21 1.000000
650_171 4 22 1.000000
650_171 4 23 1.000000
650_171 4 24 1.000000
650_171 4 25 1.000000
650_171 4 26 1.000000
650_171 4 27 1.000000
650_171 4 28 1.000000
650_171 4 29 1.000000
650_171 4 30 1.000000
650_171 4 31 1.000000
650_171 4 32 1.000000
650_171 4 33 1.000000
650_171 4 34 1.000000
650_171 4 35 1.000000
650_171 4 36 1.000000
650_171 4 37 1.000000
650_171 4 38 1.000000
650_171 4 39 1.000000
650_171 4 40 1.000000
650_171 4 41 1.000000
650_171 4 42 1.000000
650_171 4 43 1.000000
650_171 4 44 1.000000
650_171 4 45 1.000000
650_171 4 46 1.000000
650_171 4 47 1.000000
650_171 4 48 1.000000
650_171 4 49 1.000000
650_171 4 50 1.000000
650_171 4 51 1.000000
650_171 4 52 1.000000
650_171 4 53 1.000000
650_171 4 54 1.000000
650_171 4 55 1.000000
650_171 4 56 1.000000
650_171 4 57 1.000000
650_171 4 58 1.000000
650_171 4 59 1.000000
650_171 4 60 1.000000
980_154 0 0 1.000000
980_154 0 1 1.000000
980_154 0 2 1.000000
980_154 0 3 1.000000
980_154 0 4 1.000000
980_154 0 5 1.000000
980_154 0 6 1.000000
980_154 0 7 1.000000
980_154 0 8 1.000000
980_154 0 9 1.000000
980_154 0 10 1.000000
980_154 0 11 1.000000
980_154 0 12 1.000000
980_154 0 13 1.000000
980_154 0 14 1.000000
980_154 0 15 1.000000
980_154 0 16 1.000000
980_154 0 17 1.000000
980_154 0 18 1.000000
980_154 0 19 1.000000
980_154 0 20 1.000000
980_154 0 21 1.000000
980_154 0 22 1.000000
980_154 0 23 1.000000
980_154 0 24 1.000000
980_154 0 25 1.000000
980_154 0 26 1.000000
980_154 0 27 1.000000
980_154 0 28 1.000000
980_154 0 29 1.000000
980_154 0 30 1.000000
980_154 0 31 1.000000
980_154 0 32 1.000000
980_154 0 33 1.000000
980_154 0 34 1.000000
980_154 0 35 1.000000
980_154 0 36 1.000000
980_154 0 37 1.000000
980_154 0 38 1.000000
980_154 0 39 1.000000
980_154 0 40 1.000000
980_154 0 41 1.000000
980_154 0 42 1.000000
980_154 0 43 1.000000
980_154 0 44 1.000000
980_154 0 45 1.000000
980_154 0 46 1.000000
980_154 0 47 1.000000
980_154 0 48 1.000000
980_154 0 49 1.000000
980_154 0 50 1.000000
980_154 0 51 1.000000
980_154 0 52 1.000000
980_154 0 53 1.000000
980_154 0 54 1.000000
980_154 0 55 1.000000
980_154 0 56 1.000000
980_154 0 57 1.000000
980_154 0 58 1.000000
980_154 0 59 1.000000
980_154 0 60 1.000000
980_154 1 0 1.000000
980_154 1 1 1.000000
980_154 1 2 1.000000
980_154 1 3 1.000000
980_154 1 4 1.000000
980_154 1 5 1.000000
980_154 1 6 1.000000
980_154 1 7 1.000000
980_154 1 8 1.000000
980_154 1 9 1.000000
980_154 1 10 1.000000
980_154 1 11 1.000000
980_154 1 12 1.000000
980_154 1 13 1.000000
980_154 1 14 1.000000
980_154 1 15 1.000000
980_154 1 16 1.000000
980_154 1 17 1.000000
980_154 1 18 1.000000
980_154 1 19 1.000000
980_154 1 20 1.000000
980_154 1 21 1.000000
980_154 1 22 1.000000
980_154 1 23 1.000000
980_154 1 24 1.000000
980_154 1 25 1.000000
980_154 1 26 1.000000
980_154 1 27 1.000000
980_154 1 28 1.000000
980_154 1 29 1.000000
980_154 1 30 1.000000
980_154 1 31 1.000000
980_154 1 32 1.000000
980_154 1 33 1.000000
980_154 1 34 1.000000
980_154 1 35 1.000000
980_154 1 36 1.000000
980_154 1 37 1.000000
980_154 1 38 1.000000
980_154 1 39 1.000000
980_154 1 40 1.000000
980_154 1 41 1.000000
980_154 1 42 1.000000
980_154 1 43 1.000000
980_154 1 44 1.000000
980_154 1 45 1.000000
980_154 1 46 1.000000
980_154 1 47 1.000000
980_154 1 48 1.000000
980_154 1 49 1.000000
980_154 1 50 1.000000
980_154 1 51 1.000000
980_154 1 52 1.000000
980_154 1 53 1.000000
980_154 1 54 1.000000
980_154 1 55 1.000000
980_154 1 56 1.000000
980_154 1 57 1.000000
980_154 1 58 1.000000
980_154 1 59 1.000000
980_154 1 60 1.000000
980_154 2 0 1.000000
980_154 2 1 1.000000
980_154 2 2 1.000000
980_154 2 3 1.000000
980_154 2 4 1.000000
980_154 2 5 1.000000
980_154 2 6 1.000000
980_154 2 7 1.000000
980_154 2 8 1.000000
980_154 2 9 1.000000
980_154 2 10 1.000000
980_154 2 11 1.000000
980_154 2 12 1.000000
980_154 2 13 1.000000
980_154 2 14 1.000000
980_154 2 15 1.000000
980_154 2 16 1.000000
980_154 2 17 1.000000
980_154 2 18 1.000000
980_154 2 19 1.000000
980_154 2 20 1.000000
980_154 2 21 1.000000
980_154 2 22 1.000000
980_154 2 23 1.000000
980_154 2 24 1.000000
980_154 2 25 1.000000
980_154 2 26 1.000000
980_154 2 27 1.000000
980_154 2 28 1.000000
980_154 2 29 1.000000
980_154 2 30 1.000000
980_154 2 31 1.000000
980_154 2 32 1.000000
980_154 2 33 1.000000
980_154 2 34 1.000000
980_154 2 35 1.000000
980_154 2 36 1.000000
980_154 2 37 1.000000
980_154 2 38 1.000000
980_154 2 39 1.000000
980_154 2 40 1.000000
980_154 2 41 1.000000
980_154 2 42 1.000000
980_154 2 43 1.000000
980_154 2 44 1.000000
980_154 2 45 1.000000
980_154 2 46 1.000000
980_154 2 47 1.000000
980_154 2 48 1.000000
980_154 2 49 1.000000
980_154 2 50 1.000000
980_154 2 51 1.000000
980_154 2 52 1.000000
980_154 2 53 1.000000
980_154 2 54 1.000000
980_154 2 55 1.000000
980_154 2 56 1.000000
980_154 2 57 1.000000
980_154 2 58 1.000000
980_154 2 59 1.000000
980_154 2 60 1.000000
980_154 3 0 1.000000
980_154 3 1 1.000000
980_154 3 2 1.000000
980_154 3 3 1.000000
980_154 3 4 1.000000
980_154 3 5 1.000000
980_154 3 6 1.000000
980_154 3 7 1.000000
980_154 3 8 1.000000
980_154 3 9 1.000000
980_154 3 10 1.000000
980_154 3 11 1.000000
980_154 3 12 1.000000
980_154 3 13 1.000000
980_154 3 14 1.000000
980_154 3 15 1.000000
980_154 3 16 1.000000
980_154 3 17 1.000000
980_154 3 18 1.000000
980_154 3 19 1.000000
980_154 3 20 1.000000
980_154 3 21 1.000000
980_154 3 22 1.000000
980_154 3 23 1.000000
980_154 3 24 1.000000
980_154 3 25 1.000000
980_154 3 26 1.000000
980_154 3 27 1.000000
980_154 3 28 1.000000
980_154 3 29 1.000000
980_154 3 30 1.000000
980_154 3 31 1.000000
980_154 3 32 1.000000
980_154 3 33 1.000000
980_154 3 34 1.000000
980_154 3 35 1.000000
980_154 3 36 1.000000
980_154 3 37 1.000000
980_154 3 38 1.000000
980_154 3 39 1.000000
980_154 3 40 1.000000
980_154 3 41 1.000000
980_154 3 42 1.000000
980_154 3 43 1.000000
980_154 3 44 1.000000
980_154 3 45 1.000000
980_154 3 46 1.000000
980_154 3 47 1.000000
980_154 3 48 1.000000
980_154 3 49 1.000000
980_154 3 50 1.000000
980_154 3 51 1.000000
980_154 3 52 1.000000
980_154 3 53 1.000000
980_154 3 54 1.000000
980_154 3 55 1.000000
980_154 3 56 1.000000
980_154 3 57 1.000000
980_154 3 58 1.000000
980_154 3 59 1.000000
980_154 3 60 1.000000
980_154 4 0 1.000000
980_154 4 1 1.000000
980_154 4 2 1.000000
980_154 4 3 1.000000
980_154 4 4 1.000000
980_154 4 5 1.000000
980_154 4 6 1.000000
980_154 4 7 1.000000
980_154 4 8 1.000000
980_154 4 9 1.000000
980_154 4 10 1.000000
980_154 4 11 1.000000
980_154 4 12 1.000000
980_154 4 13 1.000000
980_154 4 14 1.000000
980_154 4 15 1.000000
980_154 4 16 1.000000
980_154 4 17 1.000000
980_154 4 18 1.000000
980_154 4 19 1.000000
980_154 4 20 1.000000
980_154 4 21 1.000000
980_154 4 22 1.000000
980_154 4 23 1.000000
980_154 4 24 1.000000
980_154 4 25 1.000000
980_154 4 26 1.000000
980_154 4 27 1.000000
980_154 4 28 1.000000
980_154 4 29 1.000000
980_154 4 30 1.000000
980_154 4 31 1.000000
980_154 4 32 1.000000
980_154 4 33 1.000000
980_154 4 34 1.000000
980_154 4 35 1.000000
980_154 4 36 1.000000
980_154 4 37 1.000000
980_154 4 38 1.000000
980_154 4 39 1.000000
980_154 4 40 1.000000
980_154 4 41 1.000000
980_154 4 42 1.000000
980_154 4 43 1.000000
980_154 4 44 1.000000
980_154 4 45 1.000000
980_154 4 46 1.000000
980_154 4 47 1.000000
980_154 4 48 1.000000
980_154 4 49 1.000000
980_154 4 50 1.000000
980_154 4 51 1.000000
980_154 4 52 1.000000
980_154 4 53 1.000000
980_154 4 54 1.000000
980_154 4 55 1.000000
980_154 4 56 1.000000
980_154 4 57 1.000000
980_154 4 58 1.000000
980_154 4 59 1.000000
980_154 4 60 1.000000
896_142 0 0 1.000000
896_142 0 1 1.000000
896_142 0 2 1.000000
896_142 0 3 1.000000
896_142 0 4 1.000000
896_142 0 5 1.000000
896_142 0 6 1.000000
896_142 0 7 1.000000
896_142 0 8 1.000000
896_142 0 9 1.000000
896_142 0 10 1.000000
896_142 0 11 1.000000
896_142 0 12 1.000000
896_142 0 13 1.000000
896_142 0 14 1.000000
896_142 0 15 1.000000
896_142 0 16 1.000000
896_142 0 17 1.000000
896_142 0 18 1.000000
896_142 0 19 1.000000
896_142 0 20 1.000000
896_142 0 21 1.000000
896_142 0 22 1.000000
896_142 0 23 1.000000
896_142 0 24 1.000000
896_142 0 25 1.000000
896_142 0 26 1.000000
896_142 0 27 1.000000
896_142 0 28 1.000000
896_142 0 29 1.000000
896_142 0 30 1.000000
896_142 0 31 1.000000
896_142 0 32 1.000000
896_142 0 33 1.000000
896_142 0 34 1.000000
896_142 0 35 1.000000
896_142 0 36 1.000000
896_142 0 37 1.000000
896_142 0 38 1.000000
896_142 0 39 1.000000
896_142 0 40 1.000000
896_142 0 41 1.000000
896_142 0 42 1.000000
896_142 0 43 1.000000
896_142 0 44 1.000000
896_142 0 45 1.000000
896_142 0 46 1.000000
896_142 0 47 1.000000
896_142 0 48 1.000000
896_142 0 49 1.000000
896_142 0 50 1.000000
896_142 0 51 1.000000
896_142 0 52 1.000000
896_142 0 53 1.000000
896_142 0 54 1.000000
896_142 0 55 1.000000
896_142 0 56 1.000000
896_142 0 57 1.000000
896_142 0 58 1.000000
896_142 0 59 1.000000
896_142 0 60 1.000000
896_142 1 0 1.000000
896_142 1 1 1.000000
896_142 1 2 1.000000
896_142 1 3 1.000000
896_142 1 4 1.000000
896_142 1 5 1.000000
896_142 1 6 1.000000
896_142 1 7 1.000000
896_142 1 8 1.000000
896_142 1 9 1.000000
896_142 1 10 1.000000
896_142 1 11 1.000000
896_142 1 12 1.000000
896_142 1 13 1.000000
896_142 1 14 1.000000
896_142 1 15 1.000000
896_142 1 16 1.000000
896_142 1 17 1.000000
896_142 1 18 1.000000
896_142 1 19 1.000000
896_142 1 20 1.000000
896_142 1 21 1.000000
896_142 1 22 1.000000
896_142 1 23 1.000000
896_142 1 24 1.000000
896_142 1 25 1.000000
896_142 1 26 1.000000
896_142 1 27 1.000000
896_142 1 28 1.000000
896_142 1 29 1.000000
896_142 1 30 1.000000
896_142 1 31 1.000000
896_142 1 32 1.000000
896_142 1 33 1.000000
896_142 1 34 1.000000
896_142 1 35 1.000000
896_142 1 36 1.000000
896_142 1 37 1.000000
896_142 1 38 1.000000
896_142 1 39 1.000000
896_142 1 40 1.000000
896_142 1 41 1.000000
896_142 1 42 1.000000
896_142 1 43 1.000000
896_142 1 44 1.000000
896_142 1 45 1.000000
896_142 1 46 1.000000
896_142 1 47 1.000000
896_142 1 48 1.000000
896_142 1 49 1.000000
896_142 1 50 1.000000
896_142 1 51 1.000000
896_142 1 52 1.000000
896_142 1 53 1.000000
896_142 1 54 1.000000
896_142 1 55 1.000000
896_142 1 56 1.000000
896_142 1 57 1.000000
896_142 1 58 1.000000
896_142 1 59 1.000000
896_142 1 60 1.000000
896_142 2 0 1.000000
896_142 2 1 1.000000
896_142 2 2 1.000000
896_142 2 3 1.000000
896_142 2 4 1.000000
896_142 2 5 1.000000
896_142 2 6 1.000000
896_142 2 7 1.000000
896_142 2 8 1.000000
896_142 2 9 1.000000
896_142 2 10 1.000000
896_142 2 11 1.000000
896_142 2 12 1.000000
896_142 2 13 1.000000
896_142 2 14 1.000000
896_142 2 15 1.000000
896_142 2 16 1.000000
896_142 2 17 1.000000
896_142 2 18 1.000000
896_142 2 19 1.000000
896_142 2 20 1.000000
896_142 2 21 1.000000
896_142 2 22 1.000000
896_142 2 23 1.000000
896_142 2 24 1.000000
896_142 2 25 1.000000
896_142 2 26 1.000000
896_142 2 27 1.000000
896_142 2 28 1.000000
896_142 2 29 1.000000
896_142 2 30 1.000000
896_142 2 31 1.000000
896_142 2 32 1.000000
896_142 2 33 1.000000
896_142 2 34 1.000000
896_142 2 35 1.000000
896_142 2 36 1.000000
896_142 2 37 1.000000
896_142 2 38 1.000000
896_142 2 39 1.000000
896_142 2 40 1.000000
896_142 2 41 1.000000
896_142 2 42 1.000000
896_142 2 43 1.000000
896_142 2 44 1.000000
896_142 2 45 1.000000
896_142 2 46 1.000000
896_142 2 47 1.000000
896_142 2 48 1.000000
896_142 2 49 1.000000
896_142 2 50 1.000000
896_142 2 51 1.000000
896_142 2 52 1.000000
896_142 2 53 1.000000
896_142 2 54 1.000000
896_142 2 55 1.000000
896_142 2 56 1.000000
896_142 2 57 1.000000
896_142 2 58 1.000000
896_142 2 59 1.000000
896_142 2 60 1.000000
896_142 3 0 1.000000
896_142 3 1 1.000000
896_142 3 2 1.000000
896_142 3 3 1.000000
896_142 3 4 1.000000
896_142 3 5 1.000000
896_142 3 6 1.000000
896_142 3 7 1.000000
896_142 3 8 1.000000
896_142 3 9 1.000000
896_142 3 10 1.000000
896_142 3 11 1.000000
896_142 3 12 1.000000
896_142 3 13 1.000000
896_142 3 14 1.000000
896_142 3 15 1.000000
896_142 3 16 1.000000
896_142 3 17 1.000000
896_142 3 18 1.000000
896_142 3 19 1.000000
896_142 3 20 1.000000
896_142 3 21 1.000000
896_142 3 22 1.000000
896_142 3 23 1.000000
896_142 3 24 1.000000
896_142 3 25 1.000000
896_142 3 26 1.000000
896_142 3 27 1.000000
896_142 3 28 1.000000
896_142 3 29 1.000000
896_142 3 30 1.000000
896_142 3 31 1.000000
896_142 3 32 1.000000
896_142 3 33 1.000000
896_142 3 34 1.000000
896_142 3 35 1.000000
896_142 3 36 1.000000
896_142 3 37 1.000000
896_142 3 38 1.000000
896_142 3 39 1.000000
896_142 3 40 1.000000
896_142 3 41 1.000000
896_142 3 42 1.000000
896_142 3 43 1.000000
896_142 3 44 1.000000
896_142 3 45 1.000000
896_142 3 46 1.000000
896_142 3 47 1.000000
896_142 3 48 1.000000
896_142 3 49 1.000000
896_142 3 50 1.000000
896_142 3 51 1.000000
896_142 3 52 1.000000
896_142 3 53 1.000000
896_142 3 54 1.000000
896_142 3 55 1.000000
896_142 3 56 1.000000
896_142 3 57 1.000000
896_142 3 58 1.000000
896_142 3 59 1.000000
896_142 3 60 1.000000
896_142 4 0 1.000000
896_142 4 1 1.000000
896_142 4 2 1.000000
896_142 4 3 1.000000
896_142 4 4 1.000000
896_142 4 5 1.000000
896_142 4 6 1.000000
896_142 4 7 1.000000
896_142 4 8 1.000000
896_142 4 9 1.000000
896_142 4 10 1.000000
896_142 4 11 1.000000
896_142 4 12 1.000000
896_142 4 13 1.000000
896_142 4 14 1.000000
896_142 4 15 1.000000
896_142 4 16 1.000000
896_142 4 17 1.000000
896_142 4 18 1.000000
896_142 4 19 1.000000
896_142 4 20 1.000000
896_142 4 21 1.000000
896_142 4 22 1.000000
896_142 4 23 1.000000
896_142 4 24 1.000000
896_142 4 25 1.000000
896_142 4 26 1.000000
896_142 4 27 1.000000
896_142 4 28 1.000000
896_142 4 29 1.000000
896_142 4 30 1.000000
896_142 4 31 1.000000
896_142 4 32 1.000000
896_142 4 33 1.000000
896_142 4 34 1.000000
896_142 4 35 1.000000
896_142 4 36 1.000000
896_142 4 37 1.000000
896_142 4 38 1.000000
896_142 4 39 1.000000
896_142 4 40 1.000000
896_142 4 41 1.000000
896_142 4 42 1.000000
896_142 4 43 1.000000
896_142 4 44 1.000000
896_142 4 45 1.000000
896_142 4 46 1.000000
896_142 4 47 1.000000
896_142 4 48 1.000000
896_142 4 49 1.000000
896_142 4 50 1.000000
896_142 4 51 1.000000
896_142 4 52 1.000000
896_142 4 53 1.000000
896_142 4 54 1.000000
896_142 4 55 1.000000
896_142 4 56 1.000000
896_142 4 57 1.000000
896_142 4 58 1.000000
896_142 4 59 1.000000
896_142 4 60 1.000000
921_142 0 0 1.000000
921_142 0 1 1.000000
921_142 0 2 1.000000
921_142 0 3 1.000000
921_142 0 4 1.000000
921_142 0 5 1.000000
921_142 0 6 1.000000
921_142 0 7 1.000000
921_142 0 8 1.000000
921_142 0 9 1.000000
921_142 0 10 1.000000
921_142 0 11 1.000000
921_142 0 12 1.000000
921_142 0 13 1.000000
921_142 0 14 1.000000
921_142 0 15 1.000000
921_142 0 16 1.000000
921_142 0 17 1.000000
921_142 0 18 1.000000
921_142 0 19 1.000000
921_142 0 20 1.000000
921_142 0 21 1.000000
921_142 0 22 1.000000
921_142 0 23 1.000000
921_142 0 24 1.000000
921_142 0 25 1.000000
921_142 0 26 1.000000
921_142 0 27 1.000000
921_142 0 28 1.000000
921_142 0 29 1.000000
921_142 0 30 1.000000
921_142 0 31 1.000000
921_142 0 32 1.000000
921_142 0 33 1.000000
921_142 0 34 1.000000
921_142 0 35 1.000000
921_142 0 36 1.000000
921_142 0 37 1.000000
921_142 0 38 1.000000
921_142 0 39 1.000000
921_142 0 40 1.000000
921_142 0 41 1.000000
921_142 0 42 1.000000
921_142 0 43 1.000000
921_142 0 44 1.000000
921_142 0 45 1.000000
921_142 0 46 1.000000
921_142 0 47 1.000000
921_142 0 48 1.000000
921_142 0 49 1.000000
921_142 0 50 1.000000
921_142 0 51 1.000000
921_142 0 52 1.000000
921_142 0 53 1.000000
921_142 0 54 1.000000
921_142 0 55 1.000000
921_142 0 56 1.000000
921_142 0 57 1.000000
921_142 0 58 1.000000
921_142 0 59 1.000000
921_142 0 60 1.000000
921_142 1 0 1.000000
921_142 1 1 1.000000
921_142 1 2 1.000000
921_142 1 3 1.000000
921_142 1 4 1.000000
921_142 1 5 1.000000
921_142 1 6 1.000000
921_142 1 7 1.000000
921_142 1 8 1.000000
921_142 1 9 1.000000
921_142 1 10 1.000000
921_142 1 11 1.000000
921_142 1 12 1.000000
921_142 1 13 1.000000
921_142 1 14 1.000000
921_142 1 15 1.000000
921_142 1 16 1.000000
921_142 1 17 1.000000
921_142 1 18 1.000000
921_142 1 19 1.000000
921_142 1 20 1.000000
921_142 1 21 1.000000
921_142 1 22 1.000000
921_142 1 23 1.000000
921_142 1 24 1.000000
921_142 1 25 1.000000
921_142 1 26 1.000000
921_142 1 27 1.000000
921_142 1 28 1.000000
921_142 1 29 1.000000
921_142 1 30 1.000000
921_142 1 31 1.000000
921_142 1 32 1.000000
921_142 1 33 1.000000
921_142 1 34 1.000000
921_142 1 35 1.000000
921_142 1 36 1.000000
921_142 1 37 1.000000
921_142 1 38 1.000000
921_142 1 39 1.000000
921_142 1 40 1.000000
921_142 1 41 1.000000
921_142 1 42 1.000000
921_142 1 43 1.000000
921_142 1 44 1.000000
921_142 1 45 1.000000
921_142 1 46 1.000000
921_142 1 47 1.000000
921_142 1 48 1.000000
921_142 1 49 1.000000
921_142 1 50 1.000000
921_142 1 51 1.000000
921_142 1 52 1.000000
921_142 1 53 1.000000
921_142 1 54 1.000000
921_142 1 55 1.000000
921_142 1 56 1.000000
921_142 1 57 1.000000
921_142 1 58 1.000000
921_142 1 59 1.000000
921_142 1 60 1.000000
921_142 2 0 1.000000
921_142 2 1 1.000000
921_142 2 2 1.000000
921_142 2 3 1.000000
921_142 2 4 1.000000
921_142 2 5 1.000000
921_142 2 6 1.000000
921_142 2 7 1.000000
921_142 2 8 1.000000
921_142 2 9 1.000000
921_142 2 10 1.000000
921_142 2 11 1.000000
921_142 2 12 1.000000
921_142 2 13 1.000000
921_142 2 14 1.000000
921_142 2 15 1.000000
921_142 2 16 1.000000
921_142 2 17 1.000000
921_142 2 18 1.000000
921_142 2 19 1.000000
921_142 2 20 1.000000
921_142 2 21 1.000000
921_142 2 22 1.000000
921_142 2 23 1.000000
921_142 2 24 1.000000
921_142 2 25 1.000000
921_142 2 26 1.000000
921_142 2 27 1.000000
921_142 2 28 1.000000
921_142 2 29 1.000000
921_142 2 30 1.000000
921_142 2 31 1.000000
921_142 2 32 1.000000
921_142 2 33 1.000000
921_142 2 34 1.000000
921_142 2 35 1.000000
921_142 2 36 1.000000
921_142 2 37 1.000000
921_142 2 38 1.000000
921_142 2 39 1.000000
921_142 2 40 1.000000
921_142 2 41 1.000000
921_142 2 42 1.000000
921_142 2 43 1.000000
921_142 2 44 1.000000
921_142 2 45 1.000000
921_142 2 46 1.000000
921_142 2 47 1.000000
921_142 2 48 1.000000
921_142 2 49 1.000000
921_142 2 50 1.000000
921_142 2 51 1.000000
921_142 2 52 1.000000
921_142 2 53 1.000000
921_142 2 54 1.000000
921_142 2 55 1.000000
921_142 2 56 1.000000
921_142 2 57 1.000000
921_142 2 58 1.000000
921_142 2 59 1.000000
921_142 2 60 1.000000
921_142 3 0 1.000000
921_142 3 1 1.000000
921_142 3 2 1.000000
921_142 3 3 1.000000
921_142 3 4 1.000000
921_142 3 5 1.000000
921_142 3 6 1.000000
921_142 3 7 1.000000
921_142 3 8 1.000000
921_142 3 9 1.000000
921_142 3 10 1.000000
921_142 3 11 1.000000
921_142 3 12 1.000000
921_142 3 13 1.000000
921_142 3 14 1.000000
921_142 3 15 1.000000
921_142 3 16 1.000000
921_142 3 17 1.000000
921_142 3 18 1.000000
921_142 3 19 1.000000
921_142 3 20 1.000000
921_142 3 21 1.000000
921_142 3 22 1.000000
921_142 3 23 1.000000
921_142 3 24 1.000000
921_142 3 25 1.000000
921_142 3 26 1.000000
921_142 3 27 1.000000
921_142 3 28 1.000000
921_142 3 29 1.000000
921_142 3 30 1.000000
921_142 3 31 1.000000
921_142 3 32 1.000000
921_142 3 33 1.000000
921_142 3 34 1.000000
921_142 3 35 1.000000
921_142 3 36 1.000000
921_142 3 37 1.000000
921_142 3 38 1.000000
921_142 3 39 1.000000
921_142 3 40 1.000000
921_142 3 41 1.000000
921_142 3 42 1.000000
921_142 3 43 1.000000
921_142 3 44 1.000000
921_142 3 45 1.000000
921_142 3 46 1.000000
921_142 3 47 1.000000
921_142 3 48 1.000000
921_142 3 49 1.000000
921_142 3 50 1.000000
921_142 3 51 1.000000
921_142 3 52 1.000000
921_142 3 53 1.000000
921_142 3 54 1.000000
921_142 3 55 1.000000
921_142 3 56 1.000000
921_142 3 57 1.000000
921_142 3 58 1.000000
921_142 3 59 1.000000
921_142 3 60 1.000000
921_142 4 0 1.000000
921_142 4 1 1.000000
921_142 4 2 1.000000
921_142 4 3 1.000000
921_142 4 4 1.000000
921_142 4 5 1.000000
921_142 4 6 1.000000
921_142 4 7 1.000000
921_142 4 8 1.000000
921_142 4 9 1.000000
921_142 4 10 1.000000
921_142 4 11 1.000000
921_142 4 12 1.000000
921_142 4 13 1.000000
921_142 4 14 1.000000
921_142 4 15 1.000000
921_142 4 16 1.000000
921_142 4 17 1.000000
921_142 4 18 1.000000
921_142 4 19 1.000000
921_142 4 20 1.000000
921_142 4 21 1.000000
921_142 4 22 1.000000
921_142 4 23 1.000000
921_142 4 24 1.000000
921_142 4 25 1.000000
921_142 4 26 1.000000
921_142 4 27 1.000000
921_142 4 28 1.000000
921_142 4 29 1.000000
921_142 4 30 1.000000
921_142 4 31 1.000000
921_142 4 32 1.000000
921_142 4 33 1.000000
921_142 4 34 1.000000
921_142 4 35 1.000000
921_142 4 36 1.000000
921_142 4 37 1.000000
921_142 4 38 1.000000
921_142 4 39 1.000000
921_142 4 40 1.000000
921_142 4 41 1.000000
921_142 4 42 1.000000
921_142 4 43 1.000000
921_142 4 44 1.000000
921_142 4 45 1.000000
921_142 4 46 1.000000
921_142 4 47 1.000000
921_142 4 48 1.000000
921_142 4 49 1.000000
921_142 4 50 1.000000
921_142 4 51 1.000000
921_142 4 52 1.000000
921_142 4 53 1.000000
921_142 4 54 1.000000
921_142 4 55 1.000000
921_142 4 56 1.000000
921_142 4 57 1.000000
921_142 4 58 1.000000
921_142 4 59 1.000000
921_142 4 60 1.000000
871_76 0 0 1.000000
871_76 0 1 1.000000
871_76 0 2 1.000000
871_76 0 3 1.000000
871_76 0 4 1.000000
871_76 0 5 1.000000
871_76 0 6 1.000000
871_76 0 7 1.000000
871_76 0 8 1.000000
871_76 0 9 1.000000
871_76 0 10 1.000000
871_76 0 11 1.000000
871_76 0 12 1.000000
871_76 0 13 1.000000
871_76 0 14 1.000000
871_76 0 15 1.000000
871_76 0 16 1.000000
871_76 0 17 1.000000
871_76 0 18 1.000000
871_76 0 19 1.000000
871_76 0 20 1.000000
871_76 0 21 1.000000
871_76 0 22 1.000000
871_76 0 23 1.000000
871_76 0 24 1.000000
871_76 0 25 1.000000
871_76 0 26 1.000000
871_76 0 27 1.000000
871_76 0 28 1.000000
871_76 0 29 1.000000
871_76 0 30 1.000000
871_76 0 31 1.000000
871_76 0 32 1.000000
871_76 0 33 1.000000
871_76 0 34 1.000000
871_76 0 35 1.000000
871_76 0 36 1.000000
871_76 0 37 1.000000
871_76 0 38 1.000000
871_76 0 39 1.000000
871_76 0 40 1.000000
871_76 0 41 1.000000
871_76 0 42 1.000000
871_76 0 43 1.000000
871_76 0 44 1.000000
871_76 0 45 1.000000
871_76 0 46 1.000000
871_76 0 47 1.000000
871_76 0 48 1.000000
871_76 0 49 1.000000
871_76 0 50 1.000000
871_76 0 51 1.000000
871_76 0 52 1.000000
871_76 0 53 1.000000
871_76 0 54 1.000000
871_76 0 55 1.000000
871_76 0 56 1.000000
871_76 0 57 1.000000
871_76 0 58 1.000000
871_76 0 59 1.000000
871_76 0 60 1.000000
276_171 93 0 1.000000
276_171 93 1 0.000000
276_171 93 2 0.000000
276_171 93 3 0.000000
276_171 93 4 1.000000
276_171 93 5 0.000000
276_171 93 6 0.000000
276_171 93 7 0.000000
276_171 93 8 1.000000
276_171 93 9 0.000000
276_171 93 10 1.000000
276_171 93 11 0.000000
276_171 93 12 0.000000
276_171 93 13 0.000000
276_171 93 14 0.000000
276_171 93 15 0.000000
276_171 93 16 0.000000
276_171 93 17 0.000000
276_171 93 18 0.000000
276_171 93 19 0.000000
276_171 93 20 0.000000
276_171 93 21 0.000000
276_171 93 22 0.000000
276_171 93 23 0.000000
276_171 93 24 0.000000
276_171 93 25 0.000000
276_171 93 26 0.000000
276_171 93 27 0.000000
276_171 93 28 0.000000
276_171 93 29 0.000000
276_171 93 30 0.000000
276_171 93 31 0.000000
276_171 93 32 0.000000
276_171 93 33 0.000000
276_171 93 34 0.000000
276_171 93 35 0.000000
276_171 93 36 0.000000
276_171 93 37 0.000000
276_171 93 38 0.000000
276_171 93 39 0.000000
276_171 93 40 0.000000
276_171 93 41 0.000000
276_171 93 42 0.000000
276_171 93 43 0.000000
276_171 93 44 0.000000
276_171 93 45 0.000000
276_171 93 46 0.000000
276_171 93 47 0.000000
276_171 93 48 0.000000
276_171 93 49 0.000000
276_171 93 50 0.000000
276_171 93 51 0.000000
276_171 93 52 0.000000
276_171 93 53 0.000000
276_171 93 54 0.000000
276_171 93 55 0.000000
276_171 93 56 0.000000
276_171 93 57 0.000000
276_171 93 58 0.000000
276_171 93 59 0.000000
276_171 93 60 0.000000
276_171 95 0 0.000000
276_171 95 1 0.000000
276_171 95 2 0.000000
276_171 95 3 0.000000
276_171 95 4 0.000000
276_171 95 5 0.000000
276_171 95 6 0.000000
276_171 95 7 0.000000
276_171 95 8 0.000000
276_171 95 9 0.000000
276_171 95 10 1.000000
276_171 95 11 0.000000
276_171 95 12 0.000000
276_171 95 13 0.000000
276_171 95 14 0.000000
276_171 95 15 0.000000
276_171 95 16 0.000000
276_171 95 17 0.000000
276_171 95 18 0.000000
276_171 95 19 0.000000
276_171 95 20 0.000000
276_171 95 21 0.000000
276_171 95 22 0.000000
276_171 95 23 0.000000
276_171 95 24 0.000000
276_171 95 25 1.000000
276_171 95 26 0.000000
276_171 95 27 0.000000
276_171 95 28 0.000000
276_171 95 29 0.000000
276_171 95 30 0.000000
276_171 95 31 0.000000
276_171 95 32 0.000000
276_171 95 33 0.000000
276_171 95 34 0.000000
276_171 95 35 0.000000
276_171 95 36 0.000000
276_171 95 37 0.000000
276_171 95 38 0.000000
276_171 95 39 0.000000
276_171 95 40 0.000000
276_171 95 41 1.000000
276_171 95 42 0.000000
276_171 95 43 0.000000
276_171 95 44 0.000000
276_171 95 45 0.000000
276_171 95 46 0.000000
276_171 95 47 0.000000
276_171 95 48 0.000000
276_171 95 49 0.000000
276_171 95 50 0.000000
276_171 95 51 0.000000
276_171 95 52 0.000000
276_171 95 53 0.000000
276_171 95 54 0.000000
276_171 95 55 0.000000
276_171 95 56 0.000000
276_171 95 57 1.000000
276_171 95 58 0.000000
276_171 95 59 0.000000
276_171 95 60 0.000000
705_0 95 0 0.000000
705_0 95 1 0.000000
705_0 95 2 0.000000
705_0 95 3 0.000000
705_0 95 4 0.000000
705_0 95 5 0.000000
705_0 95 6 0.000000
705_0 95 7 0.000000
705_0 95 8 0.000000
705_0 95 9 0.000000
705_0 95 10 1.000000
705_0 95 11 1.000000
705_0 95 12 1.000000
705_0 95 13 0.000000
705_0 95 14 0.000000
705_0 95 15 0.000000
705_0 95 16 0.000000
705_0 95 17 0.000000
705_0 95 18 0.000000
705_0 95 19 0.000000
705_0 95 20 0.000000
705_0 95 21 0.000000
705_0 95 22 0.000000
705_0 95 23 0.000000
705_0 95 24 0.000000
705_0 95 25 0.000000
705_0 95 26 0.000000
705_0 95 27 0.000000
705_0 95 28 0.000000
705_0 95 29 0.000000
705_0 95 30 0.000000
705_0 95 31 0.000000
705_0 95 32 0.000000
705_0 95 33 0.000000
705_0 95 34 0.000000
705_0 95 35 0.000000
705_0 95 36 0.000000
705_0 95 37 0.000000
705_0 95 38 0.000000
705_0 95 39 0.000000
705_0 95 40 0.000000
705_0 95 41 0.000000
705_0 95 42 0.000000
705_0 95 43 0.000000
705_0 95 44 0.000000
705_0 95 45 0.000000
705_0 95 46 0.000000
705_0 95 47 0.000000
705_0 95 48 0.000000
705_0 95 49 0.000000
705_0 95 50 0.000000
705_0 95 51 0.000000
705_0 95 52 0.000000
705_0 95 53 0.000000
705_0 95 54 0.000000
705_0 95 55 0.000000
705_0 95 56 0.000000
705_0 95 57 0.000000
705_0 95 58 0.000000
705_0 95 59 0.000000
705_0 95 60 0.000000
953_0 0 0 1.000000
953_0 0 1 1.000000
953_0 0 2 1.000000
953_0 0 3 1.000000
953_0 0 4 1.000000
953_0 0 5 1.000000
953_0 0 6 1.000000
953_0 0 7 1.000000
953_0 0 8 1.000000
953_0 0 9 1.000000
953_0 0 10 1.000000
953_0 0 11 1.000000
953_0 0 12 1.000000
953_0 0 13 1.000000
953_0 0 14 1.000000
953_0 0 15 1.000000
953_0 0 16 1.000000
953_0 0 17 1.000000
953_0 0 18 1.000000
953_0 0 19 1.000000
953_0 0 20 1.000000
953_0 0 21 1.000000
953_0 0 22 1.000000
953_0 0 23 1.000000
953_0 0 24 1.000000
953_0 0 25 1.000000
953_0 0 26 1.000000
953_0 0 27 1.000000
953_0 0 28 1.000000
953_0 0 29 1.000000
953_0 0 30 1.000000
953_0 0 31 1.000000
953_0 0 32 1.000000
953_0 0 33 1.000000
953_0 0 34 1.000000
953_0 0 35 1.000000
953_0 0 36 1.000000
953_0 0 37 1.000000
953_0 0 38 1.000000
953_0 0 39 1.000000
953_0 0 40 1.000000
953_0 0 41 1.000000
953_0 0 42 1.000000
953_0 0 43 1.000000
953_0 0 44 1.000000
953_0 0 45 1.000000
953_0 0 46 1.000000
953_0 0 47 1.000000
953_0 0 48 1.000000
953_0 0 49 1.000000
953_0 0 50 1.000000
953_0 0 51 1.000000
953_0 0 52 1.000000
953_0 0 53 1.000000
953_0 0 54 1.000000
953_0 0 55 1.000000
953_0 0 56 1.000000
953_0 0 57 1.000000
953_0 0 58 1.000000
953_0 0 59 1.000000
953_0 0 60 1.000000
953_0 1 0 1.000000
953_0 1 1 1.000000
953_0 1 2 1.000000
953_0 1 3 1.000000
953_0 1 4 1.000000
953_0 1 5 1.000000
953_0 1 6 1.000000
953_0 1 7 1.000000
953_0 1 8 1.000000
953_0 1 9 1.000000
953_0 1 10 1.000000
953_0 1 11 1.000000
953_0 1 12 1.000000
953_0 1 13 1.000000
953_0 1 14 1.000000
953_0 1 15 1.000000
953_0 1 16 1.000000
953_0 1 17 1.000000
953_0 1 18 1.000000
953_0 1 19 1.000000
953_0 1 20 1.000000
953_0 1 21 1.000000
953_0 1 22 1.000000
953_0 1 23 1.000000
953_0 1 24 1.000000
953_0 1 25 1.000000
953_0 1 26 1.000000
953_0 1 27 1.000000
953_0 1 28 1.000000
953_0 1 29 1.000000
953_0 1 30 1.000000
953_0 1 31 1.000000
953_0 1 32 1.000000
953_0 1 33 1.000000
953_0 1 34 1.000000
953_0 1 35 1.000000
953_0 1 36 1.000000
953_0 1 37 1.000000
953_0 1 38 1.000000
953_0 1 39 1.000000
953_0 1 40 1.000000
953_0 1 41 1.000000
953_0 1 42 1.000000
953_0 1 43 1.000000
953_0 1 44 1.000000
953_0 1 45 1.000000
953_0 1 46 1.000000
953_0 1 47 1.000000
953_0 1 48 1.000000
953_0 1 49 1.000000
953_0 1 50 1.000000
953_0 1 51 1.000000
953_0 1 52 1.000000
953_0 1 53 1.000000
953_0 1 54 1.000000
953_0 1 55 1.000000
953_0 1 56 1.000000
953_0 1 57 1.000000
953_0 1 58 1.000000
953_0 1 59 1.000000
953_0 1 60 1.000000
953_0 2 0 1.000000
953_0 2 1 1.000000
953_0 2 2 1.000000
953_0 2 3 1.000000
953_0 2 4 1.000000
953_0 2 5 1.000000
953_0 2 6 1.000000
953_0 2 7 1.000000
953_0 2 8 1.000000
953_0 2 9 1.000000
953_0 2 10 1.000000
953_0 2 11 1.000000
953_0 2 12 1.000000
953_0 2 13 1.000000
953_0 2 14 1.000000
953_0 2 15 1.000000
953_0 2 16 1.000000
953_0 2 17 1.000000
953_0 2 18 1.000000
953_0 2 19 1.000000
953_0 2 20 1.000000
953_0 2 21 1.000000
953_0 2 22 1.000000
953_0 2 23 1.000000
953_0 2 24 1.000000
953_0 2 25 1.000000
953_0 2 26 1.000000
953_0 2 27 1.000000
953_0 2 28 1.000000
953_0 2 29 1.000000
953_0 2 30 1.000000
953_0 2 31 1.000000
953_0 2 32 1.000000
953_0 2 33 1.000000
953_0 2 34 1.000000
953_0 2 35 1.000000
953_0 2 36 1.000000
953_0 2 37 1.000000
953_0 2 38 1.000000
953_0 2 39 1.000000
953_0 2 40 1.000000
953_0 2 41 1.000000
953_0 2 42 1.000000
953_0 2 43 1.000000
953_0 2 44 1.000000
953_0 2 45 1.000000
953_0 2 46 1.000000
953_0 2 47 1.000000
953_0 2 48 1.000000
953_0 2 49 1.000000
953_0 2 50 1.000000
953_0 2 51 1.000000
953_0 2 52 1.000000
953_0 2 53 1.000000
953_0 2 54 1.000000
953_0 2 55 1.000000
953_0 2 56 1.000000
953_0 2 57 1.000000
953_0 2 58 1.000000
953_0 2 59 1.000000
953_0 2 60 1.000000
953_0 3 0 1.000000
953_0 3 1 1.000000
953_0 3 2 1.000000
953_0 3 3 1.000000
953_0 3 4 1.000000
953_0 3 5 1.000000
953_0 3 6 1.000000
953_0 3 7 1.000000
953_0 3 8 1.000000
953_0 3 9 1.000000
953_0 3 10 1.000000
953_0 3 11 1.000000
953_0 3 12 1.000000
953_0 3 13 1.000000
953_0 3 14 1.000000
953_0 3 15 1.000000
953_0 3 16 1.000000
953_0 3 17 1.000000
953_0 3 18 1.000000
953_0 3 19 1.000000
953_0 3 20 1.000000
953_0 3 21 1.000000
953_0 3 22 1.000000
953_0 3 23 1.000000
953_0 3 24 1.000000
953_0 3 25 1.000000
953_0 3 26 1.000000
953_0 3 27 1.000000
953_0 3 28 1.000000
953_0 3 29 1.000000
953_0 3 30 1.000000
953_0 3 31 1.000000
953_0 3 32 1.000000
953_0 3 33 1.000000
953_0 3 34 1.000000
953_0 3 35 1.000000
953_0 3 36 1.000000
953_0 3 37 1.000000
953_0 3 38 1.000000
953_0 3 39 1.000000
953_0 3 40 1.000000
953_0 3 41 1.000000
953_0 3 42 1.000000
953_0 3 43 1.000000
953_0 3 44 1.000000
953_0 3 45 1.000000
953_0 3 46 1.000000
953_0 3 47 1.000000
953_0 3 48 1.000000
953_0 3 49 1.000000
953_0 3 50 1.000000
953_0 3 51 1.000000
953_0 3 52 1.000000
953_0 3 53 1.000000
953_0 3 54 1.000000
953_0 3 55 1.000000
953_0 3 56 1.000000
953_0 3 57 1.000000
953_0 3 58 1.000000
953_0 3 59 1.000000
953_0 3 60 1.000000
23_0 95 0 0.000000
23_0 95 1 0.000000
23_0 95 2 0.000000
23_0 95 3 0.000000
23_0 95 4 0.000000
23_0 95 5 0.000000
23_0 95 6 0.000000
23_0 95 7 0.000000
23_0 95 8 0.000000
23_0 95 9 0.000000
23_0 95 10 1.000000
23_0 95 11 1.000000
23_0 95 12 1.000000
23_0 95 13 0.000000
23_0 95 14 0.000000
23_0 95 15 0.000000
23_0 95 16 0.000000
23_0 95 17 0.000000
23_0 95 18 0.000000
23_0 95 19 0.000000
23_0 95 20 0.000000
23_0 95 21 0.000000
23_0 95 22 0.000000
23_0 95 23 0.000000
23_0 95 24 0.000000
23_0 95 25 0.000000
23_0 95 26 0.000000
23_0 95 27 0.000000
23_0 95 28 0.000000
23_0 95 29 0.000000
23_0 95 30 0.000000
23_0 95 31 0.000000
23_0 95 32 0.000000
23_0 95 33 0.000000
23_0 95 34 0.000000
23_0 95 35 0.000000
23_0 95 36 0.000000
23_0 95 37 0.000000
23_0 95 38 0.000000
23_0 95 39 0.000000
23_0 95 40 0.000000
23_0 95 41 0.000000
23_0 95 42 0.000000
23_0 95 43 0.000000
23_0 95 44 0.000000
23_0 95 45 0.000000
23_0 95 46 0.000000
23_0 95 47 0.000000
23_0 95 48 0.000000
23_0 95 49 0.000000
23_0 95 50 0.000000
23_0 95 51 0.000000
23_0 95 52 0.000000
23_0 95 53 0.000000
23_0 95 54 0.000000
23_0 95 55 0.000000
23_0 95 56 0.000000
23_0 95 57 0.000000
23_0 95 58 0.000000
23_0 95 59 0.000000
23_0 95 60 0.000000
61_142 95 0 0.000000
61_142 95 1 0.000000
61_142 95 2 0.000000
61_142 95 3 0.000000
61_142 95 4 0.000000
61_142 95 5 0.000000
61_142 95 6 0.000000
61_142 95 7 0.000000
61_142 95 8 0.000000
61_142 95 9 0.000000
61_142 95 10 1.000000
61_142 95 11 1.000000
61_142 95 12 1.000000
61_142 95 13 0.000000
61_142 95 14 0.000000
61_142 95 15 0.000000
61_142 95 16 0.000000
61_142 95 17 0.000000
61_142 95 18 0.000000
61_142 95 19 0.000000
61_142 95 20 0.000000
61_142 95 21 0.000000
61_142 95 22 0.000000
61_142 95 23 0.000000
61_142 95 24 0.000000
61_142 95 25 0.000000
61_142 95 26 0.000000
61_142 95 27 0.000000
61_142 95 28 0.000000
61_142 95 29 0.000000
61_142 95 30 0.000000
61_142 95 31 0.000000
61_142 95 32 0.000000
61_142 95 33 0.000000
61_142 95 34 0.000000
61_142 95 35 0.000000
61_142 95 36 0.000000
61_142 95 37 0.000000
61_142 95 38 0.000000
61_142 95 39 0.000000
61_142 95 40 0.000000
61_142 95 41 0.000000
61_142 95 42 0.000000
61_142 95 43 0.000000
61_142 95 44 0.000000
61_142 95 45 0.000000
61_142 95 46 0.000000
61_142 95 47 0.000000
61_142 95 48 0.000000
61_142 95 49 0.000000
61_142 95 50 0.000000
61_142 95 51 0.000000
61_142 95 52 0.000000
61_142 95 53 0.000000
61_142 95 54 0.000000
61_142 95 55 0.000000
61_142 95 56 0.000000
61_142 95 57 0.000000
61_142 95 58 0.000000
61_142 95 59 0.000000
61_142 95 60 0.000000
707_148 62 0 0.000000
707_148 62 1 0.000000
707_148 62 2 0.000000
707_148 62 3 0.000000
707_148 62 4 0.000000
707_148 62 5 0.000000
707_148 62 6 0.000000
707_148 62 7 0.000000
707_148 62 8 0.000000
707_148 62 9 0.000000
707_148 62 10 0.000000
707_148 62 11 0.000000
707_148 62 12 0.000000
707_148 62 13 0.000000
707_148 62 14 0.000000
707_148 62 15 0.000000
707_148 62 16 0.000000
707_148 62 17 0.000000
707_148 62 18 0.000000
707_148 62 19 0.000000
707_148 62 20 0.000000
707_148 62 21 0.000000
707_148 62 22 0.000000
707_148 62 23 1.000000
707_148 62 24 0.000000
707_148 62 25 0.000000
707_148 62 26 0.000000
707_148 62 27 0.000000
707_148 62 28 0.000000
707_148 62 29 0.000000
707_148 62 30 0.000000
707_148 62 31 0.000000
707_148 62 32 0.000000
707_148 62 33 0.000000
707_148 62 34 0.000000
707_148 62 35 0.000000
707_148 62 36 0.000000
707_148 62 37 0.000000
707_148 62 38 0.000000
707_148 62 39 1.000000
707_148 62 40 0.000000
707_148 62 41 0.000000
707_148 62 42 0.000000
707_148 62 43 0.000000
707_148 62 44 0.000000
707_148 62 45 0.000000
707_148 62 46 0.000000
707_148 62 47 0.000000
707_148 62 48 0.000000
707_148 62 49 0.000000
707_148 62 50 0.000000
707_148 62 51 0.000000
707_148 62 52 0.000000
707_148 62 53 0.000000
707_148 62 54 0.000000
707_148 62 55 1.000000
707_148 62 56 0.000000
707_148 62 57 0.000000
707_148 62 58 0.000000
707_148 62 59 0.000000
707_148 62 60 0.000000
707_148 95 0 0.000000
707_148 95 1 0.000000
707_148 95 2 0.000000
707_148 95 3 0.000000
707_148 95 4 0.000000
707_148 95 5 0.000000
707_148 95 6 0.000000
707_148 95 7 0.000000
707_148 95 8 0.000000
707_148 95 9 0.000000
707_148 95 10 1.000000
707_148 95 11 1.000000
707_148 95 12 1.000000
707_148 95 13 0.000000
707_148 95 14 0.000000
707_148 95 15 0.000000
707_148 95 16 0.000000
707_148 95 17 0.000000
707_148 95 18 0.000000
707_148 95 19 0.000000
707_148 95 20 0.000000
707_148 95 21 0.000000
707_148 95 22 0.000000
707_148 95 23 0.000000
707_148 95 24 0.000000
707_148 95 25 0.000000
707_148 95 26 0.000000
707_148 95 27 0.000000
707_148 95 28 0.000000
707_148 95 29 0.000000
707_148 95 30 0.000000
707_148 95 31 0.000000
707_148 95 32 0.000000
707_148 95 33 0.000000
707_148 95 34 0.000000
707_148 95 35 0.000000
707_148 95 36 0.000000
707_148 95 37 0.000000
707_148 95 38 0.000000
707_148 95 39 0.000000
707_148 95 40 0.000000
707_148 95 41 0.000000
707_148 95 42 0.000000
707_148 95 43 0.000000
707_148 95 44 0.000000
707_148 95 45 0.000000
707_148 95 46 0.000000
707_148 95 47 0.000000
707_148 95 48 0.000000
707_148 95 49 0.000000
707_148 95 50 0.000000
707_148 95 51 0.000000
707_148 95 52 0.000000
707_148 95 53 0.000000
707_148 95 54 0.000000
707_148 95 55 0.000000
707_148 95 56 0.000000
707_148 95 57 0.000000
707_148 95 58 0.000000
707_148 95 59 0.000000
707_148 95 60 0.000000
168_142 95 0 0.000000
168_142 95 1 0.000000
168_142 95 2 0.000000
168_142 95 3 0.000000
168_142 95 4 0.000000
168_142 95 5 0.000000
168_142 95 6 0.000000
168_142 95 7 0.000000
168_142 95 8 0.000000
168_142 95 9 0.000000
168_142 95 10 1.000000
168_142 95 11 1.000000
168_142 95 12 1.000000
168_142 95 13 0.000000
168_142 95 14 0.000000
168_142 95 15 0.000000
168_142 95 16 0.000000
168_142 95 17 0.000000
168_142 95 18 0.000000
168_142 95 19 0.000000
168_142 95 20 0.000000
168_142 95 21 0.000000
168_142 95 22 0.000000
168_142 95 23 0.000000
168_142 95 24 0.000000
168_142 95 25 0.000000
168_142 95 26 0.000000
168_142 95 27 0.000000
168_142 95 28 0.000000
168_142 95 29 0.000000
168_142 95 30 0.000000
168_142 95 31 0.000000
168_142 95 32 0.000000
168_142 95 33 0.000000
168_142 95 34 0.000000
168_142 95 35 0.000000
168_142 95 36 0.000000
168_142 95 37 0.000000
168_142 95 38 0.000000
168_142 95 39 0.000000
168_142 95 40 0.000000
168_142 95 41 0.000000
168_142 95 42 0.000000
168_142 95 43 0.000000
168_142 95 44 0.000000
168_142 95 45 0.000000
168_142 95 46 0.000000
168_142 95 47 0.000000
168_142 95 48 0.000000
168_142 95 49 0.000000
168_142 95 50 0.000000
168_142 95 51 0.000000
168_142 95 52 0.000000
168_142 95 53 0.000000
168_142 95 54 0.000000
168_142 95 55 0.000000
168_142 95 56 0.000000
168_142 95 57 0.000000
168_142 95 58 0.000000
168_142 95 59 0.000000
168_142 95 60 0.000000
198_142 95 0 0.000000
198_142 95 1 0.000000
198_142 95 2 0.000000
198_142 95 3 0.000000
198_142 95 4 0.000000
198_142 95 5 0.000000
198_142 95 6 0.000000
198_142 95 7 0.000000
198_142 95 8 0.000000
198_142 95 9 0.000000
198_142 95 10 1.000000
198_142 95 11 1.000000
198_142 95 12 1.000000
198_142 95 13 0.000000
198_142 95 14 0.000000
198_142 95 15 0.000000
198_142 95 16 0.000000
198_142 95 17 0.000000
198_142 95 18 0.000000
198_142 95 19 0.000000
198_142 95 20 0.000000
198_142 95 21 0.000000
198_142 95 22 0.000000
198_142 95 23 0.000000
198_142 95 24 0.000000
198_142 95 25 0.000000
198_142 95 26 0.000000
198_142 95 27 0.000000
198_142 95 28 0.000000
198_142 95 29 0.000000
198_142 95 30 0.000000
198_142 95 31 0.000000
198_142 95 32 0.000000
198_142 95 33 0.000000
198_142 95 34 0.000000
198_142 95 35 0.000000
198_142 95 36 0.000000
198_142 95 37 0.000000
198_142 95 38 0.000000
198_142 95 39 0.000000
198_142 95 40 0.000000
198_142 95 41 0.000000
198_142 95 42 0.000000
198_142 95 43 0.000000
198_142 95 44 0.000000
198_142 95 45 0.000000
198_142 95 46 0.000000
198_142 95 47 0.000000
198_142 95 48 0.000000
198_142 95 49 0.000000
198_142 95 50 0.000000
198_142 95 51 0.000000
198_142 95 52 0.000000
198_142 95 53 0.000000
198_142 95 54 0.000000
198_142 95 55 0.000000
198_142 95 56 0.000000
198_142 95 57 0.000000
198_142 95 58 0.000000
198_142 95 59 0.000000
198_142 95 60 0.000000
433_136 0 0 1.000000
433_136 0 1 1.000000
433_136 0 2 1.000000
433_136 0 3 1.000000
433_136 0 4 1.000000
433_136 0 5 1.000000
433_136 0 6 1.000000
433_136 0 7 1.000000
433_136 0 8 1.000000
433_136 0 9 1.000000
433_136 0 10 1.000000
433_136 0 11 1.000000
433_136 0 12 1.000000
433_136 0 13 1.000000
433_136 0 14 1.000000
433_136 0 15 1.000000
433_136 0 16 1.000000
433_136 0 17 1.000000
433_136 0 18 1.000000
433_136 0 19 1.000000
433_136 0 20 1.000000
433_136 0 21 1.000000
433_136 0 22 1.000000
433_136 0 23 1.000000
433_136 0 24 1.000000
433_136 0 25 1.000000
433_136 0 26 1.000000
433_136 0 27 1.000000
433_136 0 28 1.000000
433_136 0 29 1.000000
433_136 0 30 1.000000
433_136 0 31 1.000000
433_136 0 32 1.000000
433_136 0 33 1.000000
433_136 0 34 1.000000
433_136 0 35 1.000000
433_136 0 36 1.000000
433_136 0 37 1.000000
433_136 0 38 1.000000
433_136 0 39 1.000000
433_136 0 40 1.000000
433_136 0 41 1.000000
433_136 0 42 1.000000
433_136 0 43 1.000000
433_136 0 44 1.000000
433_136 0 45 1.000000
433_136 0 46 1.000000
433_136 0 47 1.000000
433_136 0 48 1.000000
433_136 0 49 1.000000
433_136 0 50 1.000000
433_136 0 51 1.000000
433_136 0 52 1.000000
433_136 0 53 1.000000
433_136 0 54 1.000000
433_136 0 55 1.000000
433_136 0 56 1.000000
433_136 0 57 1.000000
433_136 0 58 1.000000
433_136 0 59 1.000000
433_136 0 60 1.000000
433_136 1 0 1.000000
433_136 1 1 1.000000
433_136 1 2 1.000000
433_136 1 3 1.000000
433_136 1 4 1.000000
433_136 1 5 1.000000
433_136 1 6 1.000000
433_136 1 7 1.000000
433_136 1 8 1.000000
433_136 1 9 1.000000
433_136 1 10 1.000000
433_136 1 11 1.000000
433_136 1 12 1.000000
433_136 1 13 1.000000
433_136 1 14 1.000000
433_136 1 15 1.000000
433_136 1 16 1.000000
433_136 1 17 1.000000
433_136 1 18 1.000000
433_136 1 19 1.000000
433_136 1 20 1.000000
433_136 1 21 1.000000
433_136 1 22 1.000000
433_136 1 23 1.000000
433_136 1 24 1.000000
433_136 1 25 1.000000
433_136 1 26 1.000000
433_136 1 27 1.000000
433_136 1 28 1.000000
433_136 1 29 1.000000
433_136 1 30 1.000000
433_136 1 31 1.000000
433_136 1 32 1.000000
433_136 1 33 1.000000
433_136 1 34 1.000000
433_136 1 35 1.000000
433_136 1 36 1.000000
433_136 1 37 1.000000
433_136 1 38 1.000000
433_136 1 39 1.000000
433_136 1 40 1.000000
433_136 1 41 1.000000
433_136 1 42 1.000000
433_136 1 43 1.000000
433_136 1 44 1.000000
433_136 1 45 1.000000
433_136 1 46 1.000000
433_136 1 47 1.000000
433_136 1 48 1.000000
433_136 1 49 1.000000
433_136 1 50 1.000000
433_136 1 51 1.000000
433_136 1 52 1.000000
433_136 1 53 1.000000
433_136 1 54 1.000000
433_136 1 55 1.000000
433_136 1 56 1.000000
433_136 1 57 1.000000
433_136 1 58 1.000000
433_136 1 59 1.000000
433_136 1 60 1.000000
433_136 2 0 1.000000
433_136 2 1 1.000000
433_136 2 2 1.000000
433_136 2 3 1.000000
433_136 2 4 1.000000
433_136 2 5 1.000000
433_136 2 6 1.000000
433_136 2 7 1.000000
433_136 2 8 1.000000
433_136 2 9 1.000000
433_136 2 10 1.000000
433_136 2 11 1.000000
433_136 2 12 1.000000
433_136 2 13 1.000000
433_136 2 14 1.000000
433_136 2 15 1.000000
433_136 2 16 1.000000
433_136 2 17 1.000000
433_136 2 18 1.000000
433_136 2 19 1.000000
433_136 2 20 1.000000
433_136 2 21 1.000000
433_136 2 22 1.000000
433_136 2 23 1.000000
433_136 2 24 1.000000
433_136 2 25 1.000000
433_136 2 26 1.000000
433_136 2 27 1.000000
433_136 2 28 1.000000
433_136 2 29 1.000000
433_136 2 30 1.000000
433_136 2 31 1.000000
433_136 2 32 1.000000
433_136 2 33 1.000000
433_136 2 34 1.000000
433_136 2 35 1.000000
433_136 2 36 1.000000
433_136 2 37 1.000000
433_136 2 38 1.000000
433_136 2 39 1.000000
433_136 2 40 1.000000
433_136 2 41 1.000000
433_136 2 42 1.000000
433_136 2 43 1.000000
433_136 2 44 1.000000
433_136 2 45 1.000000
433_136 2 46 1.000000
433_136 2 47 1.000000
433_136 2 48 1.000000
433_136 2 49 1.000000
433_136 2 50 1.000000
433_136 2 51 1.000000
433_136 2 52 1.000000
433_136 2 53 1.000000
433_136 2 54 1.000000
433_136 2 55 1.000000
433_136 2 56 1.000000
433_136 2 57 1.000000
433_136 2 58 1.000000
433_136 2 59 1.000000
433_136 2 60 1.000000
433_136 3 0 1.000000
433_136 3 1 1.000000
433_136 3 2 1.000000
433_136 3 3 1.000000
433_136 3 4 1.000000
433_136 3 5 1.000000
433_136 3 6 1.000000
433_136 3 7 1.000000
433_136 3 8 1.000000
433_136 3 9 1.000000
433_136 3 10 1.000000
433_136 3 11 1.000000
433_136 3 12 1.000000
433_136 3 13 1.000000
433_136 3 14 1.000000
433_136 3 15 1.000000
433_136 3 16 1.000000
433_136 3 17 1.000000
433_136 3 18 1.000000
433_136 3 19 1.000000
433_136 3 20 1.000000
433_136 3 21 1.000000
433_136 3 22 1.000000
433_136 3 23 1.000000
433_136 3 24 1.000000
433_136 3 25 1.000000
433_136 3 26 1.000000
433_136 3 27 1.000000
433_136 3 28 1.000000
433_136 3 29 1.000000
433_136 3 30 1.000000
433_136 3 31 1.000000
433_136 3 32 1.000000
433_136 3 33 1.000000
433_136 3 34 1.000000
433_136 3 35 1.000000
433_136 3 36 1.000000
433_136 3 37 1.000000
433_136 3 38 1.000000
433_136 3 39 1.000000
433_136 3 40 1.000000
433_136 3 41 1.000000
433_136 3 42 1.000000
433_136 3 43 1.000000
433_136 3 44 1.000000
433_136 3 45 1.000000
433_136 3 46 1.000000
433_136 3 47 1.000000
433_136 3 48 1.000000
433_136 3 49 1.000000
433_136 3 50 1.000000
433_136 3 51 1.000000
433_136 3 52 1.000000
433_136 3 53 1.000000
433_136 3 54 1.000000
433_136 3 55 1.000000
433_136 3 56 1.000000
433_136 3 57 1.000000
433_136 3 58 1.000000
433_136 3 59 1.000000
433_136 3 60 1.000000
433_136 4 0 1.000000
433_136 4 1 1.000000
433_136 4 2 1.000000
433_136 4 3 1.000000
433_136 4 4 1.000000
433_136 4 5 1.000000
433_136 4 6 1.000000
433_136 4 7 1.000000
433_136 4 8 1.000000
433_136 4 9 1.000000
433_136 4 10 1.000000
433_136 4 11 1.000000
433_136 4 12 1.000000
433_136 4 13 1.000000
433_136 4 14 1.000000
433_136 4 15 1.000000
433_136 4 16 1.000000
433_136 4 17 1.000000
433_136 4 18 1.000000
433_136 4 19 1.000000
433_136 4 20 1.000000
433_136 4 21 1.000000
433_136 4 22 1.000000
433_136 4 23 1.000000
433_136 4 24 1.000000
433_136 4 25 1.000000
433_136 4 26 1.000000
433_136 4 27 1.000000
433_136 4 28 1.000000
433_136 4 29 1.000000
433_136 4 30 1.000000
433_136 4 31 1.000000
433_136 4 32 1.000000
433_136 4 33 1.000000
433_136 4 34 1.000000
433_136 4 35 1.000000
433_136 4 36 1.000000
433_136 4 37 1.000000
433_136 4 38 1.000000
433_136 4 39 1.000000
433_136 4 40 1.000000
433_136 4 41 1.000000
433_136 4 42 1.000000
433_136 4 43 1.000000
433_136 4 44 1.000000
433_136 4 45 1.000000
433_136 4 46 1.000000
433_136 4 47 1.000000
433_136 4 48 1.000000
433_136 4 49 1.000000
433_136 4 50 1.000000
433_136 4 51 1.000000
433_136 4 52 1.000000
433_136 4 53 1.000000
433_136 4 54 1.000000
433_136 4 55 1.000000
433_136 4 56 1.000000
433_136 4 57 1.000000
433_136 4 58 1.000000
433_136 4 59 1.000000
433_136 4 60 1.000000
433_136 95 0 0.000000
433_136 95 1 0.000000
433_136 95 2 0.000000
433_136 95 3 0.000000
433_136 95 4 0.000000
433_136 95 5 0.000000
433_136 95 6 0.000000
433_136 95 7 0.000000
433_136 95 8 0.000000
433_136 95 9 0.000000
433_136 95 10 1.000000
433_136 95 11 1.000000
433_136 95 12 1.000000
433_136 95 13 0.000000
433_136 95 14 0.000000
433_136 95 15 0.000000
433_136 95 16 0.000000
433_136 95 17 0.000000
433_136 95 18 0.000000
433_136 95 19 0.000000
433_136 95 20 0.000000
433_136 95 21 0.000000
433_136 95 22 0.000000
433_136 95 23 0.000000
433_136 95 24 0.000000
433_136 95 25 0.000000
433_136 95 26 0.000000
433_136 95 27 0.000000
433_136 95 28 0.000000
433_136 95 29 0.000000
433_136 95 30 0.000000
433_136 95 31 0.000000
433_136 95 32 0.000000
433_136 95 33 0.000000
433_136 95 34 0.000000
433_136 95 35 0.000000
433_136 95 36 0.000000
433_136 95 37 0.000000
433_136 95 38 0.000000
433_136 95 39 0.000000
433_136 95 40 0.000000
433_136 95 41 0.000000
433_136 95 42 0.000000
433_136 95 43 0.000000
433_136 95 44 0.000000
433_136 95 45 0.000000
433_136 95 46 0.000000
433_136 95 47 0.000000
433_136 95 48 0.000000
433_136 95 49 0.000000
433_136 95 50 0.000000
433_136 95 51 0.000000
433_136 95 52 0.000000
433_136 95 53 0.000000
433_136 95 54 0.000000
433_136 95 55 0.000000
433_136 95 56 0.000000
433_136 95 57 0.000000
433_136 95 58 0.000000
433_136 95 59 0.000000
433_136 95 60 0.000000
456_136 95 0 0.000000
456_136 95 1 0.000000
456_136 95 2 0.000000
456_136 95 3 0.000000
456_136 95 4 0.000000
456_136 95 5 0.000000
456_136 95 6 0.000000
456_136 95 7 0.000000
456_136 95 8 0.000000
456_136 95 9 0.000000
456_136 95 10 1.000000
456_136 95 11 1.000000
456_136 95 12 1.000000
456_136 95 13 0.000000
456_136 95 14 0.000000
456_136 95 15 0.000000
456_136 95 16 0.000000
456_136 95 17 0.000000
456_136 95 18 0.000000
456_136 95 19 0.000000
456_136 95 20 0.000000
456_136 95 21 0.000000
456_136 95 22 0.000000
456_136 95 23 0.000000
456_136 95 24 0.000000
456_136 95 25 0.000000
456_136 95 26 0.000000
456_136 95 27 0.000000
456_136 95 28 0.000000
456_136 95 29 0.000000
456_136 95 30 0.000000
456_136 95 31 0.000000
456_136 95 32 0.000000
456_136 95 33 0.000000
456_136 95 34 0.000000
456_136 95 35 0.000000
456_136 95 36 0.000000
456_136 95 37 0.000000
456_136 95 38 0.000000
456_136 95 39 0.000000
456_136 95 40 0.000000
456_136 95 41 0.000000
456_136 95 42 0.000000
456_136 95 43 0.000000
456_136 95 44 0.000000
456_136 95 45 0.000000
456_136 95 46 0.000000
456_136 95 47 0.000000
456_136 95 48 0.000000
456_136 95 49 0.000000
456_136 95 50 0.000000
456_136 95 51 0.000000
456_136 95 52 0.000000
456_136 95 53 0.000000
456_136 95 54 0.000000
456_136 95 55 0.000000
456_136 95 56 0.000000
456_136 95 57 0.000000
456_136 95 58 0.000000
456_136 95 59 0.000000
456_136 95 60 0.000000
853_136 58 0 1.000000
853_136 58 1 1.000000
853_136 58 2 1.000000
853_136 58 3 1.000000
853_136 58 4 1.000000
853_136 58 5 1.000000
853_136 58 6 1.000000
853_136 58 7 1.000000
853_136 58 8 1.000000
853_136 58 9 1.000000
853_136 58 10 1.000000
853_136 58 11 1.000000
853_136 58 12 1.000000
853_136 58 13 1.000000
853_136 58 14 1.000000
853_136 58 15 1.000000
853_136 58 16 1.000000
853_136 58 17 1.000000
853_136 58 18 1.000000
853_136 58 19 1.000000
853_136 58 20 1.000000
853_136 58 21 1.000000
853_136 58 22 1.000000
853_136 58 23 1.000000
853_136 58 24 1.000000
853_136 58 25 1.000000
853_136 58 26 1.000000
853_136 58 27 1.000000
853_136 58 28 1.000000
853_136 58 29 1.000000
853_136 58 30 1.000000
853_136 58 31 1.000000
853_136 58 32 1.000000
853_136 58 33 1.000000
853_136 58 34 1.000000
853_136 58 35 1.000000
853_136 58 36 1.000000
853_136 58 37 1.000000
853_136 58 38 1.000000
853_136 58 39 1.000000
853_136 58 40 1.000000
853_136 58 41 1.000000
853_136 58 42 1.000000
853_136 58 43 1.000000
853_136 58 44 1.000000
853_136 58 45 1.000000
853_136 58 46 1.000000
853_136 58 47 1.000000
853_136 58 48 1.000000
853_136 58 49 1.000000
853_136 58 50 1.000000
853_136 58 51 1.000000
853_136 58 52 1.000000
853_136 58 53 1.000000
853_136 58 54 1.000000
853_136 58 55 1.000000
853_136 58 56 1.000000
853_136 58 57 1.000000
853_136 58 58 1.000000
853_136 58 59 1.000000
853_136 58 60 1.000000
853_136 59 0 1.000000
853_136 59 1 1.000000
853_136 59 2 1.000000
853_136 59 3 1.000000
853_136 59 4 1.000000
853_136 59 5 1.000000
853_136 59 6 1.000000
853_136 59 7 1.000000
853_136 59 8 1.000000
853_136 59 9 1.000000
853_136 59 10 1.000000
853_136 59 11 1.000000
853_136 59 12 1.000000
853_136 59 13 1.000000
853_136 59 14 1.000000
853_136 59 15 1.000000
853_136 59 16 1.000000
853_136 59 17 1.000000
853_136 59 18 1.000000
853_136 59 19 1.000000
853_136 59 20 1.000000
853_136 59 21 1.000000
853_136 59 22 1.000000
853_136 59 23 1.000000
853_136 59 24 1.000000
853_136 59 25 1.000000
853_136 59 26 1.000000
853_136 59 27 1.000000
853_136 59 28 1.000000
853_136 59 29 1.000000
853_136 59 30 1.000000
853_136 59 31 1.000000
853_136 59 32 1.000000
853_136 59 33 1.000000
853_136 59 34 1.000000
853_136 59 35 1.000000
853_136 59 36 1.000000
853_136 59 37 1.000000
853_136 59 38 1.000000
853_136 59 39 1.000000
853_136 59 40 1.000000
853_136 59 41 1.000000
853_136 59 42 1.000000
853_136 59 43 1.000000
853_136 59 44 1.000000
853_136 59 45 1.000000
853_136 59 46 1.000000
853_136 59 47 1.000000
853_136 59 48 1.000000
853_136 59 49 1.000000
853_136 59 50 1.000000
853_136 59 51 1.000000
853_136 59 52 1.000000
853_136 59 53 1.000000
853_136 59 54 1.000000
853_136 59 55 1.000000
853_136 59 56 1.000000
853_136 59 57 1.000000
853_136 59 58 1.000000
853_136 59 59 1.000000
853_136 59 60 1.000000
1019_136 61 0 1.000000
1019_136 61 1 1.000000
1019_136 61 2 1.000000
1019_136 61 3 1.000000
1019_136 61 4 1.000000
1019_136 61 5 1.000000
1019_136 61 6 1.000000
1019_136 61 7 1.000000
1019_136 61 8 1.000000
1019_136 61 9 1.000000
1019_136 61 10 1.000000
1019_136 61 11 1.000000
1019_136 61 12 1.000000
1019_136 61 13 1.000000
1019_136 61 14 1.000000
1019_136 61 15 1.000000
1019_136 61 16 1.000000
1019_136 61 17 1.000000
1019_136 61 18 1.000000
1019_136 61 19 1.000000
1019_136 61 20 1.000000
1019_136 61 21 1.000000
1019_136 61 22 1.000000
1019_136 61 23 1.000000
1019_136 61 24 1.000000
1019_136 61 25 1.000000
1019_136 61 26 1.000000
1019_136 61 27 1.000000
1019_136 61 28 1.000000
1019_136 61 29 1.000000
1019_136 61 30 1.000000
1019_136 61 31 1.000000
1019_136 61 32 1.000000
1019_136 61 33 1.000000
1019_136 61 34 1.000000
1019_136 61 35 1.000000
1019_136 61 36 1.000000
1019_136 61 37 1.000000
1019_136 61 38 1.000000
1019_136 61 39 1.000000
1019_136 61 40 1.000000
1019_136 61 41 1.000000
1019_136 61 42 1.000000
1019_136 61 43 1.000000
1019_136 61 44 1.000000
1019_136 61 45 1.000000
1019_136 61 46 1.000000
1019_136 61 47 1.000000
1019_136 61 48 1.000000
1019_136 61 49 1.000000
1019_136 61 50 1.000000
1019_136 61 51 1.000000
1019_136 61 52 1.000000
1019_136 61 53 1.000000
1019_136 61 54 1.000000
1019_136 61 55 1.000000
1019_136 61 56 1.000000
1019_136 61 57 1.000000
1019_136 61 58 1.000000
1019_136 61 59 1.000000
1019_136 61 60 1.000000
1019_136 62 0 1.000000
1019_136 62 1 1.000000
1019_136 62 2 1.000000
1019_136 62 3 1.000000
1019_136 62 4 1.000000
1019_136 62 5 1.000000
1019_136 62 6 1.000000
1019_136 62 7 1.000000
1019_136 62 8 1.000000
1019_136 62 9 1.000000
1019_136 62 10 1.000000
1019_136 62 11 1.000000
1019_136 62 12 1.000000
1019_136 62 13 1.000000
1019_136 62 14 1.000000
1019_136 62 15 1.000000
1019_136 62 16 1.000000
1019_136 62 17 1.000000
1019_136 62 18 1.000000
1019_136 62 19 1.000000
1019_136 62 20 1.000000
1019_136 62 21 1.000000
1019_136 62 22 1.000000
1019_136 62 23 1.000000
1019_136 62 24 1.000000
1019_136 62 25 1.000000
1019_136 62 26 1.000000
1019_136 62 27 1.000000
1019_136 62 28 1.000000
1019_136 62 29 1.000000
1019_136 62 30 1.000000
1019_136 62 31 1.000000
1019_136 62 32 1.000000
1019_136 62 33 1.000000
1019_136 62 34 1.000000
1019_136 62 35 1.000000
1019_136 62 36 1.000000
1019_136 62 37 1.000000
1019_136 62 38 1.000000
1019_136 62 39 1.000000
1019_136 62 40 1.000000
1019_136 62 41 1.000000
1019_136 62 42 1.000000
1019_136 62 43 1.000000
1019_136 62 44 1.000000
1019_136 62 45 1.000000
1019_136 62 46 1.000000
1019_136 62 47 1.000000
1019_136 62 48 1.000000
1019_136 62 49 1.000000
1019_136 62 50 1.000000
1019_136 62 51 1.000000
1019_136 62 52 1.000000
1019_136 62 53 1.000000
1019_136 62 54 1.000000
1019_136 62 55 1.000000
1019_136 62 56 1.000000
1019_136 62 57 1.000000
1019_136 62 58 1.000000
1019_136 62 59 1.000000
1019_136 62 60 1.000000
1019_136 63 0 1.000000
1019_136 63 1 1.000000
1019_136 63 2 1.000000
1019_136 63 3 1.000000
1019_136 63 4 1.000000
1019_136 63 5 1.000000
1019_136 63 6 1.000000
1019_136 63 7 1.000000
1019_136 63 8 1.000000
1019_136 63 9 1.000000
1019_136 63 10 1.000000
1019_136 63 11 1.000000
1019_136 63 12 1.000000
1019_136 63 13 1.000000
1019_136 63 14 1.000000
1019_136 63 15 1.000000
1019_136 63 16 1.000000
1019_136 63 17 1.000000
1019_136 63 18 1.000000
1019_136 63 19 1.000000
1019_136 63 20 1.000000
1019_136 63 21 1.000000
1019_136 63 22 1.000000
1019_136 63 23 1.000000
1019_136 63 24 1.000000
1019_136 63 25 1.000000
1019_136 63 26 1.000000
1019_136 63 27 1.000000
1019_136 63 28 1.000000
1019_136 63 29 1.000000
1019_136 63 30 1.000000
1019_136 63 31 1.000000
1019_136 63 32 1.000000
1019_136 63 33 1.000000
1019_136 63 34 1.000000
1019_136 63 35 1.000000
1019_136 63 36 1.000000
1019_136 63 37 1.000000
1019_136 63 38 1.000000
1019_136 63 39 1.000000
1019_136 63 40 1.000000
1019_136 63 41 1.000000
1019_136 63 42 1.000000
1019_136 63 43 1.000000
1019_136 63 44 1.000000
1019_136 63 45 1.000000
1019_136 63 46 1.000000
1019_136 63 47 1.000000
1019_136 63 48 1.000000
1019_136 63 49 1.000000
1019_136 63 50 1.000000
1019_136 63 51 1.000000
1019_136 63 52 1.000000
1019_136 63 53 1.000000
1019_136 63 54 1.000000
1019_136 63 55 1.000000
1019_136 63 56 1.000000
1019_136 63 57 1.000000
1019_136 63 58 1.000000
1019_136 63 59 1.000000
1019_136 63 60 1.000000
518_136 61 0 1.000000
518_136 61 1 1.000000
518_136 61 2 1.000000
518_136 61 3 1.000000
518_136 61 4 1.000000
518_136 61 5 1.000000
518_136 61 6 1.000000
518_136 61 7 1.000000
518_136 61 8 1.000000
518_136 61 9 1.000000
518_136 61 10 1.000000
518_136 61 11 1.000000
518_136 61 12 1.000000
518_136 61 13 1.000000
518_136 61 14 1.000000
518_136 61 15 1.000000
518_136 61 16 1.000000
518_136 61 17 1.000000
518_136 61 18 1.000000
518_136 61 19 1.000000
518_136 61 20 1.000000
518_136 61 21 1.000000
518_136 61 22 1.000000
518_136 61 23 1.000000
518_136 61 24 1.000000
518_136 61 25 1.000000
518_136 61 26 1.000000
518_136 61 27 1.000000
518_136 61 28 1.000000
518_136 61 29 1.000000
518_136 61 30 1.000000
518_136 61 31 1.000000
518_136 61 32 1.000000
518_136 61 33 1.000000
518_136 61 34 1.000000
518_136 61 35 1.000000
518_136 61 36 1.000000
518_136 61 37 1.000000
518_136 61 38 1.000000
518_136 61 39 1.000000
518_136 61 40 1.000000
518_136 61 41 1.000000
518_136 61 42 1.000000
518_136 61 43 1.000000
518_136 61 44 1.000000
518_136 61 45 1.000000
518_136 61 46 1.000000
518_136 61 47 1.000000
518_136 61 48 1.000000
518_136 61 49 1.000000
518_136 61 50 1.000000
518_136 61 51 1.000000
518_136 61 52 1.000000
518_136 61 53 1.000000
518_136 61 54 1.000000
518_136 61 55 1.000000
518_136 61 56 1.000000
518_136 61 57 1.000000
518_136 61 58 1.000000
518_136 61 59 1.000000
518_136 61 60 1.000000
654_136 95 0 0.000000
654_136 95 1 0.000000
654_136 95 2 0.000000
654_136 95 3 0.000000
654_136 95 4 0.000000
654_136 95 5 0.000000
654_136 95 6 0.000000
654_136 95 7 0.000000
654_136 95 8 0.000000
654_136 95 9 0.000000
654_136 95 10 1.000000
654_136 95 11 1.000000
654_136 95 12 1.000000
654_136 95 13 0.000000
654_136 95 14 0.000000
654_136 95 15 0.000000
654_136 95 16 0.000000
654_136 95 17 0.000000
654_136 95 18 0.000000
654_136 95 19 0.000000
654_136 95 20 0.000000
654_136 95 21 0.000000
654_136 95 22 0.000000
654_136 95 23 0.000000
654_136 95 24 0.000000
654_136 95 25 0.000000
654_136 95 26 0.000000
654_136 95 27 0.000000
654_136 95 28 0.000000
654_136 95 29 0.000000
654_136 95 30 0.000000
654_136 95 31 0.000000
654_136 95 32 0.000000
654_136 95 33 0.000000
654_136 95 34 0.000000
654_136 95 35 0.000000
654_136 95 36 0.000000
654_136 95 37 0.000000
654_136 95 38 0.000000
654_136 95 39 0.000000
654_136 95 40 0.000000
654_136 95 41 0.000000
654_136 95 42 0.000000
654_136 95 43 0.000000
654_136 95 44 0.000000
654_136 95 45 0.000000
654_136 95 46 0.000000
654_136 95 47 0.000000
654_136 95 48 0.000000
654_136 95 49 0.000000
654_136 95 50 0.000000
654_136 95 51 0.000000
654_136 95 52 0.000000
654_136 95 53 0.000000
654_136 95 54 0.000000
654_136 95 55 0.000000
654_136 95 56 0.000000
654_136 95 57 0.000000
654_136 95 58 0.000000
654_136 95 59 0.000000
654_136 95 60 0.000000
410_136 0 0 1.000000
410_136 0 1 1.000000
410_136 0 2 1.000000
410_136 0 3 1.000000
410_136 0 4 1.000000
410_136 0 5 1.000000
410_136 0 6 1.000000
410_136 0 7 1.000000
410_136 0 8 1.000000
410_136 0 9 1.000000
410_136 0 10 1.000000
410_136 0 11 1.000000
410_136 0 12 1.000000
410_136 0 13 1.000000
410_136 0 14 1.000000
410_136 0 15 1.000000
410_136 0 16 1.000000
410_136 0 17 1.000000
410_136 0 18 1.000000
410_136 0 19 1.000000
410_136 0 20 1.000000
410_136 0 21 1.000000
410_136 0 22 1.000000
410_136 0 23 1.000000
410_136 0 24 1.000000
410_136 0 25 1.000000
410_136 0 26 1.000000
410_136 0 27 1.000000
410_136 0 28 1.000000
410_136 0 29 1.000000
410_136 0 30 1.000000
410_136 0 31 1.000000
410_136 0 32 1.000000
410_136 0 33 1.000000
410_136 0 34 1.000000
410_136 0 35 1.000000
410_136 0 36 1.000000
410_136 0 37 1.000000
410_136 0 38 1.000000
410_136 0 39 1.000000
410_136 0 40 1.000000
410_136 0 41 1.000000
410_136 0 42 1.000000
410_136 0 43 1.000000
410_136 0 44 1.000000
410_136 0 45 1.000000
410_136 0 46 1.000000
410_136 0 47 1.000000
410_136 0 48 1.000000
410_136 0 49 1.000000
410_136 0 50 1.000000
410_136 0 51 1.000000
410_136 0 52 1.000000
410_136 0 53 1.000000
410_136 0 54 1.000000
410_136 0 55 1.000000
410_136 0 56 1.000000
410_136 0 57 1.000000
410_136 0 58 1.000000
410_136 0 59 1.000000
410_136 0 60 1.000000
410_136 1 0 1.000000
410_136 1 1 1.000000
410_136 1 2 1.000000
410_136 1 3 1.000000
410_136 1 4 1.000000
410_136 1 5 1.000000
410_136 1 6 1.000000
410_136 1 7 1.000000
410_136 1 8 1.000000
410_136 1 9 1.000000
410_136 1 10 1.000000
410_136 1 11 1.000000
410_136 1 12 1.000000
410_136 1 13 1.000000
410_136 1 14 1.000000
410_136 1 15 1.000000
410_136 1 16 1.000000
410_136 1 17 1.000000
410_136 1 18 1.000000
410_136 1 19 1.000000
410_136 1 20 1.000000
410_136 1 21 1.000000
410_136 1 22 1.000000
410_136 1 23 1.000000
410_136 1 24 1.000000
410_136 1 25 1.000000
410_136 1 26 1.000000
410_136 1 27 1.000000
410_136 1 28 1.000000
410_136 1 29 1.000000
410_136 1 30 1.000000
410_136 1 31 1.000000
410_136 1 32 1.000000
410_136 1 33 1.000000
410_136 1 34 1.000000
410_136 1 35 1.000000
410_136 1 36 1.000000
410_136 1 37 1.000000
410_136 1 38 1.000000
410_136 1 39 1.000000
410_136 1 40 1.000000
410_136 1 41 1.000000
410_136 1 42 1.000000
410_136 1 43 1.000000
410_136 1 44 1.000000
410_136 1 45 1.000000
410_136 1 46 1.000000
410_136 1 47 1.000000
410_136 1 48 1.000000
410_136 1 49 1.000000
410_136 1 50 1.000000
410_136 1 51 1.000000
410_136 1 52 1.000000
410_136 1 53 1.000000
410_136 1 54 1.000000
410_136 1 55 1.000000
410_136 1 56 1.000000
410_136 1 57 1.000000
410_136 1 58 1.000000
410_136 1 59 1.000000
410_136 1 60 1.000000
410_136 2 0 1.000000
410_136 2 1 1.000000
410_136 2 2 1.000000
410_136 2 3 1.000000
410_136 2 4 1.000000
410_136 2 5 1.000000
410_136 2 6 1.000000
410_136 2 7 1.000000
410_136 2 8 1.000000
410_136 2 9 1.000000
410_136 2 10 1.000000
410_136 2 11 1.000000
410_136 2 12 1.000000
410_136 2 13 1.000000
410_136 2 14 1.000000
410_136 2 15 1.000000
410_136 2 16 1.000000
410_136 2 17 1.000000
410_136 2 18 1.000000
410_136 2 19 1.000000
410_136 2 20 1.000000
410_136 2 21 1.000000
410_136 2 22 1.000000
410_136 2 23 1.000000
410_136 2 24 1.000000
410_136 2 25 1.000000
410_136 2 26 1.000000
410_136 2 27 1.000000
410_136 2 28 1.000000
410_136 2 29 1.000000
410_136 2 30 1.000000
410_136 2 31 1.000000
410_136 2 32 1.000000
410_136 2 33 1.000000
410_136 2 34 1.000000
410_136 2 35 1.000000
410_136 2 36 1.000000
410_136 2 37 1.000000
410_136 2 38 1.000000
410_136 2 39 1.000000
410_136 2 40 1.000000
410_136 2 41 1.000000
410_136 2 42 1.000000
410_136 2 43 1.000000
410_136 2 44 1.000000
410_136 2 45 1.000000
410_136 2 46 1.000000
410_136 2 47 1.000000
410_136 2 48 1.000000
410_136 2 49 1.000000
410_136 2 50 1.000000
410_136 2 51 1.000000
410_136 2 52 1.000000
410_136 2 53 1.000000
410_136 2 54 1.000000
410_136 2 55 1.000000
410_136 2 56 1.000000
410_136 2 57 1.000000
410_136 2 58 1.000000
410_136 2 59 1.000000
410_136 2 60 1.000000
269_171 95 0 0.000000
269_171 95 1 0.000000
269_171 95 2 0.000000
269_171 95 3 0.000000
269_171 95 4 0.000000
269_171 95 5 0.000000
269_171 95 6 0.000000
269_171 95 7 0.000000
269_171 95 8 0.000000
269_171 95 9 0.000000
269_171 95 10 1.000000
269_171 95 11 1.000000
269_171 95 12 1.000000
269_171 95 13 0.000000
269_171 95 14 0.000000
269_171 95 15 0.000000
269_171 95 16 0.000000
269_171 95 17 0.000000
269_171 95 18 0.000000
269_171 95 19 0.000000
269_171 95 20 0.000000
269_171 95 21 0.000000
269_171 95 22 0.000000
269_171 95 23 0.000000
269_171 95 24 0.000000
269_171 95 25 0.000000
269_171 95 26 0.000000
269_171 95 27 0.000000
269_171 95 28 0.000000
269_171 95 29 0.000000
269_171 95 30 0.000000
269_171 95 31 0.000000
269_171 95 32 0.000000
269_171 95 33 0.000000
269_171 95 34 0.000000
269_171 95 35 0.000000
269_171 95 36 0.000000
269_171 95 37 0.000000
269_171 95 38 0.000000
269_171 95 39 0.000000
269_171 95 40 0.000000
269_171 95 41 0.000000
269_171 95 42 0.000000
269_171 95 43 0.000000
269_171 95 44 0.000000
269_171 95 45 0.000000
269_171 95 46 0.000000
269_171 95 47 0.000000
269_171 95 48 0.000000
269_171 95 49 0.000000
269_171 95 50 0.000000
269_171 95 51 0.000000
269_171 95 52 0.000000
269_171 95 53 0.000000
269_171 95 54 0.000000
269_171 95 55 0.000000
269_171 95 56 0.000000
269_171 95 57 0.000000
269_171 95 58 0.000000
269_171 95 59 0.000000
269_171 95 60 0.000000
732_177 54 0 1.000000
732_177 54 1 1.000000
732_177 54 2 1.000000
732_177 54 3 1.000000
732_177 54 4 1.000000
732_177 54 5 1.000000
732_177 54 6 1.000000
732_177 54 7 1.000000
732_177 54 8 1.000000
732_177 54 9 1.000000
732_177 54 10 1.000000
732_177 54 11 1.000000
732_177 54 12 1.000000
732_177 54 13 1.000000
732_177 54 14 1.000000
732_177 54 15 1.000000
732_177 54 16 1.000000
732_177 54 17 1.000000
732_177 54 18 1.000000
732_177 54 19 1.000000
732_177 54 20 1.000000
732_177 54 21 1.000000
732_177 54 22 1.000000
732_177 54 23 1.000000
732_177 54 24 1.000000
732_177 54 25 1.000000
732_177 54 26 1.000000
732_177 54 27 1.000000
732_177 54 28 1.000000
732_177 54 29 1.000000
732_177 54 30 1.000000
732_177 54 31 1.000000
732_177 54 32 1.000000
732_177 54 33 1.000000
732_177 54 34 1.000000
732_177 54 35 1.000000
732_177 54 36 1.000000
732_177 54 37 1.000000
732_177 54 38 1.000000
732_177 54 39 1.000000
732_177 54 40 1.000000
732_177 54 41 1.000000
732_177 54 42 1.000000
732_177 54 43 1.000000
732_177 54 44 1.000000
732_177 54 45 1.000000
732_177 54 46 1.000000
732_177 54 47 1.000000
732_177 54 48 1.000000
732_177 54 49 1.000000
732_177 54 50 1.000000
732_177 54 51 1.000000
732_177 54 52 1.000000
732_177 54 53 1.000000
732_177 54 54 1.000000
732_177 54 55 1.000000
732_177 54 56 1.000000
732_177 54 57 1.000000
732_177 54 58 1.000000
732_177 54 59 1.000000
732_177 54 60 1.000000
732_177 65 0 1.000000
732_177 65 1 1.000000
732_177 65 2 1.000000
732_177 65 3 1.000000
732_177 65 4 1.000000
732_177 65 5 1.000000
732_177 65 6 1.000000
732_177 65 7 1.000000
732_177 65 8 1.000000
732_177 65 9 1.000000
732_177 65 10 1.000000
732_177 65 11 1.000000
732_177 65 12 1.000000
732_177 65 13 1.000000
732_177 65 14 1.000000
732_177 65 15 1.000000
732_177 65 16 1.000000
732_177 65 17 1.000000
732_177 65 18 1.000000
732_177 65 19 1.000000
732_177 65 20 1.000000
732_177 65 21 1.000000
732_177 65 22 1.000000
732_177 65 23 1.000000
732_177 65 24 1.000000
732_177 65 25 1.000000
732_177 65 26 1.000000
732_177 65 27 1.000000
732_177 65 28 1.000000
732_177 65 29 1.000000
732_177 65 30 1.000000
732_177 65 31 1.000000
732_177 65 32 1.000000
732_177 65 33 1.000000
732_177 65 34 1.000000
732_177 65 35 1.000000
732_177 65 36 1.000000
732_177 65 37 1.000000
732_177 65 38 1.000000
732_177 65 39 1.000000
732_177 65 40 1.000000
732_177 65 41 1.000000
732_177 65 42 1.000000
732_177 65 43 1.000000
732_177 65 44 1.000000
732_177 65 45 1.000000
732_177 65 46 1.000000
732_177 65 47 1.000000
732_177 65 48 1.000000
732_177 65 49 1.000000
732_177 65 50 1.000000
732_177 65 51 1.000000
732_177 65 52 1.000000
732_177 65 53 1.000000
732_177 65 54 1.000000
732_177 65 55 1.000000
732_177 65 56 1.000000
732_177 65 57 1.000000
732_177 65 58 1.000000
732_177 65 59 1.000000
732_177 65 60 1.000000
732_177 66 0 1.000000
732_177 66 1 1.000000
732_177 66 2 1.000000
732_177 66 3 1.000000
732_177 66 4 1.000000
732_177 66 5 1.000000
732_177 66 6 1.000000
732_177 66 7 1.000000
732_177 66 8 1.000000
732_177 66 9 1.000000
732_177 66 10 1.000000
732_177 66 11 1.000000
732_177 66 12 1.000000
732_177 66 13 1.000000
732_177 66 14 1.000000
732_177 66 15 1.000000
732_177 66 16 1.000000
732_177 66 17 1.000000
732_177 66 18 1.000000
732_177 66 19 1.000000
732_177 66 20 1.000000
732_177 66 21 1.000000
732_177 66 22 1.000000
732_177 66 23 1.000000
732_177 66 24 1.000000
732_177 66 25 1.000000
732_177 66 26 1.000000
732_177 66 27 1.000000
732_177 66 28 1.000000
732_177 66 29 1.000000
732_177 66 30 1.000000
732_177 66 31 1.000000
732_177 66 32 1.000000
732_177 66 33 1.000000
732_177 66 34 1.000000
732_177 66 35 1.000000
732_177 66 36 1.000000
732_177 66 37 1.000000
732_177 66 38 1.000000
732_177 66 39 1.000000
732_177 66 40 1.000000
732_177 66 41 1.000000
732_177 66 42 1.000000
732_177 66 43 1.000000
732_177 66 44 1.000000
732_177 66 45 1.000000
732_177 66 46 1.000000
732_177 66 47 1.000000
732_177 66 48 1.000000
732_177 66 49 1.000000
732_177 66 50 1.000000
732_177 66 51 1.000000
732_177 66 52 1.000000
732_177 66 53 1.000000
732_177 66 54 1.000000
732_177 66 55 1.000000
732_177 66 56 1.000000
732_177 66 57 1.000000
732_177 66 58 1.000000
732_177 66 59 1.000000
732_177 66 60 1.000000
764_177 54 0 1.000000
764_177 54 1 1.000000
764_177 54 2 1.000000
764_177 54 3 1.000000
764_177 54 4 1.000000
764_177 54 5 1.000000
764_177 54 6 1.000000
764_177 54 7 1.000000
764_177 54 8 1.000000
764_177 54 9 1.000000
764_177 54 10 1.000000
764_177 54 11 1.000000
764_177 54 12 1.000000
764_177 54 13 1.000000
764_177 54 14 1.000000
764_177 54 15 1.000000
764_177 54 16 1.000000
764_177 54 17 1.000000
764_177 54 18 1.000000
764_177 54 19 1.000000
764_177 54 20 1.000000
764_177 54 21 1.000000
764_177 54 22 1.000000
764_177 54 23 1.000000
764_177 54 24 1.000000
764_177 54 25 1.000000
764_177 54 26 1.000000
764_177 54 27 1.000000
764_177 54 28 1.000000
764_177 54 29 1.000000
764_177 54 30 1.000000
764_177 54 31 1.000000
764_177 54 32 1.000000
764_177 54 33 1.000000
764_177 54 34 1.000000
764_177 54 35 1.000000
764_177 54 36 1.000000
764_177 54 37 1.000000
764_177 54 38 1.000000
764_177 54 39 1.000000
764_177 54 40 1.000000
764_177 54 41 1.000000
764_177 54 42 1.000000
764_177 54 43 1.000000
764_177 54 44 1.000000
764_177 54 45 1.000000
764_177 54 46 1.000000
764_177 54 47 1.000000
764_177 54 48 1.000000
764_177 54 49 1.000000
764_177 54 50 1.000000
764_177 54 51 1.000000
764_177 54 52 1.000000
764_177 54 53 1.000000
764_177 54 54 1.000000
764_177 54 55 1.000000
764_177 54 56 1.000000
764_177 54 57 1.000000
764_177 54 58 1.000000
764_177 54 59 1.000000
764_177 54 60 1.000000
764_177 55 0 1.000000
764_177 55 1 1.000000
764_177 55 2 1.000000
764_177 55 3 1.000000
764_177 55 4 1.000000
764_177 55 5 1.000000
764_177 55 6 1.000000
764_177 55 7 1.000000
764_177 55 8 1.000000
764_177 55 9 1.000000
764_177 55 10 1.000000
764_177 55 11 1.000000
764_177 55 12 1.000000
764_177 55 13 1.000000
764_177 55 14 1.000000
764_177 55 15 1.000000
764_177 55 16 1.000000
764_177 55 17 1.000000
764_177 55 18 1.000000
764_177 55 19 1.000000
764_177 55 20 1.000000
764_177 55 21 1.000000
764_177 55 22 1.000000
764_177 55 23 1.000000
764_177 55 24 1.000000
764_177 55 25 1.000000
764_177 55 26 1.000000
764_177 55 27 1.000000
764_177 55 28 1.000000
764_177 55 29 1.000000
764_177 55 30 1.000000
764_177 55 31 1.000000
764_177 55 32 1.000000
764_177 55 33 1.000000
764_177 55 34 1.000000
764_177 55 35 1.000000
764_177 55 36 1.000000
764_177 55 37 1.000000
764_177 55 38 1.000000
764_177 55 39 1.000000
764_177 55 40 1.000000
764_177 55 41 1.000000
764_177 55 42 1.000000
764_177 55 43 1.000000
764_177 55 44 1.000000
764_177 55 45 1.000000
764_177 55 46 1.000000
764_177 55 47 1.000000
764_177 55 48 1.000000
764_177 55 49 1.000000
764_177 55 50 1.000000
764_177 55 51 1.000000
764_177 55 52 1.000000
764_177 55 53 1.000000
764_177 55 54 1.000000
764_177 55 55 1.000000
764_177 55 56 1.000000
764_177 55 57 1.000000
764_177 55 58 1.000000
764_177 55 59 1.000000
764_177 55 60 1.000000
945_177 63 0 1.000000
945_177 63 1 1.000000
945_177 63 2 1.000000
945_177 63 3 1.000000
945_177 63 4 1.000000
945_177 63 5 1.000000
945_177 63 6 1.000000
945_177 63 7 1.000000
945_177 63 8 1.000000
945_177 63 9 1.000000
945_177 63 10 1.000000
945_177 63 11 1.000000
945_177 63 12 1.000000
945_177 63 13 1.000000
945_177 63 14 1.000000
945_177 63 15 1.000000
945_177 63 16 1.000000
945_177 63 17 1.000000
945_177 63 18 1.000000
945_177 63 19 1.000000
945_177 63 20 1.000000
945_177 63 21 1.000000
945_177 63 22 1.000000
945_177 63 23 1.000000
945_177 63 24 1.000000
945_177 63 25 1.000000
945_177 63 26 1.000000
945_177 63 27 1.000000
945_177 63 28 1.000000
945_177 63 29 1.000000
945_177 63 30 1.000000
945_177 63 31 1.000000
945_177 63 32 1.000000
945_177 63 33 1.000000
945_177 63 34 1.000000
945_177 63 35 1.000000
945_177 63 36 1.000000
945_177 63 37 1.000000
945_177 63 38 1.000000
945_177 63 39 1.000000
945_177 63 40 1.000000
945_177 63 41 1.000000
945_177 63 42 1.000000
945_177 63 43 1.000000
945_177 63 44 1.000000
945_177 63 45 1.000000
945_177 63 46 1.000000
945_177 63 47 1.000000
945_177 63 48 1.000000
945_177 63 49 1.000000
945_177 63 50 1.000000
945_177 63 51 1.000000
945_177 63 52 1.000000
945_177 63 53 1.000000
945_177 63 54 1.000000
945_177 63 55 1.000000
945_177 63 56 1.000000
945_177 63 57 1.000000
945_177 63 58 1.000000
945_177 63 59 1.000000
945_177 63 60 1.000000
382_177 95 0 0.000000
382_177 95 1 0.000000
382_177 95 2 0.000000
382_177 95 3 0.000000
382_177 95 4 0.000000
382_177 95 5 0.000000
382_177 95 6 0.000000
382_177 95 7 0.000000
382_177 95 8 0.000000
382_177 95 9 0.000000
382_177 95 10 1.000000
382_177 95 11 1.000000
382_177 95 12 1.000000
382_177 95 13 0.000000
382_177 95 14 0.000000
382_177 95 15 0.000000
382_177 95 16 0.000000
382_177 95 17 0.000000
382_177 95 18 0.000000
382_177 95 19 0.000000
382_177 95 20 0.000000
382_177 95 21 0.000000
382_177 95 22 0.000000
382_177 95 23 0.000000
382_177 95 24 0.000000
382_177 95 25 0.000000
382_177 95 26 0.000000
382_177 95 27 0.000000
382_177 95 28 0.000000
382_177 95 29 0.000000
382_177 95 30 0.000000
382_177 95 31 0.000000
382_177 95 32 0.000000
382_177 95 33 0.000000
382_177 95 34 0.000000
382_177 95 35 0.000000
382_177 95 36 0.000000
382_177 95 37 0.000000
382_177 95 38 0.000000
382_177 95 39 0.000000
382_177 95 40 0.000000
382_177 95 41 0.000000
382_177 95 42 0.000000
382_177 95 43 0.000000
382_177 95 44 0.000000
382_177 95 45 0.000000
382_177 95 46 0.000000
382_177 95 47 0.000000
382_177 95 48 0.000000
382_177 95 49 0.000000
382_177 95 50 0.000000
382_177 95 51 0.000000
382_177 95 52 0.000000
382_177 95 53 0.000000
382_177 95 54 0.000000
382_177 95 55 0.000000
382_177 95 56 0.000000
382_177 95 57 0.000000
382_177 95 58 0.000000
382_177 95 59 0.000000
382_177 95 60 0.000000
442_177 95 0 0.000000
442_177 95 1 0.000000
442_177 95 2 0.000000
442_177 95 3 0.000000
442_177 95 4 0.000000
442_177 95 5 0.000000
442_177 95 6 0.000000
442_177 95 7 0.000000
442_177 95 8 0.000000
442_177 95 9 0.000000
442_177 95 10 1.000000
442_177 95 11 1.000000
442_177 95 12 1.000000
442_177 95 13 0.000000
442_177 95 14 0.000000
442_177 95 15 0.000000
442_177 95 16 0.000000
442_177 95 17 0.000000
442_177 95 18 0.000000
442_177 95 19 0.000000
442_177 95 20 0.000000
442_177 95 21 0.000000
442_177 95 22 0.000000
442_177 95 23 0.000000
442_177 95 24 0.000000
442_177 95 25 0.000000
442_177 95 26 0.000000
442_177 95 27 0.000000
442_177 95 28 0.000000
442_177 95 29 0.000000
442_177 95 30 0.000000
442_177 95 31 0.000000
442_177 95 32 0.000000
442_177 95 33 0.000000
442_177 95 34 0.000000
442_177 95 35 0.000000
442_177 95 36 0.000000
442_177 95 37 0.000000
442_177 95 38 0.000000
442_177 95 39 0.000000
442_177 95 40 0.000000
442_177 95 41 0.000000
442_177 95 42 0.000000
442_177 95 43 0.000000
442_177 95 44 0.000000
442_177 95 45 0.000000
442_177 95 46 0.000000
442_177 95 47 0.000000
442_177 95 48 0.000000
442_177 95 49 0.000000
442_177 95 50 0.000000
442_177 95 51 0.000000
442_177 95 52 0.000000
442_177 95 53 0.000000
442_177 95 54 0.000000
442_177 95 55 0.000000
442_177 95 56 0.000000
442_177 95 57 0.000000
442_177 95 58 0.000000
442_177 95 59 0.000000
442_177 95 60 0.000000
561_171 95 0 0.000000
561_171 95 1 0.000000
561_171 95 2 0.000000
561_171 95 3 0.000000
561_171 95 4 0.000000
561_171 95 5 0.000000
561_171 95 6 0.000000
561_171 95 7 0.000000
561_171 95 8 0.000000
561_171 95 9 0.000000
561_171 95 10 1.000000
561_171 95 11 1.000000
561_171 95 12 1.000000
561_171 95 13 0.000000
561_171 95 14 0.000000
561_171 95 15 0.000000
561_171 95 16 0.000000
561_171 95 17 0.000000
561_171 95 18 0.000000
561_171 95 19 0.000000
561_171 95 20 0.000000
561_171 95 21 0.000000
561_171 95 22 0.000000
561_171 95 23 0.000000
561_171 95 24 0.000000
561_171 95 25 0.000000
561_171 95 26 0.000000
561_171 95 27 0.000000
561_171 95 28 0.000000
561_171 95 29 0.000000
561_171 95 30 0.000000
561_171 95 31 0.000000
561_171 95 32 0.000000
561_171 95 33 0.000000
561_171 95 34 0.000000
561_171 95 35 0.000000
561_171 95 36 0.000000
561_171 95 37 0.000000
561_171 95 38 0.000000
561_171 95 39 0.000000
561_171 95 40 0.000000
561_171 95 41 0.000000
561_171 95 42 0.000000
561_171 95 43 0.000000
561_171 95 44 0.000000
561_171 95 45 0.000000
561_171 95 46 0.000000
561_171 95 47 0.000000
561_171 95 48 0.000000
561_171 95 49 0.000000
561_171 95 50 0.000000
561_171 95 51 0.000000
561_171 95 52 0.000000
561_171 95 53 0.000000
561_171 95 54 0.000000
561_171 95 55 0.000000
561_171 95 56 0.000000
561_171 95 57 0.000000
561_171 95 58 0.000000
561_171 95 59 0.000000
561_171 95 60 0.000000
521_171 54 0 1.000000
521_171 54 1 1.000000
521_171 54 2 1.000000
521_171 54 3 1.000000
521_171 54 4 1.000000
521_171 54 5 1.000000
521_171 54 6 1.000000
521_171 54 7 1.000000
521_171 54 8 1.000000
521_171 54 9 1.000000
521_171 54 10 1.000000
521_171 54 11 1.000000
521_171 54 12 1.000000
521_171 54 13 1.000000
521_171 54 14 1.000000
521_171 54 15 1.000000
521_171 54 16 1.000000
521_171 54 17 1.000000
521_171 54 18 1.000000
521_171 54 19 1.000000
521_171 54 20 1.000000
521_171 54 21 1.000000
521_171 54 22 1.000000
521_171 54 23 1.000000
521_171 54 24 1.000000
521_171 54 25 1.000000
521_171 54 26 1.000000
521_171 54 27 1.000000
521_171 54 28 1.000000
521_171 54 29 1.000000
521_171 54 30 1.000000
521_171 54 31 1.000000
521_171 54 32 1.000000
521_171 54 33 1.000000
521_171 54 34 1.000000
521_171 54 35 1.000000
521_171 54 36 1.000000
521_171 54 37 1.000000
521_171 54 38 1.000000
521_171 54 39 1.000000
521_171 54 40 1.000000
521_171 54 41 1.000000
521_171 54 42 1.000000
521_171 54 43 1.000000
521_171 54 44 1.000000
521_171 54 45 1.000000
521_171 54 46 1.000000
521_171 54 47 1.000000
521_171 54 48 1.000000
521_171 54 49 1.000000
521_171 54 50 1.000000
521_171 54 51 1.000000
521_171 54 52 1.000000
521_171 54 53 1.000000
521_171 54 54 1.000000
521_171 54 55 1.000000
521_171 54 56 1.000000
521_171 54 57 1.000000
521_171 54 58 1.000000
521_171 54 59 1.000000
521_171 54 60 1.000000
521_171 95 0 0.000000
521_171 95 1 0.000000
521_171 95 2 0.000000
521_171 95 3 0.000000
521_171 95 4 0.000000
521_171 95 5 0.000000
521_171 95 6 0.000000
521_171 95 7 0.000000
521_171 95 8 0.000000
521_171 95 9 0.000000
521_171 95 10 1.000000
521_171 95 11 1.000000
521_171 95 12 1.000000
521_171 95 13 0.000000
521_171 95 14 0.000000
521_171 95 15 0.000000
521_171 95 16 0.000000
521_171 95 17 0.000000
521_171 95 18 0.000000
521_171 95 19 0.000000
521_171 95 20 0.000000
521_171 95 21 0.000000
521_171 95 22 0.000000
521_171 95 23 0.000000
521_171 95 24 0.000000
521_171 95 25 0.000000
521_171 95 26 0.000000
521_171 95 27 0.000000
521_171 95 28 0.000000
521_171 95 29 0.000000
521_171 95 30 0.000000
521_171 95 31 0.000000
521_171 95 32 0.000000
521_171 95 33 0.000000
521_171 95 34 0.000000
521_171 95 35 0.000000
521_171 95 36 0.000000
521_171 95 37 0.000000
521_171 95 38 0.000000
521_171 95 39 0.000000
521_171 95 40 0.000000
521_171 95 41 0.000000
521_171 95 42 0.000000
521_171 95 43 0.000000
521_171 95 44 0.000000
521_171 95 45 0.000000
521_171 95 46 0.000000
521_171 95 47 0.000000
521_171 95 48 0.000000
521_171 95 49 0.000000
521_171 95 50 0.000000
521_171 95 51 0.000000
521_171 95 52 0.000000
521_171 95 53 0.000000
521_171 95 54 0.000000
521_171 95 55 0.000000
521_171 95 56 0.000000
521_171 95 57 0.000000
521_171 95 58 0.000000
521_171 95 59 0.000000
521_171 95 60 0.000000
767_177 95 0 0.000000
767_177 95 1 0.000000
767_177 95 2 0.000000
767_177 95 3 0.000000
767_177 95 4 0.000000
767_177 95 5 0.000000
767_177 95 6 0.000000
767_177 95 7 0.000000
767_177 95 8 0.000000
767_177 95 9 0.000000
767_177 95 10 1.000000
767_177 95 11 1.000000
767_177 95 12 1.000000
767_177 95 13 0.000000
767_177 95 14 0.000000
767_177 95 15 0.000000
767_177 95 16 0.000000
767_177 95 17 0.000000
767_177 95 18 0.000000
767_177 95 19 0.000000
767_177 95 20 0.000000
767_177 95 21 0.000000
767_177 95 22 0.000000
767_177 95 23 0.000000
767_177 95 24 0.000000
767_177 95 25 0.000000
767_177 95 26 0.000000
767_177 95 27 0.000000
767_177 95 28 0.000000
767_177 95 29 0.000000
767_177 95 30 0.000000
767_177 95 31 0.000000
767_177 95 32 0.000000
767_177 95 33 0.000000
767_177 95 34 0.000000
767_177 95 35 0.000000
767_177 95 36 0.000000
767_177 95 37 0.000000
767_177 95 38 0.000000
767_177 95 39 0.000000
767_177 95 40 0.000000
767_177 95 41 0.000000
767_177 95 42 0.000000
767_177 95 43 0.000000
767_177 95 44 0.000000
767_177 95 45 0.000000
767_177 95 46 0.000000
767_177 95 47 0.000000
767_177 95 48 0.000000
767_177 95 49 0.000000
767_177 95 50 0.000000
767_177 95 51 0.000000
767_177 95 52 0.000000
767_177 95 53 0.000000
767_177 95 54 0.000000
767_177 95 55 0.000000
767_177 95 56 0.000000
767_177 95 57 0.000000
767_177 95 58 0.000000
767_177 95 59 0.000000
767_177 95 60 0.000000
699_148 95 0 0.000000
699_148 95 1 0.000000
699_148 95 2 0.000000
699_148 95 3 0.000000
699_148 95 4 0.000000
699_148 95 5 0.000000
699_148 95 6 0.000000
699_148 95 7 0.000000
699_148 95 8 0.000000
699_148 95 9 0.000000
699_148 95 10 1.000000
699_148 95 11 1.000000
699_148 95 12 1.000000
699_148 95 13 0.000000
699_148 95 14 0.000000
699_148 95 15 0.000000
699_148 95 16 0.000000
699_148 95 17 0.000000
699_148 95 18 0.000000
699_148 95 19 0.000000
699_148 95 20 0.000000
699_148 95 21 0.000000
699_148 95 22 0.000000
699_148 95 23 0.000000
699_148 95 24 0.000000
699_148 95 25 0.000000
699_148 95 26 0.000000
699_148 95 27 0.000000
699_148 95 28 0.000000
699_148 95 29 0.000000
699_148 95 30 0.000000
699_148 95 31 0.000000
699_148 95 32 0.000000
699_148 95 33 0.000000
699_148 95 34 0.000000
699_148 95 35 0.000000
699_148 95 36 0.000000
699_148 95 37 0.000000
699_148 95 38 0.000000
699_148 95 39 0.000000
699_148 95 40 0.000000
699_148 95 41 0.000000
699_148 95 42 0.000000
699_148 95 43 0.000000
699_148 95 44 0.000000
699_148 95 45 0.000000
699_148 95 46 0.000000
699_148 95 47 0.000000
699_148 95 48 0.000000
699_148 95 49 0.000000
699_148 95 50 0.000000
699_148 95 51 0.000000
699_148 95 52 0.000000
699_148 95 53 0.000000
699_148 95 54 0.000000
699_148 95 55 0.000000
699_148 95 56 0.000000
699_148 95 57 0.000000
699_148 95 58 0.000000
699_148 95 59 0.000000
699_148 95 60 0.000000
170_148 93 0 1.000000
170_148 93 1 0.000000
170_148 93 2 0.000000
170_148 93 3 0.000000
170_148 93 4 1.000000
170_148 93 5 0.000000
170_148 93 6 0.000000
170_148 93 7 0.000000
170_148 93 8 1.000000
170_148 93 9 0.000000
170_148 93 10 1.000000
170_148 93 11 0.000000
170_148 93 12 0.000000
170_148 93 13 0.000000
170_148 93 14 0.000000
170_148 93 15 0.000000
170_148 93 16 0.000000
170_148 93 17 0.000000
170_148 93 18 0.000000
170_148 93 19 0.000000
170_148 93 20 0.000000
170_148 93 21 0.000000
170_148 93 22 0.000000
170_148 93 23 0.000000
170_148 93 24 0.000000
170_148 93 25 0.000000
170_148 93 26 0.000000
170_148 93 27 0.000000
170_148 93 28 0.000000
170_148 93 29 0.000000
170_148 93 30 0.000000
170_148 93 31 0.000000
170_148 93 32 0.000000
170_148 93 33 0.000000
170_148 93 34 0.000000
170_148 93 35 0.000000
170_148 93 36 0.000000
170_148 93 37 0.000000
170_148 93 38 0.000000
170_148 93 39 0.000000
170_148 93 40 0.000000
170_148 93 41 0.000000
170_148 93 42 0.000000
170_148 93 43 0.000000
170_148 93 44 0.000000
170_148 93 45 0.000000
170_148 93 46 0.000000
170_148 93 47 0.000000
170_148 93 48 0.000000
170_148 93 49 0.000000
170_148 93 50 0.000000
170_148 93 51 0.000000
170_148 93 52 0.000000
170_148 93 53 0.000000
170_148 93 54 0.000000
170_148 93 55 0.000000
170_148 93 56 0.000000
170_148 93 57 0.000000
170_148 93 58 0.000000
170_148 93 59 0.000000
170_148 93 60 0.000000
170_148 95 0 0.000000
170_148 95 1 0.000000
170_148 95 2 0.000000
170_148 95 3 0.000000
170_148 95 4 0.000000
170_148 95 5 0.000000
170_148 95 6 0.000000
170_148 95 7 0.000000
170_148 95 8 0.000000
170_148 95 9 0.000000
170_148 95 10 1.000000
170_148 95 11 1.000000
170_148 95 12 1.000000
170_148 95 13 0.000000
170_148 95 14 0.000000
170_148 95 15 0.000000
170_148 95 16 0.000000
170_148 95 17 0.000000
170_148 95 18 0.000000
170_148 95 19 0.000000
170_148 95 20 0.000000
170_148 95 21 0.000000
170_148 95 22 0.000000
170_148 95 23 0.000000
170_148 95 24 0.000000
170_148 95 25 0.000000
170_148 95 26 0.000000
170_148 95 27 0.000000
170_148 95 28 0.000000
170_148 95 29 0.000000
170_148 95 30 0.000000
170_148 95 31 0.000000
170_148 95 32 0.000000
170_148 95 33 0.000000
170_148 95 34 0.000000
170_148 95 35 0.000000
170_148 95 36 0.000000
170_148 95 37 0.000000
170_148 95 38 0.000000
170_148 95 39 0.000000
170_148 95 40 0.000000
170_148 95 41 0.000000
170_148 95 42 0.000000
170_148 95 43 0.000000
170_148 95 44 0.000000
170_148 95 45 0.000000
170_148 95 46 0.000000
170_148 95 47 0.000000
170_148 95 48 0.000000
170_148 95 49 0.000000
170_148 95 50 0.000000
170_148 95 51 0.000000
170_148 95 52 0.000000
170_148 95 53 0.000000
170_148 95 54 0.000000
170_148 95 55 0.000000
170_148 95 56 0.000000
170_148 95 57 0.000000
170_148 95 58 0.000000
170_148 95 59 0.000000
170_148 95 60 0.000000
1012_148 95 0 0.000000
1012_148 95 1 0.000000
1012_148 95 2 0.000000
1012_148 95 3 0.000000
1012_148 95 4 0.000000
1012_148 95 5 0.000000
1012_148 95 6 0.000000
1012_148 95 7 0.000000
1012_148 95 8 0.000000
1012_148 95 9 0.000000
1012_148 95 10 1.000000
1012_148 95 11 1.000000
1012_148 95 12 1.000000
1012_148 95 13 0.000000
1012_148 95 14 0.000000
1012_148 95 15 0.000000
1012_148 95 16 0.000000
1012_148 95 17 0.000000
1012_148 95 18 0.000000
1012_148 95 19 0.000000
1012_148 95 20 0.000000
1012_148 95 21 0.000000
1012_148 95 22 0.000000
1012_148 95 23 0.000000
1012_148 95 24 0.000000
1012_148 95 25 0.000000
1012_148 95 26 0.000000
1012_148 95 27 0.000000
1012_148 95 28 0.000000
1012_148 95 29 0.000000
1012_148 95 30 0.000000
1012_148 95 31 0.000000
1012_148 95 32 0.000000
1012_148 95 33 0.000000
1012_148 95 34 0.000000
1012_148 95 35 0.000000
1012_148 95 36 0.000000
1012_148 95 37 0.000000
1012_148 95 38 0.000000
1012_148 95 39 0.000000
1012_148 95 40 0.000000
1012_148 95 41 0.000000
1012_148 95 42 0.000000
1012_148 95 43 0.000000
1012_148 95 44 0.000000
1012_148 95 45 0.000000
1012_148 95 46 0.000000
1012_148 95 47 0.000000
1012_148 95 48 0.000000
1012_148 95 49 0.000000
1012_148 95 50 0.000000
1012_148 95 51 0.000000
1012_148 95 52 0.000000
1012_148 95 53 0.000000
1012_148 95 54 0.000000
1012_148 95 55 0.000000
1012_148 95 56 0.000000
1012_148 95 57 0.000000
1012_148 95 58 0.000000
1012_148 95 59 0.000000
1012_148 95 60 0.000000
407_142 54 0 1.000000
407_142 54 1 1.000000
407_142 54 2 1.000000
407_142 54 3 1.000000
407_142 54 4 1.000000
407_142 54 5 1.000000
407_142 54 6 1.000000
407_142 54 7 1.000000
407_142 54 8 1.000000
407_142 54 9 1.000000
407_142 54 10 1.000000
407_142 54 11 1.000000
407_142 54 12 1.000000
407_142 54 13 1.000000
407_142 54 14 1.000000
407_142 54 15 1.000000
407_142 54 16 1.000000
407_142 54 17 1.000000
407_142 54 18 1.000000
407_142 54 19 1.000000
407_142 54 20 1.000000
407_142 54 21 1.000000
407_142 54 22 1.000000
407_142 54 23 1.000000
407_142 54 24 1.000000
407_142 54 25 1.000000
407_142 54 26 1.000000
407_142 54 27 1.000000
407_142 54 28 1.000000
407_142 54 29 1.000000
407_142 54 30 1.000000
407_142 54 31 1.000000
407_142 54 32 1.000000
407_142 54 33 1.000000
407_142 54 34 1.000000
407_142 54 35 1.000000
407_142 54 36 1.000000
407_142 54 37 1.000000
407_142 54 38 1.000000
407_142 54 39 1.000000
407_142 54 40 1.000000
407_142 54 41 1.000000
407_142 54 42 1.000000
407_142 54 43 1.000000
407_142 54 44 1.000000
407_142 54 45 1.000000
407_142 54 46 1.000000
407_142 54 47 1.000000
407_142 54 48 1.000000
407_142 54 49 1.000000
407_142 54 50 1.000000
407_142 54 51 1.000000
407_142 54 52 1.000000
407_142 54 53 1.000000
407_142 54 54 1.000000
407_142 54 55 1.000000
407_142 54 56 1.000000
407_142 54 57 1.000000
407_142 54 58 1.000000
407_142 54 59 1.000000
407_142 54 60 1.000000
407_142 63 0 1.000000
407_142 63 1 1.000000
407_142 63 2 1.000000
407_142 63 3 1.000000
407_142 63 4 1.000000
407_142 63 5 1.000000
407_142 63 6 1.000000
407_142 63 7 1.000000
407_142 63 8 1.000000
407_142 63 9 1.000000
407_142 63 10 1.000000
407_142 63 11 1.000000
407_142 63 12 1.000000
407_142 63 13 1.000000
407_142 63 14 1.000000
407_142 63 15 1.000000
407_142 63 16 1.000000
407_142 63 17 1.000000
407_142 63 18 1.000000
407_142 63 19 1.000000
407_142 63 20 1.000000
407_142 63 21 1.000000
407_142 63 22 1.000000
407_142 63 23 1.000000
407_142 63 24 1.000000
407_142 63 25 1.000000
407_142 63 26 1.000000
407_142 63 27 1.000000
407_142 63 28 1.000000
407_142 63 29 1.000000
407_142 63 30 1.000000
407_142 63 31 1.000000
407_142 63 32 1.000000
407_142 63 33 1.000000
407_142 63 34 1.000000
407_142 63 35 1.000000
407_142 63 36 1.000000
407_142 63 37 1.000000
407_142 63 38 1.000000
407_142 63 39 1.000000
407_142 63 40 1.000000
407_142 63 41 1.000000
407_142 63 42 1.000000
407_142 63 43 1.000000
407_142 63 44 1.000000
407_142 63 45 1.000000
407_142 63 46 1.000000
407_142 63 47 1.000000
407_142 63 48 1.000000
407_142 63 49 1.000000
407_142 63 50 1.000000
407_142 63 51 1.000000
407_142 63 52 1.000000
407_142 63 53 1.000000
407_142 63 54 1.000000
407_142 63 55 1.000000
407_142 63 56 1.000000
407_142 63 57 1.000000
407_142 63 58 1.000000
407_142 63 59 1.000000
407_142 63 60 1.000000
620_76 95 0 0.000000
620_76 95 1 0.000000
620_76 95 2 0.000000
620_76 95 3 0.000000
620_76 95 4 0.000000
620_76 95 5 0.000000
620_76 95 6 0.000000
620_76 95 7 0.000000
620_76 95 8 0.000000
620_76 95 9 0.000000
620_76 95 10 1.000000
620_76 95 11 1.000000
620_76 95 12 1.000000
620_76 95 13 0.000000
620_76 95 14 0.000000
620_76 95 15 0.000000
620_76 95 16 0.000000
620_76 95 17 0.000000
620_76 95 18 0.000000
620_76 95 19 0.000000
620_76 95 20 0.000000
620_76 95 21 0.000000
620_76 95 22 0.000000
620_76 95 23 0.000000
620_76 95 24 0.000000
620_76 95 25 0.000000
620_76 95 26 0.000000
620_76 95 27 0.000000
620_76 95 28 0.000000
620_76 95 29 0.000000
620_76 95 30 0.000000
620_76 95 31 0.000000
620_76 95 32 0.000000
620_76 95 33 0.000000
620_76 95 34 0.000000
620_76 95 35 0.000000
620_76 95 36 0.000000
620_76 95 37 0.000000
620_76 95 38 0.000000
620_76 95 39 0.000000
620_76 95 40 0.000000
620_76 95 41 0.000000
620_76 95 42 0.000000
620_76 95 43 0.000000
620_76 95 44 0.000000
620_76 95 45 0.000000
620_76 95 46 0.000000
620_76 95 47 0.000000
620_76 95 48 0.000000
620_76 95 49 0.000000
620_76 95 50 0.000000
620_76 95 51 0.000000
620_76 95 52 0.000000
620_76 95 53 0.000000
620_76 95 54 0.000000
620_76 95 55 0.000000
620_76 95 56 0.000000
620_76 95 57 0.000000
620_76 95 58 0.000000
620_76 95 59 0.000000
620_76 95 60 0.000000
630_76 95 0 0.000000
630_76 95 1 0.000000
630_76 95 2 0.000000
630_76 95 3 0.000000
630_76 95 4 0.000000
630_76 95 5 0.000000
630_76 95 6 0.000000
630_76 95 7 0.000000
630_76 95 8 0.000000
630_76 95 9 0.000000
630_76 95 10 1.000000
630_76 95 11 1.000000
630_76 95 12 1.000000
630_76 95 13 0.000000
630_76 95 14 0.000000
630_76 95 15 0.000000
630_76 95 16 0.000000
630_76 95 17 0.000000
630_76 95 18 0.000000
630_76 95 19 0.000000
630_76 95 20 0.000000
630_76 95 21 0.000000
630_76 95 22 0.000000
630_76 95 23 0.000000
630_76 95 24 0.000000
630_76 95 25 0.000000
630_76 95 26 0.000000
630_76 95 27 0.000000
630_76 95 28 0.000000
630_76 95 29 0.000000
630_76 95 30 0.000000
630_76 95 31 0.000000
630_76 95 32 0.000000
630_76 95 33 0.000000
630_76 95 34 0.000000
630_76 95 35 0.000000
630_76 95 36 0.000000
630_76 95 37 0.000000
630_76 95 38 0.000000
630_76 95 39 0.000000
630_76 95 40 0.000000
630_76 95 41 0.000000
630_76 95 42 0.000000
630_76 95 43 0.000000
630_76 95 44 0.000000
630_76 95 45 0.000000
630_76 95 46 0.000000
630_76 95 47 0.000000
630_76 95 48 0.000000
630_76 95 49 0.000000
630_76 95 50 0.000000
630_76 95 51 0.000000
630_76 95 52 0.000000
630_76 95 53 0.000000
630_76 95 54 0.000000
630_76 95 55 0.000000
630_76 95 56 0.000000
630_76 95 57 0.000000
630_76 95 58 0.000000
630_76 95 59 0.000000
630_76 95 60 0.000000
333_161 95 0 0.000000
333_161 95 1 0.000000
333_161 95 2 0.000000
333_161 95 3 0.000000
333_161 95 4 0.000000
333_161 95 5 0.000000
333_161 95 6 0.000000
333_161 95 7 0.000000
333_161 95 8 0.000000
333_161 95 9 0.000000
333_161 95 10 1.000000
333_161 95 11 1.000000
333_161 95 12 1.000000
333_161 95 13 0.000000
333_161 95 14 0.000000
333_161 95 15 0.000000
333_161 95 16 0.000000
333_161 95 17 0.000000
333_161 95 18 0.000000
333_161 95 19 0.000000
333_161 95 20 0.000000
333_161 95 21 0.000000
333_161 95 22 0.000000
333_161 95 23 0.000000
333_161 95 24 0.000000
333_161 95 25 0.000000
333_161 95 26 0.000000
333_161 95 27 0.000000
333_161 95 28 0.000000
333_161 95 29 0.000000
333_161 95 30 0.000000
333_161 95 31 0.000000
333_161 95 32 0.000000
333_161 95 33 0.000000
333_161 95 34 0.000000
333_161 95 35 0.000000
333_161 95 36 0.000000
333_161 95 37 0.000000
333_161 95 38 0.000000
333_161 95 39 0.000000
333_161 95 40 0.000000
333_161 95 41 0.000000
333_161 95 42 0.000000
333_161 95 43 0.000000
333_161 95 44 0.000000
333_161 95 45 0.000000
333_161 95 46 0.000000
333_161 95 47 0.000000
333_161 95 48 0.000000
333_161 95 49 0.000000
333_161 95 50 0.000000
333_161 95 51 0.000000
333_161 95 52 0.000000
333_161 95 53 0.000000
333_161 95 54 0.000000
333_161 95 55 0.000000
333_161 95 56 0.000000
333_161 95 57 0.000000
333_161 95 58 0.000000
333_161 95 59 0.000000
333_161 95 60 0.000000
286_136 95 0 0.000000
286_136 95 1 0.000000
286_136 95 2 0.000000
286_136 95 3 0.000000
286_136 95 4 0.000000
286_136 95 5 0.000000
286_136 95 6 0.000000
286_136 95 7 0.000000
286_136 95 8 0.000000
286_136 95 9 0.000000
286_136 95 10 1.000000
286_136 95 11 1.000000
286_136 95 12 1.000000
286_136 95 13 0.000000
286_136 95 14 0.000000
286_136 95 15 0.000000
286_136 95 16 0.000000
286_136 95 17 0.000000
286_136 95 18 0.000000
286_136 95 19 0.000000
286_136 95 20 0.000000
286_136 95 21 0.000000
286_136 95 22 0.000000
286_136 95 23 0.000000
286_136 95 24 0.000000
286_136 95 25 0.000000
286_136 95 26 0.000000
286_136 95 27 0.000000
286_136 95 28 0.000000
286_136 95 29 0.000000
286_136 95 30 0.000000
286_136 95 31 0.000000
286_136 95 32 0.000000
286_136 95 33 0.000000
286_136 95 34 0.000000
286_136 95 35 0.000000
286_136 95 36 0.000000
286_136 95 37 0.000000
286_136 95 38 0.000000
286_136 95 39 0.000000
286_136 95 40 0.000000
286_136 95 41 0.000000
286_136 95 42 0.000000
286_136 95 43 0.000000
286_136 95 44 0.000000
286_136 95 45 0.000000
286_136 95 46 0.000000
286_136 95 47 0.000000
286_136 95 48 0.000000
286_136 95 49 0.000000
286_136 95 50 0.000000
286_136 95 51 0.000000
286_136 95 52 0.000000
286_136 95 53 0.000000
286_136 95 54 0.000000
286_136 95 55 0.000000
286_136 95 56 0.000000
286_136 95 57 0.000000
286_136 95 58 0.000000
286_136 95 59 0.000000
286_136 95 60 0.000000
5_76 56 0 0.000000
5_76 56 1 0.000000
5_76 56 2 0.000000
5_76 56 3 0.000000
5_76 56 4 0.000000
5_76 56 5 1.000000
5_76 56 6 0.000000
5_76 56 7 0.000000
5_76 56 8 0.000000
5_76 56 9 0.000000
5_76 56 10 0.000000
5_76 56 11 0.000000
5_76 56 12 0.000000
5_76 56 13 0.000000
5_76 56 14 0.000000
5_76 56 15 0.000000
5_76 56 16 0.000000
5_76 56 17 0.000000
5_76 56 18 1.000000
5_76 56 19 0.000000
5_76 56 20 0.000000
5_76 56 21 0.000000
5_76 56 22 0.000000
5_76 56 23 0.000000
5_76 56 24 0.000000
5_76 56 25 0.000000
5_76 56 26 0.000000
5_76 56 27 0.000000
5_76 56 28 0.000000
5_76 56 29 0.000000
5_76 56 30 0.000000
5_76 56 31 0.000000
5_76 56 32 0.000000
5_76 56 33 0.000000
5_76 56 34 1.000000
5_76 56 35 0.000000
5_76 56 36 0.000000
5_76 56 37 0.000000
5_76 56 38 0.000000
5_76 56 39 0.000000
5_76 56 40 0.000000
5_76 56 41 0.000000
5_76 56 42 0.000000
5_76 56 43 0.000000
5_76 56 44 0.000000
5_76 56 45 0.000000
5_76 56 46 0.000000
5_76 56 47 0.000000
5_76 56 48 0.000000
5_76 56 49 0.000000
5_76 56 50 1.000000
5_76 56 51 0.000000
5_76 56 52 0.000000
5_76 56 53 0.000000
5_76 56 54 0.000000
5_76 56 55 0.000000
5_76 56 56 0.000000
5_76 56 57 0.000000
5_76 56 58 0.000000
5_76 56 59 0.000000
5_76 56 60 0.000000
739_76 54 0 1.000000
739_76 54 1 1.000000
739_76 54 2 1.000000
739_76 54 3 1.000000
739_76 54 4 1.000000
739_76 54 5 1.000000
739_76 54 6 1.000000
739_76 54 7 1.000000
739_76 54 8 1.000000
739_76 54 9 1.000000
739_76 54 10 1.000000
739_76 54 11 1.000000
739_76 54 12 1.000000
739_76 54 13 1.000000
739_76 54 14 1.000000
739_76 54 15 1.000000
739_76 54 16 1.000000
739_76 54 17 1.000000
739_76 54 18 1.000000
739_76 54 19 1.000000
739_76 54 20 1.000000
739_76 54 21 1.000000
739_76 54 22 1.000000
739_76 54 23 1.000000
739_76 54 24 1.000000
739_76 54 25 1.000000
739_76 54 26 1.000000
739_76 54 27 1.000000
739_76 54 28 1.000000
739_76 54 29 1.000000
739_76 54 30 1.000000
739_76 54 31 1.000000
739_76 54 32 1.000000
739_76 54 33 1.000000
739_76 54 34 1.000000
739_76 54 35 1.000000
739_76 54 36 1.000000
739_76 54 37 1.000000
739_76 54 38 1.000000
739_76 54 39 1.000000
739_76 54 40 1.000000
739_76 54 41 1.000000
739_76 54 42 1.000000
739_76 54 43 1.000000
739_76 54 44 1.000000
739_76 54 45 1.000000
739_76 54 46 1.000000
739_76 54 47 1.000000
739_76 54 48 1.000000
739_76 54 49 1.000000
739_76 54 50 1.000000
739_76 54 51 1.000000
739_76 54 52 1.000000
739_76 54 53 1.000000
739_76 54 54 1.000000
739_76 54 55 1.000000
739_76 54 56 1.000000
739_76 54 57 1.000000
739_76 54 58 1.000000
739_76 54 59 1.000000
739_76 54 60 1.000000
739_76 95 0 0.000000
739_76 95 1 0.000000
739_76 95 2 0.000000
739_76 95 3 0.000000
739_76 95 4 0.000000
739_76 95 5 0.000000
739_76 95 6 0.000000
739_76 95 7 0.000000
739_76 95 8 0.000000
739_76 95 9 0.000000
739_76 95 10 1.000000
739_76 95 11 1.000000
739_76 95 12 1.000000
739_76 95 13 0.000000
739_76 95 14 0.000000
739_76 95 15 0.000000
739_76 95 16 0.000000
739_76 95 17 0.000000
739_76 95 18 0.000000
739_76 95 19 0.000000
739_76 95 20 0.000000
739_76 95 21 0.000000
739_76 95 22 0.000000
739_76 95 23 0.000000
739_76 95 24 0.000000
739_76 95 25 0.000000
739_76 95 26 0.000000
739_76 95 27 0.000000
739_76 95 28 0.000000
739_76 95 29 0.000000
739_76 95 30 0.000000
739_76 95 31 0.000000
739_76 95 32 0.000000
739_76 95 33 0.000000
739_76 95 34 0.000000
739_76 95 35 0.000000
739_76 95 36 0.000000
739_76 95 37 0.000000
739_76 95 38 0.000000
739_76 95 39 0.000000
739_76 95 40 0.000000
739_76 95 41 0.000000
739_76 95 42 0.000000
739_76 95 43 0.000000
739_76 95 44 0.000000
739_76 95 45 0.000000
739_76 95 46 0.000000
739_76 95 47 0.000000
739_76 95 48 0.000000
739_76 95 49 0.000000
739_76 95 50 0.000000
739_76 95 51 0.000000
739_76 95 52 0.000000
739_76 95 53 0.000000
739_76 95 54 0.000000
739_76 95 55 0.000000
739_76 95 56 0.000000
739_76 95 57 0.000000
739_76 95 58 0.000000
739_76 95 59 0.000000
739_76 95 60 0.000000
25_177 58 0 1.000000
25_177 58 1 1.000000
25_177 58 2 1.000000
25_177 58 3 1.000000
25_177 58 4 1.000000
25_177 58 5 1.000000
25_177 58 6 1.000000
25_177 58 7 1.000000
25_177 58 8 1.000000
25_177 58 9 1.000000
25_177 58 10 1.000000
25_177 58 11 1.000000
25_177 58 12 1.000000
25_177 58 13 1.000000
25_177 58 14 1.000000
25_177 58 15 1.000000
25_177 58 16 1.000000
25_177 58 17 1.000000
25_177 58 18 1.000000
25_177 58 19 1.000000
25_177 58 20 1.000000
25_177 58 21 1.000000
25_177 58 22 1.000000
25_177 58 23 1.000000
25_177 58 24 1.000000
25_177 58 25 1.000000
25_177 58 26 1.000000
25_177 58 27 1.000000
25_177 58 28 1.000000
25_177 58 29 1.000000
25_177 58 30 1.000000
25_177 58 31 1.000000
25_177 58 32 1.000000
25_177 58 33 1.000000
25_177 58 34 1.000000
25_177 58 35 1.000000
25_177 58 36 1.000000
25_177 58 37 1.000000
25_177 58 38 1.000000
25_177 58 39 1.000000
25_177 58 40 1.000000
25_177 58 41 1.000000
25_177 58 42 1.000000
25_177 58 43 1.000000
25_177 58 44 1.000000
25_177 58 45 1.000000
25_177 58 46 1.000000
25_177 58 47 1.000000
25_177 58 48 1.000000
25_177 58 49 1.000000
25_177 58 50 1.000000
25_177 58 51 1.000000
25_177 58 52 1.000000
25_177 58 53 1.000000
25_177 58 54 1.000000
25_177 58 55 1.000000
25_177 58 56 1.000000
25_177 58 57 1.000000
25_177 58 58 1.000000
25_177 58 59 1.000000
25_177 58 60 1.000000
957_171 56 0 0.000000
957_171 56 1 0.000000
957_171 56 2 0.000000
957_171 56 3 0.000000
957_171 56 4 1.000000
957_171 56 5 0.000000
957_171 56 6 0.000000
957_171 56 7 0.000000
957_171 56 8 0.000000
957_171 56 9 0.000000
957_171 56 10 0.000000
957_171 56 11 0.000000
957_171 56 12 0.000000
957_171 56 13 0.000000
957_171 56 14 0.000000
957_171 56 15 0.000000
957_171 56 16 0.000000
957_171 56 17 1.000000
957_171 56 18 0.000000
957_171 56 19 0.000000
957_171 56 20 0.000000
957_171 56 21 0.000000
957_171 56 22 0.000000
957_171 56 23 0.000000
957_171 56 24 0.000000
957_171 56 25 0.000000
957_171 56 26 0.000000
957_171 56 27 0.000000
957_171 56 28 0.000000
957_171 56 29 0.000000
957_171 56 30 0.000000
957_171 56 31 0.000000
957_171 56 32 0.000000
957_171 56 33 1.000000
957_171 56 34 0.000000
957_171 56 35 0.000000
957_171 56 36 0.000000
957_171 56 37 0.000000
957_171 56 38 0.000000
957_171 56 39 0.000000
957_171 56 40 0.000000
957_171 56 41 0.000000
957_171 56 42 0.000000
957_171 56 43 0.000000
957_171 56 44 0.000000
957_171 56 45 0.000000
957_171 56 46 0.000000
957_171 56 47 0.000000
957_171 56 48 0.000000
957_171 56 49 1.000000
957_171 56 50 0.000000
957_171 56 51 0.000000
957_171 56 52 0.000000
957_171 56 53 0.000000
957_171 56 54 0.000000
957_171 56 55 0.000000
957_171 56 56 0.000000
957_171 56 57 0.000000
957_171 56 58 0.000000
957_171 56 59 0.000000
957_171 56 60 0.000000
752_154 47 0 0.000000
752_154 47 1 0.000000
752_154 47 2 0.000000
752_154 47 3 1.000000
752_154 47 4 0.000000
752_154 47 5 0.000000
752_154 47 6 0.000000
752_154 47 7 0.000000
752_154 47 8 0.000000
752_154 47 9 0.000000
752_154 47 10 0.000000
752_154 47 11 0.000000
752_154 47 12 0.000000
752_154 47 13 0.000000
752_154 47 14 0.000000
752_154 47 15 0.000000
752_154 47 16 1.000000
752_154 47 17 0.000000
752_154 47 18 0.000000
752_154 47 19 0.000000
752_154 47 20 0.000000
752_154 47 21 0.000000
752_154 47 22 0.000000
752_154 47 23 0.000000
752_154 47 24 0.000000
752_154 47 25 0.000000
752_154 47 26 0.000000
752_154 47 27 0.000000
752_154 47 28 0.000000
752_154 47 29 0.000000
752_154 47 30 0.000000
752_154 47 31 0.000000
752_154 47 32 1.000000
752_154 47 33 0.000000
752_154 47 34 0.000000
752_154 47 35 0.000000
752_154 47 36 0.000000
752_154 47 37 0.000000
752_154 47 38 0.000000
752_154 47 39 0.000000
752_154 47 40 0.000000
752_154 47 41 0.000000
752_154 47 42 0.000000
752_154 47 43 0.000000
752_154 47 44 0.000000
752_154 47 45 0.000000
752_154 47 46 0.000000
752_154 47 47 0.000000
752_154 47 48 1.000000
752_154 47 49 0.000000
752_154 47 50 0.000000
752_154 47 51 0.000000
752_154 47 52 0.000000
752_154 47 53 0.000000
752_154 47 54 0.000000
752_154 47 55 0.000000
752_154 47 56 0.000000
752_154 47 57 0.000000
752_154 47 58 0.000000
752_154 47 59 0.000000
752_154 47 60 0.000000
861_177 0 0 1.000000
861_177 0 1 1.000000
861_177 0 2 1.000000
861_177 0 3 1.000000
861_177 0 4 1.000000
861_177 0 5 1.000000
861_177 0 6 1.000000
861_177 0 7 1.000000
861_177 0 8 1.000000
861_177 0 9 1.000000
861_177 0 10 1.000000
861_177 0 11 1.000000
861_177 0 12 1.000000
861_177 0 13 1.000000
861_177 0 14 1.000000
861_177 0 15 1.000000
861_177 0 16 1.000000
861_177 0 17 1.000000
861_177 0 18 1.000000
861_177 0 19 1.000000
861_177 0 20 1.000000
861_177 0 21 1.000000
861_177 0 22 1.000000
861_177 0 23 1.000000
861_177 0 24 1.000000
861_177 0 25 1.000000
861_177 0 26 1.000000
861_177 0 27 1.000000
861_177 0 28 1.000000
861_177 0 29 1.000000
861_177 0 30 1.000000
861_177 0 31 1.000000
861_177 0 32 1.000000
861_177 0 33 1.000000
861_177 0 34 1.000000
861_177 0 35 1.000000
861_177 0 36 1.000000
861_177 0 37 1.000000
861_177 0 38 1.000000
861_177 0 39 1.000000
861_177 0 40 1.000000
861_177 0 41 1.000000
861_177 0 42 1.000000
861_177 0 43 1.000000
861_177 0 44 1.000000
861_177 0 45 1.000000
861_177 0 46 1.000000
861_177 0 47 1.000000
861_177 0 48 1.000000
861_177 0 49 1.000000
861_177 0 50 1.000000
861_177 0 51 1.000000
861_177 0 52 1.000000
861_177 0 53 1.000000
861_177 0 54 1.000000
861_177 0 55 1.000000
861_177 0 56 1.000000
861_177 0 57 1.000000
861_177 0 58 1.000000
861_177 0 59 1.000000
861_177 0 60 1.000000
861_177 3 0 0.000000
861_177 3 1 0.000000
861_177 3 2 0.000000
861_177 3 3 0.000000
861_177 3 4 0.000000
861_177 3 5 0.000000
861_177 3 6 0.000000
861_177 3 7 0.000000
861_177 3 8 0.000000
861_177 3 9 0.000000
861_177 3 10 0.000000
861_177 3 11 0.000000
861_177 3 12 0.000000
861_177 3 13 0.000000
861_177 3 14 0.000000
861_177 3 15 0.000000
861_177 3 16 0.000000
861_177 3 17 0.000000
861_177 3 18 0.000000
861_177 3 19 0.000000
861_177 3 20 0.000000
861_177 3 21 0.000000
861_177 3 22 0.000000
861_177 3 23 0.000000
861_177 3 24 0.000000
861_177 3 25 0.000000
861_177 3 26 0.000000
861_177 3 27 0.000000
861_177 3 28 0.000000
861_177 3 29 0.000000
861_177 3 30 0.000000
861_177 3 31 0.000000
861_177 3 32 0.000000
861_177 3 33 0.000000
861_177 3 34 0.000000
861_177 3 35 0.000000
861_177 3 36 0.000000
861_177 3 37 0.000000
861_177 3 38 0.000000
861_177 3 39 0.000000
861_177 3 40 0.000000
861_177 3 41 0.000000
861_177 3 42 0.000000
861_177 3 43 0.000000
861_177 3 44 0.000000
861_177 3 45 1.000000
861_177 3 46 1.000000
861_177 3 47 1.000000
861_177 3 48 1.000000
861_177 3 49 0.000000
861_177 3 50 0.000000
861_177 3 51 0.000000
861_177 3 52 0.000000
861_177 3 53 0.000000
861_177 3 54 0.000000
861_177 3 55 0.000000
861_177 3 56 0.000000
861_177 3 57 0.000000
861_177 3 58 0.000000
861_177 3 59 0.000000
861_177 3 60 0.000000
304_161 39 0 1.000000
304_161 39 1 1.000000
304_161 39 2 1.000000
304_161 39 3 1.000000
304_161 39 4 1.000000
304_161 39 5 1.000000
304_161 39 6 1.000000
304_161 39 7 1.000000
304_161 39 8 1.000000
304_161 39 9 1.000000
304_161 39 10 1.000000
304_161 39 11 1.000000
304_161 39 12 1.000000
304_161 39 13 1.000000
304_161 39 14 1.000000
304_161 39 15 1.000000
304_161 39 16 1.000000
304_161 39 17 1.000000
304_161 39 18 1.000000
304_161 39 19 1.000000
304_161 39 20 1.000000
304_161 39 21 1.000000
304_161 39 22 1.000000
304_161 39 23 1.000000
304_161 39 24 1.000000
304_161 39 25 1.000000
304_161 39 26 1.000000
304_161 39 27 1.000000
304_161 39 28 1.000000
304_161 39 29 1.000000
304_161 39 30 1.000000
304_161 39 31 1.000000
304_161 39 32 1.000000
304_161 39 33 1.000000
304_161 39 34 1.000000
304_161 39 35 1.000000
304_161 39 36 1.000000
304_161 39 37 1.000000
304_161 39 38 1.000000
304_161 39 39 1.000000
304_161 39 40 1.000000
304_161 39 41 1.000000
304_161 39 42 1.000000
304_161 39 43 1.000000
304_161 39 44 1.000000
304_161 39 45 1.000000
304_161 39 46 1.000000
304_161 39 47 1.000000
304_161 39 48 1.000000
304_161 39 49 1.000000
304_161 39 50 1.000000
304_161 39 51 1.000000
304_161 39 52 1.000000
304_161 39 53 1.000000
304_161 39 54 1.000000
304_161 39 55 1.000000
304_161 39 56 1.000000
304_161 39 57 1.000000
304_161 39 58 1.000000
304_161 39 59 1.000000
304_161 39 60 1.000000
304_161 43 0 0.000000
304_161 43 1 0.000000
304_161 43 2 0.000000
304_161 43 3 0.000000
304_161 43 4 0.000000
304_161 43 5 0.000000
304_161 43 6 0.000000
304_161 43 7 0.000000
304_161 43 8 0.000000
304_161 43 9 0.000000
304_161 43 10 0.000000
304_161 43 11 0.000000
304_161 43 12 0.000000
304_161 43 13 0.000000
304_161 43 14 0.000000
304_161 43 15 0.000000
304_161 43 16 0.000000
304_161 43 17 0.000000
304_161 43 18 0.000000
304_161 43 19 0.000000
304_161 43 20 0.000000
304_161 43 21 0.000000
304_161 43 22 0.000000
304_161 43 23 0.000000
304_161 43 24 0.000000
304_161 43 25 0.000000
304_161 43 26 0.000000
304_161 43 27 0.000000
304_161 43 28 0.000000
304_161 43 29 0.000000
304_161 43 30 0.000000
304_161 43 31 0.000000
304_161 43 32 0.000000
304_161 43 33 0.000000
304_161 43 34 0.000000
304_161 43 35 0.000000
304_161 43 36 0.000000
304_161 43 37 0.000000
304_161 43 38 0.000000
304_161 43 39 0.000000
304_161 43 40 0.000000
304_161 43 41 0.000000
304_161 43 42 0.000000
304_161 43 43 0.000000
304_161 43 44 0.000000
304_161 43 45 0.000000
304_161 43 46 0.000000
304_161 43 47 1.000000
304_161 43 48 0.000000
304_161 43 49 0.000000
304_161 43 50 0.000000
304_161 43 51 1.000000
304_161 43 52 0.000000
304_161 43 53 0.000000
304_161 43 54 0.000000
304_161 43 55 1.000000
304_161 43 56 0.000000
304_161 43 57 0.000000
304_161 43 58 0.000000
304_161 43 59 1.000000
304_161 43 60 0.000000
824_154 95 0 0.000000
824_154 95 1 0.000000
824_154 95 2 0.000000
824_154 95 3 0.000000
824_154 95 4 0.000000
824_154 95 5 0.000000
824_154 95 6 0.000000
824_154 95 7 0.000000
824_154 95 8 0.000000
824_154 95 9 0.000000
824_154 95 10 1.000000
824_154 95 11 1.000000
824_154 95 12 1.000000
824_154 95 13 0.000000
824_154 95 14 0.000000
824_154 95 15 0.000000
824_154 95 16 0.000000
824_154 95 17 0.000000
824_154 95 18 0.000000
824_154 95 19 0.000000
824_154 95 20 0.000000
824_154 95 21 0.000000
824_154 95 22 0.000000
824_154 95 23 0.000000
824_154 95 24 0.000000
824_154 95 25 0.000000
824_154 95 26 0.000000
824_154 95 27 0.000000
824_154 95 28 0.000000
824_154 95 29 0.000000
824_154 95 30 0.000000
824_154 95 31 0.000000
824_154 95 32 0.000000
824_154 95 33 0.000000
824_154 95 34 0.000000
824_154 95 35 0.000000
824_154 95 36 0.000000
824_154 95 37 0.000000
824_154 95 38 0.000000
824_154 95 39 0.000000
824_154 95 40 0.000000
824_154 95 41 0.000000
824_154 95 42 0.000000
824_154 95 43 0.000000
824_154 95 44 0.000000
824_154 95 45 0.000000
824_154 95 46 0.000000
824_154 95 47 0.000000
824_154 95 48 0.000000
824_154 95 49 0.000000
824_154 95 50 0.000000
824_154 95 51 0.000000
824_154 95 52 0.000000
824_154 95 53 0.000000
824_154 95 54 0.000000
824_154 95 55 0.000000
824_154 95 56 0.000000
824_154 95 57 0.000000
824_154 95 58 0.000000
824_154 95 59 0.000000
824_154 95 60 0.000000
473_85 95 0 0.000000
473_85 95 1 0.000000
473_85 95 2 0.000000
473_85 95 3 0.000000
473_85 95 4 0.000000
473_85 95 5 0.000000
473_85 95 6 0.000000
473_85 95 7 0.000000
473_85 95 8 0.000000
473_85 95 9 0.000000
473_85 95 10 1.000000
473_85 95 11 1.000000
473_85 95 12 1.000000
473_85 95 13 0.000000
473_85 95 14 0.000000
473_85 95 15 0.000000
473_85 95 16 0.000000
473_85 95 17 0.000000
473_85 95 18 0.000000
473_85 95 19 0.000000
473_85 95 20 0.000000
473_85 95 21 0.000000
473_85 95 22 0.000000
473_85 95 23 0.000000
473_85 95 24 0.000000
473_85 95 25 0.000000
473_85 95 26 0.000000
473_85 95 27 0.000000
473_85 95 28 0.000000
473_85 95 29 0.000000
473_85 95 30 0.000000
473_85 95 31 0.000000
473_85 95 32 0.000000
473_85 95 33 0.000000
473_85 95 34 0.000000
473_85 95 35 0.000000
473_85 95 36 0.000000
473_85 95 37 0.000000
473_85 95 38 0.000000
473_85 95 39 0.000000
473_85 95 40 0.000000
473_85 95 41 0.000000
473_85 95 42 0.000000
473_85 95 43 0.000000
473_85 95 44 0.000000
473_85 95 45 0.000000
473_85 95 46 0.000000
473_85 95 47 0.000000
473_85 95 48 0.000000
473_85 95 49 0.000000
473_85 95 50 0.000000
473_85 95 51 0.000000
473_85 95 52 0.000000
473_85 95 53 0.000000
473_85 95 54 0.000000
473_85 95 55 0.000000
473_85 95 56 0.000000
473_85 95 57 0.000000
473_85 95 58 0.000000
473_85 95 59 0.000000
473_85 95 60 0.000000
559_171 0 0 1.000000
559_171 0 1 1.000000
559_171 0 2 1.000000
559_171 0 3 1.000000
559_171 0 4 1.000000
559_171 0 5 1.000000
559_171 0 6 1.000000
559_171 0 7 1.000000
559_171 0 8 1.000000
559_171 0 9 1.000000
559_171 0 10 1.000000
559_171 0 11 1.000000
559_171 0 12 1.000000
559_171 0 13 1.000000
559_171 0 14 1.000000
559_171 0 15 1.000000
559_171 0 16 1.000000
559_171 0 17 1.000000
559_171 0 18 1.000000
559_171 0 19 1.000000
559_171 0 20 1.000000
559_171 0 21 1.000000
559_171 0 22 1.000000
559_171 0 23 1.000000
559_171 0 24 1.000000
559_171 0 25 1.000000
559_171 0 26 1.000000
559_171 0 27 1.000000
559_171 0 28 1.000000
559_171 0 29 1.000000
559_171 0 30 1.000000
559_171 0 31 1.000000
559_171 0 32 1.000000
559_171 0 33 1.000000
559_171 0 34 1.000000
559_171 0 35 1.000000
559_171 0 36 1.000000
559_171 0 37 1.000000
559_171 0 38 1.000000
559_171 0 39 1.000000
559_171 0 40 1.000000
559_171 0 41 1.000000
559_171 0 42 1.000000
559_171 0 43 1.000000
559_171 0 44 1.000000
559_171 0 45 1.000000
559_171 0 46 1.000000
559_171 0 47 1.000000
559_171 0 48 1.000000
559_171 0 49 1.000000
559_171 0 50 1.000000
559_171 0 51 1.000000
559_171 0 52 1.000000
559_171 0 53 1.000000
559_171 0 54 1.000000
559_171 0 55 1.000000
559_171 0 56 1.000000
559_171 0 57 1.000000
559_171 0 58 1.000000
559_171 0 59 1.000000
559_171 0 60 1.000000
559_171 1 0 1.000000
559_171 1 1 1.000000
559_171 1 2 1.000000
559_171 1 3 1.000000
559_171 1 4 1.000000
559_171 1 5 1.000000
559_171 1 6 1.000000
559_171 1 7 1.000000
559_171 1 8 1.000000
559_171 1 9 1.000000
559_171 1 10 1.000000
559_171 1 11 1.000000
559_171 1 12 1.000000
559_171 1 13 1.000000
559_171 1 14 1.000000
559_171 1 15 1.000000
559_171 1 16 1.000000
559_171 1 17 1.000000
559_171 1 18 1.000000
559_171 1 19 1.000000
559_171 1 20 1.000000
559_171 1 21 1.000000
559_171 1 22 1.000000
559_171 1 23 1.000000
559_171 1 24 1.000000
559_171 1 25 1.000000
559_171 1 26 1.000000
559_171 1 27 1.000000
559_171 1 28 1.000000
559_171 1 29 1.000000
559_171 1 30 1.000000
559_171 1 31 1.000000
559_171 1 32 1.000000
559_171 1 33 1.000000
559_171 1 34 1.000000
559_171 1 35 1.000000
559_171 1 36 1.000000
559_171 1 37 1.000000
559_171 1 38 1.000000
559_171 1 39 1.000000
559_171 1 40 1.000000
559_171 1 41 1.000000
559_171 1 42 1.000000
559_171 1 43 1.000000
559_171 1 44 1.000000
559_171 1 45 1.000000
559_171 1 46 1.000000
559_171 1 47 1.000000
559_171 1 48 1.000000
559_171 1 49 1.000000
559_171 1 50 1.000000
559_171 1 51 1.000000
559_171 1 52 1.000000
559_171 1 53 1.000000
559_171 1 54 1.000000
559_171 1 55 1.000000
559_171 1 56 1.000000
559_171 1 57 1.000000
559_171 1 58 1.000000
559_171 1 59 1.000000
559_171 1 60 1.000000
559_171 2 0 1.000000
559_171 2 1 1.000000
559_171 2 2 1.000000
559_171 2 3 1.000000
559_171 2 4 1.000000
559_171 2 5 1.000000
559_171 2 6 1.000000
559_171 2 7 1.000000
559_171 2 8 1.000000
559_171 2 9 1.000000
559_171 2 10 1.000000
559_171 2 11 1.000000
559_171 2 12 1.000000
559_171 2 13 1.000000
559_171 2 14 1.000000
559_171 2 15 1.000000
559_171 2 16 1.000000
559_171 2 17 1.000000
559_171 2 18 1.000000
559_171 2 19 1.000000
559_171 2 20 1.000000
559_171 2 21 1.000000
559_171 2 22 1.000000
559_171 2 23 1.000000
559_171 2 24 1.000000
559_171 2 25 1.000000
559_171 2 26 1.000000
559_171 2 27 1.000000
559_171 2 28 1.000000
559_171 2 29 1.000000
559_171 2 30 1.000000
559_171 2 31 1.000000
559_171 2 32 1.000000
559_171 2 33 1.000000
559_171 2 34 1.000000
559_171 2 35 1.000000
559_171 2 36 1.000000
559_171 2 37 1.000000
559_171 2 38 1.000000
559_171 2 39 1.000000
559_171 2 40 1.000000
559_171 2 41 1.000000
559_171 2 42 1.000000
559_171 2 43 1.000000
559_171 2 44 1.000000
559_171 2 45 1.000000
559_171 2 46 1.000000
559_171 2 47 1.000000
559_171 2 48 1.000000
559_171 2 49 1.000000
559_171 2 50 1.000000
559_171 2 51 1.000000
559_171 2 52 1.000000
559_171 2 53 1.000000
559_171 2 54 1.000000
559_171 2 55 1.000000
559_171 2 56 1.000000
559_171 2 57 1.000000
559_171 2 58 1.000000
559_171 2 59 1.000000
559_171 2 60 1.000000
559_171 3 0 1.000000
559_171 3 1 1.000000
559_171 3 2 1.000000
559_171 3 3 1.000000
559_171 3 4 1.000000
559_171 3 5 1.000000
559_171 3 6 1.000000
559_171 3 7 1.000000
559_171 3 8 1.000000
559_171 3 9 1.000000
559_171 3 10 1.000000
559_171 3 11 1.000000
559_171 3 12 1.000000
559_171 3 13 1.000000
559_171 3 14 1.000000
559_171 3 15 1.000000
559_171 3 16 1.000000
559_171 3 17 1.000000
559_171 3 18 1.000000
559_171 3 19 1.000000
559_171 3 20 1.000000
559_171 3 21 1.000000
559_171 3 22 1.000000
559_171 3 23 1.000000
559_171 3 24 1.000000
559_171 3 25 1.000000
559_171 3 26 1.000000
559_171 3 27 1.000000
559_171 3 28 1.000000
559_171 3 29 1.000000
559_171 3 30 1.000000
559_171 3 31 1.000000
559_171 3 32 1.000000
559_171 3 33 1.000000
559_171 3 34 1.000000
559_171 3 35 1.000000
559_171 3 36 1.000000
559_171 3 37 1.000000
559_171 3 38 1.000000
559_171 3 39 1.000000
559_171 3 40 1.000000
559_171 3 41 1.000000
559_171 3 42 1.000000
559_171 3 43 1.000000
559_171 3 44 1.000000
559_171 3 45 1.000000
559_171 3 46 1.000000
559_171 3 47 1.000000
559_171 3 48 1.000000
559_171 3 49 1.000000
559_171 3 50 1.000000
559_171 3 51 1.000000
559_171 3 52 1.000000
559_171 3 53 1.000000
559_171 3 54 1.000000
559_171 3 55 1.000000
559_171 3 56 1.000000
559_171 3 57 1.000000
559_171 3 58 1.000000
559_171 3 59 1.000000
559_171 3 60 1.000000
559_171 4 0 1.000000
559_171 4 1 1.000000
559_171 4 2 1.000000
559_171 4 3 1.000000
559_171 4 4 1.000000
559_171 4 5 1.000000
559_171 4 6 1.000000
559_171 4 7 1.000000
559_171 4 8 1.000000
559_171 4 9 1.000000
559_171 4 10 1.000000
559_171 4 11 1.000000
559_171 4 12 1.000000
559_171 4 13 1.000000
559_171 4 14 1.000000
559_171 4 15 1.000000
559_171 4 16 1.000000
559_171 4 17 1.000000
559_171 4 18 1.000000
559_171 4 19 1.000000
559_171 4 20 1.000000
559_171 4 21 1.000000
559_171 4 22 1.000000
559_171 4 23 1.000000
559_171 4 24 1.000000
559_171 4 25 1.000000
559_171 4 26 1.000000
559_171 4 27 1.000000
559_171 4 28 1.000000
559_171 4 29 1.000000
559_171 4 30 1.000000
559_171 4 31 1.000000
559_171 4 32 1.000000
559_171 4 33 1.000000
559_171 4 34 1.000000
559_171 4 35 1.000000
559_171 4 36 1.000000
559_171 4 37 1.000000
559_171 4 38 1.000000
559_171 4 39 1.000000
559_171 4 40 1.000000
559_171 4 41 1.000000
559_171 4 42 1.000000
559_171 4 43 1.000000
559_171 4 44 1.000000
559_171 4 45 1.000000
559_171 4 46 1.000000
559_171 4 47 1.000000
559_171 4 48 1.000000
559_171 4 49 1.000000
559_171 4 50 1.000000
559_171 4 51 1.000000
559_171 4 52 1.000000
559_171 4 53 1.000000
559_171 4 54 1.000000
559_171 4 55 1.000000
559_171 4 56 1.000000
559_171 4 57 1.000000
559_171 4 58 1.000000
559_171 4 59 1.000000
559_171 4 60 1.000000
652_161 5 0 0.000000
652_161 5 1 0.000000
652_161 5 2 0.000000
652_161 5 3 0.000000
652_161 5 4 0.000000
652_161 5 5 0.000000
652_161 5 6 0.000000
652_161 5 7 0.000000
652_161 5 8 0.000000
652_161 5 9 0.000000
652_161 5 10 0.000000
652_161 5 11 0.000000
652_161 5 12 0.000000
652_161 5 13 0.000000
652_161 5 14 0.000000
652_161 5 15 0.000000
652_161 5 16 0.000000
652_161 5 17 0.000000
652_161 5 18 0.000000
652_161 5 19 0.000000
652_161 5 20 0.000000
652_161 5 21 1.000000
652_161 5 22 1.000000
652_161 5 23 1.000000
652_161 5 24 1.000000
652_161 5 25 0.000000
652_161 5 26 0.000000
652_161 5 27 0.000000
652_161 5 28 0.000000
652_161 5 29 0.000000
652_161 5 30 0.000000
652_161 5 31 0.000000
652_161 5 32 0.000000
652_161 5 33 0.000000
652_161 5 34 0.000000
652_161 5 35 0.000000
652_161 5 36 0.000000
652_161 5 37 0.000000
652_161 5 38 0.000000
652_161 5 39 0.000000
652_161 5 40 0.000000
652_161 5 41 0.000000
652_161 5 42 0.000000
652_161 5 43 0.000000
652_161 5 44 0.000000
652_161 5 45 0.000000
652_161 5 46 0.000000
652_161 5 47 0.000000
652_161 5 48 0.000000
652_161 5 49 0.000000
652_161 5 50 0.000000
652_161 5 51 0.000000
652_161 5 52 0.000000
652_161 5 53 0.000000
652_161 5 54 0.000000
652_161 5 55 0.000000
652_161 5 56 0.000000
652_161 5 57 0.000000
652_161 5 58 0.000000
652_161 5 59 0.000000
652_161 5 60 0.000000
652_161 8 0 0.000000
652_161 8 1 0.000000
652_161 8 2 0.000000
652_161 8 3 0.000000
652_161 8 4 1.000000
652_161 8 5 0.000000
652_161 8 6 0.000000
652_161 8 7 0.000000
652_161 8 8 0.000000
652_161 8 9 0.000000
652_161 8 10 0.000000
652_161 8 11 0.000000
652_161 8 12 0.000000
652_161 8 13 0.000000
652_161 8 14 0.000000
652_161 8 15 0.000000
652_161 8 16 0.000000
652_161 8 17 1.000000
652_161 8 18 0.000000
652_161 8 19 0.000000
652_161 8 20 0.000000
652_161 8 21 0.000000
652_161 8 22 0.000000
652_161 8 23 0.000000
652_161 8 24 0.000000
652_161 8 25 0.000000
652_161 8 26 0.000000
652_161 8 27 0.000000
652_161 8 28 0.000000
652_161 8 29 0.000000
652_161 8 30 0.000000
652_161 8 31 0.000000
652_161 8 32 0.000000
652_161 8 33 1.000000
652_161 8 34 0.000000
652_161 8 35 0.000000
652_161 8 36 0.000000
652_161 8 37 0.000000
652_161 8 38 0.000000
652_161 8 39 0.000000
652_161 8 40 0.000000
652_161 8 41 0.000000
652_161 8 42 0.000000
652_161 8 43 0.000000
652_161 8 44 0.000000
652_161 8 45 0.000000
652_161 8 46 0.000000
652_161 8 47 0.000000
652_161 8 48 0.000000
652_161 8 49 1.000000
652_161 8 50 0.000000
652_161 8 51 0.000000
652_161 8 52 0.000000
652_161 8 53 0.000000
652_161 8 54 0.000000
652_161 8 55 0.000000
652_161 8 56 0.000000
652_161 8 57 0.000000
652_161 8 58 0.000000
652_161 8 59 0.000000
652_161 8 60 0.000000
652_161 9 0 0.000000
652_161 9 1 0.000000
652_161 9 2 0.000000
652_161 9 3 0.000000
652_161 9 4 0.000000
652_161 9 5 0.000000
652_161 9 6 0.000000
652_161 9 7 0.000000
652_161 9 8 1.000000
652_161 9 9 1.000000
652_161 9 10 0.000000
652_161 9 11 0.000000
652_161 9 12 0.000000
652_161 9 13 0.000000
652_161 9 14 0.000000
652_161 9 15 0.000000
652_161 9 16 0.000000
652_161 9 17 0.000000
652_161 9 18 0.000000
652_161 9 19 0.000000
652_161 9 20 0.000000
652_161 9 21 1.000000
652_161 9 22 1.000000
652_161 9 23 1.000000
652_161 9 24 1.000000
652_161 9 25 0.000000
652_161 9 26 0.000000
652_161 9 27 0.000000
652_161 9 28 0.000000
652_161 9 29 0.000000
652_161 9 30 0.000000
652_161 9 31 0.000000
652_161 9 32 0.000000
652_161 9 33 0.000000
652_161 9 34 0.000000
652_161 9 35 0.000000
652_161 9 36 0.000000
652_161 9 37 1.000000
652_161 9 38 1.000000
652_161 9 39 1.000000
652_161 9 40 1.000000
652_161 9 41 0.000000
652_161 9 42 0.000000
652_161 9 43 0.000000
652_161 9 44 0.000000
652_161 9 45 0.000000
652_161 9 46 0.000000
652_161 9 47 0.000000
652_161 9 48 0.000000
652_161 9 49 0.000000
652_161 9 50 0.000000
652_161 9 51 0.000000
652_161 9 52 0.000000
652_161 9 53 1.000000
652_161 9 54 1.000000
652_161 9 55 1.000000
652_161 9 56 1.000000
652_161 9 57 0.000000
652_161 9 58 0.000000
652_161 9 59 0.000000
652_161 9 60 0.000000
1001_177 8 0 0.000000
1001_177 8 1 0.000000
1001_177 8 2 0.000000
1001_177 8 3 0.000000
1001_177 8 4 1.000000
1001_177 8 5 0.000000
1001_177 8 6 0.000000
1001_177 8 7 0.000000
1001_177 8 8 0.000000
1001_177 8 9 0.000000
1001_177 8 10 0.000000
1001_177 8 11 0.000000
1001_177 8 12 0.000000
1001_177 8 13 0.000000
1001_177 8 14 0.000000
1001_177 8 15 0.000000
1001_177 8 16 0.000000
1001_177 8 17 1.000000
1001_177 8 18 0.000000
1001_177 8 19 0.000000
1001_177 8 20 0.000000
1001_177 8 21 0.000000
1001_177 8 22 0.000000
1001_177 8 23 0.000000
1001_177 8 24 0.000000
1001_177 8 25 0.000000
1001_177 8 26 0.000000
1001_177 8 27 0.000000
1001_177 8 28 0.000000
1001_177 8 29 0.000000
1001_177 8 30 0.000000
1001_177 8 31 0.000000
1001_177 8 32 0.000000
1001_177 8 33 1.000000
1001_177 8 34 0.000000
1001_177 8 35 0.000000
1001_177 8 36 0.000000
1001_177 8 37 0.000000
1001_177 8 38 0.000000
1001_177 8 39 0.000000
1001_177 8 40 0.000000
1001_177 8 41 0.000000
1001_177 8 42 0.000000
1001_177 8 43 0.000000
1001_177 8 44 0.000000
1001_177 8 45 0.000000
1001_177 8 46 0.000000
1001_177 8 47 0.000000
1001_177 8 48 0.000000
1001_177 8 49 1.000000
1001_177 8 50 0.000000
1001_177 8 51 0.000000
1001_177 8 52 0.000000
1001_177 8 53 0.000000
1001_177 8 54 0.000000
1001_177 8 55 0.000000
1001_177 8 56 0.000000
1001_177 8 57 0.000000
1001_177 8 58 0.000000
1001_177 8 59 0.000000
1001_177 8 60 0.000000
1001_177 9 0 0.000000
1001_177 9 1 0.000000
1001_177 9 2 0.000000
1001_177 9 3 0.000000
1001_177 9 4 0.000000
1001_177 9 5 0.000000
1001_177 9 6 0.000000
1001_177 9 7 0.000000
1001_177 9 8 1.000000
1001_177 9 9 1.000000
1001_177 9 10 0.000000
1001_177 9 11 0.000000
1001_177 9 12 0.000000
1001_177 9 13 0.000000
1001_177 9 14 0.000000
1001_177 9 15 0.000000
1001_177 9 16 0.000000
1001_177 9 17 0.000000
1001_177 9 18 0.000000
1001_177 9 19 0.000000
1001_177 9 20 0.000000
1001_177 9 21 1.000000
1001_177 9 22 1.000000
1001_177 9 23 1.000000
1001_177 9 24 1.000000
1001_177 9 25 0.000000
1001_177 9 26 0.000000
1001_177 9 27 0.000000
1001_177 9 28 0.000000
1001_177 9 29 0.000000
1001_177 9 30 0.000000
1001_177 9 31 0.000000
1001_177 9 32 0.000000
1001_177 9 33 0.000000
1001_177 9 34 0.000000
1001_177 9 35 0.000000
1001_177 9 36 0.000000
1001_177 9 37 1.000000
1001_177 9 38 1.000000
1001_177 9 39 1.000000
1001_177 9 40 1.000000
1001_177 9 41 0.000000
1001_177 9 42 0.000000
1001_177 9 43 0.000000
1001_177 9 44 0.000000
1001_177 9 45 0.000000
1001_177 9 46 0.000000
1001_177 9 47 0.000000
1001_177 9 48 0.000000
1001_177 9 49 0.000000
1001_177 9 50 0.000000
1001_177 9 51 0.000000
1001_177 9 52 0.000000
1001_177 9 53 1.000000
1001_177 9 54 1.000000
1001_177 9 55 1.000000
1001_177 9 56 1.000000
1001_177 9 57 0.000000
1001_177 9 58 0.000000
1001_177 9 59 0.000000
1001_177 9 60 0.000000
1001_177 15 0 0.000000
1001_177 15 1 0.000000
1001_177 15 2 0.000000
1001_177 15 3 0.000000
1001_177 15 4 0.000000
1001_177 15 5 0.000000
1001_177 15 6 0.000000
1001_177 15 7 0.000000
1001_177 15 8 0.000000
1001_177 15 9 0.000000
1001_177 15 10 0.000000
1001_177 15 11 0.000000
1001_177 15 12 0.000000
1001_177 15 13 0.000000
1001_177 15 14 0.000000
1001_177 15 15 0.000000
1001_177 15 16 0.000000
1001_177 15 17 0.000000
1001_177 15 18 0.000000
1001_177 15 19 0.000000
1001_177 15 20 0.000000
1001_177 15 21 0.000000
1001_177 15 22 0.000000
1001_177 15 23 0.000000
1001_177 15 24 0.000000
1001_177 15 25 0.000000
1001_177 15 26 0.000000
1001_177 15 27 0.000000
1001_177 15 28 0.000000
1001_177 15 29 0.000000
1001_177 15 30 0.000000
1001_177 15 31 0.000000
1001_177 15 32 0.000000
1001_177 15 33 0.000000
1001_177 15 34 0.000000
1001_177 15 35 0.000000
1001_177 15 36 0.000000
1001_177 15 37 0.000000
1001_177 15 38 0.000000
1001_177 15 39 0.000000
1001_177 15 40 0.000000
1001_177 15 41 0.000000
1001_177 15 42 0.000000
1001_177 15 43 0.000000
1001_177 15 44 0.000000
1001_177 15 45 0.000000
1001_177 15 46 1.000000
1001_177 15 47 0.000000
1001_177 15 48 0.000000
1001_177 15 49 0.000000
1001_177 15 50 1.000000
1001_177 15 51 0.000000
1001_177 15 52 0.000000
1001_177 15 53 0.000000
1001_177 15 54 1.000000
1001_177 15 55 0.000000
1001_177 15 56 0.000000
1001_177 15 57 0.000000
1001_177 15 58 1.000000
1001_177 15 59 0.000000
1001_177 15 60 0.000000
659_76 95 0 0.000000
659_76 95 1 0.000000
659_76 95 2 0.000000
659_76 95 3 0.000000
659_76 95 4 0.000000
659_76 95 5 0.000000
659_76 95 6 0.000000
659_76 95 7 0.000000
659_76 95 8 0.000000
659_76 95 9 0.000000
659_76 95 10 1.000000
659_76 95 11 1.000000
659_76 95 12 1.000000
659_76 95 13 0.000000
659_76 95 14 0.000000
659_76 95 15 0.000000
659_76 95 16 0.000000
659_76 95 17 0.000000
659_76 95 18 0.000000
659_76 95 19 0.000000
659_76 95 20 0.000000
659_76 95 21 0.000000
659_76 95 22 0.000000
659_76 95 23 0.000000
659_76 95 24 0.000000
659_76 95 25 0.000000
659_76 95 26 0.000000
659_76 95 27 0.000000
659_76 95 28 0.000000
659_76 95 29 0.000000
659_76 95 30 0.000000
659_76 95 31 0.000000
659_76 95 32 0.000000
659_76 95 33 0.000000
659_76 95 34 0.000000
659_76 95 35 0.000000
659_76 95 36 0.000000
659_76 95 37 0.000000
659_76 95 38 0.000000
659_76 95 39 0.000000
659_76 95 40 0.000000
659_76 95 41 0.000000
659_76 95 42 0.000000
659_76 95 43 0.000000
659_76 95 44 0.000000
659_76 95 45 0.000000
659_76 95 46 0.000000
659_76 95 47 0.000000
659_76 95 48 0.000000
659_76 95 49 0.000000
659_76 95 50 0.000000
659_76 95 51 0.000000
659_76 95 52 0.000000
659_76 95 53 0.000000
659_76 95 54 0.000000
659_76 95 55 0.000000
659_76 95 56 0.000000
659_76 95 57 0.000000
659_76 95 58 0.000000
659_76 95 59 0.000000
659_76 95 60 0.000000
341_85 95 0 0.000000
341_85 95 1 0.000000
341_85 95 2 0.000000
341_85 95 3 0.000000
341_85 95 4 0.000000
341_85 95 5 0.000000
341_85 95 6 0.000000
341_85 95 7 0.000000
341_85 95 8 0.000000
341_85 95 9 0.000000
341_85 95 10 1.000000
341_85 95 11 1.000000
341_85 95 12 1.000000
341_85 95 13 0.000000
341_85 95 14 0.000000
341_85 95 15 0.000000
341_85 95 16 0.000000
341_85 95 17 0.000000
341_85 95 18 0.000000
341_85 95 19 0.000000
341_85 95 20 0.000000
341_85 95 21 0.000000
341_85 95 22 0.000000
341_85 95 23 0.000000
341_85 95 24 0.000000
341_85 95 25 0.000000
341_85 95 26 0.000000
341_85 95 27 0.000000
341_85 95 28 0.000000
341_85 95 29 0.000000
341_85 95 30 0.000000
341_85 95 31 0.000000
341_85 95 32 0.000000
341_85 95 33 0.000000
341_85 95 34 0.000000
341_85 95 35 0.000000
341_85 95 36 0.000000
341_85 95 37 0.000000
341_85 95 38 0.000000
341_85 95 39 0.000000
341_85 95 40 0.000000
341_85 95 41 0.000000
341_85 95 42 0.000000
341_85 95 43 0.000000
341_85 95 44 0.000000
341_85 95 45 0.000000
341_85 95 46 0.000000
341_85 95 47 0.000000
341_85 95 48 0.000000
341_85 95 49 0.000000
341_85 95 50 0.000000
341_85 95 51 0.000000
341_85 95 52 0.000000
341_85 95 53 0.000000
341_85 95 54 0.000000
341_85 95 55 0.000000
341_85 95 56 0.000000
341_85 95 57 0.000000
341_85 95 58 0.000000
341_85 95 59 0.000000
341_85 95 60 0.000000
979_76 0 0 1.000000
979_76 0 1 1.000000
979_76 0 2 1.000000
979_76 0 3 1.000000
979_76 0 4 1.000000
979_76 0 5 1.000000
979_76 0 6 1.000000
979_76 0 7 1.000000
979_76 0 8 1.000000
979_76 0 9 1.000000
979_76 0 10 1.000000
979_76 0 11 1.000000
979_76 0 12 1.000000
979_76 0 13 1.000000
979_76 0 14 1.000000
979_76 0 15 1.000000
979_76 0 16 1.000000
979_76 0 17 1.000000
979_76 0 18 1.000000
979_76 0 19 1.000000
979_76 0 20 1.000000
979_76 0 21 1.000000
979_76 0 22 1.000000
979_76 0 23 1.000000
979_76 0 24 1.000000
979_76 0 25 1.000000
979_76 0 26 1.000000
979_76 0 27 1.000000
979_76 0 28 1.000000
979_76 0 29 1.000000
979_76 0 30 1.000000
979_76 0 31 1.000000
979_76 0 32 1.000000
979_76 0 33 1.000000
979_76 0 34 1.000000
979_76 0 35 1.000000
979_76 0 36 1.000000
979_76 0 37 1.000000
979_76 0 38 1.000000
979_76 0 39 1.000000
979_76 0 40 1.000000
979_76 0 41 1.000000
979_76 0 42 1.000000
979_76 0 43 1.000000
979_76 0 44 1.000000
979_76 0 45 1.000000
979_76 0 46 1.000000
979_76 0 47 1.000000
979_76 0 48 1.000000
979_76 0 49 1.000000
979_76 0 50 1.000000
979_76 0 51 1.000000
979_76 0 52 1.000000
979_76 0 53 1.000000
979_76 0 54 1.000000
979_76 0 55 1.000000
979_76 0 56 1.000000
979_76 0 57 1.000000
979_76 0 58 1.000000
979_76 0 59 1.000000
979_76 0 60 1.000000
141_136 0 0 1.000000
141_136 0 1 1.000000
141_136 0 2 1.000000
141_136 0 3 1.000000
141_136 0 4 1.000000
141_136 0 5 1.000000
141_136 0 6 1.000000
141_136 0 7 1.000000
141_136 0 8 1.000000
141_136 0 9 1.000000
141_136 0 10 1.000000
141_136 0 11 1.000000
141_136 0 12 1.000000
141_136 0 13 1.000000
141_136 0 14 1.000000
141_136 0 15 1.000000
141_136 0 16 1.000000
141_136 0 17 1.000000
141_136 0 18 1.000000
141_136 0 19 1.000000
141_136 0 20 1.000000
141_136 0 21 1.000000
141_136 0 22 1.000000
141_136 0 23 1.000000
141_136 0 24 1.000000
141_136 0 25 1.000000
141_136 0 26 1.000000
141_136 0 27 1.000000
141_136 0 28 1.000000
141_136 0 29 1.000000
141_136 0 30 1.000000
141_136 0 31 1.000000
141_136 0 32 1.000000
141_136 0 33 1.000000
141_136 0 34 1.000000
141_136 0 35 1.000000
141_136 0 36 1.000000
141_136 0 37 1.000000
141_136 0 38 1.000000
141_136 0 39 1.000000
141_136 0 40 1.000000
141_136 0 41 1.000000
141_136 0 42 1.000000
141_136 0 43 1.000000
141_136 0 44 1.000000
141_136 0 45 1.000000
141_136 0 46 1.000000
141_136 0 47 1.000000
141_136 0 48 1.000000
141_136 0 49 1.000000
141_136 0 50 1.000000
141_136 0 51 1.000000
141_136 0 52 1.000000
141_136 0 53 1.000000
141_136 0 54 1.000000
141_136 0 55 1.000000
141_136 0 56 1.000000
141_136 0 57 1.000000
141_136 0 58 1.000000
141_136 0 59 1.000000
141_136 0 60 1.000000
868_154 0 0 1.000000
868_154 0 1 1.000000
868_154 0 2 1.000000
868_154 0 3 1.000000
868_154 0 4 1.000000
868_154 0 5 1.000000
868_154 0 6 1.000000
868_154 0 7 1.000000
868_154 0 8 1.000000
868_154 0 9 1.000000
868_154 0 10 1.000000
868_154 0 11 1.000000
868_154 0 12 1.000000
868_154 0 13 1.000000
868_154 0 14 1.000000
868_154 0 15 1.000000
868_154 0 16 1.000000
868_154 0 17 1.000000
868_154 0 18 1.000000
868_154 0 19 1.000000
868_154 0 20 1.000000
868_154 0 21 1.000000
868_154 0 22 1.000000
868_154 0 23 1.000000
868_154 0 24 1.000000
868_154 0 25 1.000000
868_154 0 26 1.000000
868_154 0 27 1.000000
868_154 0 28 1.000000
868_154 0 29 1.000000
868_154 0 30 1.000000
868_154 0 31 1.000000
868_154 0 32 1.000000
868_154 0 33 1.000000
868_154 0 34 1.000000
868_154 0 35 1.000000
868_154 0 36 1.000000
868_154 0 37 1.000000
868_154 0 38 1.000000
868_154 0 39 1.000000
868_154 0 40 1.000000
868_154 0 41 1.000000
868_154 0 42 1.000000
868_154 0 43 1.000000
868_154 0 44 1.000000
868_154 0 45 1.000000
868_154 0 46 1.000000
868_154 0 47 1.000000
868_154 0 48 1.000000
868_154 0 49 1.000000
868_154 0 50 1.000000
868_154 0 51 1.000000
868_154 0 52 1.000000
868_154 0 53 1.000000
868_154 0 54 1.000000
868_154 0 55 1.000000
868_154 0 56 1.000000
868_154 0 57 1.000000
868_154 0 58 1.000000
868_154 0 59 1.000000
868_154 0 60 1.000000
868_154 1 0 1.000000
868_154 1 1 1.000000
868_154 1 2 1.000000
868_154 1 3 1.000000
868_154 1 4 1.000000
868_154 1 5 1.000000
868_154 1 6 1.000000
868_154 1 7 1.000000
868_154 1 8 1.000000
868_154 1 9 1.000000
868_154 1 10 1.000000
868_154 1 11 1.000000
868_154 1 12 1.000000
868_154 1 13 1.000000
868_154 1 14 1.000000
868_154 1 15 1.000000
868_154 1 16 1.000000
868_154 1 17 1.000000
868_154 1 18 1.000000
868_154 1 19 1.000000
868_154 1 20 1.000000
868_154 1 21 1.000000
868_154 1 22 1.000000
868_154 1 23 1.000000
868_154 1 24 1.000000
868_154 1 25 1.000000
868_154 1 26 1.000000
868_154 1 27 1.000000
868_154 1 28 1.000000
868_154 1 29 1.000000
868_154 1 30 1.000000
868_154 1 31 1.000000
868_154 1 32 1.000000
868_154 1 33 1.000000
868_154 1 34 1.000000
868_154 1 35 1.000000
868_154 1 36 1.000000
868_154 1 37 1.000000
868_154 1 38 1.000000
868_154 1 39 1.000000
868_154 1 40 1.000000
868_154 1 41 1.000000
868_154 1 42 1.000000
868_154 1 43 1.000000
868_154 1 44 1.000000
868_154 1 45 1.000000
868_154 1 46 1.000000
868_154 1 47 1.000000
868_154 1 48 1.000000
868_154 1 49 1.000000
868_154 1 50 1.000000
868_154 1 51 1.000000
868_154 1 52 1.000000
868_154 1 53 1.000000
868_154 1 54 1.000000
868_154 1 55 1.000000
868_154 1 56 1.000000
868_154 1 57 1.000000
868_154 1 58 1.000000
868_154 1 59 1.000000
868_154 1 60 1.000000
868_154 2 0 1.000000
868_154 2 1 1.000000
868_154 2 2 1.000000
868_154 2 3 1.000000
868_154 2 4 1.000000
868_154 2 5 1.000000
868_154 2 6 1.000000
868_154 2 7 1.000000
868_154 2 8 1.000000
868_154 2 9 1.000000
868_154 2 10 1.000000
868_154 2 11 1.000000
868_154 2 12 1.000000
868_154 2 13 1.000000
868_154 2 14 1.000000
868_154 2 15 1.000000
868_154 2 16 1.000000
868_154 2 17 1.000000
868_154 2 18 1.000000
868_154 2 19 1.000000
868_154 2 20 1.000000
868_154 2 21 1.000000
868_154 2 22 1.000000
868_154 2 23 1.000000
868_154 2 24 1.000000
868_154 2 25 1.000000
868_154 2 26 1.000000
868_154 2 27 1.000000
868_154 2 28 1.000000
868_154 2 29 1.000000
868_154 2 30 1.000000
868_154 2 31 1.000000
868_154 2 32 1.000000
868_154 2 33 1.000000
868_154 2 34 1.000000
868_154 2 35 1.000000
868_154 2 36 1.000000
868_154 2 37 1.000000
868_154 2 38 1.000000
868_154 2 39 1.000000
868_154 2 40 1.000000
868_154 2 41 1.000000
868_154 2 42 1.000000
868_154 2 43 1.000000
868_154 2 44 1.000000
868_154 2 45 1.000000
868_154 2 46 1.000000
868_154 2 47 1.000000
868_154 2 48 1.000000
868_154 2 49 1.000000
868_154 2 50 1.000000
868_154 2 51 1.000000
868_154 2 52 1.000000
868_154 2 53 1.000000
868_154 2 54 1.000000
868_154 2 55 1.000000
868_154 2 56 1.000000
868_154 2 57 1.000000
868_154 2 58 1.000000
868_154 2 59 1.000000
868_154 2 60 1.000000
868_154 3 0 1.000000
868_154 3 1 1.000000
868_154 3 2 1.000000
868_154 3 3 1.000000
868_154 3 4 1.000000
868_154 3 5 1.000000
868_154 3 6 1.000000
868_154 3 7 1.000000
868_154 3 8 1.000000
868_154 3 9 1.000000
868_154 3 10 1.000000
868_154 3 11 1.000000
868_154 3 12 1.000000
868_154 3 13 1.000000
868_154 3 14 1.000000
868_154 3 15 1.000000
868_154 3 16 1.000000
868_154 3 17 1.000000
868_154 3 18 1.000000
868_154 3 19 1.000000
868_154 3 20 1.000000
868_154 3 21 1.000000
868_154 3 22 1.000000
868_154 3 23 1.000000
868_154 3 24 1.000000
868_154 3 25 1.000000
868_154 3 26 1.000000
868_154 3 27 1.000000
868_154 3 28 1.000000
868_154 3 29 1.000000
868_154 3 30 1.000000
868_154 3 31 1.000000
868_154 3 32 1.000000
868_154 3 33 1.000000
868_154 3 34 1.000000
868_154 3 35 1.000000
868_154 3 36 1.000000
868_154 3 37 1.000000
868_154 3 38 1.000000
868_154 3 39 1.000000
868_154 3 40 1.000000
868_154 3 41 1.000000
868_154 3 42 1.000000
868_154 3 43 1.000000
868_154 3 44 1.000000
868_154 3 45 1.000000
868_154 3 46 1.000000
868_154 3 47 1.000000
868_154 3 48 1.000000
868_154 3 49 1.000000
868_154 3 50 1.000000
868_154 3 51 1.000000
868_154 3 52 1.000000
868_154 3 53 1.000000
868_154 3 54 1.000000
868_154 3 55 1.000000
868_154 3 56 1.000000
868_154 3 57 1.000000
868_154 3 58 1.000000
868_154 3 59 1.000000
868_154 3 60 1.000000
868_154 4 0 1.000000
868_154 4 1 1.000000
868_154 4 2 1.000000
868_154 4 3 1.000000
868_154 4 4 1.000000
868_154 4 5 1.000000
868_154 4 6 1.000000
868_154 4 7 1.000000
868_154 4 8 1.000000
868_154 4 9 1.000000
868_154 4 10 1.000000
868_154 4 11 1.000000
868_154 4 12 1.000000
868_154 4 13 1.000000
868_154 4 14 1.000000
868_154 4 15 1.000000
868_154 4 16 1.000000
868_154 4 17 1.000000
868_154 4 18 1.000000
868_154 4 19 1.000000
868_154 4 20 1.000000
868_154 4 21 1.000000
868_154 4 22 1.000000
868_154 4 23 1.000000
868_154 4 24 1.000000
868_154 4 25 1.000000
868_154 4 26 1.000000
868_154 4 27 1.000000
868_154 4 28 1.000000
868_154 4 29 1.000000
868_154 4 30 1.000000
868_154 4 31 1.000000
868_154 4 32 1.000000
868_154 4 33 1.000000
868_154 4 34 1.000000
868_154 4 35 1.000000
868_154 4 36 1.000000
868_154 4 37 1.000000
868_154 4 38 1.000000
868_154 4 39 1.000000
868_154 4 40 1.000000
868_154 4 41 1.000000
868_154 4 42 1.000000
868_154 4 43 1.000000
868_154 4 44 1.000000
868_154 4 45 1.000000
868_154 4 46 1.000000
868_154 4 47 1.000000
868_154 4 48 1.000000
868_154 4 49 1.000000
868_154 4 50 1.000000
868_154 4 51 1.000000
868_154 4 52 1.000000
868_154 4 53 1.000000
868_154 4 54 1.000000
868_154 4 55 1.000000
868_154 4 56 1.000000
868_154 4 57 1.000000
868_154 4 58 1.000000
868_154 4 59 1.000000
868_154 4 60 1.000000
868_154 5 0 1.000000
868_154 5 1 1.000000
868_154 5 2 1.000000
868_154 5 3 1.000000
868_154 5 4 1.000000
868_154 5 5 1.000000
868_154 5 6 1.000000
868_154 5 7 1.000000
868_154 5 8 1.000000
868_154 5 9 1.000000
868_154 5 10 1.000000
868_154 5 11 1.000000
868_154 5 12 1.000000
868_154 5 13 1.000000
868_154 5 14 1.000000
868_154 5 15 1.000000
868_154 5 16 1.000000
868_154 5 17 1.000000
868_154 5 18 1.000000
868_154 5 19 1.000000
868_154 5 20 1.000000
868_154 5 21 1.000000
868_154 5 22 1.000000
868_154 5 23 1.000000
868_154 5 24 1.000000
868_154 5 25 1.000000
868_154 5 26 1.000000
868_154 5 27 1.000000
868_154 5 28 1.000000
868_154 5 29 1.000000
868_154 5 30 1.000000
868_154 5 31 1.000000
868_154 5 32 1.000000
868_154 5 33 1.000000
868_154 5 34 1.000000
868_154 5 35 1.000000
868_154 5 36 1.000000
868_154 5 37 1.000000
868_154 5 38 1.000000
868_154 5 39 1.000000
868_154 5 40 1.000000
868_154 5 41 1.000000
868_154 5 42 1.000000
868_154 5 43 1.000000
868_154 5 44 1.000000
868_154 5 45 1.000000
868_154 5 46 1.000000
868_154 5 47 1.000000
868_154 5 48 1.000000
868_154 5 49 1.000000
868_154 5 50 1.000000
868_154 5 51 1.000000
868_154 5 52 1.000000
868_154 5 53 1.000000
868_154 5 54 1.000000
868_154 5 55 1.000000
868_154 5 56 1.000000
868_154 5 57 1.000000
868_154 5 58 1.000000
868_154 5 59 1.000000
868_154 5 60 1.000000
868_154 6 0 1.000000
868_154 6 1 1.000000
868_154 6 2 1.000000
868_154 6 3 1.000000
868_154 6 4 1.000000
868_154 6 5 1.000000
868_154 6 6 1.000000
868_154 6 7 1.000000
868_154 6 8 1.000000
868_154 6 9 1.000000
868_154 6 10 1.000000
868_154 6 11 1.000000
868_154 6 12 1.000000
868_154 6 13 1.000000
868_154 6 14 1.000000
868_154 6 15 1.000000
868_154 6 16 1.000000
868_154 6 17 1.000000
868_154 6 18 1.000000
868_154 6 19 1.000000
868_154 6 20 1.000000
868_154 6 21 1.000000
868_154 6 22 1.000000
868_154 6 23 1.000000
868_154 6 24 1.000000
868_154 6 25 1.000000
868_154 6 26 1.000000
868_154 6 27 1.000000
868_154 6 28 1.000000
868_154 6 29 1.000000
868_154 6 30 1.000000
868_154 6 31 1.000000
868_154 6 32 1.000000
868_154 6 33 1.000000
868_154 6 34 1.000000
868_154 6 35 1.000000
868_154 6 36 1.000000
868_154 6 37 1.000000
868_154 6 38 1.000000
868_154 6 39 1.000000
868_154 6 40 1.000000
868_154 6 41 1.000000
868_154 6 42 1.000000
868_154 6 43 1.000000
868_154 6 44 1.000000
868_154 6 45 1.000000
868_154 6 46 1.000000
868_154 6 47 1.000000
868_154 6 48 1.000000
868_154 6 49 1.000000
868_154 6 50 1.000000
868_154 6 51 1.000000
868_154 6 52 1.000000
868_154 6 53 1.000000
868_154 6 54 1.000000
868_154 6 55 1.000000
868_154 6 56 1.000000
868_154 6 57 1.000000
868_154 6 58 1.000000
868_154 6 59 1.000000
868_154 6 60 1.000000
99_154 53 0 0.000000
99_154 53 1 0.000000
99_154 53 2 0.000000
99_154 53 3 0.000000
99_154 53 4 0.000000
99_154 53 5 0.000000
99_154 53 6 0.000000
99_154 53 7 0.000000
99_154 53 8 0.000000
99_154 53 9 0.000000
99_154 53 10 0.000000
99_154 53 11 0.000000
99_154 53 12 0.000000
99_154 53 13 0.000000
99_154 53 14 0.000000
99_154 53 15 0.000000
99_154 53 16 0.000000
99_154 53 17 0.000000
99_154 53 18 0.000000
99_154 53 19 0.000000
99_154 53 20 0.000000
99_154 53 21 0.000000
99_154 53 22 0.000000
99_154 53 23 0.000000
99_154 53 24 0.000000
99_154 53 25 0.000000
99_154 53 26 0.000000
99_154 53 27 1.000000
99_154 53 28 0.000000
99_154 53 29 0.000000
99_154 53 30 0.000000
99_154 53 31 0.000000
99_154 53 32 0.000000
99_154 53 33 0.000000
99_154 53 34 0.000000
99_154 53 35 0.000000
99_154 53 36 0.000000
99_154 53 37 0.000000
99_154 53 38 0.000000
99_154 53 39 0.000000
99_154 53 40 0.000000
99_154 53 41 0.000000
99_154 53 42 0.000000
99_154 53 43 1.000000
99_154 53 44 0.000000
99_154 53 45 0.000000
99_154 53 46 0.000000
99_154 53 47 0.000000
99_154 53 48 0.000000
99_154 53 49 0.000000
99_154 53 50 0.000000
99_154 53 51 0.000000
99_154 53 52 0.000000
99_154 53 53 0.000000
99_154 53 54 0.000000
99_154 53 55 0.000000
99_154 53 56 0.000000
99_154 53 57 0.000000
99_154 53 58 0.000000
99_154 53 59 1.000000
99_154 53 60 0.000000
320_136 62 0 0.000000
320_136 62 1 0.000000
320_136 62 2 0.000000
320_136 62 3 0.000000
320_136 62 4 0.000000
320_136 62 5 0.000000
320_136 62 6 0.000000
320_136 62 7 0.000000
320_136 62 8 0.000000
320_136 62 9 0.000000
320_136 62 10 0.000000
320_136 62 11 0.000000
320_136 62 12 0.000000
320_136 62 13 0.000000
320_136 62 14 0.000000
320_136 62 15 0.000000
320_136 62 16 0.000000
320_136 62 17 0.000000
320_136 62 18 0.000000
320_136 62 19 0.000000
320_136 62 20 0.000000
320_136 62 21 0.000000
320_136 62 22 0.000000
320_136 62 23 0.000000
320_136 62 24 0.000000
320_136 62 25 0.000000
320_136 62 26 0.000000
320_136 62 27 0.000000
320_136 62 28 0.000000
320_136 62 29 0.000000
320_136 62 30 0.000000
320_136 62 31 1.000000
320_136 62 32 0.000000
320_136 62 33 0.000000
320_136 62 34 0.000000
320_136 62 35 1.000000
320_136 62 36 0.000000
320_136 62 37 0.000000
320_136 62 38 0.000000
320_136 62 39 1.000000
320_136 62 40 0.000000
320_136 62 41 0.000000
320_136 62 42 0.000000
320_136 62 43 1.000000
320_136 62 44 0.000000
320_136 62 45 0.000000
320_136 62 46 0.000000
320_136 62 47 0.000000
320_136 62 48 0.000000
320_136 62 49 0.000000
320_136 62 50 0.000000
320_136 62 51 0.000000
320_136 62 52 0.000000
320_136 62 53 0.000000
320_136 62 54 0.000000
320_136 62 55 0.000000
320_136 62 56 0.000000
320_136 62 57 0.000000
320_136 62 58 0.000000
320_136 62 59 0.000000
320_136 62 60 0.000000
284_171 0 0 1.000000
284_171 0 1 1.000000
284_171 0 2 1.000000
284_171 0 3 1.000000
284_171 0 4 1.000000
284_171 0 5 1.000000
284_171 0 6 1.000000
284_171 0 7 1.000000
284_171 0 8 1.000000
284_171 0 9 1.000000
284_171 0 10 1.000000
284_171 0 11 1.000000
284_171 0 12 1.000000
284_171 0 13 1.000000
284_171 0 14 1.000000
284_171 0 15 1.000000
284_171 0 16 1.000000
284_171 0 17 1.000000
284_171 0 18 1.000000
284_171 0 19 1.000000
284_171 0 20 1.000000
284_171 0 21 1.000000
284_171 0 22 1.000000
284_171 0 23 1.000000
284_171 0 24 1.000000
284_171 0 25 1.000000
284_171 0 26 1.000000
284_171 0 27 1.000000
284_171 0 28 1.000000
284_171 0 29 1.000000
284_171 0 30 1.000000
284_171 0 31 1.000000
284_171 0 32 1.000000
284_171 0 33 1.000000
284_171 0 34 1.000000
284_171 0 35 1.000000
284_171 0 36 1.000000
284_171 0 37 1.000000
284_171 0 38 1.000000
284_171 0 39 1.000000
284_171 0 40 1.000000
284_171 0 41 1.000000
284_171 0 42 1.000000
284_171 0 43 1.000000
284_171 0 44 1.000000
284_171 0 45 1.000000
284_171 0 46 1.000000
284_171 0 47 1.000000
284_171 0 48 1.000000
284_171 0 49 1.000000
284_171 0 50 1.000000
284_171 0 51 1.000000
284_171 0 52 1.000000
284_171 0 53 1.000000
284_171 0 54 1.000000
284_171 0 55 1.000000
284_171 0 56 1.000000
284_171 0 57 1.000000
284_171 0 58 1.000000
284_171 0 59 1.000000
284_171 0 60 1.000000
284_171 1 0 1.000000
284_171 1 1 1.000000
284_171 1 2 1.000000
284_171 1 3 1.000000
284_171 1 4 1.000000
284_171 1 5 1.000000
284_171 1 6 1.000000
284_171 1 7 1.000000
284_171 1 8 1.000000
284_171 1 9 1.000000
284_171 1 10 1.000000
284_171 1 11 1.000000
284_171 1 12 1.000000
284_171 1 13 1.000000
284_171 1 14 1.000000
284_171 1 15 1.000000
284_171 1 16 1.000000
284_171 1 17 1.000000
284_171 1 18 1.000000
284_171 1 19 1.000000
284_171 1 20 1.000000
284_171 1 21 1.000000
284_171 1 22 1.000000
284_171 1 23 1.000000
284_171 1 24 1.000000
284_171 1 25 1.000000
284_171 1 26 1.000000
284_171 1 27 1.000000
284_171 1 28 1.000000
284_171 1 29 1.000000
284_171 1 30 1.000000
284_171 1 31 1.000000
284_171 1 32 1.000000
284_171 1 33 1.000000
284_171 1 34 1.000000
284_171 1 35 1.000000
284_171 1 36 1.000000
284_171 1 37 1.000000
284_171 1 38 1.000000
284_171 1 39 1.000000
284_171 1 40 1.000000
284_171 1 41 1.000000
284_171 1 42 1.000000
284_171 1 43 1.000000
284_171 1 44 1.000000
284_171 1 45 1.000000
284_171 1 46 1.000000
284_171 1 47 1.000000
284_171 1 48 1.000000
284_171 1 49 1.000000
284_171 1 50 1.000000
284_171 1 51 1.000000
284_171 1 52 1.000000
284_171 1 53 1.000000
284_171 1 54 1.000000
284_171 1 55 1.000000
284_171 1 56 1.000000
284_171 1 57 1.000000
284_171 1 58 1.000000
284_171 1 59 1.000000
284_171 1 60 1.000000
284_171 2 0 1.000000
284_171 2 1 1.000000
284_171 2 2 1.000000
284_171 2 3 1.000000
284_171 2 4 1.000000
284_171 2 5 1.000000
284_171 2 6 1.000000
284_171 2 7 1.000000
284_171 2 8 1.000000
284_171 2 9 1.000000
284_171 2 10 1.000000
284_171 2 11 1.000000
284_171 2 12 1.000000
284_171 2 13 1.000000
284_171 2 14 1.000000
284_171 2 15 1.000000
284_171 2 16 1.000000
284_171 2 17 1.000000
284_171 2 18 1.000000
284_171 2 19 1.000000
284_171 2 20 1.000000
284_171 2 21 1.000000
284_171 2 22 1.000000
284_171 2 23 1.000000
284_171 2 24 1.000000
284_171 2 25 1.000000
284_171 2 26 1.000000
284_171 2 27 1.000000
284_171 2 28 1.000000
284_171 2 29 1.000000
284_171 2 30 1.000000
284_171 2 31 1.000000
284_171 2 32 1.000000
284_171 2 33 1.000000
284_171 2 34 1.000000
284_171 2 35 1.000000
284_171 2 36 1.000000
284_171 2 37 1.000000
284_171 2 38 1.000000
284_171 2 39 1.000000
284_171 2 40 1.000000
284_171 2 41 1.000000
284_171 2 42 1.000000
284_171 2 43 1.000000
284_171 2 44 1.000000
284_171 2 45 1.000000
284_171 2 46 1.000000
284_171 2 47 1.000000
284_171 2 48 1.000000
284_171 2 49 1.000000
284_171 2 50 1.000000
284_171 2 51 1.000000
284_171 2 52 1.000000
284_171 2 53 1.000000
284_171 2 54 1.000000
284_171 2 55 1.000000
284_171 2 56 1.000000
284_171 2 57 1.000000
284_171 2 58 1.000000
284_171 2 59 1.000000
284_171 2 60 1.000000
284_171 3 0 1.000000
284_171 3 1 1.000000
284_171 3 2 1.000000
284_171 3 3 1.000000
284_171 3 4 1.000000
284_171 3 5 1.000000
284_171 3 6 1.000000
284_171 3 7 1.000000
284_171 3 8 1.000000
284_171 3 9 1.000000
284_171 3 10 1.000000
284_171 3 11 1.000000
284_171 3 12 1.000000
284_171 3 13 1.000000
284_171 3 14 1.000000
284_171 3 15 1.000000
284_171 3 16 1.000000
284_171 3 17 1.000000
284_171 3 18 1.000000
284_171 3 19 1.000000
284_171 3 20 1.000000
284_171 3 21 1.000000
284_171 3 22 1.000000
284_171 3 23 1.000000
284_171 3 24 1.000000
284_171 3 25 1.000000
284_171 3 26 1.000000
284_171 3 27 1.000000
284_171 3 28 1.000000
284_171 3 29 1.000000
284_171 3 30 1.000000
284_171 3 31 1.000000
284_171 3 32 1.000000
284_171 3 33 1.000000
284_171 3 34 1.000000
284_171 3 35 1.000000
284_171 3 36 1.000000
284_171 3 37 1.000000
284_171 3 38 1.000000
284_171 3 39 1.000000
284_171 3 40 1.000000
284_171 3 41 1.000000
284_171 3 42 1.000000
284_171 3 43 1.000000
284_171 3 44 1.000000
284_171 3 45 1.000000
284_171 3 46 1.000000
284_171 3 47 1.000000
284_171 3 48 1.000000
284_171 3 49 1.000000
284_171 3 50 1.000000
284_171 3 51 1.000000
284_171 3 52 1.000000
284_171 3 53 1.000000
284_171 3 54 1.000000
284_171 3 55 1.000000
284_171 3 56 1.000000
284_171 3 57 1.000000
284_171 3 58 1.000000
284_171 3 59 1.000000
284_171 3 60 1.000000
284_171 4 0 1.000000
284_171 4 1 1.000000
284_171 4 2 1.000000
284_171 4 3 1.000000
284_171 4 4 1.000000
284_171 4 5 1.000000
284_171 4 6 1.000000
284_171 4 7 1.000000
284_171 4 8 1.000000
284_171 4 9 1.000000
284_171 4 10 1.000000
284_171 4 11 1.000000
284_171 4 12 1.000000
284_171 4 13 1.000000
284_171 4 14 1.000000
284_171 4 15 1.000000
284_171 4 16 1.000000
284_171 4 17 1.000000
284_171 4 18 1.000000
284_171 4 19 1.000000
284_171 4 20 1.000000
284_171 4 21 1.000000
284_171 4 22 1.000000
284_171 4 23 1.000000
284_171 4 24 1.000000
284_171 4 25 1.000000
284_171 4 26 1.000000
284_171 4 27 1.000000
284_171 4 28 1.000000
284_171 4 29 1.000000
284_171 4 30 1.000000
284_171 4 31 1.000000
284_171 4 32 1.000000
284_171 4 33 1.000000
284_171 4 34 1.000000
284_171 4 35 1.000000
284_171 4 36 1.000000
284_171 4 37 1.000000
284_171 4 38 1.000000
284_171 4 39 1.000000
284_171 4 40 1.000000
284_171 4 41 1.000000
284_171 4 42 1.000000
284_171 4 43 1.000000
284_171 4 44 1.000000
284_171 4 45 1.000000
284_171 4 46 1.000000
284_171 4 47 1.000000
284_171 4 48 1.000000
284_171 4 49 1.000000
284_171 4 50 1.000000
284_171 4 51 1.000000
284_171 4 52 1.000000
284_171 4 53 1.000000
284_171 4 54 1.000000
284_171 4 55 1.000000
284_171 4 56 1.000000
284_171 4 57 1.000000
284_171 4 58 1.000000
284_171 4 59 1.000000
284_171 4 60 1.000000
509_171 0 0 1.000000
509_171 0 1 1.000000
509_171 0 2 1.000000
509_171 0 3 1.000000
509_171 0 4 1.000000
509_171 0 5 1.000000
509_171 0 6 1.000000
509_171 0 7 1.000000
509_171 0 8 1.000000
509_171 0 9 1.000000
509_171 0 10 1.000000
509_171 0 11 1.000000
509_171 0 12 1.000000
509_171 0 13 1.000000
509_171 0 14 1.000000
509_171 0 15 1.000000
509_171 0 16 1.000000
509_171 0 17 1.000000
509_171 0 18 1.000000
509_171 0 19 1.000000
509_171 0 20 1.000000
509_171 0 21 1.000000
509_171 0 22 1.000000
509_171 0 23 1.000000
509_171 0 24 1.000000
509_171 0 25 1.000000
509_171 0 26 1.000000
509_171 0 27 1.000000
509_171 0 28 1.000000
509_171 0 29 1.000000
509_171 0 30 1.000000
509_171 0 31 1.000000
509_171 0 32 1.000000
509_171 0 33 1.000000
509_171 0 34 1.000000
509_171 0 35 1.000000
509_171 0 36 1.000000
509_171 0 37 1.000000
509_171 0 38 1.000000
509_171 0 39 1.000000
509_171 0 40 1.000000
509_171 0 41 1.000000
509_171 0 42 1.000000
509_171 0 43 1.000000
509_171 0 44 1.000000
509_171 0 45 1.000000
509_171 0 46 1.000000
509_171 0 47 1.000000
509_171 0 48 1.000000
509_171 0 49 1.000000
509_171 0 50 1.000000
509_171 0 51 1.000000
509_171 0 52 1.000000
509_171 0 53 1.000000
509_171 0 54 1.000000
509_171 0 55 1.000000
509_171 0 56 1.000000
509_171 0 57 1.000000
509_171 0 58 1.000000
509_171 0 59 1.000000
509_171 0 60 1.000000
509_171 1 0 1.000000
509_171 1 1 1.000000
509_171 1 2 1.000000
509_171 1 3 1.000000
509_171 1 4 1.000000
509_171 1 5 1.000000
509_171 1 6 1.000000
509_171 1 7 1.000000
509_171 1 8 1.000000
509_171 1 9 1.000000
509_171 1 10 1.000000
509_171 1 11 1.000000
509_171 1 12 1.000000
509_171 1 13 1.000000
509_171 1 14 1.000000
509_171 1 15 1.000000
509_171 1 16 1.000000
509_171 1 17 1.000000
509_171 1 18 1.000000
509_171 1 19 1.000000
509_171 1 20 1.000000
509_171 1 21 1.000000
509_171 1 22 1.000000
509_171 1 23 1.000000
509_171 1 24 1.000000
509_171 1 25 1.000000
509_171 1 26 1.000000
509_171 1 27 1.000000
509_171 1 28 1.000000
509_171 1 29 1.000000
509_171 1 30 1.000000
509_171 1 31 1.000000
509_171 1 32 1.000000
509_171 1 33 1.000000
509_171 1 34 1.000000
509_171 1 35 1.000000
509_171 1 36 1.000000
509_171 1 37 1.000000
509_171 1 38 1.000000
509_171 1 39 1.000000
509_171 1 40 1.000000
509_171 1 41 1.000000
509_171 1 42 1.000000
509_171 1 43 1.000000
509_171 1 44 1.000000
509_171 1 45 1.000000
509_171 1 46 1.000000
509_171 1 47 1.000000
509_171 1 48 1.000000
509_171 1 49 1.000000
509_171 1 50 1.000000
509_171 1 51 1.000000
509_171 1 52 1.000000
509_171 1 53 1.000000
509_171 1 54 1.000000
509_171 1 55 1.000000
509_171 1 56 1.000000
509_171 1 57 1.000000
509_171 1 58 1.000000
509_171 1 59 1.000000
509_171 1 60 1.000000
509_171 2 0 1.000000
509_171 2 1 1.000000
509_171 2 2 1.000000
509_171 2 3 1.000000
509_171 2 4 1.000000
509_171 2 5 1.000000
509_171 2 6 1.000000
509_171 2 7 1.000000
509_171 2 8 1.000000
509_171 2 9 1.000000
509_171 2 10 1.000000
509_171 2 11 1.000000
509_171 2 12 1.000000
509_171 2 13 1.000000
509_171 2 14 1.000000
509_171 2 15 1.000000
509_171 2 16 1.000000
509_171 2 17 1.000000
509_171 2 18 1.000000
509_171 2 19 1.000000
509_171 2 20 1.000000
509_171 2 21 1.000000
509_171 2 22 1.000000
509_171 2 23 1.000000
509_171 2 24 1.000000
509_171 2 25 1.000000
509_171 2 26 1.000000
509_171 2 27 1.000000
509_171 2 28 1.000000
509_171 2 29 1.000000
509_171 2 30 1.000000
509_171 2 31 1.000000
509_171 2 32 1.000000
509_171 2 33 1.000000
509_171 2 34 1.000000
509_171 2 35 1.000000
509_171 2 36 1.000000
509_171 2 37 1.000000
509_171 2 38 1.000000
509_171 2 39 1.000000
509_171 2 40 1.000000
509_171 2 41 1.000000
509_171 2 42 1.000000
509_171 2 43 1.000000
509_171 2 44 1.000000
509_171 2 45 1.000000
509_171 2 46 1.000000
509_171 2 47 1.000000
509_171 2 48 1.000000
509_171 2 49 1.000000
509_171 2 50 1.000000
509_171 2 51 1.000000
509_171 2 52 1.000000
509_171 2 53 1.000000
509_171 2 54 1.000000
509_171 2 55 1.000000
509_171 2 56 1.000000
509_171 2 57 1.000000
509_171 2 58 1.000000
509_171 2 59 1.000000
509_171 2 60 1.000000
509_171 3 0 1.000000
509_171 3 1 1.000000
509_171 3 2 1.000000
509_171 3 3 1.000000
509_171 3 4 1.000000
509_171 3 5 1.000000
509_171 3 6 1.000000
509_171 3 7 1.000000
509_171 3 8 1.000000
509_171 3 9 1.000000
509_171 3 10 1.000000
509_171 3 11 1.000000
509_171 3 12 1.000000
509_171 3 13 1.000000
509_171 3 14 1.000000
509_171 3 15 1.000000
509_171 3 16 1.000000
509_171 3 17 1.000000
509_171 3 18 1.000000
509_171 3 19 1.000000
509_171 3 20 1.000000
509_171 3 21 1.000000
509_171 3 22 1.000000
509_171 3 23 1.000000
509_171 3 24 1.000000
509_171 3 25 1.000000
509_171 3 26 1.000000
509_171 3 27 1.000000
509_171 3 28 1.000000
509_171 3 29 1.000000
509_171 3 30 1.000000
509_171 3 31 1.000000
509_171 3 32 1.000000
509_171 3 33 1.000000
509_171 3 34 1.000000
509_171 3 35 1.000000
509_171 3 36 1.000000
509_171 3 37 1.000000
509_171 3 38 1.000000
509_171 3 39 1.000000
509_171 3 40 1.000000
509_171 3 41 1.000000
509_171 3 42 1.000000
509_171 3 43 1.000000
509_171 3 44 1.000000
509_171 3 45 1.000000
509_171 3 46 1.000000
509_171 3 47 1.000000
509_171 3 48 1.000000
509_171 3 49 1.000000
509_171 3 50 1.000000
509_171 3 51 1.000000
509_171 3 52 1.000000
509_171 3 53 1.000000
509_171 3 54 1.000000
509_171 3 55 1.000000
509_171 3 56 1.000000
509_171 3 57 1.000000
509_171 3 58 1.000000
509_171 3 59 1.000000
509_171 3 60 1.000000
509_171 4 0 1.000000
509_171 4 1 1.000000
509_171 4 2 1.000000
509_171 4 3 1.000000
509_171 4 4 1.000000
509_171 4 5 1.000000
509_171 4 6 1.000000
509_171 4 7 1.000000
509_171 4 8 1.000000
509_171 4 9 1.000000
509_171 4 10 1.000000
509_171 4 11 1.000000
509_171 4 12 1.000000
509_171 4 13 1.000000
509_171 4 14 1.000000
509_171 4 15 1.000000
509_171 4 16 1.000000
509_171 4 17 1.000000
509_171 4 18 1.000000
509_171 4 19 1.000000
509_171 4 20 1.000000
509_171 4 21 1.000000
509_171 4 22 1.000000
509_171 4 23 1.000000
509_171 4 24 1.000000
509_171 4 25 1.000000
509_171 4 26 1.000000
509_171 4 27 1.000000
509_171 4 28 1.000000
509_171 4 29 1.000000
509_171 4 30 1.000000
509_171 4 31 1.000000
509_171 4 32 1.000000
509_171 4 33 1.000000
509_171 4 34 1.000000
509_171 4 35 1.000000
509_171 4 36 1.000000
509_171 4 37 1.000000
509_171 4 38 1.000000
509_171 4 39 1.000000
509_171 4 40 1.000000
509_171 4 41 1.000000
509_171 4 42 1.000000
509_171 4 43 1.000000
509_171 4 44 1.000000
509_171 4 45 1.000000
509_171 4 46 1.000000
509_171 4 47 1.000000
509_171 4 48 1.000000
509_171 4 49 1.000000
509_171 4 50 1.000000
509_171 4 51 1.000000
509_171 4 52 1.000000
509_171 4 53 1.000000
509_171 4 54 1.000000
509_171 4 55 1.000000
509_171 4 56 1.000000
509_171 4 57 1.000000
509_171 4 58 1.000000
509_171 4 59 1.000000
509_171 4 60 1.000000
403_177 0 0 1.000000
403_177 0 1 1.000000
403_177 0 2 1.000000
403_177 0 3 1.000000
403_177 0 4 1.000000
403_177 0 5 1.000000
403_177 0 6 1.000000
403_177 0 7 1.000000
403_177 0 8 1.000000
403_177 0 9 1.000000
403_177 0 10 1.000000
403_177 0 11 1.000000
403_177 0 12 1.000000
403_177 0 13 1.000000
403_177 0 14 1.000000
403_177 0 15 1.000000
403_177 0 16 1.000000
403_177 0 17 1.000000
403_177 0 18 1.000000
403_177 0 19 1.000000
403_177 0 20 1.000000
403_177 0 21 1.000000
403_177 0 22 1.000000
403_177 0 23 1.000000
403_177 0 24 1.000000
403_177 0 25 1.000000
403_177 0 26 1.000000
403_177 0 27 1.000000
403_177 0 28 1.000000
403_177 0 29 1.000000
403_177 0 30 1.000000
403_177 0 31 1.000000
403_177 0 32 1.000000
403_177 0 33 1.000000
403_177 0 34 1.000000
403_177 0 35 1.000000
403_177 0 36 1.000000
403_177 0 37 1.000000
403_177 0 38 1.000000
403_177 0 39 1.000000
403_177 0 40 1.000000
403_177 0 41 1.000000
403_177 0 42 1.000000
403_177 0 43 1.000000
403_177 0 44 1.000000
403_177 0 45 1.000000
403_177 0 46 1.000000
403_177 0 47 1.000000
403_177 0 48 1.000000
403_177 0 49 1.000000
403_177 0 50 1.000000
403_177 0 51 1.000000
403_177 0 52 1.000000
403_177 0 53 1.000000
403_177 0 54 1.000000
403_177 0 55 1.000000
403_177 0 56 1.000000
403_177 0 57 1.000000
403_177 0 58 1.000000
403_177 0 59 1.000000
403_177 0 60 1.000000
234_136 86 0 1.000000
234_136 86 1 1.000000
234_136 86 2 1.000000
234_136 86 3 1.000000
234_136 86 4 1.000000
234_136 86 5 1.000000
234_136 86 6 1.000000
234_136 86 7 1.000000
234_136 86 8 1.000000
234_136 86 9 1.000000
234_136 86 10 1.000000
234_136 86 11 1.000000
234_136 86 12 1.000000
234_136 86 13 1.000000
234_136 86 14 1.000000
234_136 86 15 1.000000
234_136 86 16 1.000000
234_136 86 17 1.000000
234_136 86 18 1.000000
234_136 86 19 1.000000
234_136 86 20 1.000000
234_136 86 21 1.000000
234_136 86 22 1.000000
234_136 86 23 1.000000
234_136 86 24 1.000000
234_136 86 25 1.000000
234_136 86 26 1.000000
234_136 86 27 1.000000
234_136 86 28 1.000000
234_136 86 29 1.000000
234_136 86 30 1.000000
234_136 86 31 1.000000
234_136 86 32 1.000000
234_136 86 33 1.000000
234_136 86 34 1.000000
234_136 86 35 1.000000
234_136 86 36 1.000000
234_136 86 37 1.000000
234_136 86 38 1.000000
234_136 86 39 1.000000
234_136 86 40 1.000000
234_136 86 41 1.000000
234_136 86 42 1.000000
234_136 86 43 1.000000
234_136 86 44 1.000000
234_136 86 45 1.000000
234_136 86 46 1.000000
234_136 86 47 1.000000
234_136 86 48 1.000000
234_136 86 49 1.000000
234_136 86 50 1.000000
234_136 86 51 1.000000
234_136 86 52 1.000000
234_136 86 53 1.000000
234_136 86 54 1.000000
234_136 86 55 1.000000
234_136 86 56 1.000000
234_136 86 57 1.000000
234_136 86 58 1.000000
234_136 86 59 1.000000
234_136 86 60 1.000000
234_136 87 0 1.000000
234_136 87 1 1.000000
234_136 87 2 1.000000
234_136 87 3 1.000000
234_136 87 4 1.000000
234_136 87 5 1.000000
234_136 87 6 1.000000
234_136 87 7 1.000000
234_136 87 8 1.000000
234_136 87 9 1.000000
234_136 87 10 1.000000
234_136 87 11 1.000000
234_136 87 12 1.000000
234_136 87 13 1.000000
234_136 87 14 1.000000
234_136 87 15 1.000000
234_136 87 16 1.000000
234_136 87 17 1.000000
234_136 87 18 1.000000
234_136 87 19 1.000000
234_136 87 20 1.000000
234_136 87 21 1.000000
234_136 87 22 1.000000
234_136 87 23 1.000000
234_136 87 24 1.000000
234_136 87 25 1.000000
234_136 87 26 1.000000
234_136 87 27 1.000000
234_136 87 28 1.000000
234_136 87 29 1.000000
234_136 87 30 1.000000
234_136 87 31 1.000000
234_136 87 32 1.000000
234_136 87 33 1.000000
234_136 87 34 1.000000
234_136 87 35 1.000000
234_136 87 36 1.000000
234_136 87 37 1.000000
234_136 87 38 1.000000
234_136 87 39 1.000000
234_136 87 40 1.000000
234_136 87 41 1.000000
234_136 87 42 1.000000
234_136 87 43 1.000000
234_136 87 44 1.000000
234_136 87 45 1.000000
234_136 87 46 1.000000
234_136 87 47 1.000000
234_136 87 48 1.000000
234_136 87 49 1.000000
234_136 87 50 1.000000
234_136 87 51 1.000000
234_136 87 52 1.000000
234_136 87 53 1.000000
234_136 87 54 1.000000
234_136 87 55 1.000000
234_136 87 56 1.000000
234_136 87 57 1.000000
234_136 87 58 1.000000
234_136 87 59 1.000000
234_136 87 60 1.000000
234_136 88 0 1.000000
234_136 88 1 1.000000
234_136 88 2 1.000000
234_136 88 3 1.000000
234_136 88 4 1.000000
234_136 88 5 1.000000
234_136 88 6 1.000000
234_136 88 7 1.000000
234_136 88 8 1.000000
234_136 88 9 1.000000
234_136 88 10 1.000000
234_136 88 11 1.000000
234_136 88 12 1.000000
234_136 88 13 1.000000
234_136 88 14 1.000000
234_136 88 15 1.000000
234_136 88 16 1.000000
234_136 88 17 1.000000
234_136 88 18 1.000000
234_136 88 19 1.000000
234_136 88 20 1.000000
234_136 88 21 1.000000
234_136 88 22 1.000000
234_136 88 23 1.000000
234_136 88 24 1.000000
234_136 88 25 1.000000
234_136 88 26 1.000000
234_136 88 27 1.000000
234_136 88 28 1.000000
234_136 88 29 1.000000
234_136 88 30 1.000000
234_136 88 31 1.000000
234_136 88 32 1.000000
234_136 88 33 1.000000
234_136 88 34 1.000000
234_136 88 35 1.000000
234_136 88 36 1.000000
234_136 88 37 1.000000
234_136 88 38 1.000000
234_136 88 39 1.000000
234_136 88 40 1.000000
234_136 88 41 1.000000
234_136 88 42 1.000000
234_136 88 43 1.000000
234_136 88 44 1.000000
234_136 88 45 1.000000
234_136 88 46 1.000000
234_136 88 47 1.000000
234_136 88 48 1.000000
234_136 88 49 1.000000
234_136 88 50 1.000000
234_136 88 51 1.000000
234_136 88 52 1.000000
234_136 88 53 1.000000
234_136 88 54 1.000000
234_136 88 55 1.000000
234_136 88 56 1.000000
234_136 88 57 1.000000
234_136 88 58 1.000000
234_136 88 59 1.000000
234_136 88 60 1.000000
234_136 89 0 1.000000
234_136 89 1 1.000000
234_136 89 2 1.000000
234_136 89 3 1.000000
234_136 89 4 1.000000
234_136 89 5 1.000000
234_136 89 6 1.000000
234_136 89 7 1.000000
234_136 89 8 1.000000
234_136 89 9 1.000000
234_136 89 10 1.000000
234_136 89 11 1.000000
234_136 89 12 1.000000
234_136 89 13 1.000000
234_136 89 14 1.000000
234_136 89 15 1.000000
234_136 89 16 1.000000
234_136 89 17 1.000000
234_136 89 18 1.000000
234_136 89 19 1.000000
234_136 89 20 1.000000
234_136 89 21 1.000000
234_136 89 22 1.000000
234_136 89 23 1.000000
234_136 89 24 1.000000
234_136 89 25 1.000000
234_136 89 26 1.000000
234_136 89 27 1.000000
234_136 89 28 1.000000
234_136 89 29 1.000000
234_136 89 30 1.000000
234_136 89 31 1.000000
234_136 89 32 1.000000
234_136 89 33 1.000000
234_136 89 34 1.000000
234_136 89 35 1.000000
234_136 89 36 1.000000
234_136 89 37 1.000000
234_136 89 38 1.000000
234_136 89 39 1.000000
234_136 89 40 1.000000
234_136 89 41 1.000000
234_136 89 42 1.000000
234_136 89 43 1.000000
234_136 89 44 1.000000
234_136 89 45 1.000000
234_136 89 46 1.000000
234_136 89 47 1.000000
234_136 89 48 1.000000
234_136 89 49 1.000000
234_136 89 50 1.000000
234_136 89 51 1.000000
234_136 89 52 1.000000
234_136 89 53 1.000000
234_136 89 54 1.000000
234_136 89 55 1.000000
234_136 89 56 1.000000
234_136 89 57 1.000000
234_136 89 58 1.000000
234_136 89 59 1.000000
234_136 89 60 1.000000
234_136 90 0 1.000000
234_136 90 1 1.000000
234_136 90 2 1.000000
234_136 90 3 1.000000
234_136 90 4 1.000000
234_136 90 5 1.000000
234_136 90 6 1.000000
234_136 90 7 1.000000
234_136 90 8 1.000000
234_136 90 9 1.000000
234_136 90 10 1.000000
234_136 90 11 1.000000
234_136 90 12 1.000000
234_136 90 13 1.000000
234_136 90 14 1.000000
234_136 90 15 1.000000
234_136 90 16 1.000000
234_136 90 17 1.000000
234_136 90 18 1.000000
234_136 90 19 1.000000
234_136 90 20 1.000000
234_136 90 21 1.000000
234_136 90 22 1.000000
234_136 90 23 1.000000
234_136 90 24 1.000000
234_136 90 25 1.000000
234_136 90 26 1.000000
234_136 90 27 1.000000
234_136 90 28 1.000000
234_136 90 29 1.000000
234_136 90 30 1.000000
234_136 90 31 1.000000
234_136 90 32 1.000000
234_136 90 33 1.000000
234_136 90 34 1.000000
234_136 90 35 1.000000
234_136 90 36 1.000000
234_136 90 37 1.000000
234_136 90 38 1.000000
234_136 90 39 1.000000
234_136 90 40 1.000000
234_136 90 41 1.000000
234_136 90 42 1.000000
234_136 90 43 1.000000
234_136 90 44 1.000000
234_136 90 45 1.000000
234_136 90 46 1.000000
234_136 90 47 1.000000
234_136 90 48 1.000000
234_136 90 49 1.000000
234_136 90 50 1.000000
234_136 90 51 1.000000
234_136 90 52 1.000000
234_136 90 53 1.000000
234_136 90 54 1.000000
234_136 90 55 1.000000
234_136 90 56 1.000000
234_136 90 57 1.000000
234_136 90 58 1.000000
234_136 90 59 1.000000
234_136 90 60 1.000000
234_136 91 0 1.000000
234_136 91 1 1.000000
234_136 91 2 1.000000
234_136 91 3 1.000000
234_136 91 4 1.000000
234_136 91 5 1.000000
234_136 91 6 1.000000
234_136 91 7 1.000000
234_136 91 8 1.000000
234_136 91 9 1.000000
234_136 91 10 1.000000
234_136 91 11 1.000000
234_136 91 12 1.000000
234_136 91 13 1.000000
234_136 91 14 1.000000
234_136 91 15 1.000000
234_136 91 16 1.000000
234_136 91 17 1.000000
234_136 91 18 1.000000
234_136 91 19 1.000000
234_136 91 20 1.000000
234_136 91 21 1.000000
234_136 91 22 1.000000
234_136 91 23 1.000000
234_136 91 24 1.000000
234_136 91 25 1.000000
234_136 91 26 1.000000
234_136 91 27 1.000000
234_136 91 28 1.000000
234_136 91 29 1.000000
234_136 91 30 1.000000
234_136 91 31 1.000000
234_136 91 32 1.000000
234_136 91 33 1.000000
234_136 91 34 1.000000
234_136 91 35 1.000000
234_136 91 36 1.000000
234_136 91 37 1.000000
234_136 91 38 1.000000
234_136 91 39 1.000000
234_136 91 40 1.000000
234_136 91 41 1.000000
234_136 91 42 1.000000
234_136 91 43 1.000000
234_136 91 44 1.000000
234_136 91 45 1.000000
234_136 91 46 1.000000
234_136 91 47 1.000000
234_136 91 48 1.000000
234_136 91 49 1.000000
234_136 91 50 1.000000
234_136 91 51 1.000000
234_136 91 52 1.000000
234_136 91 53 1.000000
234_136 91 54 1.000000
234_136 91 55 1.000000
234_136 91 56 1.000000
234_136 91 57 1.000000
234_136 91 58 1.000000
234_136 91 59 1.000000
234_136 91 60 1.000000
796_0 0 0 1.000000
796_0 0 1 1.000000
796_0 0 2 1.000000
796_0 0 3 1.000000
796_0 0 4 1.000000
796_0 0 5 1.000000
796_0 0 6 1.000000
796_0 0 7 1.000000
796_0 0 8 1.000000
796_0 0 9 1.000000
796_0 0 10 1.000000
796_0 0 11 1.000000
796_0 0 12 1.000000
796_0 0 13 1.000000
796_0 0 14 1.000000
796_0 0 15 1.000000
796_0 0 16 1.000000
796_0 0 17 1.000000
796_0 0 18 1.000000
796_0 0 19 1.000000
796_0 0 20 1.000000
796_0 0 21 1.000000
796_0 0 22 1.000000
796_0 0 23 1.000000
796_0 0 24 1.000000
796_0 0 25 1.000000
796_0 0 26 1.000000
796_0 0 27 1.000000
796_0 0 28 1.000000
796_0 0 29 1.000000
796_0 0 30 1.000000
796_0 0 31 1.000000
796_0 0 32 1.000000
796_0 0 33 1.000000
796_0 0 34 1.000000
796_0 0 35 1.000000
796_0 0 36 1.000000
796_0 0 37 1.000000
796_0 0 38 1.000000
796_0 0 39 1.000000
796_0 0 40 1.000000
796_0 0 41 1.000000
796_0 0 42 1.000000
796_0 0 43 1.000000
796_0 0 44 1.000000
796_0 0 45 1.000000
796_0 0 46 1.000000
796_0 0 47 1.000000
796_0 0 48 1.000000
796_0 0 49 1.000000
796_0 0 50 1.000000
796_0 0 51 1.000000
796_0 0 52 1.000000
796_0 0 53 1.000000
796_0 0 54 1.000000
796_0 0 55 1.000000
796_0 0 56 1.000000
796_0 0 57 1.000000
796_0 0 58 1.000000
796_0 0 59 1.000000
796_0 0 60 1.000000
796_0 1 0 1.000000
796_0 1 1 1.000000
796_0 1 2 1.000000
796_0 1 3 1.000000
796_0 1 4 1.000000
796_0 1 5 1.000000
796_0 1 6 1.000000
796_0 1 7 1.000000
796_0 1 8 1.000000
796_0 1 9 1.000000
796_0 1 10 1.000000
796_0 1 11 1.000000
796_0 1 12 1.000000
796_0 1 13 1.000000
796_0 1 14 1.000000
796_0 1 15 1.000000
796_0 1 16 1.000000
796_0 1 17 1.000000
796_0 1 18 1.000000
796_0 1 19 1.000000
796_0 1 20 1.000000
796_0 1 21 1.000000
796_0 1 22 1.000000
796_0 1 23 1.000000
796_0 1 24 1.000000
796_0 1 25 1.000000
796_0 1 26 1.000000
796_0 1 27 1.000000
796_0 1 28 1.000000
796_0 1 29 1.000000
796_0 1 30 1.000000
796_0 1 31 1.000000
796_0 1 32 1.000000
796_0 1 33 1.000000
796_0 1 34 1.000000
796_0 1 35 1.000000
796_0 1 36 1.000000
796_0 1 37 1.000000
796_0 1 38 1.000000
796_0 1 39 1.000000
796_0 1 40 1.000000
796_0 1 41 1.000000
796_0 1 42 1.000000
796_0 1 43 1.000000
796_0 1 44 1.000000
796_0 1 45 1.000000
796_0 1 46 1.000000
796_0 1 47 1.000000
796_0 1 48 1.000000
796_0 1 49 1.000000
796_0 1 50 1.000000
796_0 1 51 1.000000
796_0 1 52 1.000000
796_0 1 53 1.000000
796_0 1 54 1.000000
796_0 1 55 1.000000
796_0 1 56 1.000000
796_0 1 57 1.000000
796_0 1 58 1.000000
796_0 1 59 1.000000
796_0 1 60 1.000000
605_0 0 0 1.000000
605_0 0 1 1.000000
605_0 0 2 1.000000
605_0 0 3 1.000000
605_0 0 4 1.000000
605_0 0 5 1.000000
605_0 0 6 1.000000
605_0 0 7 1.000000
605_0 0 8 1.000000
605_0 0 9 1.000000
605_0 0 10 1.000000
605_0 0 11 1.000000
605_0 0 12 1.000000
605_0 0 13 1.000000
605_0 0 14 1.000000
605_0 0 15 1.000000
605_0 0 16 1.000000
605_0 0 17 1.000000
605_0 0 18 1.000000
605_0 0 19 1.000000
605_0 0 20 1.000000
605_0 0 21 1.000000
605_0 0 22 1.000000
605_0 0 23 1.000000
605_0 0 24 1.000000
605_0 0 25 1.000000
605_0 0 26 1.000000
605_0 0 27 1.000000
605_0 0 28 1.000000
605_0 0 29 1.000000
605_0 0 30 1.000000
605_0 0 31 1.000000
605_0 0 32 1.000000
605_0 0 33 1.000000
605_0 0 34 1.000000
605_0 0 35 1.000000
605_0 0 36 1.000000
605_0 0 37 1.000000
605_0 0 38 1.000000
605_0 0 39 1.000000
605_0 0 40 1.000000
605_0 0 41 1.000000
605_0 0 42 1.000000
605_0 0 43 1.000000
605_0 0 44 1.000000
605_0 0 45 1.000000
605_0 0 46 1.000000
605_0 0 47 1.000000
605_0 0 48 1.000000
605_0 0 49 1.000000
605_0 0 50 1.000000
605_0 0 51 1.000000
605_0 0 52 1.000000
605_0 0 53 1.000000
605_0 0 54 1.000000
605_0 0 55 1.000000
605_0 0 56 1.000000
605_0 0 57 1.000000
605_0 0 58 1.000000
605_0 0 59 1.000000
605_0 0 60 1.000000
605_0 1 0 1.000000
605_0 1 1 1.000000
605_0 1 2 1.000000
605_0 1 3 1.000000
605_0 1 4 1.000000
605_0 1 5 1.000000
605_0 1 6 1.000000
605_0 1 7 1.000000
605_0 1 8 1.000000
605_0 1 9 1.000000
605_0 1 10 1.000000
605_0 1 11 1.000000
605_0 1 12 1.000000
605_0 1 13 1.000000
605_0 1 14 1.000000
605_0 1 15 1.000000
605_0 1 16 1.000000
605_0 1 17 1.000000
605_0 1 18 1.000000
605_0 1 19 1.000000
605_0 1 20 1.000000
605_0 1 21 1.000000
605_0 1 22 1.000000
605_0 1 23 1.000000
605_0 1 24 1.000000
605_0 1 25 1.000000
605_0 1 26 1.000000
605_0 1 27 1.000000
605_0 1 28 1.000000
605_0 1 29 1.000000
605_0 1 30 1.000000
605_0 1 31 1.000000
605_0 1 32 1.000000
605_0 1 33 1.000000
605_0 1 34 1.000000
605_0 1 35 1.000000
605_0 1 36 1.000000
605_0 1 37 1.000000
605_0 1 38 1.000000
605_0 1 39 1.000000
605_0 1 40 1.000000
605_0 1 41 1.000000
605_0 1 42 1.000000
605_0 1 43 1.000000
605_0 1 44 1.000000
605_0 1 45 1.000000
605_0 1 46 1.000000
605_0 1 47 1.000000
605_0 1 48 1.000000
605_0 1 49 1.000000
605_0 1 50 1.000000
605_0 1 51 1.000000
605_0 1 52 1.000000
605_0 1 53 1.000000
605_0 1 54 1.000000
605_0 1 55 1.000000
605_0 1 56 1.000000
605_0 1 57 1.000000
605_0 1 58 1.000000
605_0 1 59 1.000000
605_0 1 60 1.000000
605_0 2 0 1.000000
605_0 2 1 1.000000
605_0 2 2 1.000000
605_0 2 3 1.000000
605_0 2 4 1.000000
605_0 2 5 1.000000
605_0 2 6 1.000000
605_0 2 7 1.000000
605_0 2 8 1.000000
605_0 2 9 1.000000
605_0 2 10 1.000000
605_0 2 11 1.000000
605_0 2 12 1.000000
605_0 2 13 1.000000
605_0 2 14 1.000000
605_0 2 15 1.000000
605_0 2 16 1.000000
605_0 2 17 1.000000
605_0 2 18 1.000000
605_0 2 19 1.000000
605_0 2 20 1.000000
605_0 2 21 1.000000
605_0 2 22 1.000000
605_0 2 23 1.000000
605_0 2 24 1.000000
605_0 2 25 1.000000
605_0 2 26 1.000000
605_0 2 27 1.000000
605_0 2 28 1.000000
605_0 2 29 1.000000
605_0 2 30 1.000000
605_0 2 31 1.000000
605_0 2 32 1.000000
605_0 2 33 1.000000
605_0 2 34 1.000000
605_0 2 35 1.000000
605_0 2 36 1.000000
605_0 2 37 1.000000
605_0 2 38 1.000000
605_0 2 39 1.000000
605_0 2 40 1.000000
605_0 2 41 1.000000
605_0 2 42 1.000000
605_0 2 43 1.000000
605_0 2 44 1.000000
605_0 2 45 1.000000
605_0 2 46 1.000000
605_0 2 47 1.000000
605_0 2 48 1.000000
605_0 2 49 1.000000
605_0 2 50 1.000000
605_0 2 51 1.000000
605_0 2 52 1.000000
605_0 2 53 1.000000
605_0 2 54 1.000000
605_0 2 55 1.000000
605_0 2 56 1.000000
605_0 2 57 1.000000
605_0 2 58 1.000000
605_0 2 59 1.000000
605_0 2 60 1.000000
605_0 3 0 1.000000
605_0 3 1 1.000000
605_0 3 2 1.000000
605_0 3 3 1.000000
605_0 3 4 1.000000
605_0 3 5 1.000000
605_0 3 6 1.000000
605_0 3 7 1.000000
605_0 3 8 1.000000
605_0 3 9 1.000000
605_0 3 10 1.000000
605_0 3 11 1.000000
605_0 3 12 1.000000
605_0 3 13 1.000000
605_0 3 14 1.000000
605_0 3 15 1.000000
605_0 3 16 1.000000
605_0 3 17 1.000000
605_0 3 18 1.000000
605_0 3 19 1.000000
605_0 3 20 1.000000
605_0 3 21 1.000000
605_0 3 22 1.000000
605_0 3 23 1.000000
605_0 3 24 1.000000
605_0 3 25 1.000000
605_0 3 26 1.000000
605_0 3 27 1.000000
605_0 3 28 1.000000
605_0 3 29 1.000000
605_0 3 30 1.000000
605_0 3 31 1.000000
605_0 3 32 1.000000
605_0 3 33 1.000000
605_0 3 34 1.000000
605_0 3 35 1.000000
605_0 3 36 1.000000
605_0 3 37 1.000000
605_0 3 38 1.000000
605_0 3 39 1.000000
605_0 3 40 1.000000
605_0 3 41 1.000000
605_0 3 42 1.000000
605_0 3 43 1.000000
605_0 3 44 1.000000
605_0 3 45 1.000000
605_0 3 46 1.000000
605_0 3 47 1.000000
605_0 3 48 1.000000
605_0 3 49 1.000000
605_0 3 50 1.000000
605_0 3 51 1.000000
605_0 3 52 1.000000
605_0 3 53 1.000000
605_0 3 54 1.000000
605_0 3 55 1.000000
605_0 3 56 1.000000
605_0 3 57 1.000000
605_0 3 58 1.000000
605_0 3 59 1.000000
605_0 3 60 1.000000
605_0 4 0 1.000000
605_0 4 1 1.000000
605_0 4 2 1.000000
605_0 4 3 1.000000
605_0 4 4 1.000000
605_0 4 5 1.000000
605_0 4 6 1.000000
605_0 4 7 1.000000
605_0 4 8 1.000000
605_0 4 9 1.000000
605_0 4 10 1.000000
605_0 4 11 1.000000
605_0 4 12 1.000000
605_0 4 13 1.000000
605_0 4 14 1.000000
605_0 4 15 1.000000
605_0 4 16 1.000000
605_0 4 17 1.000000
605_0 4 18 1.000000
605_0 4 19 1.000000
605_0 4 20 1.000000
605_0 4 21 1.000000
605_0 4 22 1.000000
605_0 4 23 1.000000
605_0 4 24 1.000000
605_0 4 25 1.000000
605_0 4 26 1.000000
605_0 4 27 1.000000
605_0 4 28 1.000000
605_0 4 29 1.000000
605_0 4 30 1.000000
605_0 4 31 1.000000
605_0 4 32 1.000000
605_0 4 33 1.000000
605_0 4 34 1.000000
605_0 4 35 1.000000
605_0 4 36 1.000000
605_0 4 37 1.000000
605_0 4 38 1.000000
605_0 4 39 1.000000
605_0 4 40 1.000000
605_0 4 41 1.000000
605_0 4 42 1.000000
605_0 4 43 1.000000
605_0 4 44 1.000000
605_0 4 45 1.000000
605_0 4 46 1.000000
605_0 4 47 1.000000
605_0 4 48 1.000000
605_0 4 49 1.000000
605_0 4 50 1.000000
605_0 4 51 1.000000
605_0 4 52 1.000000
605_0 4 53 1.000000
605_0 4 54 1.000000
605_0 4 55 1.000000
605_0 4 56 1.000000
605_0 4 57 1.000000
605_0 4 58 1.000000
605_0 4 59 1.000000
605_0 4 60 1.000000
849_0 0 0 1.000000
849_0 0 1 1.000000
849_0 0 2 1.000000
849_0 0 3 1.000000
849_0 0 4 1.000000
849_0 0 5 1.000000
849_0 0 6 1.000000
849_0 0 7 1.000000
849_0 0 8 1.000000
849_0 0 9 1.000000
849_0 0 10 1.000000
849_0 0 11 1.000000
849_0 0 12 1.000000
849_0 0 13 1.000000
849_0 0 14 1.000000
849_0 0 15 1.000000
849_0 0 16 1.000000
849_0 0 17 1.000000
849_0 0 18 1.000000
849_0 0 19 1.000000
849_0 0 20 1.000000
849_0 0 21 1.000000
849_0 0 22 1.000000
849_0 0 23 1.000000
849_0 0 24 1.000000
849_0 0 25 1.000000
849_0 0 26 1.000000
849_0 0 27 1.000000
849_0 0 28 1.000000
849_0 0 29 1.000000
849_0 0 30 1.000000
849_0 0 31 1.000000
849_0 0 32 1.000000
849_0 0 33 1.000000
849_0 0 34 1.000000
849_0 0 35 1.000000
849_0 0 36 1.000000
849_0 0 37 1.000000
849_0 0 38 1.000000
849_0 0 39 1.000000
849_0 0 40 1.000000
849_0 0 41 1.000000
849_0 0 42 1.000000
849_0 0 43 1.000000
849_0 0 44 1.000000
849_0 0 45 1.000000
849_0 0 46 1.000000
849_0 0 47 1.000000
849_0 0 48 1.000000
849_0 0 49 1.000000
849_0 0 50 1.000000
849_0 0 51 1.000000
849_0 0 52 1.000000
849_0 0 53 1.000000
849_0 0 54 1.000000
849_0 0 55 1.000000
849_0 0 56 1.000000
849_0 0 57 1.000000
849_0 0 58 1.000000
849_0 0 59 1.000000
849_0 0 60 1.000000
849_0 1 0 1.000000
849_0 1 1 1.000000
849_0 1 2 1.000000
849_0 1 3 1.000000
849_0 1 4 1.000000
849_0 1 5 1.000000
849_0 1 6 1.000000
849_0 1 7 1.000000
849_0 1 8 1.000000
849_0 1 9 1.000000
849_0 1 10 1.000000
849_0 1 11 1.000000
849_0 1 12 1.000000
849_0 1 13 1.000000
849_0 1 14 1.000000
849_0 1 15 1.000000
849_0 1 16 1.000000
849_0 1 17 1.000000
849_0 1 18 1.000000
849_0 1 19 1.000000
849_0 1 20 1.000000
849_0 1 21 1.000000
849_0 1 22 1.000000
849_0 1 23 1.000000
849_0 1 24 1.000000
849_0 1 25 1.000000
849_0 1 26 1.000000
849_0 1 27 1.000000
849_0 1 28 1.000000
849_0 1 29 1.000000
849_0 1 30 1.000000
849_0 1 31 1.000000
849_0 1 32 1.000000
849_0 1 33 1.000000
849_0 1 34 1.000000
849_0 1 35 1.000000
849_0 1 36 1.000000
849_0 1 37 1.000000
849_0 1 38 1.000000
849_0 1 39 1.000000
849_0 1 40 1.000000
849_0 1 41 1.000000
849_0 1 42 1.000000
849_0 1 43 1.000000
849_0 1 44 1.000000
849_0 1 45 1.000000
849_0 1 46 1.000000
849_0 1 47 1.000000
849_0 1 48 1.000000
849_0 1 49 1.000000
849_0 1 50 1.000000
849_0 1 51 1.000000
849_0 1 52 1.000000
849_0 1 53 1.000000
849_0 1 54 1.000000
849_0 1 55 1.000000
849_0 1 56 1.000000
849_0 1 57 1.000000
849_0 1 58 1.000000
849_0 1 59 1.000000
849_0 1 60 1.000000
849_0 2 0 1.000000
849_0 2 1 1.000000
849_0 2 2 1.000000
849_0 2 3 1.000000
849_0 2 4 1.000000
849_0 2 5 1.000000
849_0 2 6 1.000000
849_0 2 7 1.000000
849_0 2 8 1.000000
849_0 2 9 1.000000
849_0 2 10 1.000000
849_0 2 11 1.000000
849_0 2 12 1.000000
849_0 2 13 1.000000
849_0 2 14 1.000000
849_0 2 15 1.000000
849_0 2 16 1.000000
849_0 2 17 1.000000
849_0 2 18 1.000000
849_0 2 19 1.000000
849_0 2 20 1.000000
849_0 2 21 1.000000
849_0 2 22 1.000000
849_0 2 23 1.000000
849_0 2 24 1.000000
849_0 2 25 1.000000
849_0 2 26 1.000000
849_0 2 27 1.000000
849_0 2 28 1.000000
849_0 2 29 1.000000
849_0 2 30 1.000000
849_0 2 31 1.000000
849_0 2 32 1.000000
849_0 2 33 1.000000
849_0 2 34 1.000000
849_0 2 35 1.000000
849_0 2 36 1.000000
849_0 2 37 1.000000
849_0 2 38 1.000000
849_0 2 39 1.000000
849_0 2 40 1.000000
849_0 2 41 1.000000
849_0 2 42 1.000000
849_0 2 43 1.000000
849_0 2 44 1.000000
849_0 2 45 1.000000
849_0 2 46 1.000000
849_0 2 47 1.000000
849_0 2 48 1.000000
849_0 2 49 1.000000
849_0 2 50 1.000000
849_0 2 51 1.000000
849_0 2 52 1.000000
849_0 2 53 1.000000
849_0 2 54 1.000000
849_0 2 55 1.000000
849_0 2 56 1.000000
849_0 2 57 1.000000
849_0 2 58 1.000000
849_0 2 59 1.000000
849_0 2 60 1.000000
849_0 3 0 1.000000
849_0 3 1 1.000000
849_0 3 2 1.000000
849_0 3 3 1.000000
849_0 3 4 1.000000
849_0 3 5 1.000000
849_0 3 6 1.000000
849_0 3 7 1.000000
849_0 3 8 1.000000
849_0 3 9 1.000000
849_0 3 10 1.000000
849_0 3 11 1.000000
849_0 3 12 1.000000
849_0 3 13 1.000000
849_0 3 14 1.000000
849_0 3 15 1.000000
849_0 3 16 1.000000
849_0 3 17 1.000000
849_0 3 18 1.000000
849_0 3 19 1.000000
849_0 3 20 1.000000
849_0 3 21 1.000000
849_0 3 22 1.000000
849_0 3 23 1.000000
849_0 3 24 1.000000
849_0 3 25 1.000000
849_0 3 26 1.000000
849_0 3 27 1.000000
849_0 3 28 1.000000
849_0 3 29 1.000000
849_0 3 30 1.000000
849_0 3 31 1.000000
849_0 3 32 1.000000
849_0 3 33 1.000000
849_0 3 34 1.000000
849_0 3 35 1.000000
849_0 3 36 1.000000
849_0 3 37 1.000000
849_0 3 38 1.000000
849_0 3 39 1.000000
849_0 3 40 1.000000
849_0 3 41 1.000000
849_0 3 42 1.000000
849_0 3 43 1.000000
849_0 3 44 1.000000
849_0 3 45 1.000000
849_0 3 46 1.000000
849_0 3 47 1.000000
849_0 3 48 1.000000
849_0 3 49 1.000000
849_0 3 50 1.000000
849_0 3 51 1.000000
849_0 3 52 1.000000
849_0 3 53 1.000000
849_0 3 54 1.000000
849_0 3 55 1.000000
849_0 3 56 1.000000
849_0 3 57 1.000000
849_0 3 58 1.000000
849_0 3 59 1.000000
849_0 3 60 1.000000
849_0 4 0 1.000000
849_0 4 1 1.000000
849_0 4 2 1.000000
849_0 4 3 1.000000
849_0 4 4 1.000000
849_0 4 5 1.000000
849_0 4 6 1.000000
849_0 4 7 1.000000
849_0 4 8 1.000000
849_0 4 9 1.000000
849_0 4 10 1.000000
849_0 4 11 1.000000
849_0 4 12 1.000000
849_0 4 13 1.000000
849_0 4 14 1.000000
849_0 4 15 1.000000
849_0 4 16 1.000000
849_0 4 17 1.000000
849_0 4 18 1.000000
849_0 4 19 1.000000
849_0 4 20 1.000000
849_0 4 21 1.000000
849_0 4 22 1.000000
849_0 4 23 1.000000
849_0 4 24 1.000000
849_0 4 25 1.000000
849_0 4 26 1.000000
849_0 4 27 1.000000
849_0 4 28 1.000000
849_0 4 29 1.000000
849_0 4 30 1.000000
849_0 4 31 1.000000
849_0 4 32 1.000000
849_0 4 33 1.000000
849_0 4 34 1.000000
849_0 4 35 1.000000
849_0 4 36 1.000000
849_0 4 37 1.000000
849_0 4 38 1.000000
849_0 4 39 1.000000
849_0 4 40 1.000000
849_0 4 41 1.000000
849_0 4 42 1.000000
849_0 4 43 1.000000
849_0 4 44 1.000000
849_0 4 45 1.000000
849_0 4 46 1.000000
849_0 4 47 1.000000
849_0 4 48 1.000000
849_0 4 49 1.000000
849_0 4 50 1.000000
849_0 4 51 1.000000
849_0 4 52 1.000000
849_0 4 53 1.000000
849_0 4 54 1.000000
849_0 4 55 1.000000
849_0 4 56 1.000000
849_0 4 57 1.000000
849_0 4 58 1.000000
849_0 4 59 1.000000
849_0 4 60 1.000000
112_154 72 0 0.000000
112_154 72 1 0.000000
112_154 72 2 0.000000
112_154 72 3 0.000000
112_154 72 4 0.000000
112_154 72 5 0.000000
112_154 72 6 0.000000
112_154 72 7 0.000000
112_154 72 8 0.000000
112_154 72 9 1.000000
112_154 72 10 0.000000
112_154 72 11 0.000000
112_154 72 12 0.000000
112_154 72 13 0.000000
112_154 72 14 0.000000
112_154 72 15 0.000000
112_154 72 16 0.000000
112_154 72 17 0.000000
112_154 72 18 0.000000
112_154 72 19 0.000000
112_154 72 20 0.000000
112_154 72 21 0.000000
112_154 72 22 1.000000
112_154 72 23 0.000000
112_154 72 24 0.000000
112_154 72 25 0.000000
112_154 72 26 0.000000
112_154 72 27 0.000000
112_154 72 28 0.000000
112_154 72 29 0.000000
112_154 72 30 0.000000
112_154 72 31 0.000000
112_154 72 32 0.000000
112_154 72 33 0.000000
112_154 72 34 0.000000
112_154 72 35 0.000000
112_154 72 36 0.000000
112_154 72 37 0.000000
112_154 72 38 1.000000
112_154 72 39 0.000000
112_154 72 40 0.000000
112_154 72 41 0.000000
112_154 72 42 0.000000
112_154 72 43 0.000000
112_154 72 44 0.000000
112_154 72 45 0.000000
112_154 72 46 0.000000
112_154 72 47 0.000000
112_154 72 48 0.000000
112_154 72 49 0.000000
112_154 72 50 0.000000
112_154 72 51 0.000000
112_154 72 52 0.000000
112_154 72 53 0.000000
112_154 72 54 1.000000
112_154 72 55 0.000000
112_154 72 56 0.000000
112_154 72 57 0.000000
112_154 72 58 0.000000
112_154 72 59 0.000000
112_154 72 60 0.000000
884_154 72 0 0.000000
884_154 72 1 0.000000
884_154 72 2 0.000000
884_154 72 3 0.000000
884_154 72 4 0.000000
884_154 72 5 0.000000
884_154 72 6 0.000000
884_154 72 7 0.000000
884_154 72 8 0.000000
884_154 72 9 1.000000
884_154 72 10 0.000000
884_154 72 11 0.000000
884_154 72 12 0.000000
884_154 72 13 0.000000
884_154 72 14 0.000000
884_154 72 15 0.000000
884_154 72 16 0.000000
884_154 72 17 0.000000
884_154 72 18 0.000000
884_154 72 19 0.000000
884_154 72 20 0.000000
884_154 72 21 0.000000
884_154 72 22 1.000000
884_154 72 23 0.000000
884_154 72 24 0.000000
884_154 72 25 0.000000
884_154 72 26 0.000000
884_154 72 27 0.000000
884_154 72 28 0.000000
884_154 72 29 0.000000
884_154 72 30 0.000000
884_154 72 31 0.000000
884_154 72 32 0.000000
884_154 72 33 0.000000
884_154 72 34 0.000000
884_154 72 35 0.000000
884_154 72 36 0.000000
884_154 72 37 0.000000
884_154 72 38 1.000000
884_154 72 39 0.000000
884_154 72 40 0.000000
884_154 72 41 0.000000
884_154 72 42 0.000000
884_154 72 43 0.000000
884_154 72 44 0.000000
884_154 72 45 0.000000
884_154 72 46 0.000000
884_154 72 47 0.000000
884_154 72 48 0.000000
884_154 72 49 0.000000
884_154 72 50 0.000000
884_154 72 51 0.000000
884_154 72 52 0.000000
884_154 72 53 0.000000
884_154 72 54 1.000000
884_154 72 55 0.000000
884_154 72 56 0.000000
884_154 72 57 0.000000
884_154 72 58 0.000000
884_154 72 59 0.000000
884_154 72 60 0.000000
540_171 75 0 0.000000
540_171 75 1 0.000000
540_171 75 2 0.000000
540_171 75 3 0.000000
540_171 75 4 0.000000
540_171 75 5 0.000000
540_171 75 6 0.000000
540_171 75 7 0.000000
540_171 75 8 0.000000
540_171 75 9 0.000000
540_171 75 10 0.000000
540_171 75 11 0.000000
540_171 75 12 1.000000
540_171 75 13 0.000000
540_171 75 14 0.000000
540_171 75 15 0.000000
540_171 75 16 0.000000
540_171 75 17 0.000000
540_171 75 18 0.000000
540_171 75 19 0.000000
540_171 75 20 0.000000
540_171 75 21 0.000000
540_171 75 22 0.000000
540_171 75 23 0.000000
540_171 75 24 0.000000
540_171 75 25 0.000000
540_171 75 26 0.000000
540_171 75 27 0.000000
540_171 75 28 1.000000
540_171 75 29 0.000000
540_171 75 30 0.000000
540_171 75 31 0.000000
540_171 75 32 0.000000
540_171 75 33 0.000000
540_171 75 34 0.000000
540_171 75 35 0.000000
540_171 75 36 0.000000
540_171 75 37 0.000000
540_171 75 38 0.000000
540_171 75 39 0.000000
540_171 75 40 0.000000
540_171 75 41 0.000000
540_171 75 42 0.000000
540_171 75 43 0.000000
540_171 75 44 1.000000
540_171 75 45 0.000000
540_171 75 46 0.000000
540_171 75 47 0.000000
540_171 75 48 0.000000
540_171 75 49 0.000000
540_171 75 50 0.000000
540_171 75 51 0.000000
540_171 75 52 0.000000
540_171 75 53 0.000000
540_171 75 54 0.000000
540_171 75 55 0.000000
540_171 75 56 0.000000
540_171 75 57 0.000000
540_171 75 58 0.000000
540_171 75 59 0.000000
540_171 75 60 1.000000
930_171 75 0 0.000000
930_171 75 1 0.000000
930_171 75 2 0.000000
930_171 75 3 0.000000
930_171 75 4 0.000000
930_171 75 5 0.000000
930_171 75 6 0.000000
930_171 75 7 0.000000
930_171 75 8 0.000000
930_171 75 9 0.000000
930_171 75 10 0.000000
930_171 75 11 0.000000
930_171 75 12 1.000000
930_171 75 13 0.000000
930_171 75 14 0.000000
930_171 75 15 0.000000
930_171 75 16 0.000000
930_171 75 17 0.000000
930_171 75 18 0.000000
930_171 75 19 0.000000
930_171 75 20 0.000000
930_171 75 21 0.000000
930_171 75 22 0.000000
930_171 75 23 0.000000
930_171 75 24 0.000000
930_171 75 25 0.000000
930_171 75 26 0.000000
930_171 75 27 0.000000
930_171 75 28 1.000000
930_171 75 29 0.000000
930_171 75 30 0.000000
930_171 75 31 0.000000
930_171 75 32 0.000000
930_171 75 33 0.000000
930_171 75 34 0.000000
930_171 75 35 0.000000
930_171 75 36 0.000000
930_171 75 37 0.000000
930_171 75 38 0.000000
930_171 75 39 0.000000
930_171 75 40 0.000000
930_171 75 41 0.000000
930_171 75 42 0.000000
930_171 75 43 0.000000
930_171 75 44 1.000000
930_171 75 45 0.000000
930_171 75 46 0.000000
930_171 75 47 0.000000
930_171 75 48 0.000000
930_171 75 49 0.000000
930_171 75 50 0.000000
930_171 75 51 0.000000
930_171 75 52 0.000000
930_171 75 53 0.000000
930_171 75 54 0.000000
930_171 75 55 0.000000
930_171 75 56 0.000000
930_171 75 57 0.000000
930_171 75 58 0.000000
930_171 75 59 0.000000
930_171 75 60 1.000000
21_154 75 0 0.000000
21_154 75 1 0.000000
21_154 75 2 0.000000
21_154 75 3 0.000000
21_154 75 4 0.000000
21_154 75 5 0.000000
21_154 75 6 0.000000
21_154 75 7 0.000000
21_154 75 8 0.000000
21_154 75 9 0.000000
21_154 75 10 0.000000
21_154 75 11 0.000000
21_154 75 12 1.000000
21_154 75 13 0.000000
21_154 75 14 0.000000
21_154 75 15 0.000000
21_154 75 16 0.000000
21_154 75 17 0.000000
21_154 75 18 0.000000
21_154 75 19 0.000000
21_154 75 20 0.000000
21_154 75 21 0.000000
21_154 75 22 0.000000
21_154 75 23 0.000000
21_154 75 24 0.000000
21_154 75 25 0.000000
21_154 75 26 0.000000
21_154 75 27 0.000000
21_154 75 28 1.000000
21_154 75 29 0.000000
21_154 75 30 0.000000
21_154 75 31 0.000000
21_154 75 32 0.000000
21_154 75 33 0.000000
21_154 75 34 0.000000
21_154 75 35 0.000000
21_154 75 36 0.000000
21_154 75 37 0.000000
21_154 75 38 0.000000
21_154 75 39 0.000000
21_154 75 40 0.000000
21_154 75 41 0.000000
21_154 75 42 0.000000
21_154 75 43 0.000000
21_154 75 44 1.000000
21_154 75 45 0.000000
21_154 75 46 0.000000
21_154 75 47 0.000000
21_154 75 48 0.000000
21_154 75 49 0.000000
21_154 75 50 0.000000
21_154 75 51 0.000000
21_154 75 52 0.000000
21_154 75 53 0.000000
21_154 75 54 0.000000
21_154 75 55 0.000000
21_154 75 56 0.000000
21_154 75 57 0.000000
21_154 75 58 0.000000
21_154 75 59 0.000000
21_154 75 60 1.000000
102_177 75 0 0.000000
102_177 75 1 0.000000
102_177 75 2 0.000000
102_177 75 3 0.000000
102_177 75 4 0.000000
102_177 75 5 0.000000
102_177 75 6 0.000000
102_177 75 7 0.000000
102_177 75 8 0.000000
102_177 75 9 0.000000
102_177 75 10 0.000000
102_177 75 11 0.000000
102_177 75 12 1.000000
102_177 75 13 0.000000
102_177 75 14 0.000000
102_177 75 15 0.000000
102_177 75 16 0.000000
102_177 75 17 0.000000
102_177 75 18 0.000000
102_177 75 19 0.000000
102_177 75 20 0.000000
102_177 75 21 0.000000
102_177 75 22 0.000000
102_177 75 23 0.000000
102_177 75 24 0.000000
102_177 75 25 0.000000
102_177 75 26 0.000000
102_177 75 27 0.000000
102_177 75 28 1.000000
102_177 75 29 0.000000
102_177 75 30 0.000000
102_177 75 31 0.000000
102_177 75 32 0.000000
102_177 75 33 0.000000
102_177 75 34 0.000000
102_177 75 35 0.000000
102_177 75 36 0.000000
102_177 75 37 0.000000
102_177 75 38 0.000000
102_177 75 39 0.000000
102_177 75 40 0.000000
102_177 75 41 0.000000
102_177 75 42 0.000000
102_177 75 43 0.000000
102_177 75 44 1.000000
102_177 75 45 0.000000
102_177 75 46 0.000000
102_177 75 47 0.000000
102_177 75 48 0.000000
102_177 75 49 0.000000
102_177 75 50 0.000000
102_177 75 51 0.000000
102_177 75 52 0.000000
102_177 75 53 0.000000
102_177 75 54 0.000000
102_177 75 55 0.000000
102_177 75 56 0.000000
102_177 75 57 0.000000
102_177 75 58 0.000000
102_177 75 59 0.000000
102_177 75 60 1.000000
211_177 75 0 0.000000
211_177 75 1 0.000000
211_177 75 2 0.000000
211_177 75 3 0.000000
211_177 75 4 0.000000
211_177 75 5 0.000000
211_177 75 6 0.000000
211_177 75 7 0.000000
211_177 75 8 0.000000
211_177 75 9 0.000000
211_177 75 10 0.000000
211_177 75 11 0.000000
211_177 75 12 1.000000
211_177 75 13 0.000000
211_177 75 14 0.000000
211_177 75 15 0.000000
211_177 75 16 0.000000
211_177 75 17 0.000000
211_177 75 18 0.000000
211_177 75 19 0.000000
211_177 75 20 0.000000
211_177 75 21 0.000000
211_177 75 22 0.000000
211_177 75 23 0.000000
211_177 75 24 0.000000
211_177 75 25 0.000000
211_177 75 26 0.000000
211_177 75 27 0.000000
211_177 75 28 1.000000
211_177 75 29 0.000000
211_177 75 30 0.000000
211_177 75 31 0.000000
211_177 75 32 0.000000
211_177 75 33 0.000000
211_177 75 34 0.000000
211_177 75 35 0.000000
211_177 75 36 0.000000
211_177 75 37 0.000000
211_177 75 38 0.000000
211_177 75 39 0.000000
211_177 75 40 0.000000
211_177 75 41 0.000000
211_177 75 42 0.000000
211_177 75 43 0.000000
211_177 75 44 1.000000
211_177 75 45 0.000000
211_177 75 46 0.000000
211_177 75 47 0.000000
211_177 75 48 0.000000
211_177 75 49 0.000000
211_177 75 50 0.000000
211_177 75 51 0.000000
211_177 75 52 0.000000
211_177 75 53 0.000000
211_177 75 54 0.000000
211_177 75 55 0.000000
211_177 75 56 0.000000
211_177 75 57 0.000000
211_177 75 58 0.000000
211_177 75 59 0.000000
211_177 75 60 1.000000
52_148 72 0 0.000000
52_148 72 1 0.000000
52_148 72 2 0.000000
52_148 72 3 0.000000
52_148 72 4 0.000000
52_148 72 5 0.000000
52_148 72 6 0.000000
52_148 72 7 0.000000
52_148 72 8 0.000000
52_148 72 9 1.000000
52_148 72 10 0.000000
52_148 72 11 0.000000
52_148 72 12 0.000000
52_148 72 13 0.000000
52_148 72 14 0.000000
52_148 72 15 0.000000
52_148 72 16 0.000000
52_148 72 17 0.000000
52_148 72 18 0.000000
52_148 72 19 0.000000
52_148 72 20 0.000000
52_148 72 21 0.000000
52_148 72 22 1.000000
52_148 72 23 0.000000
52_148 72 24 0.000000
52_148 72 25 0.000000
52_148 72 26 0.000000
52_148 72 27 0.000000
52_148 72 28 0.000000
52_148 72 29 0.000000
52_148 72 30 0.000000
52_148 72 31 0.000000
52_148 72 32 0.000000
52_148 72 33 0.000000
52_148 72 34 0.000000
52_148 72 35 0.000000
52_148 72 36 0.000000
52_148 72 37 0.000000
52_148 72 38 1.000000
52_148 72 39 0.000000
52_148 72 40 0.000000
52_148 72 41 0.000000
52_148 72 42 0.000000
52_148 72 43 0.000000
52_148 72 44 0.000000
52_148 72 45 0.000000
52_148 72 46 0.000000
52_148 72 47 0.000000
52_148 72 48 0.000000
52_148 72 49 0.000000
52_148 72 50 0.000000
52_148 72 51 0.000000
52_148 72 52 0.000000
52_148 72 53 0.000000
52_148 72 54 1.000000
52_148 72 55 0.000000
52_148 72 56 0.000000
52_148 72 57 0.000000
52_148 72 58 0.000000
52_148 72 59 0.000000
52_148 72 60 0.000000
232_148 72 0 0.000000
232_148 72 1 0.000000
232_148 72 2 0.000000
232_148 72 3 0.000000
232_148 72 4 0.000000
232_148 72 5 0.000000
232_148 72 6 0.000000
232_148 72 7 0.000000
232_148 72 8 0.000000
232_148 72 9 1.000000
232_148 72 10 0.000000
232_148 72 11 0.000000
232_148 72 12 0.000000
232_148 72 13 0.000000
232_148 72 14 0.000000
232_148 72 15 0.000000
232_148 72 16 0.000000
232_148 72 17 0.000000
232_148 72 18 0.000000
232_148 72 19 0.000000
232_148 72 20 0.000000
232_148 72 21 0.000000
232_148 72 22 1.000000
232_148 72 23 0.000000
232_148 72 24 0.000000
232_148 72 25 0.000000
232_148 72 26 0.000000
232_148 72 27 0.000000
232_148 72 28 0.000000
232_148 72 29 0.000000
232_148 72 30 0.000000
232_148 72 31 0.000000
232_148 72 32 0.000000
232_148 72 33 0.000000
232_148 72 34 0.000000
232_148 72 35 0.000000
232_148 72 36 0.000000
232_148 72 37 0.000000
232_148 72 38 1.000000
232_148 72 39 0.000000
232_148 72 40 0.000000
232_148 72 41 0.000000
232_148 72 42 0.000000
232_148 72 43 0.000000
232_148 72 44 0.000000
232_148 72 45 0.000000
232_148 72 46 0.000000
232_148 72 47 0.000000
232_148 72 48 0.000000
232_148 72 49 0.000000
232_148 72 50 0.000000
232_148 72 51 0.000000
232_148 72 52 0.000000
232_148 72 53 0.000000
232_148 72 54 1.000000
232_148 72 55 0.000000
232_148 72 56 0.000000
232_148 72 57 0.000000
232_148 72 58 0.000000
232_148 72 59 0.000000
232_148 72 60 0.000000
117_154 72 0 0.000000
117_154 72 1 0.000000
117_154 72 2 0.000000
117_154 72 3 0.000000
117_154 72 4 0.000000
117_154 72 5 0.000000
117_154 72 6 0.000000
117_154 72 7 0.000000
117_154 72 8 0.000000
117_154 72 9 1.000000
117_154 72 10 0.000000
117_154 72 11 0.000000
117_154 72 12 0.000000
117_154 72 13 0.000000
117_154 72 14 0.000000
117_154 72 15 0.000000
117_154 72 16 0.000000
117_154 72 17 0.000000
117_154 72 18 0.000000
117_154 72 19 0.000000
117_154 72 20 0.000000
117_154 72 21 0.000000
117_154 72 22 1.000000
117_154 72 23 0.000000
117_154 72 24 0.000000
117_154 72 25 0.000000
117_154 72 26 0.000000
117_154 72 27 0.000000
117_154 72 28 0.000000
117_154 72 29 0.000000
117_154 72 30 0.000000
117_154 72 31 0.000000
117_154 72 32 0.000000
117_154 72 33 0.000000
117_154 72 34 0.000000
117_154 72 35 0.000000
117_154 72 36 0.000000
117_154 72 37 0.000000
117_154 72 38 1.000000
117_154 72 39 0.000000
117_154 72 40 0.000000
117_154 72 41 0.000000
117_154 72 42 0.000000
117_154 72 43 0.000000
117_154 72 44 0.000000
117_154 72 45 0.000000
117_154 72 46 0.000000
117_154 72 47 0.000000
117_154 72 48 0.000000
117_154 72 49 0.000000
117_154 72 50 0.000000
117_154 72 51 0.000000
117_154 72 52 0.000000
117_154 72 53 0.000000
117_154 72 54 1.000000
117_154 72 55 0.000000
117_154 72 56 0.000000
117_154 72 57 0.000000
117_154 72 58 0.000000
117_154 72 59 0.000000
117_154 72 60 0.000000
879_154 72 0 0.000000
879_154 72 1 0.000000
879_154 72 2 0.000000
879_154 72 3 0.000000
879_154 72 4 0.000000
879_154 72 5 0.000000
879_154 72 6 0.000000
879_154 72 7 0.000000
879_154 72 8 0.000000
879_154 72 9 1.000000
879_154 72 10 0.000000
879_154 72 11 0.000000
879_154 72 12 0.000000
879_154 72 13 0.000000
879_154 72 14 0.000000
879_154 72 15 0.000000
879_154 72 16 0.000000
879_154 72 17 0.000000
879_154 72 18 0.000000
879_154 72 19 0.000000
879_154 72 20 0.000000
879_154 72 21 0.000000
879_154 72 22 1.000000
879_154 72 23 0.000000
879_154 72 24 0.000000
879_154 72 25 0.000000
879_154 72 26 0.000000
879_154 72 27 0.000000
879_154 72 28 0.000000
879_154 72 29 0.000000
879_154 72 30 0.000000
879_154 72 31 0.000000
879_154 72 32 0.000000
879_154 72 33 0.000000
879_154 72 34 0.000000
879_154 72 35 0.000000
879_154 72 36 0.000000
879_154 72 37 0.000000
879_154 72 38 1.000000
879_154 72 39 0.000000
879_154 72 40 0.000000
879_154 72 41 0.000000
879_154 72 42 0.000000
879_154 72 43 0.000000
879_154 72 44 0.000000
879_154 72 45 0.000000
879_154 72 46 0.000000
879_154 72 47 0.000000
879_154 72 48 0.000000
879_154 72 49 0.000000
879_154 72 50 0.000000
879_154 72 51 0.000000
879_154 72 52 0.000000
879_154 72 53 0.000000
879_154 72 54 1.000000
879_154 72 55 0.000000
879_154 72 56 0.000000
879_154 72 57 0.000000
879_154 72 58 0.000000
879_154 72 59 0.000000
879_154 72 60 0.000000
939_136 72 0 0.000000
939_136 72 1 0.000000
939_136 72 2 0.000000
939_136 72 3 0.000000
939_136 72 4 0.000000
939_136 72 5 0.000000
939_136 72 6 0.000000
939_136 72 7 0.000000
939_136 72 8 0.000000
939_136 72 9 1.000000
939_136 72 10 0.000000
939_136 72 11 0.000000
939_136 72 12 0.000000
939_136 72 13 0.000000
939_136 72 14 0.000000
939_136 72 15 0.000000
939_136 72 16 0.000000
939_136 72 17 0.000000
939_136 72 18 0.000000
939_136 72 19 0.000000
939_136 72 20 0.000000
939_136 72 21 0.000000
939_136 72 22 1.000000
939_136 72 23 0.000000
939_136 72 24 0.000000
939_136 72 25 0.000000
939_136 72 26 0.000000
939_136 72 27 0.000000
939_136 72 28 0.000000
939_136 72 29 0.000000
939_136 72 30 0.000000
939_136 72 31 0.000000
939_136 72 32 0.000000
939_136 72 33 0.000000
939_136 72 34 0.000000
939_136 72 35 0.000000
939_136 72 36 0.000000
939_136 72 37 0.000000
939_136 72 38 1.000000
939_136 72 39 0.000000
939_136 72 40 0.000000
939_136 72 41 0.000000
939_136 72 42 0.000000
939_136 72 43 0.000000
939_136 72 44 0.000000
939_136 72 45 0.000000
939_136 72 46 0.000000
939_136 72 47 0.000000
939_136 72 48 0.000000
939_136 72 49 0.000000
939_136 72 50 0.000000
939_136 72 51 0.000000
939_136 72 52 0.000000
939_136 72 53 0.000000
939_136 72 54 1.000000
939_136 72 55 0.000000
939_136 72 56 0.000000
939_136 72 57 0.000000
939_136 72 58 0.000000
939_136 72 59 0.000000
939_136 72 60 0.000000
765_171 72 0 0.000000
765_171 72 1 0.000000
765_171 72 2 0.000000
765_171 72 3 0.000000
765_171 72 4 0.000000
765_171 72 5 0.000000
765_171 72 6 0.000000
765_171 72 7 0.000000
765_171 72 8 0.000000
765_171 72 9 1.000000
765_171 72 10 0.000000
765_171 72 11 0.000000
765_171 72 12 0.000000
765_171 72 13 0.000000
765_171 72 14 0.000000
765_171 72 15 0.000000
765_171 72 16 0.000000
765_171 72 17 0.000000
765_171 72 18 0.000000
765_171 72 19 0.000000
765_171 72 20 0.000000
765_171 72 21 0.000000
765_171 72 22 1.000000
765_171 72 23 0.000000
765_171 72 24 0.000000
765_171 72 25 0.000000
765_171 72 26 0.000000
765_171 72 27 0.000000
765_171 72 28 0.000000
765_171 72 29 0.000000
765_171 72 30 0.000000
765_171 72 31 0.000000
765_171 72 32 0.000000
765_171 72 33 0.000000
765_171 72 34 0.000000
765_171 72 35 0.000000
765_171 72 36 0.000000
765_171 72 37 0.000000
765_171 72 38 1.000000
765_171 72 39 0.000000
765_171 72 40 0.000000
765_171 72 41 0.000000
765_171 72 42 0.000000
765_171 72 43 0.000000
765_171 72 44 0.000000
765_171 72 45 0.000000
765_171 72 46 0.000000
765_171 72 47 0.000000
765_171 72 48 0.000000
765_171 72 49 0.000000
765_171 72 50 0.000000
765_171 72 51 0.000000
765_171 72 52 0.000000
765_171 72 53 0.000000
765_171 72 54 1.000000
765_171 72 55 0.000000
765_171 72 56 0.000000
765_171 72 57 0.000000
765_171 72 58 0.000000
765_171 72 59 0.000000
765_171 72 60 0.000000
441_136 72 0 0.000000
441_136 72 1 0.000000
441_136 72 2 0.000000
441_136 72 3 0.000000
441_136 72 4 0.000000
441_136 72 5 0.000000
441_136 72 6 0.000000
441_136 72 7 0.000000
441_136 72 8 0.000000
441_136 72 9 1.000000
441_136 72 10 0.000000
441_136 72 11 0.000000
441_136 72 12 0.000000
441_136 72 13 0.000000
441_136 72 14 0.000000
441_136 72 15 0.000000
441_136 72 16 0.000000
441_136 72 17 0.000000
441_136 72 18 0.000000
441_136 72 19 0.000000
441_136 72 20 0.000000
441_136 72 21 0.000000
441_136 72 22 1.000000
441_136 72 23 0.000000
441_136 72 24 0.000000
441_136 72 25 0.000000
441_136 72 26 0.000000
441_136 72 27 0.000000
441_136 72 28 0.000000
441_136 72 29 0.000000
441_136 72 30 0.000000
441_136 72 31 0.000000
441_136 72 32 0.000000
441_136 72 33 0.000000
441_136 72 34 0.000000
441_136 72 35 0.000000
441_136 72 36 0.000000
441_136 72 37 0.000000
441_136 72 38 1.000000
441_136 72 39 0.000000
441_136 72 40 0.000000
441_136 72 41 0.000000
441_136 72 42 0.000000
441_136 72 43 0.000000
441_136 72 44 0.000000
441_136 72 45 0.000000
441_136 72 46 0.000000
441_136 72 47 0.000000
441_136 72 48 0.000000
441_136 72 49 0.000000
441_136 72 50 0.000000
441_136 72 51 0.000000
441_136 72 52 0.000000
441_136 72 53 0.000000
441_136 72 54 1.000000
441_136 72 55 0.000000
441_136 72 56 0.000000
441_136 72 57 0.000000
441_136 72 58 0.000000
441_136 72 59 0.000000
441_136 72 60 0.000000
863_136 72 0 0.000000
863_136 72 1 0.000000
863_136 72 2 0.000000
863_136 72 3 0.000000
863_136 72 4 0.000000
863_136 72 5 0.000000
863_136 72 6 0.000000
863_136 72 7 0.000000
863_136 72 8 0.000000
863_136 72 9 1.000000
863_136 72 10 0.000000
863_136 72 11 0.000000
863_136 72 12 0.000000
863_136 72 13 0.000000
863_136 72 14 0.000000
863_136 72 15 0.000000
863_136 72 16 0.000000
863_136 72 17 0.000000
863_136 72 18 0.000000
863_136 72 19 0.000000
863_136 72 20 0.000000
863_136 72 21 0.000000
863_136 72 22 1.000000
863_136 72 23 0.000000
863_136 72 24 0.000000
863_136 72 25 0.000000
863_136 72 26 0.000000
863_136 72 27 0.000000
863_136 72 28 0.000000
863_136 72 29 0.000000
863_136 72 30 0.000000
863_136 72 31 0.000000
863_136 72 32 0.000000
863_136 72 33 0.000000
863_136 72 34 0.000000
863_136 72 35 0.000000
863_136 72 36 0.000000
863_136 72 37 0.000000
863_136 72 38 1.000000
863_136 72 39 0.000000
863_136 72 40 0.000000
863_136 72 41 0.000000
863_136 72 42 0.000000
863_136 72 43 0.000000
863_136 72 44 0.000000
863_136 72 45 0.000000
863_136 72 46 0.000000
863_136 72 47 0.000000
863_136 72 48 0.000000
863_136 72 49 0.000000
863_136 72 50 0.000000
863_136 72 51 0.000000
863_136 72 52 0.000000
863_136 72 53 0.000000
863_136 72 54 1.000000
863_136 72 55 0.000000
863_136 72 56 0.000000
863_136 72 57 0.000000
863_136 72 58 0.000000
863_136 72 59 0.000000
863_136 72 60 0.000000
233_136 72 0 0.000000
233_136 72 1 0.000000
233_136 72 2 0.000000
233_136 72 3 0.000000
233_136 72 4 0.000000
233_136 72 5 0.000000
233_136 72 6 0.000000
233_136 72 7 0.000000
233_136 72 8 0.000000
233_136 72 9 1.000000
233_136 72 10 0.000000
233_136 72 11 0.000000
233_136 72 12 0.000000
233_136 72 13 0.000000
233_136 72 14 0.000000
233_136 72 15 0.000000
233_136 72 16 0.000000
233_136 72 17 0.000000
233_136 72 18 0.000000
233_136 72 19 0.000000
233_136 72 20 0.000000
233_136 72 21 0.000000
233_136 72 22 1.000000
233_136 72 23 0.000000
233_136 72 24 0.000000
233_136 72 25 0.000000
233_136 72 26 0.000000
233_136 72 27 0.000000
233_136 72 28 0.000000
233_136 72 29 0.000000
233_136 72 30 0.000000
233_136 72 31 0.000000
233_136 72 32 0.000000
233_136 72 33 0.000000
233_136 72 34 0.000000
233_136 72 35 0.000000
233_136 72 36 0.000000
233_136 72 37 0.000000
233_136 72 38 1.000000
233_136 72 39 0.000000
233_136 72 40 0.000000
233_136 72 41 0.000000
233_136 72 42 0.000000
233_136 72 43 0.000000
233_136 72 44 0.000000
233_136 72 45 0.000000
233_136 72 46 0.000000
233_136 72 47 0.000000
233_136 72 48 0.000000
233_136 72 49 0.000000
233_136 72 50 0.000000
233_136 72 51 0.000000
233_136 72 52 0.000000
233_136 72 53 0.000000
233_136 72 54 1.000000
233_136 72 55 0.000000
233_136 72 56 0.000000
233_136 72 57 0.000000
233_136 72 58 0.000000
233_136 72 59 0.000000
233_136 72 60 0.000000
260_136 36 0 1.000000
260_136 36 1 1.000000
260_136 36 2 1.000000
260_136 36 3 1.000000
260_136 36 4 1.000000
260_136 36 5 1.000000
260_136 36 6 1.000000
260_136 36 7 1.000000
260_136 36 8 1.000000
260_136 36 9 1.000000
260_136 36 10 1.000000
260_136 36 11 1.000000
260_136 36 12 1.000000
260_136 36 13 1.000000
260_136 36 14 1.000000
260_136 36 15 1.000000
260_136 36 16 1.000000
260_136 36 17 1.000000
260_136 36 18 1.000000
260_136 36 19 1.000000
260_136 36 20 1.000000
260_136 36 21 1.000000
260_136 36 22 1.000000
260_136 36 23 1.000000
260_136 36 24 1.000000
260_136 36 25 1.000000
260_136 36 26 1.000000
260_136 36 27 1.000000
260_136 36 28 1.000000
260_136 36 29 1.000000
260_136 36 30 1.000000
260_136 36 31 1.000000
260_136 36 32 1.000000
260_136 36 33 1.000000
260_136 36 34 1.000000
260_136 36 35 1.000000
260_136 36 36 1.000000
260_136 36 37 1.000000
260_136 36 38 1.000000
260_136 36 39 1.000000
260_136 36 40 1.000000
260_136 36 41 1.000000
260_136 36 42 1.000000
260_136 36 43 1.000000
260_136 36 44 1.000000
260_136 36 45 1.000000
260_136 36 46 1.000000
260_136 36 47 1.000000
260_136 36 48 1.000000
260_136 36 49 1.000000
260_136 36 50 1.000000
260_136 36 51 1.000000
260_136 36 52 1.000000
260_136 36 53 1.000000
260_136 36 54 1.000000
260_136 36 55 1.000000
260_136 36 56 1.000000
260_136 36 57 1.000000
260_136 36 58 1.000000
260_136 36 59 1.000000
260_136 36 60 1.000000
260_136 37 0 1.000000
260_136 37 1 1.000000
260_136 37 2 1.000000
260_136 37 3 1.000000
260_136 37 4 1.000000
260_136 37 5 1.000000
260_136 37 6 1.000000
260_136 37 7 1.000000
260_136 37 8 1.000000
260_136 37 9 1.000000
260_136 37 10 1.000000
260_136 37 11 1.000000
260_136 37 12 1.000000
260_136 37 13 1.000000
260_136 37 14 1.000000
260_136 37 15 1.000000
260_136 37 16 1.000000
260_136 37 17 1.000000
260_136 37 18 1.000000
260_136 37 19 1.000000
260_136 37 20 1.000000
260_136 37 21 1.000000
260_136 37 22 1.000000
260_136 37 23 1.000000
260_136 37 24 1.000000
260_136 37 25 1.000000
260_136 37 26 1.000000
260_136 37 27 1.000000
260_136 37 28 1.000000
260_136 37 29 1.000000
260_136 37 30 1.000000
260_136 37 31 1.000000
260_136 37 32 1.000000
260_136 37 33 1.000000
260_136 37 34 1.000000
260_136 37 35 1.000000
260_136 37 36 1.000000
260_136 37 37 1.000000
260_136 37 38 1.000000
260_136 37 39 1.000000
260_136 37 40 1.000000
260_136 37 41 1.000000
260_136 37 42 1.000000
260_136 37 43 1.000000
260_136 37 44 1.000000
260_136 37 45 1.000000
260_136 37 46 1.000000
260_136 37 47 1.000000
260_136 37 48 1.000000
260_136 37 49 1.000000
260_136 37 50 1.000000
260_136 37 51 1.000000
260_136 37 52 1.000000
260_136 37 53 1.000000
260_136 37 54 1.000000
260_136 37 55 1.000000
260_136 37 56 1.000000
260_136 37 57 1.000000
260_136 37 58 1.000000
260_136 37 59 1.000000
260_136 37 60 1.000000
260_136 38 0 1.000000
260_136 38 1 1.000000
260_136 38 2 1.000000
260_136 38 3 1.000000
260_136 38 4 1.000000
260_136 38 5 1.000000
260_136 38 6 1.000000
260_136 38 7 1.000000
260_136 38 8 1.000000
260_136 38 9 1.000000
260_136 38 10 1.000000
260_136 38 11 1.000000
260_136 38 12 1.000000
260_136 38 13 1.000000
260_136 38 14 1.000000
260_136 38 15 1.000000
260_136 38 16 1.000000
260_136 38 17 1.000000
260_136 38 18 1.000000
260_136 38 19 1.000000
260_136 38 20 1.000000
260_136 38 21 1.000000
260_136 38 22 1.000000
260_136 38 23 1.000000
260_136 38 24 1.000000
260_136 38 25 1.000000
260_136 38 26 1.000000
260_136 38 27 1.000000
260_136 38 28 1.000000
260_136 38 29 1.000000
260_136 38 30 1.000000
260_136 38 31 1.000000
260_136 38 32 1.000000
260_136 38 33 1.000000
260_136 38 34 1.000000
260_136 38 35 1.000000
260_136 38 36 1.000000
260_136 38 37 1.000000
260_136 38 38 1.000000
260_136 38 39 1.000000
260_136 38 40 1.000000
260_136 38 41 1.000000
260_136 38 42 1.000000
260_136 38 43 1.000000
260_136 38 44 1.000000
260_136 38 45 1.000000
260_136 38 46 1.000000
260_136 38 47 1.000000
260_136 38 48 1.000000
260_136 38 49 1.000000
260_136 38 50 1.000000
260_136 38 51 1.000000
260_136 38 52 1.000000
260_136 38 53 1.000000
260_136 38 54 1.000000
260_136 38 55 1.000000
260_136 38 56 1.000000
260_136 38 57 1.000000
260_136 38 58 1.000000
260_136 38 59 1.000000
260_136 38 60 1.000000
260_136 39 0 1.000000
260_136 39 1 1.000000
260_136 39 2 1.000000
260_136 39 3 1.000000
260_136 39 4 1.000000
260_136 39 5 1.000000
260_136 39 6 1.000000
260_136 39 7 1.000000
260_136 39 8 1.000000
260_136 39 9 1.000000
260_136 39 10 1.000000
260_136 39 11 1.000000
260_136 39 12 1.000000
260_136 39 13 1.000000
260_136 39 14 1.000000
260_136 39 15 1.000000
260_136 39 16 1.000000
260_136 39 17 1.000000
260_136 39 18 1.000000
260_136 39 19 1.000000
260_136 39 20 1.000000
260_136 39 21 1.000000
260_136 39 22 1.000000
260_136 39 23 1.000000
260_136 39 24 1.000000
260_136 39 25 1.000000
260_136 39 26 1.000000
260_136 39 27 1.000000
260_136 39 28 1.000000
260_136 39 29 1.000000
260_136 39 30 1.000000
260_136 39 31 1.000000
260_136 39 32 1.000000
260_136 39 33 1.000000
260_136 39 34 1.000000
260_136 39 35 1.000000
260_136 39 36 1.000000
260_136 39 37 1.000000
260_136 39 38 1.000000
260_136 39 39 1.000000
260_136 39 40 1.000000
260_136 39 41 1.000000
260_136 39 42 1.000000
260_136 39 43 1.000000
260_136 39 44 1.000000
260_136 39 45 1.000000
260_136 39 46 1.000000
260_136 39 47 1.000000
260_136 39 48 1.000000
260_136 39 49 1.000000
260_136 39 50 1.000000
260_136 39 51 1.000000
260_136 39 52 1.000000
260_136 39 53 1.000000
260_136 39 54 1.000000
260_136 39 55 1.000000
260_136 39 56 1.000000
260_136 39 57 1.000000
260_136 39 58 1.000000
260_136 39 59 1.000000
260_136 39 60 1.000000
260_136 40 0 1.000000
260_136 40 1 1.000000
260_136 40 2 1.000000
260_136 40 3 1.000000
260_136 40 4 1.000000
260_136 40 5 1.000000
260_136 40 6 1.000000
260_136 40 7 1.000000
260_136 40 8 1.000000
260_136 40 9 1.000000
260_136 40 10 1.000000
260_136 40 11 1.000000
260_136 40 12 1.000000
260_136 40 13 1.000000
260_136 40 14 1.000000
260_136 40 15 1.000000
260_136 40 16 1.000000
260_136 40 17 1.000000
260_136 40 18 1.000000
260_136 40 19 1.000000
260_136 40 20 1.000000
260_136 40 21 1.000000
260_136 40 22 1.000000
260_136 40 23 1.000000
260_136 40 24 1.000000
260_136 40 25 1.000000
260_136 40 26 1.000000
260_136 40 27 1.000000
260_136 40 28 1.000000
260_136 40 29 1.000000
260_136 40 30 1.000000
260_136 40 31 1.000000
260_136 40 32 1.000000
260_136 40 33 1.000000
260_136 40 34 1.000000
260_136 40 35 1.000000
260_136 40 36 1.000000
260_136 40 37 1.000000
260_136 40 38 1.000000
260_136 40 39 1.000000
260_136 40 40 1.000000
260_136 40 41 1.000000
260_136 40 42 1.000000
260_136 40 43 1.000000
260_136 40 44 1.000000
260_136 40 45 1.000000
260_136 40 46 1.000000
260_136 40 47 1.000000
260_136 40 48 1.000000
260_136 40 49 1.000000
260_136 40 50 1.000000
260_136 40 51 1.000000
260_136 40 52 1.000000
260_136 40 53 1.000000
260_136 40 54 1.000000
260_136 40 55 1.000000
260_136 40 56 1.000000
260_136 40 57 1.000000
260_136 40 58 1.000000
260_136 40 59 1.000000
260_136 40 60 1.000000
260_136 41 0 1.000000
260_136 41 1 1.000000
260_136 41 2 1.000000
260_136 41 3 1.000000
260_136 41 4 1.000000
260_136 41 5 1.000000
260_136 41 6 1.000000
260_136 41 7 1.000000
260_136 41 8 1.000000
260_136 41 9 1.000000
260_136 41 10 1.000000
260_136 41 11 1.000000
260_136 41 12 1.000000
260_136 41 13 1.000000
260_136 41 14 1.000000
260_136 41 15 1.000000
260_136 41 16 1.000000
260_136 41 17 1.000000
260_136 41 18 1.000000
260_136 41 19 1.000000
260_136 41 20 1.000000
260_136 41 21 1.000000
260_136 41 22 1.000000
260_136 41 23 1.000000
260_136 41 24 1.000000
260_136 41 25 1.000000
260_136 41 26 1.000000
260_136 41 27 1.000000
260_136 41 28 1.000000
260_136 41 29 1.000000
260_136 41 30 1.000000
260_136 41 31 1.000000
260_136 41 32 1.000000
260_136 41 33 1.000000
260_136 41 34 1.000000
260_136 41 35 1.000000
260_136 41 36 1.000000
260_136 41 37 1.000000
260_136 41 38 1.000000
260_136 41 39 1.000000
260_136 41 40 1.000000
260_136 41 41 1.000000
260_136 41 42 1.000000
260_136 41 43 1.000000
260_136 41 44 1.000000
260_136 41 45 1.000000
260_136 41 46 1.000000
260_136 41 47 1.000000
260_136 41 48 1.000000
260_136 41 49 1.000000
260_136 41 50 1.000000
260_136 41 51 1.000000
260_136 41 52 1.000000
260_136 41 53 1.000000
260_136 41 54 1.000000
260_136 41 55 1.000000
260_136 41 56 1.000000
260_136 41 57 1.000000
260_136 41 58 1.000000
260_136 41 59 1.000000
260_136 41 60 1.000000
260_136 42 0 1.000000
260_136 42 1 1.000000
260_136 42 2 1.000000
260_136 42 3 1.000000
260_136 42 4 1.000000
260_136 42 5 1.000000
260_136 42 6 1.000000
260_136 42 7 1.000000
260_136 42 8 1.000000
260_136 42 9 1.000000
260_136 42 10 1.000000
260_136 42 11 1.000000
260_136 42 12 1.000000
260_136 42 13 1.000000
260_136 42 14 1.000000
260_136 42 15 1.000000
260_136 42 16 1.000000
260_136 42 17 1.000000
260_136 42 18 1.000000
260_136 42 19 1.000000
260_136 42 20 1.000000
260_136 42 21 1.000000
260_136 42 22 1.000000
260_136 42 23 1.000000
260_136 42 24 1.000000
260_136 42 25 1.000000
260_136 42 26 1.000000
260_136 42 27 1.000000
260_136 42 28 1.000000
260_136 42 29 1.000000
260_136 42 30 1.000000
260_136 42 31 1.000000
260_136 42 32 1.000000
260_136 42 33 1.000000
260_136 42 34 1.000000
260_136 42 35 1.000000
260_136 42 36 1.000000
260_136 42 37 1.000000
260_136 42 38 1.000000
260_136 42 39 1.000000
260_136 42 40 1.000000
260_136 42 41 1.000000
260_136 42 42 1.000000
260_136 42 43 1.000000
260_136 42 44 1.000000
260_136 42 45 1.000000
260_136 42 46 1.000000
260_136 42 47 1.000000
260_136 42 48 1.000000
260_136 42 49 1.000000
260_136 42 50 1.000000
260_136 42 51 1.000000
260_136 42 52 1.000000
260_136 42 53 1.000000
260_136 42 54 1.000000
260_136 42 55 1.000000
260_136 42 56 1.000000
260_136 42 57 1.000000
260_136 42 58 1.000000
260_136 42 59 1.000000
260_136 42 60 1.000000
260_136 43 0 1.000000
260_136 43 1 1.000000
260_136 43 2 1.000000
260_136 43 3 1.000000
260_136 43 4 1.000000
260_136 43 5 1.000000
260_136 43 6 1.000000
260_136 43 7 1.000000
260_136 43 8 1.000000
260_136 43 9 1.000000
260_136 43 10 1.000000
260_136 43 11 1.000000
260_136 43 12 1.000000
260_136 43 13 1.000000
260_136 43 14 1.000000
260_136 43 15 1.000000
260_136 43 16 1.000000
260_136 43 17 1.000000
260_136 43 18 1.000000
260_136 43 19 1.000000
260_136 43 20 1.000000
260_136 43 21 1.000000
260_136 43 22 1.000000
260_136 43 23 1.000000
260_136 43 24 1.000000
260_136 43 25 1.000000
260_136 43 26 1.000000
260_136 43 27 1.000000
260_136 43 28 1.000000
260_136 43 29 1.000000
260_136 43 30 1.000000
260_136 43 31 1.000000
260_136 43 32 1.000000
260_136 43 33 1.000000
260_136 43 34 1.000000
260_136 43 35 1.000000
260_136 43 36 1.000000
260_136 43 37 1.000000
260_136 43 38 1.000000
260_136 43 39 1.000000
260_136 43 40 1.000000
260_136 43 41 1.000000
260_136 43 42 1.000000
260_136 43 43 1.000000
260_136 43 44 1.000000
260_136 43 45 1.000000
260_136 43 46 1.000000
260_136 43 47 1.000000
260_136 43 48 1.000000
260_136 43 49 1.000000
260_136 43 50 1.000000
260_136 43 51 1.000000
260_136 43 52 1.000000
260_136 43 53 1.000000
260_136 43 54 1.000000
260_136 43 55 1.000000
260_136 43 56 1.000000
260_136 43 57 1.000000
260_136 43 58 1.000000
260_136 43 59 1.000000
260_136 43 60 1.000000
260_136 44 0 1.000000
260_136 44 1 1.000000
260_136 44 2 1.000000
260_136 44 3 1.000000
260_136 44 4 1.000000
260_136 44 5 1.000000
260_136 44 6 1.000000
260_136 44 7 1.000000
260_136 44 8 1.000000
260_136 44 9 1.000000
260_136 44 10 1.000000
260_136 44 11 1.000000
260_136 44 12 1.000000
260_136 44 13 1.000000
260_136 44 14 1.000000
260_136 44 15 1.000000
260_136 44 16 1.000000
260_136 44 17 1.000000
260_136 44 18 1.000000
260_136 44 19 1.000000
260_136 44 20 1.000000
260_136 44 21 1.000000
260_136 44 22 1.000000
260_136 44 23 1.000000
260_136 44 24 1.000000
260_136 44 25 1.000000
260_136 44 26 1.000000
260_136 44 27 1.000000
260_136 44 28 1.000000
260_136 44 29 1.000000
260_136 44 30 1.000000
260_136 44 31 1.000000
260_136 44 32 1.000000
260_136 44 33 1.000000
260_136 44 34 1.000000
260_136 44 35 1.000000
260_136 44 36 1.000000
260_136 44 37 1.000000
260_136 44 38 1.000000
260_136 44 39 1.000000
260_136 44 40 1.000000
260_136 44 41 1.000000
260_136 44 42 1.000000
260_136 44 43 1.000000
260_136 44 44 1.000000
260_136 44 45 1.000000
260_136 44 46 1.000000
260_136 44 47 1.000000
260_136 44 48 1.000000
260_136 44 49 1.000000
260_136 44 50 1.000000
260_136 44 51 1.000000
260_136 44 52 1.000000
260_136 44 53 1.000000
260_136 44 54 1.000000
260_136 44 55 1.000000
260_136 44 56 1.000000
260_136 44 57 1.000000
260_136 44 58 1.000000
260_136 44 59 1.000000
260_136 44 60 1.000000
260_136 45 0 1.000000
260_136 45 1 1.000000
260_136 45 2 1.000000
260_136 45 3 1.000000
260_136 45 4 1.000000
260_136 45 5 1.000000
260_136 45 6 1.000000
260_136 45 7 1.000000
260_136 45 8 1.000000
260_136 45 9 1.000000
260_136 45 10 1.000000
260_136 45 11 1.000000
260_136 45 12 1.000000
260_136 45 13 1.000000
260_136 45 14 1.000000
260_136 45 15 1.000000
260_136 45 16 1.000000
260_136 45 17 1.000000
260_136 45 18 1.000000
260_136 45 19 1.000000
260_136 45 20 1.000000
260_136 45 21 1.000000
260_136 45 22 1.000000
260_136 45 23 1.000000
260_136 45 24 1.000000
260_136 45 25 1.000000
260_136 45 26 1.000000
260_136 45 27 1.000000
260_136 45 28 1.000000
260_136 45 29 1.000000
260_136 45 30 1.000000
260_136 45 31 1.000000
260_136 45 32 1.000000
260_136 45 33 1.000000
260_136 45 34 1.000000
260_136 45 35 1.000000
260_136 45 36 1.000000
260_136 45 37 1.000000
260_136 45 38 1.000000
260_136 45 39 1.000000
260_136 45 40 1.000000
260_136 45 41 1.000000
260_136 45 42 1.000000
260_136 45 43 1.000000
260_136 45 44 1.000000
260_136 45 45 1.000000
260_136 45 46 1.000000
260_136 45 47 1.000000
260_136 45 48 1.000000
260_136 45 49 1.000000
260_136 45 50 1.000000
260_136 45 51 1.000000
260_136 45 52 1.000000
260_136 45 53 1.000000
260_136 45 54 1.000000
260_136 45 55 1.000000
260_136 45 56 1.000000
260_136 45 57 1.000000
260_136 45 58 1.000000
260_136 45 59 1.000000
260_136 45 60 1.000000
260_136 46 0 1.000000
260_136 46 1 1.000000
260_136 46 2 1.000000
260_136 46 3 1.000000
260_136 46 4 1.000000
260_136 46 5 1.000000
260_136 46 6 1.000000
260_136 46 7 1.000000
260_136 46 8 1.000000
260_136 46 9 1.000000
260_136 46 10 1.000000
260_136 46 11 1.000000
260_136 46 12 1.000000
260_136 46 13 1.000000
260_136 46 14 1.000000
260_136 46 15 1.000000
260_136 46 16 1.000000
260_136 46 17 1.000000
260_136 46 18 1.000000
260_136 46 19 1.000000
260_136 46 20 1.000000
260_136 46 21 1.000000
260_136 46 22 1.000000
260_136 46 23 1.000000
260_136 46 24 1.000000
260_136 46 25 1.000000
260_136 46 26 1.000000
260_136 46 27 1.000000
260_136 46 28 1.000000
260_136 46 29 1.000000
260_136 46 30 1.000000
260_136 46 31 1.000000
260_136 46 32 1.000000
260_136 46 33 1.000000
260_136 46 34 1.000000
260_136 46 35 1.000000
260_136 46 36 1.000000
260_136 46 37 1.000000
260_136 46 38 1.000000
260_136 46 39 1.000000
260_136 46 40 1.000000
260_136 46 41 1.000000
260_136 46 42 1.000000
260_136 46 43 1.000000
260_136 46 44 1.000000
260_136 46 45 1.000000
260_136 46 46 1.000000
260_136 46 47 1.000000
260_136 46 48 1.000000
260_136 46 49 1.000000
260_136 46 50 1.000000
260_136 46 51 1.000000
260_136 46 52 1.000000
260_136 46 53 1.000000
260_136 46 54 1.000000
260_136 46 55 1.000000
260_136 46 56 1.000000
260_136 46 57 1.000000
260_136 46 58 1.000000
260_136 46 59 1.000000
260_136 46 60 1.000000
260_136 47 0 1.000000
260_136 47 1 1.000000
260_136 47 2 1.000000
260_136 47 3 1.000000
260_136 47 4 1.000000
260_136 47 5 1.000000
260_136 47 6 1.000000
260_136 47 7 1.000000
260_136 47 8 1.000000
260_136 47 9 1.000000
260_136 47 10 1.000000
260_136 47 11 1.000000
260_136 47 12 1.000000
260_136 47 13 1.000000
260_136 47 14 1.000000
260_136 47 15 1.000000
260_136 47 16 1.000000
260_136 47 17 1.000000
260_136 47 18 1.000000
260_136 47 19 1.000000
260_136 47 20 1.000000
260_136 47 21 1.000000
260_136 47 22 1.000000
260_136 47 23 1.000000
260_136 47 24 1.000000
260_136 47 25 1.000000
260_136 47 26 1.000000
260_136 47 27 1.000000
260_136 47 28 1.000000
260_136 47 29 1.000000
260_136 47 30 1.000000
260_136 47 31 1.000000
260_136 47 32 1.000000
260_136 47 33 1.000000
260_136 47 34 1.000000
260_136 47 35 1.000000
260_136 47 36 1.000000
260_136 47 37 1.000000
260_136 47 38 1.000000
260_136 47 39 1.000000
260_136 47 40 1.000000
260_136 47 41 1.000000
260_136 47 42 1.000000
260_136 47 43 1.000000
260_136 47 44 1.000000
260_136 47 45 1.000000
260_136 47 46 1.000000
260_136 47 47 1.000000
260_136 47 48 1.000000
260_136 47 49 1.000000
260_136 47 50 1.000000
260_136 47 51 1.000000
260_136 47 52 1.000000
260_136 47 53 1.000000
260_136 47 54 1.000000
260_136 47 55 1.000000
260_136 47 56 1.000000
260_136 47 57 1.000000
260_136 47 58 1.000000
260_136 47 59 1.000000
260_136 47 60 1.000000
260_136 48 0 1.000000
260_136 48 1 1.000000
260_136 48 2 1.000000
260_136 48 3 1.000000
260_136 48 4 1.000000
260_136 48 5 1.000000
260_136 48 6 1.000000
260_136 48 7 1.000000
260_136 48 8 1.000000
260_136 48 9 1.000000
260_136 48 10 1.000000
260_136 48 11 1.000000
260_136 48 12 1.000000
260_136 48 13 1.000000
260_136 48 14 1.000000
260_136 48 15 1.000000
260_136 48 16 1.000000
260_136 48 17 1.000000
260_136 48 18 1.000000
260_136 48 19 1.000000
260_136 48 20 1.000000
260_136 48 21 1.000000
260_136 48 22 1.000000
260_136 48 23 1.000000
260_136 48 24 1.000000
260_136 48 25 1.000000
260_136 48 26 1.000000
260_136 48 27 1.000000
260_136 48 28 1.000000
260_136 48 29 1.000000
260_136 48 30 1.000000
260_136 48 31 1.000000
260_136 48 32 1.000000
260_136 48 33 1.000000
260_136 48 34 1.000000
260_136 48 35 1.000000
260_136 48 36 1.000000
260_136 48 37 1.000000
260_136 48 38 1.000000
260_136 48 39 1.000000
260_136 48 40 1.000000
260_136 48 41 1.000000
260_136 48 42 1.000000
260_136 48 43 1.000000
260_136 48 44 1.000000
260_136 48 45 1.000000
260_136 48 46 1.000000
260_136 48 47 1.000000
260_136 48 48 1.000000
260_136 48 49 1.000000
260_136 48 50 1.000000
260_136 48 51 1.000000
260_136 48 52 1.000000
260_136 48 53 1.000000
260_136 48 54 1.000000
260_136 48 55 1.000000
260_136 48 56 1.000000
260_136 48 57 1.000000
260_136 48 58 1.000000
260_136 48 59 1.000000
260_136 48 60 1.000000
260_136 49 0 1.000000
260_136 49 1 1.000000
260_136 49 2 1.000000
260_136 49 3 1.000000
260_136 49 4 1.000000
260_136 49 5 1.000000
260_136 49 6 1.000000
260_136 49 7 1.000000
260_136 49 8 1.000000
260_136 49 9 1.000000
260_136 49 10 1.000000
260_136 49 11 1.000000
260_136 49 12 1.000000
260_136 49 13 1.000000
260_136 49 14 1.000000
260_136 49 15 1.000000
260_136 49 16 1.000000
260_136 49 17 1.000000
260_136 49 18 1.000000
260_136 49 19 1.000000
260_136 49 20 1.000000
260_136 49 21 1.000000
260_136 49 22 1.000000
260_136 49 23 1.000000
260_136 49 24 1.000000
260_136 49 25 1.000000
260_136 49 26 1.000000
260_136 49 27 1.000000
260_136 49 28 1.000000
260_136 49 29 1.000000
260_136 49 30 1.000000
260_136 49 31 1.000000
260_136 49 32 1.000000
260_136 49 33 1.000000
260_136 49 34 1.000000
260_136 49 35 1.000000
260_136 49 36 1.000000
260_136 49 37 1.000000
260_136 49 38 1.000000
260_136 49 39 1.000000
260_136 49 40 1.000000
260_136 49 41 1.000000
260_136 49 42 1.000000
260_136 49 43 1.000000
260_136 49 44 1.000000
260_136 49 45 1.000000
260_136 49 46 1.000000
260_136 49 47 1.000000
260_136 49 48 1.000000
260_136 49 49 1.000000
260_136 49 50 1.000000
260_136 49 51 1.000000
260_136 49 52 1.000000
260_136 49 53 1.000000
260_136 49 54 1.000000
260_136 49 55 1.000000
260_136 49 56 1.000000
260_136 49 57 1.000000
260_136 49 58 1.000000
260_136 49 59 1.000000
260_136 49 60 1.000000
260_136 50 0 1.000000
260_136 50 1 1.000000
260_136 50 2 1.000000
260_136 50 3 1.000000
260_136 50 4 1.000000
260_136 50 5 1.000000
260_136 50 6 1.000000
260_136 50 7 1.000000
260_136 50 8 1.000000
260_136 50 9 1.000000
260_136 50 10 1.000000
260_136 50 11 1.000000
260_136 50 12 1.000000
260_136 50 13 1.000000
260_136 50 14 1.000000
260_136 50 15 1.000000
260_136 50 16 1.000000
260_136 50 17 1.000000
260_136 50 18 1.000000
260_136 50 19 1.000000
260_136 50 20 1.000000
260_136 50 21 1.000000
260_136 50 22 1.000000
260_136 50 23 1.000000
260_136 50 24 1.000000
260_136 50 25 1.000000
260_136 50 26 1.000000
260_136 50 27 1.000000
260_136 50 28 1.000000
260_136 50 29 1.000000
260_136 50 30 1.000000
260_136 50 31 1.000000
260_136 50 32 1.000000
260_136 50 33 1.000000
260_136 50 34 1.000000
260_136 50 35 1.000000
260_136 50 36 1.000000
260_136 50 37 1.000000
260_136 50 38 1.000000
260_136 50 39 1.000000
260_136 50 40 1.000000
260_136 50 41 1.000000
260_136 50 42 1.000000
260_136 50 43 1.000000
260_136 50 44 1.000000
260_136 50 45 1.000000
260_136 50 46 1.000000
260_136 50 47 1.000000
260_136 50 48 1.000000
260_136 50 49 1.000000
260_136 50 50 1.000000
260_136 50 51 1.000000
260_136 50 52 1.000000
260_136 50 53 1.000000
260_136 50 54 1.000000
260_136 50 55 1.000000
260_136 50 56 1.000000
260_136 50 57 1.000000
260_136 50 58 1.000000
260_136 50 59 1.000000
260_136 50 60 1.000000
260_136 51 0 1.000000
260_136 51 1 1.000000
260_136 51 2 1.000000
260_136 51 3 1.000000
260_136 51 4 1.000000
260_136 51 5 1.000000
260_136 51 6 1.000000
260_136 51 7 1.000000
260_136 51 8 1.000000
260_136 51 9 1.000000
260_136 51 10 1.000000
260_136 51 11 1.000000
260_136 51 12 1.000000
260_136 51 13 1.000000
260_136 51 14 1.000000
260_136 51 15 1.000000
260_136 51 16 1.000000
260_136 51 17 1.000000
260_136 51 18 1.000000
260_136 51 19 1.000000
260_136 51 20 1.000000
260_136 51 21 1.000000
260_136 51 22 1.000000
260_136 51 23 1.000000
260_136 51 24 1.000000
260_136 51 25 1.000000
260_136 51 26 1.000000
260_136 51 27 1.000000
260_136 51 28 1.000000
260_136 51 29 1.000000
260_136 51 30 1.000000
260_136 51 31 1.000000
260_136 51 32 1.000000
260_136 51 33 1.000000
260_136 51 34 1.000000
260_136 51 35 1.000000
260_136 51 36 1.000000
260_136 51 37 1.000000
260_136 51 38 1.000000
260_136 51 39 1.000000
260_136 51 40 1.000000
260_136 51 41 1.000000
260_136 51 42 1.000000
260_136 51 43 1.000000
260_136 51 44 1.000000
260_136 51 45 1.000000
260_136 51 46 1.000000
260_136 51 47 1.000000
260_136 51 48 1.000000
260_136 51 49 1.000000
260_136 51 50 1.000000
260_136 51 51 1.000000
260_136 51 52 1.000000
260_136 51 53 1.000000
260_136 51 54 1.000000
260_136 51 55 1.000000
260_136 51 56 1.000000
260_136 51 57 1.000000
260_136 51 58 1.000000
260_136 51 59 1.000000
260_136 51 60 1.000000
260_136 52 0 1.000000
260_136 52 1 1.000000
260_136 52 2 1.000000
260_136 52 3 1.000000
260_136 52 4 1.000000
260_136 52 5 1.000000
260_136 52 6 1.000000
260_136 52 7 1.000000
260_136 52 8 1.000000
260_136 52 9 1.000000
260_136 52 10 1.000000
260_136 52 11 1.000000
260_136 52 12 1.000000
260_136 52 13 1.000000
260_136 52 14 1.000000
260_136 52 15 1.000000
260_136 52 16 1.000000
260_136 52 17 1.000000
260_136 52 18 1.000000
260_136 52 19 1.000000
260_136 52 20 1.000000
260_136 52 21 1.000000
260_136 52 22 1.000000
260_136 52 23 1.000000
260_136 52 24 1.000000
260_136 52 25 1.000000
260_136 52 26 1.000000
260_136 52 27 1.000000
260_136 52 28 1.000000
260_136 52 29 1.000000
260_136 52 30 1.000000
260_136 52 31 1.000000
260_136 52 32 1.000000
260_136 52 33 1.000000
260_136 52 34 1.000000
260_136 52 35 1.000000
260_136 52 36 1.000000
260_136 52 37 1.000000
260_136 52 38 1.000000
260_136 52 39 1.000000
260_136 52 40 1.000000
260_136 52 41 1.000000
260_136 52 42 1.000000
260_136 52 43 1.000000
260_136 52 44 1.000000
260_136 52 45 1.000000
260_136 52 46 1.000000
260_136 52 47 1.000000
260_136 52 48 1.000000
260_136 52 49 1.000000
260_136 52 50 1.000000
260_136 52 51 1.000000
260_136 52 52 1.000000
260_136 52 53 1.000000
260_136 52 54 1.000000
260_136 52 55 1.000000
260_136 52 56 1.000000
260_136 52 57 1.000000
260_136 52 58 1.000000
260_136 52 59 1.000000
260_136 52 60 1.000000
260_136 53 0 1.000000
260_136 53 1 1.000000
260_136 53 2 1.000000
260_136 53 3 1.000000
260_136 53 4 1.000000
260_136 53 5 1.000000
260_136 53 6 1.000000
260_136 53 7 1.000000
260_136 53 8 1.000000
260_136 53 9 1.000000
260_136 53 10 1.000000
260_136 53 11 1.000000
260_136 53 12 1.000000
260_136 53 13 1.000000
260_136 53 14 1.000000
260_136 53 15 1.000000
260_136 53 16 1.000000
260_136 53 17 1.000000
260_136 53 18 1.000000
260_136 53 19 1.000000
260_136 53 20 1.000000
260_136 53 21 1.000000
260_136 53 22 1.000000
260_136 53 23 1.000000
260_136 53 24 1.000000
260_136 53 25 1.000000
260_136 53 26 1.000000
260_136 53 27 1.000000
260_136 53 28 1.000000
260_136 53 29 1.000000
260_136 53 30 1.000000
260_136 53 31 1.000000
260_136 53 32 1.000000
260_136 53 33 1.000000
260_136 53 34 1.000000
260_136 53 35 1.000000
260_136 53 36 1.000000
260_136 53 37 1.000000
260_136 53 38 1.000000
260_136 53 39 1.000000
260_136 53 40 1.000000
260_136 53 41 1.000000
260_136 53 42 1.000000
260_136 53 43 1.000000
260_136 53 44 1.000000
260_136 53 45 1.000000
260_136 53 46 1.000000
260_136 53 47 1.000000
260_136 53 48 1.000000
260_136 53 49 1.000000
260_136 53 50 1.000000
260_136 53 51 1.000000
260_136 53 52 1.000000
260_136 53 53 1.000000
260_136 53 54 1.000000
260_136 53 55 1.000000
260_136 53 56 1.000000
260_136 53 57 1.000000
260_136 53 58 1.000000
260_136 53 59 1.000000
260_136 53 60 1.000000
260_136 54 0 1.000000
260_136 54 1 1.000000
260_136 54 2 1.000000
260_136 54 3 1.000000
260_136 54 4 1.000000
260_136 54 5 1.000000
260_136 54 6 1.000000
260_136 54 7 1.000000
260_136 54 8 1.000000
260_136 54 9 1.000000
260_136 54 10 1.000000
260_136 54 11 1.000000
260_136 54 12 1.000000
260_136 54 13 1.000000
260_136 54 14 1.000000
260_136 54 15 1.000000
260_136 54 16 1.000000
260_136 54 17 1.000000
260_136 54 18 1.000000
260_136 54 19 1.000000
260_136 54 20 1.000000
260_136 54 21 1.000000
260_136 54 22 1.000000
260_136 54 23 1.000000
260_136 54 24 1.000000
260_136 54 25 1.000000
260_136 54 26 1.000000
260_136 54 27 1.000000
260_136 54 28 1.000000
260_136 54 29 1.000000
260_136 54 30 1.000000
260_136 54 31 1.000000
260_136 54 32 1.000000
260_136 54 33 1.000000
260_136 54 34 1.000000
260_136 54 35 1.000000
260_136 54 36 1.000000
260_136 54 37 1.000000
260_136 54 38 1.000000
260_136 54 39 1.000000
260_136 54 40 1.000000
260_136 54 41 1.000000
260_136 54 42 1.000000
260_136 54 43 1.000000
260_136 54 44 1.000000
260_136 54 45 1.000000
260_136 54 46 1.000000
260_136 54 47 1.000000
260_136 54 48 1.000000
260_136 54 49 1.000000
260_136 54 50 1.000000
260_136 54 51 1.000000
260_136 54 52 1.000000
260_136 54 53 1.000000
260_136 54 54 1.000000
260_136 54 55 1.000000
260_136 54 56 1.000000
260_136 54 57 1.000000
260_136 54 58 1.000000
260_136 54 59 1.000000
260_136 54 60 1.000000
260_136 72 0 0.000000
260_136 72 1 0.000000
260_136 72 2 0.000000
260_136 72 3 0.000000
260_136 72 4 0.000000
260_136 72 5 0.000000
260_136 72 6 0.000000
260_136 72 7 0.000000
260_136 72 8 0.000000
260_136 72 9 1.000000
260_136 72 10 0.000000
260_136 72 11 0.000000
260_136 72 12 0.000000
260_136 72 13 0.000000
260_136 72 14 0.000000
260_136 72 15 0.000000
260_136 72 16 0.000000
260_136 72 17 0.000000
260_136 72 18 0.000000
260_136 72 19 0.000000
260_136 72 20 0.000000
260_136 72 21 0.000000
260_136 72 22 1.000000
260_136 72 23 0.000000
260_136 72 24 0.000000
260_136 72 25 0.000000
260_136 72 26 0.000000
260_136 72 27 0.000000
260_136 72 28 0.000000
260_136 72 29 0.000000
260_136 72 30 0.000000
260_136 72 31 0.000000
260_136 72 32 0.000000
260_136 72 33 0.000000
260_136 72 34 0.000000
260_136 72 35 0.000000
260_136 72 36 0.000000
260_136 72 37 0.000000
260_136 72 38 1.000000
260_136 72 39 0.000000
260_136 72 40 0.000000
260_136 72 41 0.000000
260_136 72 42 0.000000
260_136 72 43 0.000000
260_136 72 44 0.000000
260_136 72 45 0.000000
260_136 72 46 0.000000
260_136 72 47 0.000000
260_136 72 48 0.000000
260_136 72 49 0.000000
260_136 72 50 0.000000
260_136 72 51 0.000000
260_136 72 52 0.000000
260_136 72 53 0.000000
260_136 72 54 1.000000
260_136 72 55 0.000000
260_136 72 56 0.000000
260_136 72 57 0.000000
260_136 72 58 0.000000
260_136 72 59 0.000000
260_136 72 60 0.000000
335_142 72 0 0.000000
335_142 72 1 0.000000
335_142 72 2 0.000000
335_142 72 3 0.000000
335_142 72 4 0.000000
335_142 72 5 0.000000
335_142 72 6 0.000000
335_142 72 7 0.000000
335_142 72 8 0.000000
335_142 72 9 1.000000
335_142 72 10 0.000000
335_142 72 11 0.000000
335_142 72 12 0.000000
335_142 72 13 0.000000
335_142 72 14 0.000000
335_142 72 15 0.000000
335_142 72 16 0.000000
335_142 72 17 0.000000
335_142 72 18 0.000000
335_142 72 19 0.000000
335_142 72 20 0.000000
335_142 72 21 0.000000
335_142 72 22 1.000000
335_142 72 23 0.000000
335_142 72 24 0.000000
335_142 72 25 0.000000
335_142 72 26 0.000000
335_142 72 27 0.000000
335_142 72 28 0.000000
335_142 72 29 0.000000
335_142 72 30 0.000000
335_142 72 31 0.000000
335_142 72 32 0.000000
335_142 72 33 0.000000
335_142 72 34 0.000000
335_142 72 35 0.000000
335_142 72 36 0.000000
335_142 72 37 0.000000
335_142 72 38 1.000000
335_142 72 39 0.000000
335_142 72 40 0.000000
335_142 72 41 0.000000
335_142 72 42 0.000000
335_142 72 43 0.000000
335_142 72 44 0.000000
335_142 72 45 0.000000
335_142 72 46 0.000000
335_142 72 47 0.000000
335_142 72 48 0.000000
335_142 72 49 0.000000
335_142 72 50 0.000000
335_142 72 51 0.000000
335_142 72 52 0.000000
335_142 72 53 0.000000
335_142 72 54 1.000000
335_142 72 55 0.000000
335_142 72 56 0.000000
335_142 72 57 0.000000
335_142 72 58 0.000000
335_142 72 59 0.000000
335_142 72 60 0.000000
904_142 72 0 0.000000
904_142 72 1 0.000000
904_142 72 2 0.000000
904_142 72 3 0.000000
904_142 72 4 0.000000
904_142 72 5 0.000000
904_142 72 6 0.000000
904_142 72 7 0.000000
904_142 72 8 0.000000
904_142 72 9 1.000000
904_142 72 10 0.000000
904_142 72 11 0.000000
904_142 72 12 0.000000
904_142 72 13 0.000000
904_142 72 14 0.000000
904_142 72 15 0.000000
904_142 72 16 0.000000
904_142 72 17 0.000000
904_142 72 18 0.000000
904_142 72 19 0.000000
904_142 72 20 0.000000
904_142 72 21 0.000000
904_142 72 22 1.000000
904_142 72 23 0.000000
904_142 72 24 0.000000
904_142 72 25 0.000000
904_142 72 26 0.000000
904_142 72 27 0.000000
904_142 72 28 0.000000
904_142 72 29 0.000000
904_142 72 30 0.000000
904_142 72 31 0.000000
904_142 72 32 0.000000
904_142 72 33 0.000000
904_142 72 34 0.000000
904_142 72 35 0.000000
904_142 72 36 0.000000
904_142 72 37 0.000000
904_142 72 38 1.000000
904_142 72 39 0.000000
904_142 72 40 0.000000
904_142 72 41 0.000000
904_142 72 42 0.000000
904_142 72 43 0.000000
904_142 72 44 0.000000
904_142 72 45 0.000000
904_142 72 46 0.000000
904_142 72 47 0.000000
904_142 72 48 0.000000
904_142 72 49 0.000000
904_142 72 50 0.000000
904_142 72 51 0.000000
904_142 72 52 0.000000
904_142 72 53 0.000000
904_142 72 54 1.000000
904_142 72 55 0.000000
904_142 72 56 0.000000
904_142 72 57 0.000000
904_142 72 58 0.000000
904_142 72 59 0.000000
904_142 72 60 0.000000
376_142 72 0 0.000000
376_142 72 1 0.000000
376_142 72 2 0.000000
376_142 72 3 0.000000
376_142 72 4 0.000000
376_142 72 5 0.000000
376_142 72 6 0.000000
376_142 72 7 0.000000
376_142 72 8 0.000000
376_142 72 9 1.000000
376_142 72 10 0.000000
376_142 72 11 0.000000
376_142 72 12 0.000000
376_142 72 13 0.000000
376_142 72 14 0.000000
376_142 72 15 0.000000
376_142 72 16 0.000000
376_142 72 17 0.000000
376_142 72 18 0.000000
376_142 72 19 0.000000
376_142 72 20 0.000000
376_142 72 21 0.000000
376_142 72 22 1.000000
376_142 72 23 0.000000
376_142 72 24 0.000000
376_142 72 25 0.000000
376_142 72 26 0.000000
376_142 72 27 0.000000
376_142 72 28 0.000000
376_142 72 29 0.000000
376_142 72 30 0.000000
376_142 72 31 0.000000
376_142 72 32 0.000000
376_142 72 33 0.000000
376_142 72 34 0.000000
376_142 72 35 0.000000
376_142 72 36 0.000000
376_142 72 37 0.000000
376_142 72 38 1.000000
376_142 72 39 0.000000
376_142 72 40 0.000000
376_142 72 41 0.000000
376_142 72 42 0.000000
376_142 72 43 0.000000
376_142 72 44 0.000000
376_142 72 45 0.000000
376_142 72 46 0.000000
376_142 72 47 0.000000
376_142 72 48 0.000000
376_142 72 49 0.000000
376_142 72 50 0.000000
376_142 72 51 0.000000
376_142 72 52 0.000000
376_142 72 53 0.000000
376_142 72 54 1.000000
376_142 72 55 0.000000
376_142 72 56 0.000000
376_142 72 57 0.000000
376_142 72 58 0.000000
376_142 72 59 0.000000
376_142 72 60 0.000000
681_142 72 0 0.000000
681_142 72 1 0.000000
681_142 72 2 0.000000
681_142 72 3 0.000000
681_142 72 4 0.000000
681_142 72 5 0.000000
681_142 72 6 0.000000
681_142 72 7 0.000000
681_142 72 8 0.000000
681_142 72 9 1.000000
681_142 72 10 0.000000
681_142 72 11 0.000000
681_142 72 12 0.000000
681_142 72 13 0.000000
681_142 72 14 0.000000
681_142 72 15 0.000000
681_142 72 16 0.000000
681_142 72 17 0.000000
681_142 72 18 0.000000
681_142 72 19 0.000000
681_142 72 20 0.000000
681_142 72 21 0.000000
681_142 72 22 1.000000
681_142 72 23 0.000000
681_142 72 24 0.000000
681_142 72 25 0.000000
681_142 72 26 0.000000
681_142 72 27 0.000000
681_142 72 28 0.000000
681_142 72 29 0.000000
681_142 72 30 0.000000
681_142 72 31 0.000000
681_142 72 32 0.000000
681_142 72 33 0.000000
681_142 72 34 0.000000
681_142 72 35 0.000000
681_142 72 36 0.000000
681_142 72 37 0.000000
681_142 72 38 1.000000
681_142 72 39 0.000000
681_142 72 40 0.000000
681_142 72 41 0.000000
681_142 72 42 0.000000
681_142 72 43 0.000000
681_142 72 44 0.000000
681_142 72 45 0.000000
681_142 72 46 0.000000
681_142 72 47 0.000000
681_142 72 48 0.000000
681_142 72 49 0.000000
681_142 72 50 0.000000
681_142 72 51 0.000000
681_142 72 52 0.000000
681_142 72 53 0.000000
681_142 72 54 1.000000
681_142 72 55 0.000000
681_142 72 56 0.000000
681_142 72 57 0.000000
681_142 72 58 0.000000
681_142 72 59 0.000000
681_142 72 60 0.000000
792_142 72 0 0.000000
792_142 72 1 0.000000
792_142 72 2 0.000000
792_142 72 3 0.000000
792_142 72 4 0.000000
792_142 72 5 0.000000
792_142 72 6 0.000000
792_142 72 7 0.000000
792_142 72 8 0.000000
792_142 72 9 1.000000
792_142 72 10 0.000000
792_142 72 11 0.000000
792_142 72 12 0.000000
792_142 72 13 0.000000
792_142 72 14 0.000000
792_142 72 15 0.000000
792_142 72 16 0.000000
792_142 72 17 0.000000
792_142 72 18 0.000000
792_142 72 19 0.000000
792_142 72 20 0.000000
792_142 72 21 0.000000
792_142 72 22 1.000000
792_142 72 23 0.000000
792_142 72 24 0.000000
792_142 72 25 0.000000
792_142 72 26 0.000000
792_142 72 27 0.000000
792_142 72 28 0.000000
792_142 72 29 0.000000
792_142 72 30 0.000000
792_142 72 31 0.000000
792_142 72 32 0.000000
792_142 72 33 0.000000
792_142 72 34 0.000000
792_142 72 35 0.000000
792_142 72 36 0.000000
792_142 72 37 0.000000
792_142 72 38 1.000000
792_142 72 39 0.000000
792_142 72 40 0.000000
792_142 72 41 0.000000
792_142 72 42 0.000000
792_142 72 43 0.000000
792_142 72 44 0.000000
792_142 72 45 0.000000
792_142 72 46 0.000000
792_142 72 47 0.000000
792_142 72 48 0.000000
792_142 72 49 0.000000
792_142 72 50 0.000000
792_142 72 51 0.000000
792_142 72 52 0.000000
792_142 72 53 0.000000
792_142 72 54 1.000000
792_142 72 55 0.000000
792_142 72 56 0.000000
792_142 72 57 0.000000
792_142 72 58 0.000000
792_142 72 59 0.000000
792_142 72 60 0.000000
816_136 72 0 0.000000
816_136 72 1 0.000000
816_136 72 2 0.000000
816_136 72 3 0.000000
816_136 72 4 0.000000
816_136 72 5 0.000000
816_136 72 6 0.000000
816_136 72 7 0.000000
816_136 72 8 0.000000
816_136 72 9 1.000000
816_136 72 10 0.000000
816_136 72 11 0.000000
816_136 72 12 0.000000
816_136 72 13 0.000000
816_136 72 14 0.000000
816_136 72 15 0.000000
816_136 72 16 0.000000
816_136 72 17 0.000000
816_136 72 18 0.000000
816_136 72 19 0.000000
816_136 72 20 0.000000
816_136 72 21 0.000000
816_136 72 22 1.000000
816_136 72 23 0.000000
816_136 72 24 0.000000
816_136 72 25 0.000000
816_136 72 26 0.000000
816_136 72 27 0.000000
816_136 72 28 0.000000
816_136 72 29 0.000000
816_136 72 30 0.000000
816_136 72 31 0.000000
816_136 72 32 0.000000
816_136 72 33 0.000000
816_136 72 34 0.000000
816_136 72 35 0.000000
816_136 72 36 0.000000
816_136 72 37 0.000000
816_136 72 38 1.000000
816_136 72 39 0.000000
816_136 72 40 0.000000
816_136 72 41 0.000000
816_136 72 42 0.000000
816_136 72 43 0.000000
816_136 72 44 0.000000
816_136 72 45 0.000000
816_136 72 46 0.000000
816_136 72 47 0.000000
816_136 72 48 0.000000
816_136 72 49 0.000000
816_136 72 50 0.000000
816_136 72 51 0.000000
816_136 72 52 0.000000
816_136 72 53 0.000000
816_136 72 54 1.000000
816_136 72 55 0.000000
816_136 72 56 0.000000
816_136 72 57 0.000000
816_136 72 58 0.000000
816_136 72 59 0.000000
816_136 72 60 0.000000
816_136 95 0 0.000000
816_136 95 1 0.000000
816_136 95 2 0.000000
816_136 95 3 0.000000
816_136 95 4 0.000000
816_136 95 5 0.000000
816_136 95 6 0.000000
816_136 95 7 0.000000
816_136 95 8 0.000000
816_136 95 9 0.000000
816_136 95 10 1.000000
816_136 95 11 1.000000
816_136 95 12 1.000000
816_136 95 13 0.000000
816_136 95 14 0.000000
816_136 95 15 0.000000
816_136 95 16 0.000000
816_136 95 17 0.000000
816_136 95 18 0.000000
816_136 95 19 0.000000
816_136 95 20 0.000000
816_136 95 21 0.000000
816_136 95 22 0.000000
816_136 95 23 0.000000
816_136 95 24 0.000000
816_136 95 25 0.000000
816_136 95 26 0.000000
816_136 95 27 0.000000
816_136 95 28 0.000000
816_136 95 29 0.000000
816_136 95 30 0.000000
816_136 95 31 0.000000
816_136 95 32 0.000000
816_136 95 33 0.000000
816_136 95 34 0.000000
816_136 95 35 0.000000
816_136 95 36 0.000000
816_136 95 37 0.000000
816_136 95 38 0.000000
816_136 95 39 0.000000
816_136 95 40 0.000000
816_136 95 41 0.000000
816_136 95 42 0.000000
816_136 95 43 0.000000
816_136 95 44 0.000000
816_136 95 45 0.000000
816_136 95 46 0.000000
816_136 95 47 0.000000
816_136 95 48 0.000000
816_136 95 49 0.000000
816_136 95 50 0.000000
816_136 95 51 0.000000
816_136 95 52 0.000000
816_136 95 53 0.000000
816_136 95 54 0.000000
816_136 95 55 0.000000
816_136 95 56 0.000000
816_136 95 57 0.000000
816_136 95 58 0.000000
816_136 95 59 0.000000
816_136 95 60 0.000000
947_136 72 0 0.000000
947_136 72 1 0.000000
947_136 72 2 0.000000
947_136 72 3 0.000000
947_136 72 4 0.000000
947_136 72 5 0.000000
947_136 72 6 0.000000
947_136 72 7 0.000000
947_136 72 8 0.000000
947_136 72 9 1.000000
947_136 72 10 0.000000
947_136 72 11 0.000000
947_136 72 12 0.000000
947_136 72 13 0.000000
947_136 72 14 0.000000
947_136 72 15 0.000000
947_136 72 16 0.000000
947_136 72 17 0.000000
947_136 72 18 0.000000
947_136 72 19 0.000000
947_136 72 20 0.000000
947_136 72 21 0.000000
947_136 72 22 1.000000
947_136 72 23 0.000000
947_136 72 24 0.000000
947_136 72 25 0.000000
947_136 72 26 0.000000
947_136 72 27 0.000000
947_136 72 28 0.000000
947_136 72 29 0.000000
947_136 72 30 0.000000
947_136 72 31 0.000000
947_136 72 32 0.000000
947_136 72 33 0.000000
947_136 72 34 0.000000
947_136 72 35 0.000000
947_136 72 36 0.000000
947_136 72 37 0.000000
947_136 72 38 1.000000
947_136 72 39 0.000000
947_136 72 40 0.000000
947_136 72 41 0.000000
947_136 72 42 0.000000
947_136 72 43 0.000000
947_136 72 44 0.000000
947_136 72 45 0.000000
947_136 72 46 0.000000
947_136 72 47 0.000000
947_136 72 48 0.000000
947_136 72 49 0.000000
947_136 72 50 0.000000
947_136 72 51 0.000000
947_136 72 52 0.000000
947_136 72 53 0.000000
947_136 72 54 1.000000
947_136 72 55 0.000000
947_136 72 56 0.000000
947_136 72 57 0.000000
947_136 72 58 0.000000
947_136 72 59 0.000000
947_136 72 60 0.000000
307_161 72 0 0.000000
307_161 72 1 0.000000
307_161 72 2 0.000000
307_161 72 3 0.000000
307_161 72 4 0.000000
307_161 72 5 0.000000
307_161 72 6 0.000000
307_161 72 7 0.000000
307_161 72 8 0.000000
307_161 72 9 1.000000
307_161 72 10 0.000000
307_161 72 11 0.000000
307_161 72 12 0.000000
307_161 72 13 0.000000
307_161 72 14 0.000000
307_161 72 15 0.000000
307_161 72 16 0.000000
307_161 72 17 0.000000
307_161 72 18 0.000000
307_161 72 19 0.000000
307_161 72 20 0.000000
307_161 72 21 0.000000
307_161 72 22 1.000000
307_161 72 23 0.000000
307_161 72 24 0.000000
307_161 72 25 0.000000
307_161 72 26 0.000000
307_161 72 27 0.000000
307_161 72 28 0.000000
307_161 72 29 0.000000
307_161 72 30 0.000000
307_161 72 31 0.000000
307_161 72 32 0.000000
307_161 72 33 0.000000
307_161 72 34 0.000000
307_161 72 35 0.000000
307_161 72 36 0.000000
307_161 72 37 0.000000
307_161 72 38 1.000000
307_161 72 39 0.000000
307_161 72 40 0.000000
307_161 72 41 0.000000
307_161 72 42 0.000000
307_161 72 43 0.000000
307_161 72 44 0.000000
307_161 72 45 0.000000
307_161 72 46 0.000000
307_161 72 47 0.000000
307_161 72 48 0.000000
307_161 72 49 0.000000
307_161 72 50 0.000000
307_161 72 51 0.000000
307_161 72 52 0.000000
307_161 72 53 0.000000
307_161 72 54 1.000000
307_161 72 55 0.000000
307_161 72 56 0.000000
307_161 72 57 0.000000
307_161 72 58 0.000000
307_161 72 59 0.000000
307_161 72 60 0.000000
207_177 72 0 0.000000
207_177 72 1 0.000000
207_177 72 2 0.000000
207_177 72 3 0.000000
207_177 72 4 0.000000
207_177 72 5 0.000000
207_177 72 6 0.000000
207_177 72 7 0.000000
207_177 72 8 0.000000
207_177 72 9 1.000000
207_177 72 10 0.000000
207_177 72 11 0.000000
207_177 72 12 0.000000
207_177 72 13 0.000000
207_177 72 14 0.000000
207_177 72 15 0.000000
207_177 72 16 0.000000
207_177 72 17 0.000000
207_177 72 18 0.000000
207_177 72 19 0.000000
207_177 72 20 0.000000
207_177 72 21 0.000000
207_177 72 22 1.000000
207_177 72 23 0.000000
207_177 72 24 0.000000
207_177 72 25 0.000000
207_177 72 26 0.000000
207_177 72 27 0.000000
207_177 72 28 0.000000
207_177 72 29 0.000000
207_177 72 30 0.000000
207_177 72 31 0.000000
207_177 72 32 0.000000
207_177 72 33 0.000000
207_177 72 34 0.000000
207_177 72 35 0.000000
207_177 72 36 0.000000
207_177 72 37 0.000000
207_177 72 38 1.000000
207_177 72 39 0.000000
207_177 72 40 0.000000
207_177 72 41 0.000000
207_177 72 42 0.000000
207_177 72 43 0.000000
207_177 72 44 0.000000
207_177 72 45 0.000000
207_177 72 46 0.000000
207_177 72 47 0.000000
207_177 72 48 0.000000
207_177 72 49 0.000000
207_177 72 50 0.000000
207_177 72 51 0.000000
207_177 72 52 0.000000
207_177 72 53 0.000000
207_177 72 54 1.000000
207_177 72 55 0.000000
207_177 72 56 0.000000
207_177 72 57 0.000000
207_177 72 58 0.000000
207_177 72 59 0.000000
207_177 72 60 0.000000
46_154 72 0 0.000000
46_154 72 1 0.000000
46_154 72 2 0.000000
46_154 72 3 0.000000
46_154 72 4 0.000000
46_154 72 5 0.000000
46_154 72 6 0.000000
46_154 72 7 0.000000
46_154 72 8 0.000000
46_154 72 9 1.000000
46_154 72 10 0.000000
46_154 72 11 0.000000
46_154 72 12 0.000000
46_154 72 13 0.000000
46_154 72 14 0.000000
46_154 72 15 0.000000
46_154 72 16 0.000000
46_154 72 17 0.000000
46_154 72 18 0.000000
46_154 72 19 0.000000
46_154 72 20 0.000000
46_154 72 21 0.000000
46_154 72 22 1.000000
46_154 72 23 0.000000
46_154 72 24 0.000000
46_154 72 25 0.000000
46_154 72 26 0.000000
46_154 72 27 0.000000
46_154 72 28 0.000000
46_154 72 29 0.000000
46_154 72 30 0.000000
46_154 72 31 0.000000
46_154 72 32 0.000000
46_154 72 33 0.000000
46_154 72 34 0.000000
46_154 72 35 0.000000
46_154 72 36 0.000000
46_154 72 37 0.000000
46_154 72 38 1.000000
46_154 72 39 0.000000
46_154 72 40 0.000000
46_154 72 41 0.000000
46_154 72 42 0.000000
46_154 72 43 0.000000
46_154 72 44 0.000000
46_154 72 45 0.000000
46_154 72 46 0.000000
46_154 72 47 0.000000
46_154 72 48 0.000000
46_154 72 49 0.000000
46_154 72 50 0.000000
46_154 72 51 0.000000
46_154 72 52 0.000000
46_154 72 53 0.000000
46_154 72 54 1.000000
46_154 72 55 0.000000
46_154 72 56 0.000000
46_154 72 57 0.000000
46_154 72 58 0.000000
46_154 72 59 0.000000
46_154 72 60 0.000000
1016_154 72 0 0.000000
1016_154 72 1 0.000000
1016_154 72 2 0.000000
1016_154 72 3 0.000000
1016_154 72 4 0.000000
1016_154 72 5 0.000000
1016_154 72 6 0.000000
1016_154 72 7 0.000000
1016_154 72 8 0.000000
1016_154 72 9 1.000000
1016_154 72 10 0.000000
1016_154 72 11 0.000000
1016_154 72 12 0.000000
1016_154 72 13 0.000000
1016_154 72 14 0.000000
1016_154 72 15 0.000000
1016_154 72 16 0.000000
1016_154 72 17 0.000000
1016_154 72 18 0.000000
1016_154 72 19 0.000000
1016_154 72 20 0.000000
1016_154 72 21 0.000000
1016_154 72 22 1.000000
1016_154 72 23 0.000000
1016_154 72 24 0.000000
1016_154 72 25 0.000000
1016_154 72 26 0.000000
1016_154 72 27 0.000000
1016_154 72 28 0.000000
1016_154 72 29 0.000000
1016_154 72 30 0.000000
1016_154 72 31 0.000000
1016_154 72 32 0.000000
1016_154 72 33 0.000000
1016_154 72 34 0.000000
1016_154 72 35 0.000000
1016_154 72 36 0.000000
1016_154 72 37 0.000000
1016_154 72 38 1.000000
1016_154 72 39 0.000000
1016_154 72 40 0.000000
1016_154 72 41 0.000000
1016_154 72 42 0.000000
1016_154 72 43 0.000000
1016_154 72 44 0.000000
1016_154 72 45 0.000000
1016_154 72 46 0.000000
1016_154 72 47 0.000000
1016_154 72 48 0.000000
1016_154 72 49 0.000000
1016_154 72 50 0.000000
1016_154 72 51 0.000000
1016_154 72 52 0.000000
1016_154 72 53 0.000000
1016_154 72 54 1.000000
1016_154 72 55 0.000000
1016_154 72 56 0.000000
1016_154 72 57 0.000000
1016_154 72 58 0.000000
1016_154 72 59 0.000000
1016_154 72 60 0.000000
222_154 72 0 0.000000
222_154 72 1 0.000000
222_154 72 2 0.000000
222_154 72 3 0.000000
222_154 72 4 0.000000
222_154 72 5 0.000000
222_154 72 6 0.000000
222_154 72 7 0.000000
222_154 72 8 0.000000
222_154 72 9 1.000000
222_154 72 10 0.000000
222_154 72 11 0.000000
222_154 72 12 0.000000
222_154 72 13 0.000000
222_154 72 14 0.000000
222_154 72 15 0.000000
222_154 72 16 0.000000
222_154 72 17 0.000000
222_154 72 18 0.000000
222_154 72 19 0.000000
222_154 72 20 0.000000
222_154 72 21 0.000000
222_154 72 22 1.000000
222_154 72 23 0.000000
222_154 72 24 0.000000
222_154 72 25 0.000000
222_154 72 26 0.000000
222_154 72 27 0.000000
222_154 72 28 0.000000
222_154 72 29 0.000000
222_154 72 30 0.000000
222_154 72 31 0.000000
222_154 72 32 0.000000
222_154 72 33 0.000000
222_154 72 34 0.000000
222_154 72 35 0.000000
222_154 72 36 0.000000
222_154 72 37 0.000000
222_154 72 38 1.000000
222_154 72 39 0.000000
222_154 72 40 0.000000
222_154 72 41 0.000000
222_154 72 42 0.000000
222_154 72 43 0.000000
222_154 72 44 0.000000
222_154 72 45 0.000000
222_154 72 46 0.000000
222_154 72 47 0.000000
222_154 72 48 0.000000
222_154 72 49 0.000000
222_154 72 50 0.000000
222_154 72 51 0.000000
222_154 72 52 0.000000
222_154 72 53 0.000000
222_154 72 54 1.000000
222_154 72 55 0.000000
222_154 72 56 0.000000
222_154 72 57 0.000000
222_154 72 58 0.000000
222_154 72 59 0.000000
222_154 72 60 0.000000
24_154 72 0 0.000000
24_154 72 1 0.000000
24_154 72 2 0.000000
24_154 72 3 0.000000
24_154 72 4 0.000000
24_154 72 5 0.000000
24_154 72 6 0.000000
24_154 72 7 0.000000
24_154 72 8 0.000000
24_154 72 9 1.000000
24_154 72 10 0.000000
24_154 72 11 0.000000
24_154 72 12 0.000000
24_154 72 13 0.000000
24_154 72 14 0.000000
24_154 72 15 0.000000
24_154 72 16 0.000000
24_154 72 17 0.000000
24_154 72 18 0.000000
24_154 72 19 0.000000
24_154 72 20 0.000000
24_154 72 21 0.000000
24_154 72 22 1.000000
24_154 72 23 0.000000
24_154 72 24 0.000000
24_154 72 25 0.000000
24_154 72 26 0.000000
24_154 72 27 0.000000
24_154 72 28 0.000000
24_154 72 29 0.000000
24_154 72 30 0.000000
24_154 72 31 0.000000
24_154 72 32 0.000000
24_154 72 33 0.000000
24_154 72 34 0.000000
24_154 72 35 0.000000
24_154 72 36 0.000000
24_154 72 37 0.000000
24_154 72 38 1.000000
24_154 72 39 0.000000
24_154 72 40 0.000000
24_154 72 41 0.000000
24_154 72 42 0.000000
24_154 72 43 0.000000
24_154 72 44 0.000000
24_154 72 45 0.000000
24_154 72 46 0.000000
24_154 72 47 0.000000
24_154 72 48 0.000000
24_154 72 49 0.000000
24_154 72 50 0.000000
24_154 72 51 0.000000
24_154 72 52 0.000000
24_154 72 53 0.000000
24_154 72 54 1.000000
24_154 72 55 0.000000
24_154 72 56 0.000000
24_154 72 57 0.000000
24_154 72 58 0.000000
24_154 72 59 0.000000
24_154 72 60 0.000000
670_154 72 0 0.000000
670_154 72 1 0.000000
670_154 72 2 0.000000
670_154 72 3 0.000000
670_154 72 4 0.000000
670_154 72 5 0.000000
670_154 72 6 0.000000
670_154 72 7 0.000000
670_154 72 8 0.000000
670_154 72 9 1.000000
670_154 72 10 0.000000
670_154 72 11 0.000000
670_154 72 12 0.000000
670_154 72 13 0.000000
670_154 72 14 0.000000
670_154 72 15 0.000000
670_154 72 16 0.000000
670_154 72 17 0.000000
670_154 72 18 0.000000
670_154 72 19 0.000000
670_154 72 20 0.000000
670_154 72 21 0.000000
670_154 72 22 1.000000
670_154 72 23 0.000000
670_154 72 24 0.000000
670_154 72 25 0.000000
670_154 72 26 0.000000
670_154 72 27 0.000000
670_154 72 28 0.000000
670_154 72 29 0.000000
670_154 72 30 0.000000
670_154 72 31 0.000000
670_154 72 32 0.000000
670_154 72 33 0.000000
670_154 72 34 0.000000
670_154 72 35 0.000000
670_154 72 36 0.000000
670_154 72 37 0.000000
670_154 72 38 1.000000
670_154 72 39 0.000000
670_154 72 40 0.000000
670_154 72 41 0.000000
670_154 72 42 0.000000
670_154 72 43 0.000000
670_154 72 44 0.000000
670_154 72 45 0.000000
670_154 72 46 0.000000
670_154 72 47 0.000000
670_154 72 48 0.000000
670_154 72 49 0.000000
670_154 72 50 0.000000
670_154 72 51 0.000000
670_154 72 52 0.000000
670_154 72 53 0.000000
670_154 72 54 1.000000
670_154 72 55 0.000000
670_154 72 56 0.000000
670_154 72 57 0.000000
670_154 72 58 0.000000
670_154 72 59 0.000000
670_154 72 60 0.000000
941_154 72 0 0.000000
941_154 72 1 0.000000
941_154 72 2 0.000000
941_154 72 3 0.000000
941_154 72 4 0.000000
941_154 72 5 0.000000
941_154 72 6 0.000000
941_154 72 7 0.000000
941_154 72 8 0.000000
941_154 72 9 1.000000
941_154 72 10 0.000000
941_154 72 11 0.000000
941_154 72 12 0.000000
941_154 72 13 0.000000
941_154 72 14 0.000000
941_154 72 15 0.000000
941_154 72 16 0.000000
941_154 72 17 0.000000
941_154 72 18 0.000000
941_154 72 19 0.000000
941_154 72 20 0.000000
941_154 72 21 0.000000
941_154 72 22 1.000000
941_154 72 23 0.000000
941_154 72 24 0.000000
941_154 72 25 0.000000
941_154 72 26 0.000000
941_154 72 27 0.000000
941_154 72 28 0.000000
941_154 72 29 0.000000
941_154 72 30 0.000000
941_154 72 31 0.000000
941_154 72 32 0.000000
941_154 72 33 0.000000
941_154 72 34 0.000000
941_154 72 35 0.000000
941_154 72 36 0.000000
941_154 72 37 0.000000
941_154 72 38 1.000000
941_154 72 39 0.000000
941_154 72 40 0.000000
941_154 72 41 0.000000
941_154 72 42 0.000000
941_154 72 43 0.000000
941_154 72 44 0.000000
941_154 72 45 0.000000
941_154 72 46 0.000000
941_154 72 47 0.000000
941_154 72 48 0.000000
941_154 72 49 0.000000
941_154 72 50 0.000000
941_154 72 51 0.000000
941_154 72 52 0.000000
941_154 72 53 0.000000
941_154 72 54 1.000000
941_154 72 55 0.000000
941_154 72 56 0.000000
941_154 72 57 0.000000
941_154 72 58 0.000000
941_154 72 59 0.000000
941_154 72 60 0.000000
151_154 72 0 0.000000
151_154 72 1 0.000000
151_154 72 2 0.000000
151_154 72 3 0.000000
151_154 72 4 0.000000
151_154 72 5 0.000000
151_154 72 6 0.000000
151_154 72 7 0.000000
151_154 72 8 0.000000
151_154 72 9 1.000000
151_154 72 10 0.000000
151_154 72 11 0.000000
151_154 72 12 0.000000
151_154 72 13 0.000000
151_154 72 14 0.000000
151_154 72 15 0.000000
151_154 72 16 0.000000
151_154 72 17 0.000000
151_154 72 18 0.000000
151_154 72 19 0.000000
151_154 72 20 0.000000
151_154 72 21 0.000000
151_154 72 22 1.000000
151_154 72 23 0.000000
151_154 72 24 0.000000
151_154 72 25 0.000000
151_154 72 26 0.000000
151_154 72 27 0.000000
151_154 72 28 0.000000
151_154 72 29 0.000000
151_154 72 30 0.000000
151_154 72 31 0.000000
151_154 72 32 0.000000
151_154 72 33 0.000000
151_154 72 34 0.000000
151_154 72 35 0.000000
151_154 72 36 0.000000
151_154 72 37 0.000000
151_154 72 38 1.000000
151_154 72 39 0.000000
151_154 72 40 0.000000
151_154 72 41 0.000000
151_154 72 42 0.000000
151_154 72 43 0.000000
151_154 72 44 0.000000
151_154 72 45 0.000000
151_154 72 46 0.000000
151_154 72 47 0.000000
151_154 72 48 0.000000
151_154 72 49 0.000000
151_154 72 50 0.000000
151_154 72 51 0.000000
151_154 72 52 0.000000
151_154 72 53 0.000000
151_154 72 54 1.000000
151_154 72 55 0.000000
151_154 72 56 0.000000
151_154 72 57 0.000000
151_154 72 58 0.000000
151_154 72 59 0.000000
151_154 72 60 0.000000
27_154 72 0 0.000000
27_154 72 1 0.000000
27_154 72 2 0.000000
27_154 72 3 0.000000
27_154 72 4 0.000000
27_154 72 5 0.000000
27_154 72 6 0.000000
27_154 72 7 0.000000
27_154 72 8 0.000000
27_154 72 9 1.000000
27_154 72 10 0.000000
27_154 72 11 0.000000
27_154 72 12 0.000000
27_154 72 13 0.000000
27_154 72 14 0.000000
27_154 72 15 0.000000
27_154 72 16 0.000000
27_154 72 17 0.000000
27_154 72 18 0.000000
27_154 72 19 0.000000
27_154 72 20 0.000000
27_154 72 21 0.000000
27_154 72 22 1.000000
27_154 72 23 0.000000
27_154 72 24 0.000000
27_154 72 25 0.000000
27_154 72 26 0.000000
27_154 72 27 0.000000
27_154 72 28 0.000000
27_154 72 29 0.000000
27_154 72 30 0.000000
27_154 72 31 0.000000
27_154 72 32 0.000000
27_154 72 33 0.000000
27_154 72 34 0.000000
27_154 72 35 0.000000
27_154 72 36 0.000000
27_154 72 37 0.000000
27_154 72 38 1.000000
27_154 72 39 0.000000
27_154 72 40 0.000000
27_154 72 41 0.000000
27_154 72 42 0.000000
27_154 72 43 0.000000
27_154 72 44 0.000000
27_154 72 45 0.000000
27_154 72 46 0.000000
27_154 72 47 0.000000
27_154 72 48 0.000000
27_154 72 49 0.000000
27_154 72 50 0.000000
27_154 72 51 0.000000
27_154 72 52 0.000000
27_154 72 53 0.000000
27_154 72 54 1.000000
27_154 72 55 0.000000
27_154 72 56 0.000000
27_154 72 57 0.000000
27_154 72 58 0.000000
27_154 72 59 0.000000
27_154 72 60 0.000000
258_154 72 0 0.000000
258_154 72 1 0.000000
258_154 72 2 0.000000
258_154 72 3 0.000000
258_154 72 4 0.000000
258_154 72 5 0.000000
258_154 72 6 0.000000
258_154 72 7 0.000000
258_154 72 8 0.000000
258_154 72 9 1.000000
258_154 72 10 0.000000
258_154 72 11 0.000000
258_154 72 12 0.000000
258_154 72 13 0.000000
258_154 72 14 0.000000
258_154 72 15 0.000000
258_154 72 16 0.000000
258_154 72 17 0.000000
258_154 72 18 0.000000
258_154 72 19 0.000000
258_154 72 20 0.000000
258_154 72 21 0.000000
258_154 72 22 1.000000
258_154 72 23 0.000000
258_154 72 24 0.000000
258_154 72 25 0.000000
258_154 72 26 0.000000
258_154 72 27 0.000000
258_154 72 28 0.000000
258_154 72 29 0.000000
258_154 72 30 0.000000
258_154 72 31 0.000000
258_154 72 32 0.000000
258_154 72 33 0.000000
258_154 72 34 0.000000
258_154 72 35 0.000000
258_154 72 36 0.000000
258_154 72 37 0.000000
258_154 72 38 1.000000
258_154 72 39 0.000000
258_154 72 40 0.000000
258_154 72 41 0.000000
258_154 72 42 0.000000
258_154 72 43 0.000000
258_154 72 44 0.000000
258_154 72 45 0.000000
258_154 72 46 0.000000
258_154 72 47 0.000000
258_154 72 48 0.000000
258_154 72 49 0.000000
258_154 72 50 0.000000
258_154 72 51 0.000000
258_154 72 52 0.000000
258_154 72 53 0.000000
258_154 72 54 1.000000
258_154 72 55 0.000000
258_154 72 56 0.000000
258_154 72 57 0.000000
258_154 72 58 0.000000
258_154 72 59 0.000000
258_154 72 60 0.000000
762_154 72 0 0.000000
762_154 72 1 0.000000
762_154 72 2 0.000000
762_154 72 3 0.000000
762_154 72 4 0.000000
762_154 72 5 0.000000
762_154 72 6 0.000000
762_154 72 7 0.000000
762_154 72 8 0.000000
762_154 72 9 1.000000
762_154 72 10 0.000000
762_154 72 11 0.000000
762_154 72 12 0.000000
762_154 72 13 0.000000
762_154 72 14 0.000000
762_154 72 15 0.000000
762_154 72 16 0.000000
762_154 72 17 0.000000
762_154 72 18 0.000000
762_154 72 19 0.000000
762_154 72 20 0.000000
762_154 72 21 0.000000
762_154 72 22 1.000000
762_154 72 23 0.000000
762_154 72 24 0.000000
762_154 72 25 0.000000
762_154 72 26 0.000000
762_154 72 27 0.000000
762_154 72 28 0.000000
762_154 72 29 0.000000
762_154 72 30 0.000000
762_154 72 31 0.000000
762_154 72 32 0.000000
762_154 72 33 0.000000
762_154 72 34 0.000000
762_154 72 35 0.000000
762_154 72 36 0.000000
762_154 72 37 0.000000
762_154 72 38 1.000000
762_154 72 39 0.000000
762_154 72 40 0.000000
762_154 72 41 0.000000
762_154 72 42 0.000000
762_154 72 43 0.000000
762_154 72 44 0.000000
762_154 72 45 0.000000
762_154 72 46 0.000000
762_154 72 47 0.000000
762_154 72 48 0.000000
762_154 72 49 0.000000
762_154 72 50 0.000000
762_154 72 51 0.000000
762_154 72 52 0.000000
762_154 72 53 0.000000
762_154 72 54 1.000000
762_154 72 55 0.000000
762_154 72 56 0.000000
762_154 72 57 0.000000
762_154 72 58 0.000000
762_154 72 59 0.000000
762_154 72 60 0.000000
176_154 9 0 1.000000
176_154 9 1 1.000000
176_154 9 2 1.000000
176_154 9 3 1.000000
176_154 9 4 1.000000
176_154 9 5 1.000000
176_154 9 6 1.000000
176_154 9 7 1.000000
176_154 9 8 1.000000
176_154 9 9 1.000000
176_154 9 10 1.000000
176_154 9 11 1.000000
176_154 9 12 1.000000
176_154 9 13 1.000000
176_154 9 14 1.000000
176_154 9 15 1.000000
176_154 9 16 1.000000
176_154 9 17 1.000000
176_154 9 18 1.000000
176_154 9 19 1.000000
176_154 9 20 1.000000
176_154 9 21 1.000000
176_154 9 22 1.000000
176_154 9 23 1.000000
176_154 9 24 1.000000
176_154 9 25 1.000000
176_154 9 26 1.000000
176_154 9 27 1.000000
176_154 9 28 1.000000
176_154 9 29 1.000000
176_154 9 30 1.000000
176_154 9 31 1.000000
176_154 9 32 1.000000
176_154 9 33 1.000000
176_154 9 34 1.000000
176_154 9 35 1.000000
176_154 9 36 1.000000
176_154 9 37 1.000000
176_154 9 38 1.000000
176_154 9 39 1.000000
176_154 9 40 1.000000
176_154 9 41 1.000000
176_154 9 42 1.000000
176_154 9 43 1.000000
176_154 9 44 1.000000
176_154 9 45 1.000000
176_154 9 46 1.000000
176_154 9 47 1.000000
176_154 9 48 1.000000
176_154 9 49 1.000000
176_154 9 50 1.000000
176_154 9 51 1.000000
176_154 9 52 1.000000
176_154 9 53 1.000000
176_154 9 54 1.000000
176_154 9 55 1.000000
176_154 9 56 1.000000
176_154 9 57 1.000000
176_154 9 58 1.000000
176_154 9 59 1.000000
176_154 9 60 1.000000
176_154 10 0 1.000000
176_154 10 1 1.000000
176_154 10 2 1.000000
176_154 10 3 1.000000
176_154 10 4 1.000000
176_154 10 5 1.000000
176_154 10 6 1.000000
176_154 10 7 1.000000
176_154 10 8 1.000000
176_154 10 9 1.000000
176_154 10 10 1.000000
176_154 10 11 1.000000
176_154 10 12 1.000000
176_154 10 13 1.000000
176_154 10 14 1.000000
176_154 10 15 1.000000
176_154 10 16 1.000000
176_154 10 17 1.000000
176_154 10 18 1.000000
176_154 10 19 1.000000
176_154 10 20 1.000000
176_154 10 21 1.000000
176_154 10 22 1.000000
176_154 10 23 1.000000
176_154 10 24 1.000000
176_154 10 25 1.000000
176_154 10 26 1.000000
176_154 10 27 1.000000
176_154 10 28 1.000000
176_154 10 29 1.000000
176_154 10 30 1.000000
176_154 10 31 1.000000
176_154 10 32 1.000000
176_154 10 33 1.000000
176_154 10 34 1.000000
176_154 10 35 1.000000
176_154 10 36 1.000000
176_154 10 37 1.000000
176_154 10 38 1.000000
176_154 10 39 1.000000
176_154 10 40 1.000000
176_154 10 41 1.000000
176_154 10 42 1.000000
176_154 10 43 1.000000
176_154 10 44 1.000000
176_154 10 45 1.000000
176_154 10 46 1.000000
176_154 10 47 1.000000
176_154 10 48 1.000000
176_154 10 49 1.000000
176_154 10 50 1.000000
176_154 10 51 1.000000
176_154 10 52 1.000000
176_154 10 53 1.000000
176_154 10 54 1.000000
176_154 10 55 1.000000
176_154 10 56 1.000000
176_154 10 57 1.000000
176_154 10 58 1.000000
176_154 10 59 1.000000
176_154 10 60 1.000000
176_154 11 0 1.000000
176_154 11 1 1.000000
176_154 11 2 1.000000
176_154 11 3 1.000000
176_154 11 4 1.000000
176_154 11 5 1.000000
176_154 11 6 1.000000
176_154 11 7 1.000000
176_154 11 8 1.000000
176_154 11 9 1.000000
176_154 11 10 1.000000
176_154 11 11 1.000000
176_154 11 12 1.000000
176_154 11 13 1.000000
176_154 11 14 1.000000
176_154 11 15 1.000000
176_154 11 16 1.000000
176_154 11 17 1.000000
176_154 11 18 1.000000
176_154 11 19 1.000000
176_154 11 20 1.000000
176_154 11 21 1.000000
176_154 11 22 1.000000
176_154 11 23 1.000000
176_154 11 24 1.000000
176_154 11 25 1.000000
176_154 11 26 1.000000
176_154 11 27 1.000000
176_154 11 28 1.000000
176_154 11 29 1.000000
176_154 11 30 1.000000
176_154 11 31 1.000000
176_154 11 32 1.000000
176_154 11 33 1.000000
176_154 11 34 1.000000
176_154 11 35 1.000000
176_154 11 36 1.000000
176_154 11 37 1.000000
176_154 11 38 1.000000
176_154 11 39 1.000000
176_154 11 40 1.000000
176_154 11 41 1.000000
176_154 11 42 1.000000
176_154 11 43 1.000000
176_154 11 44 1.000000
176_154 11 45 1.000000
176_154 11 46 1.000000
176_154 11 47 1.000000
176_154 11 48 1.000000
176_154 11 49 1.000000
176_154 11 50 1.000000
176_154 11 51 1.000000
176_154 11 52 1.000000
176_154 11 53 1.000000
176_154 11 54 1.000000
176_154 11 55 1.000000
176_154 11 56 1.000000
176_154 11 57 1.000000
176_154 11 58 1.000000
176_154 11 59 1.000000
176_154 11 60 1.000000
176_154 12 0 1.000000
176_154 12 1 1.000000
176_154 12 2 1.000000
176_154 12 3 1.000000
176_154 12 4 1.000000
176_154 12 5 1.000000
176_154 12 6 1.000000
176_154 12 7 1.000000
176_154 12 8 1.000000
176_154 12 9 1.000000
176_154 12 10 1.000000
176_154 12 11 1.000000
176_154 12 12 1.000000
176_154 12 13 1.000000
176_154 12 14 1.000000
176_154 12 15 1.000000
176_154 12 16 1.000000
176_154 12 17 1.000000
176_154 12 18 1.000000
176_154 12 19 1.000000
176_154 12 20 1.000000
176_154 12 21 1.000000
176_154 12 22 1.000000
176_154 12 23 1.000000
176_154 12 24 1.000000
176_154 12 25 1.000000
176_154 12 26 1.000000
176_154 12 27 1.000000
176_154 12 28 1.000000
176_154 12 29 1.000000
176_154 12 30 1.000000
176_154 12 31 1.000000
176_154 12 32 1.000000
176_154 12 33 1.000000
176_154 12 34 1.000000
176_154 12 35 1.000000
176_154 12 36 1.000000
176_154 12 37 1.000000
176_154 12 38 1.000000
176_154 12 39 1.000000
176_154 12 40 1.000000
176_154 12 41 1.000000
176_154 12 42 1.000000
176_154 12 43 1.000000
176_154 12 44 1.000000
176_154 12 45 1.000000
176_154 12 46 1.000000
176_154 12 47 1.000000
176_154 12 48 1.000000
176_154 12 49 1.000000
176_154 12 50 1.000000
176_154 12 51 1.000000
176_154 12 52 1.000000
176_154 12 53 1.000000
176_154 12 54 1.000000
176_154 12 55 1.000000
176_154 12 56 1.000000
176_154 12 57 1.000000
176_154 12 58 1.000000
176_154 12 59 1.000000
176_154 12 60 1.000000
176_154 13 0 1.000000
176_154 13 1 1.000000
176_154 13 2 1.000000
176_154 13 3 1.000000
176_154 13 4 1.000000
176_154 13 5 1.000000
176_154 13 6 1.000000
176_154 13 7 1.000000
176_154 13 8 1.000000
176_154 13 9 1.000000
176_154 13 10 1.000000
176_154 13 11 1.000000
176_154 13 12 1.000000
176_154 13 13 1.000000
176_154 13 14 1.000000
176_154 13 15 1.000000
176_154 13 16 1.000000
176_154 13 17 1.000000
176_154 13 18 1.000000
176_154 13 19 1.000000
176_154 13 20 1.000000
176_154 13 21 1.000000
176_154 13 22 1.000000
176_154 13 23 1.000000
176_154 13 24 1.000000
176_154 13 25 1.000000
176_154 13 26 1.000000
176_154 13 27 1.000000
176_154 13 28 1.000000
176_154 13 29 1.000000
176_154 13 30 1.000000
176_154 13 31 1.000000
176_154 13 32 1.000000
176_154 13 33 1.000000
176_154 13 34 1.000000
176_154 13 35 1.000000
176_154 13 36 1.000000
176_154 13 37 1.000000
176_154 13 38 1.000000
176_154 13 39 1.000000
176_154 13 40 1.000000
176_154 13 41 1.000000
176_154 13 42 1.000000
176_154 13 43 1.000000
176_154 13 44 1.000000
176_154 13 45 1.000000
176_154 13 46 1.000000
176_154 13 47 1.000000
176_154 13 48 1.000000
176_154 13 49 1.000000
176_154 13 50 1.000000
176_154 13 51 1.000000
176_154 13 52 1.000000
176_154 13 53 1.000000
176_154 13 54 1.000000
176_154 13 55 1.000000
176_154 13 56 1.000000
176_154 13 57 1.000000
176_154 13 58 1.000000
176_154 13 59 1.000000
176_154 13 60 1.000000
176_154 14 0 1.000000
176_154 14 1 1.000000
176_154 14 2 1.000000
176_154 14 3 1.000000
176_154 14 4 1.000000
176_154 14 5 1.000000
176_154 14 6 1.000000
176_154 14 7 1.000000
176_154 14 8 1.000000
176_154 14 9 1.000000
176_154 14 10 1.000000
176_154 14 11 1.000000
176_154 14 12 1.000000
176_154 14 13 1.000000
176_154 14 14 1.000000
176_154 14 15 1.000000
176_154 14 16 1.000000
176_154 14 17 1.000000
176_154 14 18 1.000000
176_154 14 19 1.000000
176_154 14 20 1.000000
176_154 14 21 1.000000
176_154 14 22 1.000000
176_154 14 23 1.000000
176_154 14 24 1.000000
176_154 14 25 1.000000
176_154 14 26 1.000000
176_154 14 27 1.000000
176_154 14 28 1.000000
176_154 14 29 1.000000
176_154 14 30 1.000000
176_154 14 31 1.000000
176_154 14 32 1.000000
176_154 14 33 1.000000
176_154 14 34 1.000000
176_154 14 35 1.000000
176_154 14 36 1.000000
176_154 14 37 1.000000
176_154 14 38 1.000000
176_154 14 39 1.000000
176_154 14 40 1.000000
176_154 14 41 1.000000
176_154 14 42 1.000000
176_154 14 43 1.000000
176_154 14 44 1.000000
176_154 14 45 1.000000
176_154 14 46 1.000000
176_154 14 47 1.000000
176_154 14 48 1.000000
176_154 14 49 1.000000
176_154 14 50 1.000000
176_154 14 51 1.000000
176_154 14 52 1.000000
176_154 14 53 1.000000
176_154 14 54 1.000000
176_154 14 55 1.000000
176_154 14 56 1.000000
176_154 14 57 1.000000
176_154 14 58 1.000000
176_154 14 59 1.000000
176_154 14 60 1.000000
176_154 15 0 1.000000
176_154 15 1 1.000000
176_154 15 2 1.000000
176_154 15 3 1.000000
176_154 15 4 1.000000
176_154 15 5 1.000000
176_154 15 6 1.000000
176_154 15 7 1.000000
176_154 15 8 1.000000
176_154 15 9 1.000000
176_154 15 10 1.000000
176_154 15 11 1.000000
176_154 15 12 1.000000
176_154 15 13 1.000000
176_154 15 14 1.000000
176_154 15 15 1.000000
176_154 15 16 1.000000
176_154 15 17 1.000000
176_154 15 18 1.000000
176_154 15 19 1.000000
176_154 15 20 1.000000
176_154 15 21 1.000000
176_154 15 22 1.000000
176_154 15 23 1.000000
176_154 15 24 1.000000
176_154 15 25 1.000000
176_154 15 26 1.000000
176_154 15 27 1.000000
176_154 15 28 1.000000
176_154 15 29 1.000000
176_154 15 30 1.000000
176_154 15 31 1.000000
176_154 15 32 1.000000
176_154 15 33 1.000000
176_154 15 34 1.000000
176_154 15 35 1.000000
176_154 15 36 1.000000
176_154 15 37 1.000000
176_154 15 38 1.000000
176_154 15 39 1.000000
176_154 15 40 1.000000
176_154 15 41 1.000000
176_154 15 42 1.000000
176_154 15 43 1.000000
176_154 15 44 1.000000
176_154 15 45 1.000000
176_154 15 46 1.000000
176_154 15 47 1.000000
176_154 15 48 1.000000
176_154 15 49 1.000000
176_154 15 50 1.000000
176_154 15 51 1.000000
176_154 15 52 1.000000
176_154 15 53 1.000000
176_154 15 54 1.000000
176_154 15 55 1.000000
176_154 15 56 1.000000
176_154 15 57 1.000000
176_154 15 58 1.000000
176_154 15 59 1.000000
176_154 15 60 1.000000
176_154 72 0 0.000000
176_154 72 1 0.000000
176_154 72 2 0.000000
176_154 72 3 0.000000
176_154 72 4 0.000000
176_154 72 5 0.000000
176_154 72 6 0.000000
176_154 72 7 0.000000
176_154 72 8 0.000000
176_154 72 9 1.000000
176_154 72 10 0.000000
176_154 72 11 0.000000
176_154 72 12 0.000000
176_154 72 13 0.000000
176_154 72 14 0.000000
176_154 72 15 0.000000
176_154 72 16 0.000000
176_154 72 17 0.000000
176_154 72 18 0.000000
176_154 72 19 0.000000
176_154 72 20 0.000000
176_154 72 21 0.000000
176_154 72 22 1.000000
176_154 72 23 0.000000
176_154 72 24 0.000000
176_154 72 25 0.000000
176_154 72 26 0.000000
176_154 72 27 0.000000
176_154 72 28 0.000000
176_154 72 29 0.000000
176_154 72 30 0.000000
176_154 72 31 0.000000
176_154 72 32 0.000000
176_154 72 33 0.000000
176_154 72 34 0.000000
176_154 72 35 0.000000
176_154 72 36 0.000000
176_154 72 37 0.000000
176_154 72 38 1.000000
176_154 72 39 0.000000
176_154 72 40 0.000000
176_154 72 41 0.000000
176_154 72 42 0.000000
176_154 72 43 0.000000
176_154 72 44 0.000000
176_154 72 45 0.000000
176_154 72 46 0.000000
176_154 72 47 0.000000
176_154 72 48 0.000000
176_154 72 49 0.000000
176_154 72 50 0.000000
176_154 72 51 0.000000
176_154 72 52 0.000000
176_154 72 53 0.000000
176_154 72 54 1.000000
176_154 72 55 0.000000
176_154 72 56 0.000000
176_154 72 57 0.000000
176_154 72 58 0.000000
176_154 72 59 0.000000
176_154 72 60 0.000000
826_154 72 0 0.000000
826_154 72 1 0.000000
826_154 72 2 0.000000
826_154 72 3 0.000000
826_154 72 4 0.000000
826_154 72 5 0.000000
826_154 72 6 0.000000
826_154 72 7 0.000000
826_154 72 8 0.000000
826_154 72 9 1.000000
826_154 72 10 0.000000
826_154 72 11 0.000000
826_154 72 12 0.000000
826_154 72 13 0.000000
826_154 72 14 0.000000
826_154 72 15 0.000000
826_154 72 16 0.000000
826_154 72 17 0.000000
826_154 72 18 0.000000
826_154 72 19 0.000000
826_154 72 20 0.000000
826_154 72 21 0.000000
826_154 72 22 1.000000
826_154 72 23 0.000000
826_154 72 24 0.000000
826_154 72 25 0.000000
826_154 72 26 0.000000
826_154 72 27 0.000000
826_154 72 28 0.000000
826_154 72 29 0.000000
826_154 72 30 0.000000
826_154 72 31 0.000000
826_154 72 32 0.000000
826_154 72 33 0.000000
826_154 72 34 0.000000
826_154 72 35 0.000000
826_154 72 36 0.000000
826_154 72 37 0.000000
826_154 72 38 1.000000
826_154 72 39 0.000000
826_154 72 40 0.000000
826_154 72 41 0.000000
826_154 72 42 0.000000
826_154 72 43 0.000000
826_154 72 44 0.000000
826_154 72 45 0.000000
826_154 72 46 0.000000
826_154 72 47 0.000000
826_154 72 48 0.000000
826_154 72 49 0.000000
826_154 72 50 0.000000
826_154 72 51 0.000000
826_154 72 52 0.000000
826_154 72 53 0.000000
826_154 72 54 1.000000
826_154 72 55 0.000000
826_154 72 56 0.000000
826_154 72 57 0.000000
826_154 72 58 0.000000
826_154 72 59 0.000000
826_154 72 60 0.000000
111_154 72 0 0.000000
111_154 72 1 0.000000
111_154 72 2 0.000000
111_154 72 3 0.000000
111_154 72 4 0.000000
111_154 72 5 0.000000
111_154 72 6 0.000000
111_154 72 7 0.000000
111_154 72 8 0.000000
111_154 72 9 1.000000
111_154 72 10 0.000000
111_154 72 11 0.000000
111_154 72 12 0.000000
111_154 72 13 0.000000
111_154 72 14 0.000000
111_154 72 15 0.000000
111_154 72 16 0.000000
111_154 72 17 0.000000
111_154 72 18 0.000000
111_154 72 19 0.000000
111_154 72 20 0.000000
111_154 72 21 0.000000
111_154 72 22 1.000000
111_154 72 23 0.000000
111_154 72 24 0.000000
111_154 72 25 0.000000
111_154 72 26 0.000000
111_154 72 27 0.000000
111_154 72 28 0.000000
111_154 72 29 0.000000
111_154 72 30 0.000000
111_154 72 31 0.000000
111_154 72 32 0.000000
111_154 72 33 0.000000
111_154 72 34 0.000000
111_154 72 35 0.000000
111_154 72 36 0.000000
111_154 72 37 0.000000
111_154 72 38 1.000000
111_154 72 39 0.000000
111_154 72 40 0.000000
111_154 72 41 0.000000
111_154 72 42 0.000000
111_154 72 43 0.000000
111_154 72 44 0.000000
111_154 72 45 0.000000
111_154 72 46 0.000000
111_154 72 47 0.000000
111_154 72 48 0.000000
111_154 72 49 0.000000
111_154 72 50 0.000000
111_154 72 51 0.000000
111_154 72 52 0.000000
111_154 72 53 0.000000
111_154 72 54 1.000000
111_154 72 55 0.000000
111_154 72 56 0.000000
111_154 72 57 0.000000
111_154 72 58 0.000000
111_154 72 59 0.000000
111_154 72 60 0.000000
75_154 72 0 0.000000
75_154 72 1 0.000000
75_154 72 2 0.000000
75_154 72 3 0.000000
75_154 72 4 0.000000
75_154 72 5 0.000000
75_154 72 6 0.000000
75_154 72 7 0.000000
75_154 72 8 0.000000
75_154 72 9 1.000000
75_154 72 10 0.000000
75_154 72 11 0.000000
75_154 72 12 0.000000
75_154 72 13 0.000000
75_154 72 14 0.000000
75_154 72 15 0.000000
75_154 72 16 0.000000
75_154 72 17 0.000000
75_154 72 18 0.000000
75_154 72 19 0.000000
75_154 72 20 0.000000
75_154 72 21 0.000000
75_154 72 22 1.000000
75_154 72 23 0.000000
75_154 72 24 0.000000
75_154 72 25 0.000000
75_154 72 26 0.000000
75_154 72 27 0.000000
75_154 72 28 0.000000
75_154 72 29 0.000000
75_154 72 30 0.000000
75_154 72 31 0.000000
75_154 72 32 0.000000
75_154 72 33 0.000000
75_154 72 34 0.000000
75_154 72 35 0.000000
75_154 72 36 0.000000
75_154 72 37 0.000000
75_154 72 38 1.000000
75_154 72 39 0.000000
75_154 72 40 0.000000
75_154 72 41 0.000000
75_154 72 42 0.000000
75_154 72 43 0.000000
75_154 72 44 0.000000
75_154 72 45 0.000000
75_154 72 46 0.000000
75_154 72 47 0.000000
75_154 72 48 0.000000
75_154 72 49 0.000000
75_154 72 50 0.000000
75_154 72 51 0.000000
75_154 72 52 0.000000
75_154 72 53 0.000000
75_154 72 54 1.000000
75_154 72 55 0.000000
75_154 72 56 0.000000
75_154 72 57 0.000000
75_154 72 58 0.000000
75_154 72 59 0.000000
75_154 72 60 0.000000
110_154 72 0 0.000000
110_154 72 1 0.000000
110_154 72 2 0.000000
110_154 72 3 0.000000
110_154 72 4 0.000000
110_154 72 5 0.000000
110_154 72 6 0.000000
110_154 72 7 0.000000
110_154 72 8 0.000000
110_154 72 9 1.000000
110_154 72 10 0.000000
110_154 72 11 0.000000
110_154 72 12 0.000000
110_154 72 13 0.000000
110_154 72 14 0.000000
110_154 72 15 0.000000
110_154 72 16 0.000000
110_154 72 17 0.000000
110_154 72 18 0.000000
110_154 72 19 0.000000
110_154 72 20 0.000000
110_154 72 21 0.000000
110_154 72 22 1.000000
110_154 72 23 0.000000
110_154 72 24 0.000000
110_154 72 25 0.000000
110_154 72 26 0.000000
110_154 72 27 0.000000
110_154 72 28 0.000000
110_154 72 29 0.000000
110_154 72 30 0.000000
110_154 72 31 0.000000
110_154 72 32 0.000000
110_154 72 33 0.000000
110_154 72 34 0.000000
110_154 72 35 0.000000
110_154 72 36 0.000000
110_154 72 37 0.000000
110_154 72 38 1.000000
110_154 72 39 0.000000
110_154 72 40 0.000000
110_154 72 41 0.000000
110_154 72 42 0.000000
110_154 72 43 0.000000
110_154 72 44 0.000000
110_154 72 45 0.000000
110_154 72 46 0.000000
110_154 72 47 0.000000
110_154 72 48 0.000000
110_154 72 49 0.000000
110_154 72 50 0.000000
110_154 72 51 0.000000
110_154 72 52 0.000000
110_154 72 53 0.000000
110_154 72 54 1.000000
110_154 72 55 0.000000
110_154 72 56 0.000000
110_154 72 57 0.000000
110_154 72 58 0.000000
110_154 72 59 0.000000
110_154 72 60 0.000000
16_154 72 0 0.000000
16_154 72 1 0.000000
16_154 72 2 0.000000
16_154 72 3 0.000000
16_154 72 4 0.000000
16_154 72 5 0.000000
16_154 72 6 0.000000
16_154 72 7 0.000000
16_154 72 8 0.000000
16_154 72 9 1.000000
16_154 72 10 0.000000
16_154 72 11 0.000000
16_154 72 12 0.000000
16_154 72 13 0.000000
16_154 72 14 0.000000
16_154 72 15 0.000000
16_154 72 16 0.000000
16_154 72 17 0.000000
16_154 72 18 0.000000
16_154 72 19 0.000000
16_154 72 20 0.000000
16_154 72 21 0.000000
16_154 72 22 1.000000
16_154 72 23 0.000000
16_154 72 24 0.000000
16_154 72 25 0.000000
16_154 72 26 0.000000
16_154 72 27 0.000000
16_154 72 28 0.000000
16_154 72 29 0.000000
16_154 72 30 0.000000
16_154 72 31 0.000000
16_154 72 32 0.000000
16_154 72 33 0.000000
16_154 72 34 0.000000
16_154 72 35 0.000000
16_154 72 36 0.000000
16_154 72 37 0.000000
16_154 72 38 1.000000
16_154 72 39 0.000000
16_154 72 40 0.000000
16_154 72 41 0.000000
16_154 72 42 0.000000
16_154 72 43 0.000000
16_154 72 44 0.000000
16_154 72 45 0.000000
16_154 72 46 0.000000
16_154 72 47 0.000000
16_154 72 48 0.000000
16_154 72 49 0.000000
16_154 72 50 0.000000
16_154 72 51 0.000000
16_154 72 52 0.000000
16_154 72 53 0.000000
16_154 72 54 1.000000
16_154 72 55 0.000000
16_154 72 56 0.000000
16_154 72 57 0.000000
16_154 72 58 0.000000
16_154 72 59 0.000000
16_154 72 60 0.000000
720_171 72 0 0.000000
720_171 72 1 0.000000
720_171 72 2 0.000000
720_171 72 3 0.000000
720_171 72 4 0.000000
720_171 72 5 0.000000
720_171 72 6 0.000000
720_171 72 7 0.000000
720_171 72 8 0.000000
720_171 72 9 1.000000
720_171 72 10 0.000000
720_171 72 11 0.000000
720_171 72 12 0.000000
720_171 72 13 0.000000
720_171 72 14 0.000000
720_171 72 15 0.000000
720_171 72 16 0.000000
720_171 72 17 0.000000
720_171 72 18 0.000000
720_171 72 19 0.000000
720_171 72 20 0.000000
720_171 72 21 0.000000
720_171 72 22 1.000000
720_171 72 23 0.000000
720_171 72 24 0.000000
720_171 72 25 0.000000
720_171 72 26 0.000000
720_171 72 27 0.000000
720_171 72 28 0.000000
720_171 72 29 0.000000
720_171 72 30 0.000000
720_171 72 31 0.000000
720_171 72 32 0.000000
720_171 72 33 0.000000
720_171 72 34 0.000000
720_171 72 35 0.000000
720_171 72 36 0.000000
720_171 72 37 0.000000
720_171 72 38 1.000000
720_171 72 39 0.000000
720_171 72 40 0.000000
720_171 72 41 0.000000
720_171 72 42 0.000000
720_171 72 43 0.000000
720_171 72 44 0.000000
720_171 72 45 0.000000
720_171 72 46 0.000000
720_171 72 47 0.000000
720_171 72 48 0.000000
720_171 72 49 0.000000
720_171 72 50 0.000000
720_171 72 51 0.000000
720_171 72 52 0.000000
720_171 72 53 0.000000
720_171 72 54 1.000000
720_171 72 55 0.000000
720_171 72 56 0.000000
720_171 72 57 0.000000
720_171 72 58 0.000000
720_171 72 59 0.000000
720_171 72 60 0.000000
629_161 72 0 0.000000
629_161 72 1 0.000000
629_161 72 2 0.000000
629_161 72 3 0.000000
629_161 72 4 0.000000
629_161 72 5 0.000000
629_161 72 6 0.000000
629_161 72 7 0.000000
629_161 72 8 0.000000
629_161 72 9 1.000000
629_161 72 10 0.000000
629_161 72 11 0.000000
629_161 72 12 0.000000
629_161 72 13 0.000000
629_161 72 14 0.000000
629_161 72 15 0.000000
629_161 72 16 0.000000
629_161 72 17 0.000000
629_161 72 18 0.000000
629_161 72 19 0.000000
629_161 72 20 0.000000
629_161 72 21 0.000000
629_161 72 22 1.000000
629_161 72 23 0.000000
629_161 72 24 0.000000
629_161 72 25 0.000000
629_161 72 26 0.000000
629_161 72 27 0.000000
629_161 72 28 0.000000
629_161 72 29 0.000000
629_161 72 30 0.000000
629_161 72 31 0.000000
629_161 72 32 0.000000
629_161 72 33 0.000000
629_161 72 34 0.000000
629_161 72 35 0.000000
629_161 72 36 0.000000
629_161 72 37 0.000000
629_161 72 38 1.000000
629_161 72 39 0.000000
629_161 72 40 0.000000
629_161 72 41 0.000000
629_161 72 42 0.000000
629_161 72 43 0.000000
629_161 72 44 0.000000
629_161 72 45 0.000000
629_161 72 46 0.000000
629_161 72 47 0.000000
629_161 72 48 0.000000
629_161 72 49 0.000000
629_161 72 50 0.000000
629_161 72 51 0.000000
629_161 72 52 0.000000
629_161 72 53 0.000000
629_161 72 54 1.000000
629_161 72 55 0.000000
629_161 72 56 0.000000
629_161 72 57 0.000000
629_161 72 58 0.000000
629_161 72 59 0.000000
629_161 72 60 0.000000
113_154 0 0 1.000000
113_154 0 1 1.000000
113_154 0 2 1.000000
113_154 0 3 1.000000
113_154 0 4 1.000000
113_154 0 5 1.000000
113_154 0 6 1.000000
113_154 0 7 1.000000
113_154 0 8 1.000000
113_154 0 9 1.000000
113_154 0 10 1.000000
113_154 0 11 1.000000
113_154 0 12 1.000000
113_154 0 13 1.000000
113_154 0 14 1.000000
113_154 0 15 1.000000
113_154 0 16 1.000000
113_154 0 17 1.000000
113_154 0 18 1.000000
113_154 0 19 1.000000
113_154 0 20 1.000000
113_154 0 21 1.000000
113_154 0 22 1.000000
113_154 0 23 1.000000
113_154 0 24 1.000000
113_154 0 25 1.000000
113_154 0 26 1.000000
113_154 0 27 1.000000
113_154 0 28 1.000000
113_154 0 29 1.000000
113_154 0 30 1.000000
113_154 0 31 1.000000
113_154 0 32 1.000000
113_154 0 33 1.000000
113_154 0 34 1.000000
113_154 0 35 1.000000
113_154 0 36 1.000000
113_154 0 37 1.000000
113_154 0 38 1.000000
113_154 0 39 1.000000
113_154 0 40 1.000000
113_154 0 41 1.000000
113_154 0 42 1.000000
113_154 0 43 1.000000
113_154 0 44 1.000000
113_154 0 45 1.000000
113_154 0 46 1.000000
113_154 0 47 1.000000
113_154 0 48 1.000000
113_154 0 49 1.000000
113_154 0 50 1.000000
113_154 0 51 1.000000
113_154 0 52 1.000000
113_154 0 53 1.000000
113_154 0 54 1.000000
113_154 0 55 1.000000
113_154 0 56 1.000000
113_154 0 57 1.000000
113_154 0 58 1.000000
113_154 0 59 1.000000
113_154 0 60 1.000000
113_154 72 0 0.000000
113_154 72 1 0.000000
113_154 72 2 0.000000
113_154 72 3 0.000000
113_154 72 4 0.000000
113_154 72 5 0.000000
113_154 72 6 0.000000
113_154 72 7 0.000000
113_154 72 8 0.000000
113_154 72 9 1.000000
113_154 72 10 0.000000
113_154 72 11 0.000000
113_154 72 12 0.000000
113_154 72 13 0.000000
113_154 72 14 0.000000
113_154 72 15 0.000000
113_154 72 16 0.000000
113_154 72 17 0.000000
113_154 72 18 0.000000
113_154 72 19 0.000000
113_154 72 20 0.000000
113_154 72 21 0.000000
113_154 72 22 1.000000
113_154 72 23 0.000000
113_154 72 24 0.000000
113_154 72 25 0.000000
113_154 72 26 0.000000
113_154 72 27 0.000000
113_154 72 28 0.000000
113_154 72 29 0.000000
113_154 72 30 0.000000
113_154 72 31 0.000000
113_154 72 32 0.000000
113_154 72 33 0.000000
113_154 72 34 0.000000
113_154 72 35 0.000000
113_154 72 36 0.000000
113_154 72 37 0.000000
113_154 72 38 1.000000
113_154 72 39 0.000000
113_154 72 40 0.000000
113_154 72 41 0.000000
113_154 72 42 0.000000
113_154 72 43 0.000000
113_154 72 44 0.000000
113_154 72 45 0.000000
113_154 72 46 0.000000
113_154 72 47 0.000000
113_154 72 48 0.000000
113_154 72 49 0.000000
113_154 72 50 0.000000
113_154 72 51 0.000000
113_154 72 52 0.000000
113_154 72 53 0.000000
113_154 72 54 1.000000
113_154 72 55 0.000000
113_154 72 56 0.000000
113_154 72 57 0.000000
113_154 72 58 0.000000
113_154 72 59 0.000000
113_154 72 60 0.000000
10_154 72 0 0.000000
10_154 72 1 0.000000
10_154 72 2 0.000000
10_154 72 3 0.000000
10_154 72 4 0.000000
10_154 72 5 0.000000
10_154 72 6 0.000000
10_154 72 7 0.000000
10_154 72 8 0.000000
10_154 72 9 1.000000
10_154 72 10 0.000000
10_154 72 11 0.000000
10_154 72 12 0.000000
10_154 72 13 0.000000
10_154 72 14 0.000000
10_154 72 15 0.000000
10_154 72 16 0.000000
10_154 72 17 0.000000
10_154 72 18 0.000000
10_154 72 19 0.000000
10_154 72 20 0.000000
10_154 72 21 0.000000
10_154 72 22 1.000000
10_154 72 23 0.000000
10_154 72 24 0.000000
10_154 72 25 0.000000
10_154 72 26 0.000000
10_154 72 27 0.000000
10_154 72 28 0.000000
10_154 72 29 0.000000
10_154 72 30 0.000000
10_154 72 31 0.000000
10_154 72 32 0.000000
10_154 72 33 0.000000
10_154 72 34 0.000000
10_154 72 35 0.000000
10_154 72 36 0.000000
10_154 72 37 0.000000
10_154 72 38 1.000000
10_154 72 39 0.000000
10_154 72 40 0.000000
10_154 72 41 0.000000
10_154 72 42 0.000000
10_154 72 43 0.000000
10_154 72 44 0.000000
10_154 72 45 0.000000
10_154 72 46 0.000000
10_154 72 47 0.000000
10_154 72 48 0.000000
10_154 72 49 0.000000
10_154 72 50 0.000000
10_154 72 51 0.000000
10_154 72 52 0.000000
10_154 72 53 0.000000
10_154 72 54 1.000000
10_154 72 55 0.000000
10_154 72 56 0.000000
10_154 72 57 0.000000
10_154 72 58 0.000000
10_154 72 59 0.000000
10_154 72 60 0.000000
793_154 72 0 0.000000
793_154 72 1 0.000000
793_154 72 2 0.000000
793_154 72 3 0.000000
793_154 72 4 0.000000
793_154 72 5 0.000000
793_154 72 6 0.000000
793_154 72 7 0.000000
793_154 72 8 0.000000
793_154 72 9 1.000000
793_154 72 10 0.000000
793_154 72 11 0.000000
793_154 72 12 0.000000
793_154 72 13 0.000000
793_154 72 14 0.000000
793_154 72 15 0.000000
793_154 72 16 0.000000
793_154 72 17 0.000000
793_154 72 18 0.000000
793_154 72 19 0.000000
793_154 72 20 0.000000
793_154 72 21 0.000000
793_154 72 22 1.000000
793_154 72 23 0.000000
793_154 72 24 0.000000
793_154 72 25 0.000000
793_154 72 26 0.000000
793_154 72 27 0.000000
793_154 72 28 0.000000
793_154 72 29 0.000000
793_154 72 30 0.000000
793_154 72 31 0.000000
793_154 72 32 0.000000
793_154 72 33 0.000000
793_154 72 34 0.000000
793_154 72 35 0.000000
793_154 72 36 0.000000
793_154 72 37 0.000000
793_154 72 38 1.000000
793_154 72 39 0.000000
793_154 72 40 0.000000
793_154 72 41 0.000000
793_154 72 42 0.000000
793_154 72 43 0.000000
793_154 72 44 0.000000
793_154 72 45 0.000000
793_154 72 46 0.000000
793_154 72 47 0.000000
793_154 72 48 0.000000
793_154 72 49 0.000000
793_154 72 50 0.000000
793_154 72 51 0.000000
793_154 72 52 0.000000
793_154 72 53 0.000000
793_154 72 54 1.000000
793_154 72 55 0.000000
793_154 72 56 0.000000
793_154 72 57 0.000000
793_154 72 58 0.000000
793_154 72 59 0.000000
793_154 72 60 0.000000
209_154 72 0 0.000000
209_154 72 1 0.000000
209_154 72 2 0.000000
209_154 72 3 0.000000
209_154 72 4 0.000000
209_154 72 5 0.000000
209_154 72 6 0.000000
209_154 72 7 0.000000
209_154 72 8 0.000000
209_154 72 9 1.000000
209_154 72 10 0.000000
209_154 72 11 0.000000
209_154 72 12 0.000000
209_154 72 13 0.000000
209_154 72 14 0.000000
209_154 72 15 0.000000
209_154 72 16 0.000000
209_154 72 17 0.000000
209_154 72 18 0.000000
209_154 72 19 0.000000
209_154 72 20 0.000000
209_154 72 21 0.000000
209_154 72 22 1.000000
209_154 72 23 0.000000
209_154 72 24 0.000000
209_154 72 25 0.000000
209_154 72 26 0.000000
209_154 72 27 0.000000
209_154 72 28 0.000000
209_154 72 29 0.000000
209_154 72 30 0.000000
209_154 72 31 0.000000
209_154 72 32 0.000000
209_154 72 33 0.000000
209_154 72 34 0.000000
209_154 72 35 0.000000
209_154 72 36 0.000000
209_154 72 37 0.000000
209_154 72 38 1.000000
209_154 72 39 0.000000
209_154 72 40 0.000000
209_154 72 41 0.000000
209_154 72 42 0.000000
209_154 72 43 0.000000
209_154 72 44 0.000000
209_154 72 45 0.000000
209_154 72 46 0.000000
209_154 72 47 0.000000
209_154 72 48 0.000000
209_154 72 49 0.000000
209_154 72 50 0.000000
209_154 72 51 0.000000
209_154 72 52 0.000000
209_154 72 53 0.000000
209_154 72 54 1.000000
209_154 72 55 0.000000
209_154 72 56 0.000000
209_154 72 57 0.000000
209_154 72 58 0.000000
209_154 72 59 0.000000
209_154 72 60 0.000000
332_171 72 0 0.000000
332_171 72 1 0.000000
332_171 72 2 0.000000
332_171 72 3 0.000000
332_171 72 4 0.000000
332_171 72 5 0.000000
332_171 72 6 0.000000
332_171 72 7 0.000000
332_171 72 8 0.000000
332_171 72 9 1.000000
332_171 72 10 0.000000
332_171 72 11 0.000000
332_171 72 12 0.000000
332_171 72 13 0.000000
332_171 72 14 0.000000
332_171 72 15 0.000000
332_171 72 16 0.000000
332_171 72 17 0.000000
332_171 72 18 0.000000
332_171 72 19 0.000000
332_171 72 20 0.000000
332_171 72 21 0.000000
332_171 72 22 1.000000
332_171 72 23 0.000000
332_171 72 24 0.000000
332_171 72 25 0.000000
332_171 72 26 0.000000
332_171 72 27 0.000000
332_171 72 28 0.000000
332_171 72 29 0.000000
332_171 72 30 0.000000
332_171 72 31 0.000000
332_171 72 32 0.000000
332_171 72 33 0.000000
332_171 72 34 0.000000
332_171 72 35 0.000000
332_171 72 36 0.000000
332_171 72 37 0.000000
332_171 72 38 1.000000
332_171 72 39 0.000000
332_171 72 40 0.000000
332_171 72 41 0.000000
332_171 72 42 0.000000
332_171 72 43 0.000000
332_171 72 44 0.000000
332_171 72 45 0.000000
332_171 72 46 0.000000
332_171 72 47 0.000000
332_171 72 48 0.000000
332_171 72 49 0.000000
332_171 72 50 0.000000
332_171 72 51 0.000000
332_171 72 52 0.000000
332_171 72 53 0.000000
332_171 72 54 1.000000
332_171 72 55 0.000000
332_171 72 56 0.000000
332_171 72 57 0.000000
332_171 72 58 0.000000
332_171 72 59 0.000000
332_171 72 60 0.000000
93_171 72 0 0.000000
93_171 72 1 0.000000
93_171 72 2 0.000000
93_171 72 3 0.000000
93_171 72 4 0.000000
93_171 72 5 0.000000
93_171 72 6 0.000000
93_171 72 7 0.000000
93_171 72 8 0.000000
93_171 72 9 1.000000
93_171 72 10 0.000000
93_171 72 11 0.000000
93_171 72 12 0.000000
93_171 72 13 0.000000
93_171 72 14 0.000000
93_171 72 15 0.000000
93_171 72 16 0.000000
93_171 72 17 0.000000
93_171 72 18 0.000000
93_171 72 19 0.000000
93_171 72 20 0.000000
93_171 72 21 0.000000
93_171 72 22 1.000000
93_171 72 23 0.000000
93_171 72 24 0.000000
93_171 72 25 0.000000
93_171 72 26 0.000000
93_171 72 27 0.000000
93_171 72 28 0.000000
93_171 72 29 0.000000
93_171 72 30 0.000000
93_171 72 31 0.000000
93_171 72 32 0.000000
93_171 72 33 0.000000
93_171 72 34 0.000000
93_171 72 35 0.000000
93_171 72 36 0.000000
93_171 72 37 0.000000
93_171 72 38 1.000000
93_171 72 39 0.000000
93_171 72 40 0.000000
93_171 72 41 0.000000
93_171 72 42 0.000000
93_171 72 43 0.000000
93_171 72 44 0.000000
93_171 72 45 0.000000
93_171 72 46 0.000000
93_171 72 47 0.000000
93_171 72 48 0.000000
93_171 72 49 0.000000
93_171 72 50 0.000000
93_171 72 51 0.000000
93_171 72 52 0.000000
93_171 72 53 0.000000
93_171 72 54 1.000000
93_171 72 55 0.000000
93_171 72 56 0.000000
93_171 72 57 0.000000
93_171 72 58 0.000000
93_171 72 59 0.000000
93_171 72 60 0.000000
361_171 72 0 0.000000
361_171 72 1 0.000000
361_171 72 2 0.000000
361_171 72 3 0.000000
361_171 72 4 0.000000
361_171 72 5 0.000000
361_171 72 6 0.000000
361_171 72 7 0.000000
361_171 72 8 0.000000
361_171 72 9 1.000000
361_171 72 10 0.000000
361_171 72 11 0.000000
361_171 72 12 0.000000
361_171 72 13 0.000000
361_171 72 14 0.000000
361_171 72 15 0.000000
361_171 72 16 0.000000
361_171 72 17 0.000000
361_171 72 18 0.000000
361_171 72 19 0.000000
361_171 72 20 0.000000
361_171 72 21 0.000000
361_171 72 22 1.000000
361_171 72 23 0.000000
361_171 72 24 0.000000
361_171 72 25 0.000000
361_171 72 26 0.000000
361_171 72 27 0.000000
361_171 72 28 0.000000
361_171 72 29 0.000000
361_171 72 30 0.000000
361_171 72 31 0.000000
361_171 72 32 0.000000
361_171 72 33 0.000000
361_171 72 34 0.000000
361_171 72 35 0.000000
361_171 72 36 0.000000
361_171 72 37 0.000000
361_171 72 38 1.000000
361_171 72 39 0.000000
361_171 72 40 0.000000
361_171 72 41 0.000000
361_171 72 42 0.000000
361_171 72 43 0.000000
361_171 72 44 0.000000
361_171 72 45 0.000000
361_171 72 46 0.000000
361_171 72 47 0.000000
361_171 72 48 0.000000
361_171 72 49 0.000000
361_171 72 50 0.000000
361_171 72 51 0.000000
361_171 72 52 0.000000
361_171 72 53 0.000000
361_171 72 54 1.000000
361_171 72 55 0.000000
361_171 72 56 0.000000
361_171 72 57 0.000000
361_171 72 58 0.000000
361_171 72 59 0.000000
361_171 72 60 0.000000
747_154 72 0 0.000000
747_154 72 1 0.000000
747_154 72 2 0.000000
747_154 72 3 0.000000
747_154 72 4 0.000000
747_154 72 5 0.000000
747_154 72 6 0.000000
747_154 72 7 0.000000
747_154 72 8 0.000000
747_154 72 9 1.000000
747_154 72 10 0.000000
747_154 72 11 0.000000
747_154 72 12 0.000000
747_154 72 13 0.000000
747_154 72 14 0.000000
747_154 72 15 0.000000
747_154 72 16 0.000000
747_154 72 17 0.000000
747_154 72 18 0.000000
747_154 72 19 0.000000
747_154 72 20 0.000000
747_154 72 21 0.000000
747_154 72 22 1.000000
747_154 72 23 0.000000
747_154 72 24 0.000000
747_154 72 25 0.000000
747_154 72 26 0.000000
747_154 72 27 0.000000
747_154 72 28 0.000000
747_154 72 29 0.000000
747_154 72 30 0.000000
747_154 72 31 0.000000
747_154 72 32 0.000000
747_154 72 33 0.000000
747_154 72 34 0.000000
747_154 72 35 0.000000
747_154 72 36 0.000000
747_154 72 37 0.000000
747_154 72 38 1.000000
747_154 72 39 0.000000
747_154 72 40 0.000000
747_154 72 41 0.000000
747_154 72 42 0.000000
747_154 72 43 0.000000
747_154 72 44 0.000000
747_154 72 45 0.000000
747_154 72 46 0.000000
747_154 72 47 0.000000
747_154 72 48 0.000000
747_154 72 49 0.000000
747_154 72 50 0.000000
747_154 72 51 0.000000
747_154 72 52 0.000000
747_154 72 53 0.000000
747_154 72 54 1.000000
747_154 72 55 0.000000
747_154 72 56 0.000000
747_154 72 57 0.000000
747_154 72 58 0.000000
747_154 72 59 0.000000
747_154 72 60 0.000000
423_154 72 0 0.000000
423_154 72 1 0.000000
423_154 72 2 0.000000
423_154 72 3 0.000000
423_154 72 4 0.000000
423_154 72 5 0.000000
423_154 72 6 0.000000
423_154 72 7 0.000000
423_154 72 8 0.000000
423_154 72 9 1.000000
423_154 72 10 0.000000
423_154 72 11 0.000000
423_154 72 12 0.000000
423_154 72 13 0.000000
423_154 72 14 0.000000
423_154 72 15 0.000000
423_154 72 16 0.000000
423_154 72 17 0.000000
423_154 72 18 0.000000
423_154 72 19 0.000000
423_154 72 20 0.000000
423_154 72 21 0.000000
423_154 72 22 1.000000
423_154 72 23 0.000000
423_154 72 24 0.000000
423_154 72 25 0.000000
423_154 72 26 0.000000
423_154 72 27 0.000000
423_154 72 28 0.000000
423_154 72 29 0.000000
423_154 72 30 0.000000
423_154 72 31 0.000000
423_154 72 32 0.000000
423_154 72 33 0.000000
423_154 72 34 0.000000
423_154 72 35 0.000000
423_154 72 36 0.000000
423_154 72 37 0.000000
423_154 72 38 1.000000
423_154 72 39 0.000000
423_154 72 40 0.000000
423_154 72 41 0.000000
423_154 72 42 0.000000
423_154 72 43 0.000000
423_154 72 44 0.000000
423_154 72 45 0.000000
423_154 72 46 0.000000
423_154 72 47 0.000000
423_154 72 48 0.000000
423_154 72 49 0.000000
423_154 72 50 0.000000
423_154 72 51 0.000000
423_154 72 52 0.000000
423_154 72 53 0.000000
423_154 72 54 1.000000
423_154 72 55 0.000000
423_154 72 56 0.000000
423_154 72 57 0.000000
423_154 72 58 0.000000
423_154 72 59 0.000000
423_154 72 60 0.000000
321_171 72 0 0.000000
321_171 72 1 0.000000
321_171 72 2 0.000000
321_171 72 3 0.000000
321_171 72 4 0.000000
321_171 72 5 0.000000
321_171 72 6 0.000000
321_171 72 7 0.000000
321_171 72 8 0.000000
321_171 72 9 1.000000
321_171 72 10 0.000000
321_171 72 11 0.000000
321_171 72 12 0.000000
321_171 72 13 0.000000
321_171 72 14 0.000000
321_171 72 15 0.000000
321_171 72 16 0.000000
321_171 72 17 0.000000
321_171 72 18 0.000000
321_171 72 19 0.000000
321_171 72 20 0.000000
321_171 72 21 0.000000
321_171 72 22 1.000000
321_171 72 23 0.000000
321_171 72 24 0.000000
321_171 72 25 0.000000
321_171 72 26 0.000000
321_171 72 27 0.000000
321_171 72 28 0.000000
321_171 72 29 0.000000
321_171 72 30 0.000000
321_171 72 31 0.000000
321_171 72 32 0.000000
321_171 72 33 0.000000
321_171 72 34 0.000000
321_171 72 35 0.000000
321_171 72 36 0.000000
321_171 72 37 0.000000
321_171 72 38 1.000000
321_171 72 39 0.000000
321_171 72 40 0.000000
321_171 72 41 0.000000
321_171 72 42 0.000000
321_171 72 43 0.000000
321_171 72 44 0.000000
321_171 72 45 0.000000
321_171 72 46 0.000000
321_171 72 47 0.000000
321_171 72 48 0.000000
321_171 72 49 0.000000
321_171 72 50 0.000000
321_171 72 51 0.000000
321_171 72 52 0.000000
321_171 72 53 0.000000
321_171 72 54 1.000000
321_171 72 55 0.000000
321_171 72 56 0.000000
321_171 72 57 0.000000
321_171 72 58 0.000000
321_171 72 59 0.000000
321_171 72 60 0.000000
746_154 72 0 0.000000
746_154 72 1 0.000000
746_154 72 2 0.000000
746_154 72 3 0.000000
746_154 72 4 0.000000
746_154 72 5 0.000000
746_154 72 6 0.000000
746_154 72 7 0.000000
746_154 72 8 0.000000
746_154 72 9 1.000000
746_154 72 10 0.000000
746_154 72 11 0.000000
746_154 72 12 0.000000
746_154 72 13 0.000000
746_154 72 14 0.000000
746_154 72 15 0.000000
746_154 72 16 0.000000
746_154 72 17 0.000000
746_154 72 18 0.000000
746_154 72 19 0.000000
746_154 72 20 0.000000
746_154 72 21 0.000000
746_154 72 22 1.000000
746_154 72 23 0.000000
746_154 72 24 0.000000
746_154 72 25 0.000000
746_154 72 26 0.000000
746_154 72 27 0.000000
746_154 72 28 0.000000
746_154 72 29 0.000000
746_154 72 30 0.000000
746_154 72 31 0.000000
746_154 72 32 0.000000
746_154 72 33 0.000000
746_154 72 34 0.000000
746_154 72 35 0.000000
746_154 72 36 0.000000
746_154 72 37 0.000000
746_154 72 38 1.000000
746_154 72 39 0.000000
746_154 72 40 0.000000
746_154 72 41 0.000000
746_154 72 42 0.000000
746_154 72 43 0.000000
746_154 72 44 0.000000
746_154 72 45 0.000000
746_154 72 46 0.000000
746_154 72 47 0.000000
746_154 72 48 0.000000
746_154 72 49 0.000000
746_154 72 50 0.000000
746_154 72 51 0.000000
746_154 72 52 0.000000
746_154 72 53 0.000000
746_154 72 54 1.000000
746_154 72 55 0.000000
746_154 72 56 0.000000
746_154 72 57 0.000000
746_154 72 58 0.000000
746_154 72 59 0.000000
746_154 72 60 0.000000
530_161 72 0 0.000000
530_161 72 1 0.000000
530_161 72 2 0.000000
530_161 72 3 0.000000
530_161 72 4 0.000000
530_161 72 5 0.000000
530_161 72 6 0.000000
530_161 72 7 0.000000
530_161 72 8 0.000000
530_161 72 9 1.000000
530_161 72 10 0.000000
530_161 72 11 0.000000
530_161 72 12 0.000000
530_161 72 13 0.000000
530_161 72 14 0.000000
530_161 72 15 0.000000
530_161 72 16 0.000000
530_161 72 17 0.000000
530_161 72 18 0.000000
530_161 72 19 0.000000
530_161 72 20 0.000000
530_161 72 21 0.000000
530_161 72 22 1.000000
530_161 72 23 0.000000
530_161 72 24 0.000000
530_161 72 25 0.000000
530_161 72 26 0.000000
530_161 72 27 0.000000
530_161 72 28 0.000000
530_161 72 29 0.000000
530_161 72 30 0.000000
530_161 72 31 0.000000
530_161 72 32 0.000000
530_161 72 33 0.000000
530_161 72 34 0.000000
530_161 72 35 0.000000
530_161 72 36 0.000000
530_161 72 37 0.000000
530_161 72 38 1.000000
530_161 72 39 0.000000
530_161 72 40 0.000000
530_161 72 41 0.000000
530_161 72 42 0.000000
530_161 72 43 0.000000
530_161 72 44 0.000000
530_161 72 45 0.000000
530_161 72 46 0.000000
530_161 72 47 0.000000
530_161 72 48 0.000000
530_161 72 49 0.000000
530_161 72 50 0.000000
530_161 72 51 0.000000
530_161 72 52 0.000000
530_161 72 53 0.000000
530_161 72 54 1.000000
530_161 72 55 0.000000
530_161 72 56 0.000000
530_161 72 57 0.000000
530_161 72 58 0.000000
530_161 72 59 0.000000
530_161 72 60 0.000000
972_177 72 0 0.000000
972_177 72 1 0.000000
972_177 72 2 0.000000
972_177 72 3 0.000000
972_177 72 4 0.000000
972_177 72 5 0.000000
972_177 72 6 0.000000
972_177 72 7 0.000000
972_177 72 8 0.000000
972_177 72 9 1.000000
972_177 72 10 0.000000
972_177 72 11 0.000000
972_177 72 12 0.000000
972_177 72 13 0.000000
972_177 72 14 0.000000
972_177 72 15 0.000000
972_177 72 16 0.000000
972_177 72 17 0.000000
972_177 72 18 0.000000
972_177 72 19 0.000000
972_177 72 20 0.000000
972_177 72 21 0.000000
972_177 72 22 1.000000
972_177 72 23 0.000000
972_177 72 24 0.000000
972_177 72 25 0.000000
972_177 72 26 0.000000
972_177 72 27 0.000000
972_177 72 28 0.000000
972_177 72 29 0.000000
972_177 72 30 0.000000
972_177 72 31 0.000000
972_177 72 32 0.000000
972_177 72 33 0.000000
972_177 72 34 0.000000
972_177 72 35 0.000000
972_177 72 36 0.000000
972_177 72 37 0.000000
972_177 72 38 1.000000
972_177 72 39 0.000000
972_177 72 40 0.000000
972_177 72 41 0.000000
972_177 72 42 0.000000
972_177 72 43 0.000000
972_177 72 44 0.000000
972_177 72 45 0.000000
972_177 72 46 0.000000
972_177 72 47 0.000000
972_177 72 48 0.000000
972_177 72 49 0.000000
972_177 72 50 0.000000
972_177 72 51 0.000000
972_177 72 52 0.000000
972_177 72 53 0.000000
972_177 72 54 1.000000
972_177 72 55 0.000000
972_177 72 56 0.000000
972_177 72 57 0.000000
972_177 72 58 0.000000
972_177 72 59 0.000000
972_177 72 60 0.000000
810_161 72 0 0.000000
810_161 72 1 0.000000
810_161 72 2 0.000000
810_161 72 3 0.000000
810_161 72 4 0.000000
810_161 72 5 0.000000
810_161 72 6 0.000000
810_161 72 7 0.000000
810_161 72 8 0.000000
810_161 72 9 1.000000
810_161 72 10 0.000000
810_161 72 11 0.000000
810_161 72 12 0.000000
810_161 72 13 0.000000
810_161 72 14 0.000000
810_161 72 15 0.000000
810_161 72 16 0.000000
810_161 72 17 0.000000
810_161 72 18 0.000000
810_161 72 19 0.000000
810_161 72 20 0.000000
810_161 72 21 0.000000
810_161 72 22 1.000000
810_161 72 23 0.000000
810_161 72 24 0.000000
810_161 72 25 0.000000
810_161 72 26 0.000000
810_161 72 27 0.000000
810_161 72 28 0.000000
810_161 72 29 0.000000
810_161 72 30 0.000000
810_161 72 31 0.000000
810_161 72 32 0.000000
810_161 72 33 0.000000
810_161 72 34 0.000000
810_161 72 35 0.000000
810_161 72 36 0.000000
810_161 72 37 0.000000
810_161 72 38 1.000000
810_161 72 39 0.000000
810_161 72 40 0.000000
810_161 72 41 0.000000
810_161 72 42 0.000000
810_161 72 43 0.000000
810_161 72 44 0.000000
810_161 72 45 0.000000
810_161 72 46 0.000000
810_161 72 47 0.000000
810_161 72 48 0.000000
810_161 72 49 0.000000
810_161 72 50 0.000000
810_161 72 51 0.000000
810_161 72 52 0.000000
810_161 72 53 0.000000
810_161 72 54 1.000000
810_161 72 55 0.000000
810_161 72 56 0.000000
810_161 72 57 0.000000
810_161 72 58 0.000000
810_161 72 59 0.000000
810_161 72 60 0.000000
850_154 72 0 0.000000
850_154 72 1 0.000000
850_154 72 2 0.000000
850_154 72 3 0.000000
850_154 72 4 0.000000
850_154 72 5 0.000000
850_154 72 6 0.000000
850_154 72 7 0.000000
850_154 72 8 0.000000
850_154 72 9 1.000000
850_154 72 10 0.000000
850_154 72 11 0.000000
850_154 72 12 0.000000
850_154 72 13 0.000000
850_154 72 14 0.000000
850_154 72 15 0.000000
850_154 72 16 0.000000
850_154 72 17 0.000000
850_154 72 18 0.000000
850_154 72 19 0.000000
850_154 72 20 0.000000
850_154 72 21 0.000000
850_154 72 22 1.000000
850_154 72 23 0.000000
850_154 72 24 0.000000
850_154 72 25 0.000000
850_154 72 26 0.000000
850_154 72 27 0.000000
850_154 72 28 0.000000
850_154 72 29 0.000000
850_154 72 30 0.000000
850_154 72 31 0.000000
850_154 72 32 0.000000
850_154 72 33 0.000000
850_154 72 34 0.000000
850_154 72 35 0.000000
850_154 72 36 0.000000
850_154 72 37 0.000000
850_154 72 38 1.000000
850_154 72 39 0.000000
850_154 72 40 0.000000
850_154 72 41 0.000000
850_154 72 42 0.000000
850_154 72 43 0.000000
850_154 72 44 0.000000
850_154 72 45 0.000000
850_154 72 46 0.000000
850_154 72 47 0.000000
850_154 72 48 0.000000
850_154 72 49 0.000000
850_154 72 50 0.000000
850_154 72 51 0.000000
850_154 72 52 0.000000
850_154 72 53 0.000000
850_154 72 54 1.000000
850_154 72 55 0.000000
850_154 72 56 0.000000
850_154 72 57 0.000000
850_154 72 58 0.000000
850_154 72 59 0.000000
850_154 72 60 0.000000
958_154 72 0 0.000000
958_154 72 1 0.000000
958_154 72 2 0.000000
958_154 72 3 0.000000
958_154 72 4 0.000000
958_154 72 5 0.000000
958_154 72 6 0.000000
958_154 72 7 0.000000
958_154 72 8 0.000000
958_154 72 9 1.000000
958_154 72 10 0.000000
958_154 72 11 0.000000
958_154 72 12 0.000000
958_154 72 13 0.000000
958_154 72 14 0.000000
958_154 72 15 0.000000
958_154 72 16 0.000000
958_154 72 17 0.000000
958_154 72 18 0.000000
958_154 72 19 0.000000
958_154 72 20 0.000000
958_154 72 21 0.000000
958_154 72 22 1.000000
958_154 72 23 0.000000
958_154 72 24 0.000000
958_154 72 25 0.000000
958_154 72 26 0.000000
958_154 72 27 0.000000
958_154 72 28 0.000000
958_154 72 29 0.000000
958_154 72 30 0.000000
958_154 72 31 0.000000
958_154 72 32 0.000000
958_154 72 33 0.000000
958_154 72 34 0.000000
958_154 72 35 0.000000
958_154 72 36 0.000000
958_154 72 37 0.000000
958_154 72 38 1.000000
958_154 72 39 0.000000
958_154 72 40 0.000000
958_154 72 41 0.000000
958_154 72 42 0.000000
958_154 72 43 0.000000
958_154 72 44 0.000000
958_154 72 45 0.000000
958_154 72 46 0.000000
958_154 72 47 0.000000
958_154 72 48 0.000000
958_154 72 49 0.000000
958_154 72 50 0.000000
958_154 72 51 0.000000
958_154 72 52 0.000000
958_154 72 53 0.000000
958_154 72 54 1.000000
958_154 72 55 0.000000
958_154 72 56 0.000000
958_154 72 57 0.000000
958_154 72 58 0.000000
958_154 72 59 0.000000
958_154 72 60 0.000000
639_154 72 0 0.000000
639_154 72 1 0.000000
639_154 72 2 0.000000
639_154 72 3 0.000000
639_154 72 4 0.000000
639_154 72 5 0.000000
639_154 72 6 0.000000
639_154 72 7 0.000000
639_154 72 8 0.000000
639_154 72 9 1.000000
639_154 72 10 0.000000
639_154 72 11 0.000000
639_154 72 12 0.000000
639_154 72 13 0.000000
639_154 72 14 0.000000
639_154 72 15 0.000000
639_154 72 16 0.000000
639_154 72 17 0.000000
639_154 72 18 0.000000
639_154 72 19 0.000000
639_154 72 20 0.000000
639_154 72 21 0.000000
639_154 72 22 1.000000
639_154 72 23 0.000000
639_154 72 24 0.000000
639_154 72 25 0.000000
639_154 72 26 0.000000
639_154 72 27 0.000000
639_154 72 28 0.000000
639_154 72 29 0.000000
639_154 72 30 0.000000
639_154 72 31 0.000000
639_154 72 32 0.000000
639_154 72 33 0.000000
639_154 72 34 0.000000
639_154 72 35 0.000000
639_154 72 36 0.000000
639_154 72 37 0.000000
639_154 72 38 1.000000
639_154 72 39 0.000000
639_154 72 40 0.000000
639_154 72 41 0.000000
639_154 72 42 0.000000
639_154 72 43 0.000000
639_154 72 44 0.000000
639_154 72 45 0.000000
639_154 72 46 0.000000
639_154 72 47 0.000000
639_154 72 48 0.000000
639_154 72 49 0.000000
639_154 72 50 0.000000
639_154 72 51 0.000000
639_154 72 52 0.000000
639_154 72 53 0.000000
639_154 72 54 1.000000
639_154 72 55 0.000000
639_154 72 56 0.000000
639_154 72 57 0.000000
639_154 72 58 0.000000
639_154 72 59 0.000000
639_154 72 60 0.000000
992_177 72 0 0.000000
992_177 72 1 0.000000
992_177 72 2 0.000000
992_177 72 3 0.000000
992_177 72 4 0.000000
992_177 72 5 0.000000
992_177 72 6 0.000000
992_177 72 7 0.000000
992_177 72 8 0.000000
992_177 72 9 1.000000
992_177 72 10 0.000000
992_177 72 11 0.000000
992_177 72 12 0.000000
992_177 72 13 0.000000
992_177 72 14 0.000000
992_177 72 15 0.000000
992_177 72 16 0.000000
992_177 72 17 0.000000
992_177 72 18 0.000000
992_177 72 19 0.000000
992_177 72 20 0.000000
992_177 72 21 0.000000
992_177 72 22 1.000000
992_177 72 23 0.000000
992_177 72 24 0.000000
992_177 72 25 0.000000
992_177 72 26 0.000000
992_177 72 27 0.000000
992_177 72 28 0.000000
992_177 72 29 0.000000
992_177 72 30 0.000000
992_177 72 31 0.000000
992_177 72 32 0.000000
992_177 72 33 0.000000
992_177 72 34 0.000000
992_177 72 35 0.000000
992_177 72 36 0.000000
992_177 72 37 0.000000
992_177 72 38 1.000000
992_177 72 39 0.000000
992_177 72 40 0.000000
992_177 72 41 0.000000
992_177 72 42 0.000000
992_177 72 43 0.000000
992_177 72 44 0.000000
992_177 72 45 0.000000
992_177 72 46 0.000000
992_177 72 47 0.000000
992_177 72 48 0.000000
992_177 72 49 0.000000
992_177 72 50 0.000000
992_177 72 51 0.000000
992_177 72 52 0.000000
992_177 72 53 0.000000
992_177 72 54 1.000000
992_177 72 55 0.000000
992_177 72 56 0.000000
992_177 72 57 0.000000
992_177 72 58 0.000000
992_177 72 59 0.000000
992_177 72 60 0.000000
164_171 72 0 0.000000
164_171 72 1 0.000000
164_171 72 2 0.000000
164_171 72 3 0.000000
164_171 72 4 0.000000
164_171 72 5 0.000000
164_171 72 6 0.000000
164_171 72 7 0.000000
164_171 72 8 0.000000
164_171 72 9 1.000000
164_171 72 10 0.000000
164_171 72 11 0.000000
164_171 72 12 0.000000
164_171 72 13 0.000000
164_171 72 14 0.000000
164_171 72 15 0.000000
164_171 72 16 0.000000
164_171 72 17 0.000000
164_171 72 18 0.000000
164_171 72 19 0.000000
164_171 72 20 0.000000
164_171 72 21 0.000000
164_171 72 22 1.000000
164_171 72 23 0.000000
164_171 72 24 0.000000
164_171 72 25 0.000000
164_171 72 26 0.000000
164_171 72 27 0.000000
164_171 72 28 0.000000
164_171 72 29 0.000000
164_171 72 30 0.000000
164_171 72 31 0.000000
164_171 72 32 0.000000
164_171 72 33 0.000000
164_171 72 34 0.000000
164_171 72 35 0.000000
164_171 72 36 0.000000
164_171 72 37 0.000000
164_171 72 38 1.000000
164_171 72 39 0.000000
164_171 72 40 0.000000
164_171 72 41 0.000000
164_171 72 42 0.000000
164_171 72 43 0.000000
164_171 72 44 0.000000
164_171 72 45 0.000000
164_171 72 46 0.000000
164_171 72 47 0.000000
164_171 72 48 0.000000
164_171 72 49 0.000000
164_171 72 50 0.000000
164_171 72 51 0.000000
164_171 72 52 0.000000
164_171 72 53 0.000000
164_171 72 54 1.000000
164_171 72 55 0.000000
164_171 72 56 0.000000
164_171 72 57 0.000000
164_171 72 58 0.000000
164_171 72 59 0.000000
164_171 72 60 0.000000
400_177 72 0 0.000000
400_177 72 1 0.000000
400_177 72 2 0.000000
400_177 72 3 0.000000
400_177 72 4 0.000000
400_177 72 5 0.000000
400_177 72 6 0.000000
400_177 72 7 0.000000
400_177 72 8 0.000000
400_177 72 9 1.000000
400_177 72 10 0.000000
400_177 72 11 0.000000
400_177 72 12 0.000000
400_177 72 13 0.000000
400_177 72 14 0.000000
400_177 72 15 0.000000
400_177 72 16 0.000000
400_177 72 17 0.000000
400_177 72 18 0.000000
400_177 72 19 0.000000
400_177 72 20 0.000000
400_177 72 21 0.000000
400_177 72 22 1.000000
400_177 72 23 0.000000
400_177 72 24 0.000000
400_177 72 25 0.000000
400_177 72 26 0.000000
400_177 72 27 0.000000
400_177 72 28 0.000000
400_177 72 29 0.000000
400_177 72 30 0.000000
400_177 72 31 0.000000
400_177 72 32 0.000000
400_177 72 33 0.000000
400_177 72 34 0.000000
400_177 72 35 0.000000
400_177 72 36 0.000000
400_177 72 37 0.000000
400_177 72 38 1.000000
400_177 72 39 0.000000
400_177 72 40 0.000000
400_177 72 41 0.000000
400_177 72 42 0.000000
400_177 72 43 0.000000
400_177 72 44 0.000000
400_177 72 45 0.000000
400_177 72 46 0.000000
400_177 72 47 0.000000
400_177 72 48 0.000000
400_177 72 49 0.000000
400_177 72 50 0.000000
400_177 72 51 0.000000
400_177 72 52 0.000000
400_177 72 53 0.000000
400_177 72 54 1.000000
400_177 72 55 0.000000
400_177 72 56 0.000000
400_177 72 57 0.000000
400_177 72 58 0.000000
400_177 72 59 0.000000
400_177 72 60 0.000000
558_171 72 0 0.000000
558_171 72 1 0.000000
558_171 72 2 0.000000
558_171 72 3 0.000000
558_171 72 4 0.000000
558_171 72 5 0.000000
558_171 72 6 0.000000
558_171 72 7 0.000000
558_171 72 8 0.000000
558_171 72 9 1.000000
558_171 72 10 0.000000
558_171 72 11 0.000000
558_171 72 12 0.000000
558_171 72 13 0.000000
558_171 72 14 0.000000
558_171 72 15 0.000000
558_171 72 16 0.000000
558_171 72 17 0.000000
558_171 72 18 0.000000
558_171 72 19 0.000000
558_171 72 20 0.000000
558_171 72 21 0.000000
558_171 72 22 1.000000
558_171 72 23 0.000000
558_171 72 24 0.000000
558_171 72 25 0.000000
558_171 72 26 0.000000
558_171 72 27 0.000000
558_171 72 28 0.000000
558_171 72 29 0.000000
558_171 72 30 0.000000
558_171 72 31 0.000000
558_171 72 32 0.000000
558_171 72 33 0.000000
558_171 72 34 0.000000
558_171 72 35 0.000000
558_171 72 36 0.000000
558_171 72 37 0.000000
558_171 72 38 1.000000
558_171 72 39 0.000000
558_171 72 40 0.000000
558_171 72 41 0.000000
558_171 72 42 0.000000
558_171 72 43 0.000000
558_171 72 44 0.000000
558_171 72 45 0.000000
558_171 72 46 0.000000
558_171 72 47 0.000000
558_171 72 48 0.000000
558_171 72 49 0.000000
558_171 72 50 0.000000
558_171 72 51 0.000000
558_171 72 52 0.000000
558_171 72 53 0.000000
558_171 72 54 1.000000
558_171 72 55 0.000000
558_171 72 56 0.000000
558_171 72 57 0.000000
558_171 72 58 0.000000
558_171 72 59 0.000000
558_171 72 60 0.000000
190_171 72 0 0.000000
190_171 72 1 0.000000
190_171 72 2 0.000000
190_171 72 3 0.000000
190_171 72 4 0.000000
190_171 72 5 0.000000
190_171 72 6 0.000000
190_171 72 7 0.000000
190_171 72 8 0.000000
190_171 72 9 1.000000
190_171 72 10 0.000000
190_171 72 11 0.000000
190_171 72 12 0.000000
190_171 72 13 0.000000
190_171 72 14 0.000000
190_171 72 15 0.000000
190_171 72 16 0.000000
190_171 72 17 0.000000
190_171 72 18 0.000000
190_171 72 19 0.000000
190_171 72 20 0.000000
190_171 72 21 0.000000
190_171 72 22 1.000000
190_171 72 23 0.000000
190_171 72 24 0.000000
190_171 72 25 0.000000
190_171 72 26 0.000000
190_171 72 27 0.000000
190_171 72 28 0.000000
190_171 72 29 0.000000
190_171 72 30 0.000000
190_171 72 31 0.000000
190_171 72 32 0.000000
190_171 72 33 0.000000
190_171 72 34 0.000000
190_171 72 35 0.000000
190_171 72 36 0.000000
190_171 72 37 0.000000
190_171 72 38 1.000000
190_171 72 39 0.000000
190_171 72 40 0.000000
190_171 72 41 0.000000
190_171 72 42 0.000000
190_171 72 43 0.000000
190_171 72 44 0.000000
190_171 72 45 0.000000
190_171 72 46 0.000000
190_171 72 47 0.000000
190_171 72 48 0.000000
190_171 72 49 0.000000
190_171 72 50 0.000000
190_171 72 51 0.000000
190_171 72 52 0.000000
190_171 72 53 0.000000
190_171 72 54 1.000000
190_171 72 55 0.000000
190_171 72 56 0.000000
190_171 72 57 0.000000
190_171 72 58 0.000000
190_171 72 59 0.000000
190_171 72 60 0.000000
897_171 72 0 0.000000
897_171 72 1 0.000000
897_171 72 2 0.000000
897_171 72 3 0.000000
897_171 72 4 0.000000
897_171 72 5 0.000000
897_171 72 6 0.000000
897_171 72 7 0.000000
897_171 72 8 0.000000
897_171 72 9 1.000000
897_171 72 10 0.000000
897_171 72 11 0.000000
897_171 72 12 0.000000
897_171 72 13 0.000000
897_171 72 14 0.000000
897_171 72 15 0.000000
897_171 72 16 0.000000
897_171 72 17 0.000000
897_171 72 18 0.000000
897_171 72 19 0.000000
897_171 72 20 0.000000
897_171 72 21 0.000000
897_171 72 22 1.000000
897_171 72 23 0.000000
897_171 72 24 0.000000
897_171 72 25 0.000000
897_171 72 26 0.000000
897_171 72 27 0.000000
897_171 72 28 0.000000
897_171 72 29 0.000000
897_171 72 30 0.000000
897_171 72 31 0.000000
897_171 72 32 0.000000
897_171 72 33 0.000000
897_171 72 34 0.000000
897_171 72 35 0.000000
897_171 72 36 0.000000
897_171 72 37 0.000000
897_171 72 38 1.000000
897_171 72 39 0.000000
897_171 72 40 0.000000
897_171 72 41 0.000000
897_171 72 42 0.000000
897_171 72 43 0.000000
897_171 72 44 0.000000
897_171 72 45 0.000000
897_171 72 46 0.000000
897_171 72 47 0.000000
897_171 72 48 0.000000
897_171 72 49 0.000000
897_171 72 50 0.000000
897_171 72 51 0.000000
897_171 72 52 0.000000
897_171 72 53 0.000000
897_171 72 54 1.000000
897_171 72 55 0.000000
897_171 72 56 0.000000
897_171 72 57 0.000000
897_171 72 58 0.000000
897_171 72 59 0.000000
897_171 72 60 0.000000
313_177 72 0 0.000000
313_177 72 1 0.000000
313_177 72 2 0.000000
313_177 72 3 0.000000
313_177 72 4 0.000000
313_177 72 5 0.000000
313_177 72 6 0.000000
313_177 72 7 0.000000
313_177 72 8 1.000000
313_177 72 9 0.000000
313_177 72 10 0.000000
313_177 72 11 0.000000
313_177 72 12 0.000000
313_177 72 13 0.000000
313_177 72 14 0.000000
313_177 72 15 0.000000
313_177 72 16 0.000000
313_177 72 17 0.000000
313_177 72 18 0.000000
313_177 72 19 0.000000
313_177 72 20 0.000000
313_177 72 21 1.000000
313_177 72 22 0.000000
313_177 72 23 0.000000
313_177 72 24 0.000000
313_177 72 25 0.000000
313_177 72 26 0.000000
313_177 72 27 0.000000
313_177 72 28 0.000000
313_177 72 29 0.000000
313_177 72 30 0.000000
313_177 72 31 0.000000
313_177 72 32 0.000000
313_177 72 33 0.000000
313_177 72 34 0.000000
313_177 72 35 0.000000
313_177 72 36 0.000000
313_177 72 37 1.000000
313_177 72 38 0.000000
313_177 72 39 0.000000
313_177 72 40 0.000000
313_177 72 41 0.000000
313_177 72 42 0.000000
313_177 72 43 0.000000
313_177 72 44 0.000000
313_177 72 45 0.000000
313_177 72 46 0.000000
313_177 72 47 0.000000
313_177 72 48 0.000000
313_177 72 49 0.000000
313_177 72 50 0.000000
313_177 72 51 0.000000
313_177 72 52 0.000000
313_177 72 53 1.000000
313_177 72 54 0.000000
313_177 72 55 0.000000
313_177 72 56 0.000000
313_177 72 57 0.000000
313_177 72 58 0.000000
313_177 72 59 0.000000
313_177 72 60 0.000000
800_161 72 0 0.000000
800_161 72 1 0.000000
800_161 72 2 0.000000
800_161 72 3 0.000000
800_161 72 4 0.000000
800_161 72 5 0.000000
800_161 72 6 0.000000
800_161 72 7 0.000000
800_161 72 8 0.000000
800_161 72 9 1.000000
800_161 72 10 0.000000
800_161 72 11 0.000000
800_161 72 12 0.000000
800_161 72 13 0.000000
800_161 72 14 0.000000
800_161 72 15 0.000000
800_161 72 16 0.000000
800_161 72 17 0.000000
800_161 72 18 0.000000
800_161 72 19 0.000000
800_161 72 20 0.000000
800_161 72 21 0.000000
800_161 72 22 1.000000
800_161 72 23 0.000000
800_161 72 24 0.000000
800_161 72 25 0.000000
800_161 72 26 0.000000
800_161 72 27 0.000000
800_161 72 28 0.000000
800_161 72 29 0.000000
800_161 72 30 0.000000
800_161 72 31 0.000000
800_161 72 32 0.000000
800_161 72 33 0.000000
800_161 72 34 0.000000
800_161 72 35 0.000000
800_161 72 36 0.000000
800_161 72 37 0.000000
800_161 72 38 1.000000
800_161 72 39 0.000000
800_161 72 40 0.000000
800_161 72 41 0.000000
800_161 72 42 0.000000
800_161 72 43 0.000000
800_161 72 44 0.000000
800_161 72 45 0.000000
800_161 72 46 0.000000
800_161 72 47 0.000000
800_161 72 48 0.000000
800_161 72 49 0.000000
800_161 72 50 0.000000
800_161 72 51 0.000000
800_161 72 52 0.000000
800_161 72 53 0.000000
800_161 72 54 1.000000
800_161 72 55 0.000000
800_161 72 56 0.000000
800_161 72 57 0.000000
800_161 72 58 0.000000
800_161 72 59 0.000000
800_161 72 60 0.000000
848_161 72 0 0.000000
848_161 72 1 0.000000
848_161 72 2 0.000000
848_161 72 3 0.000000
848_161 72 4 0.000000
848_161 72 5 0.000000
848_161 72 6 0.000000
848_161 72 7 0.000000
848_161 72 8 0.000000
848_161 72 9 1.000000
848_161 72 10 0.000000
848_161 72 11 0.000000
848_161 72 12 0.000000
848_161 72 13 0.000000
848_161 72 14 0.000000
848_161 72 15 0.000000
848_161 72 16 0.000000
848_161 72 17 0.000000
848_161 72 18 0.000000
848_161 72 19 0.000000
848_161 72 20 0.000000
848_161 72 21 0.000000
848_161 72 22 1.000000
848_161 72 23 0.000000
848_161 72 24 0.000000
848_161 72 25 0.000000
848_161 72 26 0.000000
848_161 72 27 0.000000
848_161 72 28 0.000000
848_161 72 29 0.000000
848_161 72 30 0.000000
848_161 72 31 0.000000
848_161 72 32 0.000000
848_161 72 33 0.000000
848_161 72 34 0.000000
848_161 72 35 0.000000
848_161 72 36 0.000000
848_161 72 37 0.000000
848_161 72 38 1.000000
848_161 72 39 0.000000
848_161 72 40 0.000000
848_161 72 41 0.000000
848_161 72 42 0.000000
848_161 72 43 0.000000
848_161 72 44 0.000000
848_161 72 45 0.000000
848_161 72 46 0.000000
848_161 72 47 0.000000
848_161 72 48 0.000000
848_161 72 49 0.000000
848_161 72 50 0.000000
848_161 72 51 0.000000
848_161 72 52 0.000000
848_161 72 53 0.000000
848_161 72 54 1.000000
848_161 72 55 0.000000
848_161 72 56 0.000000
848_161 72 57 0.000000
848_161 72 58 0.000000
848_161 72 59 0.000000
848_161 72 60 0.000000
236_161 72 0 0.000000
236_161 72 1 0.000000
236_161 72 2 0.000000
236_161 72 3 0.000000
236_161 72 4 0.000000
236_161 72 5 0.000000
236_161 72 6 0.000000
236_161 72 7 0.000000
236_161 72 8 0.000000
236_161 72 9 1.000000
236_161 72 10 0.000000
236_161 72 11 0.000000
236_161 72 12 0.000000
236_161 72 13 0.000000
236_161 72 14 0.000000
236_161 72 15 0.000000
236_161 72 16 0.000000
236_161 72 17 0.000000
236_161 72 18 0.000000
236_161 72 19 0.000000
236_161 72 20 0.000000
236_161 72 21 0.000000
236_161 72 22 1.000000
236_161 72 23 0.000000
236_161 72 24 0.000000
236_161 72 25 0.000000
236_161 72 26 0.000000
236_161 72 27 0.000000
236_161 72 28 0.000000
236_161 72 29 0.000000
236_161 72 30 0.000000
236_161 72 31 0.000000
236_161 72 32 0.000000
236_161 72 33 0.000000
236_161 72 34 0.000000
236_161 72 35 0.000000
236_161 72 36 0.000000
236_161 72 37 0.000000
236_161 72 38 1.000000
236_161 72 39 0.000000
236_161 72 40 0.000000
236_161 72 41 0.000000
236_161 72 42 0.000000
236_161 72 43 0.000000
236_161 72 44 0.000000
236_161 72 45 0.000000
236_161 72 46 0.000000
236_161 72 47 0.000000
236_161 72 48 0.000000
236_161 72 49 0.000000
236_161 72 50 0.000000
236_161 72 51 0.000000
236_161 72 52 0.000000
236_161 72 53 0.000000
236_161 72 54 1.000000
236_161 72 55 0.000000
236_161 72 56 0.000000
236_161 72 57 0.000000
236_161 72 58 0.000000
236_161 72 59 0.000000
236_161 72 60 0.000000
777_171 72 0 0.000000
777_171 72 1 0.000000
777_171 72 2 0.000000
777_171 72 3 0.000000
777_171 72 4 0.000000
777_171 72 5 0.000000
777_171 72 6 0.000000
777_171 72 7 0.000000
777_171 72 8 0.000000
777_171 72 9 1.000000
777_171 72 10 0.000000
777_171 72 11 0.000000
777_171 72 12 0.000000
777_171 72 13 0.000000
777_171 72 14 0.000000
777_171 72 15 0.000000
777_171 72 16 0.000000
777_171 72 17 0.000000
777_171 72 18 0.000000
777_171 72 19 0.000000
777_171 72 20 0.000000
777_171 72 21 0.000000
777_171 72 22 1.000000
777_171 72 23 0.000000
777_171 72 24 0.000000
777_171 72 25 0.000000
777_171 72 26 0.000000
777_171 72 27 0.000000
777_171 72 28 0.000000
777_171 72 29 0.000000
777_171 72 30 0.000000
777_171 72 31 0.000000
777_171 72 32 0.000000
777_171 72 33 0.000000
777_171 72 34 0.000000
777_171 72 35 0.000000
777_171 72 36 0.000000
777_171 72 37 0.000000
777_171 72 38 1.000000
777_171 72 39 0.000000
777_171 72 40 0.000000
777_171 72 41 0.000000
777_171 72 42 0.000000
777_171 72 43 0.000000
777_171 72 44 0.000000
777_171 72 45 0.000000
777_171 72 46 0.000000
777_171 72 47 0.000000
777_171 72 48 0.000000
777_171 72 49 0.000000
777_171 72 50 0.000000
777_171 72 51 0.000000
777_171 72 52 0.000000
777_171 72 53 0.000000
777_171 72 54 1.000000
777_171 72 55 0.000000
777_171 72 56 0.000000
777_171 72 57 0.000000
777_171 72 58 0.000000
777_171 72 59 0.000000
777_171 72 60 0.000000
964_161 72 0 0.000000
964_161 72 1 0.000000
964_161 72 2 0.000000
964_161 72 3 0.000000
964_161 72 4 0.000000
964_161 72 5 0.000000
964_161 72 6 0.000000
964_161 72 7 0.000000
964_161 72 8 0.000000
964_161 72 9 1.000000
964_161 72 10 0.000000
964_161 72 11 0.000000
964_161 72 12 0.000000
964_161 72 13 0.000000
964_161 72 14 0.000000
964_161 72 15 0.000000
964_161 72 16 0.000000
964_161 72 17 0.000000
964_161 72 18 0.000000
964_161 72 19 0.000000
964_161 72 20 0.000000
964_161 72 21 0.000000
964_161 72 22 1.000000
964_161 72 23 0.000000
964_161 72 24 0.000000
964_161 72 25 0.000000
964_161 72 26 0.000000
964_161 72 27 0.000000
964_161 72 28 0.000000
964_161 72 29 0.000000
964_161 72 30 0.000000
964_161 72 31 0.000000
964_161 72 32 0.000000
964_161 72 33 0.000000
964_161 72 34 0.000000
964_161 72 35 0.000000
964_161 72 36 0.000000
964_161 72 37 0.000000
964_161 72 38 1.000000
964_161 72 39 0.000000
964_161 72 40 0.000000
964_161 72 41 0.000000
964_161 72 42 0.000000
964_161 72 43 0.000000
964_161 72 44 0.000000
964_161 72 45 0.000000
964_161 72 46 0.000000
964_161 72 47 0.000000
964_161 72 48 0.000000
964_161 72 49 0.000000
964_161 72 50 0.000000
964_161 72 51 0.000000
964_161 72 52 0.000000
964_161 72 53 0.000000
964_161 72 54 1.000000
964_161 72 55 0.000000
964_161 72 56 0.000000
964_161 72 57 0.000000
964_161 72 58 0.000000
964_161 72 59 0.000000
964_161 72 60 0.000000
58_177 72 0 0.000000
58_177 72 1 0.000000
58_177 72 2 0.000000
58_177 72 3 0.000000
58_177 72 4 0.000000
58_177 72 5 0.000000
58_177 72 6 0.000000
58_177 72 7 0.000000
58_177 72 8 0.000000
58_177 72 9 1.000000
58_177 72 10 0.000000
58_177 72 11 0.000000
58_177 72 12 0.000000
58_177 72 13 0.000000
58_177 72 14 0.000000
58_177 72 15 0.000000
58_177 72 16 0.000000
58_177 72 17 0.000000
58_177 72 18 0.000000
58_177 72 19 0.000000
58_177 72 20 0.000000
58_177 72 21 0.000000
58_177 72 22 1.000000
58_177 72 23 0.000000
58_177 72 24 0.000000
58_177 72 25 0.000000
58_177 72 26 0.000000
58_177 72 27 0.000000
58_177 72 28 0.000000
58_177 72 29 0.000000
58_177 72 30 0.000000
58_177 72 31 0.000000
58_177 72 32 0.000000
58_177 72 33 0.000000
58_177 72 34 0.000000
58_177 72 35 0.000000
58_177 72 36 0.000000
58_177 72 37 0.000000
58_177 72 38 1.000000
58_177 72 39 0.000000
58_177 72 40 0.000000
58_177 72 41 0.000000
58_177 72 42 0.000000
58_177 72 43 0.000000
58_177 72 44 0.000000
58_177 72 45 0.000000
58_177 72 46 0.000000
58_177 72 47 0.000000
58_177 72 48 0.000000
58_177 72 49 0.000000
58_177 72 50 0.000000
58_177 72 51 0.000000
58_177 72 52 0.000000
58_177 72 53 0.000000
58_177 72 54 1.000000
58_177 72 55 0.000000
58_177 72 56 0.000000
58_177 72 57 0.000000
58_177 72 58 0.000000
58_177 72 59 0.000000
58_177 72 60 0.000000
948_177 72 0 0.000000
948_177 72 1 0.000000
948_177 72 2 0.000000
948_177 72 3 0.000000
948_177 72 4 0.000000
948_177 72 5 0.000000
948_177 72 6 0.000000
948_177 72 7 0.000000
948_177 72 8 0.000000
948_177 72 9 1.000000
948_177 72 10 0.000000
948_177 72 11 0.000000
948_177 72 12 0.000000
948_177 72 13 0.000000
948_177 72 14 0.000000
948_177 72 15 0.000000
948_177 72 16 0.000000
948_177 72 17 0.000000
948_177 72 18 0.000000
948_177 72 19 0.000000
948_177 72 20 0.000000
948_177 72 21 0.000000
948_177 72 22 1.000000
948_177 72 23 0.000000
948_177 72 24 0.000000
948_177 72 25 0.000000
948_177 72 26 0.000000
948_177 72 27 0.000000
948_177 72 28 0.000000
948_177 72 29 0.000000
948_177 72 30 0.000000
948_177 72 31 0.000000
948_177 72 32 0.000000
948_177 72 33 0.000000
948_177 72 34 0.000000
948_177 72 35 0.000000
948_177 72 36 0.000000
948_177 72 37 0.000000
948_177 72 38 1.000000
948_177 72 39 0.000000
948_177 72 40 0.000000
948_177 72 41 0.000000
948_177 72 42 0.000000
948_177 72 43 0.000000
948_177 72 44 0.000000
948_177 72 45 0.000000
948_177 72 46 0.000000
948_177 72 47 0.000000
948_177 72 48 0.000000
948_177 72 49 0.000000
948_177 72 50 0.000000
948_177 72 51 0.000000
948_177 72 52 0.000000
948_177 72 53 0.000000
948_177 72 54 1.000000
948_177 72 55 0.000000
948_177 72 56 0.000000
948_177 72 57 0.000000
948_177 72 58 0.000000
948_177 72 59 0.000000
948_177 72 60 0.000000
628_177 72 0 0.000000
628_177 72 1 0.000000
628_177 72 2 0.000000
628_177 72 3 0.000000
628_177 72 4 0.000000
628_177 72 5 0.000000
628_177 72 6 0.000000
628_177 72 7 0.000000
628_177 72 8 0.000000
628_177 72 9 1.000000
628_177 72 10 0.000000
628_177 72 11 0.000000
628_177 72 12 0.000000
628_177 72 13 0.000000
628_177 72 14 0.000000
628_177 72 15 0.000000
628_177 72 16 0.000000
628_177 72 17 0.000000
628_177 72 18 0.000000
628_177 72 19 0.000000
628_177 72 20 0.000000
628_177 72 21 0.000000
628_177 72 22 1.000000
628_177 72 23 0.000000
628_177 72 24 0.000000
628_177 72 25 0.000000
628_177 72 26 0.000000
628_177 72 27 0.000000
628_177 72 28 0.000000
628_177 72 29 0.000000
628_177 72 30 0.000000
628_177 72 31 0.000000
628_177 72 32 0.000000
628_177 72 33 0.000000
628_177 72 34 0.000000
628_177 72 35 0.000000
628_177 72 36 0.000000
628_177 72 37 0.000000
628_177 72 38 1.000000
628_177 72 39 0.000000
628_177 72 40 0.000000
628_177 72 41 0.000000
628_177 72 42 0.000000
628_177 72 43 0.000000
628_177 72 44 0.000000
628_177 72 45 0.000000
628_177 72 46 0.000000
628_177 72 47 0.000000
628_177 72 48 0.000000
628_177 72 49 0.000000
628_177 72 50 0.000000
628_177 72 51 0.000000
628_177 72 52 0.000000
628_177 72 53 0.000000
628_177 72 54 1.000000
628_177 72 55 0.000000
628_177 72 56 0.000000
628_177 72 57 0.000000
628_177 72 58 0.000000
628_177 72 59 0.000000
628_177 72 60 0.000000
684_177 72 0 0.000000
684_177 72 1 0.000000
684_177 72 2 0.000000
684_177 72 3 0.000000
684_177 72 4 0.000000
684_177 72 5 0.000000
684_177 72 6 0.000000
684_177 72 7 0.000000
684_177 72 8 0.000000
684_177 72 9 1.000000
684_177 72 10 0.000000
684_177 72 11 0.000000
684_177 72 12 0.000000
684_177 72 13 0.000000
684_177 72 14 0.000000
684_177 72 15 0.000000
684_177 72 16 0.000000
684_177 72 17 0.000000
684_177 72 18 0.000000
684_177 72 19 0.000000
684_177 72 20 0.000000
684_177 72 21 0.000000
684_177 72 22 1.000000
684_177 72 23 0.000000
684_177 72 24 0.000000
684_177 72 25 0.000000
684_177 72 26 0.000000
684_177 72 27 0.000000
684_177 72 28 0.000000
684_177 72 29 0.000000
684_177 72 30 0.000000
684_177 72 31 0.000000
684_177 72 32 0.000000
684_177 72 33 0.000000
684_177 72 34 0.000000
684_177 72 35 0.000000
684_177 72 36 0.000000
684_177 72 37 0.000000
684_177 72 38 1.000000
684_177 72 39 0.000000
684_177 72 40 0.000000
684_177 72 41 0.000000
684_177 72 42 0.000000
684_177 72 43 0.000000
684_177 72 44 0.000000
684_177 72 45 0.000000
684_177 72 46 0.000000
684_177 72 47 0.000000
684_177 72 48 0.000000
684_177 72 49 0.000000
684_177 72 50 0.000000
684_177 72 51 0.000000
684_177 72 52 0.000000
684_177 72 53 0.000000
684_177 72 54 1.000000
684_177 72 55 0.000000
684_177 72 56 0.000000
684_177 72 57 0.000000
684_177 72 58 0.000000
684_177 72 59 0.000000
684_177 72 60 0.000000
37_171 72 0 0.000000
37_171 72 1 0.000000
37_171 72 2 0.000000
37_171 72 3 0.000000
37_171 72 4 0.000000
37_171 72 5 0.000000
37_171 72 6 0.000000
37_171 72 7 0.000000
37_171 72 8 0.000000
37_171 72 9 1.000000
37_171 72 10 0.000000
37_171 72 11 0.000000
37_171 72 12 0.000000
37_171 72 13 0.000000
37_171 72 14 0.000000
37_171 72 15 0.000000
37_171 72 16 0.000000
37_171 72 17 0.000000
37_171 72 18 0.000000
37_171 72 19 0.000000
37_171 72 20 0.000000
37_171 72 21 0.000000
37_171 72 22 1.000000
37_171 72 23 0.000000
37_171 72 24 0.000000
37_171 72 25 0.000000
37_171 72 26 0.000000
37_171 72 27 0.000000
37_171 72 28 0.000000
37_171 72 29 0.000000
37_171 72 30 0.000000
37_171 72 31 0.000000
37_171 72 32 0.000000
37_171 72 33 0.000000
37_171 72 34 0.000000
37_171 72 35 0.000000
37_171 72 36 0.000000
37_171 72 37 0.000000
37_171 72 38 1.000000
37_171 72 39 0.000000
37_171 72 40 0.000000
37_171 72 41 0.000000
37_171 72 42 0.000000
37_171 72 43 0.000000
37_171 72 44 0.000000
37_171 72 45 0.000000
37_171 72 46 0.000000
37_171 72 47 0.000000
37_171 72 48 0.000000
37_171 72 49 0.000000
37_171 72 50 0.000000
37_171 72 51 0.000000
37_171 72 52 0.000000
37_171 72 53 0.000000
37_171 72 54 1.000000
37_171 72 55 0.000000
37_171 72 56 0.000000
37_171 72 57 0.000000
37_171 72 58 0.000000
37_171 72 59 0.000000
37_171 72 60 0.000000
37_171 95 0 0.000000
37_171 95 1 0.000000
37_171 95 2 0.000000
37_171 95 3 0.000000
37_171 95 4 0.000000
37_171 95 5 0.000000
37_171 95 6 0.000000
37_171 95 7 0.000000
37_171 95 8 0.000000
37_171 95 9 0.000000
37_171 95 10 1.000000
37_171 95 11 1.000000
37_171 95 12 1.000000
37_171 95 13 0.000000
37_171 95 14 0.000000
37_171 95 15 0.000000
37_171 95 16 0.000000
37_171 95 17 0.000000
37_171 95 18 0.000000
37_171 95 19 0.000000
37_171 95 20 0.000000
37_171 95 21 0.000000
37_171 95 22 0.000000
37_171 95 23 0.000000
37_171 95 24 0.000000
37_171 95 25 0.000000
37_171 95 26 0.000000
37_171 95 27 0.000000
37_171 95 28 0.000000
37_171 95 29 0.000000
37_171 95 30 0.000000
37_171 95 31 0.000000
37_171 95 32 0.000000
37_171 95 33 0.000000
37_171 95 34 0.000000
37_171 95 35 0.000000
37_171 95 36 0.000000
37_171 95 37 0.000000
37_171 95 38 0.000000
37_171 95 39 0.000000
37_171 95 40 0.000000
37_171 95 41 0.000000
37_171 95 42 0.000000
37_171 95 43 0.000000
37_171 95 44 0.000000
37_171 95 45 0.000000
37_171 95 46 0.000000
37_171 95 47 0.000000
37_171 95 48 0.000000
37_171 95 49 0.000000
37_171 95 50 0.000000
37_171 95 51 0.000000
37_171 95 52 0.000000
37_171 95 53 0.000000
37_171 95 54 0.000000
37_171 95 55 0.000000
37_171 95 56 0.000000
37_171 95 57 0.000000
37_171 95 58 0.000000
37_171 95 59 0.000000
37_171 95 60 0.000000
949_171 65 0 1.000000
949_171 65 1 1.000000
949_171 65 2 1.000000
949_171 65 3 1.000000
949_171 65 4 1.000000
949_171 65 5 1.000000
949_171 65 6 1.000000
949_171 65 7 1.000000
949_171 65 8 1.000000
949_171 65 9 1.000000
949_171 65 10 1.000000
949_171 65 11 1.000000
949_171 65 12 1.000000
949_171 65 13 1.000000
949_171 65 14 1.000000
949_171 65 15 1.000000
[truncated: 691,072 more chars]
