# Supplementary material for: A Phylogenetic Codon Substitution Model for Antibody Lineages
Source: Genetics. 2017 Mar 16;206(1):417–27. doi: 10.1534/genetics.116.196303 (PMC5419485; doi:10.1534/genetics.116.196303)
Supplement: Supplementary file 2 [file 417FileS2.zip › Code/Ancestral_Reconstructions/ambigfiles/CH103.000.ambig]

319_53 57 0 1.000000
319_53 57 1 1.000000
319_53 57 2 1.000000
319_53 57 3 1.000000
319_53 57 4 1.000000
319_53 57 5 1.000000
319_53 57 6 1.000000
319_53 57 7 1.000000
319_53 57 8 1.000000
319_53 57 9 1.000000
319_53 57 10 1.000000
319_53 57 11 1.000000
319_53 57 12 1.000000
319_53 57 13 1.000000
319_53 57 14 1.000000
319_53 57 15 1.000000
319_53 57 16 1.000000
319_53 57 17 1.000000
319_53 57 18 1.000000
319_53 57 19 1.000000
319_53 57 20 1.000000
319_53 57 21 1.000000
319_53 57 22 1.000000
319_53 57 23 1.000000
319_53 57 24 1.000000
319_53 57 25 1.000000
319_53 57 26 1.000000
319_53 57 27 1.000000
319_53 57 28 1.000000
319_53 57 29 1.000000
319_53 57 30 1.000000
319_53 57 31 1.000000
319_53 57 32 1.000000
319_53 57 33 1.000000
319_53 57 34 1.000000
319_53 57 35 1.000000
319_53 57 36 1.000000
319_53 57 37 1.000000
319_53 57 38 1.000000
319_53 57 39 1.000000
319_53 57 40 1.000000
319_53 57 41 1.000000
319_53 57 42 1.000000
319_53 57 43 1.000000
319_53 57 44 1.000000
319_53 57 45 1.000000
319_53 57 46 1.000000
319_53 57 47 1.000000
319_53 57 48 1.000000
319_53 57 49 1.000000
319_53 57 50 1.000000
319_53 57 51 1.000000
319_53 57 52 1.000000
319_53 57 53 1.000000
319_53 57 54 1.000000
319_53 57 55 1.000000
319_53 57 56 1.000000
319_53 57 57 1.000000
319_53 57 58 1.000000
319_53 57 59 1.000000
319_53 57 60 1.000000
313_144 60 0 1.000000
313_144 60 1 1.000000
313_144 60 2 1.000000
313_144 60 3 1.000000
313_144 60 4 1.000000
313_144 60 5 1.000000
313_144 60 6 1.000000
313_144 60 7 1.000000
313_144 60 8 1.000000
313_144 60 9 1.000000
313_144 60 10 1.000000
313_144 60 11 1.000000
313_144 60 12 1.000000
313_144 60 13 1.000000
313_144 60 14 1.000000
313_144 60 15 1.000000
313_144 60 16 1.000000
313_144 60 17 1.000000
313_144 60 18 1.000000
313_144 60 19 1.000000
313_144 60 20 1.000000
313_144 60 21 1.000000
313_144 60 22 1.000000
313_144 60 23 1.000000
313_144 60 24 1.000000
313_144 60 25 1.000000
313_144 60 26 1.000000
313_144 60 27 1.000000
313_144 60 28 1.000000
313_144 60 29 1.000000
313_144 60 30 1.000000
313_144 60 31 1.000000
313_144 60 32 1.000000
313_144 60 33 1.000000
313_144 60 34 1.000000
313_144 60 35 1.000000
313_144 60 36 1.000000
313_144 60 37 1.000000
313_144 60 38 1.000000
313_144 60 39 1.000000
313_144 60 40 1.000000
313_144 60 41 1.000000
313_144 60 42 1.000000
313_144 60 43 1.000000
313_144 60 44 1.000000
313_144 60 45 1.000000
313_144 60 46 1.000000
313_144 60 47 1.000000
313_144 60 48 1.000000
313_144 60 49 1.000000
313_144 60 50 1.000000
313_144 60 51 1.000000
313_144 60 52 1.000000
313_144 60 53 1.000000
313_144 60 54 1.000000
313_144 60 55 1.000000
313_144 60 56 1.000000
313_144 60 57 1.000000
313_144 60 58 1.000000
313_144 60 59 1.000000
313_144 60 60 1.000000
97_144 61 0 1.000000
97_144 61 1 1.000000
97_144 61 2 1.000000
97_144 61 3 1.000000
97_144 61 4 1.000000
97_144 61 5 1.000000
97_144 61 6 1.000000
97_144 61 7 1.000000
97_144 61 8 1.000000
97_144 61 9 1.000000
97_144 61 10 1.000000
97_144 61 11 1.000000
97_144 61 12 1.000000
97_144 61 13 1.000000
97_144 61 14 1.000000
97_144 61 15 1.000000
97_144 61 16 1.000000
97_144 61 17 1.000000
97_144 61 18 1.000000
97_144 61 19 1.000000
97_144 61 20 1.000000
97_144 61 21 1.000000
97_144 61 22 1.000000
97_144 61 23 1.000000
97_144 61 24 1.000000
97_144 61 25 1.000000
97_144 61 26 1.000000
97_144 61 27 1.000000
97_144 61 28 1.000000
97_144 61 29 1.000000
97_144 61 30 1.000000
97_144 61 31 1.000000
97_144 61 32 1.000000
97_144 61 33 1.000000
97_144 61 34 1.000000
97_144 61 35 1.000000
97_144 61 36 1.000000
97_144 61 37 1.000000
97_144 61 38 1.000000
97_144 61 39 1.000000
97_144 61 40 1.000000
97_144 61 41 1.000000
97_144 61 42 1.000000
97_144 61 43 1.000000
97_144 61 44 1.000000
97_144 61 45 1.000000
97_144 61 46 1.000000
97_144 61 47 1.000000
97_144 61 48 1.000000
97_144 61 49 1.000000
97_144 61 50 1.000000
97_144 61 51 1.000000
97_144 61 52 1.000000
97_144 61 53 1.000000
97_144 61 54 1.000000
97_144 61 55 1.000000
97_144 61 56 1.000000
97_144 61 57 1.000000
97_144 61 58 1.000000
97_144 61 59 1.000000
97_144 61 60 1.000000
150_144 61 0 1.000000
150_144 61 1 1.000000
150_144 61 2 1.000000
150_144 61 3 1.000000
150_144 61 4 1.000000
150_144 61 5 1.000000
150_144 61 6 1.000000
150_144 61 7 1.000000
150_144 61 8 1.000000
150_144 61 9 1.000000
150_144 61 10 1.000000
150_144 61 11 1.000000
150_144 61 12 1.000000
150_144 61 13 1.000000
150_144 61 14 1.000000
150_144 61 15 1.000000
150_144 61 16 1.000000
150_144 61 17 1.000000
150_144 61 18 1.000000
150_144 61 19 1.000000
150_144 61 20 1.000000
150_144 61 21 1.000000
150_144 61 22 1.000000
150_144 61 23 1.000000
150_144 61 24 1.000000
150_144 61 25 1.000000
150_144 61 26 1.000000
150_144 61 27 1.000000
150_144 61 28 1.000000
150_144 61 29 1.000000
150_144 61 30 1.000000
150_144 61 31 1.000000
150_144 61 32 1.000000
150_144 61 33 1.000000
150_144 61 34 1.000000
150_144 61 35 1.000000
150_144 61 36 1.000000
150_144 61 37 1.000000
150_144 61 38 1.000000
150_144 61 39 1.000000
150_144 61 40 1.000000
150_144 61 41 1.000000
150_144 61 42 1.000000
150_144 61 43 1.000000
150_144 61 44 1.000000
150_144 61 45 1.000000
150_144 61 46 1.000000
150_144 61 47 1.000000
150_144 61 48 1.000000
150_144 61 49 1.000000
150_144 61 50 1.000000
150_144 61 51 1.000000
150_144 61 52 1.000000
150_144 61 53 1.000000
150_144 61 54 1.000000
150_144 61 55 1.000000
150_144 61 56 1.000000
150_144 61 57 1.000000
150_144 61 58 1.000000
150_144 61 59 1.000000
150_144 61 60 1.000000
220_144 61 0 1.000000
220_144 61 1 1.000000
220_144 61 2 1.000000
220_144 61 3 1.000000
220_144 61 4 1.000000
220_144 61 5 1.000000
220_144 61 6 1.000000
220_144 61 7 1.000000
220_144 61 8 1.000000
220_144 61 9 1.000000
220_144 61 10 1.000000
220_144 61 11 1.000000
220_144 61 12 1.000000
220_144 61 13 1.000000
220_144 61 14 1.000000
220_144 61 15 1.000000
220_144 61 16 1.000000
220_144 61 17 1.000000
220_144 61 18 1.000000
220_144 61 19 1.000000
220_144 61 20 1.000000
220_144 61 21 1.000000
220_144 61 22 1.000000
220_144 61 23 1.000000
220_144 61 24 1.000000
220_144 61 25 1.000000
220_144 61 26 1.000000
220_144 61 27 1.000000
220_144 61 28 1.000000
220_144 61 29 1.000000
220_144 61 30 1.000000
220_144 61 31 1.000000
220_144 61 32 1.000000
220_144 61 33 1.000000
220_144 61 34 1.000000
220_144 61 35 1.000000
220_144 61 36 1.000000
220_144 61 37 1.000000
220_144 61 38 1.000000
220_144 61 39 1.000000
220_144 61 40 1.000000
220_144 61 41 1.000000
220_144 61 42 1.000000
220_144 61 43 1.000000
220_144 61 44 1.000000
220_144 61 45 1.000000
220_144 61 46 1.000000
220_144 61 47 1.000000
220_144 61 48 1.000000
220_144 61 49 1.000000
220_144 61 50 1.000000
220_144 61 51 1.000000
220_144 61 52 1.000000
220_144 61 53 1.000000
220_144 61 54 1.000000
220_144 61 55 1.000000
220_144 61 56 1.000000
220_144 61 57 1.000000
220_144 61 58 1.000000
220_144 61 59 1.000000
220_144 61 60 1.000000
264_144 61 0 1.000000
264_144 61 1 1.000000
264_144 61 2 1.000000
264_144 61 3 1.000000
264_144 61 4 1.000000
264_144 61 5 1.000000
264_144 61 6 1.000000
264_144 61 7 1.000000
264_144 61 8 1.000000
264_144 61 9 1.000000
264_144 61 10 1.000000
264_144 61 11 1.000000
264_144 61 12 1.000000
264_144 61 13 1.000000
264_144 61 14 1.000000
264_144 61 15 1.000000
264_144 61 16 1.000000
264_144 61 17 1.000000
264_144 61 18 1.000000
264_144 61 19 1.000000
264_144 61 20 1.000000
264_144 61 21 1.000000
264_144 61 22 1.000000
264_144 61 23 1.000000
264_144 61 24 1.000000
264_144 61 25 1.000000
264_144 61 26 1.000000
264_144 61 27 1.000000
264_144 61 28 1.000000
264_144 61 29 1.000000
264_144 61 30 1.000000
264_144 61 31 1.000000
264_144 61 32 1.000000
264_144 61 33 1.000000
264_144 61 34 1.000000
264_144 61 35 1.000000
264_144 61 36 1.000000
264_144 61 37 1.000000
264_144 61 38 1.000000
264_144 61 39 1.000000
264_144 61 40 1.000000
264_144 61 41 1.000000
264_144 61 42 1.000000
264_144 61 43 1.000000
264_144 61 44 1.000000
264_144 61 45 1.000000
264_144 61 46 1.000000
264_144 61 47 1.000000
264_144 61 48 1.000000
264_144 61 49 1.000000
264_144 61 50 1.000000
264_144 61 51 1.000000
264_144 61 52 1.000000
264_144 61 53 1.000000
264_144 61 54 1.000000
264_144 61 55 1.000000
264_144 61 56 1.000000
264_144 61 57 1.000000
264_144 61 58 1.000000
264_144 61 59 1.000000
264_144 61 60 1.000000
428_144 61 0 1.000000
428_144 61 1 1.000000
428_144 61 2 1.000000
428_144 61 3 1.000000
428_144 61 4 1.000000
428_144 61 5 1.000000
428_144 61 6 1.000000
428_144 61 7 1.000000
428_144 61 8 1.000000
428_144 61 9 1.000000
428_144 61 10 1.000000
428_144 61 11 1.000000
428_144 61 12 1.000000
428_144 61 13 1.000000
428_144 61 14 1.000000
428_144 61 15 1.000000
428_144 61 16 1.000000
428_144 61 17 1.000000
428_144 61 18 1.000000
428_144 61 19 1.000000
428_144 61 20 1.000000
428_144 61 21 1.000000
428_144 61 22 1.000000
428_144 61 23 1.000000
428_144 61 24 1.000000
428_144 61 25 1.000000
428_144 61 26 1.000000
428_144 61 27 1.000000
428_144 61 28 1.000000
428_144 61 29 1.000000
428_144 61 30 1.000000
428_144 61 31 1.000000
428_144 61 32 1.000000
428_144 61 33 1.000000
428_144 61 34 1.000000
428_144 61 35 1.000000
428_144 61 36 1.000000
428_144 61 37 1.000000
428_144 61 38 1.000000
428_144 61 39 1.000000
428_144 61 40 1.000000
428_144 61 41 1.000000
428_144 61 42 1.000000
428_144 61 43 1.000000
428_144 61 44 1.000000
428_144 61 45 1.000000
428_144 61 46 1.000000
428_144 61 47 1.000000
428_144 61 48 1.000000
428_144 61 49 1.000000
428_144 61 50 1.000000
428_144 61 51 1.000000
428_144 61 52 1.000000
428_144 61 53 1.000000
428_144 61 54 1.000000
428_144 61 55 1.000000
428_144 61 56 1.000000
428_144 61 57 1.000000
428_144 61 58 1.000000
428_144 61 59 1.000000
428_144 61 60 1.000000
370_144 60 0 1.000000
370_144 60 1 1.000000
370_144 60 2 1.000000
370_144 60 3 1.000000
370_144 60 4 1.000000
370_144 60 5 1.000000
370_144 60 6 1.000000
370_144 60 7 1.000000
370_144 60 8 1.000000
370_144 60 9 1.000000
370_144 60 10 1.000000
370_144 60 11 1.000000
370_144 60 12 1.000000
370_144 60 13 1.000000
370_144 60 14 1.000000
370_144 60 15 1.000000
370_144 60 16 1.000000
370_144 60 17 1.000000
370_144 60 18 1.000000
370_144 60 19 1.000000
370_144 60 20 1.000000
370_144 60 21 1.000000
370_144 60 22 1.000000
370_144 60 23 1.000000
370_144 60 24 1.000000
370_144 60 25 1.000000
370_144 60 26 1.000000
370_144 60 27 1.000000
370_144 60 28 1.000000
370_144 60 29 1.000000
370_144 60 30 1.000000
370_144 60 31 1.000000
370_144 60 32 1.000000
370_144 60 33 1.000000
370_144 60 34 1.000000
370_144 60 35 1.000000
370_144 60 36 1.000000
370_144 60 37 1.000000
370_144 60 38 1.000000
370_144 60 39 1.000000
370_144 60 40 1.000000
370_144 60 41 1.000000
370_144 60 42 1.000000
370_144 60 43 1.000000
370_144 60 44 1.000000
370_144 60 45 1.000000
370_144 60 46 1.000000
370_144 60 47 1.000000
370_144 60 48 1.000000
370_144 60 49 1.000000
370_144 60 50 1.000000
370_144 60 51 1.000000
370_144 60 52 1.000000
370_144 60 53 1.000000
370_144 60 54 1.000000
370_144 60 55 1.000000
370_144 60 56 1.000000
370_144 60 57 1.000000
370_144 60 58 1.000000
370_144 60 59 1.000000
370_144 60 60 1.000000
291_144 60 0 1.000000
291_144 60 1 1.000000
291_144 60 2 1.000000
291_144 60 3 1.000000
291_144 60 4 1.000000
291_144 60 5 1.000000
291_144 60 6 1.000000
291_144 60 7 1.000000
291_144 60 8 1.000000
291_144 60 9 1.000000
291_144 60 10 1.000000
291_144 60 11 1.000000
291_144 60 12 1.000000
291_144 60 13 1.000000
291_144 60 14 1.000000
291_144 60 15 1.000000
291_144 60 16 1.000000
291_144 60 17 1.000000
291_144 60 18 1.000000
291_144 60 19 1.000000
291_144 60 20 1.000000
291_144 60 21 1.000000
291_144 60 22 1.000000
291_144 60 23 1.000000
291_144 60 24 1.000000
291_144 60 25 1.000000
291_144 60 26 1.000000
291_144 60 27 1.000000
291_144 60 28 1.000000
291_144 60 29 1.000000
291_144 60 30 1.000000
291_144 60 31 1.000000
291_144 60 32 1.000000
291_144 60 33 1.000000
291_144 60 34 1.000000
291_144 60 35 1.000000
291_144 60 36 1.000000
291_144 60 37 1.000000
291_144 60 38 1.000000
291_144 60 39 1.000000
291_144 60 40 1.000000
291_144 60 41 1.000000
291_144 60 42 1.000000
291_144 60 43 1.000000
291_144 60 44 1.000000
291_144 60 45 1.000000
291_144 60 46 1.000000
291_144 60 47 1.000000
291_144 60 48 1.000000
291_144 60 49 1.000000
291_144 60 50 1.000000
291_144 60 51 1.000000
291_144 60 52 1.000000
291_144 60 53 1.000000
291_144 60 54 1.000000
291_144 60 55 1.000000
291_144 60 56 1.000000
291_144 60 57 1.000000
291_144 60 58 1.000000
291_144 60 59 1.000000
291_144 60 60 1.000000
214_144 61 0 1.000000
214_144 61 1 1.000000
214_144 61 2 1.000000
214_144 61 3 1.000000
214_144 61 4 1.000000
214_144 61 5 1.000000
214_144 61 6 1.000000
214_144 61 7 1.000000
214_144 61 8 1.000000
214_144 61 9 1.000000
214_144 61 10 1.000000
214_144 61 11 1.000000
214_144 61 12 1.000000
214_144 61 13 1.000000
214_144 61 14 1.000000
214_144 61 15 1.000000
214_144 61 16 1.000000
214_144 61 17 1.000000
214_144 61 18 1.000000
214_144 61 19 1.000000
214_144 61 20 1.000000
214_144 61 21 1.000000
214_144 61 22 1.000000
214_144 61 23 1.000000
214_144 61 24 1.000000
214_144 61 25 1.000000
214_144 61 26 1.000000
214_144 61 27 1.000000
214_144 61 28 1.000000
214_144 61 29 1.000000
214_144 61 30 1.000000
214_144 61 31 1.000000
214_144 61 32 1.000000
214_144 61 33 1.000000
214_144 61 34 1.000000
214_144 61 35 1.000000
214_144 61 36 1.000000
214_144 61 37 1.000000
214_144 61 38 1.000000
214_144 61 39 1.000000
214_144 61 40 1.000000
214_144 61 41 1.000000
214_144 61 42 1.000000
214_144 61 43 1.000000
214_144 61 44 1.000000
214_144 61 45 1.000000
214_144 61 46 1.000000
214_144 61 47 1.000000
214_144 61 48 1.000000
214_144 61 49 1.000000
214_144 61 50 1.000000
214_144 61 51 1.000000
214_144 61 52 1.000000
214_144 61 53 1.000000
214_144 61 54 1.000000
214_144 61 55 1.000000
214_144 61 56 1.000000
214_144 61 57 1.000000
214_144 61 58 1.000000
214_144 61 59 1.000000
214_144 61 60 1.000000
22_144 60 0 1.000000
22_144 60 1 1.000000
22_144 60 2 1.000000
22_144 60 3 1.000000
22_144 60 4 1.000000
22_144 60 5 1.000000
22_144 60 6 1.000000
22_144 60 7 1.000000
22_144 60 8 1.000000
22_144 60 9 1.000000
22_144 60 10 1.000000
22_144 60 11 1.000000
22_144 60 12 1.000000
22_144 60 13 1.000000
22_144 60 14 1.000000
22_144 60 15 1.000000
22_144 60 16 1.000000
22_144 60 17 1.000000
22_144 60 18 1.000000
22_144 60 19 1.000000
22_144 60 20 1.000000
22_144 60 21 1.000000
22_144 60 22 1.000000
22_144 60 23 1.000000
22_144 60 24 1.000000
22_144 60 25 1.000000
22_144 60 26 1.000000
22_144 60 27 1.000000
22_144 60 28 1.000000
22_144 60 29 1.000000
22_144 60 30 1.000000
22_144 60 31 1.000000
22_144 60 32 1.000000
22_144 60 33 1.000000
22_144 60 34 1.000000
22_144 60 35 1.000000
22_144 60 36 1.000000
22_144 60 37 1.000000
22_144 60 38 1.000000
22_144 60 39 1.000000
22_144 60 40 1.000000
22_144 60 41 1.000000
22_144 60 42 1.000000
22_144 60 43 1.000000
22_144 60 44 1.000000
22_144 60 45 1.000000
22_144 60 46 1.000000
22_144 60 47 1.000000
22_144 60 48 1.000000
22_144 60 49 1.000000
22_144 60 50 1.000000
22_144 60 51 1.000000
22_144 60 52 1.000000
22_144 60 53 1.000000
22_144 60 54 1.000000
22_144 60 55 1.000000
22_144 60 56 1.000000
22_144 60 57 1.000000
22_144 60 58 1.000000
22_144 60 59 1.000000
22_144 60 60 1.000000
