# Supplementary material for: A Phylogenetic Codon Substitution Model for Antibody Lineages
Source: Genetics. 2017 Mar 16;206(1):417–27. doi: 10.1534/genetics.116.196303 (PMC5419485; doi:10.1534/genetics.116.196303)
Supplement: Supplementary file 2 [file 417FileS2.zip › Code/Ancestral_Reconstructions/results/CAP256.e2e2e2.norootfreq.MLcodons.fa]

>1;V3-30_18;1E-22
CAGGTGCAGCTGGTGGAGTCTGGGGGAGGCGTGGTCCAGCCTGGGAGGTCCCTGAGACTCTCCTGTGCAGCCTCTGGATTCACCTTCAGTAGCTATGGCATGCACTGGGTCCGCCAGGCTCCAGGCAAGGGGCTGGAGTGGGTGGCAGTTATATCATATGATGGAAGTAATAAATACTATGCAGACTCCGTGAAGGGCCGATTCACCATCTCCAGAGACAATTCCAAGAACACGCTGTATCTGCAAATGAACAGCCTGAGAGCTGAGGACACGGCTGTGTATTACTGT
>5;128_119;0.2513528992
CAGGTACAGTTGGTGGAGTCTGGGGGAGGCGTGGTCCAGCCTGGGAGGTCCCTGAGACTCTCCTGTGCAGCCTCTGGATTCACCTTCAGAAGCTATGGCATGCACTGGGTCCGCCAGGCTCCAGGCAAGGGGCTGGAGTGGGTGGCAGTCATTTCATCTGATGGAGATATTGAATACTATACACAGTCCGTGAAGGGCCGATTCACCATCTCCAGAGACAATTCGAAGAACACGTTGTATCTGCAAATGAACGCTCTGAGACCTGAGGACACGGCTATGTATTACTGT
>7;16_048;0.2243995114
CAGGTGCAGCTGGTGGAGTCTGGGGGAGGCGTGGTCCAGCCTGGGAGGTCCCTGAGACTCTCCTGTGCAGTCTCTGGATTCACCTTCAGTAAATTTCCCATGCACTGGGTCCGCCAGGCTCCAGGCAAGGGGCTGGAGTGGGTGGCAGTTATATCATATGATGGAAATAAGAAATATTATGTCGACTCCGCGAAGGGGCGATTCACCATCTCCAGAGACAATTCCAGGAAAACGCTGTATCTGCAAATGACCGGCCTGAGACCTGAGGACACGGCTGTGTATTACTGT
>8;420_048;0.1412597997
CAGGTGCAGTTGGTGGAGTCTGGGGGAGGCGTGGTCCAGCCTGGGAGGTCCCTGAGACTCTCCTGTGCAGTCTCTGGATTCACCTTCAGTTTTTATGGCATGCATTGGGTCCGCCAGGCTCCAGGCAAGGGGCTGGAGTGGGTGGCAGTTATATCATATGATGGAAATAATAAATATTATGTAGACTCTGTGAAGGGCCGATTCATCATCTCCAGAGACAATTCCAAGAACACGCTGTATCTGCAAATGAACAGCCTGAGAGTTGAGGACACGGCTGTGTATTACTGT
>8;400_038;0.09260188
CAGGTGCAGCTGGTGGAGTCTGGGGGAGGCGTGGTCCAGCCTGGGAGGTCCCTGAGACTCTCCTGTGCAGTCTCTGGATTCACCTTCAGTAGCTATGGCATGCATTGGGTCCGCCAGGCTCCAGGCAAGGGGCTGGAGTGGGTGGCAGCTATATCATATGATGGAAGTAATAAATATTATGTAGACTCTGTGAAGGGCCGATTCACCATCTCCAGAGACAATTCCAAGAACACGCTGTATCTGCAAATGAACAGCCTGAGAGCTGAGGACACGGCTGTGTATTACTGT
>7;400_038,420_048;0.0696728922
CAGGTGCAGCTGGTGGAGTCTGGGGGAGGCGTGGTCCAGCCTGGGAGGTCCCTGAGACTCTCCTGTGCAGTCTCTGGATTCACCTTCAGTAGCTATGGCATGCATTGGGTCCGCCAGGCTCCAGGCAAGGGGCTGGAGTGGGTGGCAGTTATATCATATGATGGAAATAATAAATATTATGTAGACTCTGTGAAGGGCCGATTCACCATCTCCAGAGACAATTCCAAGAACACGCTGTATCTGCAAATGAACAGCCTGAGAGCTGAGGACACGGCTGTGTATTACTGT
>6;16_048,400_038,420_048;0.0450040856
CAGGTGCAGCTGGTGGAGTCTGGGGGAGGCGTGGTCCAGCCTGGGAGGTCCCTGAGACTCTCCTGTGCAGTCTCTGGATTCACCTTCAGTAGCTATGGCATGCACTGGGTCCGCCAGGCTCCAGGCAAGGGGCTGGAGTGGGTGGCAGTTATATCATATGATGGAAATAATAAATATTATGTAGACTCCGTGAAGGGCCGATTCACCATCTCCAGAGACAATTCCAAGAACACGCTGTATCTGCAAATGAACAGCCTGAGAGCTGAGGACACGGCTGTGTATTACTGT
>8;285_059;0.1782076821
CAGGTGCAGCTGGTGGAGTCTGGGGGAGGCGTGGTCCAGCCTGGGAGGTCCCTGAGACTCTCCTGTACAGCCTCTGGATTCACGTTCAGTAACTATGGCATACACTGGGTCCGCCAGGCTCCAGGCAAGGGGCTGGAGTGGGTGGCAGCTATATCATATGAGGGAAGTATTAAATATTATGTAGACTCCGTGAAGGGCCGATTCACCATCTCCAGAGACGATTCCAAGAACACGCTGTTTCTGCAAATGAACAGCCTGAGAACTGAGGACACGGCTGTGTATTATTGT
>8;580_059;0.1288582301
CAGGTGCAGCTGGTGGAGTCTGGGGGAGGCGTGGTCCAGCCTGGGAGGTCCCTGAGACTCTCCTGTGCAGCCTCTGGATTCACCTTCAGTAGTTATGGCATGCACTGGGTGCGCCAGGCTCCAGGCAAGGGGCTGGAGTGGGTGGCAGTTATATCATATGATGGAAGTAACAAATACTATGTAGACTCCGTGCAGGGCCGATTCACCATCTCCAGAGACAATTCCAAGAACACGATGTTTCTGCAAATGAACAGCCTGAGAACTGAGGACACGGCTGTGTATTATTGT
>7;285_059,580_059;0.0689405893
CAGGTGCAGCTGGTGGAGTCTGGGGGAGGCGTGGTCCAGCCTGGGAGGTCCCTGAGACTCTCCTGTGCAGCCTCTGGATTCACCTTCAGTAGCTATGGCATGCACTGGGTCCGCCAGGCTCCAGGCAAGGGGCTGGAGTGGGTGGCAGTTATATCATATGATGGAAGTAATAAATACTATGTAGACTCCGTGAAGGGCCGATTCACCATCTCCAGAGACAATTCCAAGAACACGCTGTTTCTGCAAATGAACAGCCTGAGAACTGAGGACACGGCTGTGTATTATTGT
>8;122_048;0.1924218392
CAGGTGCAGCTGGCGGAGTCGGGGGGAGGCGTGGTCCAGCCTGGGAGGTCCCTGAGACTCTCCTGTGCAGCCTCTGGATTCACGTTCAGTATTTATGGCATGCACTGGGTCCGCCAGGCTCCAGGCAAGGGGCTGGAGTGGGTGGCATTTATATTATCTGATGGAACTGACAAATACTCTGCAGACTCCGTGAAGGGCCGATTCACCATCTCCAGAGACAATTCCAAGAACACGCTGTATCTGCAAATGAACAGCCTGAGAGCTGAGGACACGGCTGTGTATTATTGT
>8;79_048;0.0814933965
CAGGTGCAGCTGGTGGAGTCTGGGGGAGGCGTGGTCCAGCCTGGGAGGTCCCTGAGACTCTCCTGTGCAGCCTCTGGATTCACCTTCAGTAGCTATGGCTTGCACTGGGTCCGCCAGGCTCCAGGCAAGGGGCTGGAGTGGGTGGCATTTATATCATATGATGGAAATAATAAACACTATGTAGACTCCGTGAAGGGCCGATTCACCATCTCCAGAGACAATTCCAAGAACACGCTGTATCTGCAAATGAACAGCCTGAGAGCTGAGGACACGGCTGTATATTATTGT
>7;122_048,79_048;0.0458098055
CAGGTGCAGCTGGTGGAGTCTGGGGGAGGCGTGGTCCAGCCTGGGAGGTCCCTGAGACTCTCCTGTGCAGCCTCTGGATTCACCTTCAGTAGCTATGGCATGCACTGGGTCCGCCAGGCTCCAGGCAAGGGGCTGGAGTGGGTGGCATTTATATCATATGATGGAAATAATAAATACTATGTAGACTCCGTGAAGGGCCGATTCACCATCTCCAGAGACAATTCCAAGAACACGCTGTATCTGCAAATGAACAGCCTGAGAGCTGAGGACACGGCTGTGTATTATTGT
>6;122_048,285_059,580_059,79_048;0.0341860799
CAGGTGCAGCTGGTGGAGTCTGGGGGAGGCGTGGTCCAGCCTGGGAGGTCCCTGAGACTCTCCTGTGCAGCCTCTGGATTCACCTTCAGTAGCTATGGCATGCACTGGGTCCGCCAGGCTCCAGGCAAGGGGCTGGAGTGGGTGGCAGTTATATCATATGATGGAAATAATAAATACTATGTAGACTCCGTGAAGGGCCGATTCACCATCTCCAGAGACAATTCCAAGAACACGCTGTATCTGCAAATGAACAGCCTGAGAGCTGAGGACACGGCTGTGTATTATTGT
>5;122_048,16_048,285_059,400_038,420_048,580_059,79_048;0.0228937676
CAGGTGCAGCTGGTGGAGTCTGGGGGAGGCGTGGTCCAGCCTGGGAGGTCCCTGAGACTCTCCTGTGCAGCCTCTGGATTCACCTTCAGTAGCTATGGCATGCACTGGGTCCGCCAGGCTCCAGGCAAGGGGCTGGAGTGGGTGGCAGTTATATCATATGATGGAAATAATAAATACTATGTAGACTCCGTGAAGGGCCGATTCACCATCTCCAGAGACAATTCCAAGAACACGCTGTATCTGCAAATGAACAGCCTGAGAGCTGAGGACACGGCTGTGTATTACTGT
>4;122_048,128_119,16_048,285_059,400_038,420_048,580_059,79_048;0.0114404833
CAGGTGCAGCTGGTGGAGTCTGGGGGAGGCGTGGTCCAGCCTGGGAGGTCCCTGAGACTCTCCTGTGCAGCCTCTGGATTCACCTTCAGTAGCTATGGCATGCACTGGGTCCGCCAGGCTCCAGGCAAGGGGCTGGAGTGGGTGGCAGTTATATCATATGATGGAAATAATAAATACTATGCAGACTCCGTGAAGGGCCGATTCACCATCTCCAGAGACAATTCCAAGAACACGCTGTATCTGCAAATGAACAGCCTGAGAGCTGAGGACACGGCTGTGTATTACTGT
>7;203_038;0.0813099601
CAGGTGCAGCTGGTGGAGTCTGGGGGAGGCGTGGTCCAGCCTGGGAGGTCCCTGAGACTCTCCTGTGCAGCCTCTGGATTCACCTTCAGTAGCTTTGGCATGCACTGGGTCCGCCAGGCTCCAGGCAAGGGGCTGGAGTGGGTGGCAGTTATATCATATGATGGAAATAATAAATACTATGCAGACTCCGTGAAGGGCCGATTCACCATCTCCAGAGAGAATTCCGAGAACACGCTGTATCTGCAAATGAACAGCCTGAGAGCTGACGACACGGCTGTATATTATTGT
>7;622_038;0.0813099601
CAGGTGCAGCTGGTGGAGTCTGGGGGAGGCGTGGTCCAGCCTGGGAGGTCCCTGAGACTCTCCTGTGCAGCCTCTGGATTCACCTTCAGTAGCTTTGGCATGCACTGGGTCCGCCAGGCTCCAGGCAAGGGGCTGGAGTGGGTGGCAGTTATATCATATGATGGAAATAATAAATACTATGCAGACTCCGTGAAGGGCCGATTCACCATCTCCAGAGAGAATTCCGAGAACACGCTGTATCTGCAAATGAACAGCCTGAGAGCTGACGACACGGCTGTATATTATTGT
>6;203_038,622_038;0.0813091128
CAGGTGCAGCTGGTGGAGTCTGGGGGAGGCGTGGTCCAGCCTGGGAGGTCCCTGAGACTCTCCTGTGCAGCCTCTGGATTCACCTTCAGTAGCTTTGGCATGCACTGGGTCCGCCAGGCTCCAGGCAAGGGGCTGGAGTGGGTGGCAGTTATATCATATGATGGAAATAATAAATACTATGCAGACTCCGTGAAGGGCCGATTCACCATCTCCAGAGAGAATTCCGAGAACACGCTGTATCTGCAAATGAACAGCCTGAGAGCTGACGACACGGCTGTATATTATTGT
>8;664_038;0.2680364397
CAGGTGCAGCTGGTGGAGTCTGGGGGAGGCGTGGTCCAGCCTGGGGGGTCCCTGAGGCTCTCCTGTGCAGCCTCTGGATTCACTTTCAGTAGCTTTGGCATGCACTGGGTCCGCCAGGCTCCAGGCAAGGGGCTGGAGTGGGTGTCATTTATACGAAATGATGGAGGTATTAGATACTCTGCAGACTCCGTGAGGGGCCGATTCACCATCTCCAGAGACAATTCCAAGAACACGCTCTATCTTCAAATGAACAGCCTGAGAACTGACGACACGGCTGTGTATTACTGT
>8;259_038;0.2377213458
GAGGTGCAACTATTGGAGTCTGGGGGAGGCCTGGTCCAGCCTGGGGGGTCCCTGAGACTCTCCTGTGCAGCCTCTGGATTCACCTTCAACATCCATCCCATGCACTGGGTCCGCCAGGCTCCAGGCAAGGGGCTGGAGTGGGTGGCAGTTATATCATATGATGGAAATAATAAATACTATGCAGACTCCGTGAAGGGCCGATTCACCATCTCCAGAGAGAATTCCAAGAACACGCTCTATCTTCAAATGAACAGCCTGAGAACTGACGACACGGCTGTGTATTACTGT
>7;259_038,664_038;0.0901835697
CAGGTGCAGCTGGTGGAGTCTGGGGGAGGCGTGGTCCAGCCTGGGGGGTCCCTGAGACTCTCCTGTGCAGCCTCTGGATTCACCTTCAGTAGCTTTGGCATGCACTGGGTCCGCCAGGCTCCAGGCAAGGGGCTGGAGTGGGTGGCAGTTATATCATATGATGGAAATAATAAATACTATGCAGACTCCGTGAAGGGCCGATTCACCATCTCCAGAGAGAATTCCAAGAACACGCTCTATCTTCAAATGAACAGCCTGAGAACTGACGACACGGCTGTGTATTACTGT
>8;90_038;0.093503747
CAGGTGCAGCTGGTGGAGTCTGGGGGAGGCGTGGTCCAGCCTGGGAGGTCCCTGAGACTCTCCTGTGCAGCCTCTGGATTCACCTTCAGTAGCTTTGGCATGCACTGGGTCCGCCAGTCTCCAGGCAAGGGGCTGGAGTGGGTGGCAGTTATATCATATGATGGAAATAATAAATACTATGCAGACTCCGTGAAGGGCCGATTCACCATCTCCAGAGAGAATTCCAAGAACACGCTCTATCTTCAAATGAACAGCCTGAGAACTGACGACACGGCTGTGTATTACTGT
>8;674_038;0.093503747
CAGGTGCAGCTGGTGGAGTCTGGGGGAGGCGTGGTCCAGCCTGGGAGGTCCCTGAGACTCTCCTGTGCAGCCTCTGGATTCACCTTCAGTAGCTTTGGCATGCACTGGGTCCGCCAGTCTCCAGGCAAGGGGCTGGAGTGGGTGGCAGTTATATCATATGATGGAAATAATAAATACTATGCAGACTCCGTGAAGGGCCGATTCACCATCTCCAGAGAGAATTCCAAGAACACGCTCTATCTTCAAATGAACAGCCTGAGAACTGACGACACGGCTGTGTATTACTGT
>7;674_038,90_038;0.0935028997
CAGGTGCAGCTGGTGGAGTCTGGGGGAGGCGTGGTCCAGCCTGGGAGGTCCCTGAGACTCTCCTGTGCAGCCTCTGGATTCACCTTCAGTAGCTTTGGCATGCACTGGGTCCGCCAGTCTCCAGGCAAGGGGCTGGAGTGGGTGGCAGTTATATCATATGATGGAAATAATAAATACTATGCAGACTCCGTGAAGGGCCGATTCACCATCTCCAGAGAGAATTCCAAGAACACGCTCTATCTTCAAATGAACAGCCTGAGAACTGACGACACGGCTGTGTATTACTGT
>6;259_038,664_038,674_038,90_038;0.081773118
CAGGTGCAGCTGGTGGAGTCTGGGGGAGGCGTGGTCCAGCCTGGGAGGTCCCTGAGACTCTCCTGTGCAGCCTCTGGATTCACCTTCAGTAGCTTTGGCATGCACTGGGTCCGCCAGGCTCCAGGCAAGGGGCTGGAGTGGGTGGCAGTTATATCATATGATGGAAATAATAAATACTATGCAGACTCCGTGAAGGGCCGATTCACCATCTCCAGAGAGAATTCCAAGAACACGCTCTATCTTCAAATGAACAGCCTGAGAACTGACGACACGGCTGTGTATTACTGT
>5;203_038,259_038,622_038,664_038,674_038,90_038;0.0465068598
CAGGTGCAGCTGGTGGAGTCTGGGGGAGGCGTGGTCCAGCCTGGGAGGTCCCTGAGACTCTCCTGTGCAGCCTCTGGATTCACCTTCAGTAGCTTTGGCATGCACTGGGTCCGCCAGGCTCCAGGCAAGGGGCTGGAGTGGGTGGCAGTTATATCATATGATGGAAATAATAAATACTATGCAGACTCCGTGAAGGGCCGATTCACCATCTCCAGAGAGAATTCCAAGAACACGCTGTATCTGCAAATGAACAGCCTGAGAGCTGACGACACGGCTGTGTATTACTGT
>6;477_038;0.0581298575
CAGGTGCAGCTGGTGGAGTCTGGGGGAGGCGTGGTCCAGCCTGGGAGGTCCCTGAGACTCTCCTGTGCAGCCTCTGGATTCACCTTCACTAGCTTTGGCATGCACTGGGTCCGCCAGGCTCCAGGCAAGGGGCTGGAGTGGGTGGCAGTTATATCATATGATGGAAATAATAAATACTATGCAGACTCCGTGAAGGGCCGATTCACCATCTCCAGAGAGAATTCCAAGAACACGCTGTATCTGCAAATGAACAGCCTGAGAGCTGAGGACACGGCTGTGTATCACTGT
>8;112_048;0.2081307785
CAGGTACAGTTGGTGGAGTCTGGGGGAGGCGTGGTCCAGCCTGGGATGTCCCTGAGACTCTCCTGTGCAGCCTCCGGATTCACCTTCAGTAACTTTGGCATGCACTGGGTCCGCCAGGCTCCAGGCAAGGGGCTGGAGTGGGTGGCAGTTATTTCACATGATGGAAATAATAAATACTATCCAGACTCCGTGCAGGGCCGGTTCACCATCTCCAGAGAGAATTCCAAGAACACGCTGTATCTGCAAATGAACAGCCTGAAACCTGAGGACACGGCTGTTTATTTCTGT
>8;504_048;0.3248956695
CAGGTGCAGCTGGTGGAATCTGGGGGAGGCGTGGTCCAGCCTGGGAGGTCCCTGGGACTCTCCTGTGAAGTCTCTGGATTCACCTTCAGTGACTACTTCATGAGTTGGATCCGCCAGGCTCCAGGCAAGGGGCTGGAGTGGGTGGCAGTTATTTCACATGATGGAAATAATAAATACTATCCAGACTCCGTGCAGGGCCGGTTCACCATCTCCAGAGAGAATTCCAAGAACACGCTGTATCTGCAAATGAACAGCCTGAAACCTGAGGACACGGCTGTTTATTTCTGT
>7;112_048,504_048;0.1632076009
CAGGTGCAGCTGGTGGAGTCTGGGGGAGGCGTGGTCCAGCCTGGGAGGTCCCTGAGACTCTCCTGTGCAGCCTCTGGATTCACCTTCAGTAACTTTGGCATGCACTGGGTCCGCCAGGCTCCAGGCAAGGGGCTGGAGTGGGTGGCAGTTATTTCACATGATGGAAATAATAAATACTATCCAGACTCCGTGCAGGGCCGGTTCACCATCTCCAGAGAGAATTCCAAGAACACGCTGTATCTGCAAATGAACAGCCTGAAACCTGAGGACACGGCTGTTTATTTCTGT
>8;123_048;0.1303206551
CAGGTGCAGCTGGTGGAGTCTGGGGGAGGCGTGGTCCAGCCTGGGAGGTCCCTGAGACTCTCCTGTGCAGCCTCTGGATTCACCTTCAGCACCTTTGGCATGCACTGGGTCCGCCAGGCTCCAGGCAAGGGGCTGGAGTGGGTGGCAGTTATATCACATGATGGAAATAATAAATACTATGCAGACTCCGTGAAGGGCCGATTCACCATCTCCAGAGACAATTCCAAGAACACGGTGTATTTGCAAATGAACAGTCTGAGAGCTGAGGACACGGCTGTTTATTACTGT
>10;427_048;0.1538289398
CAGGTGCAGCTGGTGGAGTCTGGGGGAGGCGTGGTCCAGCCTGGGAGGTCCCTGAGACTCTCCTGTGTAGCCTCTGGATTCACCTTCAGCAGCTTTGGCATGCACTGGGTCCGCCAGGCTCCAGGCAAGGGGCTGGAGTGGGTGGCAGTTATATCACATGATGGACATAATAAATACTATGCAGACTCCCTGAAGGGCCGATTCACCGTCTCCAGAGAGAATTCCAAGAACACGCTGTTTCTGCAAATGAACAGCCTGAGAGCTGAGGACACGTCTGTGTATTACTGT
>11;604_048;0.1661710003
CAGGTGCAGCTGGTGGAGTCTGGGGGAGGCGTGGTCCAGCCTGGGAGGTCCCTGCGACTCTCCTGTGCAGCCTCTGGATTCACCTTCAACACCTTTGGCATGCACTGGGTCCGCCAGGCTCCAGGCAAGGGGCTGGAGTGGGTGGCAGTTATTTCACATGATGGAAATAATAAATACTATGCAGACTCTCTGAAGGGCCGATTCACCATCTCCAGAGAGAATTCCAAGAACACGCTGTTTCTGCAAATGAACAGTCTGAGAGCTGAGGACACGTCTGTGTATTACTGT
>11;470_048;0.1185953402
CAGGTGCAGCTGGTGGAGTCTGGGGGAGGCGTGGTCCAGCCTGGGAGGTCCCTGAGACTCTCCTGTGCAGCCTCTGGATTCACCTTCAGCACCTTTGGCATGCACTGGGTCCGCCAGGCTCCAGGCAAGGGGCTGGAGTGGGTGGCACTTATATCACATGATGGAAATAATAAATACTATGCAGACTCCCTGAAGGGCCGATTCACCATCTCCAGAGAGAATTCCAAGAACACGCTGTTTCTGCAAATGAACAGCCTGAGAGCTGAGGACACGTCTGTGTATTACTGT
>10;470_048,604_048;0.1068322084
CAGGTGCAGCTGGTGGAGTCTGGGGGAGGCGTGGTCCAGCCTGGGAGGTCCCTGAGACTCTCCTGTGCAGCCTCTGGATTCACCTTCAGCACCTTTGGCATGCACTGGGTCCGCCAGGCTCCAGGCAAGGGGCTGGAGTGGGTGGCAGTTATATCACATGATGGAAATAATAAATACTATGCAGACTCCCTGAAGGGCCGATTCACCATCTCCAGAGAGAATTCCAAGAACACGCTGTTTCTGCAAATGAACAGCCTGAGAGCTGAGGACACGTCTGTGTATTACTGT
>9;427_048,470_048,604_048;0.1068313611
CAGGTGCAGCTGGTGGAGTCTGGGGGAGGCGTGGTCCAGCCTGGGAGGTCCCTGAGACTCTCCTGTGCAGCCTCTGGATTCACCTTCAGCACCTTTGGCATGCACTGGGTCCGCCAGGCTCCAGGCAAGGGGCTGGAGTGGGTGGCAGTTATATCACATGATGGAAATAATAAATACTATGCAGACTCCCTGAAGGGCCGATTCACCATCTCCAGAGAGAATTCCAAGAACACGCTGTTTCTGCAAATGAACAGCCTGAGAGCTGAGGACACGTCTGTGTATTACTGT
>9;447_048;0.1910509332
CAGGTGCAGCTGGTGGAGTCTGGGGGAGGCGTGGTCCAGCCTGGGGGGTCCCTACGACTCTCCTGTGCAGCCTCTGGATTCACCTTCAGCACCTTTGGCATGCACTGGGTCCGCCAGGCTCCAGGCAAGGGGCTGGAGTGGGTGGCAGTCATATCACATGATGGAAGTAATAAATACTATGCAGACTCTCTGAAGGGCCGATTCACCATCTCCAGAGAGAATTCCAAGAACACGCTGTATCTGCAAATGAACAGCCTGAGACTTGAGGACACGGCTGTGTATCACTGT
>8;427_048,447_048,470_048,604_048;0.0833971466
CAGGTGCAGCTGGTGGAGTCTGGGGGAGGCGTGGTCCAGCCTGGGAGGTCCCTGAGACTCTCCTGTGCAGCCTCTGGATTCACCTTCAGCACCTTTGGCATGCACTGGGTCCGCCAGGCTCCAGGCAAGGGGCTGGAGTGGGTGGCAGTTATATCACATGATGGAAATAATAAATACTATGCAGACTCCCTGAAGGGCCGATTCACCATCTCCAGAGAGAATTCCAAGAACACGCTGTATCTGCAAATGAACAGCCTGAGAGCTGAGGACACGGCTGTGTATTACTGT
>7;123_048,427_048,447_048,470_048,604_048;0.0713455461
CAGGTGCAGCTGGTGGAGTCTGGGGGAGGCGTGGTCCAGCCTGGGAGGTCCCTGAGACTCTCCTGTGCAGCCTCTGGATTCACCTTCAGCACCTTTGGCATGCACTGGGTCCGCCAGGCTCCAGGCAAGGGGCTGGAGTGGGTGGCAGTTATATCACATGATGGAAATAATAAATACTATGCAGACTCCGTGAAGGGCCGATTCACCATCTCCAGAGAGAATTCCAAGAACACGCTGTATCTGCAAATGAACAGCCTGAGAGCTGAGGACACGGCTGTGTATTACTGT
>6;112_048,123_048,427_048,447_048,470_048,504_048,604_048;0.052832675
CAGGTGCAGCTGGTGGAGTCTGGGGGAGGCGTGGTCCAGCCTGGGAGGTCCCTGAGACTCTCCTGTGCAGCCTCTGGATTCACCTTCAGTAGCTTTGGCATGCACTGGGTCCGCCAGGCTCCAGGCAAGGGGCTGGAGTGGGTGGCAGTTATATCACATGATGGAAATAATAAATACTATGCAGACTCCGTGAAGGGCCGATTCACCATCTCCAGAGAGAATTCCAAGAACACGCTGTATCTGCAAATGAACAGCCTGAGAGCTGAGGACACGGCTGTGTATTACTGT
>5;112_048,123_048,427_048,447_048,470_048,477_038,504_048,604_048;0.0348414409
CAGGTGCAGCTGGTGGAGTCTGGGGGAGGCGTGGTCCAGCCTGGGAGGTCCCTGAGACTCTCCTGTGCAGCCTCTGGATTCACCTTCAGTAGCTTTGGCATGCACTGGGTCCGCCAGGCTCCAGGCAAGGGGCTGGAGTGGGTGGCAGTTATATCATATGATGGAAATAATAAATACTATGCAGACTCCGTGAAGGGCCGATTCACCATCTCCAGAGAGAATTCCAAGAACACGCTGTATCTGCAAATGAACAGCCTGAGAGCTGAGGACACGGCTGTGTATTACTGT
>4;112_048,123_048,203_038,259_038,427_048,447_048,470_048,477_038,504_048,604_048,622_038,664_038,674_038,90_038;0.0348405936
CAGGTGCAGCTGGTGGAGTCTGGGGGAGGCGTGGTCCAGCCTGGGAGGTCCCTGAGACTCTCCTGTGCAGCCTCTGGATTCACCTTCAGTAGCTTTGGCATGCACTGGGTCCGCCAGGCTCCAGGCAAGGGGCTGGAGTGGGTGGCAGTTATATCATATGATGGAAATAATAAATACTATGCAGACTCCGTGAAGGGCCGATTCACCATCTCCAGAGAGAATTCCAAGAACACGCTGTATCTGCAAATGAACAGCCTGAGAGCTGAGGACACGGCTGTGTATTACTGT
>3;112_048,122_048,123_048,128_119,16_048,203_038,259_038,285_059,400_038,420_048,427_048,447_048,470_048,477_038,504_048,580_059,604_048,622_038,664_038,674_038,79_048,90_038;0.011439636
CAGGTGCAGCTGGTGGAGTCTGGGGGAGGCGTGGTCCAGCCTGGGAGGTCCCTGAGACTCTCCTGTGCAGCCTCTGGATTCACCTTCAGTAGCTATGGCATGCACTGGGTCCGCCAGGCTCCAGGCAAGGGGCTGGAGTGGGTGGCAGTTATATCATATGATGGAAATAATAAATACTATGCAGACTCCGTGAAGGGCCGATTCACCATCTCCAGAGACAATTCCAAGAACACGCTGTATCTGCAAATGAACAGCCTGAGAGCTGAGGACACGGCTGTGTATTACTGT
>3;453_038;0.0705602735
CAGGTGCAGCTGGTGGAGTCTGGGGGAGGCGTGGTCCAGCCTGGGAGGTCCCTGAGACTCTCCTGTGCAGTCTCTGGATTCACCTTTAGCAGCTATGGCTTGCACTGGGTCCGCCAGGCTCCAGGCAAGGGGCTGGAGTGGGTGGCAGTTATATCATATGATGGAAGTAATAAATACTATGCAGACTCCGTGAAGGGCCGATTCACCATCTCCAGAGACAATTCCAAGAACACGCTGTATCTGCAAATCAACAGTCTGAGAGCTGAGGACACGGCTGTGTATTACTGT
>2;112_048,122_048,123_048,128_119,16_048,203_038,259_038,285_059,400_038,420_048,427_048,447_048,453_038,470_048,477_038,504_048,580_059,604_048,622_038,664_038,674_038,79_048,90_038;1.6946E-06
CAGGTGCAGCTGGTGGAGTCTGGGGGAGGCGTGGTCCAGCCTGGGAGGTCCCTGAGACTCTCCTGTGCAGCCTCTGGATTCACCTTCAGTAGCTATGGCATGCACTGGGTCCGCCAGGCTCCAGGCAAGGGGCTGGAGTGGGTGGCAGTTATATCATATGATGGAAGTAATAAATACTATGCAGACTCCGTGAAGGGCCGATTCACCATCTCCAGAGACAATTCCAAGAACACGCTGTATCTGCAAATGAACAGCCTGAGAGCTGAGGACACGGCTGTGTATTACTGT
>10;324_038;0.1312509219
CAGGCGCAGTTGGTGGAGTCTGGGGGAGGCGTGGTCCAGCCTGGGAGGTCCCTGAGACTCTCCTGTGCAGCCTCTGGATTCACCTTCAGTAACTTTGCCATGCACTGGGTCCGCCAGGCTCCAGGCAAGGGGCTGGAGTGGGTGGCGGTGATGTCAGATGATGGAAGTAATAAATACTATGCAGACTCCGTGAAGGGCCGATTCACCATCTCCAGAGACAATTCCGAGAACACGCTGTATCTGCAAATGAACAGTCTGAGAGCTGAGGACACGGCTGTGTATTACTGT
>11;30_048;0.131670345
CAGGTGCAGCTGGTGGAGTCTGGGGGAGGCGTGGTCCAGCCTGGGAGGTCCCTGAGACTCTCCTGTGCAGCCTCTGGATTCACCTTCAGTGACTATGCCATGCACTGGGTCCGCCAGGCTCCAGGCAAGGGGCTGGAGTGGGTGGCACTTATATCATATGATGGAAGTAATAAATATTATGCAGACTCCGTGAAGGGCCGATTCACCATCTCCAGAGACAATTCCAAGAATACGCTATATCTGCAAATGAGCAGTCTGACAGCGGAGGACACGGCTGTGTATTACTGT
>12;518_038;0.0579560621
CAGGTGCAGCTGGTGGAGTCTGGGGGAGGCGTGGTCCAGCCTGGGAGGTCCCTGAGACTCTCCTGTGCAGCCTCTGGATTCACCTTCAGTAACTATGCCATGGACTGGGTCCGCCAGGCTCCAGGCAAGGGGCTGGAGTGGGTGGCAGTTATATCATATGATGGAAGTAATAAATACTATGCAGACTCTGTGAAGGGCCGATTCACCATCTCCAGAGACAATTCCAAGAACACGCTGTATCTGCAAATGAACAGTCTGAGAGCTGAGGACACGGCTGTGTATTACTGT
>20;191_048;0.3492143752
CAGGTGCAGCTGATGGAGTCTGGGGGAGGCGTGGTCCAGCCTGGGAGGTCCCTGAGACTCTCCTGTGCAATCTCTGGATTCACCTTTAGTAACTATTGGATGAGCTGGGTCCGCCAGGCTCCAGGGAAGGGGCTGGAGTGGGTGGCAGTTATATCATCTGATGGCAGTAGTAAAAACTATGCAGACTCCGTGAAGGGCCGATTCACCATCTCCAGAGACAACTCCAAGAACACGGTATCTCTGCAAATGAACAGTCTGCGACCTGAGGACACGGCTGTCTATTACTGT
>21;507_048;0.422052044
GAGGTGCAACTGGTGCAGTCTGGGGGAGGCCTGGTCAAGCCTGGGGGGTCCCTGAGACTCTCCTGTGCAGCCTCTGGCTTCACTTTCAGTACTTACTCCATGAACTGGGTCCGCCAGGCTCCAGGGAAGGGGCTGGAGTGGGTGGCAGTTATATCATCTGATGGCAGTAGTAAAAACTATGCAGACTCCGTGAAGGGCCGATTCACCATCTCCAGAGACAACTCCAAGAACACGGTATCTCTGCAAATGAACAGTCTGCGACCTGAGGACACGGCTGTCTATTACTGT
>21;553_048;0.4547125256
CGGGTGCAGGTGGTGGAGTCTGGGGGAGGCGTGGTAAAGCCTGGGGGGTCCCTTAGACTCTCCTGTGGAGCCTCTGGATTCACTTTCAGTAATGCCTGGCTGAGCTGGGTCCGCCAGGCTCCAGGCAAGGGGCTGGAGTGGGTGGCAGTTATATCATCTGATGGCAGTAGTAAAAACTATGCAGACTCCGTGAAGGGCCGATTCACCATCTCCAGAGACAACTCCAAGAACACGGTATCTCTGCAAATGAACAGTCTGCGACCTGAGGACACGGCTGTCTATTACTGT
>20;507_048,553_048;0.331384429
CAGGTGCAGCTGGTGGAGTCTGGGGGAGGCGTGGTCAAGCCTGGGGGGTCCCTGAGACTCTCCTGTGCAGCCTCTGGATTCACTTTCAGTAATTACTGCATGAACTGGGTCCGCCAGGCTCCAGGGAAGGGGCTGGAGTGGGTGGCAGTTATATCATCTGATGGCAGTAGTAAAAACTATGCAGACTCCGTGAAGGGCCGATTCACCATCTCCAGAGACAACTCCAAGAACACGGTATCTCTGCAAATGAACAGTCTGCGACCTGAGGACACGGCTGTCTATTACTGT
>19;191_048,507_048,553_048;0.2779798496
CAGGTGCAGCTGGTGGAGTCTGGGGGAGGCGTGGTCCAGCCTGGGAGGTCCCTGAGACTCTCCTGTGCAGCCTCTGGATTCACCTTCAGTAACTATTGCATGAACTGGGTCCGCCAGGCTCCAGGGAAGGGGCTGGAGTGGGTGGCAGTTATATCATCTGATGGCAGTAGTAAAAACTATGCAGACTCCGTGAAGGGCCGATTCACCATCTCCAGAGACAACTCCAAGAACACGGTATCTCTGCAAATGAACAGTCTGCGACCTGAGGACACGGCTGTCTATTACTGT
>20;64_048;0.2933379053
CAGGTGCAGCTGGTGGAGTCTGGGGGAGGCGTGGTCCAGCCTGGGAGGTCCCTGAGACTCTCCTGTGCAGCCTCTGGATTCACCTTCAGCAAATATGGCATGCACTGGGTCCGCCAGGCTCCAGGCAAGGGGCTGGAGTGGGTGGCATTTGTAGCATTTGATGGCAGTAGTAAAAACTATGCAGACTCCGTGAAGGGCCGATTCACCATCTCCAGAGACAATTCCAAGAACACGGTATCTCTGCAAATGAACAGTCTGAGACCTGAGGACACGGCTGTCTATTACTGT
>20;3_048;0.307761132
CAGGTGCAGCTGGTGGAGTCTGGGGGAGGCGTGGTCCAGCCTGCGAGGTCCCTGAGACTCTCCTGTGCAGCCTCTGGATTCATCTTCAGTACCTATGGCATGCACTGGGTCCGCCAGGCTCCAGGCAAGGGGCTGGAGTGGGTGGCAGTTATATCATCTGATGGCAGTAGTAAAGACTATGCAGACTCCGTGAAGGGCCGATTCACCATCTCCAGAGACAATTCCAAAAACACGCTGTCTCTGCAAATGAACAGTCTGAGACCTGAGGACACGGCTGTCTATTACTGT
>19;3_048,64_048;0.2222831227
CAGGTGCAGCTGGTGGAGTCTGGGGGAGGCGTGGTCCAGCCTGGGAGGTCCCTGAGACTCTCCTGTGCAGCCTCTGGATTCACCTTCAGTAACTATGGCATGCACTGGGTCCGCCAGGCTCCAGGCAAGGGGCTGGAGTGGGTGGCAGTTATATCATCTGATGGCAGTAGTAAAAACTATGCAGACTCCGTGAAGGGCCGATTCACCATCTCCAGAGACAATTCCAAGAACACGGTATCTCTGCAAATGAACAGTCTGAGACCTGAGGACACGGCTGTCTATTACTGT
>18;191_048,3_048,507_048,553_048,64_048;0.2199350044
CAGGTGCAGCTGGTGGAGTCTGGGGGAGGCGTGGTCCAGCCTGGGAGGTCCCTGAGACTCTCCTGTGCAGCCTCTGGATTCACCTTCAGTAACTATGGCATGCACTGGGTCCGCCAGGCTCCAGGCAAGGGGCTGGAGTGGGTGGCAGTTATATCATCTGATGGCAGTAGTAAAAACTATGCAGACTCCGTGAAGGGCCGATTCACCATCTCCAGAGACAATTCCAAGAACACGGTATCTCTGCAAATGAACAGTCTGAGACCTGAGGACACGGCTGTCTATTACTGT
>21;296_048;0.30827979
GAGGTGCAGCTGGTGGAATCTGGGGGAGGTGTGGCACGGCCTGGGGGGTCCCTGAGACTCTCCTGTGCAGCCTCTGGATTCATTTTCACTCACTATGCCATGGACTGGGTCCGCCAGGCTCCAGGCAAGGGGCTGGAGTGGGTGGCAGTTATATCATCTGATGGCAGTAGTAAAAACTATGCAGACTCCGTGAAGGGCCGATTCACCATCTCCAGAGACAACTCCAAGAACACGGTATCTCTGCAAATGAACAGTCTGCGACCTGAGGACACGGCTGTCTATTACTGT
>21;246_048;0.2340236177
CAGGTGCAGCTGGTGGAGTCTGGGGGAGGCGTGGTCCAGCCTGGGAGGTCCCTGAGACTCTCCTGTGCAGCCTCTGGATTCATTTTCACTCACTATGCCATGGACTGGGTCCGCCAGGCTCCAGGCAAGGGGCTGGAGTGGGTGGCAGTTATATCATCTGATGGCAGTAGTAAAAACTATGCAGACTCCGTGAAGGGCCGATTCACCATCTCCAGAGACAACTCCAAGAACACGGTATCTCTGCAAATGAACAGTCTGCGACCTGAGGACACGGCTGTCTACTACTGT
>20;246_048,296_048;0.2241839298
CAGGTGCAGCTGGTGGAGTCTGGGGGAGGCGTGGTCCAGCCTGGGAGGTCCCTGAGACTCTCCTGTGCAGCCTCTGGATTCATTTTCACTCACTATGCCATGGACTGGGTCCGCCAGGCTCCAGGCAAGGGGCTGGAGTGGGTGGCAGTTATATCATCTGATGGCAGTAGTAAAAACTATGCAGACTCCGTGAAGGGCCGATTCACCATCTCCAGAGACAACTCCAAGAACACGGTATCTCTGCAAATGAACAGTCTGCGACCTGAGGACACGGCTGTCTATTACTGT
>20;412_048;0.198749748
CAGGTGCAGCTGGTGGAGTCTGGGGGAGGCGTGGTCCAGCCTGGGAGGTCCCTGAGACTCTCCTGTGCAGCCTCTGGATTCACTTTCACTCACTTTGCCATGGACTGGGTCCGCCAGGCTCCAGGCAAGGGGCTGGAGTGGGTGGCAGTTATATCATCTGATGGCAGTAGTAAAAACTATGCAGACTCCGTGAAGGGCCGATTCACCATCTCCAGAGACAATTCCAAGAACACGGTATCTCTGCAAATGAACAGTCTGAGACCTGAGGACACGGCTGTCTATTACTGT
>19;246_048,296_048,412_048;0.1869873079
CAGGTGCAGCTGGTGGAGTCTGGGGGAGGCGTGGTCCAGCCTGGGAGGTCCCTGAGACTCTCCTGTGCAGCCTCTGGATTCACTTTCACTCACTATGCCATGGACTGGGTCCGCCAGGCTCCAGGCAAGGGGCTGGAGTGGGTGGCAGTTATATCATCTGATGGCAGTAGTAAAAACTATGCAGACTCCGTGAAGGGCCGATTCACCATCTCCAGAGACAATTCCAAGAACACGGTATCTCTGCAAATGAACAGTCTGAGACCTGAGGACACGGCTGTCTATTACTGT
>21;5_048;0.2348766627
CAGGTGCAGCTGGTGGAGTCTGGGGGAGGCGTGGTCCAGCCTGGGAGGTCCCTGAGACTCTCCTGTGCAGCCTCTGGATTCACTTTCACTCACTATGCCATGGACTGGGTCCGCCAGGCTCCAGGCAAGGGGCTGGAGTGGGTGGCAGTTATATCATCTGATGGCAGTAGTAAAGACTATGCAGACTCCGTGAAGGGCCGATTCACCATCTCCAGAGACAATTCCAAAAACACGCTGTCTCTGCAAATGAACAGTCTGAGACCTGAGGACACGGCTGTCTATTACTGT
>21;245_048;0.2710308595
CAGGTGCAGCTGGTGGAGTCTGGGGGAGGCGTAGTCCAGCCTGGGAGGTCCCTGAGACTCTCCTGTGCAGCCTCTGGATTCACTTTCACTCACTATGCCATGGACTGGGTCCGCCAGGCTCCAGGCAAGGGGCTGGAGTGGGTGGCAGTTATATCATCTGATGGCAGTAGTAAAAATTATGCAGACTCCGTGAGGGGCCGATTCACCATCTCCAGAGACAATTCCAAGAACACGCTGTCTCTGCTAATGAACGGTCTGAGACCTGAGGACACGGCTGTCTATTACTGT
>20;245_048,5_048;0.210376178
CAGGTGCAGCTGGTGGAGTCTGGGGGAGGCGTGGTCCAGCCTGGGAGGTCCCTGAGACTCTCCTGTGCAGCCTCTGGATTCACTTTCACTCACTATGCCATGGACTGGGTCCGCCAGGCTCCAGGCAAGGGGCTGGAGTGGGTGGCAGTTATATCATCTGATGGCAGTAGTAAAAACTATGCAGACTCCGTGAAGGGCCGATTCACCATCTCCAGAGACAATTCCAAGAACACGCTGTCTCTGCAAATGAACAGTCTGAGACCTGAGGACACGGCTGTCTATTACTGT
>21;252_048;0.6000495673
GAGGTGCAGGTGGTGGAGTCTGGGGGAGGCCTGGTCAAGCCTGGGGGATCCCTGAGACTCTCCTGTGCAGCCTCTGGATTCACCTTCAGTTCCCATGTCATGAACTGGGTCCGCCAGGCTCCAGGGAAGGGGCTGGAGTGGGTCTCATCCATTAGTGGTGGCAGTAGTAGTAAAGACTATGCAGACTCCGTGAAGGGCCGATTCACCATCTCCAGAGACAATTCCAAGAACACGCTATCTCTGCAAATGAACAGTCTGAGACCTGAGGACACGGCTGTCTATTACTGT
>21;525_048;0.3454320446
GAGGTGCGGCTGGTGGAGTCGGGGGGAGCCTTGGTAAAGCCTGGGACGTCCCTTAGACTCTCTTGTGCAGCCTCTGGATTCACTTTCACTCACTATGCCATGGACTGGGTCCGCCAGGCTCCAGGCAAGGGGCTGGAGTGGGTGGCAATTATATCATCTGATGGCAGTACTAAAAACTATGCAGACTCCGTGAAGGGCCGATTCACCATCTCCAGAGACAATTCCAAGAACACGCTATCTCTGCAAATGAACAGTCTGAGACCTGAGGACACGGCTGTCTATTACTGT
>20;252_048,525_048;0.234282254
GAGGTGCAGCTGGTGGAGTCTGGGGGAGGCTTGGTCAAGCCTGGGAGGTCCCTGAGACTCTCCTGTGCAGCCTCTGGATTCACTTTCACTCACTATGCCATGGACTGGGTCCGCCAGGCTCCAGGCAAGGGGCTGGAGTGGGTGGCAGTTATATCATCTGATGGCAGTAGTAAAAACTATGCAGACTCCGTGAAGGGCCGATTCACCATCTCCAGAGACAATTCCAAGAACACGCTATCTCTGCAAATGAACAGTCTGAGACCTGAGGACACGGCTGTCTATTACTGT
>19;245_048,252_048,525_048,5_048;0.1988400902
CAGGTGCAGCTGGTGGAGTCTGGGGGAGGCGTGGTCCAGCCTGGGAGGTCCCTGAGACTCTCCTGTGCAGCCTCTGGATTCACTTTCACTCACTATGCCATGGACTGGGTCCGCCAGGCTCCAGGCAAGGGGCTGGAGTGGGTGGCAGTTATATCATCTGATGGCAGTAGTAAAAACTATGCAGACTCCGTGAAGGGCCGATTCACCATCTCCAGAGACAATTCCAAGAACACGCTATCTCTGCAAATGAACAGTCTGAGACCTGAGGACACGGCTGTCTATTACTGT
>18;245_048,246_048,252_048,296_048,412_048,525_048,5_048;0.1869864606
CAGGTGCAGCTGGTGGAGTCTGGGGGAGGCGTGGTCCAGCCTGGGAGGTCCCTGAGACTCTCCTGTGCAGCCTCTGGATTCACTTTCACTCACTATGCCATGGACTGGGTCCGCCAGGCTCCAGGCAAGGGGCTGGAGTGGGTGGCAGTTATATCATCTGATGGCAGTAGTAAAAACTATGCAGACTCCGTGAAGGGCCGATTCACCATCTCCAGAGACAATTCCAAGAACACGGTATCTCTGCAAATGAACAGTCTGAGACCTGAGGACACGGCTGTCTATTACTGT
>17;191_048,245_048,246_048,252_048,296_048,3_048,412_048,507_048,525_048,553_048,5_048,64_048;0.1751694805
CAGGTGCAGCTGGTGGAGTCTGGGGGAGGCGTGGTCCAGCCTGGGAGGTCCCTGAGACTCTCCTGTGCAGCCTCTGGATTCACTTTCACTAACTATGCCATGGACTGGGTCCGCCAGGCTCCAGGCAAGGGGCTGGAGTGGGTGGCAGTTATATCATCTGATGGCAGTAGTAAAAACTATGCAGACTCCGTGAAGGGCCGATTCACCATCTCCAGAGACAATTCCAAGAACACGGTATCTCTGCAAATGAACAGTCTGAGACCTGAGGACACGGCTGTCTATTACTGT
>20;150_048;0.3279445566
GAGGTGCAGATGGTGCAGTCTGGGGGAGGCTTGGTACAGCCTGGAGGGTCCCTGAGACTCTCCTGCGCAGCCTTTGGATTCACTTTCACTAACCATGCCATGGACTGGGTCCGCCAGGTTCCAGGCAAGGGACTGGAGTGGGTGGCATTTATCTCATCTGATGGAAGTAATAAAAACTATGCAGACTCCGTGAAGGGCCGATTCACCATCTCCAGAGACAATTCCAAGAACACGGTGTATCTGCAAATGAGCAGTCTGAGACCAGAGGACACGGCTGTCTATTACTGT
>20;572_048;0.264836883
CAGGTGCAGTTGGTGGAGTCTGGGGGAGGCGTGGTCCAGCCTGGGAGGTCCCTGAGACTCTCCTGTGCAGCGTCTGGATTCACCCTCACTAACTATGCCATGGACTGGGTCCGCCAGGCTCCAGGCAAGGGACTGGAGTGGGTGGCAGTTATCTCATCTGATGGAAGTAATAAAAACTATGAAGACTCCGTGAAGGGCCGATTTACCATCTCCAGAGACAATTCCAAGAACACGCTGTATCTGCAAATGAGCAGTCTGAGACCTGAGGACACGGCTGTCTACTACTGT
>19;150_048,572_048;0.1683773936
CAGGTGCAGCTGGTGGAGTCTGGGGGAGGCGTGGTCCAGCCTGGGAGGTCCCTGAGACTCTCCTGTGCAGCCTCTGGATTCACTTTCACTAACTATGCCATGGACTGGGTCCGCCAGGCTCCAGGCAAGGGACTGGAGTGGGTGGCAGTTATCTCATCTGATGGAAGTAATAAAAACTATGCAGACTCCGTGAAGGGCCGATTCACCATCTCCAGAGACAATTCCAAGAACACGGTGTATCTGCAAATGAGCAGTCTGAGACCTGAGGACACGGCTGTCTATTACTGT
>19;646_048;0.1683773936
CAGGTGCAGCTGGTGGAGTCTGGGGGAGGCGTGGTCCAGCCTGGGAGGTCCCTGAGACTCTCCTGTGCAGCCTCTGGATTCACTTTCACTAACTATGCCATGGACTGGGTCCGCCAGGCTCCAGGCAAGGGACTGGAGTGGGTGGCAGTTATCTCATCTGATGGAAGTAATAAAAACTATGCAGACTCCGTGAAGGGCCGATTCACCATCTCCAGAGACAATTCCAAGAACACGGTGTATCTGCAAATGAGCAGTCTGAGACCTGAGGACACGGCTGTCTATTACTGT
>18;150_048,572_048,646_048;0.1683765463
CAGGTGCAGCTGGTGGAGTCTGGGGGAGGCGTGGTCCAGCCTGGGAGGTCCCTGAGACTCTCCTGTGCAGCCTCTGGATTCACTTTCACTAACTATGCCATGGACTGGGTCCGCCAGGCTCCAGGCAAGGGACTGGAGTGGGTGGCAGTTATCTCATCTGATGGAAGTAATAAAAACTATGCAGACTCCGTGAAGGGCCGATTCACCATCTCCAGAGACAATTCCAAGAACACGGTGTATCTGCAAATGAGCAGTCTGAGACCTGAGGACACGGCTGTCTATTACTGT
>18;481_048;0.2806780324
CAGGTGCAGCTGGTGGAGTCTGGGGGAGGCGTGGTCCAGCCTGGGAGGTCCCTGAGACTCTCCTGTGCAGCCTCTGGATTCACCTTCAGTAGTTATGGCATGCACTGGGTCCGCCAGGCTCCAGGCAAGGGGCTGGAGTGGGTGGCAGTTGTCTCATCTGATGGAACTAATAAAAACTATGGAGACTCCGTGAAGGGCCGATTCACCATCTCCAGAGACAATTCCAGGAACACGGTGTATCTGCAAATGAGCAGTCTGAGACCTGAGGACACGGCTGTCTATTACTGT
>17;150_048,481_048,572_048,646_048;0.1563449224
CAGGTGCAGCTGGTGGAGTCTGGGGGAGGCGTGGTCCAGCCTGGGAGGTCCCTGAGACTCTCCTGTGCAGCCTCTGGATTCACTTTCACTAACTATGCCATGGACTGGGTCCGCCAGGCTCCAGGCAAGGGGCTGGAGTGGGTGGCAGTTATCTCATCTGATGGAAGTAATAAAAACTATGCAGACTCCGTGAAGGGCCGATTCACCATCTCCAGAGACAATTCCAAGAACACGGTGTATCTGCAAATGAGCAGTCTGAGACCTGAGGACACGGCTGTCTATTACTGT
>16;150_048,191_048,245_048,246_048,252_048,296_048,3_048,412_048,481_048,507_048,525_048,553_048,572_048,5_048,646_048,64_048;0.1302069709
CAGGTGCAGCTGGTGGAGTCTGGGGGAGGCGTGGTCCAGCCTGGGAGGTCCCTGAGACTCTCCTGTGCAGCCTCTGGATTCACTTTCACTAACTATGCCATGGACTGGGTCCGCCAGGCTCCAGGCAAGGGGCTGGAGTGGGTGGCAGTTATATCATCTGATGGAAGTAATAAAAACTATGCAGACTCCGTGAAGGGCCGATTCACCATCTCCAGAGACAATTCCAAGAACACGGTGTATCTGCAAATGAACAGTCTGAGACCTGAGGACACGGCTGTCTATTACTGT
>16;263_048;0.1398210774
CAGGTGCAGCTGGTGGAGTCTGGGGGAGGCGTGGTCCAGCCTGGGAGGTCCCTGAGACTCTCCTGTGCAGCCTCTGGATTCATTTTCACTAACTATGCCATGGACTGGGTCCGCCAGGCTCCAGGCAAGGGGCTGGAGTGGGTGGCAGTTATATCATCTGATGGAAGTAATAAAAACTATGCAGACTCCGTGAAGGGCCGATTCACCATCTCCAGAGACAATTCCAAGAACACGGTGTCTCTGCAAATGAACAGTCTGAGAGCTGAGGACACGGCTGTCTATTACTGT
>15;150_048,191_048,245_048,246_048,252_048,263_048,296_048,3_048,412_048,481_048,507_048,525_048,553_048,572_048,5_048,646_048,64_048;0.1185570721
CAGGTGCAGCTGGTGGAGTCTGGGGGAGGCGTGGTCCAGCCTGGGAGGTCCCTGAGACTCTCCTGTGCAGCCTCTGGATTCACTTTCACTAACTATGCCATGGACTGGGTCCGCCAGGCTCCAGGCAAGGGGCTGGAGTGGGTGGCAGTTATATCATCTGATGGAAGTAATAAAAACTATGCAGACTCCGTGAAGGGCCGATTCACCATCTCCAGAGACAATTCCAAGAACACGGTGTATCTGCAAATGAACAGTCTGAGAGCTGAGGACACGGCTGTCTATTACTGT
>16;110_048;0.1770606947
CAGGTGCAGCTGGTGGAGTCTGGGGGAAGCGTGGTCCAGCCTGGGAGGTCCCTGAGACTCACCTGTACAGCCTCTGGATTCACTTTCAGTCACTATGCCATGGACTGGGTCCGCCAGGCTCCAGGCAAGGGGCTGGAGTGGGTGGCAGTTATATCATCTGATGCAACTAATAAAAACTATGCAGACTCCGTGAAGGGCCGATTCACCATCTCCAGAGACAATTCCAAGAACACGGTGTATCTGCAAATGGACAGTCTGAGAGCTGAGGACACGGCTGTGTATTACTGT
>16;99_048;0.1770905912
CAGGTGCAGCTGGTGGAGTCTGGGGGAGGCGTGGTCCAGCCTGGGAGGTCCCTGAGACTCTCCTGTACAGCCTCTGGATTCACTTTCAATCACTATGCCATGGACTGGGTCCGCCAGGCTCCAGGCAAGGGGCTGGAGTGGGTGGCAGTTATATCATCTGATGGAAGTGATAAAACCTACGCAGACTCCGTGAAGGGCCGATTCACCATCTCCAGAGACAATTCCAAGAACACGGTGTATCTGCAAATGAACAGTCTGAGAGCTGAGGACACGGCTGTGTATTATTGT
>15;110_048,99_048;0.1164631032
CAGGTGCAGCTGGTGGAGTCTGGGGGAGGCGTGGTCCAGCCTGGGAGGTCCCTGAGACTCTCCTGTACAGCCTCTGGATTCACTTTCAGTCACTATGCCATGGACTGGGTCCGCCAGGCTCCAGGCAAGGGGCTGGAGTGGGTGGCAGTTATATCATCTGATGGAAGTAATAAAAACTATGCAGACTCCGTGAAGGGCCGATTCACCATCTCCAGAGACAATTCCAAGAACACGGTGTATCTGCAAATGAACAGTCTGAGAGCTGAGGACACGGCTGTGTATTACTGT
>14;110_048,150_048,191_048,245_048,246_048,252_048,263_048,296_048,3_048,412_048,481_048,507_048,525_048,553_048,572_048,5_048,646_048,64_048,99_048;0.0930595725
CAGGTGCAGCTGGTGGAGTCTGGGGGAGGCGTGGTCCAGCCTGGGAGGTCCCTGAGACTCTCCTGTGCAGCCTCTGGATTCACTTTCAGTAACTATGCCATGGACTGGGTCCGCCAGGCTCCAGGCAAGGGGCTGGAGTGGGTGGCAGTTATATCATCTGATGGAAGTAATAAAAACTATGCAGACTCCGTGAAGGGCCGATTCACCATCTCCAGAGACAATTCCAAGAACACGGTGTATCTGCAAATGAACAGTCTGAGAGCTGAGGACACGGCTGTGTATTACTGT
>19;311_048;0.200503682
CAGGTGCAGCTGGTGGAGTCTGGGGGAGGCGTGGTCCAGCCTGGGAGGTCCCTGAGACTCTCCTGTGCAGCCTCTGGATTCAGTTTCAGTAACTATGCCATGGACTGGGTCCGCCAGGCTCCAGGCAAGGGGCTGGAGTGGGTGGCATTTGTGTCATCTGACGGAAGTAATAAAAACTATGCAGACTCCGTGAAGGGCCGATTCACCATCTCCAGAGACAATTCCAAGAACACGGTGTATTTGCAAATGAACAGTCTGAGAGTTGAAGACACGGCTGTTTATTACTGT
>21;114_059;0.2602223581
CAGGTGCAGCTGGTGGAGTCTGGGGGAGGCTTAGTCCAGCCTGGGAGGTCCCTGAGACTCTCCTGTGCAGCCTCTGGATTCAGTTTCAATAACTTTGCCATGGACTGGGTCCGCCAGGCTCCAGGCAAGGGGCTGGAGTGGGTGGCATTTGTGTCATCTGACGGAAGTAATAAAAACTATGCAGACTCCGTGAAGGGCCGATTCATCATCTCCAGAGACAATTCCAAGAACACGGTGTATTTGCAAATGAACAGTCTGAGAGTTGAGGACACGGCTGTCTATTACTGT
>22;87_048;0.3546240839
CAGGTACAGTTGGTGGAGTCTGGGGGAGGCTTGGTCAAGCCTGGAGGGTCCCTGAGACTCTCCTGTGCAGCCTCTGGATTCACCTTCAGTAGCTATGGCATGCACTGGGTCCGCCAGGCTCCAGGCAAGGGGCTGGAGTGGGTGGCATTTGTGTCATCTGACGGAAATAATAAAAACTATGCAGACTCCGTGAAGGGCCGATTCACCATCTCCAGAGACAATTCCAAGAACACGGTGTACTTGCAAATGAACAGTCTGAGAGTTGAAGACACGGCTGTTTATTACTGT
>22;393_048;0.2603278318
CAGGTGCACCTGGTGGAGTCTGGGGGAGGCTTGGTCAAGCCTGGAGGGTCCCTGAGACTCTCCTGTGAAGCCTCTGGATTCAGTTTCAGTAACTATGCCATGGACTGGGTCCGCCAGGCTCCAGGCAAGGGGCTGGAGTGGGTGGCATTTGTGTCATCTGACGGAAGTAATAAAAACTATGCAGACTCCGTGAAGGGCCGATTCACCATCTCCAGAGACAATTCCAAGAACACGGTGTATTTGCAAATGAACAGTCTGAGAGTTGAGGACACGGCTGTTTATTACTGT
>21;393_048,87_048;0.2362135212
CAGGTGCAGCTGGTGGAGTCTGGGGGAGGCTTGGTCAAGCCTGGAGGGTCCCTGAGACTCTCCTGTGCAGCCTCTGGATTCAGTTTCAGTAACTATGCCATGGACTGGGTCCGCCAGGCTCCAGGCAAGGGGCTGGAGTGGGTGGCATTTGTGTCATCTGACGGAAGTAATAAAAACTATGCAGACTCCGTGAAGGGCCGATTCACCATCTCCAGAGACAATTCCAAGAACACGGTGTATTTGCAAATGAACAGTCTGAGAGTTGAGGACACGGCTGTTTATTACTGT
>20;114_059,393_048,87_048;0.2005696946
CAGGTGCAGCTGGTGGAGTCTGGGGGAGGCTTGGTCCAGCCTGGGAGGTCCCTGAGACTCTCCTGTGCAGCCTCTGGATTCAGTTTCAGTAACTATGCCATGGACTGGGTCCGCCAGGCTCCAGGCAAGGGGCTGGAGTGGGTGGCATTTGTGTCATCTGACGGAAGTAATAAAAACTATGCAGACTCCGTGAAGGGCCGATTCACCATCTCCAGAGACAATTCCAAGAACACGGTGTATTTGCAAATGAACAGTCTGAGAGTTGAGGACACGGCTGTTTATTACTGT
>22;301_059;0.2475415563
CAGGTGCAGCTGGTGGAGTCTGGGGGAGGCGTGGTCCAGCCTGGGAGGTCCCTGAGACTCTCCTGTGCAGCCTCTGGATTCAGTTTCAATAACTATGCCATGAACTGGGTCCGCCAGGCTCCAGGCAAGGGGCTGGAGTGGGTGGCATTTGTGTCATCTGACGGAAGTAATAAAAACTATGCAGACTCCGTGACGGGCCGATTCACCCTCTCCAGAGACAATTCCAAGAACACGGTGTTTTTGCAAATGAACAGTCTGAGAGTTGAGGACACGGCTGTTTATTACTGT
>22;465_059;0.2482553497
CAGGTGCAGCTGGTGGAGTCTGGGGGAGGCGTGGTCCAGCCTGGGAGGTCCCTGAGACTCTCCTGTGCAGCCTCTGGATTCAGTTTCAGTAACTATGCCATGGACTGGGTCCGCCAGGCTCCAGGCAAGGGGCTGGAGTGGGTGGCATTTGTGTCATCTGACGGAAATAATAAAAAGTATGCAGACTCCGTGAAGGGCCGATTCACCCTCTCCAGAGACAATTACAAGAACACGGTGTATTTGCAAATGAACAGTCTGACAGTTGAGGACACGGCTGTTTATTACTGT
>21;301_059,465_059;0.2005601847
CAGGTGCAGCTGGTGGAGTCTGGGGGAGGCGTGGTCCAGCCTGGGAGGTCCCTGAGACTCTCCTGTGCAGCCTCTGGATTCAGTTTCAGTAACTATGCCATGGACTGGGTCCGCCAGGCTCCAGGCAAGGGGCTGGAGTGGGTGGCATTTGTGTCATCTGACGGAAGTAATAAAAACTATGCAGACTCCGTGAAGGGCCGATTCACCCTCTCCAGAGACAATTCCAAGAACACGGTGTATTTGCAAATGAACAGTCTGAGAGTTGAGGACACGGCTGTTTATTACTGT
>21;121_059;0.2966366572
CAGGTGCAGTTGGTGGAGTCTGGGGGAGGCGTGGTCCAGCCTGGGAAGTCTCTGAGACTCTCCTGTGCAGCCTCTGGATTCACTTTCACTAACAATGCCATGAACTGGGTCCGCCAGGCTCCAGGCAAGGGGCTGGAGTGGGTGGCATTTGTGTCATCTGACGGAAGAAATAAAAACTATGCAGACTCCGTGAAGGGCCGATTCACCATCTCCAGAGACAATTCCAAGAACACGGTGTATTTGCAAATGAACAGTCTGAGAGTTGAGGACACGGCTCTTTATTACTGT
>20;121_059,301_059,465_059;0.1888164821
CAGGTGCAGCTGGTGGAGTCTGGGGGAGGCGTGGTCCAGCCTGGGAGGTCCCTGAGACTCTCCTGTGCAGCCTCTGGATTCAGTTTCAGTAACTATGCCATGGACTGGGTCCGCCAGGCTCCAGGCAAGGGGCTGGAGTGGGTGGCATTTGTGTCATCTGACGGAAGTAATAAAAACTATGCAGACTCCGTGAAGGGCCGATTCACCATCTCCAGAGACAATTCCAAGAACACGGTGTATTTGCAAATGAACAGTCTGAGAGTTGAGGACACGGCTGTTTATTACTGT
>19;114_059,121_059,301_059,393_048,465_059,87_048;0.1888156348
CAGGTGCAGCTGGTGGAGTCTGGGGGAGGCGTGGTCCAGCCTGGGAGGTCCCTGAGACTCTCCTGTGCAGCCTCTGGATTCAGTTTCAGTAACTATGCCATGGACTGGGTCCGCCAGGCTCCAGGCAAGGGGCTGGAGTGGGTGGCATTTGTGTCATCTGACGGAAGTAATAAAAACTATGCAGACTCCGTGAAGGGCCGATTCACCATCTCCAGAGACAATTCCAAGAACACGGTGTATTTGCAAATGAACAGTCTGAGAGTTGAGGACACGGCTGTTTATTACTGT
>18;114_059,121_059,301_059,311_048,393_048,465_059,87_048;0.1888147875
CAGGTGCAGCTGGTGGAGTCTGGGGGAGGCGTGGTCCAGCCTGGGAGGTCCCTGAGACTCTCCTGTGCAGCCTCTGGATTCAGTTTCAGTAACTATGCCATGGACTGGGTCCGCCAGGCTCCAGGCAAGGGGCTGGAGTGGGTGGCATTTGTGTCATCTGACGGAAGTAATAAAAACTATGCAGACTCCGTGAAGGGCCGATTCACCATCTCCAGAGACAATTCCAAGAACACGGTGTATTTGCAAATGAACAGTCTGAGAGTTGAGGACACGGCTGTTTATTACTGT
>19;558_048;0.200131991
CAGGTGAAGCTGGTGGAGTCTGGGGGAGGCGTGGTCCAGCCTGGGAGGTCCCTGAGACTCTCCTGTGCAGCCTCTGGATTCAGTTTCAGTAACTATGCCATGGACTGGGTCCGCCAGGCTCCAGGCAAGGGGCTGGAGTGGGTGGCAGTTGTGTCATCTGACGGAAGTAATAAAAACTATGCAGACTCCGTGAAGGGCCGATTCACCATCTCCAGAGACAATTCCAAGAACACGGTGTATTTGCAAATGAACAGTCTGAGAGCTGAGGACACGGCTGTTTATTACTGT
>20;418_059;0.2835646468
CAGGGGCAGCTGGTGGAGTCTGGGGGAGGCGTGGTCCAGCCTGGGAGGTCCCTGAGCCTCTCCTGTGCAGCCTCTGGATTCAGTTTCAATAACTATGCCATGGACTGGGTCCGCCAGGCTCCAGGCAAGGGACTGGAGTGGGTGGCAGTTGTGTCATCTGACGGAAATAATAAAAATTATGCGGACTCCGTGAAGGGCCGATTCACCATCTCCAGAGACAATTCCAAGAACACGGTGTATTTGCAAATGAACAGTCTGAGAGCTGAGGACACGGCTATTTATTACTGT
>21;336_059;0.2478215158
CAGGTGCAGCTGGTGGAGTCTGGGGGAGGCGTGGTCCAGCCTGGGAGGTCCCTGAGACTCTCCTGTGCAGCCTCTGGATTCAGTTTCAGTAACTATGCCATGGACTGGGTCCGCCAGGCTCCAGGCAAGGGGCTGGAGTGGGTGGCAGTTGTGTCATCTGACGGAAAAACTAAAAATTATGCAGACTCCGTGAAGGGCCGATTCACCATCTCCAGAGACAATTCCAAGAACACGGTGTATTTGCAAATGAACAGTCTGAGACCTGAGGACACGGCTGTTTATTACTGT
>21;261_059;0.362909639
CAGGTGCAGTTGGTGGAGTCTGGGGGAGGCGTGGTCCAGCCTGGGAGGTCCCTGAGACTCTCCTGTTCAGCCTCTGCATTCAGTTTCAGTTACTTTGCCATGGACTGGGTCCGCCAGGCTCCAGGCAAGGGGCTGGAGTGGGTGGCGTTTGTGTCATCTGACGGAAATAATAAAAATTATGCAGACTCCGTGAAGGGCCGATTCACCATCTCCAGAGACAATTCCAAGAACACGGTCTTTTTGCAAATGGACAGTCTTAGACCTGAGGACACGGCTGTTTATTACTGT
>20;261_059,336_059;0.2236530182
CAGGTGCAGCTGGTGGAGTCTGGGGGAGGCGTGGTCCAGCCTGGGAGGTCCCTGAGACTCTCCTGTGCAGCCTCTGGATTCAGTTTCAGTAACTATGCCATGGACTGGGTCCGCCAGGCTCCAGGCAAGGGGCTGGAGTGGGTGGCAGTTGTGTCATCTGACGGAAATAATAAAAATTATGCAGACTCCGTGAAGGGCCGATTCACCATCTCCAGAGACAATTCCAAGAACACGGTGTATTTGCAAATGAACAGTCTGAGACCTGAGGACACGGCTGTTTATTACTGT
>19;261_059,336_059,418_059;0.2115641536
CAGGTGCAGCTGGTGGAGTCTGGGGGAGGCGTGGTCCAGCCTGGGAGGTCCCTGAGACTCTCCTGTGCAGCCTCTGGATTCAGTTTCAGTAACTATGCCATGGACTGGGTCCGCCAGGCTCCAGGCAAGGGGCTGGAGTGGGTGGCAGTTGTGTCATCTGACGGAAATAATAAAAATTATGCAGACTCCGTGAAGGGCCGATTCACCATCTCCAGAGACAATTCCAAGAACACGGTGTATTTGCAAATGAACAGTCTGAGAGCTGAGGACACGGCTGTTTATTACTGT
>18;261_059,336_059,418_059,558_048;0.1884763372
CAGGTGCAGCTGGTGGAGTCTGGGGGAGGCGTGGTCCAGCCTGGGAGGTCCCTGAGACTCTCCTGTGCAGCCTCTGGATTCAGTTTCAGTAACTATGCCATGGACTGGGTCCGCCAGGCTCCAGGCAAGGGGCTGGAGTGGGTGGCAGTTGTGTCATCTGACGGAAGTAATAAAAACTATGCAGACTCCGTGAAGGGCCGATTCACCATCTCCAGAGACAATTCCAAGAACACGGTGTATTTGCAAATGAACAGTCTGAGAGCTGAGGACACGGCTGTTTATTACTGT
>17;114_059,121_059,261_059,301_059,311_048,336_059,393_048,418_059,465_059,558_048,87_048;0.176902246
CAGGTGCAGCTGGTGGAGTCTGGGGGAGGCGTGGTCCAGCCTGGGAGGTCCCTGAGACTCTCCTGTGCAGCCTCTGGATTCAGTTTCAGTAACTATGCCATGGACTGGGTCCGCCAGGCTCCAGGCAAGGGGCTGGAGTGGGTGGCATTTGTGTCATCTGACGGAAGTAATAAAAACTATGCAGACTCCGTGAAGGGCCGATTCACCATCTCCAGAGACAATTCCAAGAACACGGTGTATTTGCAAATGAACAGTCTGAGAGCTGAGGACACGGCTGTTTATTACTGT
>17;570_048;0.1881690422
GAGGTGCAGGTGGTGGAGTCTGGGGGAGGCGTGGTCCAGCCTGGGAGGTCCCTGAGACTCTCCTGTGCAGCCTCTGGATTCACTTTCAGTAACTATGCCATGGACTGGGTCCGCCAGGCTCCAGGCAAGGGGCTGGAGTGGGTGGCATTTGTGTCATCTGACGGAAGTAATAAAAACTATGCAGACTCCGTGAAGGGCCGATTCACCATCTCCAGAGACAATTCCAAGAACACGCTGTCTCTGCAAATGAACAGCCTGAGAGCTGAAGACACGGCTGTGTATTACTGT
>16;114_059,121_059,261_059,301_059,311_048,336_059,393_048,418_059,465_059,558_048,570_048,87_048;0.1278554815
CAGGTGCAGCTGGTGGAGTCTGGGGGAGGCGTGGTCCAGCCTGGGAGGTCCCTGAGACTCTCCTGTGCAGCCTCTGGATTCACTTTCAGTAACTATGCCATGGACTGGGTCCGCCAGGCTCCAGGCAAGGGGCTGGAGTGGGTGGCATTTGTGTCATCTGACGGAAGTAATAAAAACTATGCAGACTCCGTGAAGGGCCGATTCACCATCTCCAGAGACAATTCCAAGAACACGCTGTATCTGCAAATGAACAGTCTGAGAGCTGAGGACACGGCTGTGTATTACTGT
>19;656_059;0.2367947458
CAGGTGCAGCTGGTGGAGACTGGGGGAGGCGTGGGCCAGCCTGGGAAGTCCCTGAGACTCTCCTGTGCAGCCTCTGGATTCACTTTCAGTAACTTTGCCATGGACTGGGTCCGCCAGGCTCCAGGCAAGGGGCTGGAGTGGGTGGCTTTTATATCATCTGATGGAATTAATAAAAAGTATGGAGACTTCGTGAAGGGCCGATTCACCATCTCCAGAGACAATTCCAAGAACACGCTGTTCCTGCAAATGAACAGTCTGAGAGCTGAGGACACGGCTTTGTATTACTGT
>19;666_059;0.2243777932
CAGGTGCACCTGGTGGAGTCTGGGGGAGGCGTGGTCCAGCCTGGGAGGTCCCTGAGACTCTCCTGTGCAGCCTCTGGATTCACTTTCAGTAACTTTGCCATGGACTGGGTCCGCCAGGCTCCAGGCAAGGGACTGGAGTGGGTGGCATTTGTTTCATCTGATGGAAATAATAAGAACTATGGAGACTCCGTGAAGGGCCGATTCACCATCTCCAGAGACAATTCCAAGAACACGCTGTTCCTGCAAATGAACAGTCTGAGAGCTGAGGACACGGCTTTGTATTACTGT
>18;656_059,666_059;0.1522363135
CAGGTGCAGCTGGTGGAGTCTGGGGGAGGCGTGGTCCAGCCTGGGAGGTCCCTGAGACTCTCCTGTGCAGCCTCTGGATTCACTTTCAGTAACTTTGCCATGGACTGGGTCCGCCAGGCTCCAGGCAAGGGGCTGGAGTGGGTGGCATTTATATCATCTGATGGAAGTAATAAAAACTATGGAGACTCCGTGAAGGGCCGATTCACCATCTCCAGAGACAATTCCAAGAACACGCTGTTCCTGCAAATGAACAGTCTGAGAGCTGAGGACACGGCTTTGTATTACTGT
>21;635_048;0.2355819702
CAGGTGCAGCTGGTGGAGTCTGGGGGAGGCGTGGTCCAGCCTGGGAGGTCCCTGAGACTCTCCTGTGCAGCCTCTGGATTCACTTTCAGTAACTTTGCCATGGACTGGGTCCGCCAGGCTCCAGGCAAGGGGCTGGAGTGGGTGGCAGTTATATCATCTGATGGAAGTAAAAAAAACTATGGAGACTCCGTGAAGGGCCGATTCACCATCTCCAGAGACAATTCCAAGAATACACTGTTCCTGCAAATGAACAGTCTGAGACCTGAGGACACGGCTTTATATTACTGC
>21;143_048;0.2727116537
GAAGTGCAGCTGGTGGAGTCTGGGGGAGGCTTGGTACAGCCTGGCAGGTCCCTGAGACTCTCCTGTGCAGCCTCTGGATTCACTTTCAGTAACTTTGCCATGGACTGGGTCCGCCAGTCTCCAGGCAAGGGGCTGGAGTGGGTGGCAGTTATATCATCTGATGGAAGTAAAAAAAACTATGGAGACTCCGTGAAGGGCCGATTCACCATCACCAGAGACAATTCCAAGAACACGGTGTTCCTGCAAATGAACAGTCTGAGAGCTGAGGACACGGCTTTGTATTACTGT
>20;143_048,635_048;0.1763024999
CAGGTGCAGCTGGTGGAGTCTGGGGGAGGCGTGGTCCAGCCTGGGAGGTCCCTGAGACTCTCCTGTGCAGCCTCTGGATTCACTTTCAGTAACTTTGCCATGGACTGGGTCCGCCAGGCTCCAGGCAAGGGGCTGGAGTGGGTGGCAGTTATATCATCTGATGGAAGTAAAAAAAACTATGGAGACTCCGTGAAGGGCCGATTCACCATCTCCAGAGACAATTCCAAGAACACGCTGTTCCTGCAAATGAACAGTCTGAGAGCTGAGGACACGGCTTTGTATTACTGT
>21;560_059;0.2233555332
CAGGTGCAGCTGGTGGAGTCTGGGGGAGGCGTGGTCCAGCCTGGGAGGTCCCTGAGACTCTCCTGCGCAGCCTCTGGATTCACTTTCAGTAACTTTGCCATGGGCTGGGTCCGCCAGGCTCCAGGCAAGGGGCTGGAGTGGGTGGCAGTTATATCATCTGATGGAACTAATAAAAACTATGGAGACTCCGTGAAGGGCCGATTCACCATCTCCAGAGACAATTCCAAGAACACGCTGTTCCTGCAGATGAACAGTCTGAGAGCTGAGGACACGTCTTTGTATTACTGT
>21;357_048;0.1997840827
CAGGTGCACCTGGTGGAGTCTGGGGGAGGCGTGGTCCAGCCTGGGAGGTCCCTGAGACTCTCCTGTGCAGCCTCTGGATTCACTTTCAGTAACTTTGCCATGGGCTGGGTCCGCCAGGCTCCAGGCAAGGGGCTGGAGTGGGTGGCATTTATATCATCAGATGGAACTAATAAAAACTATGGAGACTCCGTGAAGGGCCGATTCACCATCTCCAGAGACAATTCCAAGAACACGCTGTTCCTGCAAATGAACAGTCTGAGAGCTGAGGACACGGCTTTGTATTACTGT
>20;357_048,560_059;0.1759632538
CAGGTGCAGCTGGTGGAGTCTGGGGGAGGCGTGGTCCAGCCTGGGAGGTCCCTGAGACTCTCCTGTGCAGCCTCTGGATTCACTTTCAGTAACTTTGCCATGGGCTGGGTCCGCCAGGCTCCAGGCAAGGGGCTGGAGTGGGTGGCATTTATATCATCTGATGGAACTAATAAAAACTATGGAGACTCCGTGAAGGGCCGATTCACCATCTCCAGAGACAATTCCAAGAACACGCTGTTCCTGCAAATGAACAGTCTGAGAGCTGAGGACACGGCTTTGTATTACTGT
>19;143_048,357_048,560_059,635_048;0.1522375293
CAGGTGCAGCTGGTGGAGTCTGGGGGAGGCGTGGTCCAGCCTGGGAGGTCCCTGAGACTCTCCTGTGCAGCCTCTGGATTCACTTTCAGTAACTTTGCCATGGACTGGGTCCGCCAGGCTCCAGGCAAGGGGCTGGAGTGGGTGGCATTTATATCATCTGATGGAAGTAATAAAAACTATGGAGACTCCGTGAAGGGCCGATTCACCATCTCCAGAGACAATTCCAAGAACACGCTGTTCCTGCAAATGAACAGTCTGAGAGCTGAGGACACGGCTTTGTATTACTGT
>21;257_059;0.2825774995
CAAGTGCAGGTGGTGGAGTCTGGGGGAGGCGTGGTCCAGCCTGGGAGGTCCCTGAGACTCTCCTGTACAGCCTCTGGATTCACTTTCAGCAACTTTGCCATGGGCTGGGTCCGCCAGGCTCCGGGCAAGGGTCTGGAGTGGGTGGCCTTTATATCATCTGATGGAAGTAATAAAAACTATGGAGACTCCGTGAAGGGCCGATTCACCATCTCCAGAGACAATTCCAAGAACACGGTGTTCCTGCAAATGAACAGTCTGAGAGTTGAGGACACGGCTTTGTATTACTGT
>21;430_048;0.2114635305
CAAGTGCAGCTGGTGGAGTCTGGGGGAGGCGTGGTCCAGCCTGGGAGGTCCCTGAGACTCTCCTGTGCAGCCTCTGGATTCACTTTCAGTAACTTTGCCATGGGCTGGGTCCGCCAGGCTCCGGGCAAGGGTCTGGAGTGGGTGGCGTTTATATCATCTGATGGAAGTAATAAAAACTATGGAGACTCCGTGAAGGGCCGATTCACCATCTCCAGAGACAATTCCAAGAACACGCTGTTCCTGCAAATGAACAGTCTGAGAGCTGAGGACACGGCTTTGTATTACTGT
>20;257_059,430_048;0.2114629244
CAAGTGCAGCTGGTGGAGTCTGGGGGAGGCGTGGTCCAGCCTGGGAGGTCCCTGAGACTCTCCTGTGCAGCCTCTGGATTCACTTTCAGTAACTTTGCCATGGGCTGGGTCCGCCAGGCTCCGGGCAAGGGTCTGGAGTGGGTGGCGTTTATATCATCTGATGGAAGTAATAAAAACTATGGAGACTCCGTGAAGGGCCGATTCACCATCTCCAGAGACAATTCCAAGAACACGCTGTTCCTGCAAATGAACAGTCTGAGAGCTGAGGACACGGCTTTGTATTACTGT
>21;644_048;0.4044500511
CAGGTGCAACTGGTGGAGTCTGGGGGAGGCGTTGTCCAGCCTGGGGAGTCCCTGAGACTTTCGTGTGCAGCGTCTGGATTTACCCTCAGTTCCCATGGCATCCACTGGGTCCGCCAGGCTCCGGGCAAGGGTCTGGAGTGGGTGGCGTTTATATCATCTGATGGAAGTAATAAAAACTATGGAGACTCCGTGAAGGGCCGATTCACCATCTCCAGAGACAATTCCAAGAACACGCTGTTCCTGCAAATGAACAGTCTGAGAGCTGAGGACACGGCTTTGTATTACTGT
>21;463_048;0.2936867362
CAGGTGCAGCTGGTGGAGTCTGGGGGAGGCGTGGTCCAGCCTGGGAGGTCTCTGAGACTCTCCTGTGGAGCCTCTGGATTCACCTTCAGCAGCTATGCTATGCACTGGGTCCGCCAGGCTCCGGGCAGGGGGCTGGAGTGGGTGGCATTTACATCATCTGATGGAAGTAATAAAAACTATGGAGACTCCGTGAAGGGCCGATTCACCATCTCCAGAGACAATTCCAAGAACACGCTGTTCCTGCAAATGAACAGTCTGAGAGCTGAGGACACGGCTTTGTATTACTGT
>20;463_048,644_048;0.2080526964
CAGGTGCAGCTGGTGGAGTCTGGGGGAGGCGTGGTCCAGCCTGGGAGGTCCCTGAGACTCTCCTGTGCAGCCTCTGGATTCACCTTCAGTAACTATGCCATGCACTGGGTCCGCCAGGCTCCGGGCAAGGGGCTGGAGTGGGTGGCATTTATATCATCTGATGGAAGTAATAAAAACTATGGAGACTCCGTGAAGGGCCGATTCACCATCTCCAGAGACAATTCCAAGAACACGCTGTTCCTGCAAATGAACAGTCTGAGAGCTGAGGACACGGCTTTGTATTACTGT
>19;257_059,430_048,463_048,644_048;0.1679408364
CAGGTGCAGCTGGTGGAGTCTGGGGGAGGCGTGGTCCAGCCTGGGAGGTCCCTGAGACTCTCCTGTGCAGCCTCTGGATTCACTTTCAGTAACTTTGCCATGGACTGGGTCCGCCAGGCTCCGGGCAAGGGGCTGGAGTGGGTGGCATTTATATCATCTGATGGAAGTAATAAAAACTATGGAGACTCCGTGAAGGGCCGATTCACCATCTCCAGAGACAATTCCAAGAACACGCTGTTCCTGCAAATGAACAGTCTGAGAGCTGAGGACACGGCTTTGTATTACTGT
>18;143_048,257_059,357_048,430_048,463_048,560_059,635_048,644_048;0.1522365547
CAGGTGCAGCTGGTGGAGTCTGGGGGAGGCGTGGTCCAGCCTGGGAGGTCCCTGAGACTCTCCTGTGCAGCCTCTGGATTCACTTTCAGTAACTTTGCCATGGACTGGGTCCGCCAGGCTCCAGGCAAGGGGCTGGAGTGGGTGGCATTTATATCATCTGATGGAAGTAATAAAAACTATGGAGACTCCGTGAAGGGCCGATTCACCATCTCCAGAGACAATTCCAAGAACACGCTGTTCCTGCAAATGAACAGTCTGAGAGCTGAGGACACGGCTTTGTATTACTGT
>17;143_048,257_059,357_048,430_048,463_048,560_059,635_048,644_048,656_059,666_059;0.1522357074
CAGGTGCAGCTGGTGGAGTCTGGGGGAGGCGTGGTCCAGCCTGGGAGGTCCCTGAGACTCTCCTGTGCAGCCTCTGGATTCACTTTCAGTAACTTTGCCATGGACTGGGTCCGCCAGGCTCCAGGCAAGGGGCTGGAGTGGGTGGCATTTATATCATCTGATGGAAGTAATAAAAACTATGGAGACTCCGTGAAGGGCCGATTCACCATCTCCAGAGACAATTCCAAGAACACGCTGTTCCTGCAAATGAACAGTCTGAGAGCTGAGGACACGGCTTTGTATTACTGT
>18;434_059;0.2768372299
CAGGTGCATTTGGTGGAGTCTGGGGGAGGCGTGGTCCAGCCTGGGAAGTCCCTGAGACTCTCCTGTACAGCCTCTGGATTCACCTTCACTAACTTTGCCATGGACTGGGTCCGCCAGGCTCCAGGCAAGGGGCTGGAGTGGGTGGCTTTTATATCATCTGATGGAAGTAATAAATACTATTCAGAGTCCGTGAAGGGCCGATTCACCATCTCCAGGGACAATTCCAAGAACACGCTGTATGTGCAAATGAACAGTCTGAGAACTGAGGACACGGCTGTATATTACTGT
>18;6_119;0.2643528304
CAGGAGCAGCTGGTGGAGTCTGGGGGAGGCGTGGTCCAGCCTGGGACGTCCCTGAGACTCTCCTGTTCAGCCTCTGGATTCACTTTCAGTAACTTTGCCATGAACTGGGTCCGCCAGGCTCCAGGCAAGGGGCTGGAGTGGGTGTCATTTATATCCTCTGATGGAAAGAATAAAAATTATGTAGACTCCGTGAAGGGCCGATTCACCATCTCCAGAGACAATTACAAGAACACGCTGTATCTGCAAATGAACAGTCTGAGAACTGAAGACACGGCTGTGTATTACTGT
>17;434_059,6_119;0.1167271766
CAGGTGCAGCTGGTGGAGTCTGGGGGAGGCGTGGTCCAGCCTGGGAGGTCCCTGAGACTCTCCTGTGCAGCCTCTGGATTCACTTTCAGTAACTTTGCCATGGACTGGGTCCGCCAGGCTCCAGGCAAGGGGCTGGAGTGGGTGGCATTTATATCATCTGATGGAAGTAATAAAAACTATGCAGACTCCGTGAAGGGCCGATTCACCATCTCCAGAGACAATTCCAAGAACACGCTGTATCTGCAAATGAACAGTCTGAGAACTGAGGACACGGCTGTGTATTACTGT
>16;143_048,257_059,357_048,430_048,434_059,463_048,560_059,635_048,644_048,656_059,666_059,6_119;0.1047902968
CAGGTGCAGCTGGTGGAGTCTGGGGGAGGCGTGGTCCAGCCTGGGAGGTCCCTGAGACTCTCCTGTGCAGCCTCTGGATTCACTTTCAGTAACTTTGCCATGGACTGGGTCCGCCAGGCTCCAGGCAAGGGGCTGGAGTGGGTGGCATTTATATCATCTGATGGAAGTAATAAAAACTATGCAGACTCCGTGAAGGGCCGATTCACCATCTCCAGAGACAATTCCAAGAACACGCTGTATCTGCAAATGAACAGTCTGAGAGCTGAGGACACGGCTGTGTATTACTGT
>15;114_059,121_059,143_048,257_059,261_059,301_059,311_048,336_059,357_048,393_048,418_059,430_048,434_059,463_048,465_059,558_048,560_059,570_048,635_048,644_048,656_059,666_059,6_119,87_048;0.0928140643
CAGGTGCAGCTGGTGGAGTCTGGGGGAGGCGTGGTCCAGCCTGGGAGGTCCCTGAGACTCTCCTGTGCAGCCTCTGGATTCACTTTCAGTAACTATGCCATGGACTGGGTCCGCCAGGCTCCAGGCAAGGGGCTGGAGTGGGTGGCATTTATATCATCTGATGGAAGTAATAAAAACTATGCAGACTCCGTGAAGGGCCGATTCACCATCTCCAGAGACAATTCCAAGAACACGCTGTATCTGCAAATGAACAGTCTGAGAGCTGAGGACACGGCTGTGTATTACTGT
>19;348_048;0.2237355359
CAGGTGCAGCTCGTGGAGTCTGGGGGAGGCGTGGTCCAGCCTGGGAGGTCCCTGAGACTCTCCTGTGCAGCCTCTGGATTCAGTTTCTATAACTTTGCCATGGACTGGGTCCGCCAGGCTCCAGGCAAGGGGCTGGAGTGGGTGGCAGTTATATCATCTGATGGAGGGAATAAAAACTATGTAGACTCCGTGAAGGGCCGATTCACCATCTCCAGAGACAATTCCAAGAACACGCTCTATCTGCAAATGAACAGTCTAAGAGCTGAGGACACGGCTGTCTATTACTGT
>20;158_048;0.151720474
CAGGTGCAGCTGGTGGAGTCTGGGGGAGGCGTGGTCCAGCCTGGGAGGTCCCTGAGACTCTCCTGTGCAGCCTCTGGATTCAGTTTCAATAACTATGCCATGGACTGGGTCCGCCAGGCTCCAGGCAAGGGGCTGGAGTGGGTGGCAGTTATATCATCTGATGGAAGAAATAAAAATTATGCAGAATCCGTGAAGGGCCGATTCACCATCTCCAGAGACAATTCCAAGAACACGGTGTATCTGCAAATGAACAGTCTGAGAGCTGAGGACACGGCTGTGTATTACTGT
>20;369_048;0.1637785912
CAGGTGCAGCTGGTGGAGTCTGGGGGAGGCGTGGTCCAGCCTGGGAGGTCCCTGAGACTCTCCTGTGCAGCCTCTGGATTCAGTTTCAATTACTATGCCATGGACTGGGTCCGCCAGGCTCCAGGCAAGGGGCTGGAGTGGGTGGCAGTTATTTCATCTGATGGAAGAAATAAAAACTATGCAGACTCCGTGAAGGGCCGATTCACCATCTCCAGAGACAATTCCAAGAACACGCTGTATCTGCAAATGAACAGTCTGAGTGTTGAGGACACGGCTGTGTATTACTGT
>19;158_048,369_048;0.1163262755
CAGGTGCAGCTGGTGGAGTCTGGGGGAGGCGTGGTCCAGCCTGGGAGGTCCCTGAGACTCTCCTGTGCAGCCTCTGGATTCAGTTTCAATAACTATGCCATGGACTGGGTCCGCCAGGCTCCAGGCAAGGGGCTGGAGTGGGTGGCAGTTATATCATCTGATGGAAGAAATAAAAACTATGCAGACTCCGTGAAGGGCCGATTCACCATCTCCAGAGACAATTCCAAGAACACGCTGTATCTGCAAATGAACAGTCTGAGAGCTGAGGACACGGCTGTGTATTACTGT
>18;158_048,348_048,369_048;0.1163247048
CAGGTGCAGCTGGTGGAGTCTGGGGGAGGCGTGGTCCAGCCTGGGAGGTCCCTGAGACTCTCCTGTGCAGCCTCTGGATTCAGTTTCAATAACTATGCCATGGACTGGGTCCGCCAGGCTCCAGGCAAGGGGCTGGAGTGGGTGGCAGTTATATCATCTGATGGAAGAAATAAAAACTATGCAGACTCCGTGAAGGGCCGATTCACCATCTCCAGAGACAATTCCAAGAACACGCTGTATCTGCAAATGAACAGTCTGAGAGCTGAGGACACGGCTGTGTATTACTGT
>19;673_059;0.1890429529
CAGATGCAGCTGGTGGAGTCTGGGGGAGGCGTGGTCCAGCCTGGGGGGTCCCTGAGACTCTCCTGTGCAGCCTCTGGATTCAGTTTCAGTTACTATGCCATGGACTGGGTCCGCCAGGCTCCAGGCAAGGGGCTGGAGTGGGTGGCCTTTATATCATCTGATGGAAGTGATAAAAACTATGCAGACTCCGTGAAGGGCCGATTCACCATCTCCAGAGACAATTCCAAGAACACGCTGTATTTGCAAATGAACAGTCTGAGAGCTGAGGACACGGCTGTCTATTACTGT
>19;249_048;0.2145927512
CAAGTGCACCTGGTGGAGTCTGGGGGAGGCGTGGTCCAGCCTGGGAGGTCCCTGAGACTCTCCTGTGCAGCCTCTGGATTCAGTTTCCGTAATTATGCCATGGACTGGGTCCGCCAGGCTCCAGGCAAGGGGCTGGAGTGGGTGGCAGTCATATCATCTGATGGAAGTGATAAACACTATGCAGACTCCGTGAGGGGCCGATTCACCATCTCCAGAGACAATTCCAAGAACACGCTGTATCTGCAAATGAACAGTCTGAGAGTTGAGGACACGGCTGTCTATTACTGT
>18;249_048,673_059;0.1157614152
CAGGTGCAGCTGGTGGAGTCTGGGGGAGGCGTGGTCCAGCCTGGGAGGTCCCTGAGACTCTCCTGTGCAGCCTCTGGATTCAGTTTCAGTAACTATGCCATGGACTGGGTCCGCCAGGCTCCAGGCAAGGGGCTGGAGTGGGTGGCAGTTATATCATCTGATGGAAGTGATAAAAACTATGCAGACTCCGTGAAGGGCCGATTCACCATCTCCAGAGACAATTCCAAGAACACGCTGTATCTGCAAATGAACAGTCTGAGAGCTGAGGACACGGCTGTCTATTACTGT
>17;158_048,249_048,348_048,369_048,673_059;0.0929627108
CAGGTGCAGCTGGTGGAGTCTGGGGGAGGCGTGGTCCAGCCTGGGAGGTCCCTGAGACTCTCCTGTGCAGCCTCTGGATTCAGTTTCAGTAACTATGCCATGGACTGGGTCCGCCAGGCTCCAGGCAAGGGGCTGGAGTGGGTGGCAGTTATATCATCTGATGGAAGTAATAAAAACTATGCAGACTCCGTGAAGGGCCGATTCACCATCTCCAGAGACAATTCCAAGAACACGCTGTATCTGCAAATGAACAGTCTGAGAGCTGAGGACACGGCTGTGTATTACTGT
>18;61_048;0.1893859562
CAGGTGCAGCTGGTGGAGTCTGGGGGAGGCGTGGTCCAGCCTGGGAGGTCCCTGAGACTCTCCTGTTCAGCCTCTGGATTCAGTTTCACTAACTATGCCATGGACTGGGTCCGCCAGGCTCCAGGCAAGGGACTGGAGTGGGTGGCAGTTATATCATCTGATGGAAGTAATAAAAATTATGCAGACTCCGTGAAGGGCCGATTCACCATCTCCAGAGACAATTCCAAGAACACGCTGTTTCTGCAAATGAACAGTCTGAGACCTGAGGACACGGCTGTGTACTTCTGT
>19;180_048;0.1961155549
CAGGTGCAGCTGGTGGAGTCTGGGGGAGGCGTGGTCCAGCCTGGGAGGTCCCTGAGACTCTCCTGTGCAGCCTCTGGATTCAGTTTCAGTAACCATGCCATGGACTGGGTCCGCCAGGCTCCAGGCAAGGGGCTGGAGTGGGTGGCAGTAATATCATCTGATGGAAATAAAAAATTCTATGCAGACTCCGTGAAGGGCCGGTTCACCATCTCCAGAGACAATTCCAAGAACACGCTGTATCTGCAAATGAACAGTCTGAGAGTTGAGGACACGGCTGTGTATTTCTGT
>19;468_048;0.1768847703
CAGGTGCAGCTGGTGGAGTCTGGGGGAGGCGTGGTCCAGCCTGGGAGGTCCCTGAGACTCTCCTGTGCAGCCTCTGGATTCAGTTTCAGTAACCATGCCATGGACTGGGTCCGCCAGGCTCCAGGCAAGGGGCTGGAGTGGGTGGCAGTTATATCATCTGATGGAAGTGATAAAATCTATGCAGAGTCCGTGAAGGGCCGGTTCACCATCTCCAGAGACAATTCCAAGAACACGCTGTATCTGCAAATGAACAGTCTGAGAGTTGAGGACACGGCTGTGTATTTCTGT
>18;180_048,468_048;0.148009651
CAGGTGCAGCTGGTGGAGTCTGGGGGAGGCGTGGTCCAGCCTGGGAGGTCCCTGAGACTCTCCTGTGCAGCCTCTGGATTCAGTTTCAGTAACCATGCCATGGACTGGGTCCGCCAGGCTCCAGGCAAGGGGCTGGAGTGGGTGGCAGTTATATCATCTGATGGAAGTAATAAAATCTATGCAGACTCCGTGAAGGGCCGGTTCACCATCTCCAGAGACAATTCCAAGAACACGCTGTATCTGCAAATGAACAGTCTGAGAGTTGAGGACACGGCTGTGTATTTCTGT
>17;180_048,468_048,61_048;0.1043865376
CAGGTGCAGCTGGTGGAGTCTGGGGGAGGCGTGGTCCAGCCTGGGAGGTCCCTGAGACTCTCCTGTGCAGCCTCTGGATTCAGTTTCAGTAACTATGCCATGGACTGGGTCCGCCAGGCTCCAGGCAAGGGGCTGGAGTGGGTGGCAGTTATATCATCTGATGGAAGTAATAAAAACTATGCAGACTCCGTGAAGGGCCGATTCACCATCTCCAGAGACAATTCCAAGAACACGCTGTATCTGCAAATGAACAGTCTGAGAGCTGAGGACACGGCTGTGTATTTCTGT
>16;158_048,180_048,249_048,348_048,369_048,468_048,61_048,673_059;0.0929618635
CAGGTGCAGCTGGTGGAGTCTGGGGGAGGCGTGGTCCAGCCTGGGAGGTCCCTGAGACTCTCCTGTGCAGCCTCTGGATTCAGTTTCAGTAACTATGCCATGGACTGGGTCCGCCAGGCTCCAGGCAAGGGGCTGGAGTGGGTGGCAGTTATATCATCTGATGGAAGTAATAAAAACTATGCAGACTCCGTGAAGGGCCGATTCACCATCTCCAGAGACAATTCCAAGAACACGCTGTATCTGCAAATGAACAGTCTGAGAGCTGAGGACACGGCTGTGTATTACTGT
>16;584_038;0.1646360394
CAGGTGCAGCTGGTGGAGTCTGGGGGAGGCGTGGTGCAGCCTGGGAGGTCCCTGAGACTCTCCTGTGCAGCCTCTGGATTCAGTTTCAGTAACTATGCCATGGACTGGGTCCGCCAGGCTCCAGGCAAGGGGCTGGAGTGGGTGGCAGTTATTTCATCTGATGGAAGTAATAAAAACTATGCAGACTCCGTGAAGGGCCGATTCACCATCTCCAGAGACAATTCCAAGAACACGCTGTATCTGCAAATGGACAGCCTGAGAGCTGACGACACGGCTGTGTATTATTGT
>15;158_048,180_048,249_048,348_048,369_048,468_048,584_038,61_048,673_059;0.0929610162
CAGGTGCAGCTGGTGGAGTCTGGGGGAGGCGTGGTCCAGCCTGGGAGGTCCCTGAGACTCTCCTGTGCAGCCTCTGGATTCAGTTTCAGTAACTATGCCATGGACTGGGTCCGCCAGGCTCCAGGCAAGGGGCTGGAGTGGGTGGCAGTTATATCATCTGATGGAAGTAATAAAAACTATGCAGACTCCGTGAAGGGCCGATTCACCATCTCCAGAGACAATTCCAAGAACACGCTGTATCTGCAAATGAACAGTCTGAGAGCTGAGGACACGGCTGTGTATTACTGT
>14;114_059,121_059,143_048,158_048,180_048,249_048,257_059,261_059,301_059,311_048,336_059,348_048,357_048,369_048,393_048,418_059,430_048,434_059,463_048,465_059,468_048,558_048,560_059,570_048,584_038,61_048,635_048,644_048,656_059,666_059,673_059,6_119,87_048;0.0813617801
CAGGTGCAGCTGGTGGAGTCTGGGGGAGGCGTGGTCCAGCCTGGGAGGTCCCTGAGACTCTCCTGTGCAGCCTCTGGATTCACTTTCAGTAACTATGCCATGGACTGGGTCCGCCAGGCTCCAGGCAAGGGGCTGGAGTGGGTGGCAGTTATATCATCTGATGGAAGTAATAAAAACTATGCAGACTCCGTGAAGGGCCGATTCACCATCTCCAGAGACAATTCCAAGAACACGCTGTATCTGCAAATGAACAGTCTGAGAGCTGAGGACACGGCTGTGTATTACTGT
>13;110_048,114_059,121_059,143_048,150_048,158_048,180_048,191_048,245_048,246_048,249_048,252_048,257_059,261_059,263_048,296_048,301_059,311_048,336_059,348_048,357_048,369_048,393_048,3_048,412_048,418_059,430_048,434_059,463_048,465_059,468_048,481_048,507_048,525_048,553_048,558_048,560_059,570_048,572_048,584_038,5_048,61_048,635_048,644_048,646_048,64_048,656_059,666_059,673_059,6_119,87_048,99_048;0.0813609328
CAGGTGCAGCTGGTGGAGTCTGGGGGAGGCGTGGTCCAGCCTGGGAGGTCCCTGAGACTCTCCTGTGCAGCCTCTGGATTCACTTTCAGTAACTATGCCATGGACTGGGTCCGCCAGGCTCCAGGCAAGGGGCTGGAGTGGGTGGCAGTTATATCATCTGATGGAAGTAATAAAAACTATGCAGACTCCGTGAAGGGCCGATTCACCATCTCCAGAGACAATTCCAAGAACACGCTGTATCTGCAAATGAACAGTCTGAGAGCTGAGGACACGGCTGTGTATTACTGT
>14;136_048;0.1057521668
CAGGTGCAGCTGGTGGAGTCTGGGGGAGGCGTGGTCCAGCCTGGGAGGTCCCTGAGACTCTCCTGTGCAGCCTCTGGATTCACCTTCAATAACTATGCCATGGACTGGGTCCGCCAGGCTCCAGGCAAGGGGCTGGAGTGGGTGGCACTTATATCATATGATGGAAGTAATAAATACTATGCAGAGTCCGTGAAGGGCCGATTCACCATCTCCAGAGACAATTCCAAGAACACACTCTATCTGCAAATGAACAGTCTGAGAGCTGAGGACACGGCTGTGTATTACTGT
>14;178_059;0.2573139099
CAGGTGCAGCTGGTGGAGTCTGGGGGCGGCGTGGTCCAGCCTGGGACGTCCCTGAGACTCTCCTGTGCAGCCTCTGGATTCACCTTCAGTAACTATGCCATGGGATGGGTCCGCCAGGCTCCAGGCAAGGGGCTGGAGTGGGTGGCAGTTGTCTCCTATGATGGAAGTAAGAAATCTTATGCAGACTCCGTGAAGGGCCGATTCACCATCTCCAGGGACAATTCCAGGAACACACTGTATTTGCAACTGAACAGTCTGAGAGCTGAGGACACGGCTATGTTTTACTGT
>13;136_048,178_059;0.056202467
CAGGTGCAGCTGGTGGAGTCTGGGGGAGGCGTGGTCCAGCCTGGGAGGTCCCTGAGACTCTCCTGTGCAGCCTCTGGATTCACCTTCAGTAACTATGCCATGGACTGGGTCCGCCAGGCTCCAGGCAAGGGGCTGGAGTGGGTGGCAGTTATATCATATGATGGAAGTAATAAATACTATGCAGACTCCGTGAAGGGCCGATTCACCATCTCCAGAGACAATTCCAAGAACACACTGTATCTGCAAATGAACAGTCTGAGAGCTGAGGACACGGCTGTGTATTACTGT
>12;110_048,114_059,121_059,136_048,143_048,150_048,158_048,178_059,180_048,191_048,245_048,246_048,249_048,252_048,257_059,261_059,263_048,296_048,301_059,311_048,336_059,348_048,357_048,369_048,393_048,3_048,412_048,418_059,430_048,434_059,463_048,465_059,468_048,481_048,507_048,525_048,553_048,558_048,560_059,570_048,572_048,584_038,5_048,61_048,635_048,644_048,646_048,64_048,656_059,666_059,673_059,6_119,87_048,99_048;0.0463266949
CAGGTGCAGCTGGTGGAGTCTGGGGGAGGCGTGGTCCAGCCTGGGAGGTCCCTGAGACTCTCCTGTGCAGCCTCTGGATTCACCTTCAGTAACTATGCCATGGACTGGGTCCGCCAGGCTCCAGGCAAGGGGCTGGAGTGGGTGGCAGTTATATCATATGATGGAAGTAATAAATACTATGCAGACTCCGTGAAGGGCCGATTCACCATCTCCAGAGACAATTCCAAGAACACGCTGTATCTGCAAATGAACAGTCTGAGAGCTGAGGACACGGCTGTGTATTACTGT
>11;110_048,114_059,121_059,136_048,143_048,150_048,158_048,178_059,180_048,191_048,245_048,246_048,249_048,252_048,257_059,261_059,263_048,296_048,301_059,311_048,336_059,348_048,357_048,369_048,393_048,3_048,412_048,418_059,430_048,434_059,463_048,465_059,468_048,481_048,507_048,518_038,525_048,553_048,558_048,560_059,570_048,572_048,584_038,5_048,61_048,635_048,644_048,646_048,64_048,656_059,666_059,673_059,6_119,87_048,99_048;0.0463258476
CAGGTGCAGCTGGTGGAGTCTGGGGGAGGCGTGGTCCAGCCTGGGAGGTCCCTGAGACTCTCCTGTGCAGCCTCTGGATTCACCTTCAGTAACTATGCCATGGACTGGGTCCGCCAGGCTCCAGGCAAGGGGCTGGAGTGGGTGGCAGTTATATCATATGATGGAAGTAATAAATACTATGCAGACTCCGTGAAGGGCCGATTCACCATCTCCAGAGACAATTCCAAGAACACGCTGTATCTGCAAATGAACAGTCTGAGAGCTGAGGACACGGCTGTGTATTACTGT
>10;110_048,114_059,121_059,136_048,143_048,150_048,158_048,178_059,180_048,191_048,245_048,246_048,249_048,252_048,257_059,261_059,263_048,296_048,301_059,30_048,311_048,336_059,348_048,357_048,369_048,393_048,3_048,412_048,418_059,430_048,434_059,463_048,465_059,468_048,481_048,507_048,518_038,525_048,553_048,558_048,560_059,570_048,572_048,584_038,5_048,61_048,635_048,644_048,646_048,64_048,656_059,666_059,673_059,6_119,87_048,99_048;0.034614011
CAGGTGCAGCTGGTGGAGTCTGGGGGAGGCGTGGTCCAGCCTGGGAGGTCCCTGAGACTCTCCTGTGCAGCCTCTGGATTCACCTTCAGTAACTATGCCATGCACTGGGTCCGCCAGGCTCCAGGCAAGGGGCTGGAGTGGGTGGCAGTTATATCATATGATGGAAGTAATAAATACTATGCAGACTCCGTGAAGGGCCGATTCACCATCTCCAGAGACAATTCCAAGAACACGCTGTATCTGCAAATGAACAGTCTGAGAGCTGAGGACACGGCTGTGTATTACTGT
>9;110_048,114_059,121_059,136_048,143_048,150_048,158_048,178_059,180_048,191_048,245_048,246_048,249_048,252_048,257_059,261_059,263_048,296_048,301_059,30_048,311_048,324_038,336_059,348_048,357_048,369_048,393_048,3_048,412_048,418_059,430_048,434_059,463_048,465_059,468_048,481_048,507_048,518_038,525_048,553_048,558_048,560_059,570_048,572_048,584_038,5_048,61_048,635_048,644_048,646_048,64_048,656_059,666_059,673_059,6_119,87_048,99_048;0.0346131637
CAGGTGCAGCTGGTGGAGTCTGGGGGAGGCGTGGTCCAGCCTGGGAGGTCCCTGAGACTCTCCTGTGCAGCCTCTGGATTCACCTTCAGTAACTATGCCATGCACTGGGTCCGCCAGGCTCCAGGCAAGGGGCTGGAGTGGGTGGCAGTTATATCATATGATGGAAGTAATAAATACTATGCAGACTCCGTGAAGGGCCGATTCACCATCTCCAGAGACAATTCCAAGAACACGCTGTATCTGCAAATGAACAGTCTGAGAGCTGAGGACACGGCTGTGTATTACTGT
>14;335_048;0.2679991444
CAGGTGCGGTTGGTAGAGTCTGGGGGAGGCGTGGTCCGGTCTGGGAGGTCCCTGAGACTCTCCTGTGCAGCCTCTGGATTCACCTTCAGTAACTTTGCTTTACACTGGGTCCGCCAGGCTCCAGGCAAGGGGCTGGAGTGGGTGGCAGTTATTTCATATGATGGAAACAGTAAATTTTACGCAGACTCCGTGAAGGGCCGATTCACCATCTCCACAGACAATTCCAAGAACACACTGTATCTGCAAATGAACAGCCTGACAGCTGAGGACACGGCTGTTTATTATTGT
>14;47_038;0.2230477074
CAGGTGCAGCTGGTGGAGTCTGGGGGAGGCGTGGTCCAGCCTGGGAAGTCCCTGAGACTCTCCTGTGCAGGCTCTGGATTCATTTTCAGTAACTATCCTATGCACTGGGTCCGCCAGGCTCCAGGCAAGGGGCTGGAGTGGATGGCAGATGTTTCATATGATGGAAGCAATAAAGACTATGCAGACTCCGTGAAGGGCCGATTCACCATCTCCAGGGACAATTCCAAGAACACACTGTATCTACAAATGAACAGCCTGAGAGCTGAGGACACGGCTGTGTATTACTGT
>13;335_048,47_038;0.0745571032
CAGGTGCAGCTGGTGGAGTCTGGGGGAGGCGTGGTCCAGCCTGGGAGGTCCCTGAGACTCTCCTGTGCAGCCTCTGGATTCACCTTCAGTAACTATGCTATGCACTGGGTCCGCCAGGCTCCAGGCAAGGGGCTGGAGTGGGTGGCAGTTATTTCATATGATGGAAGCAATAAATACTACGCAGACTCCGTGAAGGGCCGATTCACCATCTCCAGAGACAATTCCAAGAACACACTGTATCTGCAAATGAACAGCCTGAGAGCTGAGGACACGGCTGTGTATTACTGT
>13;652_038;0.1754456013
CAGGTGCAGCTGGTGGAGTCTGGGGGAGGCGTGGTCCAGCCTGGGAGGTCCCTGAGACTCTCCTGTGCAGCCTCTGGATTCACCTTCAGTAACTCTGCTATGCACTGGGTCCGCCAGGCTCCAGGCAAGGGGCTGGAGTGGGTGGCACTTATTTCATATGTTGGAGGCAATATATACTACGCAGACTCTGTGAAGGGCCGATTCACCGTCTCCAGAGACAATTCCAAGAAGACGCTGTATCTGCAAATGAACAGCCTGAGAGTTGAGGACACGGCTGTGTATTACTGT
>12;335_048,47_038,652_038;0.068473664
CAGGTGCAGCTGGTGGAGTCTGGGGGAGGCGTGGTCCAGCCTGGGAGGTCCCTGAGACTCTCCTGTGCAGCCTCTGGATTCACCTTCAGTAACTATGCTATGCACTGGGTCCGCCAGGCTCCAGGCAAGGGGCTGGAGTGGGTGGCAGTTATTTCATATGATGGAAGCAATAAATACTACGCAGACTCCGTGAAGGGCCGATTCACCATCTCCAGAGACAATTCCAAGAACACGCTGTATCTGCAAATGAACAGCCTGAGAGCTGAGGACACGGCTGTGTATTACTGT
>16;323_119;0.2309037263
CAGGTGCATCTGGTGGAGTCTGGGGGAGGCGTGGTCCAGCCTGGGAGGTCCCTGAGACTCTCCTGTGCAGCCTCTGGATTCAACTTCAGTAACTATGCTATTCACTGGGTCCGCCAGACTCCAGGCAAGGGGCTGGAGTGGGTGACACTTATATCAAATGATGGAAGCAATAAATACTACGCAGACTCCCTGAAGGGCCGATTCACCATCTCCAGAGACAATTCCAAGAACACACTATATCTGCAAATGAATAGCCTGCGAGCTGAGGACACGGCTCTGTATTACTGT
>19;237_119;0.476753608
CAGGACCATTTGGTGGAGTCTGGGGGAGGCGGGGTCCAGCCTGGGAAGTCCCTGAGACTCTCCTGTGCAGCCTCTGGATTCACCTTCAGTGCTCATGCCATGCACTGGGTCCGCCAGGCTCCAGGCAAGGGGCCGGAGTGGGTGGCAGTTATTTCACATGATGGAGGCCAGCAATTCTACAGAGAGTCCGTGAAGGGTCGATTCACCATCTCCAGAGACAATTCCAAGAACACGCTGTATCTCCAAATGGACGGCCTGCGAGGAGAGGACACGGCTCTGTATTACTGT
>19;108_119;0.4691077278
CAGGTGCAGCTGGTGGAATCTGGGGGAGGCGTGGTCCAGCCTGGCAAGTCCCTGAGACTCTCCTGTGAAGGTTCCGGATTCACCTTCAGTGGTTTTACTATGCACTGGGTCCGCCAGGCTCCAGGCAAGGGGCTGGAGTGGGTGGCATTTATATCAAATGACGGAAACAAAGAATACTATGCCGACTCCATGAAGGGCCGATTCAGCATCTCCAGAGACAATTCTAAGAACACGCTGTATCTCCAAATGGACGGCCTGCGAGGAGAGGACACGGCTCTGTATTACTGT
>18;108_119,237_119;0.2124288518
CAGGTGCAGCTGGTGGAGTCTGGGGGAGGCGTGGTCCAGCCTGGGAAGTCCCTGAGACTCTCCTGTGCAGCCTCTGGATTCACCTTCAGTAATTATGCTATGCACTGGGTCCGCCAGGCTCCAGGCAAGGGGCTGGAGTGGGTGGCAGTTATATCATATGATGGAAGCAAACAATACTACGCAGACTCCGTGAAGGGCCGATTCACCATCTCCAGAGACAATTCCAAGAACACGCTGTATCTCCAAATGGACGGCCTGCGAGGAGAGGACACGGCTCTGTATTACTGT
>18;608_119;0.5442200503
GAAGTACAACTATTGGAGTCTGGGGGAGGCGTGGTCCAGCCTGGGAGGTCCCTGAGACTCTCCTGTGCAGCCTCTGGATTCGCCTTCAGTCACTATGGCATATTCTGGGTCCGCCAGGCTCCAGGCAAGGGGCTGGAGTGGGTGACAGTAATATCAGGAGACGGAAGTACCCAATGGTATGCAGACTCCGTGCAGGGCCGATTCACCATCTCCAGAGACAGTTCCAAGAACACCCTGTATCTCCAAATGGACGGCCTGCGAGGAGAGGACACGGCTCTGTATTACTGT
>17;108_119,237_119,608_119;0.1710830504
CAGGTGCAGCTGGTGGAGTCTGGGGGAGGCGTGGTCCAGCCTGGGAGGTCCCTGAGACTCTCCTGTGCAGCCTCTGGATTCACCTTCAGTAACTATGCTATGCACTGGGTCCGCCAGGCTCCAGGCAAGGGGCTGGAGTGGGTGGCAGTTATATCATATGATGGAAGCAATAAATACTACGCAGACTCCGTGAAGGGCCGATTCACCATCTCCAGAGACAATTCCAAGAACACGCTGTATCTCCAAATGGACGGCCTGCGAGGAGAGGACACGGCTCTGTATTACTGT
>17;124_119;0.1736942769
CAGGTGCAGCTGGTGGAGTCTGGGGGAGGCGTGGTCCAGCCTGGGAGGTCCCTGAGACTCTCCTGTGCAGCCTCTGGATTCACCTTCAGTAACTATGCTATGCACTGGGTCCGCCAGGCTCCAGGCAAGGGGCTGGAGTGGGTGGCTGTTATATCATATGATGGAAGCAATAAATACTACGCAGACTCCGTGAAGGGCCGATTCACCATCTCCAGAGACAATTCCAAGAACACGCTGTATCTCCAAATGGACGGCCTGCGAGGAGAGGACACGGCTCTGTATTACTGT
>16;108_119,124_119,237_119,608_119;0.1609541535
CAGGTGCAGCTGGTGGAGTCTGGGGGAGGCGTGGTCCAGCCTGGGAGGTCCCTGAGACTCTCCTGTGCAGCCTCTGGATTCACCTTCAGTAACTATGCTATGCACTGGGTCCGCCAGGCTCCAGGCAAGGGGCTGGAGTGGGTGGCAGTTATATCATATGATGGAAGCAATAAATACTACGCAGACTCCGTGAAGGGCCGATTCACCATCTCCAGAGACAATTCCAAGAACACGCTGTATCTCCAAATGGACGGCCTGCGAGGAGAGGACACGGCTCTGTATTACTGT
>15;108_119,124_119,237_119,323_119,608_119;0.1002910842
CAGGTGCAGCTGGTGGAGTCTGGGGGAGGCGTGGTCCAGCCTGGGAGGTCCCTGAGACTCTCCTGTGCAGCCTCTGGATTCACCTTCAGTAACTATGCTATGCACTGGGTCCGCCAGGCTCCAGGCAAGGGGCTGGAGTGGGTGGCAGTTATATCATATGATGGAAGCAATAAATACTACGCAGACTCCGTGAAGGGCCGATTCACCATCTCCAGAGACAATTCCAAGAACACGCTGTATCTGCAAATGAACAGCCTGCGAGCTGAGGACACGGCTCTGTATTACTGT
>17;34_048;0.3675679099
CAGGTGCACCTGGTGGAGTCTGGGGGAGGCGTGGTCCAGCCTGGGAGGTCCCTGAGAATCTATTGTGCAGTCTCTGAGTTCACCTTCAGAAACTATGCTATGCACTGGGTCCGCCTGGCTCCAGGCAAGGGGCTGCAGTGGGTGGCAGTCATATCATATAATGGAGGTAAAAAATATTATGCAGATTCCGTGAAGGGCCGATTCACCATCTCCAGAGACAACTCCAAGAACGCGCTGTATCTGCAAATGAACAGCCTGCGCGCTGAGGACACGGGTCTGTATTACTGT
>17;78_048;0.1715957727
CAGGTGCAGCTGGTGGAGTCTGGGGGAGGCGTGGTCCAGCCTGGGAGGTCCCTGAGACTCTCCTGTGCAGCCTCTGGATTCACCTTGAGTAGCTATGCTATGCACTGGGTCCGCCAGGCTCCGGGCAAGGGGCTGGAGTGGGTGGCAGTTATATCATATGATGGAAGTAATAAGTACTACGCAGACTCCGTGAAGGGCCGATTCACCATCTCCAGAGACAACTCCAAGAACGCGCTGTATCTGCAAATGAACAGCCTGCGCGCTGAGGACACGGCTCTGTATTACTGT
>16;34_048,78_048;0.1369355322
CAGGTGCAGCTGGTGGAGTCTGGGGGAGGCGTGGTCCAGCCTGGGAGGTCCCTGAGACTCTCCTGTGCAGCCTCTGGATTCACCTTCAGTAGCTATGCTATGCACTGGGTCCGCCAGGCTCCAGGCAAGGGGCTGGAGTGGGTGGCAGTTATATCATATGATGGAAGTAATAAATACTACGCAGACTCCGTGAAGGGCCGATTCACCATCTCCAGAGACAACTCCAAGAACGCGCTGTATCTGCAAATGAACAGCCTGCGCGCTGAGGACACGGCTCTGTATTACTGT
>23;677_119;0.5976584578
CAGGTGCAGTTGGTGGAGTTTGGGGGAGGCGTGGTCCAGCCGGGGGGGTCCCTGAGACTCTCCTGTGCAGCCTCTGGATTCTACTTCACTGATTATGGTATGCACTGGGTCCGCCAGGCCCCAGGCGAGGGCCTGCAGTGGGTGGCGTTCATTTCATATGATGGAAACACTAAAACCACTGCAGACTCCGTGAGGGGCCGATTCACCCTCTCCAGAGACAATTCCAAGAACACCCTTTATCTGCAAATGAACAGCGTGCGAGTTGAGGACACGGCTCGATATTTCTGT
>23;207_119;0.4933311642
GAGGTGCAGCTGGTGGAGTCTGGGGGAGGCTTGGTACAGCCTGGCGGGTCCCTAAACGTCTCCTGTGCAGCCTCTGGATTCACCTTCAGAACTTATGCTATGCACTGGGTCCGCCAGGCTCCAGGCAAGGGGCTGGAGTGGGTGGCAGCTATATCATATGATGGAGATAATAAATACTCCGCAGACTCCGTGAAGGGCCGATTCACCATCTCCAGAGACCAATCCAAAAACACCCTTTATCTACAAATGAACAGTGTGCGAGTTGAGGACACGGCTCGATATTACTGT
>22;207_119,677_119;0.2674480432
CAGGTGCAGCTGGTGGAGTCTGGGGGAGGCGTGGTCCAGCCTGGGGGGTCCCTGAGACTCTCCTGTGCAGCCTCTGGATTCACCTTCAGTAATTATGCTATGCACTGGGTCCGCCAGGCTCCAGGCAAGGGGCTGGAGTGGGTGGCAGTTATATCATATGATGGAAACAATAAATACTCTGCAGACTCCGTGAAGGGCCGATTCACCATCTCCAGAGACAAATCCAAGAACACCCTTTATCTGCAAATGAACAGCGTGCGAGTTGAGGACACGGCTCGATATTACTGT
>22;83_119;0.5114152929
CAGGTGCAGGTGGTGGAGTCTGGGGGAGGCGTGGTCCAGCCTGGGACGTCCCTGAGACTCTCCTGTACGGTCTCTGGATTCAGTTTCAGTAATTATGATCTACACTGGGTCCGCCAGACTCCAGCCAAGGGGCTGGAGTGGGTGGCAGTTGTCTCGTATGATGGAAGTCGTGAATACTATACAGACTCCGTGAAGGGCCGATTCATCATCTCCAGAGACCAATCCAAGAACACCCTTTATCTGCAAATGAACAGCGTGCGACTTGAGGACACGGCTCGATATTACTGT
>21;207_119,677_119,83_119;0.2312253899
CAGGTGCAGCTGGTGGAGTCTGGGGGAGGCGTGGTCCAGCCTGGGAGGTCCCTGAGACTCTCCTGTGCAGCCTCTGGATTCACCTTCAGTAATTATGCTATGCACTGGGTCCGCCAGGCTCCAGGCAAGGGGCTGGAGTGGGTGGCAGTTATATCATATGATGGAAGCAATAAATACTATGCAGACTCCGTGAAGGGCCGATTCACCATCTCCAGAGACAAATCCAAGAACACCCTTTATCTGCAAATGAACAGCGTGCGACTTGAGGACACGGCTCGATATTACTGT
>23;243_119;0.3213703049
CAGGTGCAGCTGGTGGAGTCTGGGGGAGGCGTGGTCCAGCCTGGGAGGTCCCTGAGACTCTCCTGTGCAGCCTCCAGATTCACCTTCAGTAGTTATGCTATGCACTGGGTCCGCCAGGCTCCAGGCAAGGGGCTGGAGTGGGTGGCAGTTATATGGTATGATGGAAGTAATAAATACTATGCAGACTCCGTGAGGGGCCGTTTCAGCGTCTCCACAGACATTTCCAAGAACACCCTATATCTGCAAATGAACAGCCTGCGACCTGCGGACACGGCTCTCTATTTCTGT
>23;458_119;0.4217801793
CAGGTGCAGTTGGTGGAGTCTGGGGGAGGCGTTGTCCAGCCTGGGAGGTCCCTGAGACTCTCCTGTGCAGCCTCTGGATTCGCCTTCAGTAGTTATGCTTTCCACTGGGTCCGTCAGGCTCCAGGCAAGGGGCTGGAGTGGGTGGCATATATACCATTTCATGGAAATCAACAATACTATGGAGACTCCGTGAAGGGCCGATTCACCATCTCCAGAGACAATTCCAGGGACACGCTGTTTCTGGAAATGAACAGCCTGCGACCTGAGGACACGGCTCTCTATTTCTGT
>22;243_119,458_119;0.1578265487
CAGGTGCAGCTGGTGGAGTCTGGGGGAGGCGTGGTCCAGCCTGGGAGGTCCCTGAGACTCTCCTGTGCAGCCTCTGGATTCACCTTCAGTAGTTATGCTATGCACTGGGTCCGCCAGGCTCCAGGCAAGGGGCTGGAGTGGGTGGCAGTTATATCATATGATGGAAGTAATAAATACTATGCAGACTCCGTGAAGGGCCGATTCACCATCTCCAGAGACAATTCCAAGAACACGCTGTATCTGCAAATGAACAGCCTGCGACCTGAGGACACGGCTCTCTATTTCTGT
>23;589_119;0.5693852458
GAGGAGCAGCTGGTGGAGTCTGGGGGAGGCTTGGTGCAGCCAGGGCGGTCCCTGCGACTCTCCTGCACAGGTTCTGGATTCAGGTTTGGTGATTATGCTATGAATTGGGTCCGCCAGGCTCCGGGCAAGGGACTGGAGTGGGTGACATTTATTTCATATGATGGAAGCAATAAACACTATGCAGACTCCGTCAAGGGCCGATTCACCGTCTCCAGAGACAATTCCAAGAACACGCTGCATCTGCAAATGAACAGCCTGCGACCGGAAGACACGGCACTCTATTTCTGT
>23;406_119;0.3964290624
GAGGTGAAGTTGGTGGAATCCGGGGGAGGCTTGGTCCAGCCTGGGGGGTCCCTGAAACTCTCCTGTGCAGCCTCTGGATTCACCTTCAGTTACTATGCTATGCACTGGGTCCGCCAGGCTCCAGGGAAGGGGCTGGAGTGGGTGGCAGTTATATCATATGACGGCAGTGACAAATACTATGCAGACTCCGTGAAGGGCCGATTCACCATCTCCAGAGACAATTCCAAGAACACGCTGCATCTGCAAATGAACAGCCTGCGACCGGAAGACACGGCTCTCTATTTCTGT
>22;406_119,589_119;0.2349676163
GAGGTGCAGCTGGTGGAGTCTGGGGGAGGCTTGGTCCAGCCTGGGAGGTCCCTGAGACTCTCCTGTGCAGCCTCTGGATTCACCTTCAGTAATTATGCTATGCACTGGGTCCGCCAGGCTCCAGGCAAGGGGCTGGAGTGGGTGGCAGTTATATCATATGATGGAAGTAATAAATACTATGCAGACTCCGTGAAGGGCCGATTCACCATCTCCAGAGACAATTCCAAGAACACGCTGCATCTGCAAATGAACAGCCTGCGACCGGAAGACACGGCTCTCTATTTCTGT
>21;243_119,406_119,458_119,589_119;0.1578255394
CAGGTGCAGCTGGTGGAGTCTGGGGGAGGCGTGGTCCAGCCTGGGAGGTCCCTGAGACTCTCCTGTGCAGCCTCTGGATTCACCTTCAGTAGTTATGCTATGCACTGGGTCCGCCAGGCTCCAGGCAAGGGGCTGGAGTGGGTGGCAGTTATATCATATGATGGAAGTAATAAATACTATGCAGACTCCGTGAAGGGCCGATTCACCATCTCCAGAGACAATTCCAAGAACACGCTGTATCTGCAAATGAACAGCCTGCGACCTGAGGACACGGCTCTCTATTTCTGT
>20;207_119,243_119,406_119,458_119,589_119,677_119,83_119;0.1308572887
CAGGTGCAGCTGGTGGAGTCTGGGGGAGGCGTGGTCCAGCCTGGGAGGTCCCTGAGACTCTCCTGTGCAGCCTCTGGATTCACCTTCAGTAGTTATGCTATGCACTGGGTCCGCCAGGCTCCAGGCAAGGGGCTGGAGTGGGTGGCAGTTATATCATATGATGGAAGCAATAAATACTATGCAGACTCCGTGAAGGGCCGATTCACCATCTCCAGAGACAATTCCAAGAACACGCTGTATCTGCAAATGAACAGCCTGCGACCTGAGGACACGGCTCTGTATTACTGT
>21;42_048;0.1961389211
CAGATGCAACTGGTGGAGTCTGGGGGAGGCGTGGTCCAGCCTGGGAGGTCCCTGAGACTCTCCTGTGCAGCCTCTGGATTCACCTTCAATAGTTATGCTATGCACTGGGTCCGCCAGGCTCCAGGCAAGGGGCTGGAGTGGGTGGCAGTTATATCATATGATGGAAGCAATAAATATTATGCAGACTCCGTGAAGGGCCGATTCACCATCTCCAGAGACAATTCCAAGAACACGCTGTATCTGCAAATGAACAGCCTGCGAACTGAGGACGCGGCTCTGTATTACTGT
>21;575_119;0.3364206813
CAGGTGCAGCTGGTGGAGTCTGGGGGAGGCGTGGTCCAGCCTGGGAGGTCCCTGAGACTCTCCTGTTCAGCCTCTGGATTCACCTTAAGCAGTTATGGAATCCACTGGGTCCGCCAGGCTCCAGGCAAGGGGCTGGAGTGGGTGGCAGTTATGTCAAATGATGGGAGCAACCAATTCTATGGAGACTCCGTGAAGGGCCGATTCACCATCTCCAGAGACATTTCCAAGAACACGTTGTACCTGCAAATGAACAGCCTGCGACCTGAGGACACGGCTATGTATTACTGT
>20;42_048,575_119;0.1257607733
CAGGTGCAGCTGGTGGAGTCTGGGGGAGGCGTGGTCCAGCCTGGGAGGTCCCTGAGACTCTCCTGTGCAGCCTCTGGATTCACCTTCAGTAGTTATGCTATGCACTGGGTCCGCCAGGCTCCAGGCAAGGGGCTGGAGTGGGTGGCAGTTATATCATATGATGGAAGCAATAAATACTATGCAGACTCCGTGAAGGGCCGATTCACCATCTCCAGAGACAATTCCAAGAACACGCTGTATCTGCAAATGAACAGCCTGCGACCTGAGGACACGGCTCTGTATTACTGT
>19;207_119,243_119,406_119,42_048,458_119,575_119,589_119,677_119,83_119;0.1257602971
CAGGTGCAGCTGGTGGAGTCTGGGGGAGGCGTGGTCCAGCCTGGGAGGTCCCTGAGACTCTCCTGTGCAGCCTCTGGATTCACCTTCAGTAGTTATGCTATGCACTGGGTCCGCCAGGCTCCAGGCAAGGGGCTGGAGTGGGTGGCAGTTATATCATATGATGGAAGCAATAAATACTATGCAGACTCCGTGAAGGGCCGATTCACCATCTCCAGAGACAATTCCAAGAACACGCTGTATCTGCAAATGAACAGCCTGCGACCTGAGGACACGGCTCTGTATTACTGT
>19;228_119;0.2562535199
CAGGTGCAGCCGGTGGAGTCTGGGGGAGGCGTGGTCTGGCCTGGGAGGTCCCTGAGACTCTCCTGTACAACCTCTGGATTCACCTTCAGTAATTATGCTATACACTGGGTCCGCCAGGCTCCAGGCAAGGGGCTGCAGTGGGTGGCAGTTATATCATATGATGGAAGCAATAAATTCTACGCGGACTCCGTGAAGGGCCGATTCACCATCTCCAGAGACAATTCCAAGAACACGCTATATCTACAAATGAACAGCCTGCGACCTGAGGACACGGCTCTGTATTACTGT
>18;207_119,228_119,243_119,406_119,42_048,458_119,575_119,589_119,677_119,83_119;0.113181541
CAGGTGCAGCTGGTGGAGTCTGGGGGAGGCGTGGTCCAGCCTGGGAGGTCCCTGAGACTCTCCTGTGCAGCCTCTGGATTCACCTTCAGTAGTTATGCTATGCACTGGGTCCGCCAGGCTCCAGGCAAGGGGCTGGAGTGGGTGGCAGTTATATCATATGATGGAAGCAATAAATACTACGCAGACTCCGTGAAGGGCCGATTCACCATCTCCAGAGACAATTCCAAGAACACGCTGTATCTGCAAATGAACAGCCTGCGACCTGAGGACACGGCTCTGTATTACTGT
>22;616_119;0.5036598377
CAGGTGCAACTGGTGGAGTCTGGGGGAGGCGTGGTCCAGTCTGGGAGGTCCCTCAGACTCACCTGTTCAGGCTCTGCATTCAGGTTTAGTAGTTATACTGTGCACTGGGTCCGCCAGGCTCCAGGCAAGGGGCTGGAGTGGCTGGCACTCATTTCATATGATGGACAAAAAAAACACTTCGCAGACTCCGTGAAGGGCCGATTCACCATCTCCCGAGACAATTCCAAGAACAATTTGTTTCTGCAAATGAACAGCCTGCGACTTGAGGACACGGCTCTCTATTATTGT
>22;58_119;0.4195501611
GAGGTGCAGCTGGTGGAGTCTGGAGGAGGCTTGATCCACCCTGGGGGGTGCCTGAGACTCTCCTGTGCAGTCTCTGGATTCACTTTCAGTGACTATCCTATGCACTGGGTCCGCCAGTCTCCAGGCAAGGGGCTGGAGTGGGTGGCAGTTATATCATATGATGGAATCAATTATTACTACGCAGACTCCGTGAAGGGCCGATTCACCATCTCCCGAGACAATTCCAAGAACAATTTGTTTCTGCAAATGAACAGCCTGCGACTTGAGGACACGGCTCTCTATTATTGT
>21;58_119,616_119;0.2168583921
CAGGTGCAGCTGGTGGAGTCTGGGGGAGGCGTGGTCCAGCCTGGGAGGTCCCTGAGACTCTCCTGTGCAGCCTCTGGATTCACCTTCAGTAGCTATACTATGCACTGGGTCCGCCAGGCTCCAGGCAAGGGGCTGGAGTGGGTGGCAGTTATATCATATGATGGAAGCAATAAATACTACGCAGACTCCGTGAAGGGCCGATTCACCATCTCCCGAGACAATTCCAAGAACAATTTGTTTCTGCAAATGAACAGCCTGCGACTTGAGGACACGGCTCTCTATTATTGT
>21;241_119;0.4060262904
CAGGTGCAGCTGGTGCAGTCGGGGGGAGGCGTGGTCCAGCCTGGGAGGTCCCTGAGACTCTCCTGTGCAGCCTCTAAATTCACCTTCAGTACATATACTCTTCACTGGGTCCGCCAGGCTCCAGGCAAGGGGCTGGAGTGGGTGGCAGTTATATCACATGATGGAGGCAATAGATTCTACGCCGACTCCGTGAAGGGCCGATTCACCATCTCCCGAGACAATTCCAAGAACAATTTGTTTCTGCAAATGAACAGCCTGCGAGTTGAGGACACGGCTCTGTATTATTGT
>20;241_119,58_119,616_119;0.2168567674
CAGGTGCAGCTGGTGGAGTCTGGGGGAGGCGTGGTCCAGCCTGGGAGGTCCCTGAGACTCTCCTGTGCAGCCTCTGGATTCACCTTCAGTAGCTATACTATGCACTGGGTCCGCCAGGCTCCAGGCAAGGGGCTGGAGTGGGTGGCAGTTATATCATATGATGGAAGCAATAAATACTACGCAGACTCCGTGAAGGGCCGATTCACCATCTCCCGAGACAATTCCAAGAACAATTTGTTTCTGCAAATGAACAGCCTGCGACTTGAGGACACGGCTCTCTATTATTGT
>20;221_119;0.3208536716
CAAGTGCAGCTGGTGGAGTCTGGGGGAGGCGTGGTCCAGCCTGGGAGGTCCCTGAGACTCTCCTGTGCAGCCTCTGGATTCACCTTCAGTAGGAATGCTATAAACTGGGTCCGCCAGGCTCCAGGCAGGGGGCTGGAGTGGGTGGCGGTTATTTCAGATGATGGAAGTCTTAAATACTACGCAGACTCCGTGAAGGGCCGATTCACCATCTCCAGAGACAATTCCAAGAACACATTGTATCTGCAAATGAACAACCTGCGACCTGAGGACACGGCACTTTATTATTGT
>19;221_119,241_119,58_119,616_119;0.1345189162
CAGGTGCAGCTGGTGGAGTCTGGGGGAGGCGTGGTCCAGCCTGGGAGGTCCCTGAGACTCTCCTGTGCAGCCTCTGGATTCACCTTCAGTAGCTATGCTATGCACTGGGTCCGCCAGGCTCCAGGCAAGGGGCTGGAGTGGGTGGCAGTTATATCATATGATGGAAGCAATAAATACTACGCAGACTCCGTGAAGGGCCGATTCACCATCTCCAGAGACAATTCCAAGAACACGTTGTATCTGCAAATGAACAGCCTGCGACCTGAGGACACGGCTCTTTATTATTGT
>21;658_119;0.196747215
CAGGTGCAGCTGGTGGAGTCGGGGGGAGGCGTGGTCCAGGCTGGGAGGTCCCTGAGACTCTCCTGTGCAGCCTCTGGATTCACCTTCAGTACCTATGCTATGCACTGGGTCCGCCAGGCTCCAGGCAAGGGGCTGGAGTGGGTGGCAGTTATATCATATGATGGAAGCAATAAATACTACGCAGACTCCGTGAGGGGCCGATTCACCATCTCCAGAGACAATTCCAAGAACACCCTCTATCTGCAAATGAACAGCCTGCGAGCTGAGGACACGGCTCTTTATTACTGT
>21;175_119;0.3297273054
CAGGTGCAGCTGGGGGAGTCTGGGGGAGGCGTGGTCCAGCCTGGGAGGTCCCTGAGACTCTCCTGTGCAGCCTCTGGATTCACCTTCAGTACCTTTGCCATGCACTGGGTCCGTCAGGCTCCAGGCAAGGGGCTGGAGTGGGTGGCAGTTATATCATATGATGGAAGCAATAAGTACTACGCAGATTCCGTGAAGGGCCGATTCGCCATCTCCAGGGACAACGCCAAGAACTTACTTCATCTGCAAATGAACAGCCTGCGACCTGAGGACACGGCTCTCTATTACTGT
>20;175_119,658_119;0.1373934148
CAGGTGCAGCTGGTGGAGTCTGGGGGAGGCGTGGTCCAGCCTGGGAGGTCCCTGAGACTCTCCTGTGCAGCCTCTGGATTCACCTTCAGTACCTATGCTATGCACTGGGTCCGCCAGGCTCCAGGCAAGGGGCTGGAGTGGGTGGCAGTTATATCATATGATGGAAGCAATAAATACTACGCAGACTCCGTGAAGGGCCGATTCACCATCTCCAGAGACAATTCCAAGAACACGCTCTATCTGCAAATGAACAGCCTGCGACCTGAGGACACGGCTCTTTATTACTGT
>20;472_119;0.2840655218
CAGGTGCAGTTGGTGGAGTCTGGGGGAGGCGTGGTCCAGCCTGGGAGGTCCCTGAGACTCTCCTGTGCAGCCTCTGGATTCACCTTCAATAGATATAGTTTGCACTGGGTCCGCCAGGCACCAGGCAAGGGGCTGGAGTGGGTGGCATTTACATCATATGATGGAAGCAACAAATACTACCCAGACTCCGTGAAGGGCCGATTCACCATCTCCAGAGACAGTTCCAAGAACACGCTCTATCTGGAAATGAACAGCCTGCGACCTGAGGACACGGCTCTTTATTACTGT
>19;175_119,472_119,658_119;0.1251265657
CAGGTGCAGCTGGTGGAGTCTGGGGGAGGCGTGGTCCAGCCTGGGAGGTCCCTGAGACTCTCCTGTGCAGCCTCTGGATTCACCTTCAGTAGCTATGCTATGCACTGGGTCCGCCAGGCTCCAGGCAAGGGGCTGGAGTGGGTGGCAGTTATATCATATGATGGAAGCAATAAATACTACGCAGACTCCGTGAAGGGCCGATTCACCATCTCCAGAGACAATTCCAAGAACACGCTCTATCTGCAAATGAACAGCCTGCGACCTGAGGACACGGCTCTTTATTACTGT
>18;175_119,221_119,241_119,472_119,58_119,616_119,658_119;0.1136750107
CAGGTGCAGCTGGTGGAGTCTGGGGGAGGCGTGGTCCAGCCTGGGAGGTCCCTGAGACTCTCCTGTGCAGCCTCTGGATTCACCTTCAGTAGCTATGCTATGCACTGGGTCCGCCAGGCTCCAGGCAAGGGGCTGGAGTGGGTGGCAGTTATATCATATGATGGAAGCAATAAATACTACGCAGACTCCGTGAAGGGCCGATTCACCATCTCCAGAGACAATTCCAAGAACACGCTGTATCTGCAAATGAACAGCCTGCGACCTGAGGACACGGCTCTTTATTACTGT
>17;175_119,207_119,221_119,228_119,241_119,243_119,406_119,42_048,458_119,472_119,575_119,589_119,58_119,616_119,658_119,677_119,83_119;0.1027658423
CAGGTGCAGCTGGTGGAGTCTGGGGGAGGCGTGGTCCAGCCTGGGAGGTCCCTGAGACTCTCCTGTGCAGCCTCTGGATTCACCTTCAGTAGCTATGCTATGCACTGGGTCCGCCAGGCTCCAGGCAAGGGGCTGGAGTGGGTGGCAGTTATATCATATGATGGAAGCAATAAATACTACGCAGACTCCGTGAAGGGCCGATTCACCATCTCCAGAGACAATTCCAAGAACACGCTGTATCTGCAAATGAACAGCCTGCGACCTGAGGACACGGCTCTGTATTACTGT
>18;562_119;0.2951558269
CAGGTGCAGCTGGTGGAGTCTGGGGGAGGCGTGGTCCAGCCTGGGAAGTCCCTGAGACTGTCCTGTGCAGCCTCTGGATTCACCCTCACTAGATTCGCTATGCACTGGGTCCGCCAGGCTCCAGGCAAGGGGCTGGAGTGGGTGGCAGTTATATGGTATGATGGAAGTAATAAATACTATGCAGACTCCGTGAAGGGCCGCTTCACCGTCTCCAGAGACAATTCCAAGAACACGCTGTATTTGCAAATGAACAGCCTGCGGACTGAGGACACGGCTCTGTATTACTGT
>19;551_048;0.2708060947
CAGGTGCAGTTGGTGGAATCTGGGGGAGGCGTGGTCCAGCCTGGGAGGTCCCTGAGACTCTCCTGTGCAGCCTCTGGATTCACCCTCAGGAACTATGCAATGCACTGGGTCCGCCAGGCTCCAGGCAAGGGGCTGGAGTGGGTGGCAGTTATATCATCTGATGGAAATAATAAATACTACGCAGACTCCGTGAAGGGCCGCTTCACCGTCTCCAGAGACAATTCCAAGGACACTCTGTATCTGCAAATGAACAGCCTGAGACCTGAGGACACGGCTCTGTATTACTGT
>19;605_119;0.4124967821
CAGGTGCACCTGGTGGAGTCTGGGGGAGGCGTGGTCCAGCCTGGGACGTCCCTGAGACTCTCCTGTGTAGCCTCTGGATTCACCTTCAGTAACTTTGCTATGCACTGGGTCCGCCAGGCTCCAGGCAAGGGGCTGGAGTGGGCGGCAATTATATCAACCCGCGGAAATAATAGAAACTACGCAGACTCCGTGAGGGGCCGTTTCACCGTCTCCAGAGACATTTCCAAGAACACGTTGTACCTGCAAATGAACAGCCTGCGACCTGAGGACACGGCTATGTATTACTGT
>18;551_048,605_119;0.173690145
CAGGTGCAGCTGGTGGAGTCTGGGGGAGGCGTGGTCCAGCCTGGGAGGTCCCTGAGACTCTCCTGTGCAGCCTCTGGATTCACCTTCAGTAACTATGCTATGCACTGGGTCCGCCAGGCTCCAGGCAAGGGGCTGGAGTGGGTGGCAGTTATATCATCTGATGGAAATAATAAATACTACGCAGACTCCGTGAAGGGCCGCTTCACCGTCTCCAGAGACAATTCCAAGAACACGCTGTATCTGCAAATGAACAGCCTGCGACCTGAGGACACGGCTCTGTATTACTGT
>17;551_048,562_119,605_119;0.1418657802
CAGGTGCAGCTGGTGGAGTCTGGGGGAGGCGTGGTCCAGCCTGGGAGGTCCCTGAGACTCTCCTGTGCAGCCTCTGGATTCACCTTCAGTAGCTATGCTATGCACTGGGTCCGCCAGGCTCCAGGCAAGGGGCTGGAGTGGGTGGCAGTTATATCATATGATGGAAGTAATAAATACTACGCAGACTCCGTGAAGGGCCGCTTCACCGTCTCCAGAGACAATTCCAAGAACACGCTGTATCTGCAAATGAACAGCCTGCGACCTGAGGACACGGCTCTGTATTACTGT
>16;175_119,207_119,221_119,228_119,241_119,243_119,406_119,42_048,458_119,472_119,551_048,562_119,575_119,589_119,58_119,605_119,616_119,658_119,677_119,83_119;0.1027651427
CAGGTGCAGCTGGTGGAGTCTGGGGGAGGCGTGGTCCAGCCTGGGAGGTCCCTGAGACTCTCCTGTGCAGCCTCTGGATTCACCTTCAGTAGCTATGCTATGCACTGGGTCCGCCAGGCTCCAGGCAAGGGGCTGGAGTGGGTGGCAGTTATATCATATGATGGAAGCAATAAATACTACGCAGACTCCGTGAAGGGCCGATTCACCATCTCCAGAGACAATTCCAAGAACACGCTGTATCTGCAAATGAACAGCCTGCGACCTGAGGACACGGCTCTGTATTACTGT
>15;175_119,207_119,221_119,228_119,241_119,243_119,34_048,406_119,42_048,458_119,472_119,551_048,562_119,575_119,589_119,58_119,605_119,616_119,658_119,677_119,78_048,83_119;0.0913877176
CAGGTGCAGCTGGTGGAGTCTGGGGGAGGCGTGGTCCAGCCTGGGAGGTCCCTGAGACTCTCCTGTGCAGCCTCTGGATTCACCTTCAGTAGCTATGCTATGCACTGGGTCCGCCAGGCTCCAGGCAAGGGGCTGGAGTGGGTGGCAGTTATATCATATGATGGAAGCAATAAATACTACGCAGACTCCGTGAAGGGCCGATTCACCATCTCCAGAGACAATTCCAAGAACACGCTGTATCTGCAAATGAACAGCCTGCGAGCTGAGGACACGGCTCTGTATTACTGT
>14;108_119,124_119,175_119,207_119,221_119,228_119,237_119,241_119,243_119,323_119,34_048,406_119,42_048,458_119,472_119,551_048,562_119,575_119,589_119,58_119,605_119,608_119,616_119,658_119,677_119,78_048,83_119;0.091387018
CAGGTGCAGCTGGTGGAGTCTGGGGGAGGCGTGGTCCAGCCTGGGAGGTCCCTGAGACTCTCCTGTGCAGCCTCTGGATTCACCTTCAGTAGCTATGCTATGCACTGGGTCCGCCAGGCTCCAGGCAAGGGGCTGGAGTGGGTGGCAGTTATATCATATGATGGAAGCAATAAATACTACGCAGACTCCGTGAAGGGCCGATTCACCATCTCCAGAGACAATTCCAAGAACACGCTGTATCTGCAAATGAACAGCCTGCGAGCTGAGGACACGGCTCTGTATTACTGT
>15;134_038;0.1727613304
CAGGTGCAGCTGGTGGAGTCTGGGGGAGGCGTGGTCCAGCCTGGGCGGTCTTTGAGACTTTCCTGTGCAGCCTCTGGATTCACCTTCAGTAGCTATGCTATGCACTGGGTCCGCCAGGCTCCAGGCAAGGGGCTGGAGTGGGTGGCAGTCATATCATATGATGGAAGCAATAAATACCACGCAGGCTCCGTGAAGGGCCGATTCATCATCTCCAGAGACAATTCCAAGAACACGCTGTATCTGCAAATGAACAGCCTGAGAGCTGAGGACACGGCTCTGTATTACTGT
>18;43_119;0.1850912489
CAGGTGCAGCTGGTGGAGTCTGGGGGAGGCGTGGTCCAGCCTGGGAGGTCCCTGAGACTCTCCTGTGCAGCCTCTGGATTCACCTTCAGTAACTATGCTATGCACTGGGTCCGCCAGGCTCCAGGCAAGGGGCTGGAGTGGGTGGCAGTTATAGCATATGATGGAGACAATAAATACTATGCAGACTCCGTGAAGGGCCGATTCACCATCTCCAGAGACAATTCCAAGAACACTCTGTATCTGCAAATGAACAGCCTGAGAGCTGAGGACACGGCTCTCTATTACTGT
>19;567_119;0.5277527612
CAGGTGCAACTGGTGGAGTCTGGGGGAGGCGTGGTCCAGCCGGGGAGGCCCCTGAGACTCTCCTGTGTAGGCTCTGGATTCTCCTTCATTACTTCTGCTATGCACTGGGTCCGGCAGGCTCCAGACAAGGGGCTGGAATGGGTGGCAATTATATCAGATGGTGGAAACAACAGACATTATGCAGACTCCGTGAAGGGCCGATTCACCATCTCCAGAGACAATTCCAAGAATACTGTCTTTCTGGAGGTGAACAACCTGAGACCTGAGGACACGGCTATGTATTACTGT
>19;103_119;0.4951937474
CAGGTGCAATTGGTGGAGTCTGGGGGACGCGTGGTCCAGTCTGGGGGGTCCCTGAGACTCTCCTGTGGAGCCTCTGGATTCTCCTTCACTACTTCTGCTATGCACTGGGTCCGCCAGGCTCCAGGCAAGGGGCTGGAATGGGTGGCAATTATATCATATAATGGAGCCAATAAGCACTACGCAGAGTCCGTGAAGGGCCGATTCACCATCTCCAGAGACAATTCCAAGAACACTCTCTTTCTGGAGATGAACAGCCTGAGACCTGACGACACGGCTCTTTATTTCTGT
>18;103_119,567_119;0.3109089774
CAGGTGCAACTGGTGGAGTCTGGGGGAGGCGTGGTCCAGCCTGGGAGGTCCCTGAGACTCTCCTGTGCAGCCTCTGGATTCTCCTTCACTACTTCTGCTATGCACTGGGTCCGCCAGGCTCCAGGCAAGGGGCTGGAATGGGTGGCAATTATATCATATGATGGAGACAATAAACACTATGCAGACTCCGTGAAGGGCCGATTCACCATCTCCAGAGACAATTCCAAGAACACTCTCTTTCTGGAGATGAACAGCCTGAGACCTGAGGACACGGCTCTGTATTACTGT
>17;103_119,43_119,567_119;0.1402313049
CAGGTGCAGCTGGTGGAGTCTGGGGGAGGCGTGGTCCAGCCTGGGAGGTCCCTGAGACTCTCCTGTGCAGCCTCTGGATTCACCTTCAGTAGCTATGCTATGCACTGGGTCCGCCAGGCTCCAGGCAAGGGGCTGGAATGGGTGGCAGTTATATCATATGATGGAGACAATAAATACTATGCAGACTCCGTGAAGGGCCGATTCACCATCTCCAGAGACAATTCCAAGAACACTCTGTATCTGCAAATGAACAGCCTGAGAGCTGAGGACACGGCTCTGTATTACTGT
>17;487_038;0.2358401277
CAGGTGCAGCTGGTGGAGTCTGGGGGAGGCGTGGTCCAGCCTGGGAGGTCCCTGAGACTCTCCTGTGCAGCCTCTGGATTCATCTTCAGTGGCTTTGGTCTACACTGGGTCCGCCAGGCTCCAGGCAAGGGGCTGGAATGGGTGGCATGTATATCATATGATGGAGACAATAAATACTATGCAGACTCCGTGAAGGGCCGAATCACCATCTCCAGAGACAATTCCAAGAACACGCTGTATCTGCAAATGAACAGCCTGAGAGCTGAGGACACGGCTCTGTATTACTGT
>16;103_119,43_119,487_038,567_119;0.1247882289
CAGGTGCAGCTGGTGGAGTCTGGGGGAGGCGTGGTCCAGCCTGGGAGGTCCCTGAGACTCTCCTGTGCAGCCTCTGGATTCACCTTCAGTAGCTATGCTATGCACTGGGTCCGCCAGGCTCCAGGCAAGGGGCTGGAATGGGTGGCAGTTATATCATATGATGGAGACAATAAATACTATGCAGACTCCGTGAAGGGCCGATTCACCATCTCCAGAGACAATTCCAAGAACACGCTGTATCTGCAAATGAACAGCCTGAGAGCTGAGGACACGGCTCTGTATTACTGT
>17;524_048;0.1839699761
CAGGTGCAGCTGGTGGAGTCTGGGGGAGGCGTGGTCCAGCCTGGGAGGTCCCTGAGACTCTCCTGTGCAGCCTCTGGATTCACCTTCAGTAGCTATGCTATGCACTGGGTCCGCCAGGCTCCAGGCAAGGGGCTGGAATGGGTGGCAATTATTTCATATGATGGAAGTAATAAATACTATGCAGACTCCGTGAAGGGCCGATTCACCATCTCCAGGGACAATCCCAAGAACACGCTGTATCTGCAAATGAACAGCCTGAGAGCTGAGGACACGGGACTGTATTACTGT
>17;489_048;0.1974796727
CAGGTGCAGCTGGTGGAGTCTGGGGGAGGCGTGGTCCAGCCTGGGAGGTCCCTGAGACTCTCCTGTGCAGCCTCTGGATTCACCTTCAGTAGCTATGCTATGCACTGGGTCCGCCAGGCTCCAGGCAAGGGGCTGGAATGGGTGGCAATTATTTCATATGATGGAAGCAATAAATACTATGCAGACTCCGTGAAGGGCCGATTCACCATCTCCAGAGACAATTCCAAGGGCACGCTGTATCTGCAAATGGACGGCCCGAGACCTGAGGACACGGCTCTGTATTACTGT
>16;489_048,524_048;0.1244830762
CAGGTGCAGCTGGTGGAGTCTGGGGGAGGCGTGGTCCAGCCTGGGAGGTCCCTGAGACTCTCCTGTGCAGCCTCTGGATTCACCTTCAGTAGCTATGCTATGCACTGGGTCCGCCAGGCTCCAGGCAAGGGGCTGGAATGGGTGGCAATTATTTCATATGATGGAAGCAATAAATACTATGCAGACTCCGTGAAGGGCCGATTCACCATCTCCAGAGACAATTCCAAGAACACGCTGTATCTGCAAATGAACAGCCTGAGAGCTGAGGACACGGCTCTGTATTACTGT
>15;103_119,43_119,487_038,489_048,524_048,567_119;0.1031722981
CAGGTGCAGCTGGTGGAGTCTGGGGGAGGCGTGGTCCAGCCTGGGAGGTCCCTGAGACTCTCCTGTGCAGCCTCTGGATTCACCTTCAGTAGCTATGCTATGCACTGGGTCCGCCAGGCTCCAGGCAAGGGGCTGGAATGGGTGGCAGTTATATCATATGATGGAAGCAATAAATACTATGCAGACTCCGTGAAGGGCCGATTCACCATCTCCAGAGACAATTCCAAGAACACGCTGTATCTGCAAATGAACAGCCTGAGAGCTGAGGACACGGCTCTGTATTACTGT
>14;103_119,134_038,43_119,487_038,489_048,524_048,567_119;0.0800252155
CAGGTGCAGCTGGTGGAGTCTGGGGGAGGCGTGGTCCAGCCTGGGAGGTCCCTGAGACTCTCCTGTGCAGCCTCTGGATTCACCTTCAGTAGCTATGCTATGCACTGGGTCCGCCAGGCTCCAGGCAAGGGGCTGGAGTGGGTGGCAGTTATATCATATGATGGAAGCAATAAATACTACGCAGACTCCGTGAAGGGCCGATTCACCATCTCCAGAGACAATTCCAAGAACACGCTGTATCTGCAAATGAACAGCCTGAGAGCTGAGGACACGGCTCTGTATTACTGT
>13;103_119,108_119,124_119,134_038,175_119,207_119,221_119,228_119,237_119,241_119,243_119,323_119,34_048,406_119,42_048,43_119,458_119,472_119,487_038,489_048,524_048,551_048,562_119,567_119,575_119,589_119,58_119,605_119,608_119,616_119,658_119,677_119,78_048,83_119;0.0800243682
CAGGTGCAGCTGGTGGAGTCTGGGGGAGGCGTGGTCCAGCCTGGGAGGTCCCTGAGACTCTCCTGTGCAGCCTCTGGATTCACCTTCAGTAGCTATGCTATGCACTGGGTCCGCCAGGCTCCAGGCAAGGGGCTGGAGTGGGTGGCAGTTATATCATATGATGGAAGCAATAAATACTACGCAGACTCCGTGAAGGGCCGATTCACCATCTCCAGAGACAATTCCAAGAACACGCTGTATCTGCAAATGAACAGCCTGAGAGCTGAGGACACGGCTCTGTATTACTGT
>14;548_048;0.2221713949
CAGGTGCAGCTGGTGGAGTCTGGGGGAGGCGTGGTCCAGCCTGGGGGGTCCCTGAGACTCTCTTGTGCAGCGTCTGGATTCACCTTTAGTAGCTATGCCATGCACTGGGTCCGCCAGGCACCAGGCAAGGGGCTGAAGTGGGTGGCAGATATATCATATGATGCAAGCAGTAAATACTACGCAGACTCCGTGAAGGGCCGATTCACCATCTCCAGAGACAATTCCAAGAACACGCTGTATCTTGAAATGAACAGCCTGAGACCTGAGGACACGGCTGTGTATTACTGT
>16;421_119;0.0686955839
CAGGTGCAGCTGGTGGAGTCTGGGGGAGGCGTGGTCCAGCCTGGGAGGTCCCTGAGACTCTCCTGTGCAGCCTCTGGATTCACCTTCAGTAGCTATGCTATGCACTGGGTCCGCCAGGCTCCAGGCAAGGGGCTGGAGTGGGTGGCAGTTATATCATATGATGGAAGCAATAAATACTACGCAGACTCCGTGAAGGGCCGATTCACCATCTCCAGAGACAATTCCAAGAACACGCTGTATCTGCAAATGAACAGCCTGAGAGCTGAGGACACGGCTGTGTATTACTGT
>18;469_048;0.1164976919
CAGGTCCAGCTGGTGGAGTCTGGGGGAGGCGTGGTCCAGCCTGGGAGGTCCCTGAGACTCTCCTGTGCAGCCTCTGGATTCACCTTCAGTAGGAATGCTATGCACTGGGTCCGCCAGGCTCCAGGCAAGGGGCTGGAGTGGGTGGCTGTTATATCATATGATGGAAGCAATAAATACTACGCAGACTCCGTGAAGGGCCGATTCACCATCTCCAGAGACAATTCCAAGAACACGCTGTATCTGCAAATGAACAGCCTGAGAGCTGAGGACACGGCTGTGTATTACTGT
>18;678_048;0.1893755461
CAGGTGCAGCTGGTGGAGTCTGGGGGAGGCGTGGTCCAGCCTGGGAGGTCCCTGAGACTCTCCTGTGCAGCCTCTGGATTCACCTTCAGTAGGTATGCTCTGCACTGGGTCCGCCAGGCTCCAGGCAAGGGGCTGGAGTGGGTGGCGGTTATATCATATGATGGAAGCAGTAAATACTACGCAGACTCAGTGAAGGGCCGATTCAGCATCTCCAGAGACAATTCCAAGTACACGCTGTATCTGCAAATGAACAGCCTGAGAGCTGACGACACGGCTGTATATTTCTGT
>17;469_048,678_048;0.0844650492
CAGGTGCAGCTGGTGGAGTCTGGGGGAGGCGTGGTCCAGCCTGGGAGGTCCCTGAGACTCTCCTGTGCAGCCTCTGGATTCACCTTCAGTAGGTATGCTATGCACTGGGTCCGCCAGGCTCCAGGCAAGGGGCTGGAGTGGGTGGCAGTTATATCATATGATGGAAGCAATAAATACTACGCAGACTCCGTGAAGGGCCGATTCACCATCTCCAGAGACAATTCCAAGAACACGCTGTATCTGCAAATGAACAGCCTGAGAGCTGAGGACACGGCTGTGTATTACTGT
>17;610_038;0.1029401442
CAGGTGCAGCTGGTGGAATCTGGGGGAGGCGTGGTCCAGCCTGGGAGGTCCCTGAGACTCTCCTGTGCAGCCTCTGGATTCACCTTCAGTAGCTATGCTATGCACTGGGTCCGCCAGGCTCCAGGCAAGGGGCTGGAGTGGGTGGCAGTTATATCATATGATGGAAGCAATAAATACTACGCAGACTCCGTGAAGGGCCGATTCACCATCTCCAGAGACAATTCCAAGAACACGCTGTATGTGCAAATGAATAGCCTGAGAGCTGAGGACACGGCTGTGTATTACTGT
>16;469_048,610_038,678_048;0.0686955839
CAGGTGCAGCTGGTGGAGTCTGGGGGAGGCGTGGTCCAGCCTGGGAGGTCCCTGAGACTCTCCTGTGCAGCCTCTGGATTCACCTTCAGTAGCTATGCTATGCACTGGGTCCGCCAGGCTCCAGGCAAGGGGCTGGAGTGGGTGGCAGTTATATCATATGATGGAAGCAATAAATACTACGCAGACTCCGTGAAGGGCCGATTCACCATCTCCAGAGACAATTCCAAGAACACGCTGTATCTGCAAATGAACAGCCTGAGAGCTGAGGACACGGCTGTGTATTACTGT
>15;421_119,469_048,610_038,678_048;0.0686947366
CAGGTGCAGCTGGTGGAGTCTGGGGGAGGCGTGGTCCAGCCTGGGAGGTCCCTGAGACTCTCCTGTGCAGCCTCTGGATTCACCTTCAGTAGCTATGCTATGCACTGGGTCCGCCAGGCTCCAGGCAAGGGGCTGGAGTGGGTGGCAGTTATATCATATGATGGAAGCAATAAATACTACGCAGACTCCGTGAAGGGCCGATTCACCATCTCCAGAGACAATTCCAAGAACACGCTGTATCTGCAAATGAACAGCCTGAGAGCTGAGGACACGGCTGTGTATTACTGT
>16;0_038;0.1850530021
CAGGTGCAGCTGGTGGAGTCTGGGGGAGGCGCGGTCCAGCCTGGGAGGTCCCTGAGACTCTCCTGTGCAGCCGCTGGATTCACCTTCAGTAGCTATGCTATCCACTGGGTCTGCCAGGCTCCAGGCAAGGGGCTGGAGTGGGTGGCACTTATATCATATGATGGAAACAATAAATATTACGCAGACTCTGTGAAGGGCCGATTCACCATCTCCAGAGACAGTTCCAAGAACACGCTGTATCTGCAAATGAACAGTCTGAGAGCTGAGGACACGGCTGTGTATTACTGT
>19;242_048;0.1257911833
CAGGTGCAGCTGGTGGAGTCTGGGGGAGGCGTGGTCCAGCCTGGGAGGTCCCTGAGACTCTCCTGTGCAGCCTCTGGATTCACCTTCAGTAGCTATGCTATGCACTGGGTCCGCCAGGCTCCAGGCAAGGGGCTGGAGTGGGTGGTAGTTATATCAAATGATGGAAACAATAAATACTACGCAGACTCCGTGAAGGGCCGATTCACCATCTCCAGAGACAATTCCAAGAACACGGTGTATCTGCAAATGAACAGTCTGAGAGCTGAGGACACGGCTGTGTATTACTGT
>22;96_048;0.4173794053
GAGGTGAAGCTATTGGAGTCTGGGGGAGGCTTGGTGCAGCCTGGGGGGTACCGGAGACTCTCCTGTGCAGCCTCTGGATTCACCTTCAGTAGATATGCTATGCACTGGGCCCGCCAGGCTCCAGGCAAGGGGCTGGAGTGGGTGGCAGTTGTGTCAGATGATGGAGTCAAGAAATACTACCCAGACTCCGTGAGGGGCCGATTCACCATCTCCAGAGACAACTCCAGGAACACGGTATCTCTGCAAATGAACAGTCTGCGACCTGAGGACACGGCTGTCTATTACTGT
>22;295_048;0.209415806
CAGGTGCAGCTGGTGGAGTCTGGGGGAGGCGTGGTCCAGCCTGGGAGGTCCCTGAGACTCTCCTGTGCAGCCTCTGGATTCACCTTCAGTAGCTATGCAATGCACTGGGTCCGCCAGGCTCCAGGCAAGGGGCTGGAGTGGGTGGCAATTATATCATATGATGGAACCATTAAATACTACGCAGACTCCGTGAAGGGCCGATTCACCATCTCCAGAGACAACTCCAAGAACACGGTATCTCTGCAAATGAACAGTCTGCGACCTGAGGACACGGCTGTCTATTACTGT
>21;295_048,96_048;0.1686976571
CAGGTGCAGCTGGTGGAGTCTGGGGGAGGCGTGGTCCAGCCTGGGAGGTCCCTGAGACTCTCCTGTGCAGCCTCTGGATTCACCTTCAGTAGCTATGCTATGCACTGGGTCCGCCAGGCTCCAGGCAAGGGGCTGGAGTGGGTGGCAGTTATATCATATGATGGAACCAATAAATACTACGCAGACTCCGTGAAGGGCCGATTCACCATCTCCAGAGACAACTCCAAGAACACGGTATCTCTGCAAATGAACAGTCTGCGACCTGAGGACACGGCTGTCTATTACTGT
>22;565_048;0.3332958643
CAGGTGCACCTGGTGGAGTCTGGGGGAGGCGTGGTCCAGCCTGGGAGGTCCCTGAGAATCTATTGTGCAGTCTCTGAGTTCACCTTCAGAAACTATGCTATGCACTGGGTCCGCCTGGCTCCAGGCAAGGGGCTGCAGTGGGTGGCAGTTATATCACATGACGGAATCAATGATTACTACGCAGACTCCGTGAAGGGCCGATTCACCATCTCCAGAGACAATTCCAAGAACACGGTATCTCTGCAAATGAACAGTCTGAGACCTGAGGACACGGCTGTCTATTACTGT
>22;165_048;0.259910784
CAGGTGCAGCTGGTGGAGTCTGGGGGAGGCGTGGTCCAGCCTGGGAGGTCCCTGAGACTCTCCTGTGCAGCCTCTGGATTCACCTTCAGTAGCTATGCTATGCACTGGGTCCGCCAGGCTCCAGGCAAGGGGCTGGAGTGGGTGGCAGTTATGTCGCCTGATGGAAGTAATAGATATTATACAGACTCCGTGAAGGGCCGATTCACCATCTCCAGAGACAATTCCAAGAACACGCTATCTCTGCAAATGAACAGTCTGAGACCTGAGGACACGGCTGTCTATTACTGT
>21;165_048,565_048;0.1477929625
CAGGTGCAGCTGGTGGAGTCTGGGGGAGGCGTGGTCCAGCCTGGGAGGTCCCTGAGACTCTCCTGTGCAGCCTCTGGATTCACCTTCAGTAGCTATGCTATGCACTGGGTCCGCCAGGCTCCAGGCAAGGGGCTGGAGTGGGTGGCAGTTATATCACATGATGGAAGCAATAAATACTACGCAGACTCCGTGAAGGGCCGATTCACCATCTCCAGAGACAATTCCAAGAACACGGTATCTCTGCAAATGAACAGTCTGAGACCTGAGGACACGGCTGTCTATTACTGT
>20;165_048,295_048,565_048,96_048;0.1396121089
CAGGTGCAGCTGGTGGAGTCTGGGGGAGGCGTGGTCCAGCCTGGGAGGTCCCTGAGACTCTCCTGTGCAGCCTCTGGATTCACCTTCAGTAGCTATGCTATGCACTGGGTCCGCCAGGCTCCAGGCAAGGGGCTGGAGTGGGTGGCAGTTATATCATATGATGGAAGCAATAAATACTACGCAGACTCCGTGAAGGGCCGATTCACCATCTCCAGAGACAATTCCAAGAACACGGTATCTCTGCAAATGAACAGTCTGAGACCTGAGGACACGGCTGTCTATTACTGT
>21;599_048;0.2948277844
CAGGCGCAGCTGGTGGAGTCTGGGGGAGGCGTGGTCCAACCTGGGAGGTCCCTGGTCCTGTCCTCTGTAGCCTCTGGATTCAGCTTCAGTACCTATGCTATGCACTGGGTCCGCCAGGCTCCAGGCAAGGGGCTGGAGTGGGTGGCAGTTATATCATATGATGGAGGCAATAAATATTACGCGGACTCCGTGAAGGGCCGATTCAGCATCTCCAGAGACAATTCCAAGAACACGGTGTATTTGCAAATAAACAGTCTGAGAGCTGAGGACACGGCTGTTTATTACTGT
>22;100_048;0.3476650686
CAGGTGCACCTGGTGGAGTCTGGGGGAGGCGTGGTCCAGCCTGGGAAGTCCCTGAGACTCTCCTGTACAGCCTCTCGATTCATCTTTCGTAACTATGCTATGGACTGGGTCCGCCAGGCTCCAGGCAAGGGGCTGGAGTGGGTGGCAGTTATATCATATGATGGAGTTAAGGAACACTACGCAGAGTCCGTGAAGGGCCGATTCACCATCTCCAGAGACAATTCCAAGAACACGGTGTACTTGCAAATGAACAGTCTGAGAGTTGAAGACACGGCTGTTTATTACTGT
>22;566_048;0.2130342772
CAGGTGCAGCTGGTGGAGTCTGGGGGAGGCGTGGTCCAGCCTGGGAGGTCCCTGAGACTCTCATGTGCAGCCTCTGGATTCACCTTCAGTGTCTATACTATGCACTGGGTCCGCCAGGCTCCAGGCAAGGGGCTGGAGTGGGTGGCAGTTATATCATATGATGGAAGGAATAAATACTATGCAGACTCCGTGAAGGGCCGATTCACCATCTCCAGAGACAATTCCAAGAACACGGTGTATTTGCAAATGAACAGTCTGAGAGTTGAAGACACGGCTGTTTATTACTGT
>21;100_048,566_048;0.1414892511
CAGGTGCAGCTGGTGGAGTCTGGGGGAGGCGTGGTCCAGCCTGGGAGGTCCCTGAGACTCTCCTGTGCAGCCTCTGGATTCACCTTCAGTAGCTATGCTATGCACTGGGTCCGCCAGGCTCCAGGCAAGGGGCTGGAGTGGGTGGCAGTTATATCATATGATGGAAGCAATAAATACTACGCAGACTCCGTGAAGGGCCGATTCACCATCTCCAGAGACAATTCCAAGAACACGGTGTATTTGCAAATGAACAGTCTGAGAGTTGAAGACACGGCTGTTTATTACTGT
>20;100_048,566_048,599_048;0.1188692367
CAGGTGCAGCTGGTGGAGTCTGGGGGAGGCGTGGTCCAGCCTGGGAGGTCCCTGAGACTCTCCTGTGCAGCCTCTGGATTCACCTTCAGTAGCTATGCTATGCACTGGGTCCGCCAGGCTCCAGGCAAGGGGCTGGAGTGGGTGGCAGTTATATCATATGATGGAAGCAATAAATACTACGCAGACTCCGTGAAGGGCCGATTCACCATCTCCAGAGACAATTCCAAGAACACGGTGTATTTGCAAATGAACAGTCTGAGAGCTGAGGACACGGCTGTTTATTACTGT
>19;100_048,165_048,295_048,565_048,566_048,599_048,96_048;0.0924805043
CAGGTGCAGCTGGTGGAGTCTGGGGGAGGCGTGGTCCAGCCTGGGAGGTCCCTGAGACTCTCCTGTGCAGCCTCTGGATTCACCTTCAGTAGCTATGCTATGCACTGGGTCCGCCAGGCTCCAGGCAAGGGGCTGGAGTGGGTGGCAGTTATATCATATGATGGAAGCAATAAATACTACGCAGACTCCGTGAAGGGCCGATTCACCATCTCCAGAGACAATTCCAAGAACACGGTGTATCTGCAAATGAACAGTCTGAGAGCTGAGGACACGGCTGTGTATTACTGT
>18;100_048,165_048,242_048,295_048,565_048,566_048,599_048,96_048;0.0915569232
CAGGTGCAGCTGGTGGAGTCTGGGGGAGGCGTGGTCCAGCCTGGGAGGTCCCTGAGACTCTCCTGTGCAGCCTCTGGATTCACCTTCAGTAGCTATGCTATGCACTGGGTCCGCCAGGCTCCAGGCAAGGGGCTGGAGTGGGTGGCAGTTATATCATATGATGGAAGCAATAAATACTACGCAGACTCCGTGAAGGGCCGATTCACCATCTCCAGAGACAATTCCAAGAACACGGTGTATCTGCAAATGAACAGTCTGAGAGCTGAGGACACGGCTGTGTATTACTGT
>18;625_048;0.2095127751
CAGGTGCAGCTGGTGGAGTCTGGGGGAGGCGTGGTCCAGCCCGGGGGGGTCCCGAGACTCGCCTGTGCAGCGTCTGGATTCACCTTCAGTAGCTATGCTATGCACTGGGTCCGCCAGGCTCCAGGCAAGGGGCTGGAGTGGGTGACAGTTATATCATATGATGGAAGCAATAAATACTACGCAGACTCCGTGAAGGGCCGATTCACCATCTCCAGAGACAATTCCAAGAACACGCTCTATCTGCAAATGAACAGTCTAAGAGCTGAGGACACGGCTGTCTATTACTGT
>17;100_048,165_048,242_048,295_048,565_048,566_048,599_048,625_048,96_048;0.0800535262
CAGGTGCAGCTGGTGGAGTCTGGGGGAGGCGTGGTCCAGCCTGGGAGGTCCCTGAGACTCTCCTGTGCAGCCTCTGGATTCACCTTCAGTAGCTATGCTATGCACTGGGTCCGCCAGGCTCCAGGCAAGGGGCTGGAGTGGGTGGCAGTTATATCATATGATGGAAGCAATAAATACTACGCAGACTCCGTGAAGGGCCGATTCACCATCTCCAGAGACAATTCCAAGAACACGCTGTATCTGCAAATGAACAGTCTGAGAGCTGAGGACACGGCTGTGTATTACTGT
>18;113_048;0.1497408081
CAGGTGCAGCTGGTGGAGTCTGGGGGAGGCGTGGTCCAGCCTGGGAGGTCCCTGAGACTCTCCTGTGCAGCCTCTAGATTCACCTTCAGTAGCTATGCTATGCACTGGGTCCGCCAGGCTCCAGGCAAGGGGCTGGAGTGGGTGGCAATTATATCATATGATGGAAGCAATAAATACTATGCAGACTCCGTGAAGGGCCGATTCACCATCTCCAGAGACAATTCCAAGAACACGCTGTTCCTGCAAATGAACAGTCTGAGAGCTGAGGACACGGCTTTGTATTACTGT
>18;377_048;0.1494789803
CAGGTGCAACTGGTGGAGTCTGGGGGAGGCGTGGTCCAGCCTGGGAGGTCCCTGAGACTCTCCTGTGCAGCCTCTGGATTCACCTTCAGTACCTATGCTATGCACTGGGTCCGCCAGGCTCCAGGCAAGGGGCTGGAGTGGGTGGTAGTTATATCATATGATGGAAGCAATAAATACTACGCAGACTCCGTGAAGGGCCGATTCACCATCTCCAGAGACAATTCCAAGAACACGCTGTTCCTGCAAATGAACAGTCTGAGAGCTGAGGACACGGCTTTGTATTACTGT
>17;113_048,377_048;0.114891609
CAGGTGCAGCTGGTGGAGTCTGGGGGAGGCGTGGTCCAGCCTGGGAGGTCCCTGAGACTCTCCTGTGCAGCCTCTGGATTCACCTTCAGTAGCTATGCTATGCACTGGGTCCGCCAGGCTCCAGGCAAGGGGCTGGAGTGGGTGGCAGTTATATCATATGATGGAAGCAATAAATACTACGCAGACTCCGTGAAGGGCCGATTCACCATCTCCAGAGACAATTCCAAGAACACGCTGTTCCTGCAAATGAACAGTCTGAGAGCTGAGGACACGGCTTTGTATTACTGT
>16;100_048,113_048,165_048,242_048,295_048,377_048,565_048,566_048,599_048,625_048,96_048;0.0800526789
CAGGTGCAGCTGGTGGAGTCTGGGGGAGGCGTGGTCCAGCCTGGGAGGTCCCTGAGACTCTCCTGTGCAGCCTCTGGATTCACCTTCAGTAGCTATGCTATGCACTGGGTCCGCCAGGCTCCAGGCAAGGGGCTGGAGTGGGTGGCAGTTATATCATATGATGGAAGCAATAAATACTACGCAGACTCCGTGAAGGGCCGATTCACCATCTCCAGAGACAATTCCAAGAACACGCTGTATCTGCAAATGAACAGTCTGAGAGCTGAGGACACGGCTGTGTATTACTGT
>15;0_038,100_048,113_048,165_048,242_048,295_048,377_048,565_048,566_048,599_048,625_048,96_048;0.0800518316
CAGGTGCAGCTGGTGGAGTCTGGGGGAGGCGTGGTCCAGCCTGGGAGGTCCCTGAGACTCTCCTGTGCAGCCTCTGGATTCACCTTCAGTAGCTATGCTATGCACTGGGTCCGCCAGGCTCCAGGCAAGGGGCTGGAGTGGGTGGCAGTTATATCATATGATGGAAGCAATAAATACTACGCAGACTCCGTGAAGGGCCGATTCACCATCTCCAGAGACAATTCCAAGAACACGCTGTATCTGCAAATGAACAGTCTGAGAGCTGAGGACACGGCTGTGTATTACTGT
>14;0_038,100_048,113_048,165_048,242_048,295_048,377_048,421_119,469_048,565_048,566_048,599_048,610_038,625_048,678_048,96_048;0.0686938893
CAGGTGCAGCTGGTGGAGTCTGGGGGAGGCGTGGTCCAGCCTGGGAGGTCCCTGAGACTCTCCTGTGCAGCCTCTGGATTCACCTTCAGTAGCTATGCTATGCACTGGGTCCGCCAGGCTCCAGGCAAGGGGCTGGAGTGGGTGGCAGTTATATCATATGATGGAAGCAATAAATACTACGCAGACTCCGTGAAGGGCCGATTCACCATCTCCAGAGACAATTCCAAGAACACGCTGTATCTGCAAATGAACAGCCTGAGAGCTGAGGACACGGCTGTGTATTACTGT
>13;0_038,100_048,113_048,165_048,242_048,295_048,377_048,421_119,469_048,548_048,565_048,566_048,599_048,610_038,625_048,678_048,96_048;0.068693042
CAGGTGCAGCTGGTGGAGTCTGGGGGAGGCGTGGTCCAGCCTGGGAGGTCCCTGAGACTCTCCTGTGCAGCCTCTGGATTCACCTTCAGTAGCTATGCTATGCACTGGGTCCGCCAGGCTCCAGGCAAGGGGCTGGAGTGGGTGGCAGTTATATCATATGATGGAAGCAATAAATACTACGCAGACTCCGTGAAGGGCCGATTCACCATCTCCAGAGACAATTCCAAGAACACGCTGTATCTGCAAATGAACAGCCTGAGAGCTGAGGACACGGCTGTGTATTACTGT
>12;0_038,100_048,103_119,108_119,113_048,124_119,134_038,165_048,175_119,207_119,221_119,228_119,237_119,241_119,242_048,243_119,295_048,323_119,34_048,377_048,406_119,421_119,42_048,43_119,458_119,469_048,472_119,487_038,489_048,524_048,548_048,551_048,562_119,565_048,566_048,567_119,575_119,589_119,58_119,599_048,605_119,608_119,610_038,616_119,625_048,658_119,677_119,678_048,78_048,83_119,96_048;0.0686922707
CAGGTGCAGCTGGTGGAGTCTGGGGGAGGCGTGGTCCAGCCTGGGAGGTCCCTGAGACTCTCCTGTGCAGCCTCTGGATTCACCTTCAGTAGCTATGCTATGCACTGGGTCCGCCAGGCTCCAGGCAAGGGGCTGGAGTGGGTGGCAGTTATATCATATGATGGAAGCAATAAATACTACGCAGACTCCGTGAAGGGCCGATTCACCATCTCCAGAGACAATTCCAAGAACACGCTGTATCTGCAAATGAACAGCCTGAGAGCTGAGGACACGGCTGTGTATTACTGT
>11;0_038,100_048,103_119,108_119,113_048,124_119,134_038,165_048,175_119,207_119,221_119,228_119,237_119,241_119,242_048,243_119,295_048,323_119,335_048,34_048,377_048,406_119,421_119,42_048,43_119,458_119,469_048,472_119,47_038,487_038,489_048,524_048,548_048,551_048,562_119,565_048,566_048,567_119,575_119,589_119,58_119,599_048,605_119,608_119,610_038,616_119,625_048,652_038,658_119,677_119,678_048,78_048,83_119,96_048;0.0574057053
CAGGTGCAGCTGGTGGAGTCTGGGGGAGGCGTGGTCCAGCCTGGGAGGTCCCTGAGACTCTCCTGTGCAGCCTCTGGATTCACCTTCAGTAACTATGCTATGCACTGGGTCCGCCAGGCTCCAGGCAAGGGGCTGGAGTGGGTGGCAGTTATATCATATGATGGAAGCAATAAATACTACGCAGACTCCGTGAAGGGCCGATTCACCATCTCCAGAGACAATTCCAAGAACACGCTGTATCTGCAAATGAACAGCCTGAGAGCTGAGGACACGGCTGTGTATTACTGT
>13;411_038;0.1768733082
CAGGTGCAGTTGGTGGAGTCTGGGGGAGGCGTGGTCCAGCCTGGGAGGTCCCTGAGACTCTCCTGTGTAGCCTCTGGATTCACCTTCAGTAACTACGCTATGTACTGGGTCCGCCAGGCTCCAGGCAAGGGGCTGGAGTGGGTGACAATTATATCATTTGATGGAAGCAATCAATACTACGCTGACTCCGTGAAGGGCCGATTCACCATCTCCAGAGAGAATTCCAAGAACACGCTGTATCTGCAAATGAACAGCCTGAGAGCTGAGGACACGGCTGTGTATTACTGT
>15;233_048;0.2111513908
CAGGTGCAGCTGGTGGAGTCTGGGGGAGGAGTGGTCCAGCCTGGGAGGTCCCTGAGACTCTCCTGTGCAGCCTCTGGATTCACCCTCAGTGCCTATACTATGCACTGGGTCCGCCAGGCTCCAGGCAAGGGGCTGGAGTGGGTGTCAGTTATATCATTTGCTGGAAATAATAAATACTATGCAGACTCCGTGAAGGGCCGATTCACCATCTCCAGAGAGAATTCCAAGAACATGTTGTATCTGCAAATGAACAGCCTGAGAGGTGAGGACACGGCTGTGTATTACTGT
>16;579_048;0.3577802831
GAAGTGCAGTTGGTGGAGTCTGGGGGAGGCTTGGTACAGCCTGGCAGGTCCCTGAGACTCTCCTGTGCAGGCTCTGGATTCACCTTCAGTAACTTTGGCTTCCACTGGGTCCGCCAGGCTCCAGGCAAGGGGCTGGAGTGGGTGGCAGCTATATCGTTTGCTGGATATAATAAATACTATGCAGACTCCGTGAAGGGCCGATTCACCATCTCCAGAGAGAATTCCAACAACATGTTGTATCTGCAAATGAGCAGCCTGAGAGCTGAGGACACGGCTGTGTATTACTGT
>18;445_048;0.2451153213
CAGGTGCAGCTGGTGGAGTCGGGGGGAGGCGTGGTCCAGCCTGGGAGGTCCCTGAGACTCTCCTGTGCAGCCTCTGGATTCACCTTCAGTAACTTTGGCTTCCACTGGGTCCGCCAGGCTCCAGGCAAGGGGCTGGAATGGGTGGCAGCTATATCATTTGCTGGAAATAATAAATACTATGCAGACTCCGTGAAGGGCCGATTCACCATCTCCAGAGAGAATTCCAAGAACATATTGTATCTGCAAATGAACAGCCTGAGAGGTGAGGACACGGCTGTGTATTACTGT
>18;226_048;0.2451153213
CAGGTGCAGCTGGTGGAGTCGGGGGGAGGCGTGGTCCAGCCTGGGAGGTCCCTGAGACTCTCCTGTGCAGCCTCTGGATTCACCTTCAGTAACTTTGGCTTCCACTGGGTCCGCCAGGCTCCAGGCAAGGGGCTGGAATGGGTGGCAGCTATATCATTTGCTGGAAATAATAAATACTATGCAGACTCCGTGAAGGGCCGATTCACCATCTCCAGAGAGAATTCCAAGAACATATTGTATCTGCAAATGAACAGCCTGAGAGGTGAGGACACGGCTGTGTATTACTGT
>17;226_048,445_048;0.245114474
CAGGTGCAGCTGGTGGAGTCGGGGGGAGGCGTGGTCCAGCCTGGGAGGTCCCTGAGACTCTCCTGTGCAGCCTCTGGATTCACCTTCAGTAACTTTGGCTTCCACTGGGTCCGCCAGGCTCCAGGCAAGGGGCTGGAATGGGTGGCAGCTATATCATTTGCTGGAAATAATAAATACTATGCAGACTCCGTGAAGGGCCGATTCACCATCTCCAGAGAGAATTCCAAGAACATATTGTATCTGCAAATGAACAGCCTGAGAGGTGAGGACACGGCTGTGTATTACTGT
>18;56_059;0.3193047964
CAGGTGCAGCTGGTGGAGTCGGGGGGAGGCGTGGTCCAGCCTGGGAGGTCCCTGAGACTCTCCTGTGCAGCCTCTGGATTCAGCTTCAGTAACTTTGGCTTCCACTGGGTCCGCCAGGCTCCAGGCAAGGGGCTGGAATGGGTGGCAGCTATTTCATTTGTTGGAAATAAGAAATACTATGCAGAATCTGTGAAGGGCCGATTCACCATCTCCAGAGAGAATTCCAAGAACATGTTGTTTCTGCAAATGAACAGCCTGAGAGGTGAGGACACGGCTGTGTATTACTGT
>18;222_059;0.3058558547
CAGGTGCAGCTGGTGGAGTCGGGGGGAGGCGTGGTCCAGCCTGGGAGGTCCCTGAGACTCTCCTGTGCAGCCTCTGGATTCACCTTCAGTAACTTTGGCTTCCACTGGGTCCGCCAGGCTCCTGGCAAGGGGCTGGAATGGGTGGCAGGTATATCATTTGCTGGAACTAAAATATACTATGCAGACTCCGTGAAGGGCCGATTCACCATCTCCAGAGAGAATTCCAAGAACATGTTGTATCTGCAAATGAACAGCCTGAGAGGTGAGGACACGGCTGTGTATTTCTGT
>17;222_059,56_059;0.2388323551
CAGGTGCAGCTGGTGGAGTCGGGGGGAGGCGTGGTCCAGCCTGGGAGGTCCCTGAGACTCTCCTGTGCAGCCTCTGGATTCACCTTCAGTAACTTTGGCTTCCACTGGGTCCGCCAGGCTCCAGGCAAGGGGCTGGAATGGGTGGCAGCTATATCATTTGCTGGAAATAATAAATACTATGCAGACTCCGTGAAGGGCCGATTCACCATCTCCAGAGAGAATTCCAAGAACATGTTGTATCTGCAAATGAACAGCCTGAGAGGTGAGGACACGGCTGTGTATTACTGT
>16;222_059,226_048,445_048,56_059;0.2336633055
CAGGTGCAGCTGGTGGAGTCGGGGGGAGGCGTGGTCCAGCCTGGGAGGTCCCTGAGACTCTCCTGTGCAGCCTCTGGATTCACCTTCAGTAACTTTGGCTTCCACTGGGTCCGCCAGGCTCCAGGCAAGGGGCTGGAATGGGTGGCAGCTATATCATTTGCTGGAAATAATAAATACTATGCAGACTCCGTGAAGGGCCGATTCACCATCTCCAGAGAGAATTCCAAGAACATGTTGTATCTGCAAATGAACAGCCTGAGAGGTGAGGACACGGCTGTGTATTACTGT
>15;222_059,226_048,445_048,56_059,579_048;0.2128570204
CAGGTGCAGCTGGTGGAGTCTGGGGGAGGCGTGGTCCAGCCTGGGAGGTCCCTGAGACTCTCCTGTGCAGCCTCTGGATTCACCTTCAGTAACTTTGGCTTCCACTGGGTCCGCCAGGCTCCAGGCAAGGGGCTGGAGTGGGTGGCAGCTATATCATTTGCTGGAAATAATAAATACTATGCAGACTCCGTGAAGGGCCGATTCACCATCTCCAGAGAGAATTCCAAGAACATGTTGTATCTGCAAATGAACAGCCTGAGAGGTGAGGACACGGCTGTGTATTACTGT
>14;222_059,226_048,233_048,445_048,56_059,579_048;0.1381172567
CAGGTGCAGCTGGTGGAGTCTGGGGGAGGCGTGGTCCAGCCTGGGAGGTCCCTGAGACTCTCCTGTGCAGCCTCTGGATTCACCTTCAGTAACTATGCTATGCACTGGGTCCGCCAGGCTCCAGGCAAGGGGCTGGAGTGGGTGGCAGTTATATCATTTGCTGGAAATAATAAATACTATGCAGACTCCGTGAAGGGCCGATTCACCATCTCCAGAGAGAATTCCAAGAACATGTTGTATCTGCAAATGAACAGCCTGAGAGGTGAGGACACGGCTGTGTATTACTGT
>14;77_048;0.1837618622
CAGGTGCAGCTGGTGGAGTCTGGGGGAGGCGTGGTCCGGCCTGGGAGGTCCCTGAGACTCTCCTGTGCAGTCTCTGGATTCACCTTCAGTAACTATGCTATACATTGGGTCCGCCAGGCTCCAGGCAAGGGACTGGAGTGGGTGGCAGTTATATCATATGATGGAAGTGATAAATACTACGCAGACTCCGTGAAGGGCCGATTCACCATCTCCAGAGAGAATTCCAAGAACATGTTGTATCTGCAAATGAACAGCCTGAGAGGTGAGGACACGGCTGTGTATTACTGT
>13;222_059,226_048,233_048,445_048,56_059,579_048,77_048;0.1028037202
CAGGTGCAGCTGGTGGAGTCTGGGGGAGGCGTGGTCCAGCCTGGGAGGTCCCTGAGACTCTCCTGTGCAGCCTCTGGATTCACCTTCAGTAACTATGCTATGCACTGGGTCCGCCAGGCTCCAGGCAAGGGGCTGGAGTGGGTGGCAGTTATATCATTTGATGGAAGTAATAAATACTACGCAGACTCCGTGAAGGGCCGATTCACCATCTCCAGAGAGAATTCCAAGAACATGTTGTATCTGCAAATGAACAGCCTGAGAGGTGAGGACACGGCTGTGTATTACTGT
>12;222_059,226_048,233_048,411_038,445_048,56_059,579_048,77_048;0.0698705858
CAGGTGCAGCTGGTGGAGTCTGGGGGAGGCGTGGTCCAGCCTGGGAGGTCCCTGAGACTCTCCTGTGCAGCCTCTGGATTCACCTTCAGTAACTATGCTATGCACTGGGTCCGCCAGGCTCCAGGCAAGGGGCTGGAGTGGGTGGCAGTTATATCATTTGATGGAAGTAATAAATACTACGCAGACTCCGTGAAGGGCCGATTCACCATCTCCAGAGAGAATTCCAAGAACACGCTGTATCTGCAAATGAACAGCCTGAGAGCTGAGGACACGGCTGTGTATTACTGT
>12;484_038;0.239593489
CAGGTTCACCTGGTGGAGTCTGGGGGAGGCGTGGTCCAGCCTGGGAGGTCCCTGAGACTCTCCTGTGCAGCCTCTGGATTCACCTTCAGTAACTATCCTGTGCACTGGGTCCGCCAGGCTCCAGGCAAGGGCCTGGAGTGGGTGGCAGTTATATCCTTTGATGGGATTAATAACTACTACGCGGGCTCCGTGAAGGGCCGCTTCATCATCTCCAGAGACAATTCCAAGAACACGTTGTATTTGCAAATGAACAGCCTGAGAGCTGAGGACACGGCTGTGTATTACTGT
>11;222_059,226_048,233_048,411_038,445_048,484_038,56_059,579_048,77_048;0.0582246933
CAGGTGCAGCTGGTGGAGTCTGGGGGAGGCGTGGTCCAGCCTGGGAGGTCCCTGAGACTCTCCTGTGCAGCCTCTGGATTCACCTTCAGTAACTATGCTATGCACTGGGTCCGCCAGGCTCCAGGCAAGGGGCTGGAGTGGGTGGCAGTTATATCATTTGATGGAAGTAATAAATACTACGCAGACTCCGTGAAGGGCCGATTCACCATCTCCAGAGACAATTCCAAGAACACGCTGTATCTGCAAATGAACAGCCTGAGAGCTGAGGACACGGCTGTGTATTACTGT
>10;0_038,100_048,103_119,108_119,113_048,124_119,134_038,165_048,175_119,207_119,221_119,222_059,226_048,228_119,233_048,237_119,241_119,242_048,243_119,295_048,323_119,335_048,34_048,377_048,406_119,411_038,421_119,42_048,43_119,445_048,458_119,469_048,472_119,47_038,484_038,487_038,489_048,524_048,548_048,551_048,562_119,565_048,566_048,567_119,56_059,575_119,579_048,589_119,58_119,599_048,605_119,608_119,610_038,616_119,625_048,652_038,658_119,677_119,678_048,77_048,78_048,83_119,96_048;0.0461065479
CAGGTGCAGCTGGTGGAGTCTGGGGGAGGCGTGGTCCAGCCTGGGAGGTCCCTGAGACTCTCCTGTGCAGCCTCTGGATTCACCTTCAGTAACTATGCTATGCACTGGGTCCGCCAGGCTCCAGGCAAGGGGCTGGAGTGGGTGGCAGTTATATCATATGATGGAAGTAATAAATACTACGCAGACTCCGTGAAGGGCCGATTCACCATCTCCAGAGACAATTCCAAGAACACGCTGTATCTGCAAATGAACAGCCTGAGAGCTGAGGACACGGCTGTGTATTACTGT
>13;479_048;0.1283521709
CAGGTGCAGCTGGTGGAGTCTGGGGGAGGCGTGGTCCAGCCTGGGAGGTCCCTGAGACTCTCCTGTGCAGCCTCTGGATTCACCTTCAGAAGTAATGCTATGCACTGGGTCCGCCAGGCTCCAGGCAAGGGGCTGGAGTGGGTGGCAGTTATATCATATGATGGAAGTAAAACATACTACGCAGACTCCGTGAAGGGCCGATTCACCATCTCCAGAGACAATTCCAAGAACACGCTCTATCTGCAAATGAACAGCCTGAGAGCTGAGGACACGGCTGTGTATTACTGT
>16;315_048;0.2960683361
CAGGTGCAACTGGTGGAGTCTGGGGGAGGCGTGGTCCAGCCTGGGAGGTCCCTGAGACTCTCCTGTGCAGCCTCTGGATTCACCTTCAGTGCCTATACTGTACACTGGGTCCGCCAGGCTCCAGGCAGGGGGCTGGAGTGGGTGTCAGTTATATCATATGATGATCGCAATAAATACTACGCACATTCCGTGAAGGGCCGATTCACCATCTCCAGAGACAATTCCAAGAACACACTATATCTGCAAATGAACAGCCTGAGACGTGAGGACACGGCTGTGTATTACTGT
>17;196_038;0.2481819285
CAGGTGCAACTGGTGGAGTCGGGGGGAGGCGTGGTCCAGCCTGGGAGGTCCCTGAGACTCTCCTGTGCAGCCTCTGGATTCACTTTCAGTACCTATGCTATGCACTGGGTCCGCCAGGCTCCAGGCAAGGGGCTGGAGTGGGTGGCGGTTATATCATATGATGGAAGTCATAGTTACTACGCAGGCTCCGTGAAGGGCCGATTCACCACGTCCAGAGACAATTCCAAGAACACGCTGAATCTGCAAATGAACAGCCTGAGACCTGAGGACACGGCTCTGTATTACTGT
>17;88_048;0.2234056539
CAGGTGAAGCTGGTGGAGTCTGGGGGAGGCGTGGTCCAGCCTGGGAGGTCCCTGAGACTCTCCTGTGCAGCCTCTGGATTCACCCTCAGTAGCTATGCTATGCACTGGGTCCGCCAGGCTCCAGGCAAGGGGCTGGAATGGGTGGCAGTTATATCATATGATGGAAGTAATAGATATACCGCAGACTCCGTGAAGGGCCGATTCACCATCTCCAGAGACAATTCCAAGAACACGCTGAATCTGCAAATGAACAGCCTGAGACCTGAGGACACGGCTGTCTATTACTGT
>16;196_038,88_048;0.1245790062
CAGGTGCAACTGGTGGAGTCTGGGGGAGGCGTGGTCCAGCCTGGGAGGTCCCTGAGACTCTCCTGTGCAGCCTCTGGATTCACCTTCAGTAGCTATGCTATGCACTGGGTCCGCCAGGCTCCAGGCAAGGGGCTGGAGTGGGTGGCAGTTATATCATATGATGGAAGTAATAGATACTACGCAGACTCCGTGAAGGGCCGATTCACCATCTCCAGAGACAATTCCAAGAACACGCTGAATCTGCAAATGAACAGCCTGAGACCTGAGGACACGGCTGTGTATTACTGT
>15;196_038,315_048,88_048;0.1035447252
CAGGTGCAACTGGTGGAGTCTGGGGGAGGCGTGGTCCAGCCTGGGAGGTCCCTGAGACTCTCCTGTGCAGCCTCTGGATTCACCTTCAGTAGCTATGCTATGCACTGGGTCCGCCAGGCTCCAGGCAAGGGGCTGGAGTGGGTGGCAGTTATATCATATGATGGAAGTAATAAATACTACGCAGACTCCGTGAAGGGCCGATTCACCATCTCCAGAGACAATTCCAAGAACACGCTGTATCTGCAAATGAACAGCCTGAGACCTGAGGACACGGCTGTGTATTACTGT
>16;374_048;0.2603560172
CAGGTGCAACTGATGGAATCTGGGGGAGGCGTGGTCCGGCCTGGGAGGTCCCTGAGACTCGCCTGTGCAGCCTCTAGATTCACCTTCAGTAGTTATTCCATGTACTGGGTCCGCCAGGCTCCAGGCAAGGGGCTGGAGTGGGTGGCAGTCATATCATATGATGGGAGTAACAAATACTACGCAGACTCCGTGAAGGGCCGATTCACCATCTCCAGAGACAATTCCAAGAACACGGTGTTTGTGCAAATGAACAGCCTGAGACCTGAGGACACGGCTGTGTATTACTGT
>17;185_119;0.3373669871
CAGGTGCAAGTGGTGGAGTCTGGGGGAGGCGTGGTCCAGCCTGGGAGGTCCCTGAGACTCTCCTGTGCAGCCTCTGGATTCACCTTTAGTAATTATGCTATTCACTGGGTCCGCCAGGCTCCAGGCAAGGGGCTGGAGTGGGTGGCACTTATATCATACGACGGATACAACAAATATTACGCAGACTCCGTGAGGGGCCGATTCACCATCTCCAGAGACAATTCCAACAACACGGTGTATTTGCAAATGAATAGCCTGAAACCAGAGGACACGGCTGTCTATTACTGT
>19;269_048;0.373184893
CAGGTGCAACTCGTGGAGTCTGGGGGAGGCGTGGTCCAGCCTGGGAGGTCCCTGAGACTCTCCTGTGAAGCCTCTGCATTCACCTTCAGTAGTTATGGAATGCACTGGGTCCGCCAGGCTCCAGGCAAGGGTCTGGAGTGGGTGACATTCATTTCATATTCTGGAAATAATAAATATTATGCAGACTCCGTGAAGGGCCGGTTCACCGTCTCCAGAGACAATTCCAAGAACACGCTATATTTGCAAATGAACAGCCTGACATCTGAGGACACGGCTGTGTATTACTGT
>20;505_048;0.2485084698
CAGGTGCAGCTGGTGGAGTCTGGGGGAGGCGTGGTCCAGCCTGGGAGGTCCCTGAGACTCTCCTGTACAGCCTCTGGATTCACCTTCAGGAGTTATGCCATGCACTGGGTCCGCCAGGCTCCAGGCAAGGGGCTGGAGTGGGTGGCTCTTATTTCATATGATGGAAGTAATAAATATTATGCAGACTCCGTGAAGGGCCGATTCACCATCTCCAGAGACAATTCCAAGAACACGCTATATTTGCAAATGAACAGCCTGACATCTGAGGACACGGCTGTGTATTACTGT
>20;414_059;0.2722620105
CAGGTGCAGCTGGTGGAGTCTGGGGGAGGCGTGGTCCAGCCTGGGAGGTCCCTGAGACTCTCCTGTACAGCCTCTGGATTCACCTTCAGGAGTTATGCCATACACTGGGTCCGCCAGGCTCCAGGCAAGGGACTGGAGTGGGTGGCTCTTATTTCATATGATGGAAGTAATAAATATTATGCAGACTCCGTGAAGGGCCGATTCACCATCTCCAGAGACAATTCCAAGAACACGCTATATTTGCAAATGAACAGCCTGACATCTGAGGACACGGCTGTGTATTACTGT
>19;414_059,505_048;0.2485076225
CAGGTGCAGCTGGTGGAGTCTGGGGGAGGCGTGGTCCAGCCTGGGAGGTCCCTGAGACTCTCCTGTACAGCCTCTGGATTCACCTTCAGGAGTTATGCCATGCACTGGGTCCGCCAGGCTCCAGGCAAGGGGCTGGAGTGGGTGGCTCTTATTTCATATGATGGAAGTAATAAATATTATGCAGACTCCGTGAAGGGCCGATTCACCATCTCCAGAGACAATTCCAAGAACACGCTATATTTGCAAATGAACAGCCTGACATCTGAGGACACGGCTGTGTATTACTGT
>18;269_048,414_059,505_048;0.1979457699
CAGGTGCAACTGGTGGAGTCTGGGGGAGGCGTGGTCCAGCCTGGGAGGTCCCTGAGACTCTCCTGTGCAGCCTCTGGATTCACCTTCAGTAGTTATGCCATGCACTGGGTCCGCCAGGCTCCAGGCAAGGGGCTGGAGTGGGTGGCACTTATTTCATATGATGGAAGTAATAAATATTATGCAGACTCCGTGAAGGGCCGATTCACCATCTCCAGAGACAATTCCAAGAACACGCTATATTTGCAAATGAACAGCCTGACATCTGAGGACACGGCTGTGTATTACTGT
>18;519_048;0.212513192
CAGGTGCAACTGGTGGAGTCTGGGGGAGCCGTGGTCCAGCCTGGGAGGTCCCTGAGACTCTCCTGTGTAGCCTCTGGATTCACCTTCAGTAGTTATGCCATGCACTGGGTCCGCCAGGCTCCAGGCAAGGGGCTGGACTGGGTGGCACTTATATCATATGATGGAAGTAATAAATATTTCGCAGACTCCGTGAAGGGCCGATTCGCCATCTCCAGAGACAATTCCAAGAACACTCTGTATTTGCAAATGAACAGCCTGAGACCTGAGGACACGGCTGTGTATTACTGT
>17;269_048,414_059,505_048,519_048;0.1375069327
CAGGTGCAACTGGTGGAGTCTGGGGGAGGCGTGGTCCAGCCTGGGAGGTCCCTGAGACTCTCCTGTGCAGCCTCTGGATTCACCTTCAGTAGTTATGCCATGCACTGGGTCCGCCAGGCTCCAGGCAAGGGGCTGGAGTGGGTGGCACTTATATCATATGATGGAAGTAATAAATATTACGCAGACTCCGTGAAGGGCCGATTCACCATCTCCAGAGACAATTCCAAGAACACGCTGTATTTGCAAATGAACAGCCTGAGACCTGAGGACACGGCTGTGTATTACTGT
>16;185_119,269_048,414_059,505_048,519_048;0.1282734607
CAGGTGCAACTGGTGGAGTCTGGGGGAGGCGTGGTCCAGCCTGGGAGGTCCCTGAGACTCTCCTGTGCAGCCTCTGGATTCACCTTCAGTAGTTATGCTATGCACTGGGTCCGCCAGGCTCCAGGCAAGGGGCTGGAGTGGGTGGCACTTATATCATATGATGGAAGTAATAAATATTACGCAGACTCCGTGAAGGGCCGATTCACCATCTCCAGAGACAATTCCAAGAACACGCTGTATTTGCAAATGAACAGCCTGAGACCTGAGGACACGGCTGTGTATTACTGT
>15;185_119,269_048,374_048,414_059,505_048,519_048;0.0922207254
CAGGTGCAACTGGTGGAGTCTGGGGGAGGCGTGGTCCAGCCTGGGAGGTCCCTGAGACTCTCCTGTGCAGCCTCTGGATTCACCTTCAGTAGTTATGCTATGCACTGGGTCCGCCAGGCTCCAGGCAAGGGGCTGGAGTGGGTGGCAGTTATATCATATGATGGAAGTAATAAATACTACGCAGACTCCGTGAAGGGCCGATTCACCATCTCCAGAGACAATTCCAAGAACACGCTGTATCTGCAAATGAACAGCCTGAGACCTGAGGACACGGCTGTGTATTACTGT
>14;185_119,196_038,269_048,315_048,374_048,414_059,505_048,519_048,88_048;0.0922174348
CAGGTGCAACTGGTGGAGTCTGGGGGAGGCGTGGTCCAGCCTGGGAGGTCCCTGAGACTCTCCTGTGCAGCCTCTGGATTCACCTTCAGTAGTTATGCTATGCACTGGGTCCGCCAGGCTCCAGGCAAGGGGCTGGAGTGGGTGGCAGTTATATCATATGATGGAAGTAATAAATACTACGCAGACTCCGTGAAGGGCCGATTCACCATCTCCAGAGACAATTCCAAGAACACGCTGTATCTGCAAATGAACAGCCTGAGACCTGAGGACACGGCTGTGTATTACTGT
>15;441_038;0.2894085637
CAGGTGCACCTGGTGGAGTCTGGGGGAGGCGTGGTCCAGCCTGGGAGGTCCCTGAGACTCTCGTGCACAGTCTCTGGATTCACCTTCGGGAGTTATGCTTTACACTGGGTCCGCCAGGCGCCAGGCAAGGGCCTGGAGTGGCTGTCAGTTATATCATATGATGGAAATAATAAATACTATGCAGACTCCGTGAAGGGCCGATTCACCATCTCCAGAGAGAATTCCAAGAACACGCTGTATCTGCAAATGAACAGCCTGAGAGCTGAGGACACGGCTGTGTATCACTGT
>16;417_048;0.1745532712
CAGATGCAACTGGTGGAGTCTGGGGGAGGCGTGGTCCAGCCTGGGAGGTCCCTGAGACTCTCCTGTGCAGCCTCTGGATTCACCTTCAATAGTTATGCTATGCACTGGGTCCGCCAGGCTCCAGGCAAGGGGCTGGAGTGGGTGGCAGTTATATCATATGATGGAAGTAATAAATATTATGCAGACTCCGTGAAAGGCCGATTCACCATCTCCAGAGACAATTCCAAGAACACGGTGTATCTGCAAATGAACAGCCTGAGAGGTGTGGACACGGCTGTGTATTACTGT
>17;516_048;0.3894059778
CAGGTGCAACTGGTGGAGTCTGGGGGAACCGTGGTCCAGCCTGGCAGGTCCCTGAGACTCTCATGTGTAGGCTCTGGATTCTCCCTCAGCTATTATGCGATTCATTGGGTCCGTCAGGCTCCAGGCAAGGGACTTGAGTGGGTGGCAGTTATATCATATGATGGAAGTAATTATTACTACGCAGACTCCGTGAAAGGCCGATTCACCATCTCCAGAGACAATTCCAAGAACACGGTGTATCTGCAAATGAACAGCCTGAGAGGTGTGGACACGGCTGTGTATTACTGT
>17;12_048;0.2582791472
CAGGTGCAACTGGTGGAGTCTGGGGGAGGCGTGGTCCAGCCTGGGAGGTCCCTGAGACTCTCCTGTGCAGCCTCTGGATTCACCTTCAGTAACTATGTGATGCACTGGGTCCGCCAGGCTCCTGGCAAGGGGCTGGAGTGGGTGGCACTTGTGTCATTTGATGGAAGTAATAAATATTATGCAGACTCCGTGAAAGGCCGATTCACCATCTCCAGAGACAATTCCAAGAACACGGTGTATCTGCAAATGAACAGCCTGAGAGGTGTGGACACGGCTGTGTATTACTGT
>16;12_048,516_048;0.1633760196
CAGGTGCAACTGGTGGAGTCTGGGGGAGGCGTGGTCCAGCCTGGGAGGTCCCTGAGACTCTCCTGTGCAGCCTCTGGATTCACCTTCAGTAATTATGCGATGCACTGGGTCCGCCAGGCTCCAGGCAAGGGGCTGGAGTGGGTGGCAGTTATATCATATGATGGAAGTAATAAATATTATGCAGACTCCGTGAAAGGCCGATTCACCATCTCCAGAGACAATTCCAAGAACACGGTGTATCTGCAAATGAACAGCCTGAGAGGTGTGGACACGGCTGTGTATTACTGT
>15;12_048,417_048,516_048;0.1420375847
CAGGTGCAACTGGTGGAGTCTGGGGGAGGCGTGGTCCAGCCTGGGAGGTCCCTGAGACTCTCCTGTGCAGCCTCTGGATTCACCTTCAGTAGTTATGCTATGCACTGGGTCCGCCAGGCTCCAGGCAAGGGGCTGGAGTGGGTGGCAGTTATATCATATGATGGAAGTAATAAATATTATGCAGACTCCGTGAAAGGCCGATTCACCATCTCCAGAGACAATTCCAAGAACACGGTGTATCTGCAAATGAACAGCCTGAGAGGTGTGGACACGGCTGTGTATTACTGT
>14;12_048,417_048,441_038,516_048;0.0805283452
CAGGTGCAACTGGTGGAGTCTGGGGGAGGCGTGGTCCAGCCTGGGAGGTCCCTGAGACTCTCCTGTGCAGCCTCTGGATTCACCTTCAGTAGTTATGCTATGCACTGGGTCCGCCAGGCTCCAGGCAAGGGGCTGGAGTGGGTGGCAGTTATATCATATGATGGAAGTAATAAATACTACGCAGACTCCGTGAAGGGCCGATTCACCATCTCCAGAGACAATTCCAAGAACACGCTGTATCTGCAAATGAACAGCCTGAGAGCTGAGGACACGGCTGTGTATTACTGT
>13;12_048,185_119,196_038,269_048,315_048,374_048,414_059,417_048,441_038,505_048,516_048,519_048,88_048;0.0805250569
CAGGTGCAACTGGTGGAGTCTGGGGGAGGCGTGGTCCAGCCTGGGAGGTCCCTGAGACTCTCCTGTGCAGCCTCTGGATTCACCTTCAGTAGTTATGCTATGCACTGGGTCCGCCAGGCTCCAGGCAAGGGGCTGGAGTGGGTGGCAGTTATATCATATGATGGAAGTAATAAATACTACGCAGACTCCGTGAAGGGCCGATTCACCATCTCCAGAGACAATTCCAAGAACACGCTGTATCTGCAAATGAACAGCCTGAGAGCTGAGGACACGGCTGTGTATTACTGT
>12;12_048,185_119,196_038,269_048,315_048,374_048,414_059,417_048,441_038,479_048,505_048,516_048,519_048,88_048;0.0690634903
CAGGTGCAGCTGGTGGAGTCTGGGGGAGGCGTGGTCCAGCCTGGGAGGTCCCTGAGACTCTCCTGTGCAGCCTCTGGATTCACCTTCAGTAGTTATGCTATGCACTGGGTCCGCCAGGCTCCAGGCAAGGGGCTGGAGTGGGTGGCAGTTATATCATATGATGGAAGTAATAAATACTACGCAGACTCCGTGAAGGGCCGATTCACCATCTCCAGAGACAATTCCAAGAACACGCTGTATCTGCAAATGAACAGCCTGAGAGCTGAGGACACGGCTGTGTATTACTGT
>12;210_048;0.1278697708
CAGGTGCAGCTGGTGGAGTCTGGGGGAGGCGTGGTCCAGCCTGGGAGGTCCCTGAGACTCTCCTGTGCAGCCTCTGGATTCACCCTCAGTAGTTATGCTATGCACTGGGTCCGCCAGGCTCCAGGCAAGGGGCTGGAGTGGGTGGCATTTATATCAAATGATGGAAGTAATAAATACTTCGCAGACTCCGTGAAGGGCCGATTCACCATCTCCAGAGACAATTCCAAGAACACGCTGTATCTGCAAATGAACAGCCTGAGAGCTGAGGACACGGCTGTGTATTATTGT
>11;12_048,185_119,196_038,210_048,269_048,315_048,374_048,414_059,417_048,441_038,479_048,505_048,516_048,519_048,88_048;0.069062643
CAGGTGCAGCTGGTGGAGTCTGGGGGAGGCGTGGTCCAGCCTGGGAGGTCCCTGAGACTCTCCTGTGCAGCCTCTGGATTCACCTTCAGTAGTTATGCTATGCACTGGGTCCGCCAGGCTCCAGGCAAGGGGCTGGAGTGGGTGGCAGTTATATCATATGATGGAAGTAATAAATACTACGCAGACTCCGTGAAGGGCCGATTCACCATCTCCAGAGACAATTCCAAGAACACGCTGTATCTGCAAATGAACAGCCTGAGAGCTGAGGACACGGCTGTGTATTACTGT
>14;188_048;0.2240081444
CAGGTGCAGCTGGTGGAGTCTGGGGGAGGCGTGGTCCAGCCTGGGAGGTCCCTGAGACTCTCCTGTGCAGTCTCTGGATTCATCTTCAGTAGTTATGCTATGCGCTGGGTCCGCCAGGCTCCAGGGAAGGGGCTGGAGTGGGTGGCAGTCATATCGTATGATGGAAGTAAGACAAACTACGCAGACTCCGTGAAGGGCCGATTCACCATCTCCAGAGACAATTCCAAGAACACGCTATATTTGCAAATGAACAGCCTGACATCTGAGGACACGGCTGTGTATTACTGT
>15;410_048;0.3870977495
GAGGTGCAGCTGGTGGAGTCTGGGGGAGCCGTGGTCCAGCCTGGGAGGTCCCTGAGACTCTCCTGTACAGCCTCTGGCTTCTCCTTCACTAGTTATACCATCCACTGGGTCCGCCAGGCTCCAGGCAAGGGACTTGAGTGGGTGGCGTTTATATCATATGATGGAACTGAAAAAAAGTACACAGACTCCGTGAAGGGCCGATTCACCATCTCCAGAGACAATTCCAAAAACACGCTGTCTCTGCAAATGAACAGTCTGAGACCTGAGGACACGGCTGTCTATTACTGT
>15;250_048;0.1744944093
CAGGTGCAGCTGGTGGAGTCTGGGGGAGGCGTGGTCCAGCCTGGGAGGTCCCTGAGACTCTCCTGTGCAGCCTCTGGATTCACGTTCACTAGCTATGCTATCCACTGGGTCCGCCAGGCTCCAGGCAAGGGGCTGGAGTGGGTGGCAGTCATATCATATGATGGAAGTAAGAAAAACTACGCAGACTCCGTGAAGGGCCGATTCACCATCTCCAGAGACAATTCCAAGAACACGCTGTATGTGCAAATGAACAGCCTGAGAGCTGAGGACACGGCTGTCTATTACTGT
>14;250_048,410_048;0.1310715545
CAGGTGCAGCTGGTGGAGTCTGGGGGAGGCGTGGTCCAGCCTGGGAGGTCCCTGAGACTCTCCTGTGCAGCCTCTGGATTCACCTTCACTAGTTATGCTATCCACTGGGTCCGCCAGGCTCCAGGCAAGGGGCTGGAGTGGGTGGCAGTTATATCATATGATGGAAGTAAGAAAAACTACGCAGACTCCGTGAAGGGCCGATTCACCATCTCCAGAGACAATTCCAAGAACACGCTGTATCTGCAAATGAACAGCCTGAGAGCTGAGGACACGGCTGTCTATTACTGT
>13;188_048,250_048,410_048;0.0947306143
CAGGTGCAGCTGGTGGAGTCTGGGGGAGGCGTGGTCCAGCCTGGGAGGTCCCTGAGACTCTCCTGTGCAGCCTCTGGATTCACCTTCAGTAGTTATGCTATGCACTGGGTCCGCCAGGCTCCAGGCAAGGGGCTGGAGTGGGTGGCAGTTATATCATATGATGGAAGTAAGAAAAACTACGCAGACTCCGTGAAGGGCCGATTCACCATCTCCAGAGACAATTCCAAGAACACGCTGTATCTGCAAATGAACAGCCTGAGAGCTGAGGACACGGCTGTGTATTACTGT
>14;101_048;0.2640888604
CAGGTGCAGCTGGTGCAGTCTGGGGGAGGCGTGGTCCAGCCTGGGAGGTCCCTGAGACTCTCCTGTGGAGCCTCTGGATTCACCTTCAGTAATTATGCAATGCATTGGGTCCGCCAGGCTCCAGGCAAGGGGCTGGATTGGGTGGCAGTTATATCATATGATGGGACGAACGAAAACCACGCAGACTCCGTGAAGGGCCGATTCACCATCTCCAGAGACAATTCCAAGAACACGGTGTATCTGCAAATGAACAGTCTGAGAGCTGAGGACACGGCTGTGTATTATTGT
>14;632_038;0.1968430272
CAGGTGCAGCTGGTGGAGTCTGGGGGAGGCGTGGTCCAGCCTGGAAGGTCCCTGAGACTCTCCTGTGCAGCCTCTGGATTCACCTTCAGTAGTTATGCAATGTATTGGGTCCGCCAGGCTCCAGGCAAGGGGCTGGAGTGGGTGGCAGTTATATCATCTGATGGAAGCGATAAAAACTACGCGGACTCCGTGAAGGGCCGATTCACCATCTCCAGAGACAACTCCAACAACACGCTGTATCTGCAAATGAACAGCCTGAGAGCTGAGGACACGGCTGTGTATTACTGT
>13;101_048,632_038;0.1036554699
CAGGTGCAGCTGGTGGAGTCTGGGGGAGGCGTGGTCCAGCCTGGGAGGTCCCTGAGACTCTCCTGTGCAGCCTCTGGATTCACCTTCAGTAGTTATGCAATGCATTGGGTCCGCCAGGCTCCAGGCAAGGGGCTGGAGTGGGTGGCAGTTATATCATATGATGGAAGTAATAAAAACTACGCAGACTCCGTGAAGGGCCGATTCACCATCTCCAGAGACAATTCCAAGAACACGCTGTATCTGCAAATGAACAGCCTGAGAGCTGAGGACACGGCTGTGTATTACTGT
>12;101_048,188_048,250_048,410_048,632_038;0.0805485889
CAGGTGCAGCTGGTGGAGTCTGGGGGAGGCGTGGTCCAGCCTGGGAGGTCCCTGAGACTCTCCTGTGCAGCCTCTGGATTCACCTTCAGTAGTTATGCTATGCACTGGGTCCGCCAGGCTCCAGGCAAGGGGCTGGAGTGGGTGGCAGTTATATCATATGATGGAAGTAATAAAAACTACGCAGACTCCGTGAAGGGCCGATTCACCATCTCCAGAGACAATTCCAAGAACACGCTGTATCTGCAAATGAACAGCCTGAGAGCTGAGGACACGGCTGTGTATTACTGT
>13;581_038;0.2816169939
CTGGTGCAGTTGGTGGAGTCTGGGGGAGGCGTGGTCCAGCCTGGGAAGTCCCTGAGACTCTCCTGTGCAGCCTCTGGATTCACCTTCAGCAGTTATGCTATGCACTGGATCCGCCAGGCTCCAGGCAAGGGGCTGGAGTGGGTGGCAGTTATATCAGATGATGGAAGTATTAAAAACTACGCAGACTCCGTGAAGGGCCGATTCACCATATCCAGAGACACTTCCAAGAAATTGATGTATCTGCAAATGAACAGCCTGAGCGCTAATGACACGGCTGTCTATTACTGT
>13;310_038;0.1843931848
CTGGTGCAGTTGGTGGAGTCTGGGGGAGGCGTGGTCCAGCCTGGGAAGTCCCTGAGACTCTCCTGTGCAGCCTCTGGATTCACCTTCAGCAGTTATGCTATGCACTGGATCCGCCAGGCTCCAGGCAAGGGGCTGGAGTGGGTGGCAGTTATATCAGATGATGGAAGTATTAAAAACTACGCAGACTCCGTGAAGGGCCGATTCACCATATCCAGAGACAATTCCAAGAACACGCTGTATCTGCAAATGAACAGCCTGAGAGCTGAGGACACGGCTGTGTATTATTGT
>12;310_038,581_038;0.1751602398
CTGGTGCAGTTGGTGGAGTCTGGGGGAGGCGTGGTCCAGCCTGGGAAGTCCCTGAGACTCTCCTGTGCAGCCTCTGGATTCACCTTCAGCAGTTATGCTATGCACTGGATCCGCCAGGCTCCAGGCAAGGGGCTGGAGTGGGTGGCAGTTATATCAGATGATGGAAGTATTAAAAACTACGCAGACTCCGTGAAGGGCCGATTCACCATATCCAGAGACAATTCCAAGAACACGCTGTATCTGCAAATGAACAGCCTGAGAGCTGAGGACACGGCTGTGTATTACTGT
>11;101_048,188_048,250_048,310_038,410_048,581_038,632_038;0.0805477416
CAGGTGCAGCTGGTGGAGTCTGGGGGAGGCGTGGTCCAGCCTGGGAGGTCCCTGAGACTCTCCTGTGCAGCCTCTGGATTCACCTTCAGTAGTTATGCTATGCACTGGGTCCGCCAGGCTCCAGGCAAGGGGCTGGAGTGGGTGGCAGTTATATCATATGATGGAAGTAATAAAAACTACGCAGACTCCGTGAAGGGCCGATTCACCATCTCCAGAGACAATTCCAAGAACACGCTGTATCTGCAAATGAACAGCCTGAGAGCTGAGGACACGGCTGTGTATTACTGT
>10;101_048,12_048,185_119,188_048,196_038,210_048,250_048,269_048,310_038,315_048,374_048,410_048,414_059,417_048,441_038,479_048,505_048,516_048,519_048,581_038,632_038,88_048;0.0690617957
CAGGTGCAGCTGGTGGAGTCTGGGGGAGGCGTGGTCCAGCCTGGGAGGTCCCTGAGACTCTCCTGTGCAGCCTCTGGATTCACCTTCAGTAGTTATGCTATGCACTGGGTCCGCCAGGCTCCAGGCAAGGGGCTGGAGTGGGTGGCAGTTATATCATATGATGGAAGTAATAAATACTACGCAGACTCCGTGAAGGGCCGATTCACCATCTCCAGAGACAATTCCAAGAACACGCTGTATCTGCAAATGAACAGCCTGAGAGCTGAGGACACGGCTGTGTATTACTGT
>9;0_038,100_048,101_048,103_119,108_119,113_048,124_119,12_048,134_038,165_048,175_119,185_119,188_048,196_038,207_119,210_048,221_119,222_059,226_048,228_119,233_048,237_119,241_119,242_048,243_119,250_048,269_048,295_048,310_038,315_048,323_119,335_048,34_048,374_048,377_048,406_119,410_048,411_038,414_059,417_048,421_119,42_048,43_119,441_038,445_048,458_119,469_048,472_119,479_048,47_038,484_038,487_038,489_048,505_048,516_048,519_048,524_048,548_048,551_048,562_119,565_048,566_048,567_119,56_059,575_119,579_048,581_038,589_119,58_119,599_048,605_119,608_119,610_038,616_119,625_048,632_038,652_038,658_119,677_119,678_048,77_048,78_048,83_119,88_048,96_048;0.0461057006
CAGGTGCAGCTGGTGGAGTCTGGGGGAGGCGTGGTCCAGCCTGGGAGGTCCCTGAGACTCTCCTGTGCAGCCTCTGGATTCACCTTCAGTAACTATGCTATGCACTGGGTCCGCCAGGCTCCAGGCAAGGGGCTGGAGTGGGTGGCAGTTATATCATATGATGGAAGTAATAAATACTACGCAGACTCCGTGAAGGGCCGATTCACCATCTCCAGAGACAATTCCAAGAACACGCTGTATCTGCAAATGAACAGCCTGAGAGCTGAGGACACGGCTGTGTATTACTGT
>8;0_038,100_048,101_048,103_119,108_119,110_048,113_048,114_059,121_059,124_119,12_048,134_038,136_048,143_048,150_048,158_048,165_048,175_119,178_059,180_048,185_119,188_048,191_048,196_038,207_119,210_048,221_119,222_059,226_048,228_119,233_048,237_119,241_119,242_048,243_119,245_048,246_048,249_048,250_048,252_048,257_059,261_059,263_048,269_048,295_048,296_048,301_059,30_048,310_038,311_048,315_048,323_119,324_038,335_048,336_059,348_048,34_048,357_048,369_048,374_048,377_048,393_048,3_048,406_119,410_048,411_038,412_048,414_059,417_048,418_059,421_119,42_048,430_048,434_059,43_119,441_038,445_048,458_119,463_048,465_059,468_048,469_048,472_119,479_048,47_038,481_048,484_038,487_038,489_048,505_048,507_048,516_048,518_038,519_048,524_048,525_048,548_048,551_048,553_048,558_048,560_059,562_119,565_048,566_048,567_119,56_059,570_048,572_048,575_119,579_048,581_038,584_038,589_119,58_119,599_048,5_048,605_119,608_119,610_038,616_119,61_048,625_048,632_038,635_048,644_048,646_048,64_048,652_038,656_059,658_119,666_059,673_059,677_119,678_048,6_119,77_048,78_048,83_119,87_048,88_048,96_048,99_048;0.0231059587
CAGGTGCAGCTGGTGGAGTCTGGGGGAGGCGTGGTCCAGCCTGGGAGGTCCCTGAGACTCTCCTGTGCAGCCTCTGGATTCACCTTCAGTAACTATGCCATGCACTGGGTCCGCCAGGCTCCAGGCAAGGGGCTGGAGTGGGTGGCAGTTATATCATATGATGGAAGTAATAAATACTATGCAGACTCCGTGAAGGGCCGATTCACCATCTCCAGAGACAATTCCAAGAACACGCTGTATCTGCAAATGAACAGCCTGAGAGCTGAGGACACGGCTGTGTATTACTGT
>10;334_048;0.1175473155
CAGGAGCAGCTGGTGGAGTCTGGGGGAGGCGTGGTCCAGCCTGGGAGGTCCCTGAGACTCTCCTGTGCAGCCTCTGGATTCACCTTCAGTAACTATGCCATGCACTGGGTCCGCCAGGCTCCAGGCAAGGGGCTGGAGTGGGTGGCAGCTATGTCACACGATGGAAGTGATAAATACTATGCAGACTCCGTGAAGGGCCGATTCACCATCTCCAGAGACAATTCCAAGAACACGCTGTATATGCAAATGAACAGCCTGAGAGCTGAGGACACGGCTGTATATTACTGT
>10;289_048;0.1175473155
CAGGAGCAGCTGGTGGAGTCTGGGGGAGGCGTGGTCCAGCCTGGGAGGTCCCTGAGACTCTCCTGTGCAGCCTCTGGATTCACCTTCAGTAACTATGCCATGCACTGGGTCCGCCAGGCTCCAGGCAAGGGGCTGGAGTGGGTGGCAGCTATGTCACACGATGGAAGTGATAAATACTATGCAGACTCCGTGAAGGGCCGATTCACCATCTCCAGAGACAATTCCAAGAACACGCTGTATATGCAAATGAACAGCCTGAGAGCTGAGGACACGGCTGTATATTACTGT
>9;289_048,334_048;0.1175464682
CAGGAGCAGCTGGTGGAGTCTGGGGGAGGCGTGGTCCAGCCTGGGAGGTCCCTGAGACTCTCCTGTGCAGCCTCTGGATTCACCTTCAGTAACTATGCCATGCACTGGGTCCGCCAGGCTCCAGGCAAGGGGCTGGAGTGGGTGGCAGCTATGTCACACGATGGAAGTGATAAATACTATGCAGACTCCGTGAAGGGCCGATTCACCATCTCCAGAGACAATTCCAAGAACACGCTGTATATGCAAATGAACAGCCTGAGAGCTGAGGACACGGCTGTATATTACTGT
>12;509_048;0.1883806232
CAGGTGCAGCTGGTGGAGTCTGGGGGAGGCGTGGTCCAGCCTGGGAGGTCCCTGAGACTCTCCTGTGCAGCCTCTGGATTCACCTTCAGCAAATATGCCATGCACTGGGTCCGCCAGGCTCCAGGCAAGGGGCTGGAGTGGGTGGCATTTGTAGCATTTGATGAAAGTGCTAAGTTCTATGCGGACTCCGTGAAGGGCCGATTCACCATCTCCAGAGACAATTCCAAGAACACACTGTCTCTGCAAATGAACAGCCTGAGAGCTGAGGACACGGCTGTGTATTACTGT
>14;549_048;0.2109239864
CAGGTGCAGCTGGTGGAGTCTGGGGGAGGCGTGGTCCAGCCTGGGAGGTCCCTAAGACTCTCCTGTGCAGCCTCTGGATTCAGCTTCAGCAAATATGGCATGCACTGGGTCCGCCAGGCTCCAGGCAAGGGGCTGGAGTGGGTGGCATTTGTAGCATTTGATGAAGGTGATAAATACTATGTGGACTCCGTGAAGGGCCGATTCACCATCTCCAGAGACAATTCCAAGAACACGCTGTCTCTGCAAATGAACAGCCTGAGAGCTGAAGACACGGCTGTGTATTACTGT
>16;82_048;0.2827518619
GAGGTGCAGCTATTGGAGTCTGGGGGAGGCTTGGTACAGCCGGGGGGGTCCCTGAGACTCTCCTGTGCAGGCTCTGGATTCACCTTTAGCAAACATGGCATGCACTGGGTCCGCCAGGCTCCAGGCAAGGGGCTGGAGTGGGTGGCATTTGTAGCATTTGATGAAAGTGATAAATACTATGCGGACTCCGTGAAGGGCCGATTCACCATCTCCAGAGACAATTCCAAGAACACGCTGTCTCTGCAAATGAACAGCCTGAGAGCTGAGGACACGGCTATGTATTACTGT
>17;68_059;0.326855127
CAGGTGCAGTTGGTGGAGTCTGGGGGAGGCGTGGTCCAGCCTGGGAGGTCCCTGAGACTCTCCTGTGCAGCCTCTGGATTCACGTTCAACCAACATGGCATGCACTGGGTCCGCCAGGCTCCAGACAAGGGGCTGGAGTGGGTGGCATTTGTGGGTTTTGATGAAAGTGAAAAATACTATGCGGACTCCGTAAAGGGCCGATTCACCATCTCTAGAGACAATTCCAAGAACACGCTGTCTCTGCAAATGAACAGCCTGAGACCTGAGGACACGGCTGTGTATTACTGT
>17;533_048;0.2232010109
CAGGTGCAGCTAGTGGAGTCTGGGGGAGGCGTGGTCCAGCCTGGGAGGTCCCTGAGACTCTCCTGTGCAGCCTCTGGATTCACTTTCAACAAACATGGCATGCACTGGGTCCGCCAGGCTCCAGGCAAGGGGCTGGAGTGGGTGGCATTTGTAGCATTTGATGGAAGTGATAAATACTATGCGGACTCCGTGAAGGGCCGATTCACCATCTCCAGAGACAATTCCAAGAACACGCTGTCTCTGCAAATGAACAACCTGAGAGCTGAGGACACGGCTGTGTATTACTGT
>16;533_048,68_059;0.1880370136
CAGGTGCAGCTAGTGGAGTCTGGGGGAGGCGTGGTCCAGCCTGGGAGGTCCCTGAGACTCTCCTGTGCAGCCTCTGGATTCACCTTCAACAAACATGGCATGCACTGGGTCCGCCAGGCTCCAGGCAAGGGGCTGGAGTGGGTGGCATTTGTAGCATTTGATGAAAGTGATAAATACTATGCGGACTCCGTGAAGGGCCGATTCACCATCTCCAGAGACAATTCCAAGAACACGCTGTCTCTGCAAATGAACAGCCTGAGAGCTGAGGACACGGCTGTGTATTACTGT
>15;533_048,68_059,82_048;0.1718742526
CAGGTGCAGCTAGTGGAGTCTGGGGGAGGCGTGGTCCAGCCTGGGAGGTCCCTGAGACTCTCCTGTGCAGCCTCTGGATTCACCTTCAGCAAACATGGCATGCACTGGGTCCGCCAGGCTCCAGGCAAGGGGCTGGAGTGGGTGGCATTTGTAGCATTTGATGAAAGTGATAAATACTATGCGGACTCCGTGAAGGGCCGATTCACCATCTCCAGAGACAATTCCAAGAACACGCTGTCTCTGCAAATGAACAGCCTGAGAGCTGAGGACACGGCTGTGTATTACTGT
>17;563_059;0.2878240874
CAGGTGCAGCTGGTGGAGTCTGGGGGAGGCGTGGTCCAGCCTGGGAGGTCCCTGAGACTCTCCTGTGCAGCCTCTGGATTTACTTTCAGCAAATATGGCATGCACTGGGTCCGCCAGGCTCCAGGCAAGGGGCTGGAGTGGGTGGCGTTTGTAGCCTTTGATGAAAGTGATAAATATTATGCGGCCTCCGCGAAGGGCCGATTCATCATCTCCAGAGACAATTCCAAGAATACGCTGTCTCTGCAAATGAACAGCCTGAGAACTGAGGACACGGCTGTGTATTATTGT
>17;9_059;0.2967353587
CAGGTGCAGCTGGTGGAGTCTGGGGGAGGCGTGGTCCAGCCTGGGAGGTCCCTGAGACTCTCCTGTGCAGCCTCTGGATTTACTTTCAGCAACTTTGGCATGCACTGGGTCCGCCAGGCTCCAGGCAAGGGGCTGGAGTGGGTGGCCTTTGTAGCCTTTGATGAAAGTGATAAATACTATGCGGCCTCCGTGAAGGGCCGATTCACCGTCTCCAGGGACAATTCCAAGAACACGGTGTCTCTGCAAATGAACAGCCTGAGAACTGAGGACACGGCTGTGTATTATTGT
>16;563_059,9_059;0.2308882788
CAGGTGCAGCTGGTGGAGTCTGGGGGAGGCGTGGTCCAGCCTGGGAGGTCCCTGAGACTCTCCTGTGCAGCCTCTGGATTTACTTTCAGCAAATATGGCATGCACTGGGTCCGCCAGGCTCCAGGCAAGGGGCTGGAGTGGGTGGCCTTTGTAGCCTTTGATGAAAGTGATAAATACTATGCGGCCTCCGTGAAGGGCCGATTCACCATCTCCAGAGACAATTCCAAGAACACGCTGTCTCTGCAAATGAACAGCCTGAGAACTGAGGACACGGCTGTGTATTATTGT
>17;59_059;0.2859758344
CAGGTGCAGCTGGTGGAGTCTGGGGGAGGCGTGGTCCAGCCTGGGAGGTCCCTGAGACTCTCCTGTGCAGCCTCTGGATTCAGTTTCAGCAAATATGGCATGCACTGGGTCCGCCAGGCTCCAGGCAAGGGGCTGGAGTGGGTGGCCTTTGTAGCCTTTGATGAAAGTGACAGATACTATGCGGCCTCCGTGAAGGGCCGATTCACCATCTCCAGAGACAATTCCAAGAACACGCTGTCTCTGCAAATGAACAGCCTGAGAACTGAGGACACGGCTATATATTATTGT
>17;98_059;0.2956568095
CAGGTGCAGCTGGTGGAGTCTGGGGGAGGCGTGGTCCAGCCTGGGAGGTCCCTGAGACTCTCCTGTGCAGCCTCTGGGTTCAGTTTCAGCAAATATGGCATGCACTGGGTCCGCCAGGCTCCAGGCAAGGGGCTGGAGTGGGTGGCATTTGTAGCCTTTGATGAAAGTGAAAAATACTATGCGGCCTCCGTGAAGGGCCGATTCACCATCTCCAGAGACAATTCCAAGAACACACTGTCTCTGCAAATGAACAGCCTGAGAACTGAGGACACGGCTATATATTATTGT
>16;59_059,98_059;0.259452996
CAGGTGCAGCTGGTGGAGTCTGGGGGAGGCGTGGTCCAGCCTGGGAGGTCCCTGAGACTCTCCTGTGCAGCCTCTGGATTCAGTTTCAGCAAATATGGCATGCACTGGGTCCGCCAGGCTCCAGGCAAGGGGCTGGAGTGGGTGGCATTTGTAGCCTTTGATGAAAGTGATAAATACTATGCGGCCTCCGTGAAGGGCCGATTCACCATCTCCAGAGACAATTCCAAGAACACGCTGTCTCTGCAAATGAACAGCCTGAGAACTGAGGACACGGCTATATATTATTGT
>15;563_059,59_059,98_059,9_059;0.2169530729
CAGGTGCAGCTGGTGGAGTCTGGGGGAGGCGTGGTCCAGCCTGGGAGGTCCCTGAGACTCTCCTGTGCAGCCTCTGGATTCACTTTCAGCAAATATGGCATGCACTGGGTCCGCCAGGCTCCAGGCAAGGGGCTGGAGTGGGTGGCATTTGTAGCCTTTGATGAAAGTGATAAATACTATGCGGCCTCCGTGAAGGGCCGATTCACCATCTCCAGAGACAATTCCAAGAACACGCTGTCTCTGCAAATGAACAGCCTGAGAACTGAGGACACGGCTGTGTATTATTGT
>14;533_048,563_059,59_059,68_059,82_048,98_059,9_059;0.1533987901
CAGGTGCAGCTGGTGGAGTCTGGGGGAGGCGTGGTCCAGCCTGGGAGGTCCCTGAGACTCTCCTGTGCAGCCTCTGGATTCACCTTCAGCAAATATGGCATGCACTGGGTCCGCCAGGCTCCAGGCAAGGGGCTGGAGTGGGTGGCATTTGTAGCATTTGATGAAAGTGATAAATACTATGCGGACTCCGTGAAGGGCCGATTCACCATCTCCAGAGACAATTCCAAGAACACGCTGTCTCTGCAAATGAACAGCCTGAGAGCTGAGGACACGGCTGTGTATTACTGT
>13;533_048,549_048,563_059,59_059,68_059,82_048,98_059,9_059;0.1533963479
CAGGTGCAGCTGGTGGAGTCTGGGGGAGGCGTGGTCCAGCCTGGGAGGTCCCTGAGACTCTCCTGTGCAGCCTCTGGATTCACCTTCAGCAAATATGGCATGCACTGGGTCCGCCAGGCTCCAGGCAAGGGGCTGGAGTGGGTGGCATTTGTAGCATTTGATGAAAGTGATAAATACTATGCGGACTCCGTGAAGGGCCGATTCACCATCTCCAGAGACAATTCCAAGAACACGCTGTCTCTGCAAATGAACAGCCTGAGAGCTGAGGACACGGCTGTGTATTACTGT
>13;192_059;0.3668286836
GAGGTGCATCTGGTGGAGTCTGGGGGAGGCCTGGTCAAGCCTGGTGGGTCCCTCAGACTCTCCTGTGCAGCCTCTGGATTCACCTTCAGTACCTATAGCATGAACTGGGTCCGCCAGGCTCCAGGCAAGGGGCTGGAGTGGGTGGCATTCGTAGCATTCGATGAAAGTGATAAATACTATGCGGACTCCGTGAAGGGCCGATTCACCATCTCCAGAGACAATTCCAAGAACACGCTGTCTCTGCAAATGAACAGCCTGAGAGTTGAGGACACGGCTATATACTACTGT
>12;192_059,533_048,549_048,563_059,59_059,68_059,82_048,98_059,9_059;0.1533955006
CAGGTGCAGCTGGTGGAGTCTGGGGGAGGCGTGGTCCAGCCTGGGAGGTCCCTGAGACTCTCCTGTGCAGCCTCTGGATTCACCTTCAGCAAATATGGCATGCACTGGGTCCGCCAGGCTCCAGGCAAGGGGCTGGAGTGGGTGGCATTTGTAGCATTTGATGAAAGTGATAAATACTATGCGGACTCCGTGAAGGGCCGATTCACCATCTCCAGAGACAATTCCAAGAACACGCTGTCTCTGCAAATGAACAGCCTGAGAGCTGAGGACACGGCTGTGTATTACTGT
>11;192_059,509_048,533_048,549_048,563_059,59_059,68_059,82_048,98_059,9_059;0.1418955523
CAGGTGCAGCTGGTGGAGTCTGGGGGAGGCGTGGTCCAGCCTGGGAGGTCCCTGAGACTCTCCTGTGCAGCCTCTGGATTCACCTTCAGCAAATATGCCATGCACTGGGTCCGCCAGGCTCCAGGCAAGGGGCTGGAGTGGGTGGCATTTGTAGCATTTGATGAAAGTGATAAATACTATGCGGACTCCGTGAAGGGCCGATTCACCATCTCCAGAGACAATTCCAAGAACACGCTGTCTCTGCAAATGAACAGCCTGAGAGCTGAGGACACGGCTGTGTATTACTGT
>11;305_059;0.2225304109
CAGGCGCAGCTGGTGGAGTCTGGGGGAGGCGTGGTCCAGCCTGCGAAGTCCCTGAGACTCTCCTGTGCAGCCTCTGGATTCACCTTCAACAAATATGCCATGCACTGGGTCCGCCAGGCTCCAGGCAAGGGGCTGGAGTGGGTGGCATTTGTAGCATTTGATGAGAGTGATAAATACTATGCGGACTCCGTGAAGGGCCGATTCACCATCTCCAGAGACAATTCCAAGAACACGCTGTCTCTGCAAATGAACAACCTGAGAGCTGAGGACACGGCTGTGTACTACTGT
>10;192_059,305_059,509_048,533_048,549_048,563_059,59_059,68_059,82_048,98_059,9_059;0.141894705
CAGGTGCAGCTGGTGGAGTCTGGGGGAGGCGTGGTCCAGCCTGGGAGGTCCCTGAGACTCTCCTGTGCAGCCTCTGGATTCACCTTCAGCAAATATGCCATGCACTGGGTCCGCCAGGCTCCAGGCAAGGGGCTGGAGTGGGTGGCATTTGTAGCATTTGATGAAAGTGATAAATACTATGCGGACTCCGTGAAGGGCCGATTCACCATCTCCAGAGACAATTCCAAGAACACGCTGTCTCTGCAAATGAACAGCCTGAGAGCTGAGGACACGGCTGTGTATTACTGT
>12;436_059;0.2378116205
CAGGTGCAGCTGGTGGAGTCGGGGGGAGGCGTGGTCCAGCCTGGGAGGTCCCTGAGACTCTCCTGTGCAGCCTCTGGATTCACCTTCAGTAAAAATGCCATGCACTGGGTCCGCCAGGCTCCGGGCAGGGGGCTGGAGTGGGTGGCATCTGTAGCATTTGATGGAAGTGATAAATATTATGCGGACTCCGTGAAGGGCCGATTCACCATCTCCAGAGACAATTCCAAGAACACCCTGTCTCTGCAAATGAACAGCCTGAGAGCTGAGGACACGGCTGTCTATTACTGT
>13;277_048;0.2258111181
CAGGTGCACCTGGTGGAGTCTGGGGGAGGCGTGGTCCAGCCTGGGAGGTCCCTGAGAATCTCCTGTGCAGCCTCTGGATTCACCTTCAGTAAAAATGCCATGCACTGGGTCCGCCAGGCTCCGGGCAAGGGGCTGGAGTGGGTGGCATTTGTAGCATTTGATGAAAGTGATAAATATTATGCGGACTCCGTGAAGGGCCGATTCACCATCTCCAGAGACAATTCCAAGAACATCCTGTCTCTGCAAATGAACAGCCTGAGAGCTGAGGACACGGCTGTCTATTACTGT
>17;617_048;0.4933596457
GACGTGTACCTGGTGGAGTCTGGGGGAGGCCTGGTACAGCCTGGAGGGTCCCTAAGACTATCATGTACAGCCTCTGGAATCACCTTCAGTACTTATGAAATGAACTGGGTCCGCCAGGCTCCGGGCAAGGGGCTGGAGTGGGTGGCATTTGTAGCATTTGATGGAAGTGATAAATACTATGCGGACTCCGTGAAGGGCCGATTCGTCATCTCCAGAGACAATTCCAAGAACACCCTGTCTCTGCAAATGAACAGCCTGAGAGCTGAGGACACGGCTGTCTATTACTGT
>17;662_048;0.2847393498
GAGGTGCAGCTGATGGAGTCTGGGGGAGGCTTGGTACAGCCTGGAGGGTCCCTAAGACTCTCCTGTGCAGCCTCTGGATTCACCTTCAGTAAAAATGGCATGCACTGGGTCCGCCAGGCTCCGGGCAAGGGGCTGGAGTGGGTGGCATTTGTAGCATTTGATGAAAGTGATAAATATTATGCGGACTCCGTGAAGGGCCGATTCACCATCTCCAGAGACAATTCCAAGAACACCCTGTCTCTGCAAATGAACAGCCTGAGAGCTGAGGACACGGCTGTCTATTACTGT
>16;617_048,662_048;0.2747256243
GAGGTGCAGCTGGTGGAGTCTGGGGGAGGCTTGGTACAGCCTGGAGGGTCCCTAAGACTCTCCTGTGCAGCCTCTGGATTCACCTTCAGTAAAAATGGCATGCACTGGGTCCGCCAGGCTCCGGGCAAGGGGCTGGAGTGGGTGGCATTTGTAGCATTTGATGAAAGTGATAAATATTATGCGGACTCCGTGAAGGGCCGATTCACCATCTCCAGAGACAATTCCAAGAACACCCTGTCTCTGCAAATGAACAGCCTGAGAGCTGAGGACACGGCTGTCTATTACTGT
>16;331_048;0.2985837
CAGGTGCAGCTGGTGGAGTCTGGGGGAGGCGTGGTCCAGCCTGGGAGGTCCCTGTGGCTCTCCTGTGCAGCCTCTGAATTCACCCTCAGGAGTTATGGCATGCACTGGGTCCGCCAGGCTCCGGGCAAGGGGCTGGAGTGGGTGGCATTTGTAGCATTTGATGAAAGTGATAAATATTATGCGGACTCCGTGAAGGGCCGATTCACCATCTCCAGAGACAATTCCAAGAACACCCTGTCTCTGCAAATGAACAGCCTGAGAGCTGAGGACACGGCTGTCTATTACTGT
>15;331_048,617_048,662_048;0.2022469687
CAGGTGCAGCTGGTGGAGTCTGGGGGAGGCGTGGTCCAGCCTGGGAGGTCCCTGAGACTCTCCTGTGCAGCCTCTGGATTCACCTTCAGTAAAAATGGCATGCACTGGGTCCGCCAGGCTCCGGGCAAGGGGCTGGAGTGGGTGGCATTTGTAGCATTTGATGAAAGTGATAAATATTATGCGGACTCCGTGAAGGGCCGATTCACCATCTCCAGAGACAATTCCAAGAACACCCTGTCTCTGCAAATGAACAGCCTGAGAGCTGAGGACACGGCTGTCTATTACTGT
>15;320_048;0.2372957858
CAGGTGCAGCTGGTGGAGTCTGGGGGAGGCGTGGTCCAGCCTGGGAGGTCCCTGAGACTCTCCTGTGCAGCCTCTGGATTCAGTTTCAGTAAAAATGGCATGCACTGGGTCCGCCAGGCTCCGGGCAAGGGGCTGGAGTGGGTGGCATTTGTAGCATTTGATGAAAGTGATAAATATTATGCGGACTCCGTGAAGGGCCGATTCACCATCTCCAGAGACAATTCCAAGAACACCCTGTCTCTGCAAATGAACAGCCTGAGAGTTGAGGACACGGCTGTCTATTACTGT
>14;320_048,331_048,617_048,662_048;0.2022461214
CAGGTGCAGCTGGTGGAGTCTGGGGGAGGCGTGGTCCAGCCTGGGAGGTCCCTGAGACTCTCCTGTGCAGCCTCTGGATTCACCTTCAGTAAAAATGGCATGCACTGGGTCCGCCAGGCTCCGGGCAAGGGGCTGGAGTGGGTGGCATTTGTAGCATTTGATGAAAGTGATAAATATTATGCGGACTCCGTGAAGGGCCGATTCACCATCTCCAGAGACAATTCCAAGAACACCCTGTCTCTGCAAATGAACAGCCTGAGAGCTGAGGACACGGCTGTCTATTACTGT
>14;236_048;0.2611954133
CAGGTGCAGCTGGTGGAGTCTGGGGGAGGCGTGGTCCAGCCGGGGAGGTCCCTGAGACTCTCCTGTGCAGCCTCTGGATTCACCTTCAGTAAAAATGGCATGCACTGGGTCCGCCAGGCTCCGGGCAAGGGGCTGGAGTGGGTGGCATTTGTAGCATTTGATGGAAGTGATAAATACTATGCGGACTCCGTGAAGGGCCGATTCGTCATCTCCAGAGACAATTCCAAGAACACCCTGTCTCTGCAAATGAACAGCCTGAGAGCTGAGGACACGGCTGTCTATTACTGT
>13;236_048,320_048,331_048,617_048,662_048;0.2022452741
CAGGTGCAGCTGGTGGAGTCTGGGGGAGGCGTGGTCCAGCCTGGGAGGTCCCTGAGACTCTCCTGTGCAGCCTCTGGATTCACCTTCAGTAAAAATGGCATGCACTGGGTCCGCCAGGCTCCGGGCAAGGGGCTGGAGTGGGTGGCATTTGTAGCATTTGATGAAAGTGATAAATATTATGCGGACTCCGTGAAGGGCCGATTCACCATCTCCAGAGACAATTCCAAGAACACCCTGTCTCTGCAAATGAACAGCCTGAGAGCTGAGGACACGGCTGTCTATTACTGT
>12;236_048,277_048,320_048,331_048,617_048,662_048;0.1906148472
CAGGTGCAGCTGGTGGAGTCTGGGGGAGGCGTGGTCCAGCCTGGGAGGTCCCTGAGACTCTCCTGTGCAGCCTCTGGATTCACCTTCAGTAAAAATGCCATGCACTGGGTCCGCCAGGCTCCGGGCAAGGGGCTGGAGTGGGTGGCATTTGTAGCATTTGATGAAAGTGATAAATATTATGCGGACTCCGTGAAGGGCCGATTCACCATCTCCAGAGACAATTCCAAGAACACCCTGTCTCTGCAAATGAACAGCCTGAGAGCTGAGGACACGGCTGTCTATTACTGT
>11;236_048,277_048,320_048,331_048,436_059,617_048,662_048;0.1906139999
CAGGTGCAGCTGGTGGAGTCTGGGGGAGGCGTGGTCCAGCCTGGGAGGTCCCTGAGACTCTCCTGTGCAGCCTCTGGATTCACCTTCAGTAAAAATGCCATGCACTGGGTCCGCCAGGCTCCGGGCAAGGGGCTGGAGTGGGTGGCATTTGTAGCATTTGATGAAAGTGATAAATATTATGCGGACTCCGTGAAGGGCCGATTCACCATCTCCAGAGACAATTCCAAGAACACCCTGTCTCTGCAAATGAACAGCCTGAGAGCTGAGGACACGGCTGTCTATTACTGT
>11;307_059;0.1670384142
CAGGTGCAGCTGGTGGAGTCTGGGGGAGGCGTGGTCCAGCCTGGGAGGTCCCTGAGACTCTCCTGTGCAGCCTCTGGATTCACGTTCAGTAAATATGCCATGCACTGGGTCCGCCAGGCTCCAGGCAAGGGGCTGGAGTGGGTGGCATTTGTAGCATTTGATGAAAGTGATAAATACTATGTGGACTCCGTGAAGGGCCGATTCACCATCTCCAGAGACAATTCCAAGAACACGCTGTCTCTGCAAATGAACAGCCTGAGAGCTGAGGACACGGCTGTCTATTACTGT
>10;236_048,277_048,307_059,320_048,331_048,436_059,617_048,662_048;0.1435494596
CAGGTGCAGCTGGTGGAGTCTGGGGGAGGCGTGGTCCAGCCTGGGAGGTCCCTGAGACTCTCCTGTGCAGCCTCTGGATTCACCTTCAGTAAATATGCCATGCACTGGGTCCGCCAGGCTCCAGGCAAGGGGCTGGAGTGGGTGGCATTTGTAGCATTTGATGAAAGTGATAAATACTATGCGGACTCCGTGAAGGGCCGATTCACCATCTCCAGAGACAATTCCAAGAACACGCTGTCTCTGCAAATGAACAGCCTGAGAGCTGAGGACACGGCTGTCTATTACTGT
>9;192_059,236_048,277_048,305_059,307_059,320_048,331_048,436_059,509_048,533_048,549_048,563_059,59_059,617_048,662_048,68_059,82_048,98_059,9_059;0.1311753702
CAGGTGCAGCTGGTGGAGTCTGGGGGAGGCGTGGTCCAGCCTGGGAGGTCCCTGAGACTCTCCTGTGCAGCCTCTGGATTCACCTTCAGTAAATATGCCATGCACTGGGTCCGCCAGGCTCCAGGCAAGGGGCTGGAGTGGGTGGCATTTGTAGCATTTGATGAAAGTGATAAATACTATGCGGACTCCGTGAAGGGCCGATTCACCATCTCCAGAGACAATTCCAAGAACACGCTGTCTCTGCAAATGAACAGCCTGAGAGCTGAGGACACGGCTGTGTATTACTGT
>8;192_059,236_048,277_048,289_048,305_059,307_059,320_048,331_048,334_048,436_059,509_048,533_048,549_048,563_059,59_059,617_048,662_048,68_059,82_048,98_059,9_059;0.0336409573
CAGGTGCAGCTGGTGGAGTCTGGGGGAGGCGTGGTCCAGCCTGGGAGGTCCCTGAGACTCTCCTGTGCAGCCTCTGGATTCACCTTCAGTAACTATGCCATGCACTGGGTCCGCCAGGCTCCAGGCAAGGGGCTGGAGTGGGTGGCAGTTATATCATATGATGGAAGTGATAAATACTATGCAGACTCCGTGAAGGGCCGATTCACCATCTCCAGAGACAATTCCAAGAACACGCTGTATCTGCAAATGAACAGCCTGAGAGCTGAGGACACGGCTGTGTATTACTGT
>7;0_038,100_048,101_048,103_119,108_119,110_048,113_048,114_059,121_059,124_119,12_048,134_038,136_048,143_048,150_048,158_048,165_048,175_119,178_059,180_048,185_119,188_048,191_048,192_059,196_038,207_119,210_048,221_119,222_059,226_048,228_119,233_048,236_048,237_119,241_119,242_048,243_119,245_048,246_048,249_048,250_048,252_048,257_059,261_059,263_048,269_048,277_048,289_048,295_048,296_048,301_059,305_059,307_059,30_048,310_038,311_048,315_048,320_048,323_119,324_038,331_048,334_048,335_048,336_059,348_048,34_048,357_048,369_048,374_048,377_048,393_048,3_048,406_119,410_048,411_038,412_048,414_059,417_048,418_059,421_119,42_048,430_048,434_059,436_059,43_119,441_038,445_048,458_119,463_048,465_059,468_048,469_048,472_119,479_048,47_038,481_048,484_038,487_038,489_048,505_048,507_048,509_048,516_048,518_038,519_048,524_048,525_048,533_048,548_048,549_048,551_048,553_048,558_048,560_059,562_119,563_059,565_048,566_048,567_119,56_059,570_048,572_048,575_119,579_048,581_038,584_038,589_119,58_119,599_048,59_059,5_048,605_119,608_119,610_038,616_119,617_048,61_048,625_048,632_038,635_048,644_048,646_048,64_048,652_038,656_059,658_119,662_048,666_059,673_059,677_119,678_048,68_059,6_119,77_048,78_048,82_048,83_119,87_048,88_048,96_048,98_059,99_048,9_059;0.0231051114
CAGGTGCAGCTGGTGGAGTCTGGGGGAGGCGTGGTCCAGCCTGGGAGGTCCCTGAGACTCTCCTGTGCAGCCTCTGGATTCACCTTCAGTAACTATGCCATGCACTGGGTCCGCCAGGCTCCAGGCAAGGGGCTGGAGTGGGTGGCAGTTATATCATATGATGGAAGTAATAAATACTATGCAGACTCCGTGAAGGGCCGATTCACCATCTCCAGAGACAATTCCAAGAACACGCTGTATCTGCAAATGAACAGCCTGAGAGCTGAGGACACGGCTGTGTATTACTGT
>11;654_048;0.220901713
CAGGTGCAGCTGGTGGAGTCTGGGGGAGGCGTGGTCCAGCCGGGGAGGTCCCTGAGACTCTCCTGTGCAGCCTCTGGATTCATCTTCAGCCCCTATGGCATACACTGGGTCCGCCAGGCCCCAGGCAAGGGGCTGGAGTGGGTGGCACTTATATCACATGATGGAAGTAAAAAATATTATGCAGACTCCGTGAAGGGCCGATTCACCATCTCCAGAGACAATTTCAAGGACACGCTGTATCTGCAAATGAACAGCCTGAGAGGTGTGGACACGGCTGTGTATTACTGT
>12;367_048;0.1451441049
CAGGTGCAGTTGGTGGAGTCTGGGGGAGGCGTGGTCCAGCCTGGGAGGTCCCTGAGACTCTCCTGTGCAGCCTCTGGATTCACCTTCAGTACCTATGCCATGCACTGGGTCCGTCAGGCTCCAGGCAAGGGGCTGGAGTGGGTGGCACTTATATCATATGATGGAACTGATAAATATTATGCAGACTCCGTGAAGGGCCGATTCACCATCTCCAGAGACAATTCCAAGAACACGGTGTATCTGCAAATGAACAGCCTGAGAGGTGTGGACACGGCTGTGTATTACTGT
>13;33_048;0.3168256711
CAGGTGCAGCTGGTGGAGTCGGGGGGAGGCGTGGTCCAGCCTGGGAGGTCCCTGAGACTGTCGTGTGCAGTCTCTGGATTCACCTTCAGTCAACATGCTATGCACTGGGTCCGCCAGGCTCCAGGCAAGGGGCTGGAGTGGGTGACACTTATTTCAAATGATGGAACTGAAAAATTTTACGCAGACTCCGTGAAGGGCCGATTCACCATCTCCAGAGACAATTCCAAGAACACGCTGTATCTGCAAATGAACAGTCTGAGTGTTGAGGACACGGCTGTGTATTACTGT
>15;439_048;0.1516195997
CAGGTGCAGCTGGTGGAGTCTGGGGGAGGCGTGGTCCAGCCTGGGAGGTCCCTGAGACTCTCCTGTGCAGCCTCTGGATTCACCTCCAGTACCTATGCCATGCACTGGGTCCGCCAGGCTCCAGGCAAGGGGCTGGAGTGGGTGGCACTTATATCATATGATGGAACTGATAAATATTATGCAGACTCCGTGAAGGGTCGATTCACCATCTCCAGAGACAATTCCAAGAACACGCTGTATCTGCAAATGAACAGTCTGAGAGTTGAGGACACGGCTGTGTATCACTGT
>17;398_048;0.2123007963
CAGGTGCAACTGGTGGAGTCTGGGGGAGGCGTGGTCCAGCCTGGGAGGTCCCTGAGACTCTCCTGTGCAGCCTCTGGATTCACCTTCAATACCTATGGCATTCACTGGGTCCGCCAGGCTCCAGGCAAGGGGCTGGAGTGGGTGGCACTTATATCATATGATGGAACTGATAAATATTATGCAGACTCCGTGAAGGGTCGCTTCACCATCTCCAGAGACAATTCCAAGAACACGCTGTATCTGCAAATGAACAGCCTGAGAGTTGAGGACACGGCTATTTATCACTGT
>18;620_048;0.1886556775
CAAGTGCAGCTGGTGGAGTCTGGGGGAGGCGTGGTCCAGCCTGGGAGGTCCCTGAGACTCTCCTGTGCAGCCTCTGGATTCACCTTCAGTACCTATGCCATGCACTGGGTCCGCCAGGCTCCAGGCAAGGGGCTGGAGTGGGTGGCACTTATATCATATGATGGAACTGATAAATATTATGCAGACTCCGTGAAGGGTCGATTCATCATCTCCAGAGACAATTCCAGGAGCACGCTGTATCTGCAAATGAACAGCCTGAGACTTGAGGACACGGCTGTGTATCACTGT
>18;163_059;0.2636325033
CAGGTGCAGCTGGTGGAATCTGGGGGAGGCGTGGTCCAGCCAGGGAGGTCCCTGAGACTCTCCTGTGCAGCCTCTGGATTCACCTTCAATACCTATGCCATGCACTGGGTCCGCCAGGCTCCAGGCAAGGGGCTGGAGTGGGTGGCACTTATATCATATGATGGAACTGAGAAATATTATGCAGACTCCGTGAAGGGTCGATTCACCATCTCCAGAGACAATTCCAGGAACACGCTGTATCTGCAAATGAACAGCCTGAGACTTGAGGACGCGGCTTTATATCAGTGC
>17;163_059,620_048;0.1517478183
CAGGTGCAGCTGGTGGAGTCTGGGGGAGGCGTGGTCCAGCCTGGGAGGTCCCTGAGACTCTCCTGTGCAGCCTCTGGATTCACCTTCAGTACCTATGCCATGCACTGGGTCCGCCAGGCTCCAGGCAAGGGGCTGGAGTGGGTGGCACTTATATCATATGATGGAACTGATAAATATTATGCAGACTCCGTGAAGGGTCGATTCACCATCTCCAGAGACAATTCCAGGAACACGCTGTATCTGCAAATGAACAGCCTGAGACTTGAGGACACGGCTGTGTATCACTGT
>16;163_059,398_048,620_048;0.1275175932
CAGGTGCAGCTGGTGGAGTCTGGGGGAGGCGTGGTCCAGCCTGGGAGGTCCCTGAGACTCTCCTGTGCAGCCTCTGGATTCACCTTCAGTACCTATGCCATGCACTGGGTCCGCCAGGCTCCAGGCAAGGGGCTGGAGTGGGTGGCACTTATATCATATGATGGAACTGATAAATATTATGCAGACTCCGTGAAGGGTCGATTCACCATCTCCAGAGACAATTCCAAGAACACGCTGTATCTGCAAATGAACAGCCTGAGAGTTGAGGACACGGCTGTGTATCACTGT
>16;497_119;0.2129523356
CAGTTCCAGCTGGTGGAGTCTGGGGGAGGCGTGGTCCAGCCTGGGAGGTCCCTGAGACTTTCCTGTGCAGCGTCTGGATTCACCTTCAGTAGCTATCCTATGCACTGGGTCCGCCAGGCTCCAGGCAAGGGGCTGGAGTGGGTGGCACTTATATCATATGATGGAACTGATAAATATTATGCAGACTCCGTGAAGGGTCGATTCACCATCTCCAGAGACAATTCCAAGAACACGCTGTATCTGCAAATGAACAGCCTGAGAGTTGAGGACACGGCTGTGTATCACTGT
>15;163_059,398_048,497_119,620_048;0.1275167459
CAGGTGCAGCTGGTGGAGTCTGGGGGAGGCGTGGTCCAGCCTGGGAGGTCCCTGAGACTCTCCTGTGCAGCCTCTGGATTCACCTTCAGTACCTATGCCATGCACTGGGTCCGCCAGGCTCCAGGCAAGGGGCTGGAGTGGGTGGCACTTATATCATATGATGGAACTGATAAATATTATGCAGACTCCGTGAAGGGTCGATTCACCATCTCCAGAGACAATTCCAAGAACACGCTGTATCTGCAAATGAACAGCCTGAGAGTTGAGGACACGGCTGTGTATCACTGT
>14;163_059,398_048,439_048,497_119,620_048;0.1275158986
CAGGTGCAGCTGGTGGAGTCTGGGGGAGGCGTGGTCCAGCCTGGGAGGTCCCTGAGACTCTCCTGTGCAGCCTCTGGATTCACCTTCAGTACCTATGCCATGCACTGGGTCCGCCAGGCTCCAGGCAAGGGGCTGGAGTGGGTGGCACTTATATCATATGATGGAACTGATAAATATTATGCAGACTCCGTGAAGGGTCGATTCACCATCTCCAGAGACAATTCCAAGAACACGCTGTATCTGCAAATGAACAGCCTGAGAGTTGAGGACACGGCTGTGTATCACTGT
>14;432_048;0.1514687853
CAGGTGCAGTTGGTGGAGTCTGGGGGAGGCGTGGTCCAGCCTGGGAGGTCCCTGAGACTCTCCTGTGCAGCCTCTGGATTCACCTTCAGTACCTATGCCATGCACTGGGTCCGTCAGGCTCCAGGCAAGGGGCTGGAGTGGGTGGCACTTATATCATATGATGGAACTGATAAATATTATGCAGACTCCGTGAAGGGTCGATTCACCATCTCCAGAGACAATTCCAAGAACACGCTGTATCTGCAAATGAACAGCCTGAGAGTTGAGGACACGGCTGTGTATCACTGT
>13;163_059,398_048,432_048,439_048,497_119,620_048;0.1275150513
CAGGTGCAGCTGGTGGAGTCTGGGGGAGGCGTGGTCCAGCCTGGGAGGTCCCTGAGACTCTCCTGTGCAGCCTCTGGATTCACCTTCAGTACCTATGCCATGCACTGGGTCCGCCAGGCTCCAGGCAAGGGGCTGGAGTGGGTGGCACTTATATCATATGATGGAACTGATAAATATTATGCAGACTCCGTGAAGGGTCGATTCACCATCTCCAGAGACAATTCCAAGAACACGCTGTATCTGCAAATGAACAGCCTGAGAGTTGAGGACACGGCTGTGTATCACTGT
>12;163_059,33_048,398_048,432_048,439_048,497_119,620_048;0.1032760623
CAGGTGCAGCTGGTGGAGTCTGGGGGAGGCGTGGTCCAGCCTGGGAGGTCCCTGAGACTCTCCTGTGCAGCCTCTGGATTCACCTTCAGTACCTATGCCATGCACTGGGTCCGCCAGGCTCCAGGCAAGGGGCTGGAGTGGGTGGCACTTATATCATATGATGGAACTGATAAATATTATGCAGACTCCGTGAAGGGCCGATTCACCATCTCCAGAGACAATTCCAAGAACACGCTGTATCTGCAAATGAACAGCCTGAGAGTTGAGGACACGGCTGTGTATTACTGT
>11;163_059,33_048,367_048,398_048,432_048,439_048,497_119,620_048;0.0937625652
CAGGTGCAGCTGGTGGAGTCTGGGGGAGGCGTGGTCCAGCCTGGGAGGTCCCTGAGACTCTCCTGTGCAGCCTCTGGATTCACCTTCAGTACCTATGCCATGCACTGGGTCCGCCAGGCTCCAGGCAAGGGGCTGGAGTGGGTGGCACTTATATCATATGATGGAACTGATAAATATTATGCAGACTCCGTGAAGGGCCGATTCACCATCTCCAGAGACAATTCCAAGAACACGCTGTATCTGCAAATGAACAGCCTGAGAGGTGAGGACACGGCTGTGTATTACTGT
>10;163_059,33_048,367_048,398_048,432_048,439_048,497_119,620_048,654_048;0.0668399126
CAGGTGCAGCTGGTGGAGTCTGGGGGAGGCGTGGTCCAGCCTGGGAGGTCCCTGAGACTCTCCTGTGCAGCCTCTGGATTCACCTTCAGTACCTATGCCATGCACTGGGTCCGCCAGGCTCCAGGCAAGGGGCTGGAGTGGGTGGCACTTATATCATATGATGGAAGTAATAAATATTATGCAGACTCCGTGAAGGGCCGATTCACCATCTCCAGAGACAATTCCAAGAACACGCTGTATCTGCAAATGAACAGCCTGAGAGGTGAGGACACGGCTGTGTATTACTGT
>10;72_038;0.1422002755
CAGGTGCAGCTGGTGGAGTCTGGGGGAGGCGTGGTCCAGCCTGGGAGGTCCCTGAGACTCTCCTGTGCAGCCTCTCGATTCACCTTCAAAACCTATACTATGCACTGGGTCCGCCAGGCTCCAGGCAAGGGGCTGGAGTGGGTGGCACTTATATCATATGATGGAAGTAATAAATACTATGCAGACTCCGTGAAGGGCCGACTCACCATCTCCAGAGACAATTCCAAGAACACGTTGTATTTGCAAATGAACAGCCTGAGAGCTGAGGACACGGCTGTGTATTACTGT
>9;163_059,33_048,367_048,398_048,432_048,439_048,497_119,620_048,654_048,72_038;0.0464839218
CAGGTGCAGCTGGTGGAGTCTGGGGGAGGCGTGGTCCAGCCTGGGAGGTCCCTGAGACTCTCCTGTGCAGCCTCTGGATTCACCTTCAGTACCTATGCCATGCACTGGGTCCGCCAGGCTCCAGGCAAGGGGCTGGAGTGGGTGGCACTTATATCATATGATGGAAGTAATAAATACTATGCAGACTCCGTGAAGGGCCGATTCACCATCTCCAGAGACAATTCCAAGAACACGCTGTATCTGCAAATGAACAGCCTGAGAGCTGAGGACACGGCTGTGTATTACTGT
>10;517_038;0.1172257942
CAGGTGCAGCTGGTGGAGTCTGGGGGAGGCGTGGTCCAGCCTGGGAGGTCCCTGAGACTCTCCTGTGCAGCCTCTGGATTCACCTTCAGTAGGAATGCCATGCACTGGGTCCGCCAGGCTCCAGGCAAGGGGCTGGAGTGGGTGGCACTTATATCATATGATGGAAGTAATAAATACTATGTAGACTCCGTGAAGGGCCGATTCACCATCTCCAGAGACAATTCCAAGAACACGCTGTATTTGCAAATGAACAGCCTGAGAGCTGACGACACGGCTGTGTATTACTGT
>13;153_048;0.2021344847
GAGGTGCAGCTGGTGGAGTCTGGGGGAGGCGTGGTCCAGCCTGGGAGGTCCCTGAGACTCTCCTGTGCAGCCTCTGGATTCACCTTCAGTAGCTATGCCATGCACTGGGTCCGCCAGGCTCCAGGCAAGGGGCTGGAATGGGTGGCACATATACGATATGATGGAAGTAATAAATACTATATAGACTCCGTGCAGGGCCGATTCACCATCTCCAGAGACAATCCCAAGAACACGCTCTATCTGCAAATGAACAGCCTGAGAACTGAAGACACGGCTGTGTATTACTGT
>14;342_059;0.1170666444
CAGGTGCAGCTGGTGGAGTCTGGGGGAGGCGTGGTCCAGCCTGGGAGGTCCCTGAGACTCTCCTGTGCAGCCTCTGGATTCACCTTCAGTACCTATGCCATGCACTGGGTCCGCCAGGCTCCAGGCAGGGGGCTGGAGTGGGTGGCACTTATATCATATGATGGAAGTAATAAATACTATGTAGACTCCGTGAAGGGCCGATTCACCATCTCCAGAGACAATTCCAAGAATACGCTCTATCTGCAAATGAACAGCCTGACAGCTGAGGACACGGCTGTGTATTATTGT
>16;650_048;0.1283364548
CAGGTGCAGCTGGTGGAGTCTGGGGGAGGCGTGGTCCAGCCTGGGAGGTCCCTGAGACTCTCCTGTGCAGCCTCTGGATTCACCTTCAGTACCTACGCCATGCACTGGGTCCGCCAGGCTCCAGGCAAGGGGCTGGAGTGGGTGGCACTTATATCATATGATGGAACTAATAAATACTATGTAGACTCCGTGAAGGGCCGATTCACCATCTCCAGAGACAATTCCAAGAACACGCTCTATCTGCAAATGAACAGCCTGACAGCTGAGGACACGGCTGTTTATTATTGT
>16;370_059;0.1521268228
CAGGTGCAGCTGGTGGAGTCTGGGGGAGGCGTGGTCCAGCCTGGGAGGTCCCTGAGACTCTCCTGTGCAGCCTCTGGATTCACCTTCAGTACCTATGCCATGCACTGGGTCCGCCAGGCTCCAGGCAAGGGGCTGGAGTGGGTGGCACTTATATCATATGATGCAACTAATAAATATTATGTAGACTCCGTGAAGGGCCGATTCACCATCTCCAGAGACAATTCCAAGAACACGCTCTATCTGCAAATGAGCAGCCTGACAGCTGAGGACACGGCTGTTTATTATTGT
>15;370_059,650_048;0.1170349672
CAGGTGCAGCTGGTGGAGTCTGGGGGAGGCGTGGTCCAGCCTGGGAGGTCCCTGAGACTCTCCTGTGCAGCCTCTGGATTCACCTTCAGTACCTATGCCATGCACTGGGTCCGCCAGGCTCCAGGCAAGGGGCTGGAGTGGGTGGCACTTATATCATATGATGGAACTAATAAATACTATGTAGACTCCGTGAAGGGCCGATTCACCATCTCCAGAGACAATTCCAAGAACACGCTCTATCTGCAAATGAACAGCCTGACAGCTGAGGACACGGCTGTTTATTATTGT
>17;539_059;0.2134976235
CAGGTGCAGCTGGTGGAGTCTGGGGGAGGCGTGGTCCAGCCTGGGAGGTCCCTGAGACTCTCCTGTGCAGCCTCTGGATTCACCTTCAGTACCTATGCCATGCACTGGGTCCGCCAGGCTCCAGGCAAGGGGCTGGAGTGGGTGGCACTAATTTCATATGATGGAACTAATAAGTACTATGTGGACTCCGCGAAGGGCCGATTCACCATCTCCAGAGACAATTCCAAGAACACACTCTATCTGCAAATGAACAGCCTGACACCTGAGGACACGGCTGTGTTCTATTGT
>17;138_059;0.2501319771
CAGGTGCGGCTGGTGGAGTCTGGGGGAGGCGTGGTCCAGCCTGGGAGGTCCCTGAGACTCTCCTGTGCAGCCTCTGGATTCACCTTCAATTCCTATCCAATGCACTGGGTCCGCCAGGCTCCAGGCAAGGGGCTCGACTGGGTGGCACTTATATCATATGATGGGACTAATAAATTCTATGTAGACTCCGTGAAGGGCCGGTTCACCATCTCCAGAGACAATTCCAAGAACACGCTCTATCTGCAAATGAACAGCCTGACAGCTGAGGACACGGCTATGTACTATTGT
>16;138_059,539_059;0.1141386607
CAGGTGCAGCTGGTGGAGTCTGGGGGAGGCGTGGTCCAGCCTGGGAGGTCCCTGAGACTCTCCTGTGCAGCCTCTGGATTCACCTTCAGTACCTATGCCATGCACTGGGTCCGCCAGGCTCCAGGCAAGGGGCTGGAGTGGGTGGCACTTATATCATATGATGGAACTAATAAATACTATGTAGACTCCGTGAAGGGCCGATTCACCATCTCCAGAGACAATTCCAAGAACACGCTCTATCTGCAAATGAACAGCCTGACAGCTGAGGACACGGCTGTGTACTATTGT
>16;594_048;0.1760392568
CAGGTGCAGCTGGTGGAGTCTGGGGGAGGCGTGGTCCAGCCTGGGAGGTCCCTGAGACTCTCATGTGCAGCCTCTGGATTCACCTTCAGTGTCTATGCTCTGCACTGGGTCCGCCAGACTCCAGGCAAGGGGCTGGAGTGGGTGGCACTTATATCATATGATGGAACTAATAAATACTATGTAGACTCCGTGAAGGGCCGATTCACCATCTCCAGAGACAATTCCAAGAACACGCTCTATCTGCAAATGAACAGCCTGACAGCTGAGGACACGGCTGTGTATTATTGT
>15;138_059,539_059,594_048;0.105155278
CAGGTGCAGCTGGTGGAGTCTGGGGGAGGCGTGGTCCAGCCTGGGAGGTCCCTGAGACTCTCCTGTGCAGCCTCTGGATTCACCTTCAGTACCTATGCCATGCACTGGGTCCGCCAGGCTCCAGGCAAGGGGCTGGAGTGGGTGGCACTTATATCATATGATGGAACTAATAAATACTATGTAGACTCCGTGAAGGGCCGATTCACCATCTCCAGAGACAATTCCAAGAACACGCTCTATCTGCAAATGAACAGCCTGACAGCTGAGGACACGGCTGTGTATTATTGT
>14;138_059,370_059,539_059,594_048,650_048;0.1051544307
CAGGTGCAGCTGGTGGAGTCTGGGGGAGGCGTGGTCCAGCCTGGGAGGTCCCTGAGACTCTCCTGTGCAGCCTCTGGATTCACCTTCAGTACCTATGCCATGCACTGGGTCCGCCAGGCTCCAGGCAAGGGGCTGGAGTGGGTGGCACTTATATCATATGATGGAACTAATAAATACTATGTAGACTCCGTGAAGGGCCGATTCACCATCTCCAGAGACAATTCCAAGAACACGCTCTATCTGCAAATGAACAGCCTGACAGCTGAGGACACGGCTGTGTATTATTGT
>13;138_059,342_059,370_059,539_059,594_048,650_048;0.0933972665
CAGGTGCAGCTGGTGGAGTCTGGGGGAGGCGTGGTCCAGCCTGGGAGGTCCCTGAGACTCTCCTGTGCAGCCTCTGGATTCACCTTCAGTACCTATGCCATGCACTGGGTCCGCCAGGCTCCAGGCAAGGGGCTGGAGTGGGTGGCACTTATATCATATGATGGAAGTAATAAATACTATGTAGACTCCGTGAAGGGCCGATTCACCATCTCCAGAGACAATTCCAAGAACACGCTCTATCTGCAAATGAACAGCCTGACAGCTGAGGACACGGCTGTGTATTATTGT
>12;138_059,153_048,342_059,370_059,539_059,594_048,650_048;0.0698160987
CAGGTGCAGCTGGTGGAGTCTGGGGGAGGCGTGGTCCAGCCTGGGAGGTCCCTGAGACTCTCCTGTGCAGCCTCTGGATTCACCTTCAGTACCTATGCCATGCACTGGGTCCGCCAGGCTCCAGGCAAGGGGCTGGAGTGGGTGGCACTTATATCATATGATGGAAGTAATAAATACTATGTAGACTCCGTGAAGGGCCGATTCACCATCTCCAGAGACAATTCCAAGAACACGCTCTATCTGCAAATGAACAGCCTGAGAGCTGAGGACACGGCTGTGTATTACTGT
>13;232_119;0.201044855
CAGGTGCAGCTGGTGGAGTCTGGGGGAGGCGTGGTCCAGCCTGGGAGGTCCCTGAGACTCTCCTGTGCAGCCTCCGGATTCAGCTTCAATACCTATGCCATGCACTGGGTCCGCCAGGCTCCAGGCAAGGGGCTGGAATGGATGGCACTTATATCATATGAAGGAAGTGACAAATACTATGTAGACTCCGTGAAGGGCCGATTCACCATCTCCCGAGACAATTCCAAGAGCACGCTGTATCTGCAAATGAACAGCCTGAGTGCTGAGGACACGGCTGTGTATTTCTGT
>13;24_048;0.1282500472
CAGGTGCAACTGGTGGAGTCTGGGGGAGGCGTGGTCCAGCCTGGGAGGTCCCTGAGACTCTCCTGTGCAGCCTCTGGATTCAGCTTCAATACCTATGCCATGCACTGGGTCCGCCAGGCTCCAGGCAAGGGGCTGGAATGGATGGCACTTATATCATATGATGGAAGTAATAAATACTATGTAGACTCCGTGAAGGGCCGATTCACCATCTCCAGAGACAATTCCAAGAACACGCTGTATCTGCAAATGAACAGCCTGAGAGCTGAGGACACGGCTGTGTATTATTGT
>12;232_119,24_048;0.101097747
CAGGTGCAGCTGGTGGAGTCTGGGGGAGGCGTGGTCCAGCCTGGGAGGTCCCTGAGACTCTCCTGTGCAGCCTCTGGATTCAGCTTCAATACCTATGCCATGCACTGGGTCCGCCAGGCTCCAGGCAAGGGGCTGGAATGGATGGCACTTATATCATATGATGGAAGTAATAAATACTATGTAGACTCCGTGAAGGGCCGATTCACCATCTCCAGAGACAATTCCAAGAACACGCTGTATCTGCAAATGAACAGCCTGAGAGCTGAGGACACGGCTGTGTATTACTGT
>11;138_059,153_048,232_119,24_048,342_059,370_059,539_059,594_048,650_048;0.0581719215
CAGGTGCAGCTGGTGGAGTCTGGGGGAGGCGTGGTCCAGCCTGGGAGGTCCCTGAGACTCTCCTGTGCAGCCTCTGGATTCACCTTCAGTACCTATGCCATGCACTGGGTCCGCCAGGCTCCAGGCAAGGGGCTGGAGTGGGTGGCACTTATATCATATGATGGAAGTAATAAATACTATGTAGACTCCGTGAAGGGCCGATTCACCATCTCCAGAGACAATTCCAAGAACACGCTGTATCTGCAAATGAACAGCCTGAGAGCTGAGGACACGGCTGTGTATTACTGT
>12;94_048;0.1398194411
CAGGTGCAACTGGTGGAGTCTGGGGGAGGCGTGGTCCAGCCTGGGAGGTCCCTGCGACTCTCCTGTGCAGCCTCTGGATTCACCTTTAGTACCTGTGCTATGCACTGGGTCCGCCAGGCTCCAGGCAAGGGGCTGGAGTGGGTGGCAGTTATATCATATGATGGAAGTAATAAATACTATGTAGACTCCGTGAAGGGCCGATTCACCATCTCCAGAGACAATTCCAAGAACACGCTGTATCTGCAAATGAACAGCCTGAGAGCTGAGGACACGGCTGTCTATTACTGT
>12;282_048;0.1772574341
CAGGTGCAGCTGGTGGAGTCTGGGGGAGGCGTGGTCCAGCCTGGGAGGTCCCTGAGACTCTCCTGTGCAACCTCTGGATTCACCTTCAGTACCTATTCTATGCACTGGGTCCGCCAGGCTCCAGGCAAGGGGCTGGAGTGGGTGGCAGTTATATCATATGATGGAAGTAATGAGTACTATGTAGACTCCGTGAAGGGCCGATTCACCATCTCCAGAGACAATTCCAAGAACACACTGTATCTGCAAATGAACAGCCTGAGAGTTGAGGACACGGCTCTGTATTATTGT
>11;282_048,94_048;0.0814953168
CAGGTGCAGCTGGTGGAGTCTGGGGGAGGCGTGGTCCAGCCTGGGAGGTCCCTGAGACTCTCCTGTGCAGCCTCTGGATTCACCTTCAGTACCTATGCTATGCACTGGGTCCGCCAGGCTCCAGGCAAGGGGCTGGAGTGGGTGGCAGTTATATCATATGATGGAAGTAATAAATACTATGTAGACTCCGTGAAGGGCCGATTCACCATCTCCAGAGACAATTCCAAGAACACGCTGTATCTGCAAATGAACAGCCTGAGAGCTGAGGACACGGCTGTGTATTACTGT
>10;138_059,153_048,232_119,24_048,282_048,342_059,370_059,539_059,594_048,650_048,94_048;0.0581710742
CAGGTGCAGCTGGTGGAGTCTGGGGGAGGCGTGGTCCAGCCTGGGAGGTCCCTGAGACTCTCCTGTGCAGCCTCTGGATTCACCTTCAGTACCTATGCCATGCACTGGGTCCGCCAGGCTCCAGGCAAGGGGCTGGAGTGGGTGGCACTTATATCATATGATGGAAGTAATAAATACTATGTAGACTCCGTGAAGGGCCGATTCACCATCTCCAGAGACAATTCCAAGAACACGCTGTATCTGCAAATGAACAGCCTGAGAGCTGAGGACACGGCTGTGTATTACTGT
>9;138_059,153_048,232_119,24_048,282_048,342_059,370_059,517_038,539_059,594_048,650_048,94_048;0.0581702269
CAGGTGCAGCTGGTGGAGTCTGGGGGAGGCGTGGTCCAGCCTGGGAGGTCCCTGAGACTCTCCTGTGCAGCCTCTGGATTCACCTTCAGTACCTATGCCATGCACTGGGTCCGCCAGGCTCCAGGCAAGGGGCTGGAGTGGGTGGCACTTATATCATATGATGGAAGTAATAAATACTATGTAGACTCCGTGAAGGGCCGATTCACCATCTCCAGAGACAATTCCAAGAACACGCTGTATCTGCAAATGAACAGCCTGAGAGCTGAGGACACGGCTGTGTATTACTGT
>8;138_059,153_048,163_059,232_119,24_048,282_048,33_048,342_059,367_048,370_059,398_048,432_048,439_048,497_119,517_038,539_059,594_048,620_048,650_048,654_048,72_038,94_048;0.0464830745
CAGGTGCAGCTGGTGGAGTCTGGGGGAGGCGTGGTCCAGCCTGGGAGGTCCCTGAGACTCTCCTGTGCAGCCTCTGGATTCACCTTCAGTACCTATGCCATGCACTGGGTCCGCCAGGCTCCAGGCAAGGGGCTGGAGTGGGTGGCACTTATATCATATGATGGAAGTAATAAATACTATGCAGACTCCGTGAAGGGCCGATTCACCATCTCCAGAGACAATTCCAAGAACACGCTGTATCTGCAAATGAACAGCCTGAGAGCTGAGGACACGGCTGTGTATTACTGT
>8;461_038;0.069213079
CAGGTGCAGCTGGTGGAGTCTGGGGGAGGCGTGGTCCAGCCTGGGAGGTCCCTGAGACTCTCCTGTGCAGCCTCTGGAATCACCTTCAGTAGCTATGCCATACACTGGGTCCGCCAGGCTCCAGGCAAGGGGCTGGAATGGGTGGCAGTTATATCATATGATGGAAGTAATAAATACTATGCAGACTCCGTGAAGGGCCGATTCACCATCTCCAGAGACAATTCCAAGAACACGCTGTATCTGCAAATGAACAGCCTGAGAGCTGAGGACACGGCTGTGTATTACTGT
>7;138_059,153_048,163_059,232_119,24_048,282_048,33_048,342_059,367_048,370_059,398_048,432_048,439_048,461_038,497_119,517_038,539_059,594_048,620_048,650_048,654_048,72_038,94_048;0.023106076
CAGGTGCAGCTGGTGGAGTCTGGGGGAGGCGTGGTCCAGCCTGGGAGGTCCCTGAGACTCTCCTGTGCAGCCTCTGGATTCACCTTCAGTAACTATGCCATGCACTGGGTCCGCCAGGCTCCAGGCAAGGGGCTGGAGTGGGTGGCAGTTATATCATATGATGGAAGTAATAAATACTATGCAGACTCCGTGAAGGGCCGATTCACCATCTCCAGAGACAATTCCAAGAACACGCTGTATCTGCAAATGAACAGCCTGAGAGCTGAGGACACGGCTGTGTATTACTGT
>6;0_038,100_048,101_048,103_119,108_119,110_048,113_048,114_059,121_059,124_119,12_048,134_038,136_048,138_059,143_048,150_048,153_048,158_048,163_059,165_048,175_119,178_059,180_048,185_119,188_048,191_048,192_059,196_038,207_119,210_048,221_119,222_059,226_048,228_119,232_119,233_048,236_048,237_119,241_119,242_048,243_119,245_048,246_048,249_048,24_048,250_048,252_048,257_059,261_059,263_048,269_048,277_048,282_048,289_048,295_048,296_048,301_059,305_059,307_059,30_048,310_038,311_048,315_048,320_048,323_119,324_038,331_048,334_048,335_048,336_059,33_048,342_059,348_048,34_048,357_048,367_048,369_048,370_059,374_048,377_048,393_048,398_048,3_048,406_119,410_048,411_038,412_048,414_059,417_048,418_059,421_119,42_048,430_048,432_048,434_059,436_059,439_048,43_119,441_038,445_048,458_119,461_038,463_048,465_059,468_048,469_048,472_119,479_048,47_038,481_048,484_038,487_038,489_048,497_119,505_048,507_048,509_048,516_048,517_038,518_038,519_048,524_048,525_048,533_048,539_059,548_048,549_048,551_048,553_048,558_048,560_059,562_119,563_059,565_048,566_048,567_119,56_059,570_048,572_048,575_119,579_048,581_038,584_038,589_119,58_119,594_048,599_048,59_059,5_048,605_119,608_119,610_038,616_119,617_048,61_048,620_048,625_048,632_038,635_048,644_048,646_048,64_048,650_048,652_038,654_048,656_059,658_119,662_048,666_059,673_059,677_119,678_048,68_059,6_119,72_038,77_048,78_048,82_048,83_119,87_048,88_048,94_048,96_048,98_059,99_048,9_059;0.0231045053
CAGGTGCAGCTGGTGGAGTCTGGGGGAGGCGTGGTCCAGCCTGGGAGGTCCCTGAGACTCTCCTGTGCAGCCTCTGGATTCACCTTCAGTAACTATGCCATGCACTGGGTCCGCCAGGCTCCAGGCAAGGGGCTGGAGTGGGTGGCAGTTATATCATATGATGGAAGTAATAAATACTATGCAGACTCCGTGAAGGGCCGATTCACCATCTCCAGAGACAATTCCAAGAACACGCTGTATCTGCAAATGAACAGCCTGAGAGCTGAGGACACGGCTGTGTATTACTGT
>8;522_048;0.093850952
CAGGTGCAGCTTGTGGAGTCTGGGGGAGGCGTGGTCCAGCCTGGGAGGTCCCTGAGACTCTCCTGTGCAGCCTCTGGATTCACCTTCAGTAACTATGGCATGCACTGGGTCCGCCAGACTCCAGGCAAGGGGCTGGAGTGGGTGGCAGTTATATCATATGATGGAAGTAATAAATTCTACGCAGACTCCGTGAAGGGTCGATTCACCATCTCCAGAGACAATTCCAAGAACACGCTGTATCTGCAAATGAACAGCCTGAGAGTTGAGGACACGGCTGTGTATCACTGT
>9;65_048;0.0938013588
CAGGTGCAGCTGGTGGAGTCTGGGGGAGGCGTGGTCCAGCCTGGGAGGTCCCTGAGACTCTCCTGTGCAGCCTCTGGATTCACCTTCAGTAACTATGGCATGCACTGGGTCCGCCAGACTCCAGGCAAGGGGCTGGAGTGGGTGGCAGTTATATCATATGATGGAAGTAATAAATTCTACGCAGACTCCGTGAAGGGCCGATTCACCATCTCCAGAGACAATTCCAAGAACACGCTGTATCTGCAAATGAGCAGCCTGCGAGCTGACGACACGGCTGTCTATTACTGT
>9;137_048;0.279343896
CAGGTACAACTGGTGCAGTCGGGGGGAAGCGTGGTCCAGCCCGGGAAGTCCCTGAGACTCTCATGTGCAGCCTCTGGATTCACCTTCAGTAGTTTTGGCATGCACTGGGTCCGCCAGACTCCAGGCAAGGGGCTGGAGTGGGTGGCCGTTATATCATATGATGGAAGTGAAAAATCCTACGCAGACTCCGTGAAGGGCCGATTCACCATCTCCAGAGACAATTCCAAGAACACGCTCTATCTGCAAATGAACAGTCTAAGAGCTGAGGACACGGCTGTCTATTACTGT
>8;137_048,65_048;0.0575067082
CAGGTGCAGCTGGTGGAGTCTGGGGGAGGCGTGGTCCAGCCTGGGAGGTCCCTGAGACTCTCCTGTGCAGCCTCTGGATTCACCTTCAGTAACTATGGCATGCACTGGGTCCGCCAGACTCCAGGCAAGGGGCTGGAGTGGGTGGCAGTTATATCATATGATGGAAGTAATAAATTCTACGCAGACTCCGTGAAGGGCCGATTCACCATCTCCAGAGACAATTCCAAGAACACGCTGTATCTGCAAATGAACAGCCTGAGAGCTGAGGACACGGCTGTCTATTACTGT
>7;137_048,522_048,65_048;0.0465085354
CAGGTGCAGCTGGTGGAGTCTGGGGGAGGCGTGGTCCAGCCTGGGAGGTCCCTGAGACTCTCCTGTGCAGCCTCTGGATTCACCTTCAGTAACTATGGCATGCACTGGGTCCGCCAGACTCCAGGCAAGGGGCTGGAGTGGGTGGCAGTTATATCATATGATGGAAGTAATAAATTCTACGCAGACTCCGTGAAGGGCCGATTCACCATCTCCAGAGACAATTCCAAGAACACGCTGTATCTGCAAATGAACAGCCTGAGAGCTGAGGACACGGCTGTGTATTACTGT
>8;476_048;0.1718853265
CAGGTGCAGCTGGTGGAGTCTGGGGGAGGCGTGGTCCAGCCTGGGAGGTCCCTGAGACTCTCCTGTGCAGCCTCTGGATTCACCTTCAGTACCTCTGGCATGCACTGGGTCCGCCAGGCTCCAGGCAAGGGGCTGGAGTGGGTGGCTTTTATATCATCTGATAGAAGTAATAAGTTCTATGCAGACTCCGTGAAGGGCCGATTCTCCATCTCCAGAGACAATTCCAAGTACACGCTGTATCTGCAAATGAACAGCCTGAGAGCTGACGACACGGCTGTATATTTCTGT
>8;46_048;0.1321312597
CAGGTGCAGCTGGTGGAGTCTGGGGGAGGCGTGGTCCAGCCTGGGAGGTCACTGAGACTCTCCTGTTCAGCCTCTGGATTCACCTTCAGTAATTATGGCATGCACTGGGTCCGCCAGGCTCCAGGCAAGGGGCTGGAGTGGGTGGCAGTTATATCATTTGATGGAAGTAATAAAGTCTATGCAGACTCCGTGAAGGGCCGATTCACCATCTCCAGAGACAATTCCAAGAACACGTTGTATTTGGAAATGAACAGCCTGAGAGCTGAGGACACGGCTGAGTATTACTGT
>7;46_048,476_048;0.023247223
CAGGTGCAGCTGGTGGAGTCTGGGGGAGGCGTGGTCCAGCCTGGGAGGTCCCTGAGACTCTCCTGTGCAGCCTCTGGATTCACCTTCAGTAACTATGGCATGCACTGGGTCCGCCAGGCTCCAGGCAAGGGGCTGGAGTGGGTGGCAGTTATATCATATGATGGAAGTAATAAATTCTATGCAGACTCCGTGAAGGGCCGATTCACCATCTCCAGAGACAATTCCAAGAACACGCTGTATCTGCAAATGAACAGCCTGAGAGCTGAGGACACGGCTGTGTATTACTGT
>6;137_048,46_048,476_048,522_048,65_048;0.0232466169
CAGGTGCAGCTGGTGGAGTCTGGGGGAGGCGTGGTCCAGCCTGGGAGGTCCCTGAGACTCTCCTGTGCAGCCTCTGGATTCACCTTCAGTAACTATGGCATGCACTGGGTCCGCCAGGCTCCAGGCAAGGGGCTGGAGTGGGTGGCAGTTATATCATATGATGGAAGTAATAAATTCTATGCAGACTCCGTGAAGGGCCGATTCACCATCTCCAGAGACAATTCCAAGAACACGCTGTATCTGCAAATGAACAGCCTGAGAGCTGAGGACACGGCTGTGTATTACTGT
>5;0_038,100_048,101_048,103_119,108_119,110_048,113_048,114_059,121_059,124_119,12_048,134_038,136_048,137_048,138_059,143_048,150_048,153_048,158_048,163_059,165_048,175_119,178_059,180_048,185_119,188_048,191_048,192_059,196_038,207_119,210_048,221_119,222_059,226_048,228_119,232_119,233_048,236_048,237_119,241_119,242_048,243_119,245_048,246_048,249_048,24_048,250_048,252_048,257_059,261_059,263_048,269_048,277_048,282_048,289_048,295_048,296_048,301_059,305_059,307_059,30_048,310_038,311_048,315_048,320_048,323_119,324_038,331_048,334_048,335_048,336_059,33_048,342_059,348_048,34_048,357_048,367_048,369_048,370_059,374_048,377_048,393_048,398_048,3_048,406_119,410_048,411_038,412_048,414_059,417_048,418_059,421_119,42_048,430_048,432_048,434_059,436_059,439_048,43_119,441_038,445_048,458_119,461_038,463_048,465_059,468_048,469_048,46_048,472_119,476_048,479_048,47_038,481_048,484_038,487_038,489_048,497_119,505_048,507_048,509_048,516_048,517_038,518_038,519_048,522_048,524_048,525_048,533_048,539_059,548_048,549_048,551_048,553_048,558_048,560_059,562_119,563_059,565_048,566_048,567_119,56_059,570_048,572_048,575_119,579_048,581_038,584_038,589_119,58_119,594_048,599_048,59_059,5_048,605_119,608_119,610_038,616_119,617_048,61_048,620_048,625_048,632_038,635_048,644_048,646_048,64_048,650_048,652_038,654_048,656_059,658_119,65_048,662_048,666_059,673_059,677_119,678_048,68_059,6_119,72_038,77_048,78_048,82_048,83_119,87_048,88_048,94_048,96_048,98_059,99_048,9_059;0.0115505123
CAGGTGCAGCTGGTGGAGTCTGGGGGAGGCGTGGTCCAGCCTGGGAGGTCCCTGAGACTCTCCTGTGCAGCCTCTGGATTCACCTTCAGTAACTATGGCATGCACTGGGTCCGCCAGGCTCCAGGCAAGGGGCTGGAGTGGGTGGCAGTTATATCATATGATGGAAGTAATAAATACTATGCAGACTCCGTGAAGGGCCGATTCACCATCTCCAGAGACAATTCCAAGAACACGCTGTATCTGCAAATGAACAGCCTGAGAGCTGAGGACACGGCTGTGTATTACTGT
>6;39_048;0.191803349
GAGGTGCAATTGGTGGAGTTTGGGGGAGGCTTGGTCCAGCCTGGGAGGTCCCTGAGACTCTCCTGTGCAGCCTCTGCATTCACCTTCAGTCACTATGGCATACACTGGGTCCGCCAGGCTCCAGGCAAGGGGCTGGAATGGGTGGCAGTTATATCACATGATGGAAGTACTAAAGACTATGCAGACTCCGTGAAGGGCCGATTCACCATATCCAGAGACAATTCCAAGAACACGATGTATCTGCAAATGAACAGCCTGAGAGCTGAGGACACGGCTGTCTATTACTGT
>9;45_048;0.192633152
GAGGTGCAGCTGGTGGAGTCTGGGGGAGGCTTGGTCCAGCCTGGGGGGTCCCTGAGACTCTCCTGTGAAGCCTCTGGATTCACCTTCAATAACTATGGCATGGTCTGGGTCCGCCAGGCTCCAGGCAAGGGGCTGGAGTGGGTGGCAATTATATCATATGATGGAACTGAAAAATACTATGTAGACTCCGTGAAGGGCCGATTCACCATCTCCAGAGACAATTCCAAGAACACGCTGTCTCTGCAAATGAACAGCCTGAGAGCTGAAGACACGGCTGTGTATTACTGT
>10;600_038;0.3052736116
GAATTGCGGCTGGTGGAGTCTGGGGGAAACTTGGTACAGCCTGGGGGGTCCCTGACACTCTCCTGCGTGGCCTCTGGATTCACTTTTGATTCCTATGGCATGAGCTGGGTCCGCCAGGCTCCAGGCAAGGGGCTGGAGTGGGTGGCACTTATATCATATGATGAAAATAAAAAATACTATGCAGACTCCGTGAAGGGCCGATTCACCATCTCCAGAGAGAATTCCAAGAACACGCTGTATCTGCAAATGAACAGCCTGAGAGCTGAGGACACGGCTGTGTATTACTGT
>10;356_038;0.1520895699
GAGGTGCAGCTGGTGGAGTCTGGGGGAGGCCTGGTCAAGCCTGGGGGGTCCCTGAGACTCTCCTGTGCAGCCTCTGGATTCACCTTCAGTAGCTATAGCATGAACTGGGTCCGCCGGGCTCCAGGCAAGGGGCTGGAGTGGGTGGCACTTATATCATATGATGAAAATAAAAAATACTATGCAGACTCCGTGAAGGGCCGATTCACCATCTCCAGAGAGAATTCCAAGAACACGCTGTATCTGCAAATGAACAGCCTGAGAGCTGAGGACACGGCTGTGTATTACTGT
>9;356_038,600_038;0.1062702879
GAGGTGCAGCTGGTGGAGTCTGGGGGAGGCTTGGTCCAGCCTGGGGGGTCCCTGAGACTCTCCTGTGCAGCCTCTGGATTCACCTTCAGTAGCTATGGCATGAACTGGGTCCGCCAGGCTCCAGGCAAGGGGCTGGAGTGGGTGGCACTTATATCATATGATGAAAATAAAAAATACTATGCAGACTCCGTGAAGGGCCGATTCACCATCTCCAGAGAGAATTCCAAGAACACGCTGTATCTGCAAATGAACAGCCTGAGAGCTGAGGACACGGCTGTGTATTACTGT
>8;356_038,45_048,600_038;0.064634923
GAGGTGCAGCTGGTGGAGTCTGGGGGAGGCTTGGTCCAGCCTGGGGGGTCCCTGAGACTCTCCTGTGCAGCCTCTGGATTCACCTTCAGTAGCTATGGCATGAACTGGGTCCGCCAGGCTCCAGGCAAGGGGCTGGAGTGGGTGGCAGTTATATCATATGATGGAAGTAAAAAATACTATGCAGACTCCGTGAAGGGCCGATTCACCATCTCCAGAGACAATTCCAAGAACACGCTGTATCTGCAAATGAACAGCCTGAGAGCTGAGGACACGGCTGTGTATTACTGT
>10;361_048;0.1990541927
GAGGTGCAGTTGGTGGAGTCTGGGGGAGGCTTGGTCCAGCCTGGGGAGTCCCTGAGACTCTCCTGTGCAGGCTCTGGATTCACCTTCAGTAGCTATTGGATGAGCTGGGTCCGCCAGGCTCCAGGCAAGGGGCTGGAATGGATGGCACTTATATCATATGATGGAAGTAATAAATACTATGTAGACTCCGTGAAGGGCCGATTCACCATCTCCAGAGACAATTCCAAGAACACGCTGTATCTGCAAATGAACAGCCTGAGAGCTGAGGACACGGCTGTGTATTATTGT
>11;184_119;0.394330763
GAACTGCAACTGGTAGAGTCGGGGGGAGGCTTGGTACAGCCTGGCTGGTCCCTGAGACTCTCCTGTGAAGCCTCTGGATTCCCATTCAGTGCCTTCTGGATGACCTGGGTCCGCCAGGCTCCAGGGAAGGGGCTGGGGTGGGTGGCATTTATACGCTATGATGGAAGTAATAAATACTATGCAGACTCCGTGAAGGGCCGATTCACCATCTCCAGAGACAATTCCATGACCACGCTGTATCTGCAAATGAACAGCCTGAGAGCTGAGGACGCGGCTGTGTATTACTGT
>14;44_119;0.2879505677
GAGGTGCAGCTGGTGGAGTCTGGGGGCGGCTTGGTACAGCCTGGCGGGTCCCTGAGACTCTCCTGTGCAGCCTCTGGATTCGCCTTTAGTAGCTATTGGATGACCTGGGTCCGCCAGGCTCCAGGGAAGGGGCTGGAGTGGGTGGCAGTTATATCATATGATGGAAGTAATAAATACTACGCAGATTCCGTGAGGGGCCGATTCACCATCTCCAGAGACAGTTCCAAGAACACGCTCTATCTGGAAATGAACAGCCTGCGACCTGAGGACACGGCTCTTTATTACTGT
>14;459_048;0.27624484
GAGGTGCAACTGGTGGAGTCTGGGGGAGGCTTGGTCCAGCCGGGGGGGTCCCTGAGACTCTCCTGTGTAGACTTTGGATTCAGGTTTAGTGAGTATTGGATGAGCTGGGTCCGCCAGGCTCCAGGGAAGGGGCTGGAGTGGGTGGCAGTTATATCATATGATGGAACTAATAAATACTATGCAGATTCCGTGAAGGGCCGATTCACCATCTCCAGAGACAATTCCAAGAACACGCTGTATCTGCAAATGAACAGCCTGCGAGCTGAGGACACGGCTCTGTATTACTGT
>13;44_119,459_048;0.1424616141
GAGGTGCAGCTGGTGGAGTCTGGGGGAGGCTTGGTCCAGCCTGGGGGGTCCCTGAGACTCTCCTGTGCAGCCTCTGGATTCACCTTTAGTAGCTATTGGATGAGCTGGGTCCGCCAGGCTCCAGGGAAGGGGCTGGAGTGGGTGGCAGTTATATCATATGATGGAAGTAATAAATACTATGCAGATTCCGTGAAGGGCCGATTCACCATCTCCAGAGACAATTCCAAGAACACGCTGTATCTGCAAATGAACAGCCTGCGAGCTGAGGACACGGCTCTGTATTACTGT
>13;168_038;0.1985231047
GAGGTGCAGCTGGTGGAGTCTGGGGGAGGCTTGGTCCGGCCTGGGGGGTCCCTGAGACTCTCCTGTGCAGCCTCTGGATTCAGCCTTGGTAGTTATTGGATGACGTGGGTCCGCCAGGCTCCAGGGAAGGGGCTGGAGTGGGTGGCAGTTATATCATATGATGGAAGTAATAAATACTATGCAGACTCCGTGAAGGGCCGATTCACCATCTCCAGAGACAATTCCAAGAACACGCTGTATCTGCAAATGAACAGCCTGAGAGCTGAGGACACGGCTCTGTATTACTGT
>12;168_038,44_119,459_048;0.1215035376
GAGGTGCAGCTGGTGGAGTCTGGGGGAGGCTTGGTCCAGCCTGGGGGGTCCCTGAGACTCTCCTGTGCAGCCTCTGGATTCACCTTTAGTAGCTATTGGATGAGCTGGGTCCGCCAGGCTCCAGGGAAGGGGCTGGAGTGGGTGGCAGTTATATCATATGATGGAAGTAATAAATACTATGCAGACTCCGTGAAGGGCCGATTCACCATCTCCAGAGACAATTCCAAGAACACGCTGTATCTGCAAATGAACAGCCTGAGAGCTGAGGACACGGCTCTGTATTACTGT
>14;503_038;0.2347324254
GAGGTGCAGCTGGTGGAGTCTGGGGGAGGCTTGGTCCAGCCGGGGGGGTCCTTGAGACTTTCCTGTGCAGCCTCCGGATTCACCTTTAGTAGTTATTGGATGACCTGGGTCCGCCAGGCTCCAGGCAAGGGGCTGGAGTGGGTGGCAGTTATATCTGATGATGGAAATAATAAATACTATGCAGACTCCGTGAAGGGCCGATTCACCATCTCCAGAGACAATTCCAAGAACACGCTGTATCTGCAAATGAACAGCCTGAGAGTTGAGGACACGGCTGTGTATTACTGT
>14;615_048;0.2603777028
GAGGTGCAGCTGGTGGAGTCTGGGGGAGGCTTGGTCCAGCCTGGGGGGTCCGTGAGACTCTCCTGTGCAGTCTCTGGATTCACCTTTAGTAGCTATTGGATGAGCTGGGTCCGCCAGGCTCCAGGGAAAGGGCTGGAGTGGGTGGCAGTCATATCTGATTCTGGAAGTAATAAATACTATGCAGACTCCGTGAAGGGCCGATTCACCATTTCCAGAGACAATTCCAAGAACACACTATATCTGCAAATGAACAGCCTGAGGGCTGAGGACACGGCTGTGTATTTCTGT
>13;503_038,615_048;0.1285873605
GAGGTGCAGCTGGTGGAGTCTGGGGGAGGCTTGGTCCAGCCTGGGGGGTCCCTGAGACTCTCCTGTGCAGCCTCTGGATTCACCTTTAGTAGCTATTGGATGAGCTGGGTCCGCCAGGCTCCAGGGAAGGGGCTGGAGTGGGTGGCAGTTATATCTGATGATGGAAGTAATAAATACTATGCAGACTCCGTGAAGGGCCGATTCACCATCTCCAGAGACAATTCCAAGAACACGCTGTATCTGCAAATGAACAGCCTGAGAGCTGAGGACACGGCTGTGTATTACTGT
>13;186_038;0.4078911223
GAGGTGCAGGTGGTGGAGTCTGGGGGAGGGTTGGTCCAGCCTGGGGGGTCCCTGAGACTCTCCTGTGCAGCCTCTGGATTCACCTTTAGTAACTATTGGATGAGTTGGGTCCGCCAGGCTCCAGGGAAGGGGCTTGAGTGGGTGGCGGTTATGTCTTTTAGTGGAAGTGGTTCTTATTATGCAGACTCCGTGAAGGGCCGATTCACTATCTCCAGCGACGATTCCATGAACACGGTGTATCTGCAAATGAACAGTCTGAGAGCGGAGGACACGGCTGTGTATTACTGT
>12;186_038,503_038,615_048;0.1161929031
GAGGTGCAGCTGGTGGAGTCTGGGGGAGGCTTGGTCCAGCCTGGGGGGTCCCTGAGACTCTCCTGTGCAGCCTCTGGATTCACCTTTAGTAGCTATTGGATGAGCTGGGTCCGCCAGGCTCCAGGGAAGGGGCTGGAGTGGGTGGCAGTTATATCTTATGATGGAAGTAATAAATACTATGCAGACTCCGTGAAGGGCCGATTCACCATCTCCAGAGACAATTCCAAGAACACGCTGTATCTGCAAATGAACAGCCTGAGAGCTGAGGACACGGCTGTGTATTACTGT
>11;168_038,186_038,44_119,459_048,503_038,615_048;0.1045896886
GAGGTGCAGCTGGTGGAGTCTGGGGGAGGCTTGGTCCAGCCTGGGGGGTCCCTGAGACTCTCCTGTGCAGCCTCTGGATTCACCTTTAGTAGCTATTGGATGAGCTGGGTCCGCCAGGCTCCAGGGAAGGGGCTGGAGTGGGTGGCAGTTATATCATATGATGGAAGTAATAAATACTATGCAGACTCCGTGAAGGGCCGATTCACCATCTCCAGAGACAATTCCAAGAACACGCTGTATCTGCAAATGAACAGCCTGAGAGCTGAGGACACGGCTGTGTATTACTGT
>10;168_038,184_119,186_038,44_119,459_048,503_038,615_048;0.0928703453
GAGGTGCAGCTGGTGGAGTCTGGGGGAGGCTTGGTCCAGCCTGGGGGGTCCCTGAGACTCTCCTGTGCAGCCTCTGGATTCACCTTCAGTAGCTATTGGATGAGCTGGGTCCGCCAGGCTCCAGGGAAGGGGCTGGAGTGGGTGGCAGTTATATCATATGATGGAAGTAATAAATACTATGCAGACTCCGTGAAGGGCCGATTCACCATCTCCAGAGACAATTCCAAGAACACGCTGTATCTGCAAATGAACAGCCTGAGAGCTGAGGACACGGCTGTGTATTACTGT
>9;168_038,184_119,186_038,361_048,44_119,459_048,503_038,615_048;0.0928697392
GAGGTGCAGCTGGTGGAGTCTGGGGGAGGCTTGGTCCAGCCTGGGGGGTCCCTGAGACTCTCCTGTGCAGCCTCTGGATTCACCTTCAGTAGCTATTGGATGAGCTGGGTCCGCCAGGCTCCAGGGAAGGGGCTGGAGTGGGTGGCAGTTATATCATATGATGGAAGTAATAAATACTATGCAGACTCCGTGAAGGGCCGATTCACCATCTCCAGAGACAATTCCAAGAACACGCTGTATCTGCAAATGAACAGCCTGAGAGCTGAGGACACGGCTGTGTATTACTGT
>11;621_048;0.3780532077
CAGGTGCAACTGGTGGAGTCTGGGGGAGGCTTGGTCAAGCCTGGAGGGTCCCTGAGACTCTCATGTGAAGCCTCTGGATTCTCCTTTACTAACTACTACATGAGTTGGATCCGCCAGGCTCCAGGGAAGGGGCTGGAGTGGGTGGCTGTTATCTCATTTAATGGAAGGAATAAATACTACGCAGACTTCGTGAAGGGCCGATTCACCATCTCCAGAGACAATTCCAAGAACACCCTGTCTCTGCAAATGAACAGCCTGAGAGTTGAGGACACGGCTGTCTATTACTGT
>12;585_038;0.2728047356
CAGGTGCACCTGGTGGAGTCTGGGGGAGGCTTGGTCAAGCCTGGAGGGTCCCTGAGACTCTCCTGTGCAGCCTCTGGATTCACCTTCAGTGACTACTACATGATCTGGATCCGCCAGGCTCCAGGCAAGGGGCTGGAGTGGGTGGCAGTTATTTCATCTGATGGAAGTAATAAAAACTATGCAGACTCCGTGAAGGGCCGATTCACCATCTCCAGAGACAACTCCAAGAACACGCTGTATCTGCAAATGAACAGTCTGAGAGCTGAGGACACGGCTGTGTATTACTGT
>12;179_038;0.2199934313
CAGGTGCAGCTGGTGGAGTCTGGGGGAGGCTTGGTCAAGCCTGGAGGGTCCCTGAGACTCTCCTGTGCAGCCTCTGGATTCACCTTCAGTGACTACTACATGACCTGGATCCGCCAGGCTCCAGGGAAGGGGCTGGAGTGGGTGGCAGTTATATCATATGATGGAGGTAATAAATACTATGCAGACTCCGTGAAGGGCCGATTCACCATCTCCAGAGACAATTCCAAGAACACTCTGTATCTGCAAATGAACAGCCTGAGAGCTGAGGACACGGCTCTGTATTACTGT
>11;179_038,585_038;0.1786433411
CAGGTGCAGCTGGTGGAGTCTGGGGGAGGCTTGGTCAAGCCTGGAGGGTCCCTGAGACTCTCCTGTGCAGCCTCTGGATTCACCTTCAGTGACTACTACATGAGCTGGATCCGCCAGGCTCCAGGGAAGGGGCTGGAGTGGGTGGCAGTTATATCATATGATGGAAGTAATAAATACTATGCAGACTCCGTGAAGGGCCGATTCACCATCTCCAGAGACAATTCCAAGAACACGCTGTATCTGCAAATGAACAGCCTGAGAGCTGAGGACACGGCTGTGTATTACTGT
>10;179_038,585_038,621_048;0.1617327782
CAGGTGCAGCTGGTGGAGTCTGGGGGAGGCTTGGTCAAGCCTGGAGGGTCCCTGAGACTCTCCTGTGCAGCCTCTGGATTCACCTTCAGTAACTACTACATGAGCTGGATCCGCCAGGCTCCAGGGAAGGGGCTGGAGTGGGTGGCAGTTATATCATATGATGGAAGTAATAAATACTATGCAGACTCCGTGAAGGGCCGATTCACCATCTCCAGAGACAATTCCAAGAACACGCTGTATCTGCAAATGAACAGCCTGAGAGCTGAGGACACGGCTGTGTATTACTGT
>17;498_119;0.5038653421
GAGGTGCAGCTGGTGGAGTCCGGGGGAGGCTTGGTCCAGCCGGGGGGGTCCCTGAGACTCTCCTGTGCAGCCTCTGGATTCACCTTCAGTGACTACTACATGAGCTGGATCCGCCAGGCTCCAGGGAAGGGGCTGGAGTGGGTGGCATCTATATCATTTGCCGGAACTAAACAACACTATGGAAATTCCGTGAAGGGCCGATTCACCATCTCCAGAGACAATTCCAAAAACACGGTGTATCTGCAAATGAACAGCCTGCGACTTGAGGACACGGCTCTCTACTACTGT
>17;21_119;0.511671583
GAGGTGCGGCTGGTGGAGTCTGGGGGAGGCTTGGTACAGCCTGGGGGGTCCCTGAGACTCTCCTGTGCAGCCTCTGGATTCACCTTAAGTGATTACTACATGAGCTGGATCCGCCAGGCTCCAGGGAAGGGGCTGGAGTGGGTGGCGGCTATATCGTTTGCCGGAACTAAAAAACACTATGGAAATTCCGTGAAGGGCCGATTCACCATCTCCAGAGACAATTCCAAAAACACGCTCTATCTGGAAATGAATAGCCTGCGAGTTGAGGACACGGCTCTCTACTACTGT
>16;21_119,498_119;0.4183844548
GAGGTGCAGCTGGTGGAGTCTGGGGGAGGCTTGGTCCAGCCTGGGGGGTCCCTGAGACTCTCCTGTGCAGCCTCTGGATTCACCTTCAGTGACTACTACATGAGCTGGATCCGCCAGGCTCCAGGGAAGGGGCTGGAGTGGGTGGCGTCTATATCGTTTGCCGGAACTAAAAAACACTATGGAAATTCCGTGAAGGGCCGATTCACCATCTCCAGAGACAATTCCAAAAACACGCTGTATCTGCAAATGAACAGCCTGCGAGTTGAGGACACGGCTCTCTACTACTGT
>16;254_119;0.3482109818
GAGGTGCAGCTGGTGGAGTCTGGGGGAGGCTTGGTCCAGCCTGGGGGGTCCCTGAGACTCTCCTGTGCAGCCTCTGGATTCACCGTCAGTAGCAACTACATGAGCTGGGTCCGCCAGGCTCCAGGGAAGGGGCTGGAGTGGGTGGCGTCTATATCGTTTGCCGGAACTAAAAAACACTATGGAAATTCCGTGAAGGGCCGATTCACCATCTCCAGAGACAATTCCAAAAACACGCTGTATCTGCAAATGAACAGCCTGCGAGGTGAGGACACGGCTCTCTACTACTGT
>15;21_119,254_119,498_119;0.3482100072
GAGGTGCAGCTGGTGGAGTCTGGGGGAGGCTTGGTCCAGCCTGGGGGGTCCCTGAGACTCTCCTGTGCAGCCTCTGGATTCACCGTCAGTAGCAACTACATGAGCTGGGTCCGCCAGGCTCCAGGGAAGGGGCTGGAGTGGGTGGCGTCTATATCGTTTGCCGGAACTAAAAAACACTATGGAAATTCCGTGAAGGGCCGATTCACCATCTCCAGAGACAATTCCAAAAACACGCTGTATCTGCAAATGAACAGCCTGCGAGGTGAGGACACGGCTCTCTACTACTGT
>15;319_119;0.396961187
GAAGTGCAGCTGGTGGAGTCTGGGGGAGGCTTGGTACAGCCTGGCAGGTCCCTGAGACTCTCCTGTGCAGTCTCTGGATTCACCGTCAGTAGCAACTACATGAGCTGGGTCCGCCAGGCTCCAGGGAAGGGGCTGGAGTGGGTGGCGAGTATATCATTTGCTGGAATTAAAAAATACTATGGAGATTCCGTGAAGGGCCGATTCACCATCTCCAGAGACAATTCCAAGAACACGCTGTATCTCCAAATGGACGGCCTGCGAGGAGAGGACACGGCTCTGTATTACTGT
>14;21_119,254_119,319_119,498_119;0.2563314811
GAGGTGCAGCTGGTGGAGTCTGGGGGAGGCTTGGTCCAGCCTGGGGGGTCCCTGAGACTCTCCTGTGCAGCCTCTGGATTCACCGTCAGTAGCAACTACATGAGCTGGGTCCGCCAGGCTCCAGGGAAGGGGCTGGAGTGGGTGGCGGCTATATCATTTGCTGGAACTAAAAAATACTATGGAGATTCCGTGAAGGGCCGATTCACCATCTCCAGAGACAATTCCAAGAACACGCTGTATCTGCAAATGAACAGCCTGCGAGGTGAGGACACGGCTCTGTATTACTGT
>15;266_048;0.393296737
GAGGTGCAGCTGGTGGAGTCTGGGGGAGGCTTGGTGAAGCCTGGGGGGTCCCTTAGACTCTCCTGTGCGGCCTCTGGATTCACTTTCAGTGACGCCTGGATGAATTGGGTCCGCCAGGCTCCAGGGAAGGGGCTGGAGTGGGTGGCAGGTATATCATTTGCTGGAACTAACAAATACTATGCAGATTCCGTGAAGGGCCGATTCACCATCTCCAGAGACAATTCCAAGAACACGCTGTATCTGCAAATGAACAGCCTGCGAGCTGAGGACACGGCTCTGTATTACTGT
>15;574_048;0.2855892753
GAGGTGCGGCTGGTGGAGTCTGGGGGAGGCCTGGTCAAGCCTGGGGGGTCCCTGAGACTCTCCTGTGCAGCCTCTGGATTCACCGTCAGTAGCAACTACATGAGCTGGGTCCGCCAGGCTCCAGGGAAGGGGCTGGAGTGGGTGGCAGCTATATCATTTGCTGGAACTAATAAATATTATGCAGATTCCGTGAAGGGCCGATTCACCATCTCCAGAGACAACTCCAAGAACGCGCTGTATCTGCAAATGAACAGCCTGCGCGCTGAGGACACGGCTCTGTATTACTGT
>14;266_048,574_048;0.217393423
GAGGTGCAGCTGGTGGAGTCTGGGGGAGGCTTGGTCAAGCCTGGGGGGTCCCTGAGACTCTCCTGTGCAGCCTCTGGATTCACCGTCAGTAGCAACTACATGAGCTGGGTCCGCCAGGCTCCAGGGAAGGGGCTGGAGTGGGTGGCAGCTATATCATTTGCTGGAACTAATAAATACTATGCAGATTCCGTGAAGGGCCGATTCACCATCTCCAGAGACAATTCCAAGAACACGCTGTATCTGCAAATGAACAGCCTGCGAGCTGAGGACACGGCTCTGTATTACTGT
>13;21_119,254_119,266_048,319_119,498_119,574_048;0.2068018589
GAGGTGCAGCTGGTGGAGTCTGGGGGAGGCTTGGTCCAGCCTGGGGGGTCCCTGAGACTCTCCTGTGCAGCCTCTGGATTCACCGTCAGTAGCAACTACATGAGCTGGGTCCGCCAGGCTCCAGGGAAGGGGCTGGAGTGGGTGGCAGCTATATCATTTGCTGGAACTAATAAATACTATGCAGATTCCGTGAAGGGCCGATTCACCATCTCCAGAGACAATTCCAAGAACACGCTGTATCTGCAAATGAACAGCCTGCGAGCTGAGGACACGGCTCTGTATTACTGT
>13;325_038;0.2170508521
GAACTACAGCTGGTGGAGTCTGGGGGAGGCTTGGTCCAGCCTGGGGGGTCCCTGAGACTCTCCTGTGTAGTCTCTGGATTCACCGTCAGTACCAACTACATTAGCTGGGTCCGCCAGGCTCCAGGGAAGGGGCTGGAGTGGGTGGCAGTTATATCATATGATGGAAGTAATAAATACTATGCAGACTCCGTGAAGGGCCGATTCACCATCTCCAGAGACAATTCCAAGAACACGCTGTATCTGCAAATGAACAGCCTGAGAGCTGAGGACACGGCTCTGTATTACTGT
>12;21_119,254_119,266_048,319_119,325_038,498_119,574_048;0.1379149342
GAGGTGCAGCTGGTGGAGTCTGGGGGAGGCTTGGTCCAGCCTGGGGGGTCCCTGAGACTCTCCTGTGCAGCCTCTGGATTCACCGTCAGTAGCAACTACATGAGCTGGGTCCGCCAGGCTCCAGGGAAGGGGCTGGAGTGGGTGGCAGTTATATCATATGATGGAAGTAATAAATACTATGCAGACTCCGTGAAGGGCCGATTCACCATCTCCAGAGACAATTCCAAGAACACGCTGTATCTGCAAATGAACAGCCTGAGAGCTGAGGACACGGCTCTGTATTACTGT
>15;593_048;0.3761733834
GAGGTGCAGCTGGTGGAGTCTGGGGGAGGCTTGGTCCAGCCTGGGGGGTCCCAGAGACTTTCCTGTGCAGCCTCTGGACTCACCGTCAACAGCAACTACATGACCTGGGTCCGCCAGGCTCCAGGCAAGGGGCTGGAGTGGGTGGCAATTATTTCATCTGATGGAAGCGGTCAATACTACGCAGACTCCGTGAAGGGCCGATTCACCATCTCCAGAGACAATTCCAAAAACACGCTGTCTCTGCAAATGAACAGTCTGAGACCTGAGGACACGGCTGTCTATTACTGT
>15;426_048;0.2200430048
GAGGTGCAGCTGGTGGAGTCTGGGGGAGGCTTGGTCCAGCCTGGGGGGTCCCTGAGACTCTCCTGTGCAGCCTCTGGATTCACCGTCAGTAGCAACTACATGAGCTGGGTCCGCCAGGCTCCAGGGAAGGGGCTGGAGTGGGTGGCAGTTATATCATCTGATGGAAGTAATAAAAATTATGCAGACTCCGTGAAGGGCCGATTCACCATCTCCAGAGACAATTCCAAGAACACGCTGTTTCTGCAAATGAACAGTCTGAGACCTGAGGACACGGCTGTGTACTTCTGT
>14;426_048,593_048;0.1674119095
GAGGTGCAGCTGGTGGAGTCTGGGGGAGGCTTGGTCCAGCCTGGGGGGTCCCTGAGACTCTCCTGTGCAGCCTCTGGATTCACCGTCAGTAGCAACTACATGAGCTGGGTCCGCCAGGCTCCAGGGAAGGGGCTGGAGTGGGTGGCAGTTATATCATCTGATGGAAGTAATAAATACTATGCAGACTCCGTGAAGGGCCGATTCACCATCTCCAGAGACAATTCCAAGAACACGCTGTATCTGCAAATGAACAGTCTGAGACCTGAGGACACGGCTGTGTATTACTGT
>14;537_048;0.3161134412
GAGGTGCAGTTGGTGGAGTCTGGGGGAGGCTTGGTCCAGCCTGGGGGGTCCCTGAGACTCTCCTGTGCAGCCTCTGGACTCACCGTCAGTGACACCTACATGAACTGGCTCCGCCAGGCTCCAGGGAAGGGGCTGGAGTGGGTGGCAGTTGTGTCATCTGACGGAAGTAATAAAAACTATGCAGACTCCGTGAAGGGCCGATTCACCATCTCCAGAGACAATTCCAAGAACACGGTGTATTTGCAAATGAACAGTCTGAGAGCTGAGGACACGGCTGTTTATTACTGT
>13;426_048,537_048,593_048;0.152427232
GAGGTGCAGCTGGTGGAGTCTGGGGGAGGCTTGGTCCAGCCTGGGGGGTCCCTGAGACTCTCCTGTGCAGCCTCTGGATTCACCGTCAGTAGCAACTACATGAGCTGGGTCCGCCAGGCTCCAGGGAAGGGGCTGGAGTGGGTGGCAGTTATATCATCTGATGGAAGTAATAAATACTATGCAGACTCCGTGAAGGGCCGATTCACCATCTCCAGAGACAATTCCAAGAACACGCTGTATCTGCAAATGAACAGTCTGAGAGCTGAGGACACGGCTGTGTATTACTGT
>14;457_038;0.3047295985
GAGGTGCAGCTGGTGGAGTCTGGAGGAGGCTTGATCCAGCCTGGGGGGTCCCTAAGACTCTCCTGTGCAGCCTCTGGGTTCACCGTCAGTACCAATTTCATGAGTTGGGTCCGCCAGGCTCCAGGGAAGGGGCTGGAGTGGGTCGCAGTTATATCATATGATGGAAATAATAAATACTATGCAGACTCCGTGAAGGGCCGATTCACCATCTCCAGAGAGAATTCCAAGAACACGCTCTATCTTCAAATGAACAGCCTGAGAACTGACGACACGGCTGTGTATTACTGT
>14;618_119;0.392528338
GAGGTGCGGCTGGTGGAGTCTGGAGGAGGCTTGATCCAGCCTGGGGGGTCCCTGAGACTCTCGTGTGCAGCCTCTGGGTTAACCGTCAGTAGCAACCACATGAGCTGGGTCCGCCAGGCTCCAGGCAAGGGGCTGGAGTGGGTCGCAGTTATATCATATGATGGAAGTAATACCTTTTATGGAGACTCCGTGAAGGGCCGTTTCACCGTCTCCAGAGACATTTCCAAGAACACGTTGTACCTGCAAATGAACAGCCTGCGACCTGAGGACACGGCTATGTATTACTGT
>13;457_038,618_119;0.1727417958
GAGGTGCAGCTGGTGGAGTCTGGAGGAGGCTTGATCCAGCCTGGGGGGTCCCTGAGACTCTCCTGTGCAGCCTCTGGGTTCACCGTCAGTAGCAACTACATGAGCTGGGTCCGCCAGGCTCCAGGGAAGGGGCTGGAGTGGGTCGCAGTTATATCATATGATGGAAGTAATAAATACTATGCAGACTCCGTGAAGGGCCGATTCACCATCTCCAGAGACAATTCCAAGAACACGCTGTATCTGCAAATGAACAGCCTGAGAGCTGAGGACACGGCTGTGTATTACTGT
>12;426_048,457_038,537_048,593_048,618_119;0.1264923721
GAGGTGCAGCTGGTGGAGTCTGGGGGAGGCTTGGTCCAGCCTGGGGGGTCCCTGAGACTCTCCTGTGCAGCCTCTGGATTCACCGTCAGTAGCAACTACATGAGCTGGGTCCGCCAGGCTCCAGGGAAGGGGCTGGAGTGGGTGGCAGTTATATCATATGATGGAAGTAATAAATACTATGCAGACTCCGTGAAGGGCCGATTCACCATCTCCAGAGACAATTCCAAGAACACGCTGTATCTGCAAATGAACAGCCTGAGAGCTGAGGACACGGCTGTGTATTACTGT
>11;21_119,254_119,266_048,319_119,325_038,426_048,457_038,498_119,537_048,574_048,593_048,618_119;0.1264918828
GAGGTGCAGCTGGTGGAGTCTGGGGGAGGCTTGGTCCAGCCTGGGGGGTCCCTGAGACTCTCCTGTGCAGCCTCTGGATTCACCGTCAGTAGCAACTACATGAGCTGGGTCCGCCAGGCTCCAGGGAAGGGGCTGGAGTGGGTGGCAGTTATATCATATGATGGAAGTAATAAATACTATGCAGACTCCGTGAAGGGCCGATTCACCATCTCCAGAGACAATTCCAAGAACACGCTGTATCTGCAAATGAACAGCCTGAGAGCTGAGGACACGGCTGTGTATTACTGT
>11;597_048;0.3889937674
GAGGTGCAGCTGGTGGAGTCTGGGGGAGGCTTGGTCCAGCCTGGGGGGTCCCTCAGACTCTCCTGTGCAGCCTCTGGACTCACCGTCAGCGGCTACTACATGAGTTGGGTCCGCCAGGCTCCAGGCAAGGGGCTGGAGTGGCTGGCATTTATACATTTTGATGGAAGTAAGATACACTATGCAGGCTCCGTGAAGGGCCGAATCACCGTCTCCAGAGACAATTCCAAGAACACTCTGGATCTGCAAATGAACAGCCTGAGAGCAGAGGACACGGCTGTCTATTACTGT
>10;21_119,254_119,266_048,319_119,325_038,426_048,457_038,498_119,537_048,574_048,593_048,597_048,618_119;0.1151110674
GAGGTGCAGCTGGTGGAGTCTGGGGGAGGCTTGGTCCAGCCTGGGGGGTCCCTGAGACTCTCCTGTGCAGCCTCTGGATTCACCGTCAGTAGCTACTACATGAGCTGGGTCCGCCAGGCTCCAGGGAAGGGGCTGGAGTGGGTGGCAGTTATATCATATGATGGAAGTAATAAATACTATGCAGACTCCGTGAAGGGCCGATTCACCATCTCCAGAGACAATTCCAAGAACACGCTGTATCTGCAAATGAACAGCCTGAGAGCTGAGGACACGGCTGTGTATTACTGT
>9;179_038,21_119,254_119,266_048,319_119,325_038,426_048,457_038,498_119,537_048,574_048,585_038,593_048,597_048,618_119,621_048;0.1036578361
GAGGTGCAGCTGGTGGAGTCTGGGGGAGGCTTGGTCCAGCCTGGGGGGTCCCTGAGACTCTCCTGTGCAGCCTCTGGATTCACCTTCAGTAGCTACTACATGAGCTGGGTCCGCCAGGCTCCAGGGAAGGGGCTGGAGTGGGTGGCAGTTATATCATATGATGGAAGTAATAAATACTATGCAGACTCCGTGAAGGGCCGATTCACCATCTCCAGAGACAATTCCAAGAACACGCTGTATCTGCAAATGAACAGCCTGAGAGCTGAGGACACGGCTGTGTATTACTGT
>8;168_038,179_038,184_119,186_038,21_119,254_119,266_048,319_119,325_038,361_048,426_048,44_119,457_038,459_048,498_119,503_038,537_048,574_048,585_038,593_048,597_048,615_048,618_119,621_048;0.0811605706
GAGGTGCAGCTGGTGGAGTCTGGGGGAGGCTTGGTCCAGCCTGGGGGGTCCCTGAGACTCTCCTGTGCAGCCTCTGGATTCACCTTCAGTAGCTATTGCATGAGCTGGGTCCGCCAGGCTCCAGGGAAGGGGCTGGAGTGGGTGGCAGTTATATCATATGATGGAAGTAATAAATACTATGCAGACTCCGTGAAGGGCCGATTCACCATCTCCAGAGACAATTCCAAGAACACGCTGTATCTGCAAATGAACAGCCTGAGAGCTGAGGACACGGCTGTGTATTACTGT
>7;168_038,179_038,184_119,186_038,21_119,254_119,266_048,319_119,325_038,356_038,361_048,426_048,44_119,457_038,459_048,45_048,498_119,503_038,537_048,574_048,585_038,593_048,597_048,600_038,615_048,618_119,621_048;0.046527741
GAGGTGCAGCTGGTGGAGTCTGGGGGAGGCTTGGTCCAGCCTGGGGGGTCCCTGAGACTCTCCTGTGCAGCCTCTGGATTCACCTTCAGTAGCTATGGCATGAACTGGGTCCGCCAGGCTCCAGGCAAGGGGCTGGAGTGGGTGGCAGTTATATCATATGATGGAAGTAATAAATACTATGCAGACTCCGTGAAGGGCCGATTCACCATCTCCAGAGACAATTCCAAGAACACGCTGTATCTGCAAATGAACAGCCTGAGAGCTGAGGACACGGCTGTGTATTACTGT
>12;107_038;0.1789397503
GAGGTGCAGCTGTTGGAGTCTGGGGGAGGGTTGGTACAGCCTGGGGGGTCCCTGAGACTCTCCTGTGCAGCCTCTGGATTCACCTTTAGCAGCTATGCCATGAACTGGGTCCGCCAGGCTCCAGGGAAGGGGCTGGAGTGGGTGGCAGTTATATCATATGATGGAGGTGATAAATACTATGCAGACTCCGTGAAGGGCCGATTCACCATCTCCAGAGACAATTCCAAGAACACGCTGTATCTGCAAATGAACAGCCTGAGAGTTGAGGACACGGCTGTGTATTACTGT
>13;375_048;0.3242028125
GAGGTGCAGCTGCTGGAGTCGGGGGGAGGCTTGGTACAGCCGGGGGGGTCTCTGAGACTCTCCTGTGCAGCCTCTGGATTCACCTTTAGCTCCTATGCCATGGACTGGGTCCGCCAGGCTCCAGGCAAGGGACTGGAGTGGGTGGCAGTTATCTCATCTGATGGAAGTAATAAAAACTATGCAGACTCCGTGAAGGGCCGATTCACCATCTCCAGAGACAATTCCAAGAACACGCTGTATCTGCAAATGAGCAGTCTGAGACCTGAGGACACGGCTGTCTATTACTGT
>13;139_038;0.3088251933
GAGGTGCAGCTATTGGAGTCTGGGGGAGACTTGGTACAGTCTGGGGGGTCCCTGAGACTCTCCTGTGTGGCGTCTGGATTTACCTTTAGCACCCATGCCATGACCTGGGTCCGCCAGGCTCCAGGGAAGGGGCTGGAGTGGGTGGCAGTTATATCATCTGATGGAAGTAATAAAAACTTTGCAGACTCCGTGAAGGGCCGATTCACCATCTCCAGAGACAATTCCAAGAACACGCTGTATCTGCAAATGAACAGTCTGAGACCTGAGGACACGGCTGTGTATTACTGT
>12;139_038,375_048;0.1891801387
GAGGTGCAGCTGTTGGAGTCTGGGGGAGGCTTGGTACAGCCTGGGGGGTCCCTGAGACTCTCCTGTGCAGCCTCTGGATTCACCTTTAGCACCTATGCCATGAACTGGGTCCGCCAGGCTCCAGGGAAGGGGCTGGAGTGGGTGGCAGTTATATCATCTGATGGAAGTAATAAAAACTATGCAGACTCCGTGAAGGGCCGATTCACCATCTCCAGAGACAATTCCAAGAACACGCTGTATCTGCAAATGAACAGTCTGAGACCTGAGGACACGGCTGTGTATTACTGT
>11;107_038,139_038,375_048;0.1339913463
GAGGTGCAGCTGTTGGAGTCTGGGGGAGGCTTGGTACAGCCTGGGGGGTCCCTGAGACTCTCCTGTGCAGCCTCTGGATTCACCTTTAGCAGCTATGCCATGAACTGGGTCCGCCAGGCTCCAGGGAAGGGGCTGGAGTGGGTGGCAGTTATATCATATGATGGAAGTAATAAATACTATGCAGACTCCGTGAAGGGCCGATTCACCATCTCCAGAGACAATTCCAAGAACACGCTGTATCTGCAAATGAACAGCCTGAGAGCTGAGGACACGGCTGTGTATTACTGT
>12;490_038;0.2009593
GAGGTGCAGCTGTTGGAGTCTGGGGGAGGCTTGGTACAGCCTGGGGGGTCCCTGAGACTCTCCTGTGCAGCCTCTGGATTCACCTTTAGCAGCTATGCCATGAGCTGGGTCCGCCAGGCTCCAGGCAAGGGGCTGGAGTGGGTGGCAGTTATATCATATGATGGAGGTAATAAATACTATGCAGACTCCGTGAAGGGCCGATTCACCATCTCCAGAGACAATTCCAAAAACACTCTGTATCTGCAAATGAACAGCCTGAGAGCTGAGGACACGGCTCTGTATTACTGT
>14;7_048;0.3351488976
CAGGTGCAGCTGTTGGGGTCTGGGGGAGGCTCGGTACAGCCTGGGGGGTCCCTGAGACTCACCTGTGCAGTCTCTGGATTCACCTTTAGCAGCTTTGCCATGAGCTGGGTCCGCCAGGCTCCAGGGAAGGGGCTGGAGTGGGTGGCATTTATATCATCAGATGGAACTAATAAAAACTATGGAGACTCCGTGAAGGGCCGATTCACCATCTCCAGAGACAATTCCAAGAACACGCTGTTCCTGCAAATGAACAGTCTGAGAGCTGAGGACACGGCTTTGTATTACTGT
>14;588_048;0.3332250491
GAGGTGCAGCTGTTGGGTTCTGGGGGAGGCTTGGTACAGCCTGGGGGGTCCCTGAGACTCACCTGTGCAGTCTCTGGATTCACCTTTAGCAGCTTTGCCATGAGCTGGGTCCGCCAGGCTCCAGGCAAGGGGCTGGAGTGGGTGGCACTTATATCATATGATGGAACTGATAAATATTATGCAGACTCCGTGAAGGGTCGCTTCACCATCTCCAGAGACAATTCCAAGAACACGCTGTATCTGCAAATGAACAGCCTGAGAGTTGAGGACACGGCTATTTATCACTGT
>13;588_048,7_048;0.210714359
GAGGTGCAGCTGTTGGGGTCTGGGGGAGGCTTGGTACAGCCTGGGGGGTCCCTGAGACTCACCTGTGCAGTCTCTGGATTCACCTTTAGCAGCTTTGCCATGAGCTGGGTCCGCCAGGCTCCAGGGAAGGGGCTGGAGTGGGTGGCAGTTATATCATATGATGGAACTAATAAATACTATGCAGACTCCGTGAAGGGCCGATTCACCATCTCCAGAGACAATTCCAAGAACACGCTGTATCTGCAAATGAACAGCCTGAGAGCTGAGGACACGGCTGTGTATTACTGT
>14;583_038;0.2600130067
GAGGTGCAGTTGTTGGAGTCTGGGGGAGGCTTGGTACAGCCTGGGGGGTCCCTGAGACTCTCCTGTGCAGCCTCTGGATTCACCTTTAGCAGCTATGCCATGAGCTGGGTCCGCCAGGCTCCAGGGAAGGGGCTGGAGTGGGTGGCAGTTATATCAAAGGATGGAAGTGATAACTCCTATGTAGACTCCGTCAAGGGACGATTCACCATCTCCAGAGACAATTCCAAGAACACACTGTATCTGCAAATGAACAGCCTGAGAGCTGAGGACACGGCTGTGTATTACTGT
>15;104_038;0.2240813911
GAGGTGCAGTTGTTGGAGTCTGGGGGAGGCTTGGTACAGCCTGGGGGGTCCCTGAGACTCTCCTGTGCAGCCTCTGGATTCACCTTTAGCAGCTACGCCATGAGCTGGGTCCGCCAGGCTCCAGGGAAGGGGCTGGAGTGGGTGGCACTTATATCATATGATGAAAATAAAAAATACTATGCAGACTCCGTGAAGGGCCGATTCACCATCTCCAGAGAGAATTCCAAGAACACGCTGTATCTGCAAATGAACAGCCTGAGAGCTGAGGACACGGCTGTGTATTACTGT
>15;543_038;0.2013728269
GAGGTGCAGTTGTTGGAGTCTGGGGGAGGCTTGGTACAGCCTGGGGGGTCCCTGAGACTCTCCTGTGCAGCCTCTGGATTCACCTTTAGCAGGTATGCCATGAGCTGGGTCCGCCAGGCTCCAGGGAAGGGGCTGGAGTGGGTGGCAGTTATATCATATGATGGAAGTAATAAATATTATGCAGACTCCGTGAAGGGCCGATTCACCATCTCCAGAGACAATTCCAAGAACACGTTGTATCTGCAAATGAACAGCCTGAGAGCTGTGGACACGGCTGTGTATTACTGT
>14;104_038,543_038;0.1561714576
GAGGTGCAGTTGTTGGAGTCTGGGGGAGGCTTGGTACAGCCTGGGGGGTCCCTGAGACTCTCCTGTGCAGCCTCTGGATTCACCTTTAGCAGCTATGCCATGAGCTGGGTCCGCCAGGCTCCAGGGAAGGGGCTGGAGTGGGTGGCAGTTATATCATATGATGGAAGTAATAAATACTATGCAGACTCCGTGAAGGGCCGATTCACCATCTCCAGAGACAATTCCAAGAACACGCTGTATCTGCAAATGAACAGCCTGAGAGCTGAGGACACGGCTGTGTATTACTGT
>13;104_038,543_038,583_038;0.1561706103
GAGGTGCAGTTGTTGGAGTCTGGGGGAGGCTTGGTACAGCCTGGGGGGTCCCTGAGACTCTCCTGTGCAGCCTCTGGATTCACCTTTAGCAGCTATGCCATGAGCTGGGTCCGCCAGGCTCCAGGGAAGGGGCTGGAGTGGGTGGCAGTTATATCATATGATGGAAGTAATAAATACTATGCAGACTCCGTGAAGGGCCGATTCACCATCTCCAGAGACAATTCCAAGAACACGCTGTATCTGCAAATGAACAGCCTGAGAGCTGAGGACACGGCTGTGTATTACTGT
>12;104_038,543_038,583_038,588_048,7_048;0.1450116517
GAGGTGCAGCTGTTGGAGTCTGGGGGAGGCTTGGTACAGCCTGGGGGGTCCCTGAGACTCTCCTGTGCAGCCTCTGGATTCACCTTTAGCAGCTATGCCATGAGCTGGGTCCGCCAGGCTCCAGGGAAGGGGCTGGAGTGGGTGGCAGTTATATCATATGATGGAAGTAATAAATACTATGCAGACTCCGTGAAGGGCCGATTCACCATCTCCAGAGACAATTCCAAGAACACGCTGTATCTGCAAATGAACAGCCTGAGAGCTGAGGACACGGCTGTGTATTACTGT
>11;104_038,490_038,543_038,583_038,588_048,7_048;0.1450108044
GAGGTGCAGCTGTTGGAGTCTGGGGGAGGCTTGGTACAGCCTGGGGGGTCCCTGAGACTCTCCTGTGCAGCCTCTGGATTCACCTTTAGCAGCTATGCCATGAGCTGGGTCCGCCAGGCTCCAGGGAAGGGGCTGGAGTGGGTGGCAGTTATATCATATGATGGAAGTAATAAATACTATGCAGACTCCGTGAAGGGCCGATTCACCATCTCCAGAGACAATTCCAAGAACACGCTGTATCTGCAAATGAACAGCCTGAGAGCTGAGGACACGGCTGTGTATTACTGT
>10;104_038,107_038,139_038,375_048,490_038,543_038,583_038,588_048,7_048;0.133990499
GAGGTGCAGCTGTTGGAGTCTGGGGGAGGCTTGGTACAGCCTGGGGGGTCCCTGAGACTCTCCTGTGCAGCCTCTGGATTCACCTTTAGCAGCTATGCCATGAACTGGGTCCGCCAGGCTCCAGGGAAGGGGCTGGAGTGGGTGGCAGTTATATCATATGATGGAAGTAATAAATACTATGCAGACTCCGTGAAGGGCCGATTCACCATCTCCAGAGACAATTCCAAGAACACGCTGTATCTGCAAATGAACAGCCTGAGAGCTGAGGACACGGCTGTGTATTACTGT
>11;166_038;0.2786116477
GAGGTGCAGCTGGTGGAGTCTGGGGGAGGCTTGGTACAGCCAGGGCGGTCCCTGAGACTCTCCTGTACAGCTTCTGGATTCACCTTTGGTGATTATGCTATGAGCTGGTTCCGCCAGGCTCCAGGCAAGGGGCTGGAGTGGGTGGCAGATATATCATATGATGGAAGTAATAAATACTATGCAGACTCCGTGAAGGGCCGACTCACCATCTCCAGAGACAATTCCAAGAACACGTTGTATTTGCAAATGAACAGCCTGAGAGCTGAGGACACGGCTGTGTATTACTGT
>12;115_038;0.3034544353
GAGGTGCAGTTGGTGGAGTCTGGGGGAAGTGTGGTACGGCCTGGGGGGTCCCTGAGACTCTCCTGTGCAGCCTCTGGATTCACCTTTGATGATTCTGGCATGAGCTGGGTCCGCCAAGGTCCAGGGAAGGGGCTGGAGTGGGTGGCAGTTATATCATATGATGGAGGTAATAAATACTATGCAGACTCCGTGAAGGGCCGATTCACCATCTCCAGAGACAATTCCAAGAACACTCTGTATCTGCAAATGAACAGCCTGAGAGCTGAGGACACGGCTCTGTATTACTGT
>13;612_048;0.5065779474
CAGGTGCAGCTGGTGGAGTCTGGGGGAGGCCTGGTACAGCCTGGCGGGGCCCTGAGACTCTCCTGTTTAGTCTCTGGATTCACCTTTGATGACTATGCCCTACACTGGGTCCGGCAAGCTCCAGGGAAGGGCCCAGAGTGGGTGGCTGTTTTGTCATCTGATGGAAGTTATAAATACTACACAGAGTCCGTGCAGGGCCGATTCACCATCTCCAGAGACAATTCCAAGAACACGGTGTATCTGCAAATGAACAGCCTGAGAGGTGTGGACACGGCTGTGTATTACTGT
>15;49_038;0.3022718806
GAAGTGCAGCTGGTGGAGTCTGGGGGAGGCTTGGTACAGCCTGGCAGGTCCCTGAGAGTCTCCTGTGCAGCCTCTGGATTCACCTTTGAAGATTATGCCATGCACTGGGTCCGGCAAGCTCCAGGGAAGGGCCTGGAGTGGGTGGCAGTTATATCTGATGATGGAAATAATAAATACTATGCAGACTCCGTGAAGGGCCGATTCACCATCTCCAGAGACAATTCCAAGAACACGCTGTATCTGCAAATGAACAGCCTGAGAGTTGAGGACACGGCTGTGTATTACTGT
>16;568_119;0.5272314812
GAAGTGCAGCTGGTGGAGTCTGGGGGAGGCTTGGTACAGCCTGGCGGGTCCCTGAGACTCTCCTGTGCAGCCTCTAGATTCACCTTTGACAATTATGGCATGCACTGGGTCCGGCAAGCTCCGGGGAAGGGCCTGGAGTGGGTGGCACTTCTAAATTATGATGGAAGTAAGAAATATTATGTAGACTCCGTGAAGGGCCGATTCATCATCTTCAGAGACAATTCCAAGAACACACTGTTTCTGCAAATGAACAGCCTGCGACCTGAGGACACGGCTCTATATTTCTGT
>16;443_038;0.2689960355
GAAGTGCAGCTGGTGGAGTCTGGGGGAGGCTTGGTACAGCCTGGCAGGTCCCTGAGACTCTCCTGTGCAGCCTCTGGATTCACCTTTGAAGATTATGCCATGCACTGGGTCCGGCAAGCTCCAGGGAAGGGCCTGGAGTGGGTGGCAGTTATATCATATGATGGAAGTAATAAATACTATGTAGACTCCGTGAAGGGCCGATTCACCATCTCCAGAGACAATTCCAAGAACACGCTGTATCTGCAAATGAACAGCCTGAGAGCTGAGGACACGGCTGTGTATTATTGT
>15;443_038,568_119;0.2573499707
GAAGTGCAGCTGGTGGAGTCTGGGGGAGGCTTGGTACAGCCTGGCAGGTCCCTGAGACTCTCCTGTGCAGCCTCTGGATTCACCTTTGAAGATTATGCCATGCACTGGGTCCGGCAAGCTCCAGGGAAGGGCCTGGAGTGGGTGGCAGTTATATCATATGATGGAAGTAATAAATACTATGTAGACTCCGTGAAGGGCCGATTCACCATCTCCAGAGACAATTCCAAGAACACGCTGTATCTGCAAATGAACAGCCTGAGAGCTGAGGACACGGCTGTGTATTACTGT
>14;443_038,49_038,568_119;0.2454336577
GAAGTGCAGCTGGTGGAGTCTGGGGGAGGCTTGGTACAGCCTGGCAGGTCCCTGAGACTCTCCTGTGCAGCCTCTGGATTCACCTTTGAAGATTATGCCATGCACTGGGTCCGGCAAGCTCCAGGGAAGGGCCTGGAGTGGGTGGCAGTTATATCATATGATGGAAGTAATAAATACTATGCAGACTCCGTGAAGGGCCGATTCACCATCTCCAGAGACAATTCCAAGAACACGCTGTATCTGCAAATGAACAGCCTGAGAGCTGAGGACACGGCTGTGTATTACTGT
>14;614_048;0.3489981235
GAAGTGCAGCTGGTGGAGTCTGGGGGAGGCTTGGTACAGCCTGGCAGGTCCCTGAGACTCTCCTGTGCAGCCTCTGGATTCACCTTTGATGATTATGCCATCCACTGGGTCCGGCAAGCTCCAGGCAAGGGGCTGGAGTGGGTGGCACTTATATCATATGATGGAACTGATAAATATTATGCAGACTCCGTGAAGGGTCGCTTCACCATCTCCAGAGACAATTCCAAGAACACGCTGTATCTGCAAATGAACAGCCTGAGAGTTGAGGACACGGCTGTGTATCACTGT
>13;443_038,49_038,568_119,614_048;0.2259493128
GAAGTGCAGCTGGTGGAGTCTGGGGGAGGCTTGGTACAGCCTGGCAGGTCCCTGAGACTCTCCTGTGCAGCCTCTGGATTCACCTTTGATGATTATGCCATGCACTGGGTCCGGCAAGCTCCAGGGAAGGGGCTGGAGTGGGTGGCAGTTATATCATATGATGGAAGTAATAAATACTATGCAGACTCCGTGAAGGGCCGATTCACCATCTCCAGAGACAATTCCAAGAACACGCTGTATCTGCAAATGAACAGCCTGAGAGCTGAGGACACGGCTGTGTATTACTGT
>12;443_038,49_038,568_119,612_048,614_048;0.2064639421
GAGGTGCAGCTGGTGGAGTCTGGGGGAGGCTTGGTACAGCCTGGCGGGTCCCTGAGACTCTCCTGTGCAGCCTCTGGATTCACCTTTGATGATTATGCCATGCACTGGGTCCGGCAAGCTCCAGGGAAGGGGCTGGAGTGGGTGGCAGTTATATCATATGATGGAAGTAATAAATACTATGCAGACTCCGTGAAGGGCCGATTCACCATCTCCAGAGACAATTCCAAGAACACGCTGTATCTGCAAATGAACAGCCTGAGAGCTGAGGACACGGCTGTGTATTACTGT
>11;115_038,443_038,49_038,568_119,612_048,614_048;0.1618131168
GAGGTGCAGCTGGTGGAGTCTGGGGGAGGCTTGGTACAGCCTGGGGGGTCCCTGAGACTCTCCTGTGCAGCCTCTGGATTCACCTTTGATGATTATGCCATGAACTGGGTCCGCCAAGCTCCAGGGAAGGGGCTGGAGTGGGTGGCAGTTATATCATATGATGGAAGTAATAAATACTATGCAGACTCCGTGAAGGGCCGATTCACCATCTCCAGAGACAATTCCAAGAACACGCTGTATCTGCAAATGAACAGCCTGAGAGCTGAGGACACGGCTGTGTATTACTGT
>10;115_038,166_038,443_038,49_038,568_119,612_048,614_048;0.1387195658
GAGGTGCAGCTGGTGGAGTCTGGGGGAGGCTTGGTACAGCCTGGGGGGTCCCTGAGACTCTCCTGTGCAGCCTCTGGATTCACCTTTGGTGATTATGCCATGAACTGGGTCCGCCAGGCTCCAGGGAAGGGGCTGGAGTGGGTGGCAGTTATATCATATGATGGAAGTAATAAATACTATGCAGACTCCGTGAAGGGCCGATTCACCATCTCCAGAGACAATTCCAAGAACACGCTGTATCTGCAAATGAACAGCCTGAGAGCTGAGGACACGGCTGTGTATTACTGT
>9;104_038,107_038,115_038,139_038,166_038,375_048,443_038,490_038,49_038,543_038,568_119,583_038,588_048,612_048,614_048,7_048;0.1009413408
GAGGTGCAGCTGGTGGAGTCTGGGGGAGGCTTGGTACAGCCTGGGGGGTCCCTGAGACTCTCCTGTGCAGCCTCTGGATTCACCTTTAGTAGTTATGCCATGAACTGGGTCCGCCAGGCTCCAGGGAAGGGGCTGGAGTGGGTGGCAGTTATATCATATGATGGAAGTAATAAATACTATGCAGACTCCGTGAAGGGCCGATTCACCATCTCCAGAGACAATTCCAAGAACACGCTGTATCTGCAAATGAACAGCCTGAGAGCTGAGGACACGGCTGTGTATTACTGT
>9;595_048;0.2078207448
GAGGTGCAGTTATTGGAGTCTGGGGGAGGCTTGGTACAGCCTGGGGGGTCCCTGAGACTCTCCTGTGCAGCCTCTGGATTCACCTTCAGTAGTTATGCTATGCACTGGGTCCGCCAGGCTCCAGGCAAGGGGCTGGAGTGGGTGGCAGTTACATCATATGATGGAAGCAATAAATACTACGCAGACTCCGTGAAGGGCCGATTCACCATCTCCAGGGACAATTCCAAGAACACGCTGTATATGCAAATGAACAGCCTGAGAGCTGAGGACACGGCTGTATATTACTGT
>8;104_038,107_038,115_038,139_038,166_038,375_048,443_038,490_038,49_038,543_038,568_119,583_038,588_048,595_048,612_048,614_048,7_048;0.0794047977
GAGGTGCAGCTGGTGGAGTCTGGGGGAGGCTTGGTACAGCCTGGGGGGTCCCTGAGACTCTCCTGTGCAGCCTCTGGATTCACCTTCAGTAGTTATGCCATGAACTGGGTCCGCCAGGCTCCAGGCAAGGGGCTGGAGTGGGTGGCAGTTATATCATATGATGGAAGTAATAAATACTATGCAGACTCCGTGAAGGGCCGATTCACCATCTCCAGAGACAATTCCAAGAACACGCTGTATCTGCAAATGAACAGCCTGAGAGCTGAGGACACGGCTGTGTATTACTGT
>9;542_048;0.2723787459
GAGGTGCAGCTGGTGGAGTCTGGGGGAGGCTTGGTAAAGCCTGGGGGGTCCCTGAGACTCTCCTGTGCAGCATCAGGCATCACCTTCAGTACTTATGAAATGAATTGGGTCCGCCAGGCTCCAGGCAAGGGTATGGAGTGGGTGGCAGTTATATCATATGATGGAAGTAATAAATATTATGCAGACTCCGTGAAAGGCCGATTCACCATCTCCAGAGACAATTCCAAGAACACGGTGTATCTGCAAATGAACAGCCTGAGAGGTGTGGACACGGCTGTGTATTACTGT
>10;606_038;0.2597059231
GAAGTGCAGTTGGTGGAGTCTGGGGGAGGCTTGGTACAGCCTGGAGGGTCCCTGAGACTCTCCTGTACAGCCTCTGGATTCACCTTCAGCAGTTATGAAATGAACTGGGTCCGCCAGGCTCCAGGGAAGGGGCCGGAGTGGGTGGCAGTTATATCATATGATGGAAATAATAAATACTATGCAGACTCCGTGAAGGGCCGATTCACCATCTCCAGAGAGAATTCCAAGAACACGCTCTATCTTCAAATGAACAGCCTGAGAACTGACGACACGGCTGTGTATTACTGT
>10;316_048;0.2181982041
GAGGTGCAGCTGGTGGAGTCTGGGGGAGGCTTGGTACAGCCTGGAGGGTCCCTGAGACTCTCCTGTGAAGCCTCTGGATTCAGCTTCAGCACTTATGAATTAAACTGGGTCCGCCAGGCTCCAGGCAAGGGGCTGGAGTGGGTGGCAGTTATATCATATGATGGAAGTAATTATTACTACGCAGACTCCGTGAAGGGCCGATTCACCATCTCCAGAGACAATTCCAAGAACACGCTGTATCTGCAAATGAACAGCCTGAGAGCTGAGGACACGGCTGTGTATTACTGT
>9;316_048,606_038;0.1262793926
GAGGTGCAGCTGGTGGAGTCTGGGGGAGGCTTGGTACAGCCTGGAGGGTCCCTGAGACTCTCCTGTGCAGCCTCTGGATTCACCTTCAGCAGTTATGAAATGAACTGGGTCCGCCAGGCTCCAGGCAAGGGGCTGGAGTGGGTGGCAGTTATATCATATGATGGAAGTAATAAATACTATGCAGACTCCGTGAAGGGCCGATTCACCATCTCCAGAGACAATTCCAAGAACACGCTGTATCTGCAAATGAACAGCCTGAGAGCTGAGGACACGGCTGTGTATTACTGT
>8;316_048,542_048,606_038;0.1075430335
GAGGTGCAGCTGGTGGAGTCTGGGGGAGGCTTGGTACAGCCTGGGGGGTCCCTGAGACTCTCCTGTGCAGCCTCTGGATTCACCTTCAGTAGTTATGAAATGAACTGGGTCCGCCAGGCTCCAGGCAAGGGGCTGGAGTGGGTGGCAGTTATATCATATGATGGAAGTAATAAATACTATGCAGACTCCGTGAAGGGCCGATTCACCATCTCCAGAGACAATTCCAAGAACACGCTGTATCTGCAAATGAACAGCCTGAGAGCTGAGGACACGGCTGTGTATTACTGT
>7;104_038,107_038,115_038,139_038,166_038,316_048,375_048,443_038,490_038,49_038,542_048,543_038,568_119,583_038,588_048,595_048,606_038,612_048,614_048,7_048;0.0794021048
GAGGTGCAGCTGGTGGAGTCTGGGGGAGGCTTGGTACAGCCTGGGGGGTCCCTGAGACTCTCCTGTGCAGCCTCTGGATTCACCTTCAGTAGTTATGCCATGAACTGGGTCCGCCAGGCTCCAGGCAAGGGGCTGGAGTGGGTGGCAGTTATATCATATGATGGAAGTAATAAATACTATGCAGACTCCGTGAAGGGCCGATTCACCATCTCCAGAGACAATTCCAAGAACACGCTGTATCTGCAAATGAACAGCCTGAGAGCTGAGGACACGGCTGTGTATTACTGT
>6;104_038,107_038,115_038,139_038,166_038,168_038,179_038,184_119,186_038,21_119,254_119,266_048,316_048,319_119,325_038,356_038,361_048,375_048,426_048,443_038,44_119,457_038,459_048,45_048,490_038,498_119,49_038,503_038,537_048,542_048,543_038,568_119,574_048,583_038,585_038,588_048,593_048,595_048,597_048,600_038,606_038,612_048,614_048,615_048,618_119,621_048,7_048;0.0465268937
GAGGTGCAGCTGGTGGAGTCTGGGGGAGGCTTGGTCCAGCCTGGGGGGTCCCTGAGACTCTCCTGTGCAGCCTCTGGATTCACCTTCAGTAGCTATGGCATGAACTGGGTCCGCCAGGCTCCAGGCAAGGGGCTGGAGTGGGTGGCAGTTATATCATATGATGGAAGTAATAAATACTATGCAGACTCCGTGAAGGGCCGATTCACCATCTCCAGAGACAATTCCAAGAACACGCTGTATCTGCAAATGAACAGCCTGAGAGCTGAGGACACGGCTGTGTATTACTGT
>5;104_038,107_038,115_038,139_038,166_038,168_038,179_038,184_119,186_038,21_119,254_119,266_048,316_048,319_119,325_038,356_038,361_048,375_048,39_048,426_048,443_038,44_119,457_038,459_048,45_048,490_038,498_119,49_038,503_038,537_048,542_048,543_038,568_119,574_048,583_038,585_038,588_048,593_048,595_048,597_048,600_038,606_038,612_048,614_048,615_048,618_119,621_048,7_048;0.0233619034
GAGGTGCAGCTGGTGGAGTCTGGGGGAGGCTTGGTCCAGCCTGGGAGGTCCCTGAGACTCTCCTGTGCAGCCTCTGGATTCACCTTCAGTAGCTATGGCATGCACTGGGTCCGCCAGGCTCCAGGCAAGGGGCTGGAGTGGGTGGCAGTTATATCATATGATGGAAGTAATAAATACTATGCAGACTCCGTGAAGGGCCGATTCACCATCTCCAGAGACAATTCCAAGAACACGCTGTATCTGCAAATGAACAGCCTGAGAGCTGAGGACACGGCTGTGTATTACTGT
>4;0_038,100_048,101_048,103_119,104_038,107_038,108_119,110_048,113_048,114_059,115_038,121_059,124_119,12_048,134_038,136_048,137_048,138_059,139_038,143_048,150_048,153_048,158_048,163_059,165_048,166_038,168_038,175_119,178_059,179_038,180_048,184_119,185_119,186_038,188_048,191_048,192_059,196_038,207_119,210_048,21_119,221_119,222_059,226_048,228_119,232_119,233_048,236_048,237_119,241_119,242_048,243_119,245_048,246_048,249_048,24_048,250_048,252_048,254_119,257_059,261_059,263_048,266_048,269_048,277_048,282_048,289_048,295_048,296_048,301_059,305_059,307_059,30_048,310_038,311_048,315_048,316_048,319_119,320_048,323_119,324_038,325_038,331_048,334_048,335_048,336_059,33_048,342_059,348_048,34_048,356_038,357_048,361_048,367_048,369_048,370_059,374_048,375_048,377_048,393_048,398_048,39_048,3_048,406_119,410_048,411_038,412_048,414_059,417_048,418_059,421_119,426_048,42_048,430_048,432_048,434_059,436_059,439_048,43_119,441_038,443_038,445_048,44_119,457_038,458_119,459_048,45_048,461_038,463_048,465_059,468_048,469_048,46_048,472_119,476_048,479_048,47_038,481_048,484_038,487_038,489_048,490_038,497_119,498_119,49_038,503_038,505_048,507_048,509_048,516_048,517_038,518_038,519_048,522_048,524_048,525_048,533_048,537_048,539_059,542_048,543_038,548_048,549_048,551_048,553_048,558_048,560_059,562_119,563_059,565_048,566_048,567_119,568_119,56_059,570_048,572_048,574_048,575_119,579_048,581_038,583_038,584_038,585_038,588_048,589_119,58_119,593_048,594_048,595_048,597_048,599_048,59_059,5_048,600_038,605_119,606_038,608_119,610_038,612_048,614_048,615_048,616_119,617_048,618_119,61_048,620_048,621_048,625_048,632_038,635_048,644_048,646_048,64_048,650_048,652_038,654_048,656_059,658_119,65_048,662_048,666_059,673_059,677_119,678_048,68_059,6_119,72_038,77_048,78_048,7_048,82_048,83_119,87_048,88_048,94_048,96_048,98_059,99_048,9_059;3.3892E-06
CAGGTGCAGCTGGTGGAGTCTGGGGGAGGCGTGGTCCAGCCTGGGAGGTCCCTGAGACTCTCCTGTGCAGCCTCTGGATTCACCTTCAGTAGCTATGGCATGCACTGGGTCCGCCAGGCTCCAGGCAAGGGGCTGGAGTGGGTGGCAGTTATATCATATGATGGAAGTAATAAATACTATGCAGACTCCGTGAAGGGCCGATTCACCATCTCCAGAGACAATTCCAAGAACACGCTGTATCTGCAAATGAACAGCCTGAGAGCTGAGGACACGGCTGTGTATTACTGT
>5;275_038;0.1062509468
CAGGTGCAGTTGGTGGAGTCTGGGGGAGGCGTGGTCCAGCCTGGGAAGTCCCTGAGACTCTCCTGCGCAGCGTCTGGATTCACCTTCAGTAGCTATGTCATGCACTGGGTCCGCCAGGCTCCAGGCAAGGGGCTGGAGTGGGTGGCAGATATATCATATGATGGAAGTAATAAATACTATGCAGACTCCGTGAAGGGCCGACTCACCATCTCCAGAGACAATTCCAAGAACACGTTGTATTTGCAAATGAACAGCCTGAGAGCTGAGGACACGGCTGTGTATTACTGT
>9;279_038;0.2183198246
CTGGTGCAGCTGGTGGAGTCTGGGGGAGGCGTGGTCCAGCCTGGGGGGTCCCTGAGACTCTCCTGTGCAGCGTCTGGATTCAGGTTCAGTAGTTATGGCATGCACTGGGTCCGCCAGGCTCCAGGCAAGGGGCTGGAGTGGGTGGCATTTATACGATATGATGGAAGTTTTAAAGACTATGCAGACTCCGTGAGGGGCCGATTCACCATCTCCAGAGAGAATTCCAAGAACACGCTCTATCTTCAAATGAACAGCCTGAGAACTGACGACACGGCTGTGTATTACTGT
>10;431_038;0.1922895313
CTGGTGCAGCTGGTGGAGTCTGGGGGAGGCGTGGTCCAGCCTGGGGGGTCCCTGAGACTCTCCTGTGCAGCGTCTGGATTCAGGTTCAGTAGTTATGGCATGCACTGGGTCCGCCAGGCTCCAGGCAAGGGGCTGGAGTGGGTGGCATTTATACGATATGATGGAAGTTTTAAAGACTATGCAGACTCCGTGAGGGGCCGATTCACCATCTCCAGAGACAATTCCAAGAACACAGTGTATTTGCAAATGAACAGCCTGAGAGCTGAGGACACGGCTGTGTATTACTGT
>10;195_038;0.2043680517
CTGGTGCAGCTGGTGGAGTCTGGGGGAGGCGTGGTCCAGCCTGGGGGGTCCCTGAGACTCTCCTGTGCAGCGTCTGGATTCAGGTTCAGTAGTTATGGCATGCACTGGGTCCGCCAGGCTCCAGGCAAGGGGCTGGAGTGGGTGGCATTTATACGATATGATGGAAGTTTTAAAGACTATGCAGACTCCGTGAGGGGCCGATTCACCATCTCCAGAGACAATTCCAAGAACACAGTGTATGTGCAAATGAACAGCCTGAGAGCTGAGGACACGGCTGTGTATTACTGT
>9;195_038,431_038;0.1922869024
CTGGTGCAGCTGGTGGAGTCTGGGGGAGGCGTGGTCCAGCCTGGGGGGTCCCTGAGACTCTCCTGTGCAGCGTCTGGATTCAGGTTCAGTAGTTATGGCATGCACTGGGTCCGCCAGGCTCCAGGCAAGGGGCTGGAGTGGGTGGCATTTATACGATATGATGGAAGTTTTAAAGACTATGCAGACTCCGTGAGGGGCCGATTCACCATCTCCAGAGACAATTCCAAGAACACAGTGTATTTGCAAATGAACAGCCTGAGAGCTGAGGACACGGCTGTGTATTACTGT
>8;195_038,279_038,431_038;0.1558503084
CTGGTGCAGCTGGTGGAGTCTGGGGGAGGCGTGGTCCAGCCTGGGGGGTCCCTGAGACTCTCCTGTGCAGCGTCTGGATTCAGGTTCAGTAGTTATGGCATGCACTGGGTCCGCCAGGCTCCAGGCAAGGGGCTGGAGTGGGTGGCATTTATACGATATGATGGAAGTTTTAAAGACTATGCAGACTCCGTGAGGGGCCGATTCACCATCTCCAGAGACAATTCCAAGAACACGCTGTATCTGCAAATGAACAGCCTGAGAGCTGAGGACACGGCTGTGTATTACTGT
>13;378_119;0.4076392879
GAGGTGCAGCTGGTGGAGTCTGGGGGAGGCGTGGTCCAGCCTGGGGGGTCCCTGAGACTCTCCTGTGCAACGTCTGGATTCACGTTTGGTACCTTTGGCATGCACTGGGTCCGCCAGGCTCCAGGCAAGGGGCTGGATTGGGTGGCTTATATACGATATGATGGAAAGACTAAAAATTATGGAGAGTCCGTGAAGGGCCGATTCACCATTTCCAGAGACAATTCCAAGAATACGATGTCTCTGCAAATGAACAGCCTGCGACCTGAGGACACGGCTCTGTATTACTGT
>13;287_119;0.2799886511
CAGGTGCAGCTGGTGGAGTCTGGGGGAGGCGTGGTCCAGCCTGGGGGGTCCCTGAGACTCTCCTGTGTAGCGTCTGGATTCACCTTCAGTAACTATGGCATGCACTGGGTCCGCCAGGCTCCAGGCAAGGGGCTGGCGTGGGTGGCATTTATACGGTATGATGGAAGTAATAAATATTATGTAGACTCCGTGTGGGGCCGCTTCACCATCTCCAGAGACAATTCCAAGAACACGCTGCATCTGCAAATGAACAGCCTGCGACCGGAAGACACGGCACTCTATTTCTGT
>12;287_119,378_119;0.1321636031
CAGGTGCAGCTGGTGGAGTCTGGGGGAGGCGTGGTCCAGCCTGGGGGGTCCCTGAGACTCTCCTGTGCAGCGTCTGGATTCACCTTCAGTAACTATGGCATGCACTGGGTCCGCCAGGCTCCAGGCAAGGGGCTGGAGTGGGTGGCATTTATACGGTATGATGGAAGTAATAAATACTATGTAGACTCCGTGAAGGGCCGATTCACCATCTCCAGAGACAATTCCAAGAACACGCTGTATCTGCAAATGAACAGCCTGCGACCTGAGGACACGGCTCTGTATTACTGT
>12;444_048;0.236514468
CAGGTGCAGCTGGTGGAGTCTGGGGGAGGCGTGGTCCAGCCTGGGGGGTCCCTGAGACTCTCCTGTGCAGCGTCTGGATTCACCTTCAGTAACTATGGCATGCACTGGGTCCGCCAGGCTCCAGGCAAGGGGCTGGAGTGGGTGGCATTTATTCGGTATGATGGGGATATTACATACTATGTTGACTCCGTGAAGGGCCGATTCACCATCTCCAGAGACAACTCCAAGAACGCGCTGTATCTGCAAATGAACAGCCTGCGCGCTGAGGACACGGCTCTGTATTACTGT
>11;287_119,378_119,444_048;0.1179760386
CAGGTGCAGCTGGTGGAGTCTGGGGGAGGCGTGGTCCAGCCTGGGGGGTCCCTGAGACTCTCCTGTGCAGCGTCTGGATTCACCTTCAGTAACTATGGCATGCACTGGGTCCGCCAGGCTCCAGGCAAGGGGCTGGAGTGGGTGGCATTTATACGGTATGATGGAAGTAATAAATACTATGTAGACTCCGTGAAGGGCCGATTCACCATCTCCAGAGACAATTCCAAGAACACGCTGTATCTGCAAATGAACAGCCTGCGAGCTGAGGACACGGCTCTGTATTACTGT
>14;672_048;0.3903114764
CAGGTGCAACTGGTGGAGTCTGGGGGAGGCGTGGTCCAGCCTGGAGGGTCCCTGAGACTCTCCTGTGCAACATCTGGACTCACGTTCAGTAACTATGGCATGCACTGGGTCCGCCAGGCTCCAGGCCGGGGACTGGAGTGGGTGGCTTTTACACGTTATGATGGAACATATAATTATTATGCAGACTCCGTGAAGGGCCGATTCACCATCTCCAGAGACAATTCCAAGGGCACGCTGTATCTGCAAATGGACGGCCTGAGACCTGAGGACACGGCTCTGTATTACTGT
>14;41_048;0.2214335519
CAGGTGCTCCTGGTGGAGTCTGGGGGAGGCGTGGTCCAGCCTGGGGGGTCCCTGACACTCTCCTGTGCAGCGTCTGGATTCACCTTCAGTAACTATGGCATGCACTGGGTCCGCCAGGCTCCAGGCAAGGGGCTGGAGTGGGTGGCATTTATACGGTATGATGGAAATAACAAATACTATGCAGACTCCGTGAAGGGCCGATTCACCATCTCCAGAGACAATTCCAAGGATACGCTGTATCTGCAAATGGACGGCCTGAGACCTGAGGACACGGCTCTGTATTACTGT
>13;41_048,672_048;0.1517983414
CAGGTGCAGCTGGTGGAGTCTGGGGGAGGCGTGGTCCAGCCTGGGGGGTCCCTGAGACTCTCCTGTGCAGCGTCTGGATTCACCTTCAGTAACTATGGCATGCACTGGGTCCGCCAGGCTCCAGGCAAGGGGCTGGAGTGGGTGGCATTTATACGGTATGATGGAAATAATAAATACTATGCAGACTCCGTGAAGGGCCGATTCACCATCTCCAGAGACAATTCCAAGGACACGCTGTATCTGCAAATGGACGGCCTGAGACCTGAGGACACGGCTCTGTATTACTGT
>14;540_119;0.2817411265
GAAGTGCAGCTGGTGGAGTCTGGGGGAGGCTTGGTACAGCCTGGCAGGTCCCTGAGACTCTCCTGTGCAGCGTCTGGATTCAGCTTCAATACCTATGGCATGCACTGGGTCCGCCAGGCTCCAGGCAAGGGGCTGGAGTGGGTGGCATTTATACGATATGATGGAAGTAATAAATACTATGCAGACTCCGTGAAGGGCCGATTCACCATCTCCAGAGACAATTCCAAGAACACGCTGTATCTCCAAATGGACGGCCTGCGAGGAGAGGACACGGCTCTGTATTACTGT
>15;29_119;0.245749834
GAGGTGCAGTTGGTGGAGTCTGGGGGAGGCTTGGTCCAGCCTGGGGGGTCCCTGAGACTCTCCTGTGCAGCGTCTGGAATCACCTTCAGTAGCTATGGCATGCACTGGGTCCGCCAGGCTCCAGGCAAGGGGCTGGAGTGGGTGGCATTTATACGGTATGATGGAAGCAGTAAGTACTATGCAGACTCCGTGAAGGGCCGATTCACCATCTCCAGAGACAATTCCAAGAACACGCTGTATCTCCAAATGGACGGCCTGCGAGGAGAGGACACGGCTCTGTATTACTGT
>15;330_119;0.544220755
GAGGTGCAGCTGGTGGAGTCTGGGGGAGGCTTGGTCCAGCCTGGGGGGTCCCTGAGACTCGCCTGTGCAGCGTCTGGACTCACTTTCAGGAAACATGGCATGCACTGGGTCCGCCAGGCTCCAGGCAAGGGGCTGGAGTGGGTGTCTTATATTTCGTCTGACGGAGTTAATAACTACTTAATAGATTCCGTGAGGGGGCGATTCACCGTCTCCAGAGACAATTCCAAGAACACCCTGTATCTCCAAATGGACGGCCTGCGAGGAGAGGACACGGCTCTGTATTACTGT
>14;29_119,330_119;0.1826745173
GAGGTGCAGCTGGTGGAGTCTGGGGGAGGCTTGGTCCAGCCTGGGGGGTCCCTGAGACTCTCCTGTGCAGCGTCTGGATTCACCTTCAGTAGCTATGGCATGCACTGGGTCCGCCAGGCTCCAGGCAAGGGGCTGGAGTGGGTGGCATTTATACGGTATGATGGAAGTAATAAATACTATGCAGACTCCGTGAAGGGCCGATTCACCATCTCCAGAGACAATTCCAAGAACACGCTGTATCTCCAAATGGACGGCCTGCGAGGAGAGGACACGGCTCTGTATTACTGT
>13;29_119,330_119,540_119;0.1826735427
GAGGTGCAGCTGGTGGAGTCTGGGGGAGGCTTGGTCCAGCCTGGGGGGTCCCTGAGACTCTCCTGTGCAGCGTCTGGATTCACCTTCAGTAGCTATGGCATGCACTGGGTCCGCCAGGCTCCAGGCAAGGGGCTGGAGTGGGTGGCATTTATACGGTATGATGGAAGTAATAAATACTATGCAGACTCCGTGAAGGGCCGATTCACCATCTCCAGAGACAATTCCAAGAACACGCTGTATCTCCAAATGGACGGCCTGCGAGGAGAGGACACGGCTCTGTATTACTGT
>12;29_119,330_119,41_048,540_119,672_048;0.107208554
CAGGTGCAGCTGGTGGAGTCTGGGGGAGGCGTGGTCCAGCCTGGGGGGTCCCTGAGACTCTCCTGTGCAGCGTCTGGATTCACCTTCAGTAGCTATGGCATGCACTGGGTCCGCCAGGCTCCAGGCAAGGGGCTGGAGTGGGTGGCATTTATACGGTATGATGGAAGTAATAAATACTATGCAGACTCCGTGAAGGGCCGATTCACCATCTCCAGAGACAATTCCAAGAACACGCTGTATCTGCAAATGGACGGCCTGAGAGCTGAGGACACGGCTCTGTATTACTGT
>13;133_119;0.259026826
CAGGTGCAGCTGGTGGAGTCTGGGGGAGGCGTGGTCCAGCCTGGGGGGTCCCTGAGACTCTCCTGTGCAGCGTCTGGATTCACCTTCAGTAGCTATGGCATGCACTGGGTCCGCCAGGCTCCAGGCAAGGGGCTGGAGTGGGTGGCATTTACACGGTATGATGGAAGTGACAAATATTATCTAGACTCCGTGAAGGGCCGATTCACCATCTCCAGAGACAACTCCAAGTACACGCTGTTTCTGCAAATGGTCAGCCTGAGAACTGAGGACACGGCTCTCTATTTCTGT
>13;521_119;0.2326254977
GAAGTGCAGCTGGTGGAGTCTGGGGGAGGCGTGGTCCAGCCTGGGGGGTCCCTGAGACTCTCCTGTGCAGCGTCTGGATTCACCTTCAGTAGCTATGGCATGCACTGGGTCCGCCAGGCTCCAGGCAAGGGGCTGGAGTGGGTGGCATTTATACGGTATGATGGAAGTAATAAATACTATGCAGACTCCGTGAAGGGCCGATTCACCATCTCCAGAGACAATTCCAACCACACACTGTATATGCAACTGGATAGTCTGAGAGCTGAGGACACGGCTCTCTACTACTGT
>12;133_119,521_119;0.1102668501
CAGGTGCAGCTGGTGGAGTCTGGGGGAGGCGTGGTCCAGCCTGGGGGGTCCCTGAGACTCTCCTGTGCAGCGTCTGGATTCACCTTCAGTAGCTATGGCATGCACTGGGTCCGCCAGGCTCCAGGCAAGGGGCTGGAGTGGGTGGCATTTATACGGTATGATGGAAGTAATAAATACTATGCAGACTCCGTGAAGGGCCGATTCACCATCTCCAGAGACAATTCCAAGAACACGCTGTATCTGCAAATGGACAGCCTGAGAGCTGAGGACACGGCTCTCTATTACTGT
>11;133_119,29_119,330_119,41_048,521_119,540_119,672_048;0.0943711327
CAGGTGCAGCTGGTGGAGTCTGGGGGAGGCGTGGTCCAGCCTGGGGGGTCCCTGAGACTCTCCTGTGCAGCGTCTGGATTCACCTTCAGTAGCTATGGCATGCACTGGGTCCGCCAGGCTCCAGGCAAGGGGCTGGAGTGGGTGGCATTTATACGGTATGATGGAAGTAATAAATACTATGCAGACTCCGTGAAGGGCCGATTCACCATCTCCAGAGACAATTCCAAGAACACGCTGTATCTGCAAATGGACAGCCTGAGAGCTGAGGACACGGCTCTGTATTACTGT
>10;133_119,287_119,29_119,330_119,378_119,41_048,444_048,521_119,540_119,672_048;0.0826292275
CAGGTGCAGCTGGTGGAGTCTGGGGGAGGCGTGGTCCAGCCTGGGGGGTCCCTGAGACTCTCCTGTGCAGCGTCTGGATTCACCTTCAGTAGCTATGGCATGCACTGGGTCCGCCAGGCTCCAGGCAAGGGGCTGGAGTGGGTGGCATTTATACGGTATGATGGAAGTAATAAATACTATGCAGACTCCGTGAAGGGCCGATTCACCATCTCCAGAGACAATTCCAAGAACACGCTGTATCTGCAAATGAACAGCCTGAGAGCTGAGGACACGGCTCTGTATTACTGT
>14;213_038;0.3240033004
CAGGTGCAGCTGGTGGAGTCTGGGGGAGGCGTGGTCCAGCCTGGGGGGTCCCTGAGACTCTCCTGTGCAGCGCTGGATTTCCCTTTCAGCAGCTTTGGCATGCACTGGGTCCGCCAGACTCCAGGCAGGGGGCTGGAGTGGGTGGCGATTATATGGTCTGATGGAAGTAATAGATACTATGTAGACTCCGTGAAGGGCCGATTCACCATCTCCAGAGACAATTCCAAGAACACCCTGTATCTGCAAATGAACAGCCTGAGACCTGACGACACGGCTGTGTATTACTGT
>14;164_038;0.4168981204
CACATACAACTGGTGGAGTCTGGGGGAGGCGTGGTCCAGCCTGGGGGGTCCCTGAGACTCTCCTGTGCAGCGTCTGGATTTCCCTTCAGCAGCTTTGGCATGCACTGGGTCCGCCAGACTCCAGGCAGGGGGCTGGAGTGGGTGGCGATTATATGGTCTGATGGAAGTCATAAAGAATATACAGACTCCGTGAAAGGCCGATTCACCATCTCCAGAGACAATTCCAGGAGCACTATGGATCTGCAAATGAATAACCTGAGACCTGAGGACACGGCTGTGTATTACTGT
>13;164_038,213_038;0.2021693951
CAGGTGCAGCTGGTGGAGTCTGGGGGAGGCGTGGTCCAGCCTGGGGGGTCCCTGAGACTCTCCTGTGCAGCGTCTGGATTCCCCTTCAGCAGCTTTGGCATGCACTGGGTCCGCCAGACTCCAGGCAGGGGGCTGGAGTGGGTGGCGATTATATGGTCTGATGGAAGTAATAAATACTATGCAGACTCCGTGAAGGGCCGATTCACCATCTCCAGAGACAATTCCAAGAACACCCTGTATCTGCAAATGAACAGCCTGAGACCTGAGGACACGGCTGTGTATTACTGT
>15;240_038;0.2633821864
CAGGTACAATTGGTGGAGTCTGGGGGAGGCGTGGTCCAACCTGGGGGGTCCCTGAGACTCTCCTGTGCAGCGTCTGGATTCATCTTCAGTGATTATGGCATGCACTGGGTCCGCCAGGCTCCAGGCAAGGGGCTGGAGTGGGTGGCATCTATATGGCATGATGGAAGTAAAAAATACTATGCAGACTCCGTGAAGGGCCGATTCACCATCTCCAGAGAGAATTCCAAGAACACGCTGTATCTGCAAATGAACAGCCTGAGAGCTGAGGACACGGCTGTGTATCACTGT
>15;528_038;0.1054538525
CAGGTGCAGCTGGTGGAGTCTGGGGGAGGCGTGGTCCAGCCTGGGGGGTCCCTGAGACTCTCCTGTGCAGCGTCTGGATTCACCTTCAGTAGCTATGGCATGCACTGGGTCCGCCAGGCTCCAGGCAAGGGGCTGGAGTGGGTGGCATTTATACGGTATGATGGAAATAATAAATACTATGCAGACTCCGTGAAGGGCCGATTCACCATCTCCAGAGAGAATTCCAAGAACACGCTGTATCTGCAAATGAACAGCCTGAGAGCTGAGGACACGGCTGTGTATCACTGT
>14;240_038,528_038;0.1054526754
CAGGTGCAGCTGGTGGAGTCTGGGGGAGGCGTGGTCCAGCCTGGGGGGTCCCTGAGACTCTCCTGTGCAGCGTCTGGATTCACCTTCAGTAGCTATGGCATGCACTGGGTCCGCCAGGCTCCAGGCAAGGGGCTGGAGTGGGTGGCATTTATACGGTATGATGGAAATAATAAATACTATGCAGACTCCGTGAAGGGCCGATTCACCATCTCCAGAGAGAATTCCAAGAACACGCTGTATCTGCAAATGAACAGCCTGAGAGCTGAGGACACGGCTGTGTATCACTGT
>14;106_038;0.1650543152
CAGGTGCAGCTGGTGGAGTCTGGGGGAGGCGTGGTCCAGCCTGGGGAGTCCCTGAGACTCTCCTGTGCAGCGTCTGGATTCACCTTCAGTAACTATGGCATACACTGGGTCCGCCAGGCTCCAGGCAAGGGGCTGGAGTGGGTGGCATTTATACGGTATGATGGGAATACTAAATACTATGCAGACTCCGTGAAGGGCCGATTCACCATCTCCAGAGACAATTCCAAGAACACGCTGTATCTGCAAATGAACAGCCTGAGAAATGAGGACACGGCTGTGTATTACTGT
>13;106_038,240_038,528_038;0.0816007374
CAGGTGCAGCTGGTGGAGTCTGGGGGAGGCGTGGTCCAGCCTGGGGGGTCCCTGAGACTCTCCTGTGCAGCGTCTGGATTCACCTTCAGTAGCTATGGCATGCACTGGGTCCGCCAGGCTCCAGGCAAGGGGCTGGAGTGGGTGGCATTTATACGGTATGATGGAAATAATAAATACTATGCAGACTCCGTGAAGGGCCGATTCACCATCTCCAGAGACAATTCCAAGAACACGCTGTATCTGCAAATGAACAGCCTGAGAGCTGAGGACACGGCTGTGTATTACTGT
>12;106_038,164_038,213_038,240_038,528_038;0.0702920412
CAGGTGCAGCTGGTGGAGTCTGGGGGAGGCGTGGTCCAGCCTGGGGGGTCCCTGAGACTCTCCTGTGCAGCGTCTGGATTCACCTTCAGTAGCTATGGCATGCACTGGGTCCGCCAGGCTCCAGGCAAGGGGCTGGAGTGGGTGGCATTTATACGGTATGATGGAAGTAATAAATACTATGCAGACTCCGTGAAGGGCCGATTCACCATCTCCAGAGACAATTCCAAGAACACGCTGTATCTGCAAATGAACAGCCTGAGAGCTGAGGACACGGCTGTGTATTACTGT
>14;557_038;0.1419871698
CAGGTGCAGCTGGTGGAGTCTGGGGGAGGCGTGGTCCAGGCTGGGGGGTCCCTGAGACTCTCCTGTGCAGCGTCTGGATTCACCTTCAATAACTATGGCATGCACTGGGTCCGCCAGGCTCCAGGCAAGGGGCTGGAGTGGGCGGCATTTATACGGTATGATGGAAGTAATAAATACTATGCAGACTCCGTGAGGGGCCGATTCACCATCTCCAGAGACAATTCCAAGAACACGCTGTATCTGCAAATGAACAGTCTGAGAGCTGAGGACACGGCTGTGTATTACTGT
>14;661_048;0.1571332277
CAGGTGCAGCTGGTGGAGTCTGGGGGAGGCGTGGTCCAGCCTGGGGGGTCCCTGAGACTCTCCTGTGCAGCGTCTGGATTCACCTTCAATACCTATGGCATGCACTGGGTCCGCCAGGCTCCAGGCAAGGGGCTGGAGTGGGTGACATTTATACGGTATGATGGAAGTAATGAATACTATGCAGACTCCGTGAAGGGCCGATTCACCATCTCCAGAGACAATTCCAAGAACACGCTGTATCTGCAAATGAACAGTCTGAGTGTTGAGGACACGGCTGTGTATTACTGT
>13;557_038,661_048;0.0981269787
CAGGTGCAGCTGGTGGAGTCTGGGGGAGGCGTGGTCCAGCCTGGGGGGTCCCTGAGACTCTCCTGTGCAGCGTCTGGATTCACCTTCAATAGCTATGGCATGCACTGGGTCCGCCAGGCTCCAGGCAAGGGGCTGGAGTGGGTGGCATTTATACGGTATGATGGAAGTAATAAATACTATGCAGACTCCGTGAAGGGCCGATTCACCATCTCCAGAGACAATTCCAAGAACACGCTGTATCTGCAAATGAACAGTCTGAGAGCTGAGGACACGGCTGTGTATTACTGT
>14;2_038;0.2639478961
CAGGTGCAGCTGGTGGAGTTTGGGGGAGGCGTGGTCCAGCCTGGGGGGTCCCTGAGACTCTCCTGTGCAGCGTTTGGATTCACCATCAGCAGTTATGGCATGCACTGGGTCCGCCAGGCTCCAGGCAAGGGGCTGCAGTGGGTGGCTTTTATACGGTATGATGAAAGTAGTAAATTCTATGCAGACTCCGTGAAGGGCCGATTCACCATCTCCAGAGACAACTCCGAGAACACCCTATATCTGCAAATGAACAGTCTGAGAGCTGAGGACACGGCTGTGTATTATTGT
>16;149_048;0.363917309
GAGGTGCAGGTGTTGGAGTCTGGGGGAGGCTTGGTCCAGCCGGGGGGGTCCCTGAGACTCGCCTGTGCAGCGTCTGGATTCAGCTTCAGTAGTTATGGCATGCACTGGGTCCGCCAGGCTCCTGGCAAGGGGCTGGAGTGGGTGTCATTTATACGATATGATGGAGCTAATAAATATCATGCAGACTCCGTGAAGGGCCGATTCATCATCTCCAGAGACGATTCCAAGAACACGGTATCTCTGCAAATGAACAGTCTGAGACCTGAGGACACGGCTGTCTATTACTGT
>16;341_048;0.2687302695
CAGGTGCAGCTGGTGGAGTCTGGGGGAGGCGTGGTCCAGCCTGGGGGGTCCCTGAGACTCTCCTGTGTAGTGTCTGGATTCACCTTCAGTAGTTATGGCATGCACTGGGTCCGCCAGGCTCCAGGCAAGGGGCTGGAGTGGGTGTCATTTATACGATTTGATGGGAATTATGAATACTATGTGGATTCCGTGAAGGGCCGATTCACCATCTCCAGAGACAATTCCAAGAACACGGTGTATCTGCAAATGGACAGTCTGAGAGCTGAGGACACGGCTGTGTATTACTGT
>15;149_048,341_048;0.1258547308
CAGGTGCAGCTGGTGGAGTCTGGGGGAGGCGTGGTCCAGCCTGGGGGGTCCCTGAGACTCTCCTGTGCAGCGTCTGGATTCACCTTCAGTAGTTATGGCATGCACTGGGTCCGCCAGGCTCCAGGCAAGGGGCTGGAGTGGGTGTCATTTATACGATATGATGGAAGTAATAAATACTATGCAGACTCCGTGAAGGGCCGATTCACCATCTCCAGAGACAATTCCAAGAACACGGTGTATCTGCAAATGAACAGTCTGAGAGCTGAGGACACGGCTGTGTATTACTGT
>15;172_048;0.1292545486
CAGGTGCAGCTGGTGGAGTCTGGGGGAGGCGTGGTCCAGCCTGGGGGGTCCCTGAGACTCTCCTGTGCAGCGTCTGGATTCACCTTCAGTAGCTATGGCATGCACTGGGTCCGCCAGGCTCCAGGCAAGGGGCTGGAGTGGGTGGCATTTATACGGTATGATGGAAGTAATAAATACTATGCAGACTCCGTGAAGGGCCGATTCACCATCTCCAGAGACAATTCCAAGAACACGGTGTATTTGCAAATGAACAGTCTGAGAGTTGAGGACACGGCTGTTTATTACTGT
>14;149_048,172_048,341_048;0.0939229973
CAGGTGCAGCTGGTGGAGTCTGGGGGAGGCGTGGTCCAGCCTGGGGGGTCCCTGAGACTCTCCTGTGCAGCGTCTGGATTCACCTTCAGTAGCTATGGCATGCACTGGGTCCGCCAGGCTCCAGGCAAGGGGCTGGAGTGGGTGGCATTTATACGGTATGATGGAAGTAATAAATACTATGCAGACTCCGTGAAGGGCCGATTCACCATCTCCAGAGACAATTCCAAGAACACGGTGTATCTGCAAATGAACAGTCTGAGAGCTGAGGACACGGCTGTGTATTACTGT
>13;149_048,172_048,2_038,341_048;0.0819445424
CAGGTGCAGCTGGTGGAGTCTGGGGGAGGCGTGGTCCAGCCTGGGGGGTCCCTGAGACTCTCCTGTGCAGCGTCTGGATTCACCTTCAGTAGCTATGGCATGCACTGGGTCCGCCAGGCTCCAGGCAAGGGGCTGGAGTGGGTGGCATTTATACGGTATGATGGAAGTAATAAATACTATGCAGACTCCGTGAAGGGCCGATTCACCATCTCCAGAGACAATTCCAAGAACACGCTGTATCTGCAAATGAACAGTCTGAGAGCTGAGGACACGGCTGTGTATTACTGT
>12;149_048,172_048,2_038,341_048,557_038,661_048;0.0819436951
CAGGTGCAGCTGGTGGAGTCTGGGGGAGGCGTGGTCCAGCCTGGGGGGTCCCTGAGACTCTCCTGTGCAGCGTCTGGATTCACCTTCAGTAGCTATGGCATGCACTGGGTCCGCCAGGCTCCAGGCAAGGGGCTGGAGTGGGTGGCATTTATACGGTATGATGGAAGTAATAAATACTATGCAGACTCCGTGAAGGGCCGATTCACCATCTCCAGAGACAATTCCAAGAACACGCTGTATCTGCAAATGAACAGTCTGAGAGCTGAGGACACGGCTGTGTATTACTGT
>11;106_038,149_048,164_038,172_048,213_038,240_038,2_038,341_048,528_038,557_038,661_048;0.0702911939
CAGGTGCAGCTGGTGGAGTCTGGGGGAGGCGTGGTCCAGCCTGGGGGGTCCCTGAGACTCTCCTGTGCAGCGTCTGGATTCACCTTCAGTAGCTATGGCATGCACTGGGTCCGCCAGGCTCCAGGCAAGGGGCTGGAGTGGGTGGCATTTATACGGTATGATGGAAGTAATAAATACTATGCAGACTCCGTGAAGGGCCGATTCACCATCTCCAGAGACAATTCCAAGAACACGCTGTATCTGCAAATGAACAGCCTGAGAGCTGAGGACACGGCTGTGTATTACTGT
>12;119_048;0.2525846004
GACGTGTACCTGGTGGAGTCTGGGGGAGGCTTGGTCCAGCCTGGAGGGTCCCTGAGACTCTCCTGTGTAGCTTCTGGCATCACCTTCAGTAGCTATGGCATGCACTGGGTCCGCCAGGCTCCAGGCAAGGGGCTGGAGTGGGCGGCATTTATACGTTATGATGGAAGGAATAAATACTATGCAGACTCCGTGAAGGGCCGATTCACCATCTCCAGAGACAATTCCAAGAACACGCTGTCTCTGCAAATGAACAACCTGAGAGCTGAGGACACGGCTGTGTATTACTGT
>12;573_048;0.2577556849
GAGGTGCACTTGGTGGAGTCTGGGGGAGACTTGGTTCAGCCTGGAGGGTCCCTGAGACTCTCCTGTGTAGTCTCTGAATTCACCTTCAGTAGCTATGGCATGCACTGGGTCCGCCAGGCTCCAGGCAAGGGGCTGGAGTGGGTGGCATTTATACGGTATGATGGAAGTAATAAATACTATGCAGACTCCGTGAAGGGCCGATTCACCATCTCCAGAGACAATTCCAAGAACACGGTGTATCTTGAAATGAACAGCCTGAGAGCTGAAGACACGGCTGTGTATTACTGT
>11;119_048,573_048;0.1372374181
GAGGTGCACCTGGTGGAGTCTGGGGGAGGCTTGGTCCAGCCTGGAGGGTCCCTGAGACTCTCCTGTGTAGCTTCTGGATTCACCTTCAGTAGCTATGGCATGCACTGGGTCCGCCAGGCTCCAGGCAAGGGGCTGGAGTGGGTGGCATTTATACGGTATGATGGAAGTAATAAATACTATGCAGACTCCGTGAAGGGCCGATTCACCATCTCCAGAGACAATTCCAAGAACACGCTGTATCTGCAAATGAACAGCCTGAGAGCTGAGGACACGGCTGTGTATTACTGT
>10;106_038,119_048,149_048,164_038,172_048,213_038,240_038,2_038,341_048,528_038,557_038,573_048,661_048;0.0702903466
CAGGTGCAGCTGGTGGAGTCTGGGGGAGGCGTGGTCCAGCCTGGGGGGTCCCTGAGACTCTCCTGTGCAGCGTCTGGATTCACCTTCAGTAGCTATGGCATGCACTGGGTCCGCCAGGCTCCAGGCAAGGGGCTGGAGTGGGTGGCATTTATACGGTATGATGGAAGTAATAAATACTATGCAGACTCCGTGAAGGGCCGATTCACCATCTCCAGAGACAATTCCAAGAACACGCTGTATCTGCAAATGAACAGCCTGAGAGCTGAGGACACGGCTGTGTATTACTGT
>9;106_038,119_048,133_119,149_048,164_038,172_048,213_038,240_038,287_119,29_119,2_038,330_119,341_048,378_119,41_048,444_048,521_119,528_038,540_119,557_038,573_048,661_048,672_048;0.0702894993
CAGGTGCAGCTGGTGGAGTCTGGGGGAGGCGTGGTCCAGCCTGGGGGGTCCCTGAGACTCTCCTGTGCAGCGTCTGGATTCACCTTCAGTAGCTATGGCATGCACTGGGTCCGCCAGGCTCCAGGCAAGGGGCTGGAGTGGGTGGCATTTATACGGTATGATGGAAGTAATAAATACTATGCAGACTCCGTGAAGGGCCGATTCACCATCTCCAGAGACAATTCCAAGAACACGCTGTATCTGCAAATGAACAGCCTGAGAGCTGAGGACACGGCTGTGTATTACTGT
>12;167_048;0.2398368575
CAGGTGCAGCTGGTGGAGTCTGGGGGAGGCGTGGTCCAGCCTGGGAGGTCCCTGACACTCTCCTGTGCAGCGTCTGGATTCACTTTCAATAACTATGACATGCACTGGGTCCGCCAGGCTCCAGGCAAGGGGCTGGAGTGGGTGGCATTTACACGGTATGATGGAAGTAATCAGTACTATGCAGACTCCGTGACGGGCCGATTCACCATCTCCAGAGACAATTCCAAGAACACGGTGTATCTGCAAATGAACAGCCTGAGAGGTGTGGACACGGCTGTGTATTACTGT
>12;670_048;0.1779628635
CAGGTGCAGCTGGTGGAGTCTGGGGGAGGCGTGGTCCAGCCGGGGGGGTCACTGAGACTCTCCTGTGCAGCGTCTGGATTCACCTTCAGTACCAATGGCATGCACTGGGTCCGCCAGGCTCCAGGCAAGGGGCTGGAGTGGGTGGCATTTATACGGTATGATGGAAGTAATAAATATTATGCAGACTCCGTGAAAGGCCGATTCACCATCTCCAGAGACAATTCCAAGAACACGGTGTATCTGCAAATGAACAGCCTGAGAGGTGTGGACACGGCTGTGTATTACTGT
>11;167_048,670_048;0.118082054
CAGGTGCAGCTGGTGGAGTCTGGGGGAGGCGTGGTCCAGCCTGGGGGGTCCCTGAGACTCTCCTGTGCAGCGTCTGGATTCACCTTCAGTACCTATGGCATGCACTGGGTCCGCCAGGCTCCAGGCAAGGGGCTGGAGTGGGTGGCATTTATACGGTATGATGGAAGTAATAAATACTATGCAGACTCCGTGAAGGGCCGATTCACCATCTCCAGAGACAATTCCAAGAACACGGTGTATCTGCAAATGAACAGCCTGAGAGGTGTGGACACGGCTGTGTATTACTGT
>12;438_038;0.2745692322
CAGGTGCAGCTGGTGGAGTCTGGGGGAGGCGTGGTCCAGCCTGGGGGGTCCCTGAGACTCTCCTGTACAGCGTCTGGATTCACCTTCAGTGCTTACGACATGCACTGGATCCGCCAGGCTCCAGGCAAGGGACTGGGGTGGGTGGCATTTATAACGAATGAGGGAAGTAGTAAAAACTATGTAGACTCCGTGAAGGGCCGATTCACCATCTCCAGAGACAATTCCAAGAACACGCTGTATCTGCAAATGAACAGCCTGAGAGCTGAGGACACGGCTGTGTATTATTGT
>13;215_038;0.1520802386
CAGGTGCAGCTGGTGGAGTCTGGGGGAGGCGTGGTCCAGCCAGGGGGGTCCCTGAGACTCTCCTGTGCAGCGTCTGGATTCACCTTCAGTACCTATGGCATGCACTGGGTCCGCCAGGCTCCAGGCAAGGGGCTGGAGTGGGTGGCATTTATACGGGATAATGGAAGTAATAAATACTATGCAGACTCCGTGAAGGGCCGATTCACCATCTCCAGAGACAATTCCAAGAACACTCTGTATCTGCAAATGAACAGCCTGAGAGCTGAGGACACGGCTCTGTATTACTGT
>13;592_038;0.1656350067
CAGGTGCAGCTGGTGGAGTCTGGGGGAGGCGTGGTCCAGCCTGGGGGGTCCCTGAGACTCTCCTGTGCAGCGTCTGGATTCACCTTCAGTACCTATGGCATGCACTGGGTCCGCCAGGCTCCAGGCAAGGGGCTGGAGTGGGTGACATTTATACGGAATGATGGAACTAATAAATATTATGCAGACTCCGTGAAGGGCCGATTCACCATCTCCAGAGACAATACCAAGAACACGCTGTATCTGCAAATGTACAGCCTGAGAGCTGAGGACACGGCTGTCTATTACTGT
>12;215_038,592_038;0.0928887395
CAGGTGCAGCTGGTGGAGTCTGGGGGAGGCGTGGTCCAGCCTGGGGGGTCCCTGAGACTCTCCTGTGCAGCGTCTGGATTCACCTTCAGTACCTATGGCATGCACTGGGTCCGCCAGGCTCCAGGCAAGGGGCTGGAGTGGGTGGCATTTATACGGAATGATGGAAGTAATAAATACTATGCAGACTCCGTGAAGGGCCGATTCACCATCTCCAGAGACAATTCCAAGAACACGCTGTATCTGCAAATGAACAGCCTGAGAGCTGAGGACACGGCTGTGTATTACTGT
>11;215_038,438_038,592_038;0.0928878922
CAGGTGCAGCTGGTGGAGTCTGGGGGAGGCGTGGTCCAGCCTGGGGGGTCCCTGAGACTCTCCTGTGCAGCGTCTGGATTCACCTTCAGTACCTATGGCATGCACTGGGTCCGCCAGGCTCCAGGCAAGGGGCTGGAGTGGGTGGCATTTATACGGAATGATGGAAGTAATAAATACTATGCAGACTCCGTGAAGGGCCGATTCACCATCTCCAGAGACAATTCCAAGAACACGCTGTATCTGCAAATGAACAGCCTGAGAGCTGAGGACACGGCTGTGTATTACTGT
>10;167_048,215_038,438_038,592_038,670_048;0.0819854404
CAGGTGCAGCTGGTGGAGTCTGGGGGAGGCGTGGTCCAGCCTGGGGGGTCCCTGAGACTCTCCTGTGCAGCGTCTGGATTCACCTTCAGTACCTATGGCATGCACTGGGTCCGCCAGGCTCCAGGCAAGGGGCTGGAGTGGGTGGCATTTATACGGTATGATGGAAGTAATAAATACTATGCAGACTCCGTGAAGGGCCGATTCACCATCTCCAGAGACAATTCCAAGAACACGCTGTATCTGCAAATGAACAGCCTGAGAGCTGAGGACACGGCTGTGTATTACTGT
>11;384_048;0.1920315986
CAGGTGCGACTGGTGGACTCTGGGGGAGGCGTGGTCCAGCCGGGGGGGTCCCTGAGACTCTCCTGTGCAGCGTCTGGATTCACCTTCAGTACCTATGGCATGCACTGGGTCCGCCAGGCTCCAGGCAAGGGGCTGGAGTGGGTGGCATTTATACGGTCTGATGGAAGTAATAAATACTATGCAGACTCCGTGCAGGGCCGATTCTCCATCTCCAGAGACAATTCCAAGAACACGCTGTATCTGCAAATGAACAGCCTGAGAGCTGAGGACACGGCTGTCTATTATTGT
>12;230_048;0.2161121791
CAGGTGCAGCTGGTGGAGTCTGGGGGAGGCGTGGTCCAGCCTGGGGGGTCCCTGAGACTCTCCTGTGCAGCGTCTGGATTCACCTTCAGTAGTTATGGCATGCACTGGGTCCGCCAGGCTCCAGGCAAGGGGCTGGAGTGGGTGGCATTTATGCGGTTTGATGGAAGCAATAGATACTATGGAGACTCCGTGAAGGGCCGATTCACCATCTCCAGAGACAATTCCAAGAACACGCTGTATCTGCAAATGAACAGCCTGCGAACTGAGGACGCGGCTCTGTATTACTGT
>12;480_048;0.1916824906
CAGGTGCAGCTGGTGGAGTCGGGGGGAGGCGTGGTCCAGCCTGGGGGGTCCCTGAGACTCTCCTGTGTAGCGTCTGGATTCACCTTCAGTACCTATGGCATGCACTGGGTCCGCCAGGCTCCAGGCAAGGGGCTGGAGTGGGTGGCATTTATGCGGTTTGATGGAAGCAATAGATACTATGGAGACTCCGTGAAGGGCCGATTCACCATCTCCAGAGACAATTCCAAGAACACGCTGTATCTGCAAATGATCAGCCTGAGAGCTGAGGACACGGCTGTGTATCACTGT
>11;230_048,480_048;0.1421292845
CAGGTGCAGCTGGTGGAGTCTGGGGGAGGCGTGGTCCAGCCTGGGGGGTCCCTGAGACTCTCCTGTGCAGCGTCTGGATTCACCTTCAGTACCTATGGCATGCACTGGGTCCGCCAGGCTCCAGGCAAGGGGCTGGAGTGGGTGGCATTTATGCGGTTTGATGGAAGCAATAGATACTATGGAGACTCCGTGAAGGGCCGATTCACCATCTCCAGAGACAATTCCAAGAACACGCTGTATCTGCAAATGAACAGCCTGAGAGCTGAGGACACGGCTGTGTATTACTGT
>10;230_048,384_048,480_048;0.0819853136
CAGGTGCAGCTGGTGGAGTCTGGGGGAGGCGTGGTCCAGCCTGGGGGGTCCCTGAGACTCTCCTGTGCAGCGTCTGGATTCACCTTCAGTACCTATGGCATGCACTGGGTCCGCCAGGCTCCAGGCAAGGGGCTGGAGTGGGTGGCATTTATACGGTATGATGGAAGTAATAAATACTATGCAGACTCCGTGAAGGGCCGATTCACCATCTCCAGAGACAATTCCAAGAACACGCTGTATCTGCAAATGAACAGCCTGAGAGCTGAGGACACGGCTGTGTATTACTGT
>9;167_048,215_038,230_048,384_048,438_038,480_048,592_038,670_048;0.0819845931
CAGGTGCAGCTGGTGGAGTCTGGGGGAGGCGTGGTCCAGCCTGGGGGGTCCCTGAGACTCTCCTGTGCAGCGTCTGGATTCACCTTCAGTACCTATGGCATGCACTGGGTCCGCCAGGCTCCAGGCAAGGGGCTGGAGTGGGTGGCATTTATACGGTATGATGGAAGTAATAAATACTATGCAGACTCCGTGAAGGGCCGATTCACCATCTCCAGAGACAATTCCAAGAACACGCTGTATCTGCAAATGAACAGCCTGAGAGCTGAGGACACGGCTGTGTATTACTGT
>8;106_038,119_048,133_119,149_048,164_038,167_048,172_048,213_038,215_038,230_048,240_038,287_119,29_119,2_038,330_119,341_048,378_119,384_048,41_048,438_038,444_048,480_048,521_119,528_038,540_119,557_038,573_048,592_038,661_048,670_048,672_048;0.070288652
CAGGTGCAGCTGGTGGAGTCTGGGGGAGGCGTGGTCCAGCCTGGGGGGTCCCTGAGACTCTCCTGTGCAGCGTCTGGATTCACCTTCAGTAGCTATGGCATGCACTGGGTCCGCCAGGCTCCAGGCAAGGGGCTGGAGTGGGTGGCATTTATACGGTATGATGGAAGTAATAAATACTATGCAGACTCCGTGAAGGGCCGATTCACCATCTCCAGAGACAATTCCAAGAACACGCTGTATCTGCAAATGAACAGCCTGAGAGCTGAGGACACGGCTGTGTATTACTGT
>7;106_038,119_048,133_119,149_048,164_038,167_048,172_048,195_038,213_038,215_038,230_048,240_038,279_038,287_119,29_119,2_038,330_119,341_048,378_119,384_048,41_048,431_038,438_038,444_048,480_048,521_119,528_038,540_119,557_038,573_048,592_038,661_048,670_048,672_048;0.0586487041
CAGGTGCAGCTGGTGGAGTCTGGGGGAGGCGTGGTCCAGCCTGGGGGGTCCCTGAGACTCTCCTGTGCAGCGTCTGGATTCACCTTCAGTAGCTATGGCATGCACTGGGTCCGCCAGGCTCCAGGCAAGGGGCTGGAGTGGGTGGCATTTATACGATATGATGGAAGTAATAAATACTATGCAGACTCCGTGAAGGGCCGATTCACCATCTCCAGAGACAATTCCAAGAACACGCTGTATCTGCAAATGAACAGCCTGAGAGCTGAGGACACGGCTGTGTATTACTGT
>7;486_038;0.0943633307
CAGGTGCAGCTGGTGGAGTCTGGGGGAGGCGTGGTCCAGCCTGGGGGGTCCCTGAGACTCTCCTGTGCAGCGTCTGGATTCACCTTCAGTACCTATGGCATGCACTGGGTCCGCCAGCCTCCAGGCAAGGGGCTGGAGTGGGTGGCATTTATACGATATGATGGAAGTAATACATACTATGCAGACTCCGTGAAGGGCCGATTCACCATCTCCAGAGACAATTCCAAGAACACGCTGTATCTGCAAATGAACAGCCTGAGAGCTGAGGACACGGCTGTGTATTACTGT
>6;106_038,119_048,133_119,149_048,164_038,167_048,172_048,195_038,213_038,215_038,230_048,240_038,279_038,287_119,29_119,2_038,330_119,341_048,378_119,384_048,41_048,431_038,438_038,444_048,480_048,486_038,521_119,528_038,540_119,557_038,573_048,592_038,661_048,670_048,672_048;0.0586478568
CAGGTGCAGCTGGTGGAGTCTGGGGGAGGCGTGGTCCAGCCTGGGGGGTCCCTGAGACTCTCCTGTGCAGCGTCTGGATTCACCTTCAGTAGCTATGGCATGCACTGGGTCCGCCAGGCTCCAGGCAAGGGGCTGGAGTGGGTGGCATTTATACGATATGATGGAAGTAATAAATACTATGCAGACTCCGTGAAGGGCCGATTCACCATCTCCAGAGACAATTCCAAGAACACGCTGTATCTGCAAATGAACAGCCTGAGAGCTGAGGACACGGCTGTGTATTACTGT
>6;154_038;0.238064965
CAGGTAAAACTGGTGGAGTCTGGGGGAGGCGTGGTCCAGCCTGGGGGGTCCCTGAGACTCTCCTGTGCAGCGGCTGGATTTATATTCAGTAACTCTGGCATGCACTGGGTCCGCCAGGCTCCAGACAAGGGGCTGGAGTGGGTGGCATTTGTACCATATGATGGAAGTAATAAATACTATGCAGACTCCGTGAAGGGCCGATTCACCATCTCCAGAGACAATTCCAAGAACACACTGTCTCTACAAATGAACAGCCTGAGAACTGAGGACACGGCTGTCTATTACTGT
>5;106_038,119_048,133_119,149_048,154_038,164_038,167_048,172_048,195_038,213_038,215_038,230_048,240_038,279_038,287_119,29_119,2_038,330_119,341_048,378_119,384_048,41_048,431_038,438_038,444_048,480_048,486_038,521_119,528_038,540_119,557_038,573_048,592_038,661_048,670_048,672_048;0.0467369136
CAGGTGCAGCTGGTGGAGTCTGGGGGAGGCGTGGTCCAGCCTGGGGGGTCCCTGAGACTCTCCTGTGCAGCGTCTGGATTCACCTTCAGTAGCTATGGCATGCACTGGGTCCGCCAGGCTCCAGGCAAGGGGCTGGAGTGGGTGGCATTTATACCATATGATGGAAGTAATAAATACTATGCAGACTCCGTGAAGGGCCGATTCACCATCTCCAGAGACAATTCCAAGAACACGCTGTATCTGCAAATGAACAGCCTGAGAGCTGAGGACACGGCTGTGTATTACTGT
>4;106_038,119_048,133_119,149_048,154_038,164_038,167_048,172_048,195_038,213_038,215_038,230_048,240_038,275_038,279_038,287_119,29_119,2_038,330_119,341_048,378_119,384_048,41_048,431_038,438_038,444_048,480_048,486_038,521_119,528_038,540_119,557_038,573_048,592_038,661_048,670_048,672_048;0.0114865653
CAGGTGCAGCTGGTGGAGTCTGGGGGAGGCGTGGTCCAGCCTGGGAGGTCCCTGAGACTCTCCTGTGCAGCGTCTGGATTCACCTTCAGTAGCTATGGCATGCACTGGGTCCGCCAGGCTCCAGGCAAGGGGCTGGAGTGGGTGGCAGTTATATCATATGATGGAAGTAATAAATACTATGCAGACTCCGTGAAGGGCCGATTCACCATCTCCAGAGACAATTCCAAGAACACGCTGTATCTGCAAATGAACAGCCTGAGAGCTGAGGACACGGCTGTGTATTACTGT
>3;0_038,100_048,101_048,103_119,104_038,106_038,107_038,108_119,110_048,113_048,114_059,115_038,119_048,121_059,124_119,12_048,133_119,134_038,136_048,137_048,138_059,139_038,143_048,149_048,150_048,153_048,154_038,158_048,163_059,164_038,165_048,166_038,167_048,168_038,172_048,175_119,178_059,179_038,180_048,184_119,185_119,186_038,188_048,191_048,192_059,195_038,196_038,207_119,210_048,213_038,215_038,21_119,221_119,222_059,226_048,228_119,230_048,232_119,233_048,236_048,237_119,240_038,241_119,242_048,243_119,245_048,246_048,249_048,24_048,250_048,252_048,254_119,257_059,261_059,263_048,266_048,269_048,275_038,277_048,279_038,282_048,287_119,289_048,295_048,296_048,29_119,2_038,301_059,305_059,307_059,30_048,310_038,311_048,315_048,316_048,319_119,320_048,323_119,324_038,325_038,330_119,331_048,334_048,335_048,336_059,33_048,341_048,342_059,348_048,34_048,356_038,357_048,361_048,367_048,369_048,370_059,374_048,375_048,377_048,378_119,384_048,393_048,398_048,39_048,3_048,406_119,410_048,411_038,412_048,414_059,417_048,418_059,41_048,421_119,426_048,42_048,430_048,431_038,432_048,434_059,436_059,438_038,439_048,43_119,441_038,443_038,444_048,445_048,44_119,457_038,458_119,459_048,45_048,461_038,463_048,465_059,468_048,469_048,46_048,472_119,476_048,479_048,47_038,480_048,481_048,484_038,486_038,487_038,489_048,490_038,497_119,498_119,49_038,503_038,505_048,507_048,509_048,516_048,517_038,518_038,519_048,521_119,522_048,524_048,525_048,528_038,533_048,537_048,539_059,540_119,542_048,543_038,548_048,549_048,551_048,553_048,557_038,558_048,560_059,562_119,563_059,565_048,566_048,567_119,568_119,56_059,570_048,572_048,573_048,574_048,575_119,579_048,581_038,583_038,584_038,585_038,588_048,589_119,58_119,592_038,593_048,594_048,595_048,597_048,599_048,59_059,5_048,600_038,605_119,606_038,608_119,610_038,612_048,614_048,615_048,616_119,617_048,618_119,61_048,620_048,621_048,625_048,632_038,635_048,644_048,646_048,64_048,650_048,652_038,654_048,656_059,658_119,65_048,661_048,662_048,666_059,670_048,672_048,673_059,677_119,678_048,68_059,6_119,72_038,77_048,78_048,7_048,82_048,83_119,87_048,88_048,94_048,96_048,98_059,99_048,9_059;2.5419E-06
CAGGTGCAGCTGGTGGAGTCTGGGGGAGGCGTGGTCCAGCCTGGGAGGTCCCTGAGACTCTCCTGTGCAGCCTCTGGATTCACCTTCAGTAGCTATGGCATGCACTGGGTCCGCCAGGCTCCAGGCAAGGGGCTGGAGTGGGTGGCAGTTATATCATATGATGGAAGTAATAAATACTATGCAGACTCCGTGAAGGGCCGATTCACCATCTCCAGAGACAATTCCAAGAACACGCTGTATCTGCAAATGAACAGCCTGAGAGCTGAGGACACGGCTGTGTATTACTGT
>8;544_048;0.1172165895
CAGGTGCAGCTGGTGGAGTCTGGGGGAGGCGTGGTCCAGCCTGGGAGGTCCCTGAGACTCTCCTGTGCAGCCTCTGGATTCACCTTCAGTAACTATGGCATGCACTGGGTCCGCCAGGCTCCAGGCAAGGGGCTGGAGTGGGTGGCACTTATATCACATGATGGAAGTAATAAAAACTTTGCAGACTCCGTGAAGGGCCGATTCACCATCTCCAGAGACAATTCCAAGAACACACTATATCTGCAAATGAACAGCCTGAGAACTGAGGACACGGCTATATATTACTGT
>10;675_038;0.0942367046
CACGTGCAGCTGGTGGAGTCTGGGGGAGGCGTGGTCCAGCCTGGGAGGTCCCTGAGACTCTCCTGTGCAGCCTCTGGAATCACCTTCAGTACCTATGACATGCACTGGGTCCGCCAGGCTCCAGGCAAGGGGCTGGAGTGGGTGGCAGTTATATCAAATGATGGAAGTAATAAATACTATGCAGACTCCGTGAAGGGCCGATTCACCATCTCCAGAGACAATTCCAAGAACACACTGTATCTGCAAATGAACAGCCTGAGAGCTGAGGACACGGCTCTGTATTACTGT
>11;526_038;0.2523885493
CAGGTGCAACTGGTGGAGTCTGGGGGAGGCGTGGTCCAGCCTGGGAGGTCCCTGAGACTCTCCTGTACAGCCTCTCGATTCTCCTTCAACAATTATGCTATGCACTGGGTCCGCCAGGCTCCAGGCAAGGGGCTGGAGTGGGTGGCAATTATATCAAAGGATGGAAGTGATAACTCCTATGTAGACTCCGTCAAGGGACGATTCACCATCTCCAGAGACAATTCCAAGAACACACTGTATCTGCAAATGAACAGCCTGAGAGCTGAGGACACGGCTGTGTATTACTGT
>11;288_038;0.131245911
CAGGTGCAGCTGGTGGAGTCTGGGGGAGGCGTGGTCCAGCCTGGGAGGTCCCTGAGACTCTCCTGTGCAGCCTCTGGATTCACCTTCAGTAGCTTTGGCATGCACTGGGTCCGCCAGGCTCCAGGCAAGGGGCTGGAGTGGGTGGCAGTTATATCAAAGGATGGAAGTGATAACTCCTATGTAGACTCCGTCAAGGGACGATTCACCATCTCCAGAGACAATTCCAAGAACACACTGTATCTGCAAATGAACAGCCTGAGAGCTGAGGACACGGCTGTGTATTACTGT
>10;288_038,526_038;0.1200108595
CAGGTGCAGCTGGTGGAGTCTGGGGGAGGCGTGGTCCAGCCTGGGAGGTCCCTGAGACTCTCCTGTGCAGCCTCTGGATTCACCTTCAGTAGCTATGGCATGCACTGGGTCCGCCAGGCTCCAGGCAAGGGGCTGGAGTGGGTGGCAGTTATATCAAAGGATGGAAGTGATAACTCCTATGTAGACTCCGTCAAGGGACGATTCACCATCTCCAGAGACAATTCCAAGAACACACTGTATCTGCAAATGAACAGCCTGAGAGCTGAGGACACGGCTGTGTATTACTGT
>9;288_038,526_038,675_038;0.0347053705
CAGGTGCAGCTGGTGGAGTCTGGGGGAGGCGTGGTCCAGCCTGGGAGGTCCCTGAGACTCTCCTGTGCAGCCTCTGGATTCACCTTCAGTAGCTATGGCATGCACTGGGTCCGCCAGGCTCCAGGCAAGGGGCTGGAGTGGGTGGCAGTTATATCAAATGATGGAAGTAATAAATACTATGCAGACTCCGTGAAGGGCCGATTCACCATCTCCAGAGACAATTCCAAGAACACACTGTATCTGCAAATGAACAGCCTGAGAGCTGAGGACACGGCTGTGTATTACTGT
>9;511_119;0.1312076821
CAGGTGCAGCTGGTGGAGTCTGGGGGAGGCGTGGCCCAGCCTGGGAGGTCCCTGAGACTCTCCTGTGCAGCCTCTGGATTCACCTTCAGAAGTTATGGCATGCACTGGGTCCGCCAGGCTCCTGGCAAGGGGCTAGAGTGGGTGGCAGTTATATCACTTGATGGAAGTAATAAATACTATGCAGACTCCGTGAAGGGCCGATTCAGCATCTCCAGAGACAATTCCAAGAACACACTGTATCTGCAAATGAACAGCCTGCGACCTGAGGACACGGCTGTGTATTACTGT
>8;288_038,511_119,526_038,675_038;0.0233311905
CAGGTGCAGCTGGTGGAGTCTGGGGGAGGCGTGGTCCAGCCTGGGAGGTCCCTGAGACTCTCCTGTGCAGCCTCTGGATTCACCTTCAGTAGCTATGGCATGCACTGGGTCCGCCAGGCTCCAGGCAAGGGGCTGGAGTGGGTGGCAGTTATATCACATGATGGAAGTAATAAATACTATGCAGACTCCGTGAAGGGCCGATTCACCATCTCCAGAGACAATTCCAAGAACACACTGTATCTGCAAATGAACAGCCTGAGAGCTGAGGACACGGCTGTGTATTACTGT
>7;288_038,511_119,526_038,544_048,675_038;0.0233303432
CAGGTGCAGCTGGTGGAGTCTGGGGGAGGCGTGGTCCAGCCTGGGAGGTCCCTGAGACTCTCCTGTGCAGCCTCTGGATTCACCTTCAGTAGCTATGGCATGCACTGGGTCCGCCAGGCTCCAGGCAAGGGGCTGGAGTGGGTGGCAGTTATATCACATGATGGAAGTAATAAATACTATGCAGACTCCGTGAAGGGCCGATTCACCATCTCCAGAGACAATTCCAAGAACACACTGTATCTGCAAATGAACAGCCTGAGAGCTGAGGACACGGCTGTGTATTACTGT
>7;190_038;0.0469808417
CAGGTGCAGCTGGTGGAGTCTGGGGGAGGCGTGGTCCACCCTGGGAGGTCCCTGAGACTCTCCTGTGCAGCCTCTGGATTCACCTTCAGTAGCTATGGCATGCACTGGGTCCGCCAGGCTCCAGGCAAGGGGCTGGAGTGGGTGGCTGTTATATCACATGATGGAAGTAATAAATATTATGCAGACTCCGTGAAGGGCCGATTCACCATCTCCAGAGACAATTCCAAGAACACGCTGTATCTGCAAATGAACAGCCTGAGAGCTGAGGACACGGCTGTGTATTACTGT
>6;190_038,288_038,511_119,526_038,544_048,675_038;0.0116661758
CAGGTGCAGCTGGTGGAGTCTGGGGGAGGCGTGGTCCAGCCTGGGAGGTCCCTGAGACTCTCCTGTGCAGCCTCTGGATTCACCTTCAGTAGCTATGGCATGCACTGGGTCCGCCAGGCTCCAGGCAAGGGGCTGGAGTGGGTGGCAGTTATATCACATGATGGAAGTAATAAATACTATGCAGACTCCGTGAAGGGCCGATTCACCATCTCCAGAGACAATTCCAAGAACACGCTGTATCTGCAAATGAACAGCCTGAGAGCTGAGGACACGGCTGTGTATTACTGT
>7;402_038;0.0587536157
CAGGTGCAGCTGGTGGAGTCTGGGGGAGGCGTGGTCCAGCCTGGGAGGTCCCTGAGACTCTCCTGTGCAGCCTCTGGATTCACCTTCAGTAGCTTTGGCATGCACTGGGTCCGCCAGGCTCCAGGCAAGGGGCTGGAGTGGGTGGCAGTTATATCTGATGATGGAAATAATAAATACTATGCAGACTCCGTGAAGGGCCGATTCACCATCTCCAGAGACAATTCCAAGAACACGCTGTATCTGCAAATGAACAGCCTGAGAGTTGAGGACACGGCTGTGTATTACTGT
>8;623_048;0.1666635406
CAGGTGCAGCTGGTGGAGTCTGGGGGAGGCGTGGTCCAGCCTGGGAGGTCCCTGAGACTCTCCTGTGCAGCCTCTGGATTCACCTTCAATAACTATGGCACACACTGGGTCCGCCAGGCTCCAGGCAAGGGGCTGGAGTGGGTGGCAGTCATATCTGATTCTGGAAGTAATAAATACTATGCAGACTCCGTGAAGGGCCGATTCACCATTTCCAGAGACAATTCCAAGAACACACTATATCTGCAAATGAACAGCCTGAGGGCTGAGGACACGGCTGTGTATTTCTGT
>10;205_048;0.2047185027
CAGGTGCAGCTGGTGGAGTCTGGGGGAGGCGTGGTCCAGCCTGGGAGGTCCCTGAGACTCTCCTGTGCAGCCTCTGGATTCATCTTCAGTAGTTATGGCATGCACTGGGTCCGCCAGGCTCCAGGCAAGGGGCTGGAGTGGGTGGCAGTTATATCTGGTGATGGAACTAAAAAAGACTTTGCAGACTCCGTGAAGGGCCGATTCACCATCTCCAAAGACAATTCCAAGAACATGGTGTCTCTGCAGATGAACAGCCTGAGAGCTGAGGACGCGGCTGTGTACTACTGT
>11;155_048;0.2124199213
CAGGTACAGCTGGTGGAGTCTGGGGGAGGCGTGGTCCAGCCTGGGAGGTCCCTGAGACTTTCCTGTGTAGCCTCTGGATTCATCTTCAGTAGTTATGGCATTCACTGGGTCCGCCAGGCTCCAGGCAAGGGGCTGGAGTGGGTGGCCGTTATATCTGGTGATGGAACTAACAAATACTGTGCAGACTCTGTGAAGGGCCGATTCACCATCTCCAGAGACAACTCCAAGAACACGGTGTTTCTGCAAATGAACAGCCTGAGAGCTGAGGACACGGCTGTGTTTTACTGT
>11;270_048;0.2177420534
GAGGTGCAGCTGGTGGAGTCTGGGGGAGGTGTGGTACGGCCTGGGGGGTCCCTGAGACTCTCCTGTGCAGCCTCTGGATTCATCTTCAGTAGTTATGGCATTCACTGGGTCCGCCAGGCTCCAGGCAAGGGGCTGGAGTGGGTGGCCGTTATATCTGGTGATGGAACTAACAAATACTGTGCAGACTCCGTGAAGGGCCGATTCACCATCTCCAGAGACAATTCCAAGAACACGCTGTATCTGCAAATCAACAGTCTGAGAGTTGAGGACACGGCTGTGTATTACTGT
>10;155_048,270_048;0.1203984226
CAGGTGCAGCTGGTGGAGTCTGGGGGAGGCGTGGTCCAGCCTGGGAGGTCCCTGAGACTCTCCTGTGCAGCCTCTGGATTCATCTTCAGTAGTTATGGCATTCACTGGGTCCGCCAGGCTCCAGGCAAGGGGCTGGAGTGGGTGGCCGTTATATCTGGTGATGGAACTAACAAATACTGTGCAGACTCCGTGAAGGGCCGATTCACCATCTCCAGAGACAATTCCAAGAACACGCTGTATCTGCAAATGAACAGCCTGAGAGCTGAGGACACGGCTGTGTATTACTGT
>9;155_048,205_048,270_048;0.0857452512
CAGGTGCAGCTGGTGGAGTCTGGGGGAGGCGTGGTCCAGCCTGGGAGGTCCCTGAGACTCTCCTGTGCAGCCTCTGGATTCATCTTCAGTAGTTATGGCATGCACTGGGTCCGCCAGGCTCCAGGCAAGGGGCTGGAGTGGGTGGCAGTTATATCTGGTGATGGAACTAACAAATACTATGCAGACTCCGTGAAGGGCCGATTCACCATCTCCAGAGACAATTCCAAGAACACGCTGTATCTGCAAATGAACAGCCTGAGAGCTGAGGACACGGCTGTGTATTACTGT
>11;344_048;0.229019104
GAAGTGCAGCTGGTGGAGTCTGGGGGAGGCTTGGTACAGCCTGGCAGGTCCCTGAGACTCTCCTGTGCAGCCTCTGGATTCATTTTCAGTAGTTATGGCATACACTGGGTCCGCCAGGGTCCAGGCAAGGGGCTGGAGTGGGTGGCACTTATATCTGGTGATGGAAATAATAAATACTATGCAGACTCCGTGCAGGGCCGATTCTCCATCTCCAGAGACAATTCCAAGAACACGCTGTATCTGCAAATGAACAGCCTGAGAGCTGAGGACACGGCTGTCTATTATTGT
>11;26_048;0.1680188645
CAGGTGCAGCTGGTGGAGTCTGGGGGAGGCGTGGTCCAGCCTGGGAGGTCCCTGAGACTCTCCTGTGCAGCCTCTGGATTCATCTTCAGTAGCTATGGCATGCACTGGGTCCGCCAGGCTCCAGGCAAGGGACTGGAGTGGGTGGCTCTTATATCTGGTGATGGGAGTAATAAATACTATGCAGACTCCGTGAAGGGCCGATTCACCATCTCCAGAGACAATTCCAAGAACACGCTGTATTTGCAGATGAACAGCCTGAGAGCTGAGGACTCGGCTCTCTATTTCTGT
>10;26_048,344_048;0.0693828703
CAGGTGCAGCTGGTGGAGTCTGGGGGAGGCGTGGTCCAGCCTGGGAGGTCCCTGAGACTCTCCTGTGCAGCCTCTGGATTCATCTTCAGTAGCTATGGCATGCACTGGGTCCGCCAGGCTCCAGGCAAGGGGCTGGAGTGGGTGGCACTTATATCTGGTGATGGAAGTAATAAATACTATGCAGACTCCGTGAAGGGCCGATTCACCATCTCCAGAGACAATTCCAAGAACACGCTGTATCTGCAAATGAACAGCCTGAGAGCTGAGGACACGGCTGTCTATTACTGT
>10;162_048;0.1769267875
CAGGTGCAGCTGGTGGAATCTGGGGGAGGCGTGGTCCAGCCTGGGAGGTCCCTGAGACTCTCCTGTGCAGCCTCTGGATTCATCTTCAATAGCTATGGCATGCACTGGGTCCGCCAGGCTCCAGGCAAGGGGCTGGAGTGGGTGGCAGTTGTACATGGTGATGGAGGTAATAAATACTATGCAGACTCCGTGAAGGGTCGATTCACCATCTCCAGAGACAATTCCAAGAACACGTTGTATTTGGAAATGAACAGCCTGAGAGCTGAGGACACGGCTGAGTATTACTGT
>9;162_048,26_048,344_048;0.0471778087
CAGGTGCAGCTGGTGGAGTCTGGGGGAGGCGTGGTCCAGCCTGGGAGGTCCCTGAGACTCTCCTGTGCAGCCTCTGGATTCATCTTCAGTAGCTATGGCATGCACTGGGTCCGCCAGGCTCCAGGCAAGGGGCTGGAGTGGGTGGCAGTTATATCTGGTGATGGAAGTAATAAATACTATGCAGACTCCGTGAAGGGCCGATTCACCATCTCCAGAGACAATTCCAAGAACACGCTGTATCTGCAAATGAACAGCCTGAGAGCTGAGGACACGGCTGTGTATTACTGT
>8;155_048,162_048,205_048,26_048,270_048,344_048;0.0471769614
CAGGTGCAGCTGGTGGAGTCTGGGGGAGGCGTGGTCCAGCCTGGGAGGTCCCTGAGACTCTCCTGTGCAGCCTCTGGATTCATCTTCAGTAGCTATGGCATGCACTGGGTCCGCCAGGCTCCAGGCAAGGGGCTGGAGTGGGTGGCAGTTATATCTGGTGATGGAAGTAATAAATACTATGCAGACTCCGTGAAGGGCCGATTCACCATCTCCAGAGACAATTCCAAGAACACGCTGTATCTGCAAATGAACAGCCTGAGAGCTGAGGACACGGCTGTGTATTACTGT
>7;155_048,162_048,205_048,26_048,270_048,344_048,623_048;0.0238255741
CAGGTGCAGCTGGTGGAGTCTGGGGGAGGCGTGGTCCAGCCTGGGAGGTCCCTGAGACTCTCCTGTGCAGCCTCTGGATTCACCTTCAGTAGCTATGGCATGCACTGGGTCCGCCAGGCTCCAGGCAAGGGGCTGGAGTGGGTGGCAGTTATATCTGATGATGGAAGTAATAAATACTATGCAGACTCCGTGAAGGGCCGATTCACCATCTCCAGAGACAATTCCAAGAACACGCTGTATCTGCAAATGAACAGCCTGAGAGCTGAGGACACGGCTGTGTATTACTGT
>6;155_048,162_048,205_048,26_048,270_048,344_048,402_038,623_048;0.0238247268
CAGGTGCAGCTGGTGGAGTCTGGGGGAGGCGTGGTCCAGCCTGGGAGGTCCCTGAGACTCTCCTGTGCAGCCTCTGGATTCACCTTCAGTAGCTATGGCATGCACTGGGTCCGCCAGGCTCCAGGCAAGGGGCTGGAGTGGGTGGCAGTTATATCTGATGATGGAAGTAATAAATACTATGCAGACTCCGTGAAGGGCCGATTCACCATCTCCAGAGACAATTCCAAGAACACGCTGTATCTGCAAATGAACAGCCTGAGAGCTGAGGACACGGCTGTGTATTACTGT
>5;155_048,162_048,190_038,205_048,26_048,270_048,288_038,344_048,402_038,511_119,526_038,544_048,623_048,675_038;0.0005973984
CAGGTGCAGCTGGTGGAGTCTGGGGGAGGCGTGGTCCAGCCTGGGAGGTCCCTGAGACTCTCCTGTGCAGCCTCTGGATTCACCTTCAGTAGCTATGGCATGCACTGGGTCCGCCAGGCTCCAGGCAAGGGGCTGGAGTGGGTGGCAGTTATATCATATGATGGAAGTAATAAATACTATGCAGACTCCGTGAAGGGCCGATTCACCATCTCCAGAGACAATTCCAAGAACACGCTGTATCTGCAAATGAACAGCCTGAGAGCTGAGGACACGGCTGTGTATTACTGT
>8;23_038;0.0827859928
CAGGTGCAGCTGGTGGAGTCTGGGGGAGGCGTGGTCCAGCCTGGGAGGTCCCTGAGACTCTCCTGTGAAGCCTCTGGATTCACCTTCAGTAGCTATGGCATGGACTGGGTCCGCCAGGCTCCAGGCAAGGGGCTGGAGTGGGTGGCACTTATATCACATGATGGAAGTAATAAACACTATGCAGACTCCGTGAAGGGCCGATTCACCATCTCCAGAGACAATTCCAGGAACACGCTGTATCTGCAAATGAACAGCCTGAGAGCTGAGGACACGGCTCTGTATTACTGT
>12;18_048;0.2658188341
CAGGTGCAGTTGGTGGAGTCTGGGGGAGGCGTGGTCCAGCCTGGGAGGTCCCTGAGACTCTCCTGTGCAGCCTCTGGATTCACCTTCAGTAGCTATGGCATGGCCTGGGTCCGCCAGGCCCCAGGCAAGGGGCTTGAGTGGGTGACAGCGATATCATTTGCTGGAACGAATAAATACTATGCAGACTCCGTGAAGGGCCGATTTACCATCTCCAGAGACAATTCCAAGGATACGCTGTATCTGCAAATGGACGGCCTGAGACCTGAGGACACGGCTCTGTATTACTGT
>12;642_048;0.2658188341
CAGGTGCAGTTGGTGGAGTCTGGGGGAGGCGTGGTCCAGCCTGGGAGGTCCCTGAGACTCTCCTGTGCAGCCTCTGGATTCACCTTCAGTAGCTATGGCATGGCCTGGGTCCGCCAGGCCCCAGGCAAGGGGCTTGAGTGGGTGACAGCGATATCATTTGCTGGAACGAATAAATACTATGCAGACTCCGTGAAGGGCCGATTTACCATCTCCAGAGACAATTCCAAGGATACGCTGTATCTGCAAATGGACGGCCTGAGACCTGAGGACACGGCTCTGTATTACTGT
>11;18_048,642_048;0.2658179868
CAGGTGCAGTTGGTGGAGTCTGGGGGAGGCGTGGTCCAGCCTGGGAGGTCCCTGAGACTCTCCTGTGCAGCCTCTGGATTCACCTTCAGTAGCTATGGCATGGCCTGGGTCCGCCAGGCCCCAGGCAAGGGGCTTGAGTGGGTGACAGCGATATCATTTGCTGGAACGAATAAATACTATGCAGACTCCGTGAAGGGCCGATTTACCATCTCCAGAGACAATTCCAAGGATACGCTGTATCTGCAAATGGACGGCCTGAGACCTGAGGACACGGCTCTGTATTACTGT
>13;11_059;0.3914940946
CAGGTGCAGTTGGTGGAGTCTGGGGGAGGCGTGGTCCAGCCTGGGAGGTCCCTGAGACTCTCCTGTGTAGCCTCTGGATTCAGCTTCAGTAGCTATGGCATGGCCTGGGTCCGCCAGGCCCCAGGCAAGGGGCTGGAGTGGGTGACAGTGATATCGTTTGCTGGAGTGAAGACATACTATGCAGACTCCGTGAAGGGCCGATTCACCATTTCCAGAGACAATTCCAAGGGCACGCTATATCTTCAAATGGACGGCCTGAGACCTGAGGACACGGCTCTCTATTACTGT
>13;534_048;0.303596309
CAGGTGCAGTTGGTGGAGTCTGGGGGAGGCGTGGTCCAGCCTGGGAGGTCCCTGAGACTCTCCTGTGCAGCCTCTGGATTCACCTTCAGTAGCTATGGCATGGCCTGGGTCCGCCAGGCCCCAGGCAAGGGGCTGGAGTGGGTGACAGTGATATCGTTTGCTGGAGTGAAGAAATACTATGCAGACTCCGTGAAGGGCCGATTCACCATCTCCAGAGACAATTCCAAGGGCACGCTGTATCTGCAAATGGACGGCCTGAGACCTGAGGACACGGCTCTGTATTACTGT
>12;11_059,534_048;0.3035954617
CAGGTGCAGTTGGTGGAGTCTGGGGGAGGCGTGGTCCAGCCTGGGAGGTCCCTGAGACTCTCCTGTGCAGCCTCTGGATTCACCTTCAGTAGCTATGGCATGGCCTGGGTCCGCCAGGCCCCAGGCAAGGGGCTGGAGTGGGTGACAGTGATATCGTTTGCTGGAGTGAAGAAATACTATGCAGACTCCGTGAAGGGCCGATTCACCATCTCCAGAGACAATTCCAAGGGCACGCTGTATCTGCAAATGGACGGCCTGAGACCTGAGGACACGGCTCTGTATTACTGT
>12;651_048;0.3651707783
CAGGTGCAGTTGGTGGAGTCTGGGGGAGGCGTGGTCCAGCCTGGGAGGTCCCTGAGACTCTCCTGTGCAGCCTCTGGATTCACCTTCAGTAGCTATGGCATGGCCTGGGTCCGCCAGGCCCCAGGCAAGGGGCTGGAGTGGGTGACAGTGATATCGTTTGCTGGAGTGAAGAAATACTATGCAGACTCCGTGAAGGGCCGATTCACCATCTCCAGAGACAATTCCAAGGGCACGCTGTATCTGCAAATGAACAGTCTGAGAGCTGAGGACACGGCTGTGTATTACTGT
>11;11_059,534_048,651_048;0.3035946144
CAGGTGCAGTTGGTGGAGTCTGGGGGAGGCGTGGTCCAGCCTGGGAGGTCCCTGAGACTCTCCTGTGCAGCCTCTGGATTCACCTTCAGTAGCTATGGCATGGCCTGGGTCCGCCAGGCCCCAGGCAAGGGGCTGGAGTGGGTGACAGTGATATCGTTTGCTGGAGTGAAGAAATACTATGCAGACTCCGTGAAGGGCCGATTCACCATCTCCAGAGACAATTCCAAGGGCACGCTGTATCTGCAAATGGACGGCCTGAGACCTGAGGACACGGCTCTGTATTACTGT
>10;11_059,18_048,534_048,642_048,651_048;0.2275842699
CAGGTGCAGTTGGTGGAGTCTGGGGGAGGCGTGGTCCAGCCTGGGAGGTCCCTGAGACTCTCCTGTGCAGCCTCTGGATTCACCTTCAGTAGCTATGGCATGGCCTGGGTCCGCCAGGCCCCAGGCAAGGGGCTGGAGTGGGTGACAGTGATATCATTTGCTGGAACGAATAAATACTATGCAGACTCCGTGAAGGGCCGATTCACCATCTCCAGAGACAATTCCAAGGATACGCTGTATCTGCAAATGGACGGCCTGAGACCTGAGGACACGGCTCTGTATTACTGT
>10;397_048;0.1601928709
CAGGTGCAGCTGGTGGAGTCTGGGGGAGGCGTGGTCCAGCCTGGGAGGTCCCTGAGACTCTCCTGTGCAGCCTCTGGATTCACCTTCAATAGTTATGGCATGGCCTGGGTCCGCCAGGCTCCAGGCAAGGGGCTGGAGTGGGTGGCACTTATATCATATGATGGAAGTAATAAATACTATGCAGACTCCGTGAGGGGCCGATTCACCATCTCCAGAGACAATTCCAAGGATACGCTGTATCTGCAAATGGACGGCCTCAGACCTGAGGACACGGCTCTGTATTACTGT
>9;11_059,18_048,397_048,534_048,642_048,651_048;0.1097934734
CAGGTGCAGCTGGTGGAGTCTGGGGGAGGCGTGGTCCAGCCTGGGAGGTCCCTGAGACTCTCCTGTGCAGCCTCTGGATTCACCTTCAGTAGCTATGGCATGGCCTGGGTCCGCCAGGCTCCAGGCAAGGGGCTGGAGTGGGTGGCACTTATATCATATGATGGAAGTAATAAATACTATGCAGACTCCGTGAAGGGCCGATTCACCATCTCCAGAGACAATTCCAAGGATACGCTGTATCTGCAAATGGACGGCCTGAGACCTGAGGACACGGCTCTGTATTACTGT
>9;514_119;0.2345378768
CAGGTGCAGCTGGTGGAGTCTGGGGGAGGCTTGGTCCAGCCTGGGAAGTCCCTGAGACTCTCCTGCGCAGCCTCTGGATTCACCTTCAGTACCTATGGCATGCACTGGGTCCGCCAGGCTCCAGGCAAAGGGCTGGAGTGGGTGGCACTTATATCATATGATGGAAGTTATACATACTATGCAGACTCCGTGAAGGGCCGATTCACCATCTCCAGAGACAATTCCAAGAGTACACTAGATCTACAACTGAACACCCTGAGACCTGAGGACACGGCTCTGTATTATTGT
>8;11_059,18_048,397_048,514_119,534_048,642_048,651_048;0.0437934737
CAGGTGCAGCTGGTGGAGTCTGGGGGAGGCGTGGTCCAGCCTGGGAGGTCCCTGAGACTCTCCTGTGCAGCCTCTGGATTCACCTTCAGTAGCTATGGCATGCACTGGGTCCGCCAGGCTCCAGGCAAGGGGCTGGAGTGGGTGGCACTTATATCATATGATGGAAGTAATAAATACTATGCAGACTCCGTGAAGGGCCGATTCACCATCTCCAGAGACAATTCCAAGAATACGCTGTATCTGCAAATGAACAGCCTGAGACCTGAGGACACGGCTCTGTATTACTGT
>7;11_059,18_048,23_038,397_048,514_119,534_048,642_048,651_048;0.0232610392
CAGGTGCAGCTGGTGGAGTCTGGGGGAGGCGTGGTCCAGCCTGGGAGGTCCCTGAGACTCTCCTGTGCAGCCTCTGGATTCACCTTCAGTAGCTATGGCATGCACTGGGTCCGCCAGGCTCCAGGCAAGGGGCTGGAGTGGGTGGCACTTATATCATATGATGGAAGTAATAAATACTATGCAGACTCCGTGAAGGGCCGATTCACCATCTCCAGAGACAATTCCAAGAACACGCTGTATCTGCAAATGAACAGCCTGAGAGCTGAGGACACGGCTCTGTATTACTGT
>7;408_038;0.0466581781
CAGGTGCAGCTGGTGGAGTCTGGGGGAGGCGTGGTCCAGCCTGGGAGGTCCCTGAGACTCTCCTGTGCAGCCTCTGGATTCACCTTCAGTAGCTATGGCATGCACTGGGTCCGCCAGGCTCCAGGCAAGGGGCTGGAGTGGGTGGCACTTATATCATATGATGGAACTAATAAATACTATGCAGACTCCGTGAAGGGCCGATTCACCATCTCCAGAGACAATTCCAAGAACACGCTGTTTCTGCAAATGAACAGCCTGAGAGCTGAGGACACGGCTCTGTATTACTGT
>6;11_059,18_048,23_038,397_048,408_038,514_119,534_048,642_048,651_048;0.0232604331
CAGGTGCAGCTGGTGGAGTCTGGGGGAGGCGTGGTCCAGCCTGGGAGGTCCCTGAGACTCTCCTGTGCAGCCTCTGGATTCACCTTCAGTAGCTATGGCATGCACTGGGTCCGCCAGGCTCCAGGCAAGGGGCTGGAGTGGGTGGCACTTATATCATATGATGGAAGTAATAAATACTATGCAGACTCCGTGAAGGGCCGATTCACCATCTCCAGAGACAATTCCAAGAACACGCTGTATCTGCAAATGAACAGCCTGAGAGCTGAGGACACGGCTCTGTATTACTGT
>10;627_119;0.3859221761
CAGGTGCAGCTGGTGGAGTCTGGGGGAGGCGTGGTCCAGCCTGGGAGGTCCCTGAGACTCTCCTGTGCAGCCTCTGGGTTCTCCTTCGGTACCTCTGACGTCCACTGGGTCCGCCAGGCTCCAGGCGAGGGGCTGGAGTGGGTGGCCCTTATATCATTTGACGGACGCCAGAAAGACCTTGCGGACTCCGTGAGGGGCCGATTCACCATCTCCAGAGACAGTTCCAAGAACACGCTCTATCTGGAAATGAACAGCCTGCGACCTGAGGACACGGCTCTTTATTACTGT
>10;262_119;0.4043408815
CAGGTGCACCTGGTGGAGTCTGGGGGAGGCGTGGTCCAGCCTGGGAGGTCCCTGAGACTCTCCTGTGCAGCCTCTGGATTCAGCGTCAGCAACAACTACATGAATTGGGTCCGCCAGGCTCCAGGCGAGGGGCTGGAGTGGGTGGCCCTTATATCATTTGACGGACGCCAGAAAGACCTTGCGGACTCCGTGAAGGGCCGATTCGCCATCTCCAGAGACAATTCCAAGAACACGCTGTATCTGCAAATGAACAGCCTGCGACTTGAGGACACGGCTCTCTATTATTGT
>9;262_119,627_119;0.2365861354
CAGGTGCAGCTGGTGGAGTCTGGGGGAGGCGTGGTCCAGCCTGGGAGGTCCCTGAGACTCTCCTGTGCAGCCTCTGGATTCACCTTCAGTAACTATGACATGCACTGGGTCCGCCAGGCTCCAGGCGAGGGGCTGGAGTGGGTGGCCCTTATATCATTTGACGGACGCCAGAAAGACCTTGCGGACTCCGTGAAGGGCCGATTCACCATCTCCAGAGACAATTCCAAGAACACGCTGTATCTGCAAATGAACAGCCTGCGACCTGAGGACACGGCTCTTTATTACTGT
>9;147_119;0.156937387
CAGGTGCAGCTGGTGGAGTCTGGGGGAGGCGTGGTCCAGCCTGGGAGGTCCCTGAGACTCTCCTGTGCAGCCTCTGGATTCACCTTCAGTAGCTCTGGCATGCACTGGGTCCGCCAGGCTCCAGGCAAGGGGCTGCAGTGGGTGGCCGTTATATCATATGATGGAGGTAATAAATACTATGCAGACTCCGTGAAGGGCCGATTCACCATCTCCCGAGACAATTCCAAGAACAACTTGTATCTGCAAATGAATAGCCTGCGACCTGAGGACACGGCTCTGTATTATTGT
>8;147_119,262_119,627_119;0.0496176895
CAGGTGCAGCTGGTGGAGTCTGGGGGAGGCGTGGTCCAGCCTGGGAGGTCCCTGAGACTCTCCTGTGCAGCCTCTGGATTCACCTTCAGTAGCTATGGCATGCACTGGGTCCGCCAGGCTCCAGGCAAGGGGCTGGAGTGGGTGGCCGTTATATCATATGATGGAAGTAATAAATACTATGCAGACTCCGTGAAGGGCCGATTCACCATCTCCAGAGACAATTCCAAGAACACGCTGTATCTGCAAATGAACAGCCTGCGACCTGAGGACACGGCTCTGTATTACTGT
>11;73_059;0.1507249425
CTGGTGCAGCTGGTGGAGTCTGGGGGAGGCGTGGTCCAGCCTGGGAGGTCCCTGAGACTCTCCTGTGCAGCGTCTAGATTCACCTTCAGTAACTATGGCATGCACTGGGTCCGCCAGGCTCCAGGCAAGGGGCTGGAGTGGGTGGCAGGTATATCATTTGCTGGAACTACTAAATACTATGCAGATTCCGTGAGGGGCCGATTCACCATCTCCAGAGACAATTCCAAGAACACGCTGTATCTGCAAATGAACAGCCTGCGAGCTGAGGACACGGCTCTGTATTACTGT
>12;419_048;0.1873575055
CAGGTGCACCTGGTGGAGTCTGGGGGAGGCGTGGTCCAGCCTGGGGGGTCCCTGAGACTCTCCTGTGCAGCGTCTGGATTCACCTTCAGTAACTATGGCATGCACTGGGTCCGCCAGGCTCCAGGCAAGGGGCTGGAGTGGGTGGCAGCTATATCATTTGCTGGAACTAATAAATATTATGCAGATTCCGTGAAGGGCCGATTCACCATCTCCAGAGACAACTCCAAGAACGCGCTGTATCTGCAAATGAACAGCCTGCGCGCTGAGGACACGGCTCTGTATTACTGT
>12;660_048;0.257155651
GAGGTGCAACTGGTGGAGTCTGGGGGAGGCCTGGTCAAGCCGGGGGGGTCCCTGAGACTCTCCTGTGTTGCGTCTGGGTTCACCTTCAGTAACTATGGCATGCACTGGGTCCGCCAGGCTCCAGGGAAGGGGCTGGTGTGGGTGGCGGGTATATCATTTGCTGGAACTAATAAATACTATGCAGCTTCCGTGAAGGGCCGATTCACCATCTCCAGAGACAATTCCAAGAACACGCTGTATCTGCAAATGAACAGCCTGCGAGCTGAGGACACGGCTCTGTATTACTGT
>11;419_048,660_048;0.1174895572
CAGGTGCAGCTGGTGGAGTCTGGGGGAGGCGTGGTCCAGCCTGGGGGGTCCCTGAGACTCTCCTGTGCAGCGTCTGGATTCACCTTCAGTAACTATGGCATGCACTGGGTCCGCCAGGCTCCAGGCAAGGGGCTGGAGTGGGTGGCAGGTATATCATTTGCTGGAACTAATAAATACTATGCAGATTCCGTGAAGGGCCGATTCACCATCTCCAGAGACAATTCCAAGAACACGCTGTATCTGCAAATGAACAGCCTGCGAGCTGAGGACACGGCTCTGTATTACTGT
>10;419_048,660_048,73_059;0.1044818306
CAGGTGCAGCTGGTGGAGTCTGGGGGAGGCGTGGTCCAGCCTGGGAGGTCCCTGAGACTCTCCTGTGCAGCGTCTGGATTCACCTTCAGTAACTATGGCATGCACTGGGTCCGCCAGGCTCCAGGCAAGGGGCTGGAGTGGGTGGCAGGTATATCATTTGCTGGAACTAATAAATACTATGCAGATTCCGTGAAGGGCCGATTCACCATCTCCAGAGACAATTCCAAGAACACGCTGTATCTGCAAATGAACAGCCTGCGAGCTGAGGACACGGCTCTGTATTACTGT
>12;390_059;0.1855053468
CAGGTGCAGCTGGTGGAGTCCGGGGGAGGCGTGGTCCAGCCTGGGAGGTCCCTGAGACTCTCCTGTGCAGCCTCTCAATTCACCTTTAGTAACTATGGCATGCACTGGGTCCGCCAGGCTCCAGGCAAGGGGCTGGAGTGGGTGGCAGGTATGTCATTTGCTGGAACTAATACATACTATGCAGATTCCGTGAAGGGCCGATTCACCATCTCCAGAGACAATTCCAAGAACACGCTGTATCTGCAAATGAACAGCCTGCGAGCTGTTGACACGGCTCTGTATTACTGT
>16;229_059;0.2545518271
CAGGAGCAGCTGGTGGAGTCTGGGGGAGGCGTGGTCCAGCCTGGGAGGTCCCTGAGACTCTCCTGTGCAGCCTCTCAGTTCAGCATTAGTGCCTATGGCATGCACTGGGTCCGCCAGGCTCCAGGGAAGGGGCTGGAGTGGGTGGCAGGTATATCATTTGCTGGAACTAAAAAGTACTATGCAGATTCCGTGAAGGGCCGATTCACCATCTCCAGAGACAATTCCAAGAACACGCTGTATCTCCAAATGAACAGCCTGCGAGGTGAGGACACGGCTCTGTATTACTGT
>16;264_059;0.2544450485
CAGGAGCAGCTGGTGGAGTCTGGGGGAGGCGTGGTCCAGCCTGGGAGGTCCCTGAGACTCTCCTGTGCAGCCTCTCAGTTCAGTTTTAGTGCCTATGGCATGCACTGGGTCCGCCAGGCTCCAGGGAAGGGGCTGGAGTGGGTGGCAGGTATATCATTTGCTGCAACTAAAAAATACTATGAAGATTCCGTGAAGGGCCGATTCACCATCTCCAGAGACAATTCCAAGAACACGCTGTATCTGCAAATGAACAGCCTGCGAGGTGAGGACACGGCTCTGTATTACTGT
>15;229_059,264_059;0.219265754
CAGGAGCAGCTGGTGGAGTCTGGGGGAGGCGTGGTCCAGCCTGGGAGGTCCCTGAGACTCTCCTGTGCAGCCTCTCAGTTCAGCTTTAGTGCCTATGGCATGCACTGGGTCCGCCAGGCTCCAGGGAAGGGGCTGGAGTGGGTGGCAGGTATATCATTTGCTGGAACTAAAAAATACTATGCAGATTCCGTGAAGGGCCGATTCACCATCTCCAGAGACAATTCCAAGAACACGCTGTATCTGCAAATGAACAGCCTGCGAGGTGAGGACACGGCTCTGTATTACTGT
>17;663_206;0.5354647369
CAGGAGAAGCTGGTGGAGTCTGGGGGAGGCGTGGTCCAGCCTGGGAGGTCCCTGACTCTCTCCTGTGTAGCCTCCCACTTCACCTTTAGTGGCGTAGGGATGCACTGGGTCCGCCAGGCTCCAGGGAAGGGGCTGGAATGGGTGGCAGGTATATCCTTTGCCGGGACAAGAAAATACTATGCAGATTCTGTGAAGGGCCGATTCACCATCTCCAGAGACAACTCCAAGAACACGGTGTATCTCCAAATGAACGGCCTGCGCGGAGAGGACACGGCTCTTTATCACTGC
>24;102_206;0.5921578174
CAGGAGCAGCTGGTGGAGTCTGGGGGAGGCGTGGTCCCGCCCTGGAAGTCCCTGACACTCTCCTGTGAAGCCTCTCGATTCACCTTTAGTGCCTTTGGGATGCACTGGGTCCGCCAGGCTCCAGGGAAGGGGCTGGAGTGGGTGGCAGGTATATCATTTGCCGGAATTAAGAAATATTATGCAGATTCCGTGAAGGGCCGATTCTTCATCTCAAGAGACAATTCCAAGAACAGGGTACTTCTCGAAATGAACGGCCTGCGAAGAGAGGACACGGCTCGATATTTCTGT
>26;676_206;0.6114536342
CAGGAGCAGCTGGTGGAGTCTGGGGGAGGCGTGGTCCCGCCTGGGAAGTCCCTGACACTCTCCTGTGTAGCCTCTCGATTCAGTTTTAGTGCCTTTGGGATGCATTGGGTCCGCCAGGCTCCAGGGAAGGGGCTGGAGTGGGTGGCAAGTATATCATTTGTTGGAATCAAAAAATATTATGGAGATTCCGTGAAGGGCCGATTCTTCATCTCAAGGGACAACTCCAAGAACACAGTCTTTCTCGAAATGAACGGCCTGCGAGGAGAGGACACGGGTCTGTATTACTGT
>26;234_206;0.5872648781
CAGGAGCAGCTGGTGGAGTCTGGGGGAGGCGTGATCCCGCCTGGGCAGTCCCTAAGACTCTCCTGTGTAGCCTCTCGATTCACCTTTAGTGCCTTTGGGATGCACTGGGTCCGCCAGGCTCCAGGGAAGGGGCTGGAGTGGGTGTCAAGTGTGTCATTTGCTGGAATTAAAAAATATTATGCAGATTCCGTGAAGGGCCGATTCTTCATTTCAAGAGACAACTCCAAGAATACGGTCTTTCTCGAAATGAACGGCCTGCGAGGAGAGGACACGGGTCTATATTACTGT
>25;234_206,676_206;0.4899964403
CAGGAGCAGCTGGTGGAGTCTGGGGGAGGCGTGGTCCCGCCTGGGAAGTCCCTGAGACTCTCCTGTGTAGCCTCTCGATTCACCTTTAGTGCCTTTGGGATGCACTGGGTCCGCCAGGCTCCAGGGAAGGGGCTGGAGTGGGTGGCAAGTATATCATTTGCTGGAATTAAAAAATATTATGCAGATTCCGTGAAGGGCCGATTCTTCATCTCAAGAGACAACTCCAAGAACACGGTCTTTCTCGAAATGAACGGCCTGCGAGGAGAGGACACGGGTCTATATTACTGT
>27;535_176;0.6252771195
CAGGTGCAGTTGGTGGAGTCTGGGGGAGGCGTGGTCCCGCCTGGGAAGTCCCTGACACTCTCCTGTGTCGCCTCTCGATTCACCTTTAGTGCCTTTGGGATGCACTGGGTCCGCCAGGCTCCAGGGAAGGGGCTGGAGTGGGTGGCAGGTATATCATTTGTTGGAATTAGAAAATATTATGCAGATTCCGTGAAGGGCCGATTCAGCATCTCAAGAGACAACTCCAAGAACACGGTCTTTCTCGAAATGAACGGCCTCCGAGGAGAAGACACGGGTCTATATTACTGT
>27;368_176;0.6354358581
GAGGTGCAGCTGGTGGAGTCTGGGGGAGGCGTGGTCCCGCCTGGGAAGTCCCTGAGACTCTCCTGTGTAACCTCTCGATTGGCCTTTGGTGCCTTTGGGATGCACTGGGTCCGCCAGGCTCCAGGGAAGGGGCTGGAGTGGGTGGCAAGTATATCATTTGCTGGAATTAAAAAATATTATGCAGATTCCGTGAAGGGCCGATTCACCATCTCAAGAGACAACTCCAAGGACACAGTCTTTCTCGAAATGAACGGCCTGCGAGGAGATGACACGGGTCTATATTACTGT
>26;368_176,535_176;0.5298787183
CAGGTGCAGCTGGTGGAGTCTGGGGGAGGCGTGGTCCCGCCTGGGAAGTCCCTGAGACTCTCCTGTGTAGCCTCTCGATTCACCTTTAGTGCCTTTGGGATGCACTGGGTCCGCCAGGCTCCAGGGAAGGGGCTGGAGTGGGTGGCAAGTATATCATTTGCTGGAATTAAAAAATATTATGCAGATTCCGTGAAGGGCCGATTCATCATCTCAAGAGACAACTCCAAGAACACGGTCTTTCTCGAAATGAACGGCCTGCGAGGAGAAGACACGGGTCTATATTACTGT
>26;446_206;0.5724643413
CAGGAGCAGCTGGTGGAGTCTGGGGGAGGCGTGGTCCCGCCTGGGAAGTCCCTGAGACTCTCCTGTGTAGGTTCTCGATTCACCTTTAGTGCCTTTGGGATGCACTGGGTCCGCCAGGCTCCAGGGAAGGGGCTGGAGTGGGTGGCAAGTATATCATTTGCTGGAACTAAAAAGTACTATGTAGATTCCGTGAAGGGCCGATTCTTCATCTCAAGAGACAACTCCAAGAACACGGTCTTTCTCGAAATGAACGGCCTGCGAGGAGAAGACACGGGTCTATATTACTGT
>25;368_176,446_206,535_176;0.5003422845
CAGGAGCAGCTGGTGGAGTCTGGGGGAGGCGTGGTCCCGCCTGGGAAGTCCCTGAGACTCTCCTGTGTAGCCTCTCGATTCACCTTTAGTGCCTTTGGGATGCACTGGGTCCGCCAGGCTCCAGGGAAGGGGCTGGAGTGGGTGGCAAGTATATCATTTGCTGGAATTAAAAAATATTATGCAGATTCCGTGAAGGGCCGATTCTTCATCTCAAGAGACAACTCCAAGAACACGGTCTTTCTCGAAATGAACGGCCTGCGAGGAGAAGACACGGGTCTATATTACTGT
>24;234_206,368_176,446_206,535_176,676_206;0.489995593
CAGGAGCAGCTGGTGGAGTCTGGGGGAGGCGTGGTCCCGCCTGGGAAGTCCCTGAGACTCTCCTGTGTAGCCTCTCGATTCACCTTTAGTGCCTTTGGGATGCACTGGGTCCGCCAGGCTCCAGGGAAGGGGCTGGAGTGGGTGGCAAGTATATCATTTGCTGGAATTAAAAAATATTATGCAGATTCCGTGAAGGGCCGATTCTTCATCTCAAGAGACAACTCCAAGAACACGGTCTTTCTCGAAATGAACGGCCTGCGAGGAGAGGACACGGGTCTATATTACTGT
>23;102_206,234_206,368_176,446_206,535_176,676_206;0.4444113386
CAGGAGCAGCTGGTGGAGTCTGGGGGAGGCGTGGTCCCGCCTGGGAAGTCCCTGAGACTCTCCTGTGTAGCCTCTCGATTCACCTTTAGTGCCTTTGGGATGCACTGGGTCCGCCAGGCTCCAGGGAAGGGGCTGGAGTGGGTGGCAGGTATATCATTTGCTGGAATTAAAAAATATTATGCAGATTCCGTGAAGGGCCGATTCTTCATCTCAAGAGACAATTCCAAGAACACGGTGTTTCTCGAAATGAACGGCCTGCGAGGAGAGGACACGGCTCTATATTACTGT
>24;144_206;0.5985904978
CAGGAGCAGCTGGTGGAGTCTGGGGGAGGCGTGGTCCCGCCTGGGACGTCCCTGAGACTCTCCTGTGTTGCCTCTCGATTCAGCTTTGGTTCCTTTGGGATGCACTGGGTCCGCCAGGCTCCAGGGAAGGGGCTAGAATGGGTGGCTGGAATATCATTTGTTGGAATTAAAAAATATTATGGAGATTCCGTGAAGGGCCGATTCTTCATCTCCAGAGACAATTCCAAGAACACGCTGTTTCTCGAAATGAACGGCCTGCGAGGAGAGGACACGGCTCGCTATTATTGT
>24;607_206;0.5973566651
CAGGAGCAGCTGGTGGAGTCTGGGGGAGGCGTGGTCCCGCCTGGGAAGTCCCTGAAACTCTCCTGTGTAGCCTCGCGATTTAGCTTTGGTGCCTTTGGGATGCACTGGGTCCGCCAGGCTCCAGGGAAGGGGCTGGAGTGGGTGGCAGGTATATCGTTTGTTGGAATTAAGAAGTATTATGCAGATTCCGTGAAGGGCCGATTCTACATCTCCAGAGACAATTCCAAGAACACGGTGTTTCTCGAAATGAATGCCCTGCGAGGAGAGGACACGGCTCTATATCATTGT
>23;144_206,607_206;0.4660137697
CAGGAGCAGCTGGTGGAGTCTGGGGGAGGCGTGGTCCCGCCTGGGAAGTCCCTGAGACTCTCCTGTGTAGCCTCTCGATTCAGCTTTGGTGCCTTTGGGATGCACTGGGTCCGCCAGGCTCCAGGGAAGGGGCTGGAGTGGGTGGCAGGTATATCATTTGTTGGAATTAAAAAATATTATGCAGATTCCGTGAAGGGCCGATTCTTCATCTCCAGAGACAATTCCAAGAACACGCTGTTTCTCGAAATGAACGGCCTGCGAGGAGAGGACACGGCTCTATATTATTGT
>22;102_206,144_206,234_206,368_176,446_206,535_176,607_206,676_206;0.420311296
CAGGAGCAGCTGGTGGAGTCTGGGGGAGGCGTGGTCCCGCCTGGGAAGTCCCTGAGACTCTCCTGTGTAGCCTCTCGATTCACCTTTAGTGCCTTTGGGATGCACTGGGTCCGCCAGGCTCCAGGGAAGGGGCTGGAGTGGGTGGCAGGTATATCATTTGCTGGAATTAAAAAATATTATGCAGATTCCGTGAAGGGCCGATTCTTCATCTCCAGAGACAATTCCAAGAACACGCTGTTTCTCGAAATGAACGGCCTGCGAGGAGAGGACACGGCTCTATATTACTGT
>23;403_206;0.4883949811
CAGGAGCAGCTGGTGGAGTCTGGGGGAGGCGTGGTCCCGCCTGGGACGTCCCTGAGACTCTCCTGTGTAGCCTCTCGATTCACCTTTAGTGCCTTTGGGATGCACTGGGTCCGCCAGGCTCCAGGGAAGGGGCTGGAGTGGGTGGCAGGTATATCATTTGCTGGAATTAAAAAGTACTATGCAGATTCTGTGAAGGGCCGATTCACCATCTCCAGAGACAATTCCAAGAACTCTCTGTTTCTCGAAATGAACGGCCTGCGAGGAGACGACACGGCCCTCTATTATTGT
>24;520_206;0.4978209021
CAGGAGCAGCTGGTGGAGTCTGGGGGAGGCGTGGTCCCGCCTGGGAAGTCCCTGAGACTCTCCTGTGTAGCCTCTCGATTCACCTTTAGTGCCTTTGGGATGCACTGGGTCCGCCAGGCTCCAGGGAAGGGGCTGGAGTGGGTGGCTGGTATATCATTTGTTGGAATTAAAAAATACTATTCAGATGCCGTGAAGGGCCGATTCTACATCTCCAGAGACAATTCCAAGAACACTCTGTTTCTCGAAATGAACGGCCTGCGAGGAGACGACACGGCCCGATATTACTGT
>24;8_206;0.5464557389
CAGGAGCAGCTGGTGGAGTCTGGGGGAGGCGTGGTCCCGCCTGGGAAGTCCCTGAAACTCTCCTGTGTAGCCTCTCGATTCAGCTTTGGTGCCTTTGGGATGCACTGGGTCCGCCAGGCTCCAGGGAAGGGGCTGGAGTGGGTGGCAGGTATCTCTTTTGCTGGAATTAAAAAATACTATGGAGATTCCGTGAAGGGCCGATTCTACATCTCCAGAGACAATTCCCAGAACACTCTGTTTCTCGAAATGAACGGCCTGCGAGGAGACGACACGGCCCGATACTACTGT
>23;520_206,8_206;0.4495956603
CAGGAGCAGCTGGTGGAGTCTGGGGGAGGCGTGGTCCCGCCTGGGAAGTCCCTGAGACTCTCCTGTGTAGCCTCTCGATTCACCTTTAGTGCCTTTGGGATGCACTGGGTCCGCCAGGCTCCAGGGAAGGGGCTGGAGTGGGTGGCAGGTATATCATTTGCTGGAATTAAAAAATACTATGCAGATTCCGTGAAGGGCCGATTCTACATCTCCAGAGACAATTCCAAGAACACTCTGTTTCTCGAAATGAACGGCCTGCGAGGAGACGACACGGCCCGATATTACTGT
>22;403_206,520_206,8_206;0.4143226645
CAGGAGCAGCTGGTGGAGTCTGGGGGAGGCGTGGTCCCGCCTGGGAAGTCCCTGAGACTCTCCTGTGTAGCCTCTCGATTCACCTTTAGTGCCTTTGGGATGCACTGGGTCCGCCAGGCTCCAGGGAAGGGGCTGGAGTGGGTGGCAGGTATATCATTTGCTGGAATTAAAAAATACTATGCAGATTCCGTGAAGGGCCGATTCACCATCTCCAGAGACAATTCCAAGAACACTCTGTTTCTCGAAATGAACGGCCTGCGAGGAGACGACACGGCCCTATATTACTGT
>21;102_206,144_206,234_206,368_176,403_206,446_206,520_206,535_176,607_206,676_206,8_206;0.3795835733
CAGGAGCAGCTGGTGGAGTCTGGGGGAGGCGTGGTCCCGCCTGGGAAGTCCCTGAGACTCTCCTGTGTAGCCTCTCGATTCACCTTTAGTGCCTTTGGGATGCACTGGGTCCGCCAGGCTCCAGGGAAGGGGCTGGAGTGGGTGGCAGGTATATCATTTGCTGGAATTAAAAAATATTATGCAGATTCCGTGAAGGGCCGATTCACCATCTCCAGAGACAATTCCAAGAACACGCTGTTTCTCGAAATGAACGGCCTGCGAGGAGACGACACGGCTCTATATTACTGT
>25;347_206;0.5530302173
CAGGAGAAGTTGGTGGAGTCTGGGGGAGGCGTGGTCCCGCCTGGAAAGTCCCTGAGACTCTCCTGTGTAGCCTCTGGATTCACGTTTAGTGCCTTTGGGATGCACTGGGTCCGCCAGGCTCCAGGGAAGGGTCTGGAGTGGGTGGCAGGCATTTCATTTGCTGGAATTAAAAACTATTATGCAGATTCCGTGAAGGGCCGATTCACCATCTCAAGAGACAATTCCAAGAACTCGCTGTTCCTCCAAATGAACGGCCTGCGAGGAGACGACACGGCTCGATATTACTGT
>25;399_206;0.6104633068
CAGGAGCAGCTGGTGGAGTCGGGGGGAGGCGTGGTCCCGCCTGGGAAGTCCCTGAGACTCTCCTGTGCAGCCTCTGGATTCAGTTTTGGTGCCTTTGGGATGCACTGGGTCCGCCAGGCTCCAGGGAAGGGCCTGGAGTGGGTGGCAGGCATCTCATTTGTTGGTATTAAATACTATTATGCAGACTCCGTGAAGGGCCGATTCACCATCTCAAGAGACAATTCCAAGAATACGGTGTTTCTCCAAATGAACGGCCTGCGAGGAGACGACACGGGTCGATATTACTGT
>24;347_206,399_206;0.4485484519
CAGGAGCAGCTGGTGGAGTCTGGGGGAGGCGTGGTCCCGCCTGGGAAGTCCCTGAGACTCTCCTGTGTAGCCTCTGGATTCACCTTTAGTGCCTTTGGGATGCACTGGGTCCGCCAGGCTCCAGGGAAGGGGCTGGAGTGGGTGGCAGGCATATCATTTGCTGGAATTAAATACTATTATGCAGATTCCGTGAAGGGCCGATTCACCATCTCAAGAGACAATTCCAAGAACACGCTGTTTCTCCAAATGAACGGCCTGCGAGGAGACGACACGGCTCGATATTACTGT
>27;247_206;0.5511697439
CAGGAGCAGCTGGTGGAGTCTGGGGGAGGCGTGGTCCCGCCTGGGAAGTCCCTGAGACTCTCCTGTGTAGTCTCTGGATTCACCTTTAGTGCCTTTGGGATGCACTGGGTCCGCCAGGCTCCAGGGAAGGGCCTGGAGTGGGTGGCAGGTATATCATTTGCTGGAACAAAATCCTATTATGCAGAGTCCGTGAAGGGCCGATTCACCATCTCAAGAGACAATTCCAAGAATTCGTTGTTTCTCCAAATGAACGGCCTGCGAGGAGACGACACGGCTCTTTATTATTGT
>28;231_206;0.5734689194
CAGGAGCAGCTGGTGGTATCTGGGGGAGACGTGGTCCCGCCTGGGAAGTCCCTGAGACTCTCCTGTGTAGCCTCTGGATTCACCTTTAGTGCCTTTGGAATGCACTGGGTCCGCCAGGCTCCAGGGAAGGGGCTCGAGTGGGTGGCAAGTATATCATTTGCTGGAACTAAATACTATTATGCAGATTCCGTGAAGGGCCGATTCGCCATCTCAAGAGACAATTCCAAGAACACCCTGTTTCTCCAAATGAACGGCTTGCGAAGAGAGGACACGGGTCTATATTACTGT
>28;297_206;0.5477858507
CAGGAGCAGCTGGTGGAGTCTGGGGGAGGCGTGGTCCCGCCAGGGAAGTCCCTGAGACTCTCCTGTGTAGCCTCTGGATTCACCTTCAGTGGCTTTGGGATGCACTGGGTCCGCCAGGCTCCAGGGAAGGGGCTGCAGTGGGTGGCAGGTATATCATTTGCTGGAACGAAATACTACTATGAAGATTCTGTGAAGGGCCGATTCACCATTTCAAGAGACAATTCCAAGAACACGGTGTTTCTCCAAATGAACGGCCTGCGAGGAGACGACACGGCTCTATATTACTGT
>27;231_206,297_206;0.4267197468
CAGGAGCAGCTGGTGGAGTCTGGGGGAGGCGTGGTCCCGCCTGGGAAGTCCCTGAGACTCTCCTGTGTAGCCTCTGGATTCACCTTTAGTGCCTTTGGGATGCACTGGGTCCGCCAGGCTCCAGGGAAGGGGCTGGAGTGGGTGGCAGGTATATCATTTGCTGGAACTAAATACTATTATGCAGATTCCGTGAAGGGCCGATTCACCATCTCAAGAGACAATTCCAAGAACACGCTGTTTCTCCAAATGAACGGCCTGCGAGGAGACGACACGGCTCTATATTACTGT
>26;231_206,247_206,297_206;0.4267186279
CAGGAGCAGCTGGTGGAGTCTGGGGGAGGCGTGGTCCCGCCTGGGAAGTCCCTGAGACTCTCCTGTGTAGCCTCTGGATTCACCTTTAGTGCCTTTGGGATGCACTGGGTCCGCCAGGCTCCAGGGAAGGGGCTGGAGTGGGTGGCAGGTATATCATTTGCTGGAACTAAATACTATTATGCAGATTCCGTGAAGGGCCGATTCACCATCTCAAGAGACAATTCCAAGAACACGCTGTTTCTCCAAATGAACGGCCTGCGAGGAGACGACACGGCTCTATATTACTGT
>26;117_206;0.5253785705
CAGGAGCAGCTGGTGGAGTCTGGGGGAGGCGTGGTCCCGCCTGGGAAGTCCCTGAGACTCTCCTGTGTAGCCTCTGGATTTTCCTTTGGTGCCTTTGGGATGCACTGGGTCCGCCAGGCTCCAGGGAAGGGGCTCGAGTGGGTGGCAGGTATATCATTTGTTGGAATTAAATACTATTATGCAGATTCCGTGAAGGGCCGATTCACCATATCAAGAGACAATTCCAAGAAGACGCTGTTTCTCCAAATGAACGGCCTGCGAGGAGACGACACGGCTCTTTATTATTGT
>25;117_206,231_206,247_206,297_206;0.41484095
CAGGAGCAGCTGGTGGAGTCTGGGGGAGGCGTGGTCCCGCCTGGGAAGTCCCTGAGACTCTCCTGTGTAGCCTCTGGATTCACCTTTAGTGCCTTTGGGATGCACTGGGTCCGCCAGGCTCCAGGGAAGGGGCTGGAGTGGGTGGCAGGTATATCATTTGCTGGAATTAAATACTATTATGCAGATTCCGTGAAGGGCCGATTCACCATCTCAAGAGACAATTCCAAGAACACGCTGTTTCTCCAAATGAACGGCCTGCGAGGAGACGACACGGCTCTATATTACTGT
>25;515_176;0.461964399
CAGGAGCAGCTGGTGGAGTCTGGGGGAGGCGTGGTCCCGCCTGGGAAGTCCCTGAGACTCTCCTGTGTAGCCTCTGGATTCACCTTTAGTGCCTTTGGGATGCACTGGGTCCGCCAGGCTCCAGGGAAGGGGCTGGAGTGGGTGGCAGGTGTATCATTTGCTGGAATTAAATACTATTATGCAGATTCCGTGAAGGGCCGATTCACCATCTCAAGAGACAACTCCAAGAACACGCTGTTTCTCCAAATGAACGGCCTGCGAGGAGACGACACGGCCCTATATTACTGC
>24;117_206,231_206,247_206,297_206,515_176;0.414839833
CAGGAGCAGCTGGTGGAGTCTGGGGGAGGCGTGGTCCCGCCTGGGAAGTCCCTGAGACTCTCCTGTGTAGCCTCTGGATTCACCTTTAGTGCCTTTGGGATGCACTGGGTCCGCCAGGCTCCAGGGAAGGGGCTGGAGTGGGTGGCAGGTATATCATTTGCTGGAATTAAATACTATTATGCAGATTCCGTGAAGGGCCGATTCACCATCTCAAGAGACAATTCCAAGAACACGCTGTTTCTCCAAATGAACGGCCTGCGAGGAGACGACACGGCTCTATATTACTGT
>23;117_206,231_206,247_206,297_206,347_206,399_206,515_176;0.4148389857
CAGGAGCAGCTGGTGGAGTCTGGGGGAGGCGTGGTCCCGCCTGGGAAGTCCCTGAGACTCTCCTGTGTAGCCTCTGGATTCACCTTTAGTGCCTTTGGGATGCACTGGGTCCGCCAGGCTCCAGGGAAGGGGCTGGAGTGGGTGGCAGGTATATCATTTGCTGGAATTAAATACTATTATGCAGATTCCGTGAAGGGCCGATTCACCATCTCAAGAGACAATTCCAAGAACACGCTGTTTCTCCAAATGAACGGCCTGCGAGGAGACGACACGGCTCTATATTACTGT
>23;545_206;0.5248420351
CAGGAGCAGCTGGTGGAGTCTGGGGGAGGCGTGGTCCCGCCTGGGAAGTCTCTGAGACTCTCCTGTGTAGCCTCTGGATTCACCTTTAGTGGCTTTGGGATGCACTGGGTCCGCCAGGCTCCAGGAAAGGGGCTGGAGTGGGTGGCAGGTATCTCATTTGTTGGCATTAAATACTATTATGCAGATTCCGTGAAGGGCCGATTCAGTATCTCCAGAGACAATTCCAAGAACACGCTGTTTCTCCAAATGAACGGCCTGCGCGGAGACGACACGGCACTATATTACTGT
>22;117_206,231_206,247_206,297_206,347_206,399_206,515_176,545_206;0.4029746803
CAGGAGCAGCTGGTGGAGTCTGGGGGAGGCGTGGTCCCGCCTGGGAAGTCCCTGAGACTCTCCTGTGTAGCCTCTGGATTCACCTTTAGTGCCTTTGGGATGCACTGGGTCCGCCAGGCTCCAGGGAAGGGGCTGGAGTGGGTGGCAGGTATATCATTTGCTGGAATTAAATACTATTATGCAGATTCCGTGAAGGGCCGATTCACCATCTCCAGAGACAATTCCAAGAACACGCTGTTTCTCCAAATGAACGGCCTGCGAGGAGACGACACGGCTCTATATTACTGT
>22;638_206;0.490086679
CAGGAGCAGCTGGTGGAGTCTGGGGGAGGCGTGGTCCCGCCTGGGAAGTCCCTGACACTCTCCTGTGTAGCCTCTGGATTCACTTTTAGTGCCTTTGGGATGCACTGGGTCCGCCAGGCTCCAGGGAAGGGGCTGGAGTGGGTGGCAGGTATATCATTTGTTGGAATTAAAAAATATTATGGAGATTCAGTGAAGGGCCGATTCACCATCTCCAGAGACAATTCCAAGAATACGCTGTTTCTTCAAATGAACGGCCTGCGAGGAGACGACACGGCTCTCTATCACTGT
>21;117_206,231_206,247_206,297_206,347_206,399_206,515_176,545_206,638_206;0.3792870823
CAGGAGCAGCTGGTGGAGTCTGGGGGAGGCGTGGTCCCGCCTGGGAAGTCCCTGAGACTCTCCTGTGTAGCCTCTGGATTCACCTTTAGTGCCTTTGGGATGCACTGGGTCCGCCAGGCTCCAGGGAAGGGGCTGGAGTGGGTGGCAGGTATATCATTTGCTGGAATTAAAAAATATTATGCAGATTCCGTGAAGGGCCGATTCACCATCTCCAGAGACAATTCCAAGAACACGCTGTTTCTCCAAATGAACGGCCTGCGAGGAGACGACACGGCTCTATATTACTGT
>20;102_206,117_206,144_206,231_206,234_206,247_206,297_206,347_206,368_176,399_206,403_206,446_206,515_176,520_206,535_176,545_206,607_206,638_206,676_206,8_206;0.3667013906
CAGGAGCAGCTGGTGGAGTCTGGGGGAGGCGTGGTCCCGCCTGGGAAGTCCCTGAGACTCTCCTGTGTAGCCTCTCGATTCACCTTTAGTGCCTTTGGGATGCACTGGGTCCGCCAGGCTCCAGGGAAGGGGCTGGAGTGGGTGGCAGGTATATCATTTGCTGGAATTAAAAAATATTATGCAGATTCCGTGAAGGGCCGATTCACCATCTCCAGAGACAATTCCAAGAACACGCTGTTTCTCCAAATGAACGGCCTGCGAGGAGACGACACGGCTCTATATTACTGT
>21;333_206;0.4898186424
CAGGAGCTGCTGGTGGAGTCTGGGGGAGGCGTGGTCCCGCCTGGGAAGTCCCTTAAACTCTCCTGTGTAGCCTCTCGATTCACGTTTGGTGCCTTTGGGATGCACTGGGTCCGCCAGGCTCCAGGGAAGGGTCTGGAGTGGGTGGCAGGTATATCATTTGCTGGAACTAAAAACTATTATGCAGATTCCGTGAAGGGCCGATTCACCATCTCCAGAGACAATCCCAAGAACACGCTGTTTCTCCAAATGAACGGCCTGCGAGGAGACGACACGGGTCTATATTACTGT
>22;395_206;0.501778225
CAGGAGCAGCTGGAGGAGTCCGGGGGAGGCGTAGTCCCGCCTGGGAAGTCCCTGAGACTCTCTTGTGTGGCCTCTCGATTCACCTTTAGTGCCTTTGGGATGCACTGGGTCCGCCAGGCTCCAGGGAAGGGGCTGGAGTGGGTGGCAGGTATATCGTTTGTTGGAATTAAAAAGTATTATGCAGATTCCGTGAAGGGCCGATTCACCATCTCCAGAGACAATTCCAAGAACACGCTGTTTCTCCAAATGAACGGCCTGCGAGGAGACGACACGGGTCTATATTTTTGT
>23;193_206;0.5473773514
CAGGAGCAGCTGGTGGAGTCTGGGGGAGGCGTGGTCCCGCCTGGGTCGTCCCTGAGACTCTCCTGTGTTGCCTCTCGATTCACCTTCAGTGCCTTTGGAATGCACTGGGTCCGCCAGGCTCCAGGGAAGGGGCTGGAGTGGGTGGCAGGTATATCATTTGTTGGCATTAAATACTACTATGCAGATTCCGTGAAGGGCCGATTCACCATCTCCAGAGACAACTCCAAGAACACGCTGTTTCTCCAAATGAACGGCCTGCGAGGAGAAGACACGGGTCTATATTATTGT
>24;352_206;0.5111939642
CAGGAGCAGCTGGTGGAGTCTGGGGGAGGCGTGGTCCCGCCTGGGTCGTCCCTGACACTCTCCTGTGTAGCCTCTCGATTCACCTTCAGTGCCTTTGGAATGCACTGGGTCCGCCAGGCTCCAGGGAAGGGGCTGGAGTGGGTGGCAGGTGTCTCATTTGTTGGAATTAAAAAGTACTATGCAGATTCCGTGAAGGGCCGATTCACCATCTCCAGAGACAATTCCAAGAACACGCTGTTTCTCCAAATGAACGGCCTGCGAGGAGAAGACACGGGTCTATATTACTGT
>24;648_206;0.4870191487
CAGGAGCAGCTGGTGGAGTCTGGGGGAGGCGTGGTCCCGCCTGGGTCGTCCCTGAGACTCTCCTGTGTAGCCTCTCGATTCACCTTCAGTGCCTTTGGAATGCACTGGGTCCGCCAGGCTCCAGGGAAGGGGCTGGAGTGGGTGGCAGGTATATCATTTGTTGGAATTAAAAAGTACTATGCAGATTCCGTGAAGGGCCGATTCACCATCTCCAGAGACAATTCCAAGAACACGTTGTTTCTCCAAATGAACGGCCTGCGAGGAGAAGACACGGGTCTATATTACTGT
>23;352_206,648_206;0.4750974651
CAGGAGCAGCTGGTGGAGTCTGGGGGAGGCGTGGTCCCGCCTGGGTCGTCCCTGAGACTCTCCTGTGTAGCCTCTCGATTCACCTTCAGTGCCTTTGGAATGCACTGGGTCCGCCAGGCTCCAGGGAAGGGGCTGGAGTGGGTGGCAGGTATATCATTTGTTGGAATTAAAAAGTACTATGCAGATTCCGTGAAGGGCCGATTCACCATCTCCAGAGACAATTCCAAGAACACGCTGTTTCTCCAAATGAACGGCCTGCGAGGAGAAGACACGGGTCTATATTACTGT
>22;193_206,352_206,648_206;0.4750966178
CAGGAGCAGCTGGTGGAGTCTGGGGGAGGCGTGGTCCCGCCTGGGTCGTCCCTGAGACTCTCCTGTGTAGCCTCTCGATTCACCTTCAGTGCCTTTGGAATGCACTGGGTCCGCCAGGCTCCAGGGAAGGGGCTGGAGTGGGTGGCAGGTATATCATTTGTTGGAATTAAAAAGTACTATGCAGATTCCGTGAAGGGCCGATTCACCATCTCCAGAGACAATTCCAAGAACACGCTGTTTCTCCAAATGAACGGCCTGCGAGGAGAAGACACGGGTCTATATTACTGT
>21;193_206,352_206,395_206,648_206;0.4008729792
CAGGAGCAGCTGGTGGAGTCTGGGGGAGGCGTGGTCCCGCCTGGGAAGTCCCTGAGACTCTCCTGTGTAGCCTCTCGATTCACCTTTAGTGCCTTTGGGATGCACTGGGTCCGCCAGGCTCCAGGGAAGGGGCTGGAGTGGGTGGCAGGTATATCATTTGTTGGAATTAAAAAGTATTATGCAGATTCCGTGAAGGGCCGATTCACCATCTCCAGAGACAATTCCAAGAACACGCTGTTTCTCCAAATGAACGGCCTGCGAGGAGACGACACGGGTCTATATTACTGT
>20;193_206,333_206,352_206,395_206,648_206;0.3816123462
CAGGAGCAGCTGGTGGAGTCTGGGGGAGGCGTGGTCCCGCCTGGGAAGTCCCTGAGACTCTCCTGTGTAGCCTCTCGATTCACCTTTAGTGCCTTTGGGATGCACTGGGTCCGCCAGGCTCCAGGGAAGGGGCTGGAGTGGGTGGCAGGTATATCATTTGCTGGAATTAAAAAATATTATGCAGATTCCGTGAAGGGCCGATTCACCATCTCCAGAGACAATTCCAAGAACACGCTGTTTCTCCAAATGAACGGCCTGCGAGGAGACGACACGGGTCTATATTACTGT
>19;102_206,117_206,144_206,193_206,231_206,234_206,247_206,297_206,333_206,347_206,352_206,368_176,395_206,399_206,403_206,446_206,515_176,520_206,535_176,545_206,607_206,638_206,648_206,676_206,8_206;0.3667005433
CAGGAGCAGCTGGTGGAGTCTGGGGGAGGCGTGGTCCCGCCTGGGAAGTCCCTGAGACTCTCCTGTGTAGCCTCTCGATTCACCTTTAGTGCCTTTGGGATGCACTGGGTCCGCCAGGCTCCAGGGAAGGGGCTGGAGTGGGTGGCAGGTATATCATTTGCTGGAATTAAAAAATATTATGCAGATTCCGTGAAGGGCCGATTCACCATCTCCAGAGACAATTCCAAGAACACGCTGTTTCTCCAAATGAACGGCCTGCGAGGAGACGACACGGCTCTATATTACTGT
>19;156_206;0.5915943063
CAGGAGCTCCTGGTGGAGTCAGGGGGAGGCGTGGTGCCGCCTGGGAAGTCCCTGACAATCTCCTGTGTGGCCTCTCGATTCACCTTTAGTGCCTTTGGAATGCACTGGGTCCGCCAGGCCCCAGGGAAGGGGCTGCAGTGGGTGGCAAGTATATCATTTGCTGGAACTAAAAAGTATTACGCAGATTTTGTGAAGGGCCGATTTACCATCTCCAGAGACAATTCCAAGAACACGATATTTCTCCAAATGAACGGCCTGCGAGGAGAGGACACGGCTCTGTATCACTGT
>18;102_206,117_206,144_206,156_206,193_206,231_206,234_206,247_206,297_206,333_206,347_206,352_206,368_176,395_206,399_206,403_206,446_206,515_176,520_206,535_176,545_206,607_206,638_206,648_206,676_206,8_206;0.3391716734
CAGGAGCAGCTGGTGGAGTCTGGGGGAGGCGTGGTCCCGCCTGGGAAGTCCCTGAGACTCTCCTGTGTAGCCTCTCGATTCACCTTTAGTGCCTTTGGGATGCACTGGGTCCGCCAGGCTCCAGGGAAGGGGCTGGAGTGGGTGGCAGGTATATCATTTGCTGGAATTAAAAAATATTATGCAGATTCCGTGAAGGGCCGATTCACCATCTCCAGAGACAATTCCAAGAACACGCTGTTTCTCCAAATGAACGGCCTGCGAGGAGAGGACACGGCTCTGTATTACTGT
>20;187_119;0.5767870311
CAGGTGCAGCTGGTGGAGTCTGGGGGAGGCGTGGTCCAGCCTGGGGAGTCCCTGAGACTCTCCTGTGCAGCCTCTGGGTTCTCCTTCGGTACCTCTGACGTCCACTGGGTCCGCCAGGCTCCAGGCGAGGGGCTGGAGTGGGTGGCGAGTATATCATTTGCTGGAATTAAAAAATACTATGGAGATTCCGTGAAGGGCCGATTCACCATCTCCAGAGACAATTCCAAGAACACGCTGTATCTCCAAATGGACGGCCTGCGAGGAGAGGACACGGCTCTGTATTACTGT
>20;448_119;0.548427563
CAGGTGCAGTTGGTGGAATCGGGGGGAGGCGTGGTCCAGCCTGGGAAGTCCCTGAGACTCTCATGTGTAGTCTCTGGATTCACCTTCAGTAACTATCCTATGCACTGGGTCCGCCAGGCTCCAGGCAAGGGGCTGGAGTGGGTGGCGAGTATATCATTTGCTGGAATTAAAAAATACTATGGAGATTCCGTGAAGGGCCGATTCACCATCTCCAGAGACAATTCCAAGAACACGCTGTATCTCCAAATGGACGGCCTGCGAGGAGAGGACACGGCTCTGTATTACTGT
>19;187_119,448_119;0.441428221
CAGGTGCAGCTGGTGGAGTCTGGGGGAGGCGTGGTCCAGCCTGGGAAGTCCCTGAGACTCTCCTGTGTAGCCTCTGGATTCACCTTCAGTACCTTTGGTATGCACTGGGTCCGCCAGGCTCCAGGCAAGGGGCTGGAGTGGGTGGCGAGTATATCATTTGCTGGAATTAAAAAATACTATGGAGATTCCGTGAAGGGCCGATTCACCATCTCCAGAGACAATTCCAAGAACACGCTGTATCTCCAAATGGACGGCCTGCGAGGAGAGGACACGGCTCTGTATTACTGT
>21;25_206;0.7190497831
CAGGAGAAGTTGGTGGAGTCCGGGGGAGGCGCGGTCCAGCCTGGGGGGTCCCTCCGACTCTCATGTGTGGCCTCTGGCTTCACCTTTAGTGGCTTTGGAATGCACTGGGTCCGCCAGGCTCCAGGGAAGGGGCTGGAGTGGGTGGCGACTATCTCATTTTCTGGAATGAAAAAGTACTATGGTACTTCCGCGAAGGGCCGATTCAGCATCTACAGAGACAATTCCAAGAACACGCTGTATCTCCAAATGGACGGCCTGCGAGAAAAGGACACGGCTCTGTATTACTGT
>22;332_206;0.8671133238
CAGGAGAAATTGGTGGAGTCCGGGGGAGGCGCGGTCCAGCCTGGGGGGTCCCTCCGACTCTCATGTGTAGCCTCTGGGTTCACTTTCAGTGGCTTTGGAATGCACTGGTTCCGCCAGGCTCCAGGGAAGGGGCTGGAGTGGGTGGCGACTATCTCATTTTCTGGAATTAAAAAGTACTATAATACTTCCGCGAAGGGCCGCTTCTTCATCTCCAGAGACAACACCAAGGACACGCTGTATCTCCAAATGGACGGCCTGCAAGAGAAGGACACGGCTCTGTATCTCTGT
>24;171_206;0.8920448174
CAGGAGAAATTGGTGGAGTCCGGGGGAGGCGCGGTCCAGCCTGGGGGGTCCCTCCGACTCTCATGTGTAGCCTCTGGGTTCAGTTTTAGTGGCTATGGAATGCACTGGGTCCGCCAGGCTCCAGGGAAGGGGCTGGAGTGGCTGGCGACTATTTCATTCTCTGGAGTTAAAAAGTACTATGGTACTTCCGCGAAGGGCCGATTCTACATCTACAGAGACAATACCAAGAACACGATGTATCTCGAAATGAACGGCCTGCGAGGAGAGGACACGGCTCTATATTATTGT
>24;381_206;0.8469686671
CAGGAGAAATTGGTGGAGTCCGGGGGAGGCGCGGTCCAGCCTGGGGGGTCCCTCCGACTCTCATGTGTAGCCTCTGGGTTCACCTTTAGTGGCTTTGGAATGCACTGGGTCCGCCAGGCTCCAGGGAAGGGGCTGGAGTGGCTGGCGACTATTTCATTTTCTGGAGTTAAAAAGTACTATGGTACTTCCGCGAAGGGCCGATTCTACATCTCCAGAGACAATACCAAGAACACGGTGTATCTCCAAATGGACGGCCTGCGAGGAGACGACACGGCTATATATTATTGT
>23;171_206,381_206;0.8079359994
CAGGAGAAATTGGTGGAGTCCGGGGGAGGCGCGGTCCAGCCTGGGGGGTCCCTCCGACTCTCATGTGTAGCCTCTGGGTTCACCTTTAGTGGCTTTGGAATGCACTGGGTCCGCCAGGCTCCAGGGAAGGGGCTGGAGTGGCTGGCGACTATTTCATTTTCTGGAGTTAAAAAGTACTATGGTACTTCCGCGAAGGGCCGATTCTACATCTCCAGAGACAATACCAAGAACACGATGTATCTCCAAATGAACGGCCTGCGAGGAGAGGACACGGCTCTATATTATTGT
>24;52_206;0.8324950465
CAGGAGAAATTGGTGGAGTCCGGGGGAGGCGCGGTCCAGCCTGGGGGGTCCCTCCGACTCTCATGTGTAGCCTCTGGGTTCACCTTTAAAGGCTTTGGAATGCACTGGGTCCGCCAGGCTCCAGGGAAGGGACTGGAGTGGGTGGCGACTATCTCATTTTCTGGAGTTAAAAAGTACTATGGTAATTCCGCGAAGGGCCGATTCTTCATCTCCAGAGACAATTTGAAGAACACGGTGTATCTCGAAATGAACGGCCTGCGAGGAGAGGACACGGCTCTGTATTACTGT
>25;598_206;0.7989553738
CAGGAGAAATTGGTGGAGTCCGGGGGAGGCGCGGTCCAGCCTGGGGGGTCCCTCCGACTCTCATGTGTAGCCTCTGGGTTCACCTTTAATGGCTTTGGAATGCACTGGGTCCGCCAGGCTCCAGGGAAGGGACTGGAGTGGGTGGCGACTATCTCATTTTCTGGAGTTAAAAAGTACTATGGTACTTCCGCGAAGGGCCGAGTCTACATCTCCAGAGAAAATTCCAAGAACACGCTGTATCTCCAAATGAACGGCCTGCGAGGAGAGGACACGGCTCTGTATTACTGT
>25;478_206;0.7705562724
CAGGAGAAATTGGTGGAGTCCGGGGGAGGCGCGGTCCAGCCTGGGGGGTCCCTCCGACTCTCATGTGTAGCCTCTGGGTTCACCTTTAATGGCTTTGGAATGCACTGGGTCCGCCAGGCTCCAGGGAAGGGACTGGAGTGGGTGGCGACTATCTCATTTTCTGGAGTTAAAAAGTACTATGGTACTTCCGCGAAGGGCCGATTCTTCATCTCCAGAGAAAATTCCAAGAACACGCTGTATCTCCAAATGAACGGCCTGCGAGGAGAGGACACGGCTCTGTATTACTGT
>24;478_206,598_206;0.7705554251
CAGGAGAAATTGGTGGAGTCCGGGGGAGGCGCGGTCCAGCCTGGGGGGTCCCTCCGACTCTCATGTGTAGCCTCTGGGTTCACCTTTAATGGCTTTGGAATGCACTGGGTCCGCCAGGCTCCAGGGAAGGGACTGGAGTGGGTGGCGACTATCTCATTTTCTGGAGTTAAAAAGTACTATGGTACTTCCGCGAAGGGCCGATTCTTCATCTCCAGAGAAAATTCCAAGAACACGCTGTATCTCCAAATGAACGGCCTGCGAGGAGAGGACACGGCTCTGTATTACTGT
>23;478_206,52_206,598_206;0.758635553
CAGGAGAAATTGGTGGAGTCCGGGGGAGGCGCGGTCCAGCCTGGGGGGTCCCTCCGACTCTCATGTGTAGCCTCTGGGTTCACCTTTAATGGCTTTGGAATGCACTGGGTCCGCCAGGCTCCAGGGAAGGGACTGGAGTGGGTGGCGACTATCTCATTTTCTGGAGTTAAAAAGTACTATGGTACTTCCGCGAAGGGCCGATTCTTCATCTCCAGAGACAATTCCAAGAACACGCTGTATCTCCAAATGAACGGCCTGCGAGGAGAGGACACGGCTCTGTATTACTGT
>22;171_206,381_206,478_206,52_206,598_206;0.7266667043
CAGGAGAAATTGGTGGAGTCCGGGGGAGGCGCGGTCCAGCCTGGGGGGTCCCTCCGACTCTCATGTGTAGCCTCTGGGTTCACCTTTAGTGGCTTTGGAATGCACTGGGTCCGCCAGGCTCCAGGGAAGGGGCTGGAGTGGGTGGCGACTATCTCATTTTCTGGAGTTAAAAAGTACTATGGTACTTCCGCGAAGGGCCGATTCTTCATCTCCAGAGACAATTCCAAGAACACGCTGTATCTCCAAATGAACGGCCTGCGAGGAGAGGACACGGCTCTGTATTACTGT
>21;171_206,332_206,381_206,478_206,52_206,598_206;0.691469415
CAGGAGAAATTGGTGGAGTCCGGGGGAGGCGCGGTCCAGCCTGGGGGGTCCCTCCGACTCTCATGTGTAGCCTCTGGGTTCACCTTTAGTGGCTTTGGAATGCACTGGGTCCGCCAGGCTCCAGGGAAGGGGCTGGAGTGGGTGGCGACTATCTCATTTTCTGGAATTAAAAAGTACTATGGTACTTCCGCGAAGGGCCGATTCTTCATCTCCAGAGACAATTCCAAGAACACGCTGTATCTCCAAATGGACGGCCTGCGAGAAAAGGACACGGCTCTGTATTACTGT
>20;171_206,25_206,332_206,381_206,478_206,52_206,598_206;0.6546374164
CAGGAGAAGTTGGTGGAGTCCGGGGGAGGCGCGGTCCAGCCTGGGGGGTCCCTCCGACTCTCATGTGTAGCCTCTGGGTTCACCTTTAGTGGCTTTGGAATGCACTGGGTCCGCCAGGCTCCAGGGAAGGGGCTGGAGTGGGTGGCGACTATCTCATTTTCTGGAATTAAAAAGTACTATGGTACTTCCGCGAAGGGCCGATTCATCATCTCCAGAGACAATTCCAAGAACACGCTGTATCTCCAAATGGACGGCCTGCGAGAAAAGGACACGGCTCTGTATTACTGT
>21;433_119;0.392720946
CAGGAGCAGCTGGTGGAGTCCGGGGGAGGCGTGGTCCAGCCTGGGAGGTCCCTGCGACTCTCCTGTGTAGCCTCTCGTTTCACCTTTAGTGCCTTTGGGATGCACTGGGTCCGCCAGGCTCCAGGGAAGGGGCTGGAGTGGGTGGCGAGTATATCATTTGCTGGAATTAAAAAATACTATGGAGATTCCGTGAAGGGCCGATTCACCATCTCCAGAGACAATTCCAAGAACACGCTGTATCTCCAAATGGACGGCCTGCGAGGAGAGGACACGGCTCTGTATTACTGT
>21;198_119;0.392720946
CAGGAGCAGCTGGTGGAGTCCGGGGGAGGCGTGGTCCAGCCTGGGAGGTCCCTGCGACTCTCCTGTGTAGCCTCTCGTTTCACCTTTAGTGCCTTTGGGATGCACTGGGTCCGCCAGGCTCCAGGGAAGGGGCTGGAGTGGGTGGCGAGTATATCATTTGCTGGAATTAAAAAATACTATGGAGATTCCGTGAAGGGCCGATTCACCATCTCCAGAGACAATTCCAAGAACACGCTGTATCTCCAAATGGACGGCCTGCGAGGAGAGGACACGGCTCTGTATTACTGT
>20;198_119,433_119;0.3927200987
CAGGAGCAGCTGGTGGAGTCCGGGGGAGGCGTGGTCCAGCCTGGGAGGTCCCTGCGACTCTCCTGTGTAGCCTCTCGTTTCACCTTTAGTGCCTTTGGGATGCACTGGGTCCGCCAGGCTCCAGGGAAGGGGCTGGAGTGGGTGGCGAGTATATCATTTGCTGGAATTAAAAAATACTATGGAGATTCCGTGAAGGGCCGATTCACCATCTCCAGAGACAATTCCAAGAACACGCTGTATCTCCAAATGGACGGCCTGCGAGGAGAGGACACGGCTCTGTATTACTGT
>19;171_206,198_119,25_206,332_206,381_206,433_119,478_206,52_206,598_206;0.392718528
CAGGAGCAGCTGGTGGAGTCCGGGGGAGGCGTGGTCCAGCCTGGGAGGTCCCTGCGACTCTCCTGTGTAGCCTCTCGTTTCACCTTTAGTGCCTTTGGGATGCACTGGGTCCGCCAGGCTCCAGGGAAGGGGCTGGAGTGGGTGGCGAGTATATCATTTGCTGGAATTAAAAAATACTATGGAGATTCCGTGAAGGGCCGATTCACCATCTCCAGAGACAATTCCAAGAACACGCTGTATCTCCAAATGGACGGCCTGCGAGGAGAGGACACGGCTCTGTATTACTGT
>18;171_206,187_119,198_119,25_206,332_206,381_206,433_119,448_119,478_206,52_206,598_206;0.3490532445
CAGGAGCAGCTGGTGGAGTCTGGGGGAGGCGTGGTCCAGCCTGGGAAGTCCCTGAGACTCTCCTGTGTAGCCTCTCGATTCACCTTTAGTGCCTTTGGGATGCACTGGGTCCGCCAGGCTCCAGGGAAGGGGCTGGAGTGGGTGGCGAGTATATCATTTGCTGGAATTAAAAAATACTATGGAGATTCCGTGAAGGGCCGATTCACCATCTCCAGAGACAATTCCAAGAACACGCTGTATCTCCAAATGGACGGCCTGCGAGGAGAGGACACGGCTCTGTATTACTGT
>17;102_206,117_206,144_206,156_206,171_206,187_119,193_206,198_119,231_206,234_206,247_206,25_206,297_206,332_206,333_206,347_206,352_206,368_176,381_206,395_206,399_206,403_206,433_119,446_206,448_119,478_206,515_176,520_206,52_206,535_176,545_206,598_206,607_206,638_206,648_206,676_206,8_206;0.2984263616
CAGGAGCAGCTGGTGGAGTCTGGGGGAGGCGTGGTCCAGCCTGGGAAGTCCCTGAGACTCTCCTGTGTAGCCTCTCGATTCACCTTTAGTGCCTTTGGGATGCACTGGGTCCGCCAGGCTCCAGGGAAGGGGCTGGAGTGGGTGGCAGGTATATCATTTGCTGGAATTAAAAAATACTATGCAGATTCCGTGAAGGGCCGATTCACCATCTCCAGAGACAATTCCAAGAACACGCTGTATCTCCAAATGAACGGCCTGCGAGGAGAGGACACGGCTCTGTATTACTGT
>16;102_206,117_206,144_206,156_206,171_206,187_119,193_206,198_119,231_206,234_206,247_206,25_206,297_206,332_206,333_206,347_206,352_206,368_176,381_206,395_206,399_206,403_206,433_119,446_206,448_119,478_206,515_176,520_206,52_206,535_176,545_206,598_206,607_206,638_206,648_206,663_206,676_206,8_206;0.2699948476
CAGGAGCAGCTGGTGGAGTCTGGGGGAGGCGTGGTCCAGCCTGGGAGGTCCCTGAGACTCTCCTGTGTAGCCTCTCAATTCACCTTTAGTGCCTTTGGGATGCACTGGGTCCGCCAGGCTCCAGGGAAGGGGCTGGAGTGGGTGGCAGGTATATCATTTGCTGGAACTAAAAAATACTATGCAGATTCCGTGAAGGGCCGATTCACCATCTCCAGAGACAATTCCAAGAACACGCTGTATCTCCAAATGAACGGCCTGCGAGGAGAGGACACGGCTCTGTATTACTGT
>16;313_059;0.2790457597
CAGGAGCAGCTGGTGCAGTCTGGGGGAGGCGTGGTCCAGCCTGGGAGGTCCCTGAGACTCTCCTGTGCACCCTCTCAATTCACCTTTAGTGCCCATGGCATGCACTGGGTCCGCCAGGCTCCGGGGAAGGGGCTGGAGTGGGTGGCAGGTATATCATTTGCTGGAACTAAGAACTACTATGCAGATTCCGTGAAGGGCCGATTCACCATCTCCAGAGACAATTCCAAGAACACGCTGTATCTGCAAATGAACAGCCTGCGAGTTGAGGACACGGCTCTGTATTACTGT
>15;102_206,117_206,144_206,156_206,171_206,187_119,193_206,198_119,231_206,234_206,247_206,25_206,297_206,313_059,332_206,333_206,347_206,352_206,368_176,381_206,395_206,399_206,403_206,433_119,446_206,448_119,478_206,515_176,520_206,52_206,535_176,545_206,598_206,607_206,638_206,648_206,663_206,676_206,8_206;0.1962710053
CAGGAGCAGCTGGTGGAGTCTGGGGGAGGCGTGGTCCAGCCTGGGAGGTCCCTGAGACTCTCCTGTGCAGCCTCTCAATTCACCTTTAGTGCCTATGGCATGCACTGGGTCCGCCAGGCTCCAGGGAAGGGGCTGGAGTGGGTGGCAGGTATATCATTTGCTGGAACTAAAAAATACTATGCAGATTCCGTGAAGGGCCGATTCACCATCTCCAGAGACAATTCCAAGAACACGCTGTATCTGCAAATGAACAGCCTGCGAGGTGAGGACACGGCTCTGTATTACTGT
>14;102_206,117_206,144_206,156_206,171_206,187_119,193_206,198_119,229_059,231_206,234_206,247_206,25_206,264_059,297_206,313_059,332_206,333_206,347_206,352_206,368_176,381_206,395_206,399_206,403_206,433_119,446_206,448_119,478_206,515_176,520_206,52_206,535_176,545_206,598_206,607_206,638_206,648_206,663_206,676_206,8_206;0.1962705079
CAGGAGCAGCTGGTGGAGTCTGGGGGAGGCGTGGTCCAGCCTGGGAGGTCCCTGAGACTCTCCTGTGCAGCCTCTCAATTCACCTTTAGTGCCTATGGCATGCACTGGGTCCGCCAGGCTCCAGGGAAGGGGCTGGAGTGGGTGGCAGGTATATCATTTGCTGGAACTAAAAAATACTATGCAGATTCCGTGAAGGGCCGATTCACCATCTCCAGAGACAATTCCAAGAACACGCTGTATCTGCAAATGAACAGCCTGCGAGGTGAGGACACGGCTCTGTATTACTGT
>14;204_059;0.2814121596
CAGGAGCAGCTGGTGGAGTCTGGGGGAGGCGTGGTCCAGCCTGGGAGGTCCCTGAGACTCTCCTGTGCAGCCTCTCAGTTCACCTTTGGTGCCTATGGCATGCACTGGGTCCGCCAGGCTCCAGGGAAGGGGCTGGAGTGGGTGGCAGGTGTTTCATTTGTTGGAAATAATAAATACTATGCAGATTCCGTGAAGGGCCGATTCACCATCTCCAGAGACAATTCCAAGAACACGCTCTATCTGCAAATGAACAGCCTGCGAGGTGAGGACACGGCTCTCTATTACTGT
>13;102_206,117_206,144_206,156_206,171_206,187_119,193_206,198_119,204_059,229_059,231_206,234_206,247_206,25_206,264_059,297_206,313_059,332_206,333_206,347_206,352_206,368_176,381_206,395_206,399_206,403_206,433_119,446_206,448_119,478_206,515_176,520_206,52_206,535_176,545_206,598_206,607_206,638_206,648_206,663_206,676_206,8_206;0.1849699586
CAGGAGCAGCTGGTGGAGTCTGGGGGAGGCGTGGTCCAGCCTGGGAGGTCCCTGAGACTCTCCTGTGCAGCCTCTCAATTCACCTTTAGTGCCTATGGCATGCACTGGGTCCGCCAGGCTCCAGGGAAGGGGCTGGAGTGGGTGGCAGGTATATCATTTGCTGGAACTAATAAATACTATGCAGATTCCGTGAAGGGCCGATTCACCATCTCCAGAGACAATTCCAAGAACACGCTGTATCTGCAAATGAACAGCCTGCGAGGTGAGGACACGGCTCTGTATTACTGT
>13;428_048;0.196868306
CAGGAGCAGCTGGTGGAGTCTGGGGGAGGCGTGGTCCAGCCTGGGAGGTCCCTGAGACTCTCCTGTGCGGCCTCTCAATTCACCTTTAGTAACTATGGCATGCACTGGGTCCGCCAGGCTCCAGGGAAGGGGCTGGTGTGGGTGGCGGGTATATCATTTGCTGGAACTAATAAATACTATGCAGCTTCCGTGAAGGGCCGATTCACCATCTCCAGAGACAATTCCAAGAACACGCTGTATCTGCAAATGAACAGCCTGCGAGCTGAGGACACGGCTCTGTATTACTGT
>12;102_206,117_206,144_206,156_206,171_206,187_119,193_206,198_119,204_059,229_059,231_206,234_206,247_206,25_206,264_059,297_206,313_059,332_206,333_206,347_206,352_206,368_176,381_206,395_206,399_206,403_206,428_048,433_119,446_206,448_119,478_206,515_176,520_206,52_206,535_176,545_206,598_206,607_206,638_206,648_206,663_206,676_206,8_206;0.1497357779
CAGGAGCAGCTGGTGGAGTCTGGGGGAGGCGTGGTCCAGCCTGGGAGGTCCCTGAGACTCTCCTGTGCAGCCTCTCAATTCACCTTTAGTAACTATGGCATGCACTGGGTCCGCCAGGCTCCAGGGAAGGGGCTGGAGTGGGTGGCAGGTATATCATTTGCTGGAACTAATAAATACTATGCAGATTCCGTGAAGGGCCGATTCACCATCTCCAGAGACAATTCCAAGAACACGCTGTATCTGCAAATGAACAGCCTGCGAGCTGAGGACACGGCTCTGTATTACTGT
>11;102_206,117_206,144_206,156_206,171_206,187_119,193_206,198_119,204_059,229_059,231_206,234_206,247_206,25_206,264_059,297_206,313_059,332_206,333_206,347_206,352_206,368_176,381_206,390_059,395_206,399_206,403_206,428_048,433_119,446_206,448_119,478_206,515_176,520_206,52_206,535_176,545_206,598_206,607_206,638_206,648_206,663_206,676_206,8_206;0.1260894259
CAGGTGCAGCTGGTGGAGTCTGGGGGAGGCGTGGTCCAGCCTGGGAGGTCCCTGAGACTCTCCTGTGCAGCCTCTCAATTCACCTTTAGTAACTATGGCATGCACTGGGTCCGCCAGGCTCCAGGCAAGGGGCTGGAGTGGGTGGCAGGTATATCATTTGCTGGAACTAATAAATACTATGCAGATTCCGTGAAGGGCCGATTCACCATCTCCAGAGACAATTCCAAGAACACGCTGTATCTGCAAATGAACAGCCTGCGAGCTGAGGACACGGCTCTGTATTACTGT
>18;253_119;0.5412757291
CAAGTGCAGCTGGTGGAGTCTGGGGGAGGCGTGGTCCAGTCTGGGAGGTCCCTGAGACTCTCCTGTGCAGCATCTGGATTCCCTTTCAGTGACTTTGCCATGCACTGGGTCCGCCAGGCTCCAGGCAAGGGGCTGGAGTGGGTTGCAAGTATATCATTTGTTGGTATTAAAACACACTATGCGAATTCCGTGAGGGGCCGATTCACCATCTCCAGAGACCAGTCCAAGAACACCCTTTATCTGCAAATGAACAGCGTGCGAGTTGAGGACACGGGTCGATATTACTGT
>18;506_119;0.5420416126
CAGGTGCAGTTGGTGGAGTCTGGGGGAGGCGTGGTCCAGCCTGGGAGGTCCCTGAGACTCTCTTGTGCAGCCTCTGGATTCAGTTTCAGTAGCTATGGCATGCACTGGGTCCGCCAGGCTCCAGGCAAGGGGCTAGAGTGGGTTGCAAGTATATCATTTGTTGGTATTAAAACACACTATGCGAATTCCGTGAGGGGCCGATTCACCATCTCCAGAGACCAATCCAAGAACACCCTTTATCTGCAAATGAACAGCGTGCGAATTGAGGACACGGCTCGATATTTCTGT
>17;253_119,506_119;0.4445342733
CAGGTGCAGCTGGTGGAGTCTGGGGGAGGCGTGGTCCAGCCTGGGAGGTCCCTGAGACTCTCCTGTGCAGCCTCTGGATTCACTTTCAGTAACTTTGGCATGCACTGGGTCCGCCAGGCTCCAGGCAAGGGGCTGGAGTGGGTTGCAAGTATATCATTTGTTGGTATTAAAACACACTATGCGAATTCCGTGAGGGGCCGATTCACCATCTCCAGAGACCAATCCAAGAACACCCTTTATCTGCAAATGAACAGCGTGCGAGTTGAGGACACGGCTCGATATTACTGT
>18;140_119;0.5025554957
GAGGTGCAGCTGGTGGAGTCTGGGGGAGGTGTGGTACGGCCGGGGGGGTCCCTGAGACTCTCCTGTGCAGCCTCGCAATTCACGTTTAGTAATTTTGGCATGCACTGGGTCCGCCAGGCTCCAGGCAAGGGGCTGGAGTGGGTTGCAAGTATATCATTTGTTGGTATTAAAACACACTATGCGAATTCCGTGAGGGGCCGATTCACCATCTCCAGAGACCAGTCCAAGAACACCCTTTATCTGCAAATGAACAGCGTGCGAGTTGAGGACACGGGTCGATATTACTGT
>19;238_119;0.5013418791
GAGGTGCAGCTGGTGGAGTCCGGGGGAGGCGTGGTCCAGCCTGGGAAGTCCCTGAGGCTCTCCTGCACAGCCTCGCAATTCACCTTTAGTAATTTTGGCATGCACTGGGTCCGCCAGGCTCCAGGCAAGGGGCTAGAGTGGGTTGCAAGTATATCATTTGTTGGTATTAAAACACACTATGCGAATTCCGTGAGGGGCCGATTCACCATCTCCAGAGACCAATCCAAGAACACCCTTTATCTGCAAATGAACAGCGTGCGAATTGAGGACACGGCTCGATATTTCTGT
>21;475_119;0.5229799306
CAGGTAAAACTGGTGGAGTCCGGGGGAGGCGTGGTCCAGCCTGGGAAGTCCCTGAGGCTCTCTTGTACAGCCTCGCAATTCACCTTTAGTAATTTTGGCATGCACTGGGTCCGCCAGGCTCCAGGCAAGGGGCTGGAGTGGGTTGCAAGTATATCATTTGTTGGTATTAAAAAACACTATGCGAATTCAGTGAGGGGCCGATTCACCATCTCCAGAGACCAATCCAAGAACACCCTTTATCTGCAAATGAACAGCGTGCGAGTTGAGGACACGGCTCGATATTTCTGT
>21;27_119;0.5673862924
CAGGTAAAACTGGTGGAGTCCGGGGGAGGCGTGGTCCAGCCTGGGAAGTCCCTGAGGCTCTCCTGCACAGCCTCGCAATTCACCTTTAGTAATTTTGGCATGCACTGGGTCCGCCAGGCTCCAGGCAAGGGTCTGGAGTGGGTTGCAAGTATATCATTTGTTGGTATTAAGAAACACTATGCGAATTTCGTGAGGGGCCGATTCACCATCTCCAGAGACCAATCCAAAAACACCCTTTATCTACAAATGAACAGTGTGCGAGTTGAGGACACGGCTCGATATTACTGT
>20;27_119,475_119;0.488326919
CAGGTAAAACTGGTGGAGTCCGGGGGAGGCGTGGTCCAGCCTGGGAAGTCCCTGAGGCTCTCCTGTACAGCCTCGCAATTCACCTTTAGTAATTTTGGCATGCACTGGGTCCGCCAGGCTCCAGGCAAGGGGCTGGAGTGGGTTGCAAGTATATCATTTGTTGGTATTAAAAAACACTATGCGAATTCCGTGAGGGGCCGATTCACCATCTCCAGAGACCAATCCAAGAACACCCTTTATCTGCAAATGAACAGCGTGCGAGTTGAGGACACGGCTCGATATTACTGT
>20;211_119;0.5230045823
CAGGTAAAACTGGTGGAGTCCGGGGGAGGCGTGGTCCCGCCTGGGAAGTCCCTGAGGCTCTCCTGTACAGCCTCGCAATTCACGTTTAGTAATTTTGGCATGCACTGGGTCCGCCAGGCTCCAGGCAAGGGGCTGGAGTGGGTTGCAAGTATATCATTTGTTGGTATTAAAACACACTATGCGAATTCCGTGAGGGGCCGATTCACCATCTCCAGAGACCAGTCCAAGAACACCCTTTATCTGCAAATGAACAGCGTGCGAGTTGAGGACACGGGTCGATATTACTGT
>19;211_119,27_119,475_119;0.4770287732
CAGGTAAAACTGGTGGAGTCCGGGGGAGGCGTGGTCCAGCCTGGGAAGTCCCTGAGGCTCTCCTGTACAGCCTCGCAATTCACCTTTAGTAATTTTGGCATGCACTGGGTCCGCCAGGCTCCAGGCAAGGGGCTGGAGTGGGTTGCAAGTATATCATTTGTTGGTATTAAAACACACTATGCGAATTCCGTGAGGGGCCGATTCACCATCTCCAGAGACCAATCCAAGAACACCCTTTATCTGCAAATGAACAGCGTGCGAGTTGAGGACACGGCTCGATATTACTGT
>18;211_119,238_119,27_119,475_119;0.4423724316
CAGGTGCAGCTGGTGGAGTCCGGGGGAGGCGTGGTCCAGCCTGGGAAGTCCCTGAGGCTCTCCTGTACAGCCTCGCAATTCACCTTTAGTAATTTTGGCATGCACTGGGTCCGCCAGGCTCCAGGCAAGGGGCTGGAGTGGGTTGCAAGTATATCATTTGTTGGTATTAAAACACACTATGCGAATTCCGTGAGGGGCCGATTCACCATCTCCAGAGACCAATCCAAGAACACCCTTTATCTGCAAATGAACAGCGTGCGAGTTGAGGACACGGCTCGATATTACTGT
>17;140_119,211_119,238_119,27_119,475_119;0.3946732731
CAGGTGCAGCTGGTGGAGTCTGGGGGAGGCGTGGTCCAGCCTGGGAGGTCCCTGAGACTCTCCTGTGCAGCCTCGCAATTCACCTTTAGTAATTTTGGCATGCACTGGGTCCGCCAGGCTCCAGGCAAGGGGCTGGAGTGGGTTGCAAGTATATCATTTGTTGGTATTAAAACACACTATGCGAATTCCGTGAGGGGCCGATTCACCATCTCCAGAGACCAATCCAAGAACACCCTTTATCTGCAAATGAACAGCGTGCGAGTTGAGGACACGGCTCGATATTACTGT
>16;140_119,211_119,238_119,253_119,27_119,475_119,506_119;0.3835327579
CAGGTGCAGCTGGTGGAGTCTGGGGGAGGCGTGGTCCAGCCTGGGAGGTCCCTGAGACTCTCCTGTGCAGCCTCTCAATTCACCTTTAGTAATTTTGGCATGCACTGGGTCCGCCAGGCTCCAGGCAAGGGGCTGGAGTGGGTTGCAAGTATATCATTTGTTGGTATTAAAACACACTATGCGAATTCCGTGAGGGGCCGATTCACCATCTCCAGAGACCAATCCAAGAACACCCTTTATCTGCAAATGAACAGCGTGCGAGTTGAGGACACGGCTCGATATTACTGT
>17;601_059;0.2784835738
CAGGTGTACCTGGTGGAGTCTGGGGGAGGCGTGGTCCAGCCTGGGAAGTCCCTGAGACTCTCCTGTGCAGCCTCTCAATTCACCTTTAGTAATTTTGGCATGCACTGGGTCCGCCAGGCTCCAGGCAAGGGGCTGGAGTGGGTGGCAGGTTTATCATTTGCTGGTACTAAAAAATACTATGCAGATTCCGTGAAGGGCCGATTCACCATCTCCAGAGACAATTCCAAGAACACACTTTATCTGCAAATGAACAGCGTGCGAGTTGAGGACACGGCTCTGTATTACTGT
>17;306_059;0.2455879923
CAGGTGCACCTGGTGGAGTCTGGGGGAGGCGTGGTCCAGCCTGGGAAGTCCCTGAGACTCTCCTGTGCAGCCTCTCAATTCACCTTTAGTAATTTTGGCATGCACTGGGTCCGCCAGGCTCCAGGCAAGGGGCTGGAGTGGGTGGCAGGTATATCATTTGCTGGTACTAAAAAGTACTATGCAGATTCCGTGAAGGGCCGATTCACCATCTCCAGAGACAATTCCAAGAACACCCTTTATCTGCAAATGAACAGCGTGCGAGCTGAGGACACGGCTCTGTATTACTGT
>16;306_059,601_059;0.2333429098
CAGGTGCACCTGGTGGAGTCTGGGGGAGGCGTGGTCCAGCCTGGGAAGTCCCTGAGACTCTCCTGTGCAGCCTCTCAATTCACCTTTAGTAATTTTGGCATGCACTGGGTCCGCCAGGCTCCAGGCAAGGGGCTGGAGTGGGTGGCAGGTATATCATTTGCTGGTACTAAAAAATACTATGCAGATTCCGTGAAGGGCCGATTCACCATCTCCAGAGACAATTCCAAGAACACCCTTTATCTGCAAATGAACAGCGTGCGAGCTGAGGACACGGCTCTGTATTACTGT
>15;140_119,211_119,238_119,253_119,27_119,306_059,475_119,506_119,601_059;0.2133497122
CAGGTGCAGCTGGTGGAGTCTGGGGGAGGCGTGGTCCAGCCTGGGAGGTCCCTGAGACTCTCCTGTGCAGCCTCTCAATTCACCTTTAGTAATTTTGGCATGCACTGGGTCCGCCAGGCTCCAGGCAAGGGGCTGGAGTGGGTGGCAGGTATATCATTTGCTGGTACTAAAAAATACTATGCAGATTCCGTGAAGGGCCGATTCACCATCTCCAGAGACAATTCCAAGAACACCCTTTATCTGCAAATGAACAGCGTGCGAGCTGAGGACACGGCTCTGTATTACTGT
>19;530_059;0.291226606
CAGGTGCAGCTGGTGGAATCTGGGGGAGGCGTGGTCCAGCCTGGGAGGTCCCTGAGACTCTCCTGTGCAGCCTCTCAGTTCAGCTTTAGCAGTTATGGCATGCACTGGGTCCGCCAGGCTCCAGGCAAGGGGCTGGAGTGGGTGGCAGCTATGTCATTTGCTGGGACTAATCAATACTATGCAGCTTCCGTGAAGGGCCGGTTCACCATCTCCAGAGACAATTCCAAGAACACGCTGTATCTGCATATGAACAGCCTGCGACCTGAGGACACGGCTCTGTATTACTGT
>19;173_059;0.2556618857
CAGGTGCAGCTGGTGGAGTCTGGGGGAGGCGTGGTCCAGCCTGGGAGGTCCCTGAGACTCTCCTGTGCAGTCTCTCAATTCACCTTTAGTAATTATGGCATGCACTGGGTCCGCCAGGCTCCAGGCAAGGGGCTGGAGTGGGTGGCAGCTATATCATTTGCTGGAACTAAAAAATCCTATGCGGCTTCCGTGAAGGGCCGATTCACCATCTCCAGAGACAATTCGAAGAACACGTTGTATTTGCAAATGAACAGCCTGCGACCTGAGGACACGGCTCTGTATTACTGT
>18;173_059,530_059;0.1733902111
CAGGTGCAGCTGGTGGAGTCTGGGGGAGGCGTGGTCCAGCCTGGGAGGTCCCTGAGACTCTCCTGTGCAGCCTCTCAATTCACCTTTAGTAGTTATGGCATGCACTGGGTCCGCCAGGCTCCAGGCAAGGGGCTGGAGTGGGTGGCAGCTATATCATTTGCTGGAACTAAAAAATACTATGCAGCTTCCGTGAAGGGCCGATTCACCATCTCCAGAGACAATTCCAAGAACACGCTGTATCTGCAAATGAACAGCCTGCGACCTGAGGACACGGCTCTGTATTACTGT
>23;321_059;0.2779163096
CAGGTGCAGCTGGCGGAGTCTGGGGGAGGCGTGGTCCAGCCTGGGAGGTCCCTGAGACTCTCCTGTGCAGCCTCTCAATTCACCTTTAGTAGTTATGGCATGCACTGGGTCCGCCAGGCTCCAGGCAAGGGGCTGGAGTGGGTGGCAGCCATTTCATTTGCTGGAACGAAGAAACACTATGCAGATTCCGTGAAGGGCCGATTCACCATCTCCAGAGACAACTCCAAGAACACGCTGAATCTGCAAATGAACAGCCTGCGAGCTGAGGACACGGCTTTGTATTACTGT
>25;50_059;0.2998274565
CAGGTGCAGCTGGTGGAGTCTGGGGGAGGCGTGGTCCAGCCTGGGAGGTCCCTGAGACTCTCCTGTACAGCCTCTCAATTCAGCTTTAGTAGCTATGGCATGCACTGGGTCCGCCAGGCTCCAGGCAAGGGACTGGAGTGGGTGGCAGCCATTTCATTTGCTGGAACTAAGAAAAACTATGTAGATTCCGTGAAGGGCCGATTCACCATCTCCAGAGACAATTCCAAGAACACTCTGTATCTGCAAATGAACAGCCTGCGAGCTGACGACACGGCTCTTTATTATTGT
>27;386_119;0.3461795123
CAGGTGCAGCTGGTGGAGTCTGGGGGAGGCGTGGTCCAGCCTGGGAGGTCCCTGAGACTCTCCTGTGCAGCCTCTCAATTCAGCTTTGGTAACTTTGGCATGCACTGGGTCCGCCAGGCTCCAGGCAAGGGACTGGAGTGGGTGGCAGCCATTTCATTTGCTGGAACTAAGGAAAACTATGCAAATTCCGTGAGGGGCCGATTCACCATCTCCAGAGACAATTCCAAGAACACCCTCTATCTGCAAATGAACAGCCTGCGAGCTGAGGACACGGCTCTTTATTACTGT
>29;407_119;0.4604793893
CAGGTGCAGCTGGTGGAGTCTGGGGGAGGCGTGGTCCAGCCTGGGGGGTCCCTGAGACTCTCCTGTGCAACGTCTGGATTCACGTTTGGTACCTTTGGCATGCACTGGGTCCGCCAGGCTCCAGGCAAGGGGCTGGATTGGGTGGCAGCCATTTCATTTGCTGGAACTAAGAAAAACTATGCAGATTCCGTGAGGGGCCGATTCACCATCTCCAGAGACAGTTCCAAGAACACTCTCTATCTGCAAATGAACAGCCTGCGACCTGAGGACACGGCTCTTTATTACTGT
>30;125_119;0.6394899635
GAGGTGCAGCTCGTGGAGTCTGGGGGAGGCTTAGTCCAGCCGGGGGGGTCCCTGAGACTCTCCTGTGCAGCCTCTGGATTCACCTTCACTACCTATTCTCTGCACTGGGTCCGCCAGTCTCCAGGCAAGGGACTGGAGTGGGTGGCAGCCATTTCATTTGCTGGAACTAAGGAAAACTATGCAAATTCCGTGAGGGGCCGATTCACCATCTCCAGAGACAATTCCAAGAACACCCTCTATCTGCAAATGAACAGCCTGCGAGCTGAGGACACGGCTCTTTATTACTGT
>31;84_119;0.5920726961
CAGGTACAACTGATGGAGTCTGGGGGAGGCGTGGTCCAGCCTGGGAGGTCCCTGAGACTCGCCTGTGCGGCCTCTGGATTCACCTTCAGTAGTTATGCCATACACTGGGTCCGCCAGGCTCCGGGCAAGGGGCTGGAGTGGGTGGCTGCCATTTCATTTGCTGGAACTAAGAAAAACTATGCAGATTCCGTGAGGGGCCGATTCACCATCTCCAGAGACAGTTCCAAGAACACGCTCTATCTGGAAATGAACAGCCTGCGACCTGAGGACACGGCTCTTTATTACTGT
>31;387_119;0.4964880888
CAGGTGCAGTTGGTGGAGTCTGGGGGAGACGTGGTCCAGCCTGGGAGGTCCCTGAGACTCTCCTGTGCAGCGTCTGGATTCACCTTCAGTACCTATGGCATGCACTGGGTCCGCCAGGCTCCAGGCAAGGGACTGGAGTGGGTGGCTGCCATTTCATTTGCTGGAACTAAGAAAAACTATGCAGATTCCGTGAGGGGCCGATTCACCATCTCCAGAGACAGTTCCAAGAACACGCTCTATCTGGAAATGAACAGCCTGCGACCTGAGGACACGGCTCTTTATTACTGT
>30;387_119,84_119;0.4611778667
CAGGTGCAGCTGGTGGAGTCTGGGGGAGGCGTGGTCCAGCCTGGGAGGTCCCTGAGACTCTCCTGTGCAGCCTCTGGATTCACCTTCAGTACCTATGGCATGCACTGGGTCCGCCAGGCTCCAGGCAAGGGACTGGAGTGGGTGGCTGCCATTTCATTTGCTGGAACTAAGAAAAACTATGCAGATTCCGTGAGGGGCCGATTCACCATCTCCAGAGACAGTTCCAAGAACACGCTCTATCTGGAAATGAACAGCCTGCGACCTGAGGACACGGCTCTTTATTACTGT
>29;125_119,387_119,84_119;0.429329121
CAGGTGCAGCTGGTGGAGTCTGGGGGAGGCGTGGTCCAGCCTGGGAGGTCCCTGAGACTCTCCTGTGCAGCCTCTGGATTCACCTTCAGTACCTATGGCATGCACTGGGTCCGCCAGGCTCCAGGCAAGGGACTGGAGTGGGTGGCAGCCATTTCATTTGCTGGAACTAAGAAAAACTATGCAGATTCCGTGAGGGGCCGATTCACCATCTCCAGAGACAGTTCCAAGAACACTCTCTATCTGCAAATGAACAGCCTGCGACCTGAGGACACGGCTCTTTATTACTGT
>28;125_119,387_119,407_119,84_119;0.3883734807
CAGGTGCAGCTGGTGGAGTCTGGGGGAGGCGTGGTCCAGCCTGGGAGGTCCCTGAGACTCTCCTGTGCAGCCTCTGGATTCACCTTTGGTACCTTTGGCATGCACTGGGTCCGCCAGGCTCCAGGCAAGGGACTGGAGTGGGTGGCAGCCATTTCATTTGCTGGAACTAAGAAAAACTATGCAGATTCCGTGAGGGGCCGATTCACCATCTCCAGAGACAGTTCCAAGAACACTCTCTATCTGCAAATGAACAGCCTGCGACCTGAGGACACGGCTCTTTATTACTGT
>28;353_119;0.3635511563
CAGGTGCAGTTGGTGGAGTCTGGGGGAGGCGTGGTCCAGCCTGGGAGGTCCCTGAGACTCTCCTGTGCAGCCTCTCAATTCAGCTTTGGTGACTTTGGCATGCACTGGGTCCGCCAGGCTCCAGGCAAGGGACTGGAGTGGGTGGCAGCCATTTCATTTGCTGGAACTAAGAAAAACTATGCAGATTCCGTGAGGGGCCGATTCACCATCTCCAGAGACAGTTCCAAGAACACTCTCTATCTGCAAATGAACAGCCTGCGACCTGAGGACACGGCTCTTTATTACTGT
>27;125_119,353_119,387_119,407_119,84_119;0.3390002752
CAGGTGCAGCTGGTGGAGTCTGGGGGAGGCGTGGTCCAGCCTGGGAGGTCCCTGAGACTCTCCTGTGCAGCCTCTCAATTCAGCTTTGGTAACTTTGGCATGCACTGGGTCCGCCAGGCTCCAGGCAAGGGACTGGAGTGGGTGGCAGCCATTTCATTTGCTGGAACTAAGAAAAACTATGCAGATTCCGTGAGGGGCCGATTCACCATCTCCAGAGACAGTTCCAAGAACACTCTCTATCTGCAAATGAACAGCCTGCGACCTGAGGACACGGCTCTTTATTACTGT
>26;125_119,353_119,386_119,387_119,407_119,84_119;0.3132479668
CAGGTGCAGCTGGTGGAGTCTGGGGGAGGCGTGGTCCAGCCTGGGAGGTCCCTGAGACTCTCCTGTGCAGCCTCTCAATTCAGCTTTGGTAACTTTGGCATGCACTGGGTCCGCCAGGCTCCAGGCAAGGGACTGGAGTGGGTGGCAGCCATTTCATTTGCTGGAACTAAGAAAAACTATGCAGATTCCGTGAGGGGCCGATTCACCATCTCCAGAGACAATTCCAAGAACACTCTCTATCTGCAAATGAACAGCCTGCGAGCTGAGGACACGGCTCTTTATTACTGT
>26;291_119;0.3362479597
CAGGTGCAGCTGGTGGAGTCTGGGGGAGGCGTGGTCCAGCCTGGGAGGTCCCTGAGACTCTCCTGTGCAGCCTCTCAATTCAGCTTTGGTAACTATGGCATGCACTGGGTCCGCCAGGCTCCAGGCAAGGGACTGGAGTGGGTGGCAGCCATTTCATTTGCTGGAACTAAGACAAACTATGCAGATTCCGTGAAGGGCCGATTCACCATCTCCAGAGACAATTCCAAGAACACGGTCTATCTGCAAATGAACAGCCTGCGAGCTGAGGACACGGCTCTATATTTCTGT
>25;125_119,291_119,353_119,386_119,387_119,407_119,84_119;0.2856937987
CAGGTGCAGCTGGTGGAGTCTGGGGGAGGCGTGGTCCAGCCTGGGAGGTCCCTGAGACTCTCCTGTGCAGCCTCTCAATTCAGCTTTGGTAACTATGGCATGCACTGGGTCCGCCAGGCTCCAGGCAAGGGACTGGAGTGGGTGGCAGCCATTTCATTTGCTGGAACTAAGAAAAACTATGCAGATTCCGTGAAGGGCCGATTCACCATCTCCAGAGACAATTCCAAGAACACGCTCTATCTGCAAATGAACAGCCTGCGAGCTGAGGACACGGCTCTTTATTACTGT
>24;125_119,291_119,353_119,386_119,387_119,407_119,50_059,84_119;0.2488906086
CAGGTGCAGCTGGTGGAGTCTGGGGGAGGCGTGGTCCAGCCTGGGAGGTCCCTGAGACTCTCCTGTGCAGCCTCTCAATTCAGCTTTAGTAGCTATGGCATGCACTGGGTCCGCCAGGCTCCAGGCAAGGGACTGGAGTGGGTGGCAGCCATTTCATTTGCTGGAACTAAGAAAAACTATGCAGATTCCGTGAAGGGCCGATTCACCATCTCCAGAGACAATTCCAAGAACACGCTGTATCTGCAAATGAACAGCCTGCGAGCTGAGGACACGGCTCTTTATTACTGT
>24;70_059;0.2661517074
CAGGTGCAGCTGGTGGAGTCTGGGGGAGGCGTGGTCCAGCCTGGGAGGTCCCTGAGACTCTCCTGTACAGCCTCTCAATTCAGCTTTAGTAGCTATGGCATGCACTGGGTCCGCCAGGCTCCAGGCAAGGGGCTGGAGTGGGTGGCAGCCATTTCATTTGCTGGAACTAAAAAATACTATGTAGGTACCGTGAAGGGCCGATTCACCATCTCCAGAGACAATTCCAAGAACACGCTGTATTTGCAAATGAACAGCCTGCGAGCTGAGGACACGGCTCTGTATTATTGT
>23;125_119,291_119,353_119,386_119,387_119,407_119,50_059,70_059,84_119;0.1989683228
CAGGTGCAGCTGGTGGAGTCTGGGGGAGGCGTGGTCCAGCCTGGGAGGTCCCTGAGACTCTCCTGTGCAGCCTCTCAATTCAGCTTTAGTAGCTATGGCATGCACTGGGTCCGCCAGGCTCCAGGCAAGGGGCTGGAGTGGGTGGCAGCCATTTCATTTGCTGGAACTAAAAAATACTATGCAGATTCCGTGAAGGGCCGATTCACCATCTCCAGAGACAATTCCAAGAACACGCTGTATCTGCAAATGAACAGCCTGCGAGCTGAGGACACGGCTCTGTATTACTGT
>22;125_119,291_119,321_059,353_119,386_119,387_119,407_119,50_059,70_059,84_119;0.1852138287
CAGGTGCAGCTGGTGGAGTCTGGGGGAGGCGTGGTCCAGCCTGGGAGGTCCCTGAGACTCTCCTGTGCAGCCTCTCAATTCACCTTTAGTAGCTATGGCATGCACTGGGTCCGCCAGGCTCCAGGCAAGGGGCTGGAGTGGGTGGCAGCCATTTCATTTGCTGGAACTAAAAAATACTATGCAGATTCCGTGAAGGGCCGATTCACCATCTCCAGAGACAATTCCAAGAACACGCTGTATCTGCAAATGAACAGCCTGCGAGCTGAGGACACGGCTCTGTATTACTGT
>26;197_059;0.241784469
CAGGTGCAGCTGGTGGAGTCGGGGGGAGGCGTGGTCCAGCCTGGGAGGTCCCTGAGACTCTCCTGTGCAGCCTCTCAATTCACCTTTAGTAGCTATGGCATGCACTGGGTCCGCCAGGCTCCAGGCAAGGGGCTGGAGTGGGTGGCAGCTATTTCATTTGTCGGAATCAAAAAATACTATGCAAATTCCGTGAAGGGCCGATTCACCATCTCCAGAGACAATTCCAAGAACACGCTGTATCTGCAAATGAACAGCCTGCGAGCTGAGGACACGGCTCTGTATTACTGT
>27;89_059;0.2650865329
CAGGTGCAGCTGGTGGAGTCGGGGGGAGGCGTGGTCCAGCCTGGGAGGTCCCTGAGACTCTCCTGTGCAGTCTCTCAACTCACCTTTAGTAGTTATGGCATGCACTGGGTCCGCCAGGCTCCAGGCAAGGGGCTGGAGTGGGTGGCAGCTATTTCATTTGTTGGAATCAAAAAATACTATGCAGATTCCGTGAAGGGCCGATTCACCATCTCCAGAGACAATTCCAAGAACACGCTGTATCTGCAAATGAACAGCCTGCGAGTTGAGGACACGGCTCTGTATTACTGT
>28;483_059;0.2417940415
CAGGTGCAGCTGGTGGAGTCGGGGGGAGGCGTGGTCCAGCCTGGGAGGTCCCTGAGACTCTCCTGTGCAGCCTCTCAATTCACCTTTAGTAGTTATGGCATGCACTGGGTCCGCCAGGCTCCAGGCAAGGGACTGGAGTGGGTGGCAGCTATTTCATTTGTTGGAATCAAAAAATACTATGCAGATTCCGTGAAGGGCCGATTCACCATCTCCAGAGACAATTCCAAGAACACGCTGTATCTGCAAATGAACAGCCTGCGAGCTGAGGACACGGCTCTGTATTACTGT
>28;201_059;0.2417940415
CAGGTGCAGCTGGTGGAGTCGGGGGGAGGCGTGGTCCAGCCTGGGAGGTCCCTGAGACTCTCCTGTGCAGCCTCTCAATTCACCTTTAGTAGTTATGGCATGCACTGGGTCCGCCAGGCTCCAGGCAAGGGACTGGAGTGGGTGGCAGCTATTTCATTTGTTGGAATCAAAAAATACTATGCAGATTCCGTGAAGGGCCGATTCACCATCTCCAGAGACAATTCCAAGAACACGCTGTATCTGCAAATGAACAGCCTGCGAGCTGAGGACACGGCTCTGTATTACTGT
>27;201_059,483_059;0.2417931942
CAGGTGCAGCTGGTGGAGTCGGGGGGAGGCGTGGTCCAGCCTGGGAGGTCCCTGAGACTCTCCTGTGCAGCCTCTCAATTCACCTTTAGTAGTTATGGCATGCACTGGGTCCGCCAGGCTCCAGGCAAGGGACTGGAGTGGGTGGCAGCTATTTCATTTGTTGGAATCAAAAAATACTATGCAGATTCCGTGAAGGGCCGATTCACCATCTCCAGAGACAATTCCAAGAACACGCTGTATCTGCAAATGAACAGCCTGCGAGCTGAGGACACGGCTCTGTATTACTGT
>26;201_059,483_059,89_059;0.2299901854
CAGGTGCAGCTGGTGGAGTCGGGGGGAGGCGTGGTCCAGCCTGGGAGGTCCCTGAGACTCTCCTGTGCAGCCTCTCAATTCACCTTTAGTAGTTATGGCATGCACTGGGTCCGCCAGGCTCCAGGCAAGGGGCTGGAGTGGGTGGCAGCTATTTCATTTGTTGGAATCAAAAAATACTATGCAGATTCCGTGAAGGGCCGATTCACCATCTCCAGAGACAATTCCAAGAACACGCTGTATCTGCAAATGAACAGCCTGCGAGCTGAGGACACGGCTCTGTATTACTGT
>25;197_059,201_059,483_059,89_059;0.2187609955
CAGGTGCAGCTGGTGGAGTCGGGGGGAGGCGTGGTCCAGCCTGGGAGGTCCCTGAGACTCTCCTGTGCAGCCTCTCAATTCACCTTTAGTAGCTATGGCATGCACTGGGTCCGCCAGGCTCCAGGCAAGGGGCTGGAGTGGGTGGCAGCTATTTCATTTGTTGGAATCAAAAAATACTATGCAGATTCCGTGAAGGGCCGATTCACCATCTCCAGAGACAATTCCAAGAACACGCTGTATCTGCAAATGAACAGCCTGCGAGCTGAGGACACGGCTCTGTATTACTGT
>28;671_059;0.2639465586
CAGGTGCTACTGGTGGAGTCGGGGGGAGGCGTGGTCCAGCCTGGGAGGTCCCTGAGACTCTCCTGTGCAGCCTCTCAATTCACCTTTAGTAACTATGGCATGCACTGGGTCCGCCAGGCTCCAGGCAAGGGGCTGGAGTGGGTGGCAGCTATTTCATTTGCTGGAATGAAAAAATACTATGCAGATTCCGTGAAGGGCCGATTCACCATCTCCAGAGACAATTCCAAGAACACGCTGTATCTACAAATGAACAGCCTGCGAGCTGAGGACACGGCTCTGTATTACTGT
>30;327_059;0.392160382
GAGGTGCTATTGTTGGAGTCTGGGGGAGGCTTGGTGCAGCCTGGGAGGTCCCTGAGACTCTCCTGTGCAGCCTCTCAATTCACCTTTAGTAGCTATGGCATGCACTGGGTCCGCCAGGCTCCAGGCAAGGGGCTGGAGTGGGTGGCAGGTATTTCATTTGTTGGAATCAAGAAATACTATGCAGATTCCGTGAAGGGCCGATTCACCATCTCCAGAGACAATTCCAAGAACACGCTATATCTTCAAATGAACAGCCTGCGAGCTGAGGACACGGCTCTGTATTACTGT
>30;373_059;0.3208421036
CAGGTGCTACTGGTGGAGTCGGGGGGAGGCGTGGTCCAGCCTGGGAGGTCCCTGAGACTCTCCTGTGCAGCCTCTCAATTCACCTTTAGTAACTTTGGCATGCACTGGGTCCGCCAGGCTCCAGGCAAGGGTCTGGAGTGGGTGGCAGGTATTTCATTTGTTGGAATCAAAAAATACTATGCAGGATCCGTGAAGGGCCGATTCACCATCTCCAGAGACAATTCCAAGAACACGCTGTATCTACAAATGAACAGCCTGCGAGCTGAGGACACGGCTCTGTATTACTGT
>29;327_059,373_059;0.2747757988
CAGGTGCTACTGGTGGAGTCGGGGGGAGGCGTGGTCCAGCCTGGGAGGTCCCTGAGACTCTCCTGTGCAGCCTCTCAATTCACCTTTAGTAACTATGGCATGCACTGGGTCCGCCAGGCTCCAGGCAAGGGGCTGGAGTGGGTGGCAGGTATTTCATTTGTTGGAATCAAAAAATACTATGCAGATTCCGTGAAGGGCCGATTCACCATCTCCAGAGACAATTCCAAGAACACGCTGTATCTACAAATGAACAGCCTGCGAGCTGAGGACACGGCTCTGTATTACTGT
>29;51_059;0.3551867923
CAGGTGCTACTGGTGGAGTCGGGGGGAGGCGTGGTCCAGCCTGGGAAGTCCCTGAGACTCTCCTGTTCAGCCTCTCGATTCACCTTTAGTAACTATGGCATGCACTGGGTCCGCCAGGCTCCAGGCAAGGGGCTGGAGTGGGTGGCAGCTGTTTCATTTGCTGGAATCAAAAAAACTAATGCAGATTCCGTGAAGGGCCGATTCACCATCTCCAGAGACAATTCCAAGAACACGCTGTATCTACAAATGAACAGCCTGCGAGCTGAGGACACGGCTCTATATTACTGT
>28;327_059,373_059,51_059;0.2527322588
CAGGTGCTACTGGTGGAGTCGGGGGGAGGCGTGGTCCAGCCTGGGAGGTCCCTGAGACTCTCCTGTGCAGCCTCTCAATTCACCTTTAGTAACTATGGCATGCACTGGGTCCGCCAGGCTCCAGGCAAGGGGCTGGAGTGGGTGGCAGCTATTTCATTTGCTGGAATCAAAAAATACTATGCAGATTCCGTGAAGGGCCGATTCACCATCTCCAGAGACAATTCCAAGAACACGCTGTATCTACAAATGAACAGCCTGCGAGCTGAGGACACGGCTCTGTATTACTGT
>27;327_059,373_059,51_059,671_059;0.2527314115
CAGGTGCTACTGGTGGAGTCGGGGGGAGGCGTGGTCCAGCCTGGGAGGTCCCTGAGACTCTCCTGTGCAGCCTCTCAATTCACCTTTAGTAACTATGGCATGCACTGGGTCCGCCAGGCTCCAGGCAAGGGGCTGGAGTGGGTGGCAGCTATTTCATTTGCTGGAATCAAAAAATACTATGCAGATTCCGTGAAGGGCCGATTCACCATCTCCAGAGACAATTCCAAGAACACGCTGTATCTACAAATGAACAGCCTGCGAGCTGAGGACACGGCTCTGTATTACTGT
>29;634_059;0.3001959788
CAGGTGCAGCTGGTGGAGTCGGGGGGAGGCGTGGTCCAGCCTGGGAGGTCCCTGAGACTCTCCTGTGCAGCCTCTCAATTCACCTTTAGTAACTTTGGCATGCACTGGGTCCGCCAGGCTCCAGGCAAGGGGCTGGAGTGGGTGGCAGCTATTTCATTTGCTGGAATCAATAAAAATTATGCAGATTCCGTGAAGGGCCGATTCACCATCTCCAGAGACAATTCCAAGAACACTCTGCATCTGCAATTGAACAGCCTGCGAGCTGAGGACACGGCTCTGTATTACTGT
>29;40_059;0.3335804244
CAGGTGCAGCTGTTGGAGTCGGGGGGAGGCGTGGTCCAGCCTGGGAGGTCCCTGAGACTCTCCTGTGAAGCCTCTCAATTCACCTTTAGTAACTTTGGCATGCACTGGGTCCGCCAGGCTCCAGGCAAGGGGCTGGAGTGGGTGGCAGCTATTTCATTTGCTGGAATCAAGAAAAATTATGCAGATTCCGTGAAGGGCCGATTCACCATCTCCAGAGACAACTCCAAGAACACGCTGTATTTGCAAATGAACAGCCTGCGAGTTGAGGACACGGCTCTGTATTACTGT
>28;40_059,634_059;0.2631867414
CAGGTGCAGCTGGTGGAGTCGGGGGGAGGCGTGGTCCAGCCTGGGAGGTCCCTGAGACTCTCCTGTGCAGCCTCTCAATTCACCTTTAGTAACTTTGGCATGCACTGGGTCCGCCAGGCTCCAGGCAAGGGGCTGGAGTGGGTGGCAGCTATTTCATTTGCTGGAATCAATAAAAATTATGCAGATTCCGTGAAGGGCCGATTCACCATCTCCAGAGACAATTCCAAGAACACGCTGTATCTGCAAATGAACAGCCTGCGAGCTGAGGACACGGCTCTGTATTACTGT
>28;170_059;0.25318301
CAGGTGCAGCTGGTGGAGTCGGGGGGAGGCGTGGTCCAGCCTGGGAGGTCCCTGAGACTCTCCTGTGCAGCCTCTCAATTCACCTTTAGTAACTATGGCATGCACTGGGTCCGCCAGGCTCCAGGCAAGGGGCTGGAGTGGGTGGCAGCTATTTCATTTGCTGGAATCAATAAATACTATGCAGATTCCGTGAAGGGCCGATTCACCCTCTCCAGAGACAATACCAAGAACACGCTGTATCTGCAAATGAACAGCCTGCGAGCTGAGGACACGGCTCTGTATTACTGT
>27;170_059,40_059,634_059;0.228770582
CAGGTGCAGCTGGTGGAGTCGGGGGGAGGCGTGGTCCAGCCTGGGAGGTCCCTGAGACTCTCCTGTGCAGCCTCTCAATTCACCTTTAGTAACTATGGCATGCACTGGGTCCGCCAGGCTCCAGGCAAGGGGCTGGAGTGGGTGGCAGCTATTTCATTTGCTGGAATCAATAAATACTATGCAGATTCCGTGAAGGGCCGATTCACCATCTCCAGAGACAATTCCAAGAACACGCTGTATCTGCAAATGAACAGCCTGCGAGCTGAGGACACGGCTCTGTATTACTGT
>26;170_059,327_059,373_059,40_059,51_059,634_059,671_059;0.2186970047
CAGGTGCAGCTGGTGGAGTCGGGGGGAGGCGTGGTCCAGCCTGGGAGGTCCCTGAGACTCTCCTGTGCAGCCTCTCAATTCACCTTTAGTAACTATGGCATGCACTGGGTCCGCCAGGCTCCAGGCAAGGGGCTGGAGTGGGTGGCAGCTATTTCATTTGCTGGAATCAAAAAATACTATGCAGATTCCGTGAAGGGCCGATTCACCATCTCCAGAGACAATTCCAAGAACACGCTGTATCTGCAAATGAACAGCCTGCGAGCTGAGGACACGGCTCTGTATTACTGT
>30;576_119;0.5803297031
CAGGTGCATTTGGTGGAGTCTGGGGGAGGTGTGGTCCAGCCTGGGAGGTCCCTGAGACTCTCCTGTGCAGCCTCTCACTTCTCCCTTAGTAGTTATGGCATGCACTGGGTCCGCCAGACTCCAGGCAAGGGGCTGGAGTGGGTCGCAGGTATTTCGTTTGCTGGAGTGAAAACATATTATGGAACTTCCGTGAAGGGCCGATTCACCATCTCCCGAGACAATTCCAAGAACAACTTGTATCTGCAAATGAATAGCCTGCGACCTGAGGACACGGCTCTGTATTATTGT
>30;17_119;0.5021944505
CAGGTGCAGTTGGTGGAGTCTGGGGGAGGCGTGGTCCAGCCTGGGAGGTCCCTGAGACTCTCTTGTGCAGCCTCTGGATTCAGTTTCAATAACCATGGCATGCACTGGGTCCGCCAGGCTCCAGGCAAGGGGCTGGAGTGGGTGGCAGGTATTTCCTTTGCTGGAATCAAGAAATACTATGGAACTTCCGTGAAGGGCCGATTCACCATCTCCCGAGACAATTCCAAGAACAATTTGTTTCTGCAAATGAACAGCCTGCGAGTTGAGGACACGGCTCTGTATTATTGT
>29;17_119,576_119;0.3607859774
CAGGTGCAGTTGGTGGAGTCTGGGGGAGGCGTGGTCCAGCCTGGGAGGTCCCTGAGACTCTCCTGTGCAGCCTCTCGATTCACCTTTAGTAGCTATGGCATGCACTGGGTCCGCCAGGCTCCAGGCAAGGGGCTGGAGTGGGTGGCAGGTATTTCATTTGCTGGAATCAAAAAATACTATGGAACTTCCGTGAAGGGCCGATTCACCATCTCCCGAGACAATTCCAAGAACAATTTGTATCTGCAAATGAACAGCCTGCGAGCTGAGGACACGGCTCTGTATTATTGT
>29;464_059;0.3618295527
CAGGTGCAGCTGGTGGAGTCGGGGGGAGGCGTGGTCCAGCCTGGGAGGTCCCTGAGACTCTCCTGTGCAGCGTCTGGATTCACCTTCAGCAGCTATGGCATGCACTGGGTCCGCCAGGCTCCAGGCAAGGGGCTGGAGTGGGTGGCAGGTATTTCATTTGCTGGAATCAATAAATACTACGGAAATTCCGTGAAGGGCCGATTCACCATCTCCAGAGACAATTCCAGGAACACTCTGTATCTGCAAATGAACAGCCTGCGAGCTGAGGACACGGCTCTGTATTATTGT
>28;17_119,464_059,576_119;0.2831062865
CAGGTGCAGCTGGTGGAGTCGGGGGGAGGCGTGGTCCAGCCTGGGAGGTCCCTGAGACTCTCCTGTGCAGCCTCTCGATTCACCTTTAGTAGCTATGGCATGCACTGGGTCCGCCAGGCTCCAGGCAAGGGGCTGGAGTGGGTGGCAGGTATTTCATTTGCTGGAATCAAAAAATACTATGGAAATTCCGTGAAGGGCCGATTCACCATCTCCAGAGACAATTCCAAGAACACTCTGTATCTGCAAATGAACAGCCTGCGAGCTGAGGACACGGCTCTGTATTATTGT
>29;636_059;0.2885298153
CAGGTGCAGCTGGTGGAGTCGGGGGGAGGCGTGGTCCAGCCTGGGAGGTCCCTGAGACTCTCCTGTGCAGCCTCTCAATTCACCTTCAGTAACTATGGCATGCACTGGGTCCGCCAGGCTCCAGGCAAGGGGCTGGAGTGGGTGGCAAGTATTTCATTTGCTGGAATCAAAAAACACTATACAGATTCCGTGAAGGGCCGATTCACCATCTCCAGAGACAATTCCAAGAACACGCTGTTTCTGCAAATGAACAGCCTGCGAGCTGAGGACACGGCTCTGTATTACTGT
>29;442_059;0.3248495298
CAGGTGCAGCTGGTGGAGTCGGGGGGAGGCGTGGTCCAGCCTGGGAGGTCCCTGAGACTCTCCTGTGCAGCCTCTCAATTGTCCTTTAGTAACTATGGGATGCACTGGGTCCGCCAGGCTCCAGGCAAGGGGCTGGAGTGGGTGGCAGGTATTTCATTTGTTGGAATCAAAAAATACTATAGAGATTCTGTGAAGGGCCGATTCACCATCTCCAGAGACAATTCCAAGAACACGCTGTATCTGCAAATGAACAGCCTGCGAACTGAGGACACGGCTCTGTATTACTGT
>28;442_059,636_059;0.2413371927
CAGGTGCAGCTGGTGGAGTCGGGGGGAGGCGTGGTCCAGCCTGGGAGGTCCCTGAGACTCTCCTGTGCAGCCTCTCAATTCACCTTTAGTAACTATGGCATGCACTGGGTCCGCCAGGCTCCAGGCAAGGGGCTGGAGTGGGTGGCAGGTATTTCATTTGCTGGAATCAAAAAATACTATACAGATTCCGTGAAGGGCCGATTCACCATCTCCAGAGACAATTCCAAGAACACGCTGTATCTGCAAATGAACAGCCTGCGAGCTGAGGACACGGCTCTGTATTACTGT
>27;17_119,442_059,464_059,576_119,636_059;0.2187831153
CAGGTGCAGCTGGTGGAGTCGGGGGGAGGCGTGGTCCAGCCTGGGAGGTCCCTGAGACTCTCCTGTGCAGCCTCTCAATTCACCTTTAGTAGCTATGGCATGCACTGGGTCCGCCAGGCTCCAGGCAAGGGGCTGGAGTGGGTGGCAGGTATTTCATTTGCTGGAATCAAAAAATACTATGCAGATTCCGTGAAGGGCCGATTCACCATCTCCAGAGACAATTCCAAGAACACGCTGTATCTGCAAATGAACAGCCTGCGAGCTGAGGACACGGCTCTGTATTACTGT
>28;359_059;0.3999068018
CAGGCGCAGCTGGTGGAGTCGGGGGGAGGCGTGGTCCAGCCTGGGAGGTCCCTGAGACTCTCCTGTGCAGCCTCTCAATTCAGTTTTAGTAGCTATGGCATGCACTGGGTCCGCCAGGCTCCAGGCAAGGGGCTGGAGTGGGTGGCAAGTATTTCATTTGCTGGAGTCAAAAAAACTAATGCAGATTCCGTGAAGGGCCGATTCACCATCTCCAGAGACAATTCCAAGAACACCCTGCATCTGCAAATGAACGGCCTGCGAAATGACGACACGGCTCTGTATTACTGT
>28;312_048;0.2419440022
CAGGTGCAGCTGGTGGAGTCGGGGGGAGGCGTGGTCCAGCCTGGGAGGTCCCTGAGACTCTCCTGTGCAGCCTCTCAATTCACCTTTAGTAGCTATGGCATGCACTGGGTCCGCCAGGCTCCAGGCAAGGGGCTGGAGTGGGTGGCAGGTATTTCATTTGCTGGAATCAAGAAATACTATGCAGATTCCGTGAAGGGCCGATTCACCATCTCCAGAGACAATTCCAAGAACACGCTGTATCTGCAAATGAACAGCCTGCGAGGTGAGGACACGGCTCTGTATTACTGT
>27;312_048,359_059;0.2187835206
CAGGTGCAGCTGGTGGAGTCGGGGGGAGGCGTGGTCCAGCCTGGGAGGTCCCTGAGACTCTCCTGTGCAGCCTCTCAATTCACCTTTAGTAGCTATGGCATGCACTGGGTCCGCCAGGCTCCAGGCAAGGGGCTGGAGTGGGTGGCAGGTATTTCATTTGCTGGAATCAAAAAATACTATGCAGATTCCGTGAAGGGCCGATTCACCATCTCCAGAGACAATTCCAAGAACACGCTGTATCTGCAAATGAACAGCCTGCGAGCTGAGGACACGGCTCTGTATTACTGT
>26;17_119,312_048,359_059,442_059,464_059,576_119,636_059;0.2187825092
CAGGTGCAGCTGGTGGAGTCGGGGGGAGGCGTGGTCCAGCCTGGGAGGTCCCTGAGACTCTCCTGTGCAGCCTCTCAATTCACCTTTAGTAGCTATGGCATGCACTGGGTCCGCCAGGCTCCAGGCAAGGGGCTGGAGTGGGTGGCAGGTATTTCATTTGCTGGAATCAAAAAATACTATGCAGATTCCGTGAAGGGCCGATTCACCATCTCCAGAGACAATTCCAAGAACACGCTGTATCTGCAAATGAACAGCCTGCGAGCTGAGGACACGGCTCTGTATTACTGT
>25;170_059,17_119,312_048,327_059,359_059,373_059,40_059,442_059,464_059,51_059,576_119,634_059,636_059,671_059;0.2073292497
CAGGTGCAGCTGGTGGAGTCGGGGGGAGGCGTGGTCCAGCCTGGGAGGTCCCTGAGACTCTCCTGTGCAGCCTCTCAATTCACCTTTAGTAGCTATGGCATGCACTGGGTCCGCCAGGCTCCAGGCAAGGGGCTGGAGTGGGTGGCAGCTATTTCATTTGCTGGAATCAAAAAATACTATGCAGATTCCGTGAAGGGCCGATTCACCATCTCCAGAGACAATTCCAAGAACACGCTGTATCTGCAAATGAACAGCCTGCGAGCTGAGGACACGGCTCTGTATTACTGT
>24;170_059,17_119,197_059,201_059,312_048,327_059,359_059,373_059,40_059,442_059,464_059,483_059,51_059,576_119,634_059,636_059,671_059,89_059;0.2073284024
CAGGTGCAGCTGGTGGAGTCGGGGGGAGGCGTGGTCCAGCCTGGGAGGTCCCTGAGACTCTCCTGTGCAGCCTCTCAATTCACCTTTAGTAGCTATGGCATGCACTGGGTCCGCCAGGCTCCAGGCAAGGGGCTGGAGTGGGTGGCAGCTATTTCATTTGCTGGAATCAAAAAATACTATGCAGATTCCGTGAAGGGCCGATTCACCATCTCCAGAGACAATTCCAAGAACACGCTGTATCTGCAAATGAACAGCCTGCGAGCTGAGGACACGGCTCTGTATTACTGT
>26;396_059;0.3128514316
CAGGTGCACCTGGTGGAGTCGGGGGGAGGCGTGGTCCAGCCTGGGAGGTCCCTGAGACTCTCCTGTGCAGCCTCTCAATTCACCTTTAGTAACTATGGCTTTCACTGGGTCCGCCAGGCTCCAGGCAAGGGGCTGGAGTGGGTGGCAGCTATTTCATTTGCTGGAGTCAAAAAACACTATGCAGATTCCGTGAAGGGCCGATTCACCATCTCCAGAGACAATTCCAAGAACACGCTGTATTTGCAACTAAACAGCCTGCGAGCTGAGGACACGGCTCTGTATTACTGT
>27;379_059;0.2883367112
CAGGTGCAGCTGGTGGAGTCGGGGGGAGGCGTGGTCCAGCCTGGGAGGTCCCTGCGACTCTCCTGTGCAGCCTCTCAGTTCAGCTTTAGTAGCTATGGCATGCACTGGGTCCGCCAGGCTCCAGGCAAGGGGCTGGAGTGGGTGGCAGCTATTTCATTTGCTGGAATCAAAAAACACTATGCGGATTCCGTAAAGGGCCGATTCACCATCTCCAGAGACAATTCCAAGAACACGCTGTATCTGCAAATGAACAGCCTGCGAGTTGAGGACACGGCTCTGTATTACTGT
>27;142_059;0.2893678471
CAGGTGCAGCTGGTGGAGTCGGGGGGAGGCGTGGTCCAGCCTGGGAGGTCCCTGAGACTCTCCTGTGCAGCCTCTCAATTCACCTTTAGTAGCTATGGCATGCACTGGGTCCGCCAGGCTCCAGGCAAGGGGCTGGAGTGGGTGGCAGCTATTTCATTTGCTGGAATCAAGAAACATTATGCAGATTCCGTGAAGGGCCGATTCACCATCTCCAGAGACAATTCCAAGAACATGGTTTTTCTGCAAATGAACAGCCTGCGAGCTGAGGACACGGCTCTGTATTACTGT
>26;142_059,379_059;0.218867776
CAGGTGCAGCTGGTGGAGTCGGGGGGAGGCGTGGTCCAGCCTGGGAGGTCCCTGAGACTCTCCTGTGCAGCCTCTCAATTCACCTTTAGTAGCTATGGCATGCACTGGGTCCGCCAGGCTCCAGGCAAGGGGCTGGAGTGGGTGGCAGCTATTTCATTTGCTGGAATCAAAAAACACTATGCAGATTCCGTGAAGGGCCGATTCACCATCTCCAGAGACAATTCCAAGAACACGCTGTATCTGCAAATGAACAGCCTGCGAGCTGAGGACACGGCTCTGTATTACTGT
>25;142_059,379_059,396_059;0.2188669287
CAGGTGCAGCTGGTGGAGTCGGGGGGAGGCGTGGTCCAGCCTGGGAGGTCCCTGAGACTCTCCTGTGCAGCCTCTCAATTCACCTTTAGTAGCTATGGCATGCACTGGGTCCGCCAGGCTCCAGGCAAGGGGCTGGAGTGGGTGGCAGCTATTTCATTTGCTGGAATCAAAAAACACTATGCAGATTCCGTGAAGGGCCGATTCACCATCTCCAGAGACAATTCCAAGAACACGCTGTATCTGCAAATGAACAGCCTGCGAGCTGAGGACACGGCTCTGTATTACTGT
>25;48_059;0.2780706421
CAGGTGCAGCTGGTGGAGTCGGGGGGAGGCGTGGTCCAGCCTGGGAGGTCCCTAAGACTCTCCTGTGCCGCCTCTCAATTCACCTTTAGTAGATATGGCATGCACTGGGTCCGCCAGGCTCCAGGCAAGGGGCTGGAGTGGGTGGCAGCTATTTCATTTGCTGGAATCAAAAAAAACTATGCAGATTCCGTGAAGGGCCGATTCACCATCTCCAGAGACAATTCGAAGAACACACTGTATCTGCAAATGAACAGCCTGCGAGCTGAGGACACGGCTCTGTATTACTGT
>24;142_059,379_059,396_059,48_059;0.2083033893
CAGGTGCAGCTGGTGGAGTCGGGGGGAGGCGTGGTCCAGCCTGGGAGGTCCCTGAGACTCTCCTGTGCAGCCTCTCAATTCACCTTTAGTAGCTATGGCATGCACTGGGTCCGCCAGGCTCCAGGCAAGGGGCTGGAGTGGGTGGCAGCTATTTCATTTGCTGGAATCAAAAAATACTATGCAGATTCCGTGAAGGGCCGATTCACCATCTCCAGAGACAATTCCAAGAACACGCTGTATCTGCAAATGAACAGCCTGCGAGCTGAGGACACGGCTCTGTATTACTGT
>23;142_059,170_059,17_119,197_059,201_059,312_048,327_059,359_059,373_059,379_059,396_059,40_059,442_059,464_059,483_059,48_059,51_059,576_119,634_059,636_059,671_059,89_059;0.2073275551
CAGGTGCAGCTGGTGGAGTCGGGGGGAGGCGTGGTCCAGCCTGGGAGGTCCCTGAGACTCTCCTGTGCAGCCTCTCAATTCACCTTTAGTAGCTATGGCATGCACTGGGTCCGCCAGGCTCCAGGCAAGGGGCTGGAGTGGGTGGCAGCTATTTCATTTGCTGGAATCAAAAAATACTATGCAGATTCCGTGAAGGGCCGATTCACCATCTCCAGAGACAATTCCAAGAACACGCTGTATCTGCAAATGAACAGCCTGCGAGCTGAGGACACGGCTCTGTATTACTGT
>24;485_059;0.3138309487
CAGGTGCAGCTGGTGGAGTCGGGGGGAGGCGTGGTCCAGCCTGGGAGGTCCCTGAGACTCTCCTGTGCAGCCTCTCAATTCACCTTTAGTAGCTATGGCATGCACTGGGTCCGCCAGGCTCCAGGCAAGGGGCTGGAGTGGGTGGCATCTATTTCATTTGCTGGAATCAAAAAAAACTATAGAGATTCCGTGAAGGGCCGATTCACCATCTCCAGAGACAATTCAAAGAACACGCTCTATCTGCAAATGACCAGCCTGCGACCTGAGGACACGGCTCTATATTACTGT
>25;547_059;0.2419710786
CAGGTGCAGCTGGTGGAGTCGGGGGGAGGCGTGGTCCAGCCTGGGAGGTCCCTGAGACTCTCCTGTGCAGCCTCTCAATTCACCTTTAGTAACTATGGCATGCACTGGGTCCGCCAGGCTCCAGGCAAGGGGCTGGAGTGGGTGGCAGCTATTTCATTTGCTGGAATTAATAAATACTATACAGATTCCGTGAAGGGCCGATTCACCATCTCCAGAGACAATTCAAAGAACACGCTGTATCTGCAAATGAACAGCCTGCGAGCTGAGGACACGGCTCTGTATTACTGT
>25;55_059;0.2532390262
CAGGTGCAGCTGGTGGAGTCGGGGGGAGGCGTGGTCCAGCCTGGGAGGTCCCTAAGACTCTCCTGTGCAGCCTCTCAATTCAGCTTTAGTAGCTATGGCATGCACTGGGTCCGCCAGGCTCCAGGCAAGGGGCTGGAGTGGGTGGCAGCTATTTCATTTGCTGGAATTAAAAAACACTATACAGATTCCGTGAAGGGCCGATTCACCATCTCCAGAGACAATTCAAAGAACACGCTGTATCTGCAAATGAACAGCCTGCGAGCTGAGGACACGGCTCTGTATTACTGT
>24;547_059,55_059;0.2189422863
CAGGTGCAGCTGGTGGAGTCGGGGGGAGGCGTGGTCCAGCCTGGGAGGTCCCTGAGACTCTCCTGTGCAGCCTCTCAATTCACCTTTAGTAGCTATGGCATGCACTGGGTCCGCCAGGCTCCAGGCAAGGGGCTGGAGTGGGTGGCAGCTATTTCATTTGCTGGAATTAAAAAATACTATACAGATTCCGTGAAGGGCCGATTCACCATCTCCAGAGACAATTCAAAGAACACGCTGTATCTGCAAATGAACAGCCTGCGAGCTGAGGACACGGCTCTGTATTACTGT
>23;485_059,547_059,55_059;0.2189417252
CAGGTGCAGCTGGTGGAGTCGGGGGGAGGCGTGGTCCAGCCTGGGAGGTCCCTGAGACTCTCCTGTGCAGCCTCTCAATTCACCTTTAGTAGCTATGGCATGCACTGGGTCCGCCAGGCTCCAGGCAAGGGGCTGGAGTGGGTGGCAGCTATTTCATTTGCTGGAATTAAAAAATACTATACAGATTCCGTGAAGGGCCGATTCACCATCTCCAGAGACAATTCAAAGAACACGCTGTATCTGCAAATGAACAGCCTGCGAGCTGAGGACACGGCTCTGTATTACTGT
>22;142_059,170_059,17_119,197_059,201_059,312_048,327_059,359_059,373_059,379_059,396_059,40_059,442_059,464_059,483_059,485_059,48_059,51_059,547_059,55_059,576_119,634_059,636_059,671_059,89_059;0.1959750052
CAGGTGCAGCTGGTGGAGTCGGGGGGAGGCGTGGTCCAGCCTGGGAGGTCCCTGAGACTCTCCTGTGCAGCCTCTCAATTCACCTTTAGTAGCTATGGCATGCACTGGGTCCGCCAGGCTCCAGGCAAGGGGCTGGAGTGGGTGGCAGCTATTTCATTTGCTGGAATTAAAAAATACTATGCAGATTCCGTGAAGGGCCGATTCACCATCTCCAGAGACAATTCCAAGAACACGCTGTATCTGCAAATGAACAGCCTGCGAGCTGAGGACACGGCTCTGTATTACTGT
>21;125_119,142_059,170_059,17_119,197_059,201_059,291_119,312_048,321_059,327_059,353_119,359_059,373_059,379_059,386_119,387_119,396_059,407_119,40_059,442_059,464_059,483_059,485_059,48_059,50_059,51_059,547_059,55_059,576_119,634_059,636_059,671_059,70_059,84_119,89_059;0.1730000349
CAGGTGCAGCTGGTGGAGTCTGGGGGAGGCGTGGTCCAGCCTGGGAGGTCCCTGAGACTCTCCTGTGCAGCCTCTCAATTCACCTTTAGTAGCTATGGCATGCACTGGGTCCGCCAGGCTCCAGGCAAGGGGCTGGAGTGGGTGGCAGCTATTTCATTTGCTGGAACTAAAAAATACTATGCAGATTCCGTGAAGGGCCGATTCACCATCTCCAGAGACAATTCCAAGAACACGCTGTATCTGCAAATGAACAGCCTGCGAGCTGAGGACACGGCTCTGTATTACTGT
>24;496_059;0.2750403253
CAGGTGCAGCTGGTGGAGTCTGGGGGAGGCGTGGTCCAGCCTGGGAGGTCCCTGAGACTCTCCTGTGCAGCCTCTCAATTCAGCTTTAGTAGCTATGGCATGCACTGGGTCCGCCAGGCTCCAGGCAAGGGGCTGGAGTGGGTGGCATCTATATCATTCGCTGGAACTAAAAAAAACTATGCAGATTCTGTGAAGGGCCGATTCACCATCTCCAGAGACAACTCCAAGAACGCGCTGTATCTGCAAATGAACAGCCTGCGCGCTGAGGACACGGCTCTGTATTACTGT
>24;248_048;0.2639300179
CAGGTGCAGCTGGTGGAGTCTGGGGGAGGCGTGGTCCAGCCTGGGAGGTCCCTGAGACTCTCCTGTGCAGCCTCTCAATTCACCTTTAGTAGCTATGGCATGCACTGGGTCCGCCAGGCTCCAGGCAAGGGACTGGAGTGGGTGGCAGCTATATCATTTGCTGGAACTAATAAATATTATGCAGATTCTGTGAAGGGCCGATTCACCATCTCCAGAGACAACTCCAAAAACGCGCTCTATCTGCAAATGAACAGCCTGCGCGCTGAGGACACGGCTCTGTATTACTGT
>23;248_048,496_059;0.218135341
CAGGTGCAGCTGGTGGAGTCTGGGGGAGGCGTGGTCCAGCCTGGGAGGTCCCTGAGACTCTCCTGTGCAGCCTCTCAATTCACCTTTAGTAGCTATGGCATGCACTGGGTCCGCCAGGCTCCAGGCAAGGGGCTGGAGTGGGTGGCAGCTATATCATTTGCTGGAACTAAAAAATATTATGCAGATTCTGTGAAGGGCCGATTCACCATCTCCAGAGACAACTCCAAGAACGCGCTGTATCTGCAAATGAACAGCCTGCGCGCTGAGGACACGGCTCTGTATTACTGT
>25;116_119;0.345111615
CAGGTGCAGCTGGTGGAGTCTGGGGGAGGCGTGGTCCAGCCTGGGAGGTCCCTGAGACTCTCCTGTGCAGCCTCTGGATTCACCTTCAGTAGCTATGCTATGCACTGGGTCCGCCAGGCTCCAGGCAAGGGGCTGGAGTGGGTGGCAGCCATATCATTTGCTGGAACTAAAACACATTATGCAGACTCCGTGAAGGGCCGATTCACCATCTCCAGAGACAACTCCAAGAACGCGCTGTACCTACAAATGAACAACCTGCGCGCTGAGGACACGGCTCTGTATTACTGT
>26;86_059;0.2876811355
CAGGTGCAGCTGGTGGAGTCTGGGGGAGGCGTGGTCCAGGCTGGGAGGTCCCTGAGACTCTCCTGTGCAGCCTCTCAATTCACCTTTGGAAGCTATGGCATGCACTGGGTCCGCCAGGCTCCAGGCAAGGGGCTGGAGTGGGTGGCAGCTATATCATTTGCTGGAACTAAAATACATTATGCAGATTCCGTGAAGGGCCGATTCACCATCTCCAGAGACAACTCCAAGAACGCGCTCTATCTGCAAATGCACAGCCTGCGCGCTGAGGACACGGCTCTGTATTACTGT
>26;299_059;0.240697707
CAGGTGCAGCTGGTGGAGTCTGGGGGAGGCGTGGTCCAGCCTGGGAGGTCCCTGAGACTCTCCTGTGCAGCCTCTCAATTCACCTTTAGTAACTATGGCATGCACTGGGTCCGCCAGGCTCCAGGCAAGGGGCTGGAGTGGGTGGCAGCTATATCATTTGCTGGAACTAAAAAACATTATGCAGATTCCGTGAAGGGCCGATTCACCATCTCCAGAGACAACTCCAAGAACGCGCTGTATCTGCAAATGAACAGCCTGCGCGCTGAGGACACGGCTCTGTACTACTGT
>25;299_059,86_059;0.2182772261
CAGGTGCAGCTGGTGGAGTCTGGGGGAGGCGTGGTCCAGCCTGGGAGGTCCCTGAGACTCTCCTGTGCAGCCTCTCAATTCACCTTTAGTAGCTATGGCATGCACTGGGTCCGCCAGGCTCCAGGCAAGGGGCTGGAGTGGGTGGCAGCTATATCATTTGCTGGAACTAAAAAACATTATGCAGATTCCGTGAAGGGCCGATTCACCATCTCCAGAGACAACTCCAAGAACGCGCTGTATCTGCAAATGAACAGCCTGCGCGCTGAGGACACGGCTCTGTATTACTGT
>24;116_119,299_059,86_059;0.2182763788
CAGGTGCAGCTGGTGGAGTCTGGGGGAGGCGTGGTCCAGCCTGGGAGGTCCCTGAGACTCTCCTGTGCAGCCTCTCAATTCACCTTTAGTAGCTATGGCATGCACTGGGTCCGCCAGGCTCCAGGCAAGGGGCTGGAGTGGGTGGCAGCTATATCATTTGCTGGAACTAAAAAACATTATGCAGATTCCGTGAAGGGCCGATTCACCATCTCCAGAGACAACTCCAAGAACGCGCTGTATCTGCAAATGAACAGCCTGCGCGCTGAGGACACGGCTCTGTATTACTGT
>29;467_059;0.2861630809
CAGGTGCAGCTGGTGGAGTCTGGGGGAGGCGTGGTCCAGCCTGGGAGGTCCCTGAGACTCTCCTGTACAGCCTCTCAATTCACCTTTAGTAACTATGGCATGCACTGGGTCCGCCAGGCTCCAGGCAAGGGGCTGGAGTGGGTGGCAGGTATATCATTTGCTGCAACTAAAAAATATTATTCAGACTCCGTGAAGGGCCGATTCACCATCTCCAGAGACAACTCCAAGAACGCGCTGTATCTGCAAATGAACAGCCTGCGCGCTGAGGACACGGCTCTGTATCACTGT
>30;66_059;0.3792699061
CAGGCGCAGCTGGTGGAGTCTGGGGGAGGCGTGGTCCAGCCTGGGAGGTCCCTGAGACTCTCCTGTGCAGCCTCTCATTTCACCTTTAGTAGCTATGGCTTCCACTGGGTCCGCCAGGCTCCAGGCAAGGGGCTGGAGTGGGTGGCAGGTATATCATTTGCTGCAACTAAGAAATACTATGCAGACTCCGTGAAGGGCCGATTCACCATCTCCAGAGACAACTCCAAGGACGCACTATATCTGCAAATGAACAGCCTGCGCGCTGAGGACACGGCTCTATATTACTGT
>30;38_059;0.3602079533
CAGGTGCAGCTGGTGGAGTCTGGGGGAGGCGTGGTCCAGCCTGGGAGGTCCCTGAGACTCTCCTGTGCAGCCTCTCAATTCACCTTTAGTAGCTATGGCATGCACTGGGTCCGCCAGGCTCCAGGCAAGGGGCTGGAGTGGGTGGCAGGTATATCATTTGCTGCAACTAAGAAATATTATTCAGAGTCCGTGAAGGGCCGATTCACCATCTCCAGAGACAACTCCAAGAACGCGCTCCATCTGCACATGAACAGCCTGCGCGCTGAGGACACGGCTCTATATTACTGC
>29;38_059,66_059;0.2910563663
CAGGTGCAGCTGGTGGAGTCTGGGGGAGGCGTGGTCCAGCCTGGGAGGTCCCTGAGACTCTCCTGTGCAGCCTCTCAATTCACCTTTAGTAGCTATGGCATGCACTGGGTCCGCCAGGCTCCAGGCAAGGGGCTGGAGTGGGTGGCAGGTATATCATTTGCTGCAACTAAGAAATATTATGCAGACTCCGTGAAGGGCCGATTCACCATCTCCAGAGACAACTCCAAGAACGCGCTGTATCTGCAAATGAACAGCCTGCGCGCTGAGGACACGGCTCTATATTACTGT
>28;38_059,467_059,66_059;0.2521117579
CAGGTGCAGCTGGTGGAGTCTGGGGGAGGCGTGGTCCAGCCTGGGAGGTCCCTGAGACTCTCCTGTGCAGCCTCTCAATTCACCTTTAGTAACTATGGCATGCACTGGGTCCGCCAGGCTCCAGGCAAGGGGCTGGAGTGGGTGGCAGGTATATCATTTGCTGCAACTAAAAAATATTATGCAGACTCCGTGAAGGGCCGATTCACCATCTCCAGAGACAACTCCAAGAACGCGCTGTATCTGCAAATGAACAGCCTGCGCGCTGAGGACACGGCTCTGTATTACTGT
>29;93_059;0.3194154869
CAGGTGCAGCTGGTGGAGTCTGGGGGAGGCGTGGTCCAGCCTGGGAGGTCCCTGAGACTCTCCTGTGCAGCCTCTCAATTCAGCTTTAGTAACTATGGCATGCACTGGGTCCGCCAGGCTCCAGGCAAGGGGCTGGAGTGGGTGGCAGGTATATCGTTTGCTGCAACTAAAAAATATTATGCAGACTCCGTGAAGGGCCGATTCAGCGTCTCCAGAGACAACTCCAAGAACGCGCTGTATTTGCAAATGAACAGCCTGCGCGCTGAGGACACGGCTCTGTATTATTGT
>29;208_059;0.3198352268
CGGGTGCAGCTGGTGGAGTCTGGGGGAGGCGTGGTCCAGCCTGGGAGGTCCCTGAGACTCTCCTGTGCAGCCTCTCAATTCAGCTTTAGTAACTATGGCATGCACTGGGTCCGCCAGGCTCCAGGCAAGGGGCTGGAGTGGGTGGCAGGTATATCATTTGCTGCAATTAAAAAATATTATGCGGACTCCGTGAAGGGCCGATTCACCATCTCCAGAGACAACTCCAAGAACGCGCTCTATCTGCAAATGAACAGCCTGCGCGCTGAGGACACGGCTCTGTATTATTGT
>28;208_059,93_059;0.2739532878
CAGGTGCAGCTGGTGGAGTCTGGGGGAGGCGTGGTCCAGCCTGGGAGGTCCCTGAGACTCTCCTGTGCAGCCTCTCAATTCAGCTTTAGTAACTATGGCATGCACTGGGTCCGCCAGGCTCCAGGCAAGGGGCTGGAGTGGGTGGCAGGTATATCATTTGCTGCAACTAAAAAATATTATGCAGACTCCGTGAAGGGCCGATTCACCATCTCCAGAGACAACTCCAAGAACGCGCTGTATCTGCAAATGAACAGCCTGCGCGCTGAGGACACGGCTCTGTATTATTGT
>27;208_059,38_059,467_059,66_059,93_059;0.2521111518
CAGGTGCAGCTGGTGGAGTCTGGGGGAGGCGTGGTCCAGCCTGGGAGGTCCCTGAGACTCTCCTGTGCAGCCTCTCAATTCACCTTTAGTAACTATGGCATGCACTGGGTCCGCCAGGCTCCAGGCAAGGGGCTGGAGTGGGTGGCAGGTATATCATTTGCTGCAACTAAAAAATATTATGCAGACTCCGTGAAGGGCCGATTCACCATCTCCAGAGACAACTCCAAGAACGCGCTGTATCTGCAAATGAACAGCCTGCGCGCTGAGGACACGGCTCTGTATTACTGT
>30;35_059;0.3452320387
CAGGTGCAACTGGTGGAGTCTGGGGGAGGCGTGGTCCAGCCTGGGAGGTCCCTGAGACTCTCCTGTGCAGCCTCTCAACTCACCTTTAGTAATTTTGGCATGCACTGGGTCCGCCAGGCTCCAGGCAAGGGGCTGGAGTGGGTGGCAGGTATATCATTTGCTGGAACTAAAAAATATTATGCAGACTCCGTGAAGGGCCGATTTACTATCTCCAGAGACAACTCCAAGAACGCGCTGTATTTGCAAATGAACACCCTGCGCGCTGAGGACACGGCTCTGTATTTCTGT
>30;217_059;0.2985324342
CAGGTGCAGCTGGTGGAGTCTGGGGGAGGCGTGGTCCAGCCTGGGAGGTCCCTGAGACTGTCCTGTGCAGCCTCTCAATTCACCTTTAGTAACTTTGGCATGCACTGGGTCCGCCAGGCTCCAGGCAAGGGGCTGGAGTGGGTGGCAGGTATATCATTTCCTGGAACTAAAAAATATTATGCAGACTCCGTGAAGGGCCGATTCACCATCTCCAGAGACAACTCCAAGAACGCGCTGTATCTGCAAATGAATAGTCTGCGCGCTGAGGACACGGCTCTGTATTACTGT
>29;217_059,35_059;0.2519114361
CAGGTGCAGCTGGTGGAGTCTGGGGGAGGCGTGGTCCAGCCTGGGAGGTCCCTGAGACTCTCCTGTGCAGCCTCTCAATTCACCTTTAGTAACTTTGGCATGCACTGGGTCCGCCAGGCTCCAGGCAAGGGGCTGGAGTGGGTGGCAGGTATATCATTTGCTGGAACTAAAAAATATTATGCAGACTCCGTGAAGGGCCGATTCACCATCTCCAGAGACAACTCCAAGAACGCGCTGTATCTGCAAATGAACAGCCTGCGCGCTGAGGACACGGCTCTGTATTACTGT
>30;273_059;0.2969883372
CAGGTGCAACTGGTGGAGTCTGGGGGAGGCGTGGTCCAGCCTGGGAGGTCCCTGAGACTCTCCTGTGCAGCCTCTCAATTAAGCTTTAGTAACTATGGCATGCACTGGGTCCGCCAGGCTCCAGGCAAGGGGCTGGAGTGGGTGGCAGGTACATCATTTGCTGGAACTAAAAAATATTATGCAGACTCCGTGAAGGGCCGATTCACCATCTCCAGAGACAACTCCAAGAACGCGCTATATCTGCAAATGAACAGCCTGCGCGCTGAGGACACGGCTCTGTATTACTGT
>31;298_048;0.4032923467
GAAGTGCAGCTGGTGGAGTCTGGGGGAGGCTTGGTACAGCCTGGCAGGTCCCTGAGACTCTCCTGTGCAGCCTCTGGATTCAGCTTTGAGGATTATGCCATGCACTGGGTCCGCCAGGCTCCAGGCAAGGGGCTGGAGTGGGTGGCAGGTATATCATTTGCTGGAACTAAAAAATATTATGCAGACTCCGTGAAGGGCCGATTCACCATCTCCAGAGACAACTCCAAGAACGCGCTGTATCTGCAAATGAACAGCCTGCGCGCTGAGGACACGGCTCTGTATTACTGT
>31;95_059;0.3200444221
CAGGTGCAGCTGGTGGAGTCTGGGGGAGGCGTGGTCCAGCCTGGGAGGTCCCTAAGACTCTCCTGTGCAGCCTCTCAATTCAGCTTTGGTAACTTTGGCATGCACTGGGTCCGCCAGGCTCCAGGCAAGGGGCTGGAGTGGGTGGCAGGTATATCATTCGCTGGAACTAAAAAATATTATGCAGACTCCGTGAAGGGCCGATTCACCATCTCCAGAGACAACTCCAAGAGCGCGCTGTTTCTGCAAATGAACAGCCTGCGCGCTGAGGACACGGCTCTGTATTACTGT
>30;298_048,95_059;0.262505825
CAGGTGCAGCTGGTGGAGTCTGGGGGAGGCGTGGTCCAGCCTGGGAGGTCCCTGAGACTCTCCTGTGCAGCCTCTCAATTCAGCTTTGGTAACTATGGCATGCACTGGGTCCGCCAGGCTCCAGGCAAGGGGCTGGAGTGGGTGGCAGGTATATCATTTGCTGGAACTAAAAAATATTATGCAGACTCCGTGAAGGGCCGATTCACCATCTCCAGAGACAACTCCAAGAACGCGCTGTATCTGCAAATGAACAGCCTGCGCGCTGAGGACACGGCTCTGTATTACTGT
>29;273_059,298_048,95_059;0.2521361012
CAGGTGCAGCTGGTGGAGTCTGGGGGAGGCGTGGTCCAGCCTGGGAGGTCCCTGAGACTCTCCTGTGCAGCCTCTCAATTCAGCTTTAGTAACTATGGCATGCACTGGGTCCGCCAGGCTCCAGGCAAGGGGCTGGAGTGGGTGGCAGGTATATCATTTGCTGGAACTAAAAAATATTATGCAGACTCCGTGAAGGGCCGATTCACCATCTCCAGAGACAACTCCAAGAACGCGCTGTATCTGCAAATGAACAGCCTGCGCGCTGAGGACACGGCTCTGTATTACTGT
>28;217_059,273_059,298_048,35_059,95_059;0.2408821181
CAGGTGCAGCTGGTGGAGTCTGGGGGAGGCGTGGTCCAGCCTGGGAGGTCCCTGAGACTCTCCTGTGCAGCCTCTCAATTCACCTTTAGTAACTATGGCATGCACTGGGTCCGCCAGGCTCCAGGCAAGGGGCTGGAGTGGGTGGCAGGTATATCATTTGCTGGAACTAAAAAATATTATGCAGACTCCGTGAAGGGCCGATTCACCATCTCCAGAGACAACTCCAAGAACGCGCTGTATCTGCAAATGAACAGCCTGCGCGCTGAGGACACGGCTCTGTATTACTGT
>28;135_059;0.2974602052
CAGGTGCAGCTGGTGGAGTCTGGGGGAGGCGTGGTCCAGCCTGGGAGGTCCCTGAGACTCTCCTGTGCAGCCTCTCAATTCACCTTTAGTAACTATGGCATGCACTGGGTCCGCCAGGCTCCAGGCAAGGGGCTGGAGTGGGTGGCTGGTATATCATTTGCTGGAACTAAAAACTATTATGCAAAGTCCGTGAAGGGCCGATTCACGATCTCCAGAGACAACTCCAAGAACGCGCTGTATCTGCAAATGAACAGCCTGCGCGCTGAGGACACGGCTCTGTATTACTGT
>27;135_059,217_059,273_059,298_048,35_059,95_059;0.2408812708
CAGGTGCAGCTGGTGGAGTCTGGGGGAGGCGTGGTCCAGCCTGGGAGGTCCCTGAGACTCTCCTGTGCAGCCTCTCAATTCACCTTTAGTAACTATGGCATGCACTGGGTCCGCCAGGCTCCAGGCAAGGGGCTGGAGTGGGTGGCAGGTATATCATTTGCTGGAACTAAAAAATATTATGCAGACTCCGTGAAGGGCCGATTCACCATCTCCAGAGACAACTCCAAGAACGCGCTGTATCTGCAAATGAACAGCCTGCGCGCTGAGGACACGGCTCTGTATTACTGT
>26;135_059,208_059,217_059,273_059,298_048,35_059,38_059,467_059,66_059,93_059,95_059;0.2408804235
CAGGTGCAGCTGGTGGAGTCTGGGGGAGGCGTGGTCCAGCCTGGGAGGTCCCTGAGACTCTCCTGTGCAGCCTCTCAATTCACCTTTAGTAACTATGGCATGCACTGGGTCCGCCAGGCTCCAGGCAAGGGGCTGGAGTGGGTGGCAGGTATATCATTTGCTGGAACTAAAAAATATTATGCAGACTCCGTGAAGGGCCGATTCACCATCTCCAGAGACAACTCCAAGAACGCGCTGTATCTGCAAATGAACAGCCTGCGCGCTGAGGACACGGCTCTGTATTACTGT
>27;383_059;0.3575414285
CAGGTGCAGCTGGTGGAGTCTGGGGGAGGCGTGGTCCAGCCTGGGAGGTCCCTGAGACTCTCCTGTGCAGCCTCTCAGCTCACTTTTAATAACTATGGCATGCACTGGGTCCGCCAGACTCCAGGCAAGGGGCTGGAGTGGGTGGCAGGTATATCATTTGCTGGAATTAATAAATATTATGCAGATTCCGTGAAGGGCCGATTCACCATCTCCAGAGACAACTCCAAGAACGCGCTGTATCTGCAAATGACCAGCCTGCGCGCTGAGGACACGGCTCTGTATTATTGT
>27;355_059;0.2748091191
CAGGTGCAGCTGGTGGAGTCTGGGGGAGGCGTGGTCCAGCCTGGGAGGTCCCTGAGACTCTCCTGTGCAGCCTCTCAATTCACCTTTAGTAACTATGGCATGCACTGGGTCCGCCAGGCTCCAGGCAAGGGGCTGGAGTGGGTGGCAGGTATATCATTTGCTGGAATTAAAAAATATTATGCAGACTCCGTGAAGGGCCGATTCACCATCTCCAGAGACAACGCCAAGAACACGCTGTATCTGCAAATGAACAGCCTGCGCGCTGAGGACACGGCTCTGTATTACTGT
>26;355_059,383_059;0.251679479
CAGGTGCAGCTGGTGGAGTCTGGGGGAGGCGTGGTCCAGCCTGGGAGGTCCCTGAGACTCTCCTGTGCAGCCTCTCAATTCACCTTTAGTAACTATGGCATGCACTGGGTCCGCCAGGCTCCAGGCAAGGGGCTGGAGTGGGTGGCAGGTATATCATTTGCTGGAATTAAAAAATATTATGCAGACTCCGTGAAGGGCCGATTCACCATCTCCAGAGACAACTCCAAGAACGCGCTGTATCTGCAAATGAACAGCCTGCGCGCTGAGGACACGGCTCTGTATTACTGT
>25;135_059,208_059,217_059,273_059,298_048,355_059,35_059,383_059,38_059,467_059,66_059,93_059,95_059;0.2408795762
CAGGTGCAGCTGGTGGAGTCTGGGGGAGGCGTGGTCCAGCCTGGGAGGTCCCTGAGACTCTCCTGTGCAGCCTCTCAATTCACCTTTAGTAACTATGGCATGCACTGGGTCCGCCAGGCTCCAGGCAAGGGGCTGGAGTGGGTGGCAGGTATATCATTTGCTGGAACTAAAAAATATTATGCAGACTCCGTGAAGGGCCGATTCACCATCTCCAGAGACAACTCCAAGAACGCGCTGTATCTGCAAATGAACAGCCTGCGCGCTGAGGACACGGCTCTGTATTACTGT
>26;260_059;0.2757330599
CAGGTGCAGCTGGTGGAGTCTGGGGGAGGCGTGGTCCAGCCTGGGAAGTCCCTGAGACTCTCCTGTGCAGCCTCTCAAGTCACCTTTAGTAGCTATGGCATGCACTGGGTCCGCCAGGCTCCAGGCAAGGGGCTGGAGTGGGTGGCAGGTATATCATTTGCTGGAACTAAGAAATATTATGCAGATTCCGTGAAGGGCCGATTCACCATCTCCAGAGACAACTCCAAGAACGCGCTGTATCTGCAAATGAACAGGCTGCGCGCTGGGGACACGGCTCTGTATTACTGT
>26;613_059;0.2871952338
CAGGTGCAACTGGTGGAGTCGGGGGGAGGCGTGGTCCAGCCTGGGAGGTCCCTGAGACTCTCCTGTGCAGCCTCTCAACTCACGTTTAGTAGCTATGGCATGCACTGGGTCCGCCAGGCTCCAGGCAAGGGGCTGGAGTGGGTGGCAGGTATATCATTTGCTGGAACTAAAAAACATTATTCAGATTCCGTGAAGGGCCGATTCACCATCTCCAGAGACAACTCCAAGAACGCGCTGTATCTGCAAATGAACAGCCTGCGCGCTGAGGACACGGCTCTGTATTACTGT
>25;260_059,613_059;0.2182809542
CAGGTGCAGCTGGTGGAGTCTGGGGGAGGCGTGGTCCAGCCTGGGAGGTCCCTGAGACTCTCCTGTGCAGCCTCTCAATTCACCTTTAGTAGCTATGGCATGCACTGGGTCCGCCAGGCTCCAGGCAAGGGGCTGGAGTGGGTGGCAGGTATATCATTTGCTGGAACTAAAAAATATTATGCAGATTCCGTGAAGGGCCGATTCACCATCTCCAGAGACAACTCCAAGAACGCGCTGTATCTGCAAATGAACAGCCTGCGCGCTGAGGACACGGCTCTGTATTACTGT
>24;135_059,208_059,217_059,260_059,273_059,298_048,355_059,35_059,383_059,38_059,467_059,613_059,66_059,93_059,95_059;0.2182801069
CAGGTGCAGCTGGTGGAGTCTGGGGGAGGCGTGGTCCAGCCTGGGAGGTCCCTGAGACTCTCCTGTGCAGCCTCTCAATTCACCTTTAGTAGCTATGGCATGCACTGGGTCCGCCAGGCTCCAGGCAAGGGGCTGGAGTGGGTGGCAGGTATATCATTTGCTGGAACTAAAAAATATTATGCAGATTCCGTGAAGGGCCGATTCACCATCTCCAGAGACAACTCCAAGAACGCGCTGTATCTGCAAATGAACAGCCTGCGCGCTGAGGACACGGCTCTGTATTACTGT
>23;116_119,135_059,208_059,217_059,260_059,273_059,298_048,299_059,355_059,35_059,383_059,38_059,467_059,613_059,66_059,86_059,93_059,95_059;0.2070134739
CAGGTGCAGCTGGTGGAGTCTGGGGGAGGCGTGGTCCAGCCTGGGAGGTCCCTGAGACTCTCCTGTGCAGCCTCTCAATTCACCTTTAGTAGCTATGGCATGCACTGGGTCCGCCAGGCTCCAGGCAAGGGGCTGGAGTGGGTGGCAGCTATATCATTTGCTGGAACTAAAAAATATTATGCAGATTCCGTGAAGGGCCGATTCACCATCTCCAGAGACAACTCCAAGAACGCGCTGTATCTGCAAATGAACAGCCTGCGCGCTGAGGACACGGCTCTGTATTACTGT
>22;116_119,135_059,208_059,217_059,248_048,260_059,273_059,298_048,299_059,355_059,35_059,383_059,38_059,467_059,496_059,613_059,66_059,86_059,93_059,95_059;0.2070126266
CAGGTGCAGCTGGTGGAGTCTGGGGGAGGCGTGGTCCAGCCTGGGAGGTCCCTGAGACTCTCCTGTGCAGCCTCTCAATTCACCTTTAGTAGCTATGGCATGCACTGGGTCCGCCAGGCTCCAGGCAAGGGGCTGGAGTGGGTGGCAGCTATATCATTTGCTGGAACTAAAAAATATTATGCAGATTCCGTGAAGGGCCGATTCACCATCTCCAGAGACAACTCCAAGAACGCGCTGTATCTGCAAATGAACAGCCTGCGCGCTGAGGACACGGCTCTGTATTACTGT
>22;569_059;0.3973614334
TGTCAGGTGCTGGTGGAGTCTGGGGGAGGCGTGGTCCAGCCTGGGAGGTCTCTGAGACTCTCCTGTGCAGCCTCTCAGTTCACCTTTAGTAGCTATGGCATGCACTGGGTCCGCCAGGCTCCAGGCAAGGGGCTGGAGTGGGTGGCAGCTATATCATTCGCTGGAACTAAAAAATATTATGCAGATTCCGTGAAGGGCCGATTCGCCATCTCCAGAGACACCTCCAAGAACGCACTGTATCTGCAAATGAACACCCTGCGGGCTGAGGACACGGCTCTTTATTACTGT
>21;116_119,135_059,208_059,217_059,248_048,260_059,273_059,298_048,299_059,355_059,35_059,383_059,38_059,467_059,496_059,569_059,613_059,66_059,86_059,93_059,95_059;0.207011467
CAGGTGCAGCTGGTGGAGTCTGGGGGAGGCGTGGTCCAGCCTGGGAGGTCCCTGAGACTCTCCTGTGCAGCCTCTCAATTCACCTTTAGTAGCTATGGCATGCACTGGGTCCGCCAGGCTCCAGGCAAGGGGCTGGAGTGGGTGGCAGCTATATCATTTGCTGGAACTAAAAAATATTATGCAGATTCCGTGAAGGGCCGATTCACCATCTCCAGAGACAACTCCAAGAACGCGCTGTATCTGCAAATGAACAGCCTGCGCGCTGAGGACACGGCTCTGTATTACTGT
>20;116_119,125_119,135_059,142_059,170_059,17_119,197_059,201_059,208_059,217_059,248_048,260_059,273_059,291_119,298_048,299_059,312_048,321_059,327_059,353_119,355_059,359_059,35_059,373_059,379_059,383_059,386_119,387_119,38_059,396_059,407_119,40_059,442_059,464_059,467_059,483_059,485_059,48_059,496_059,50_059,51_059,547_059,55_059,569_059,576_119,613_059,634_059,636_059,66_059,671_059,70_059,84_119,86_059,89_059,93_059,95_059;0.1617123363
CAGGTGCAGCTGGTGGAGTCTGGGGGAGGCGTGGTCCAGCCTGGGAGGTCCCTGAGACTCTCCTGTGCAGCCTCTCAATTCACCTTTAGTAGCTATGGCATGCACTGGGTCCGCCAGGCTCCAGGCAAGGGGCTGGAGTGGGTGGCAGCTATATCATTTGCTGGAACTAAAAAATACTATGCAGATTCCGTGAAGGGCCGATTCACCATCTCCAGAGACAATTCCAAGAACACGCTGTATCTGCAAATGAACAGCCTGCGAGCTGAGGACACGGCTCTGTATTACTGT
>20;425_059;0.2548822698
CAGGTGCAGCTGGTGGAGTCTGGGGGAGGCGTGGTCCAGCCTGGGAGGTCCCTGAGACTCTCCTGTGCAGCCTCTCAATTCACCTTTAGTGGCTATGGCATGCACTGGGTCCGCCAGGCTCCAGGCAAGGGGCTGGAGTGGGTGGCAGCAATATCTTTTGCTGGAAATAAAAGATACTTTGCAGATTCCGTGAAGGGCCGATTCACCATCTCCAGAGACAATTCCAAGAACACGCTGTTTCTGCAAATGAACAGCCTGCGAGCTGAGGACACGGCTCTATATTACTGT
>19;116_119,125_119,135_059,142_059,170_059,17_119,197_059,201_059,208_059,217_059,248_048,260_059,273_059,291_119,298_048,299_059,312_048,321_059,327_059,353_119,355_059,359_059,35_059,373_059,379_059,383_059,386_119,387_119,38_059,396_059,407_119,40_059,425_059,442_059,464_059,467_059,483_059,485_059,48_059,496_059,50_059,51_059,547_059,55_059,569_059,576_119,613_059,634_059,636_059,66_059,671_059,70_059,84_119,86_059,89_059,93_059,95_059;0.161711489
CAGGTGCAGCTGGTGGAGTCTGGGGGAGGCGTGGTCCAGCCTGGGAGGTCCCTGAGACTCTCCTGTGCAGCCTCTCAATTCACCTTTAGTAGCTATGGCATGCACTGGGTCCGCCAGGCTCCAGGCAAGGGGCTGGAGTGGGTGGCAGCTATATCATTTGCTGGAACTAAAAAATACTATGCAGATTCCGTGAAGGGCCGATTCACCATCTCCAGAGACAATTCCAAGAACACGCTGTATCTGCAAATGAACAGCCTGCGAGCTGAGGACACGGCTCTGTATTACTGT
>19;354_059;0.2328458248
CAGGTGCAGCTGGTGGAGTCGGGGGGAGGCGTGGTCCAGCCTGGGAGGTCCCAGAGACTCTCATGTGCAGCCTCTCAATTCACCTTTAGTAGTTATGGCATGCACTGGGTCCGCCAGGCTCCAGGCAAGGGGCTGGAGTGGGTGGCAGCTATATCATTTGCTGGAACTAATAAATACTATGGAGATTCCGTGAAGGGCCGATTCACCATCTCCAGAGACAATTCCAAGAACACGCTGTATCTGCAAATGAACAGCCTGCGAGCTGAGGACACGGCTCTATATCACTGT
>18;116_119,125_119,135_059,142_059,170_059,17_119,197_059,201_059,208_059,217_059,248_048,260_059,273_059,291_119,298_048,299_059,312_048,321_059,327_059,353_119,354_059,355_059,359_059,35_059,373_059,379_059,383_059,386_119,387_119,38_059,396_059,407_119,40_059,425_059,442_059,464_059,467_059,483_059,485_059,48_059,496_059,50_059,51_059,547_059,55_059,569_059,576_119,613_059,634_059,636_059,66_059,671_059,70_059,84_119,86_059,89_059,93_059,95_059;0.1504084725
CAGGTGCAGCTGGTGGAGTCTGGGGGAGGCGTGGTCCAGCCTGGGAGGTCCCTGAGACTCTCCTGTGCAGCCTCTCAATTCACCTTTAGTAGTTATGGCATGCACTGGGTCCGCCAGGCTCCAGGCAAGGGGCTGGAGTGGGTGGCAGCTATATCATTTGCTGGAACTAAAAAATACTATGCAGATTCCGTGAAGGGCCGATTCACCATCTCCAGAGACAATTCCAAGAACACGCTGTATCTGCAAATGAACAGCCTGCGAGCTGAGGACACGGCTCTGTATTACTGT
>17;116_119,125_119,135_059,142_059,170_059,173_059,17_119,197_059,201_059,208_059,217_059,248_048,260_059,273_059,291_119,298_048,299_059,312_048,321_059,327_059,353_119,354_059,355_059,359_059,35_059,373_059,379_059,383_059,386_119,387_119,38_059,396_059,407_119,40_059,425_059,442_059,464_059,467_059,483_059,485_059,48_059,496_059,50_059,51_059,530_059,547_059,55_059,569_059,576_119,613_059,634_059,636_059,66_059,671_059,70_059,84_119,86_059,89_059,93_059,95_059;0.1504076252
CAGGTGCAGCTGGTGGAGTCTGGGGGAGGCGTGGTCCAGCCTGGGAGGTCCCTGAGACTCTCCTGTGCAGCCTCTCAATTCACCTTTAGTAGTTATGGCATGCACTGGGTCCGCCAGGCTCCAGGCAAGGGGCTGGAGTGGGTGGCAGCTATATCATTTGCTGGAACTAAAAAATACTATGCAGATTCCGTGAAGGGCCGATTCACCATCTCCAGAGACAATTCCAAGAACACGCTGTATCTGCAAATGAACAGCCTGCGAGCTGAGGACACGGCTCTGTATTACTGT
>18;351_059;0.2545077442
CAGGTGCAGCTGGTGGAGTCTGGGGGAGGCGTGGTCCAGCCTGGGAGGTCCCTGAGACTCTCCTGTGCAGCCTCTCAATTCACCTTTAGTAGTTATGGCATGCACTGGGTCCGCCAGGCTCCAGGCAAGGGGCTGGAGTGGGTGGCGGCTATATCGTTTGCTGGAACTAAAAAATACTATGCAAATTCTGTGAAGGGCCGATTCACCATCTCCAGAGACAATTCCAAGAACACCCTGTCTCTGCAAATGAACAGCCTGCGAGGTGAGGACACGGCTCGCTATTACTGT
>19;501_119;0.3584695134
CAAGTGCAACTGGTGGAGTCTGGGGGAGGCGTGGTCCAGCCTGGGAGGTCCCTGAGACTCTCCTGTGCAGCCTCTCAATTCACCTTTGGTAGATATGGCATGCACTGGGTCCGCCAGGCTCCAGGCAAGGGGCTGGAGTGGGTGGCGGCTATCTCGTTTGCTGGAACTAAAAAATACTATGGAGATTCCGCGAGGGGCCGATTCACCATCTCCAGAGACAACTCCAAGAACATGTTGTTTCTGCAAATGAATAGCCTGCGAGCTGAGGACACGGCTCTCTATTACTGT
>22;546_119;0.4461064284
CAGGTGCAGTTGGTGGAGTCTGGGGGAGGCGTGGTCCAGCCTGGGGGGTCCCTGAGACTCTCCTGTGCAGCCTCTGGATTCACCTTCAGTAGCTATAGCATGAACTGGGTCCGCCAGGCTCCAGGCAAGGGGCTGGAGTGGGTGGCATCTATATCATTTGCCGGAACTAAACAACACTATGGAAATTCTGTGAAGGGCCGATTCACCATCTCCAGAGACAATTCCAAAAACACGGTGTATCTGCAAATGAACAGCCTGCGACTTGAGGACACGGCTCTCTACTACTGT
>22;75_119;0.3980730319
CAGGTGCAGCTGGTGGAGTCTGGGGGAGGCGTGGTCCAGCCTGGGGGGTCCCTGAGACTCTCCTGTGCAGCCTCTGGATTCACCTATAGTGACTATGGCATGCACTGGGTCCGCCAGGCTCCAGGCAAGGGGCTGGAGTGGGTGGCATCTATATCGTTTGCCGGAACTAAACAACACTATGGAAATTCCGTGAAGGGCCGATTCACCATCTCCAGAGACAATTCCAAAAACACGGTGTATCTGCAAATGAACAGCCTGCGAGTTGAGGACACGGCTCTCTACTACTGT
>21;546_119,75_119;0.3628041639
CAGGTGCAGCTGGTGGAGTCTGGGGGAGGCGTGGTCCAGCCTGGGGGGTCCCTGAGACTCTCCTGTGCAGCCTCTGGATTCACCTTTAGTAGCTATGGCATGCACTGGGTCCGCCAGGCTCCAGGCAAGGGGCTGGAGTGGGTGGCATCTATATCGTTTGCCGGAACTAAACAACACTATGGAAATTCCGTGAAGGGCCGATTCACCATCTCCAGAGACAATTCCAAAAACACGGTGTATCTGCAAATGAACAGCCTGCGAGTTGAGGACACGGCTCTCTACTACTGT
>22;151_119;0.445987115
GAGGTGCAGCTGGTGGAGTCTGGGGGAGGCTTGGTACAGCCTGGGGGGTCCCTGAGACTCTCCTGTGCAGCCTCTGGATTCATCTTTAGTAGCTATGCTCTGCACTGGGTCCGCCAGGCTCCAGGCAAGGGGCTGGAGTGGGTGGCGTCTATATCGTTTGCCGGAACTAAAAACCACTATGGAAATTCCGTGAAGGGCCGATTCACCATCTCCAGAGACAATTCCAAAAACACGGTGTATCTCCAAATGAACAGTCTGCGAGCTGAGGACACGGCTCTCTACTACTGT
>22;76_119;0.4550227792
CAGGTGCAGCTGGTGGAGTCTGGGGGAGGCGTGGTCCAGCCTGGGAGGTCCCTGAGACTCTCCTGTGCAGCCTCTGGATTCACCTTCAGTAACTATGCTATGCACTGGGTCCGCCAGGCTCCAGGCAAGGGGCTGGAGTGGGTGGCGTCTATATCGTTTGCCGGAACTAAAACACATTATGGAAATTCCGTGAAGGGCCGATTCAGCATCTCCAGAGACAATTCCATAAACACGGTGTATCTCCAGATGAACAGCCTGCGAGCTGAGGACACGGCTCTCTACTACTGT
>21;151_119,76_119;0.3613181623
CAGGTGCAGCTGGTGGAGTCTGGGGGAGGCGTGGTCCAGCCTGGGGGGTCCCTGAGACTCTCCTGTGCAGCCTCTGGATTCACCTTTAGTAGCTATGCTATGCACTGGGTCCGCCAGGCTCCAGGCAAGGGGCTGGAGTGGGTGGCGTCTATATCGTTTGCCGGAACTAAAAAACACTATGGAAATTCCGTGAAGGGCCGATTCACCATCTCCAGAGACAATTCCAAAAACACGGTGTATCTCCAAATGAACAGCCTGCGAGCTGAGGACACGGCTCTCTACTACTGT
>20;151_119,546_119,75_119,76_119;0.3262655139
CAGGTGCAGCTGGTGGAGTCTGGGGGAGGCGTGGTCCAGCCTGGGGGGTCCCTGAGACTCTCCTGTGCAGCCTCTGGATTCACCTTTAGTAGCTATGGCATGCACTGGGTCCGCCAGGCTCCAGGCAAGGGGCTGGAGTGGGTGGCGTCTATATCGTTTGCCGGAACTAAAAAACACTATGGAAATTCCGTGAAGGGCCGATTCACCATCTCCAGAGACAATTCCAAAAACACGGTGTATCTGCAAATGAACAGCCTGCGAGCTGAGGACACGGCTCTCTACTACTGT
>22;225_119;0.4863325484
GAGGTGCAGGTATTGGAATCTGGGGGAGGCTTGGTACAGCCTGGGGGGTCACTGAGACTCTCCTGTGTGGCCTCTCAATTCACCTTTAGTGGTTGTGGCTTGCACTGGGTCCGCCAGGCTCCAGGCAAGGGGCTGGAGTGGGTGGCGTCTATATCGTTTGCCGGAACTAAGAAACACTATGGAAATTCCGTGAAGGGCCGATTCACCATCTCCAGAGACAATTCCAAAAACACGGTGTATCTGGAGATGAACAGCCTGCGAGCTGAGGACACGGCTCTCTACTACTGT
>22;274_119;0.4844035264
GAGGTGCAGCTGGTGGAGACTGGAGGAGGCTTGATCCAGCCTGGGGGGTCCCTGAGACTCTCCTGTGTAGCCTCTCAATTCACCTTTAGTGGTTGTGGCTTGCACTGGGTCCGCCAGGCTCCAGGCAAGGGACTGGAGTGGGTGGCGTCTATCTCGTTTGCCGGAACTAAAAAACACTATGGAAATTCCGTGAAGGGCCGATTCACCATCTCCAGAGACAATTCCAAAAACACGTTGTATTTAGAAATGAACACCCTGCGAGCTGAGGACACGGCTCTCTATTACTGT
>21;225_119,274_119;0.367376254
GAGGTGCAGCTGGTGGAGTCTGGGGGAGGCTTGGTCCAGCCTGGGGGGTCCCTGAGACTCTCCTGTGTAGCCTCTCAATTCACCTTTAGTGGTTGTGGCTTGCACTGGGTCCGCCAGGCTCCAGGCAAGGGGCTGGAGTGGGTGGCGTCTATATCGTTTGCCGGAACTAAAAAACACTATGGAAATTCCGTGAAGGGCCGATTCACCATCTCCAGAGACAATTCCAAAAACACGCTGTATCTGGAAATGAACAGCCTGCGAGCTGAGGACACGGCTCTCTACTACTGT
>22;281_119;0.4606326192
CAGGTGCACCTGGTGGAGTCTGGGGGAGGCGTGGTCCAGCCTGGGGGGTCCCTAAGACTCTCCTGTGCAGCGTCTGGATTCACCTTTAGTGGTTGTGGCTTGCACTGGGTCCGCCAGGCTCCAGGCAAGGGGCTGGAGTGGGTGGCGTCTATATCGTTTGCCGGAACTAAAAAACACTATGGAAGTTCCGTGAGGGGCCGGTTCAGCATCTCCAGAGACAATTCCAAAAACACGCTGTATCTGCAAATGAACAGCCTGCGAACTGAGGACACGGCTCTCTACTTCTGT
>24;495_119;0.4183875306
CAGGTGCACCTGGTGGCGTCTGGGGGAGGCGTGGTCCCGCCTGGGAGGTCCCTGACACTCTCCTGTGTAGCCTCTCAATTCACCTTTAGTGGTTGTGGCTTGCACTGGGTCCGCCAGGCTCCAGGCAAGGGGCTGGAGTGGGTGGCGTCTATATCCTTTGCTGGAACTAAAAAACACTATGGAAATTCCGTGAAGGGCCGATTCACCATCTCCAGAGACAATTCCAAAAACACGCTGTATCTGCAAATGAACAGCCTGCGACCTGAGGACACGGCTCTCTACTACTGT
>28;401_119;0.5244342363
CTGGGGCGCCTCGTGGCGTCTGGGGGAGGCGTGGTCCCGCCTGGGAGGTCCCTGACACTCTCCTGTGTAGCCTCTCAATTCACCTTTAGTGGTTGTGGCTTGCACTGGGTCCGCCAGGCTCCAGGCAAGGGGCTGGAGTGGGTGGCGTCTATATCGTTTGCCGGAACTAAAAAACACTATACAAATTCCGTGAGGGGCCGATTCACCATCTCCAGAGACAATTCCAAAAATACGGTGTATCTGCAAATGAACAGCCTGCGAGCTGAGGACACGGCTCTCTACTACTGT
>30;460_119;0.5588959826
CTGGGGCGCCTCGTGGCGTCTGGGGGAGGCGTGGTCCCGCCTGGGAGGTCCCTGAGACTCTCCTGTGTGGCCTCTCAATTCACCTTTAGTGGTTGTGGCTTGCACTGGGTCCGCCAGGCTCCAGGCAAGGGGCTGGAGTGGGTGGCGTCTATATCGTTTGCCGGAACTAAGAAACACTATGGAAATTCCGTGAAGGGCCGATTCACCATCTCCAGAGACAATTCCAAAAACACGGTGTATCTGGAGATGAACAGCCTGCGAGCTGAGGACACGGCTCTCTACTACTGT
>30;641_119;0.5942151385
CTGGGGCGCCTCGTGGCGTCTGGGGGAGGCGTGGTCCCGCCTGGGAGGTCCCTGAGACTCTCCTGTGTAGCCTCTCAATTCACCTTTAGTGGTTGTGGCTTGCACTGGGTCCGCCAGGTTCCAGGCAAGGGGCTGGAGTGGGTGGCGTCTATATCGTTTGCCGGAACTAAAACACATTATGGAAATTCCGTGAAGGGCCGATTCAGCATCTCCAGAGACAATTCCATAAACACGGTGTATCTCCAGATGAACAGCCTGCGAGCTGAGGACACGGCTCTCTACTACTGT
>29;460_119,641_119;0.5227843763
CTGGGGCGCCTCGTGGCGTCTGGGGGAGGCGTGGTCCCGCCTGGGAGGTCCCTGAGACTCTCCTGTGTAGCCTCTCAATTCACCTTTAGTGGTTGTGGCTTGCACTGGGTCCGCCAGGCTCCAGGCAAGGGGCTGGAGTGGGTGGCGTCTATATCGTTTGCCGGAACTAAAAAACACTATGGAAATTCCGTGAAGGGCCGATTCACCATCTCCAGAGACAATTCCAAAAACACGGTGTATCTGCAGATGAACAGCCTGCGAGCTGAGGACACGGCTCTCTACTACTGT
>29;92_119;0.5586320264
CTGGGGCGCCTCGTGGCGTCTGGGGGAGGCGTGGTCCCGCCTGGGAGGTCCCTGAGACTCTCCTGTGTAGCCTCTCAATTCACCTTTAGTGGTTGCGGCTTGCACTGGGTCCGCCAGGCTCCAGGCAAGGGGCTGGAGTGGGTGGCATCTATATCGTTTGCCGGAACTAAACAACACTATGGAAATTCCGTGAAGGGCCGATTCACCATCTCCAGAGACAATTCCAAAAACACGGTGTATCTGCAAATGAACAGCCTGCGAGTTGAGGACACGGCTCTCTACTACTGT
>28;460_119,641_119,92_119;0.5123749159
CTGGGGCGCCTCGTGGCGTCTGGGGGAGGCGTGGTCCCGCCTGGGAGGTCCCTGAGACTCTCCTGTGTAGCCTCTCAATTCACCTTTAGTGGTTGTGGCTTGCACTGGGTCCGCCAGGCTCCAGGCAAGGGGCTGGAGTGGGTGGCGTCTATATCGTTTGCCGGAACTAAAAAACACTATGGAAATTCCGTGAAGGGCCGATTCACCATCTCCAGAGACAATTCCAAAAACACGGTGTATCTGCAAATGAACAGCCTGCGAGCTGAGGACACGGCTCTCTACTACTGT
>27;401_119,460_119,641_119,92_119;0.4894834441
CTGGGGCGCCTCGTGGCGTCTGGGGGAGGCGTGGTCCCGCCTGGGAGGTCCCTGACACTCTCCTGTGTAGCCTCTCAATTCACCTTTAGTGGTTGTGGCTTGCACTGGGTCCGCCAGGCTCCAGGCAAGGGGCTGGAGTGGGTGGCGTCTATATCGTTTGCCGGAACTAAAAAACACTATGGAAATTCCGTGAGGGGCCGATTCACCATCTCCAGAGACAATTCCAAAAACACGGTGTATCTGCAAATGAACAGCCTGCGAGCTGAGGACACGGCTCTCTACTACTGT
>27;129_119;0.5359294075
CTGGGGCGCCTCGTGGCGTCTGGGGGAGGCGTGGTCCCGCCTGGGAAGTCCCTGACACTCTCCTGTGTAGCCTCTCAATTCACCTTTAGTGGTTGTGGCTTGCACTGGGTCCGCCAGGCTCCAGGCAAGGGGCTGGAGTGGGTGGCGTCTATATCGTTTGCCGGAACTAAAAAACACTATGGAAATTTCGTGAGGGGCCGGTTCACCATCTCCAGAGACAATTCCAAAAACACACTGTATCTGCAAATGAACAGCCTGCGAGCTGAGGACACGGCTCTCTATTACTGT
>26;129_119,401_119,460_119,641_119,92_119;0.4779310561
CTGGGGCGCCTCGTGGCGTCTGGGGGAGGCGTGGTCCCGCCTGGGAGGTCCCTGACACTCTCCTGTGTAGCCTCTCAATTCACCTTTAGTGGTTGTGGCTTGCACTGGGTCCGCCAGGCTCCAGGCAAGGGGCTGGAGTGGGTGGCGTCTATATCGTTTGCCGGAACTAAAAAACACTATGGAAATTCCGTGAGGGGCCGATTCACCATCTCCAGAGACAATTCCAAAAACACGCTGTATCTGCAAATGAACAGCCTGCGAGCTGAGGACACGGCTCTCTACTACTGT
>27;199_119;0.5768732407
CTGGGGCGCCTCGTGGCGTCTGGGGGAGGCGTGGTCCCGCCTGGGGGGTCCCTTACACTCTCCTGTGTCACCTCGCAATTCACCTTTAGTGGTTGTGGCTTGCACTGGGTCCGCCAGGCTCCAGGCAAGGGGCTGGAGTGGGTGGCGTCTATATCGTTTGCCGGAACTAAAAAACACTATGGAAGTTCCGTGAGGGGCCGATTCAGCATCTCCAGAGACAATTCCAAAAACACGCTGTATCTGCAAATGAACAGCCTGCGAACTGAGGACACGGCTCTCTACTTCTGT
>27;659_119;0.5650309344
CTGGGGCGCCTCGTGGCGTCTGGGGGAGACATAGTCCCGCCTGGGCGGTCCCTGACCCTCTCCTGTGTAGCCTCTCAATTCACCTTTAGTGGTTGTGGCTTGCACTGGGTCCGCCAGGCTCCAGGCAAGGGGCTGGAGTGGGTGGCGTCTATATCGTTTGCCGGAACTAAAAAACACTATGGAAATTCCGTGAGGGGCCGATTCACCATCTCCAGAGACAATTCCAAGAACACACTGTATCTGCAAATGAACAGCCTGCGACCTGAGGACACGGCTCTCTACTTCTGT
>26;199_119,659_119;0.4806127449
CTGGGGCGCCTCGTGGCGTCTGGGGGAGGCGTGGTCCCGCCTGGGAGGTCCCTGACACTCTCCTGTGTAGCCTCTCAATTCACCTTTAGTGGTTGTGGCTTGCACTGGGTCCGCCAGGCTCCAGGCAAGGGGCTGGAGTGGGTGGCGTCTATATCGTTTGCCGGAACTAAAAAACACTATGGAAATTCCGTGAGGGGCCGATTCACCATCTCCAGAGACAATTCCAAAAACACGCTGTATCTGCAAATGAACAGCCTGCGACCTGAGGACACGGCTCTCTACTTCTGT
>25;129_119,199_119,401_119,460_119,641_119,659_119,92_119;0.4680589522
CTGGGGCGCCTCGTGGCGTCTGGGGGAGGCGTGGTCCCGCCTGGGAGGTCCCTGACACTCTCCTGTGTAGCCTCTCAATTCACCTTTAGTGGTTGTGGCTTGCACTGGGTCCGCCAGGCTCCAGGCAAGGGGCTGGAGTGGGTGGCGTCTATATCGTTTGCCGGAACTAAAAAACACTATGGAAATTCCGTGAGGGGCCGATTCACCATCTCCAGAGACAATTCCAAAAACACGCTGTATCTGCAAATGAACAGCCTGCGACCTGAGGACACGGCTCTCTACTACTGT
>25;415_119;0.4910523226
CAGGGGCACCTCGTGGCGTCTGGGGGAGGCGTGGTCCCGCCTGGGAGGTCCCTGACACTCTCCTGTCTTGCCTCTCAATTCACCTTTAGTGGTTATGGCTTCCACTGGGTCCGCCAGGCTCCAGGCAAGGGGCTGGAGTGGGTGGCGTCTATATCGTTTGCCGGAACTAAAAAACACTATGGAAATTCCGTGAAGGGCCGATTCACCATCTCCAGAGACAATTCCAAAAACACGCTGTATCTGGAAATGAACAGCCTGCGACCTGAGGACACGGCTCTCTACTACTGT
>24;129_119,199_119,401_119,415_119,460_119,641_119,659_119,92_119;0.4317905557
CAGGGGCACCTCGTGGCGTCTGGGGGAGGCGTGGTCCCGCCTGGGAGGTCCCTGACACTCTCCTGTGTAGCCTCTCAATTCACCTTTAGTGGTTGTGGCTTGCACTGGGTCCGCCAGGCTCCAGGCAAGGGGCTGGAGTGGGTGGCGTCTATATCGTTTGCCGGAACTAAAAAACACTATGGAAATTCCGTGAAGGGCCGATTCACCATCTCCAGAGACAATTCCAAAAACACGCTGTATCTGCAAATGAACAGCCTGCGACCTGAGGACACGGCTCTCTACTACTGT
>23;129_119,199_119,401_119,415_119,460_119,495_119,641_119,659_119,92_119;0.4019302747
CAGGTGCACCTGGTGGCGTCTGGGGGAGGCGTGGTCCCGCCTGGGAGGTCCCTGACACTCTCCTGTGTAGCCTCTCAATTCACCTTTAGTGGTTGTGGCTTGCACTGGGTCCGCCAGGCTCCAGGCAAGGGGCTGGAGTGGGTGGCGTCTATATCGTTTGCTGGAACTAAAAAACACTATGGAAATTCCGTGAAGGGCCGATTCACCATCTCCAGAGACAATTCCAAAAACACGCTGTATCTGCAAATGAACAGCCTGCGACCTGAGGACACGGCTCTCTACTACTGT
>23;556_119;0.5008160887
CAGGTGCACTTGGTGGCGTCTGGGGGAGGCGTGGTCCCGCCTGGGAGGTCCCTGAGACTCTCCTGTGTAGCCTCTCAATTCACCTTTAGTGGTTTTGGCTTATACTGGGTCCGCCAGGCTCCAGGCAAGGGGCTGGAGTGGGTGGCGGCTATATCGTTTGCTGGGACTAAAAAACATTATGCAAATTCCGTGAAGGGCCGATTCACCATCTCCAGAGACAATTCCAAAAACACGCTGTATCTGCAAATGAACAGCCTGCGACCTGACGACACGGCTCTCTACTACTGT
>22;129_119,199_119,401_119,415_119,460_119,495_119,556_119,641_119,659_119,92_119;0.3908824911
CAGGTGCACCTGGTGGCGTCTGGGGGAGGCGTGGTCCCGCCTGGGAGGTCCCTGAGACTCTCCTGTGTAGCCTCTCAATTCACCTTTAGTGGTTGTGGCTTGCACTGGGTCCGCCAGGCTCCAGGCAAGGGGCTGGAGTGGGTGGCGTCTATATCGTTTGCTGGAACTAAAAAACACTATGGAAATTCCGTGAAGGGCCGATTCACCATCTCCAGAGACAATTCCAAAAACACGCTGTATCTGCAAATGAACAGCCTGCGACCTGAGGACACGGCTCTCTACTACTGT
>21;129_119,199_119,281_119,401_119,415_119,460_119,495_119,556_119,641_119,659_119,92_119;0.3329363488
CAGGTGCACCTGGTGGAGTCTGGGGGAGGCGTGGTCCAGCCTGGGGGGTCCCTGAGACTCTCCTGTGTAGCCTCTCAATTCACCTTTAGTGGTTGTGGCTTGCACTGGGTCCGCCAGGCTCCAGGCAAGGGGCTGGAGTGGGTGGCGTCTATATCGTTTGCCGGAACTAAAAAACACTATGGAAATTCCGTGAAGGGCCGATTCACCATCTCCAGAGACAATTCCAAAAACACGCTGTATCTGCAAATGAACAGCCTGCGAGCTGAGGACACGGCTCTCTACTACTGT
>20;129_119,199_119,225_119,274_119,281_119,401_119,415_119,460_119,495_119,556_119,641_119,659_119,92_119;0.3199171695
CAGGTGCAGCTGGTGGAGTCTGGGGGAGGCGTGGTCCAGCCTGGGGGGTCCCTGAGACTCTCCTGTGTAGCCTCTCAATTCACCTTTAGTGGTTGTGGCTTGCACTGGGTCCGCCAGGCTCCAGGCAAGGGGCTGGAGTGGGTGGCGTCTATATCGTTTGCCGGAACTAAAAAACACTATGGAAATTCCGTGAAGGGCCGATTCACCATCTCCAGAGACAATTCCAAAAACACGCTGTATCTGCAAATGAACAGCCTGCGAGCTGAGGACACGGCTCTCTACTACTGT
>19;129_119,151_119,199_119,225_119,274_119,281_119,401_119,415_119,460_119,495_119,546_119,556_119,641_119,659_119,75_119,76_119,92_119;0.277906233
CAGGTGCAGCTGGTGGAGTCTGGGGGAGGCGTGGTCCAGCCTGGGGGGTCCCTGAGACTCTCCTGTGCAGCCTCTCAATTCACCTTTAGTAGTTATGGCATGCACTGGGTCCGCCAGGCTCCAGGCAAGGGGCTGGAGTGGGTGGCGTCTATATCGTTTGCCGGAACTAAAAAACACTATGGAAATTCCGTGAAGGGCCGATTCACCATCTCCAGAGACAATTCCAAAAACACGCTGTATCTGCAAATGAACAGCCTGCGAGCTGAGGACACGGCTCTCTACTACTGT
>18;129_119,151_119,199_119,225_119,274_119,281_119,401_119,415_119,460_119,495_119,501_119,546_119,556_119,641_119,659_119,75_119,76_119,92_119;0.2048473544
CAGGTGCAGCTGGTGGAGTCTGGGGGAGGCGTGGTCCAGCCTGGGAGGTCCCTGAGACTCTCCTGTGCAGCCTCTCAATTCACCTTTAGTAGTTATGGCATGCACTGGGTCCGCCAGGCTCCAGGCAAGGGGCTGGAGTGGGTGGCGGCTATATCGTTTGCTGGAACTAAAAAATACTATGGAAATTCCGTGAAGGGCCGATTCACCATCTCCAGAGACAATTCCAAGAACACGCTGTATCTGCAAATGAACAGCCTGCGAGCTGAGGACACGGCTCTCTATTACTGT
>17;129_119,151_119,199_119,225_119,274_119,281_119,351_059,401_119,415_119,460_119,495_119,501_119,546_119,556_119,641_119,659_119,75_119,76_119,92_119;0.1935631872
CAGGTGCAGCTGGTGGAGTCTGGGGGAGGCGTGGTCCAGCCTGGGAGGTCCCTGAGACTCTCCTGTGCAGCCTCTCAATTCACCTTTAGTAGTTATGGCATGCACTGGGTCCGCCAGGCTCCAGGCAAGGGGCTGGAGTGGGTGGCGGCTATATCGTTTGCTGGAACTAAAAAATACTATGCAAATTCCGTGAAGGGCCGATTCACCATCTCCAGAGACAATTCCAAGAACACGCTGTATCTGCAAATGAACAGCCTGCGAGCTGAGGACACGGCTCTCTATTACTGT
>16;116_119,125_119,129_119,135_059,142_059,151_119,170_059,173_059,17_119,197_059,199_119,201_059,208_059,217_059,225_119,248_048,260_059,273_059,274_119,281_119,291_119,298_048,299_059,312_048,321_059,327_059,351_059,353_119,354_059,355_059,359_059,35_059,373_059,379_059,383_059,386_119,387_119,38_059,396_059,401_119,407_119,40_059,415_119,425_059,442_059,460_119,464_059,467_059,483_059,485_059,48_059,495_119,496_059,501_119,50_059,51_059,530_059,546_119,547_059,556_119,55_059,569_059,576_119,613_059,634_059,636_059,641_119,659_119,66_059,671_059,70_059,75_119,76_119,84_119,86_059,89_059,92_119,93_059,95_059;0.1504067779
CAGGTGCAGCTGGTGGAGTCTGGGGGAGGCGTGGTCCAGCCTGGGAGGTCCCTGAGACTCTCCTGTGCAGCCTCTCAATTCACCTTTAGTAGTTATGGCATGCACTGGGTCCGCCAGGCTCCAGGCAAGGGGCTGGAGTGGGTGGCAGCTATATCATTTGCTGGAACTAAAAAATACTATGCAGATTCCGTGAAGGGCCGATTCACCATCTCCAGAGACAATTCCAAGAACACGCTGTATCTGCAAATGAACAGCCTGCGAGCTGAGGACACGGCTCTGTATTACTGT
>16;145_059;0.1974271582
CAGGTGCAGCTGGTGGAGTCTGGGGGAGGCGTGGTCCAGCCTGGGAGGTCCCTGAGACTCTCCTGTGCAGCCTCTCAATTCACCTTTACTAGTTATGGCATGCACTGGGTCCGCCAGGCTCCAGGCAAGGGGCTGGAGTGGGTGGCAGGTATATCATTTGCTGGAACTAAAAAACACTATGCAGATTCTGTGAAGGGCCGATTCACCATCTCCAGAGACAATTCCAAGAGCACGCTGTATCTGCAAATGAACAGCCTGCGAGCTGAGGACACGGCTCTCTATTACTGT
>15;116_119,125_119,129_119,135_059,142_059,145_059,151_119,170_059,173_059,17_119,197_059,199_119,201_059,208_059,217_059,225_119,248_048,260_059,273_059,274_119,281_119,291_119,298_048,299_059,312_048,321_059,327_059,351_059,353_119,354_059,355_059,359_059,35_059,373_059,379_059,383_059,386_119,387_119,38_059,396_059,401_119,407_119,40_059,415_119,425_059,442_059,460_119,464_059,467_059,483_059,485_059,48_059,495_119,496_059,501_119,50_059,51_059,530_059,546_119,547_059,556_119,55_059,569_059,576_119,613_059,634_059,636_059,641_119,659_119,66_059,671_059,70_059,75_119,76_119,84_119,86_059,89_059,92_119,93_059,95_059;0.1389713804
CAGGTGCAGCTGGTGGAGTCTGGGGGAGGCGTGGTCCAGCCTGGGAGGTCCCTGAGACTCTCCTGTGCAGCCTCTCAATTCACCTTTAGTAGTTATGGCATGCACTGGGTCCGCCAGGCTCCAGGCAAGGGGCTGGAGTGGGTGGCAGGTATATCATTTGCTGGAACTAAAAAATACTATGCAGATTCCGTGAAGGGCCGATTCACCATCTCCAGAGACAATTCCAAGAACACGCTGTATCTGCAAATGAACAGCCTGCGAGCTGAGGACACGGCTCTGTATTACTGT
>14;116_119,125_119,129_119,135_059,140_119,142_059,145_059,151_119,170_059,173_059,17_119,197_059,199_119,201_059,208_059,211_119,217_059,225_119,238_119,248_048,253_119,260_059,273_059,274_119,27_119,281_119,291_119,298_048,299_059,306_059,312_048,321_059,327_059,351_059,353_119,354_059,355_059,359_059,35_059,373_059,379_059,383_059,386_119,387_119,38_059,396_059,401_119,407_119,40_059,415_119,425_059,442_059,460_119,464_059,467_059,475_119,483_059,485_059,48_059,495_119,496_059,501_119,506_119,50_059,51_059,530_059,546_119,547_059,556_119,55_059,569_059,576_119,601_059,613_059,634_059,636_059,641_119,659_119,66_059,671_059,70_059,75_119,76_119,84_119,86_059,89_059,92_119,93_059,95_059;0.1389705331
CAGGTGCAGCTGGTGGAGTCTGGGGGAGGCGTGGTCCAGCCTGGGAGGTCCCTGAGACTCTCCTGTGCAGCCTCTCAATTCACCTTTAGTAGTTATGGCATGCACTGGGTCCGCCAGGCTCCAGGCAAGGGGCTGGAGTGGGTGGCAGGTATATCATTTGCTGGAACTAAAAAATACTATGCAGATTCCGTGAAGGGCCGATTCACCATCTCCAGAGACAATTCCAAGAACACGCTGTATCTGCAAATGAACAGCCTGCGAGCTGAGGACACGGCTCTGTATTACTGT
>17;206_059;0.1974556513
CAGGTGCAGCTGGTGGAGTCTGGGGGAGGCGTGGTCCAGCCTGGGAGGTCCCTGAGACTCTCCTGTGCAGCCTCTCAATTCACCTTTAATAGATATGGCATGCACTGGGTCCGCCAGGCTCCAGGCAAGGGGCTGGAGTGGGTGGCAGTTATATCATATGATGGAACTAATAAATACTATGCAGATTCCGTGAAGGGCCGCTTCACCATCTCCAGAGACAATTCCAAGAACACGCTGTATCTGCAAATGAACAGCCTGCGAGCTGAGGACACGGCTCTGTATTACTGT
>17;571_059;0.2325999185
CAGGTGCAGCTGGTGGAGTCTGGGGGAGGCGTGGTCCAGCCTGGGAGGTCCCTGAGACTCTCCTGTGCAGCCTCTCAATTCACCTTTAATAGATATGGCATGCACTGGGTCCGCCAGGCTCCAGGCAAGGGGCTGGAGTGGGTGGCAGTTATATCATATGATGGAACTAATAAATACTATGGAGAATCCGTGAAGGGCCGCTTCACCATCTCCAGAGACAATTCCAAGAACACGCTGTATCTGCAAATGAACAGCCTGCGAGCGGAGGACACGGCTCTGTATTACTGT
>16;206_059,571_059;0.197454804
CAGGTGCAGCTGGTGGAGTCTGGGGGAGGCGTGGTCCAGCCTGGGAGGTCCCTGAGACTCTCCTGTGCAGCCTCTCAATTCACCTTTAATAGATATGGCATGCACTGGGTCCGCCAGGCTCCAGGCAAGGGGCTGGAGTGGGTGGCAGTTATATCATATGATGGAACTAATAAATACTATGCAGATTCCGTGAAGGGCCGCTTCACCATCTCCAGAGACAATTCCAAGAACACGCTGTATCTGCAAATGAACAGCCTGCGAGCTGAGGACACGGCTCTGTATTACTGT
>20;308_119;0.3975041769
CAGGTGCATCTGGTGGAGTCTGGGGGAGGCGTGGTCCAGCCTGGGAAGTCCCTGAGACTCTCATGTGCAGCCTCGCAATTCACTTTTAATAGATTTGGCATGCACTGGGTCCGCCAGGCTCCAGGCAAGGGGCTGGAGTGGGTGGCAGGTATATCATATGATGGAAGTGATAAGTACCATGCAGATAAAGTGTGGGGCCGCTTCACCATCTCTAGAGACAATTCCAAGAACACACTGTATCTGCAAATGAACAGCCTGCGAGCTGAGGACACGGCTCTGTATTACTGT
>20;491_119;0.3975041769
CAGGTGCATCTGGTGGAGTCTGGGGGAGGCGTGGTCCAGCCTGGGAAGTCCCTGAGACTCTCATGTGCAGCCTCGCAATTCACTTTTAATAGATTTGGCATGCACTGGGTCCGCCAGGCTCCAGGCAAGGGGCTGGAGTGGGTGGCAGGTATATCATATGATGGAAGTGATAAGTACCATGCAGATAAAGTGTGGGGCCGCTTCACCATCTCTAGAGACAATTCCAAGAACACACTGTATCTGCAAATGAACAGCCTGCGAGCTGAGGACACGGCTCTGTATTACTGT
>19;308_119,491_119;0.3975033296
CAGGTGCATCTGGTGGAGTCTGGGGGAGGCGTGGTCCAGCCTGGGAAGTCCCTGAGACTCTCATGTGCAGCCTCGCAATTCACTTTTAATAGATTTGGCATGCACTGGGTCCGCCAGGCTCCAGGCAAGGGGCTGGAGTGGGTGGCAGGTATATCATATGATGGAAGTGATAAGTACCATGCAGATAAAGTGTGGGGCCGCTTCACCATCTCTAGAGACAATTCCAAGAACACACTGTATCTGCAAATGAACAGCCTGCGAGCTGAGGACACGGCTCTGTATTACTGT
>21;346_119;0.4952501658
CAGGTGCATCTGGTGGAGTCTGGGGGAGGCGTGGTCCAGCCTGGGAAGTCCCTGAGACTCTCCTGTGCAGCCTCTCAATTCACCTTTGATAGATATGGCATGCACTGGGTCCGCCAGGCTCCAGGCAAGGGGCTGGAGTGGGTGGCAAGTATATCAAATGATGGAACTGATAAATACCATGCAGATAATGTGTGGGGCCGCTTTACCATCTCCAGAGACAATTCCAAGAACACACTGTATCTAGAAATGAATAGCCTGCGAGGTGAGGACACGGCCCTATATTTCTGT
>22;629_119;0.5102661145
CAGGTGCATCTGGTGGAGTCTGGGGGAGGCGTGGTCCAGCCTGGGAAGTCCCTGAGACTCTCCTGTGCAGCCTCTCAATTCACCTTTTGTAGATATGGCATGCACTGGGTCCGCCAGGCTCCAGGCAAGGGGCTGGAGTGGGTGGCAAGTATATCAAATGATGGAACTGATAAATACCATGCAGATAATGTGTGGGGCCGCTTTACCATCTCCAGAGACAATTCCAAGAACACACTGTATCTAGAAATGAATAGCCTGCGAGGTGAGGACACGGCCCTTTATTACTGT
>22;63_119;0.4865122767
CAGGTGCATCTGGTGGAGTCTGGGGGAGGCGTGGTCCAGCCTGGGAAGTCCCTGAGACTCTCCTGTGCAGCCTCTCAATTCACCTTTGATAGATATGGCATGCACTGGGTCCGCCAGGCTCCAGGCAAGGGGCTGGAGTGGGTGGCAAGTATATCAAATGATGGAACTGATAAATACCATGCAGATAATGTGTGGGGCCGCTTTACCATCTCCAGAGACAATTCCAAGAACACACTGTATCTAGAAATGAATAGCCTGCGAGGTGAGGACACGGCCCTTTATTACTGT
>21;629_119,63_119;0.4865114294
CAGGTGCATCTGGTGGAGTCTGGGGGAGGCGTGGTCCAGCCTGGGAAGTCCCTGAGACTCTCCTGTGCAGCCTCTCAATTCACCTTTGATAGATATGGCATGCACTGGGTCCGCCAGGCTCCAGGCAAGGGGCTGGAGTGGGTGGCAAGTATATCAAATGATGGAACTGATAAATACCATGCAGATAATGTGTGGGGCCGCTTTACCATCTCCAGAGACAATTCCAAGAACACACTGTATCTAGAAATGAATAGCCTGCGAGGTGAGGACACGGCCCTTTATTACTGT
>20;346_119,629_119,63_119;0.478795805
CAGGTGCATCTGGTGGAGTCTGGGGGAGGCGTGGTCCAGCCTGGGAAGTCCCTGAGACTCTCCTGTGCAGCCTCTCAATTCACCTTTGATAGATATGGCATGCACTGGGTCCGCCAGGCTCCAGGCAAGGGGCTGGAGTGGGTGGCAAGTATATCAAATGATGGAACTGATAAATACCATGCAGATAATGTGTGGGGCCGCTTTACCATCTCCAGAGACAATTCCAAGAACACACTGTATCTAGAAATGAATAGCCTGCGAGGTGAGGACACGGCCCTATATTACTGT
>29;54_119;0.794217648
GAGGTGCAGCTGGTGGAGTCTGGGGGAGGCTTGGTACAGCCAGGGCGGTCCCTGAGACTCTCCTGTACAGCCTCTGGATTCACTTTTGGTGATTATGGCATGCACTGGGTCCGCCAGGCCCCAGGCAAGGGGCTGGAGTGGGTGGCAGCAATTTCGTTTGATGGAGCTGATAAATACCATGCAGATAACGTGTGGGGCCGCCTCTCCATCTCCAGAGACAATTCCAAGAGCACTCTTTATCTACAAATGAACAGTCTGCGACCTGAGGACACGGCTGTCTATTTCTGT
>30;630_119;0.8352666401
CAGGTGACACTGGTGGAGTCTGGGGGAGGCTTCGTCCAGCCTGGGGGGTCCCTGAGACTCTCCTGTGCAACCTCTGGATTCACCTTCAGTAGCTATGCTATGCACTGGGTCCGCCAGGCCCCAGGCAAGGGGCTGGAGTGGGTGGCAGCAATTTCGTTTGATGGAGCTGATAAATACCATGCAGATAACGTGTGGGGCCGCCTCTCCATCTCCAGAGACAATTCCAAGAGCACTCTTTATCTACAAATGAACAGTCTGCGACCTGAGGACACGGCTGTCTATTTCTGT
>30;256_119;0.8776988044
CAGGTGCAGTTGGTGGAGTCTGGGGGAGGCGTGGTCCAGCCTGGGAGGTCCCTGAGGCTCTCCTGTGCAGCCTCTGGTTTCAACTTCAGAAACTATGATATTAACTGGGTCCGCCAGGTTCCAGGCAAGGGGCTGGAGTGGGTGGCAGCAATTTCGTTTGATGGAGCTGATAAATACCATGCAGATAACGTGTGGGGCCGCCTCTCCATCTCCAGAGACAATTCCAAGAGCACTCTTTATCTACAAATGAACAGTCTGCGACCTGAGGACACGGCTGTCTATTTCTGT
>29;256_119,630_119;0.7403512238
CAGGTGCAGCTGGTGGAGTCTGGGGGAGGCGTGGTCCAGCCTGGGAGGTCCCTGAGACTCTCCTGTGCAGCCTCTGGATTCACCTTCAGTAGCTATGGTATGCACTGGGTCCGCCAGGCCCCAGGCAAGGGGCTGGAGTGGGTGGCAGCAATTTCGTTTGATGGAGCTGATAAATACCATGCAGATAACGTGTGGGGCCGCCTCTCCATCTCCAGAGACAATTCCAAGAGCACTCTTTATCTACAAATGAACAGTCTGCGACCTGAGGACACGGCTGTCTATTTCTGT
>28;256_119,54_119,630_119;0.6901452108
CAGGTGCAGCTGGTGGAGTCTGGGGGAGGCGTGGTCCAGCCTGGGAGGTCCCTGAGACTCTCCTGTGCAGCCTCTGGATTCACTTTTAGTAGTTATGGCATGCACTGGGTCCGCCAGGCCCCAGGCAAGGGGCTGGAGTGGGTGGCAGCAATTTCGTTTGATGGAGCTGATAAATACCATGCAGATAACGTGTGGGGCCGCCTCTCCATCTCCAGAGACAATTCCAAGAGCACTCTTTATCTACAAATGAACAGTCTGCGACCTGAGGACACGGCTGTCTATTTCTGT
>28;309_119;0.6946771941
CAGGTGCAGCTGGTGGAGTCTGGGGGAGGCGTGGTCGAGCCTGGGAGGTCCCTGAGACTCTCCTGTGCAGCCTCTCAATTCTCTTTTAGTAGTTATGGCATGCACTGGGTCCGCCAGGCGCCAGGCAAGGGGCTGGAGTGGGTGGCAGCAATTTCGTTTGATGGAGCTGATAAATACCATGCAGATAACGTGTGGGGCCGCCTCTCCATCTCCAGAGACAATTCCAAGAGCACTCTTTATCTACAAATGAACAGTCTGCGACCTGAGGACACGGCTGTCTATTTCTGT
>27;256_119,309_119,54_119,630_119;0.6576432228
CAGGTGCAGCTGGTGGAGTCTGGGGGAGGCGTGGTCCAGCCTGGGAGGTCCCTGAGACTCTCCTGTGCAGCCTCTCAATTCACTTTTAGTAGTTATGGCATGCACTGGGTCCGCCAGGCCCCAGGCAAGGGGCTGGAGTGGGTGGCAGCAATTTCGTTTGATGGAGCTGATAAATACCATGCAGATAACGTGTGGGGCCGCCTCTCCATCTCCAGAGACAATTCCAAGAGCACTCTTTATCTACAAATGAACAGTCTGCGACCTGAGGACACGGCTGTCTATTTCTGT
>27;120_119;0.7822802711
CAGGTGCAACTGCTGGAGTCTGGGGGAGGCGTGGTCCAGCCTGGGGGGTCCCTGAGACTCTCCTGTAAAGCCTCTCACTTCAGTTTTGATAGATATGGCATGCACTGGGTCCGCCAGGCCCCAGGCAAGGGGCTGGAGTGGGTGGCAGCAATTTCGTTTGATGGAGCTGATAAATACCATGCAGATAACGTGTGGGGCCGCCTCTCCATCTCCAGAGACAATTCCAAGAGCACTCTTTATCTACAAATGAACAGTCTGCGACCTGAGGACACGGCTGTCTATTTCTGT
>26;120_119,256_119,309_119,54_119,630_119;0.6576426167
CAGGTGCAGCTGGTGGAGTCTGGGGGAGGCGTGGTCCAGCCTGGGAGGTCCCTGAGACTCTCCTGTGCAGCCTCTCAATTCACTTTTAGTAGTTATGGCATGCACTGGGTCCGCCAGGCCCCAGGCAAGGGGCTGGAGTGGGTGGCAGCAATTTCGTTTGATGGAGCTGATAAATACCATGCAGATAACGTGTGGGGCCGCCTCTCCATCTCCAGAGACAATTCCAAGAGCACTCTTTATCTACAAATGAACAGTCTGCGACCTGAGGACACGGCTGTCTATTTCTGT
>28;385_119;0.7303937782
GAGGTGCACCTGGTGGAGTCTGGGGGAGGCTTGGTACAGCCTGGAGGGTCCCTGAGACTCTCCTGTGCAGCCTCTGGATTCACCTTCAGTAGTTATGGCATGCACTGGGTCCGCCAGGCCCCAGGCAAGGGGCTGGAGTGGGTGGCCACAATATCGTTTGATGGAGCTGATAAGTACCATGCAGATGACGTGTGGGGCCGCTTTAGCATCTCCAGAGACAACTCCAAGAACACACTATATCTACAAATGAACAACCTGCGACCTGAGGACACGGCTCTGTATTACTGT
>29;220_119;0.9187214592
CAGGTGCAGTTGGTGGAGTCTGGGGGAGGCGTGGTCCAGCCTGGGAGGTCCCTGAGAGTCTCCTGTAGGGCCTCTGGATTCGCCTTCAGTTCCTATGCTATGCACTGGGTCCGCCAGGCTCCAGTCAAGGGGCTGGAGTGGGTGGCACTTACATCGTCTGATGGAGCTGATAAGTACCATGCAGATGACGTGTGGGGCCGCTTTACCATCTCCAGAGACAACTCCAAGAACACACTATATCTACAAATGAACAGCCTGCGACCTGAGGACACGGCTCTGTATTACTGT
>29;283_119;0.7460816503
CAGGTGCAGCTGGTGGAGTCTGGGGGAGGCGTGGTCCAGCCTGGGAGGTCCCTGAGACTGTCCTGTGTAGCCTCTGGATTCACCTTCAGTGATTATGCTATGCACTGGGTCCGCCAGGCTCCAGGCAAGGGGCTGGAGTGGGTGGCCACAATATCGTTTGATGGAGCTGATAAGTACCATGCAGATGACGTGTGGGGCCGCTTTACCATCTCCAGAGACAACTCCAAGAACACACTATATCTACAAATGAACAGCCTGCGACCTGAGGACACGGCTCTGTATTACTGT
>28;220_119,283_119;0.7219547757
CAGGTGCAGCTGGTGGAGTCTGGGGGAGGCGTGGTCCAGCCTGGGAGGTCCCTGAGACTCTCCTGTGTAGCCTCTGGATTCACCTTCAGTAATTATGCTATGCACTGGGTCCGCCAGGCTCCAGGCAAGGGGCTGGAGTGGGTGGCCACAATATCGTTTGATGGAGCTGATAAGTACCATGCAGATGACGTGTGGGGCCGCTTTACCATCTCCAGAGACAACTCCAAGAACACACTATATCTACAAATGAACAGCCTGCGACCTGAGGACACGGCTCTGTATTACTGT
>27;220_119,283_119,385_119;0.6475010012
CAGGTGCAGCTGGTGGAGTCTGGGGGAGGCGTGGTCCAGCCTGGGAGGTCCCTGAGACTCTCCTGTGCAGCCTCTGGATTCACCTTCAGTAGTTATGGCATGCACTGGGTCCGCCAGGCCCCAGGCAAGGGGCTGGAGTGGGTGGCCACAATATCGTTTGATGGAGCTGATAAGTACCATGCAGATGACGTGTGGGGCCGCTTTAGCATCTCCAGAGACAACTCCAAGAACACACTATATCTACAAATGAACAACCTGCGACCTGAGGACACGGCTCTGTATTACTGT
>27;343_119;0.669286524
CAGGTGCAGCTGGTGGAGTCTGGGGGAGGCGTGGTCCAGCCTGGGAAGTCCCTGAGACTCTCCTGTGCAGCCTCTCAATTCGGCTTTGGTAGTTATGGCATGCACTGGGTCCGCCAGGCCCCAGGCAAGGGGCTGGAGTGGGTGGCCACAATATCGTTTGATGGAGCTGATAAGTACCATGCAGATGACGTGTGGGGCCGCTTTAGCATCTCCAGAGACAACTCCAAGAACACACTATATCTACAAATGAACAACCTGCGACCTGAGGACACGGCTCTGTATTACTGT
>26;220_119,283_119,343_119,385_119;0.6116085347
CAGGTGCAGCTGGTGGAGTCTGGGGGAGGCGTGGTCCAGCCTGGGAGGTCCCTGAGACTCTCCTGTGCAGCCTCTCAATTCACCTTTAGTAGTTATGGCATGCACTGGGTCCGCCAGGCCCCAGGCAAGGGGCTGGAGTGGGTGGCCACAATATCGTTTGATGGAGCTGATAAGTACCATGCAGATGACGTGTGGGGCCGCTTTAGCATCTCCAGAGACAACTCCAAGAACACACTATATCTACAAATGAACAACCTGCGACCTGAGGACACGGCTCTGTATTACTGT
>25;120_119,220_119,256_119,283_119,309_119,343_119,385_119,54_119,630_119;0.5199306548
CAGGTGCAGCTGGTGGAGTCTGGGGGAGGCGTGGTCCAGCCTGGGAGGTCCCTGAGACTCTCCTGTGCAGCCTCTCAATTCACCTTTAGTAGTTATGGCATGCACTGGGTCCGCCAGGCCCCAGGCAAGGGGCTGGAGTGGGTGGCAGCAATATCGTTTGATGGAGCTGATAAATACCATGCAGATGACGTGTGGGGCCGCTTCACCATCTCCAGAGACAATTCCAAGAACACACTATATCTACAAATGAACAGCCTGCGACCTGAGGACACGGCTCTCTATTACTGT
>26;429_119;0.7245196723
GAAGTGCAGCTGGTGGAGTCTGGGGGAGGCTTGGTACAGCCTGGCAGGTCCCTGAGACTCTCCTGTGCAGCCTCTGGATTCACCTTTGATGATTATGCCATGAACTGGGTCCGGCAAGCTCCAGGGAAGGGCCTGGAGTGGGTGGCAACTATATCATTTGATGGAACTGACAAATATCATGCAGATGACGTATGGGGCCGCTTCACCATCTCCAGAGACAATTCCAAGAAGACACTGTATCTACAAATGAACAGCCTGCGAGCTGAGGACACGGCTCTCTATTACTGT
>27;1_119;0.6504469425
CAGGTGCAACTGGTGGAGTCTGGGGGAGGCGTGGTCCAGCCTGGGGGGTCCCTGAGACTCTCCTGTGTAGGCTCTCAATTCATTTTGTATAGATATGGCATGCACTGGGTCCGCCAGGCTCCAGGCAAGGGGCTGGAGTGGGTGGCAGCTGTATCATTTGATGGAACTGACAAATATCATGCAGATGACGTATGGGGCCGCTTCACCATCTCCAGAGACAATTCCAAGAATATACTATATCTACAAATGAACAGCCTGCGAGCTGAGGACACGGCTCTCTATTACTGT
>27;611_119;0.7106282498
GGAGTGGAACTATTGGAGTCTGGGGGAGGCCTGGTTGAGCCGGGGGGGTCCCTGAGACTCTCCTGTGTAGGCTCTCAATTCAGTTTTGATAGATATGGCATGCACTGGGTCCGCCAGGCTCCAGGCAAGGGGCTGGAGTGGGTGGCAGCTGTATCATTTGATGGAACTGACAAATATCATGCAGATGACGTATGGGGCCGCTTCACCATCTCCAGAGACAATTCCAAGAACACACTGTATCTACAAATGAACAGCCTGCGAGCTGAGGACACGGCTCTCTATTACTGT
>26;1_119,611_119;0.5816180381
CAGGTGCAACTGGTGGAGTCTGGGGGAGGCGTGGTCCAGCCTGGGGGGTCCCTGAGACTCTCCTGTGTAGGCTCTCAATTCATTTTTGATAGATATGGCATGCACTGGGTCCGCCAGGCTCCAGGCAAGGGGCTGGAGTGGGTGGCAGCTGTATCATTTGATGGAACTGACAAATATCATGCAGATGACGTATGGGGCCGCTTCACCATCTCCAGAGACAATTCCAAGAACACACTGTATCTACAAATGAACAGCCTGCGAGCTGAGGACACGGCTCTCTATTACTGT
>25;1_119,429_119,611_119;0.4973974166
CAGGTGCAGCTGGTGGAGTCTGGGGGAGGCGTGGTCCAGCCTGGGAGGTCCCTGAGACTCTCCTGTGCAGCCTCTCAATTCACCTTTGATAGATATGGCATGCACTGGGTCCGCCAGGCTCCAGGCAAGGGGCTGGAGTGGGTGGCAGCTATATCATTTGATGGAACTGACAAATATCATGCAGATGACGTATGGGGCCGCTTCACCATCTCCAGAGACAATTCCAAGAACACACTGTATCTACAAATGAACAGCCTGCGAGCTGAGGACACGGCTCTCTATTACTGT
>24;120_119,1_119,220_119,256_119,283_119,309_119,343_119,385_119,429_119,54_119,611_119,630_119;0.437899046
CAGGTGCAGCTGGTGGAGTCTGGGGGAGGCGTGGTCCAGCCTGGGAGGTCCCTGAGACTCTCCTGTGCAGCCTCTCAATTCACCTTTAATAGATATGGCATGCACTGGGTCCGCCAGGCTCCAGGCAAGGGGCTGGAGTGGGTGGCAGCTATATCATTTGATGGAACTGATAAATACCATGCAGATGACGTGTGGGGCCGCTTCACCATCTCCAGAGACAATTCCAAGAACACACTGTATCTACAAATGAACAGCCTGCGACCTGAGGACACGGCTCTCTATTACTGT
>25;57_119;0.6637785161
CTGGGGCGCCTCGTGGCGTCTGGGGGAGGCGTGGTCCCGCCTGGGAGGTCCCCGAGACTCTCCTGTGTAGCCTCTCAATTCACCTTTAGTGGTTGTGGCTTGCACTGGGTCCGCCAGGCTCCAGGCAAGGGGCTGGAGTGGGTGGCAGCCATATCATTTGATGGGACTGATAAATACCATTCAGATGACGTGTGGGGCCGCTTCACCATCTCCAGAGACAATTCCAAGAACACACTGTATCTGCAAATGAACAGCCTGCGACCTGAGGACACGGCTCTCTATTACTGT
>26;85_119;0.5853269039
CAGGTGCAGCTGGTGGAGTCTGGGGGAGGCGTGGTCCAGCCTGGAAAGTCCCTGAGACTCTCCTGTGCAGCCTCTCGATTCACCTTTAATAGATATGGCATGCACTGGGTCCGCCAGGCTCCAGGCAAGGGGCTGGAGTGGGTGGCAGCCATATCATTTGATGGGACTGATAAATACCATTCAGATGACGTGTGGGGCCGCTTCACCATCTCCAGAGACAATTCCAAGAACACGCTGTATCTGCAAATGAACAGCCTGAGAGCTGAGGACACGGCTGTGTATTACTGT
>26;224_119;0.5239637448
CAGGTGCAGCTGGTGGAGTCTGGGGGAGGCGTGGTCCAGCCTGGAAAGTCCCTGAGACTCTCCTGTGCAGCCTCTCGATTCACCTTTAATAGATATGGCATGCACTGGGTCCGCCAGGCTCCAGGCAAGGGGCTGGAGTGGGTGGCAGCCATATCATTTGATGGGACTGATAAATACCATTCAGATGACGTGTGGGGCCGCTTCACCATCTCCAGAGACAATTCCAAGAACACACTGTATCTGCAAATGAACAGCCTGCGACCTGAGGACACGGCTCTCTATTACTGT
>25;224_119,85_119;0.5239628975
CAGGTGCAGCTGGTGGAGTCTGGGGGAGGCGTGGTCCAGCCTGGAAAGTCCCTGAGACTCTCCTGTGCAGCCTCTCGATTCACCTTTAATAGATATGGCATGCACTGGGTCCGCCAGGCTCCAGGCAAGGGGCTGGAGTGGGTGGCAGCCATATCATTTGATGGGACTGATAAATACCATTCAGATGACGTGTGGGGCCGCTTCACCATCTCCAGAGACAATTCCAAGAACACACTGTATCTGCAAATGAACAGCCTGCGACCTGAGGACACGGCTCTCTATTACTGT
>24;224_119,57_119,85_119;0.4864469268
CAGGTGCAGCTGGTGGAGTCTGGGGGAGGCGTGGTCCAGCCTGGGAGGTCCCTGAGACTCTCCTGTGCAGCCTCTCAATTCACCTTTAATAGATATGGCATGCACTGGGTCCGCCAGGCTCCAGGCAAGGGGCTGGAGTGGGTGGCAGCCATATCATTTGATGGGACTGATAAATACCATTCAGATGACGTGTGGGGCCGCTTCACCATCTCCAGAGACAATTCCAAGAACACACTGTATCTGCAAATGAACAGCCTGCGACCTGAGGACACGGCTCTCTATTACTGT
>23;120_119,1_119,220_119,224_119,256_119,283_119,309_119,343_119,385_119,429_119,54_119,57_119,611_119,630_119,85_119;0.4378965365
CAGGTGCAGCTGGTGGAGTCTGGGGGAGGCGTGGTCCAGCCTGGGAGGTCCCTGAGACTCTCCTGTGCAGCCTCTCAATTCACCTTTAATAGATATGGCATGCACTGGGTCCGCCAGGCTCCAGGCAAGGGGCTGGAGTGGGTGGCAGCTATATCATTTGATGGAACTGATAAATACCATGCAGATGACGTGTGGGGCCGCTTCACCATCTCCAGAGACAATTCCAAGAACACACTGTATCTACAAATGAACAGCCTGCGACCTGAGGACACGGCTCTCTATTACTGT
>26;640_119;0.4994358715
CAGGTGCAGCTGGTGGAGTCTGGGGGAGGCGTGGTCCAGCCTGGGAGGTCCCTGAGACTCTCCTGTGTAGCCTCTCAATTCAGCTTTGATCGATATGGCATGCACTGGGTCCGCCAGGCCCCAGGCAAGGGGCTGGAGTGGGTGGCATCTATATCATTTGATGGAACTGATAAATACCATGCAGATAAGGTGTGGGGCCGCTTCACCATCTCCAGAGACAATTCCAAAAACACACTGTATCTACAAATGAACAGCCTGCGACCTGAGGACACGGCTCTGTATTATTGT
>26;339_119;0.5661716047
CAGGTGCAGCTGGTGGAGTCTGGGGGAGGCGTGGTCCAGCCTGGGAGGTCCGTGAGACTCTCCTGTGTGGCCTCTCAATTCAGTTTTGATAGATATGGCATGCACTGGGTCCGCCAGGCCCCAGGCAAGGGGCTGGAGTGGGTGGCATCTATATCATATGATGGAACTGATAAATACCATGCAGATAAGGTGTGGGGCCGCTTCACCATCTCCAGAGACAATTCCAAGAAGACACTGTATCTACAGATGAACAGCCTGCGACCTGAGGACGCGGCTCTCTATTACTGT
>25;339_119,640_119;0.4646479714
CAGGTGCAGCTGGTGGAGTCTGGGGGAGGCGTGGTCCAGCCTGGGAGGTCCCTGAGACTCTCCTGTGTAGCCTCTCAATTCAGCTTTGATAGATATGGCATGCACTGGGTCCGCCAGGCCCCAGGCAAGGGGCTGGAGTGGGTGGCATCTATATCATTTGATGGAACTGATAAATACCATGCAGATAAGGTGTGGGGCCGCTTCACCATCTCCAGAGACAATTCCAAGAACACACTGTATCTACAAATGAACAGCCTGCGACCTGAGGACACGGCTCTGTATTACTGT
>25;292_119;0.601933118
CAGGTGCGACTGGTGGAGTCTGGGGGAGGCGTGGTCCAACCGGGGGGGTCCCTGAGACTCTCCTGTGCAGCCTCTCAATTCACCTTTAGTGCATATGGCATGCACTGGGTCCGCCAGGCTCCAGGCAAGGGGCTGGAGTGGGTGGCATCTATATCATTTGATGGAACTGATAAGTTCCATGCAGATAAGGTGTGGGGCCGCCTCGTCATCTCCAGAGACAATTCCAAGAACACACTGTATCTGCAAATGAACAGCCTGCGACCTGAGGACACGGCTGTGTATTACTGT
>24;292_119,339_119,640_119;0.4138545665
CAGGTGCAGCTGGTGGAGTCTGGGGGAGGCGTGGTCCAGCCTGGGAGGTCCCTGAGACTCTCCTGTGCAGCCTCTCAATTCACCTTTAATAGATATGGCATGCACTGGGTCCGCCAGGCTCCAGGCAAGGGGCTGGAGTGGGTGGCATCTATATCATTTGATGGAACTGATAAATACCATGCAGATAAGGTGTGGGGCCGCTTCACCATCTCCAGAGACAATTCCAAGAACACACTGTATCTACAAATGAACAGCCTGCGACCTGAGGACACGGCTCTGTATTACTGT
>24;451_119;0.5380889975
CAGGTGCAGCTGGTGGAGTCTGGGGGAGGCGTGGTCCAGCCTGGGAGTTCCCTGAGACTCTCCTGTGCAGCCTCTCATTTCGCCTTTAATAGATATGGCATGCACTGGGTCCGCCAGGCTCCAGGCAAGGGGCTGGAGTGGGTGGCAGGTATATCATTTGATGGAGCTGATAAATTCCATGCAGATAAGGTGTGGGGCCGCTTCACCATCTCCAGAGACAATTCCAAGAACACACTATCTCTGCAAATGAACAGTCTGCGACCTGAGGACACGGCTCTGTATTATTGT
>23;292_119,339_119,451_119,640_119;0.4020669548
CAGGTGCAGCTGGTGGAGTCTGGGGGAGGCGTGGTCCAGCCTGGGAGGTCCCTGAGACTCTCCTGTGCAGCCTCTCAATTCACCTTTAATAGATATGGCATGCACTGGGTCCGCCAGGCTCCAGGCAAGGGGCTGGAGTGGGTGGCAGCTATATCATTTGATGGAACTGATAAATACCATGCAGATAAGGTGTGGGGCCGCTTCACCATCTCCAGAGACAATTCCAAGAACACACTGTATCTACAAATGAACAGCCTGCGACCTGAGGACACGGCTCTGTATTACTGT
>22;120_119,1_119,220_119,224_119,256_119,283_119,292_119,309_119,339_119,343_119,385_119,429_119,451_119,54_119,57_119,611_119,630_119,640_119,85_119;0.4020399901
CAGGTGCAGCTGGTGGAGTCTGGGGGAGGCGTGGTCCAGCCTGGGAGGTCCCTGAGACTCTCCTGTGCAGCCTCTCAATTCACCTTTAATAGATATGGCATGCACTGGGTCCGCCAGGCTCCAGGCAAGGGGCTGGAGTGGGTGGCAGCTATATCATTTGATGGAACTGATAAATACCATGCAGATAAGGTGTGGGGCCGCTTCACCATCTCCAGAGACAATTCCAAGAACACACTGTATCTACAAATGAACAGCCTGCGACCTGAGGACACGGCTCTGTATTACTGT
>22;609_119;0.4420190529
CAGGTGCAGCTGGTGGAGTCGGGGGGAGGCGTGGTCCAGCCTGGGAAGTCCCTGAGACTCTCCTGTGCAGCCTCTCATTTCAGCTTTAATAGATATGGCATGCACTGGGTCCGCCAGGCTCCAGGCAAGGGGCTGGAGTGGGTGGCAGCTATATCATATGATGGAACTGATAAATATCATGCAGATCAAGTGTGGGGCCGCTTCACCATCTCCAGAGACAATTCCAAGAACACGCTGTATCTACAAATGAACAGCCTGCGACCTGAGGACACGGCTCTGTATTACTGT
>21;120_119,1_119,220_119,224_119,256_119,283_119,292_119,309_119,339_119,343_119,385_119,429_119,451_119,54_119,57_119,609_119,611_119,630_119,640_119,85_119;0.3687083735
CAGGTGCAGCTGGTGGAGTCTGGGGGAGGCGTGGTCCAGCCTGGGAAGTCCCTGAGACTCTCCTGTGCAGCCTCTCAATTCACCTTTAATAGATATGGCATGCACTGGGTCCGCCAGGCTCCAGGCAAGGGGCTGGAGTGGGTGGCAGCTATATCATATGATGGAACTGATAAATACCATGCAGATAAAGTGTGGGGCCGCTTCACCATCTCCAGAGACAATTCCAAGAACACACTGTATCTACAAATGAACAGCCTGCGACCTGAGGACACGGCTCTGTATTACTGT
>21;218_119;0.482285117
CAGGTGCAGCTGGTGGAGTCTGGGGGAGGCGTGGTCCAGCCTGGGAAGTCCCTGAGACTCTCCTGTAAAGCCTCTCAATTCACCTTTAATAGATATGGCATGCACTGGGTCCGCCAGGCTCCAGGCAAGGGGCTGGAGTGGGTGGCAGCTATTTCGTTTGATGGAACTGACAAATATCATGCAGATAAAGTGTGGGGCCGCTTCACCATCTCCAGAGACGATTCCAAGAGCACACTGTATCTGCAAATGAATAGCCTGCGAGCTGAGGACACGGCTCTGTATTACTGT
>20;120_119,1_119,218_119,220_119,224_119,256_119,283_119,292_119,309_119,339_119,343_119,385_119,429_119,451_119,54_119,57_119,609_119,611_119,630_119,640_119,85_119;0.3545232427
CAGGTGCAGCTGGTGGAGTCTGGGGGAGGCGTGGTCCAGCCTGGGAAGTCCCTGAGACTCTCCTGTGCAGCCTCTCAATTCACCTTTAATAGATATGGCATGCACTGGGTCCGCCAGGCTCCAGGCAAGGGGCTGGAGTGGGTGGCAGCTATATCATATGATGGAACTGATAAATACCATGCAGATAAAGTGTGGGGCCGCTTCACCATCTCCAGAGACAATTCCAAGAACACACTGTATCTACAAATGAACAGCCTGCGAGCTGAGGACACGGCTCTGTATTACTGT
>19;120_119,1_119,218_119,220_119,224_119,256_119,283_119,292_119,309_119,339_119,343_119,346_119,385_119,429_119,451_119,54_119,57_119,609_119,611_119,629_119,630_119,63_119,640_119,85_119;0.3416922095
CAGGTGCAGCTGGTGGAGTCTGGGGGAGGCGTGGTCCAGCCTGGGAAGTCCCTGAGACTCTCCTGTGCAGCCTCTCAATTCACCTTTAATAGATATGGCATGCACTGGGTCCGCCAGGCTCCAGGCAAGGGGCTGGAGTGGGTGGCAGGTATATCATATGATGGAACTGATAAATACCATGCAGATAAAGTGTGGGGCCGCTTCACCATCTCCAGAGACAATTCCAAGAACACACTGTATCTACAAATGAACAGCCTGCGAGCTGAGGACACGGCTCTGTATTACTGT
>18;120_119,1_119,218_119,220_119,224_119,256_119,283_119,292_119,308_119,309_119,339_119,343_119,346_119,385_119,429_119,451_119,491_119,54_119,57_119,609_119,611_119,629_119,630_119,63_119,640_119,85_119;0.31708432
CAGGTGCAGCTGGTGGAGTCTGGGGGAGGCGTGGTCCAGCCTGGGAAGTCCCTGAGACTCTCCTGTGCAGCCTCTCAATTCACCTTTAATAGATATGGCATGCACTGGGTCCGCCAGGCTCCAGGCAAGGGGCTGGAGTGGGTGGCAGGTATATCATATGATGGAAGTGATAAATACCATGCAGATAAAGTGTGGGGCCGCTTCACCATCTCCAGAGACAATTCCAAGAACACACTGTATCTGCAAATGAACAGCCTGCGAGCTGAGGACACGGCTCTGTATTACTGT
>18;587_119;0.3749760509
CAGGTGCAGCTGGTGGAGTCTGGGGGAGGCGTGGTCCAGCCTGGGAGGTCCCTGAGACTCTCCTGTGCAGCCTCTGGATTCACCTTTAGTAGCTATGCTATGCACTGGGTCCGCCAGGCTCCAGGCAAGGGGCTGGAGTGGGTGGCAGGTATATCATATGATGGAAGTGATAAGTACCATGCAGATAAAGTGTGGGGCCGCTTCACCATCTCTAGAGACAATTCCAAGAACACACTGTATCTGCAAATGAACAGCCTGCGAGCTGAGGACACGGCTCTGTATTACTGT
>17;120_119,1_119,218_119,220_119,224_119,256_119,283_119,292_119,308_119,309_119,339_119,343_119,346_119,385_119,429_119,451_119,491_119,54_119,57_119,587_119,609_119,611_119,629_119,630_119,63_119,640_119,85_119;0.2937676126
CAGGTGCAGCTGGTGGAGTCTGGGGGAGGCGTGGTCCAGCCTGGGAGGTCCCTGAGACTCTCCTGTGCAGCCTCTCAATTCACCTTTAGTAGATATGGCATGCACTGGGTCCGCCAGGCTCCAGGCAAGGGGCTGGAGTGGGTGGCAGGTATATCATATGATGGAAGTGATAAATACCATGCAGATAAAGTGTGGGGCCGCTTCACCATCTCCAGAGACAATTCCAAGAACACACTGTATCTGCAAATGAACAGCCTGCGAGCTGAGGACACGGCTCTGTATTACTGT
>21;502_119;0.5141364144
CAGGTGCAGCTGGTGGAGTCGGGGGGAGGCGTGGTCCAGCCTGGGGGGTCCCTGAGACTCTCCTGTGTAGCCTCTCAATTCACTTTTAGTAGATATGGCATGCACTGGGTCCGCCAGGCTCCAGGCAAGGGGCTGGAGTGGGTGGCAAGTATATCATATGATGGAAGAGATAAATACCACGCAGATTTTGTGTGGGGCCGACTCACCATTTCCAGAGACGATTCTAAGAAGACACTGTATCTGCAAATGGACAGCCTGCGAGTTGACGACACGGCTCTATATTACTGT
>21;603_119;0.5575852873
CAGGCACAGCTGGTGGAGTCTGGGGGAGGCGTGGTCCAGCCTGGGAGGTCCCTGAGACTCTCCTGTGCAGCCTCTCATTTCAGTTTTAATAGATATGGCATGCACTGGGTCCGCCAGGCTCCAGGCAAGGGGCTGGAGTGGGTGGCTGGTATATCGTATGATGGAAGAGATTTCTACCACGCAGATATCGTGTGGGGCCGACTCACCATCTCCAGAGACAATTCAAAGAACACGGTGTATCTGCAAATGAACAGCCTGCGAGCTGACGACACGGGTCTCTATTACTGT
>20;502_119,603_119;0.3638757018
CAGGTGCAGCTGGTGGAGTCTGGGGGAGGCGTGGTCCAGCCTGGGAGGTCCCTGAGACTCTCCTGTGCAGCCTCTCAATTCACTTTTAGTAGATATGGCATGCACTGGGTCCGCCAGGCTCCAGGCAAGGGGCTGGAGTGGGTGGCAAGTATATCATATGATGGAAGAGATAAATACCACGCAGATTTCGTGTGGGGCCGACTCACCATCTCCAGAGACAATTCCAAGAACACGCTGTATCTGCAAATGAACAGCCTGCGAGCTGACGACACGGCTCTCTATTACTGT
>23;235_119;0.6143577086
CAGGTACAGCTGGTGGAGTCTGGGGGAGGCGTGGTCCAGCCTGGGAGGTCCCTGAGACTCTCCTGTGCAGCCTCTGGATTCGCCTTCAGTCACTATGGCATATTCTGGGTCCGCCAGGCTCCAGGCAAGGGGCTGGAGTGGGTGGCAAGTATCTCATTTGATGGGAGAGATTATTACCACTCACCTCACGTGTGGGGCCGCCTCACCATCTCCAGAGACAATTCCAAGAACACGCTGTATCTGCAAATGAACAGCCTGCGAGCTGAGGACACGGCTCTCTATTACTGT
>23;388_119;0.5527756586
CAGGTGCAGCTGGTGGAGTCTGGGGGAGGCGGGGTCCAGCCTGGGAGGTCCCTGAGACTCTCCTGTGCAGCCTCTGGATTCACCTTAAGTAGTTATGGAATGCACTGGGTCCGCCAGGCTCCAGGCAAGGGGCTGGAGTGGGTGGCAAGTATCTCATTTGATGGGAGAGATTATTACCACTCACCTCACGTGTGGGGCCGCCTCACCATCTCCAGAGACAATTCCAAGAACACGCTGTATCTGCAAATGAACAGCCTGCGAGCTGAGGACACGGCTCTCTATTACTGT
>22;235_119,388_119;0.5118488987
CAGGTGCAGCTGGTGGAGTCTGGGGGAGGCGTGGTCCAGCCTGGGAGGTCCCTGAGACTCTCCTGTGCAGCCTCTGGATTCACCTTTAGTAGCTATGGCATGCACTGGGTCCGCCAGGCTCCAGGCAAGGGGCTGGAGTGGGTGGCAAGTATCTCATTTGATGGGAGAGATTATTACCACTCACCTCACGTGTGGGGCCGCCTCACCATCTCCAGAGACAATTCCAAGAACACGCTGTATCTGCAAATGAACAGCCTGCGAGCTGAGGACACGGCTCTCTATTACTGT
>23;624_176;0.8269753315
GAGGTGCAGCTGGTGCAGTCTGGGGGAGGCGTGGTCCAGCCTGGGAGGTCCCTGAGACTCTCCTGTGCAGCCCCGTATTTCGAGTTTGGTAGATATGGCTTCCACTGGGTCCGCCAGGCTCCAGGCAAGGGTCTGGAGTGGGTGGCAAGTATATCATTTGCTGGAAGAGGTTATTACCACTCACCATCCGTGTGGGGCCGCTTCACCATCTCCAGAGACAATTCCAAGAACACACTATATTTGCAAATGAACAGCCTGCGAATTGAAGACACGGCTCTCTATTTCTGT
>23;423_119;0.5980639545
CAGGTGCAGCTGGTGCAGTCTGGGGGAGGCGTGGTCCAGCCTGGGAGGTCCCTGAGAATCTCCTGTGCAGCCCCGTACTTTACGTTTGGTAGATATGGCTTCCACTGGGTCCGCCAGGCTCCAGGCAAGGGGCTGGAGTGGGTGGCAAGTATCTCATTTGATGGGAGAGATTATTACCACTCACCTCACGTGTGGGGCCGCCTCACCATCTCCAGAGACAATTCCAAGAACACGCTGTATCTGCAAATGAACAGCCTGCGAGCTGAGGACACGGCTCTCTATTACTGT
>22;423_119,624_176;0.5719132422
CAGGTGCAGCTGGTGCAGTCTGGGGGAGGCGTGGTCCAGCCTGGGAGGTCCCTGAGACTCTCCTGTGCAGCCCCGTACTTCACGTTTGGTAGATATGGCTTCCACTGGGTCCGCCAGGCTCCAGGCAAGGGGCTGGAGTGGGTGGCAAGTATCTCATTTGATGGGAGAGATTATTACCACTCACCTCACGTGTGGGGCCGCCTCACCATCTCCAGAGACAATTCCAAGAACACGCTGTATCTGCAAATGAACAGCCTGCGAGCTGAGGACACGGCTCTCTATTACTGT
>21;235_119,388_119,423_119,624_176;0.4611694348
CAGGTGCAGCTGGTGGAGTCTGGGGGAGGCGTGGTCCAGCCTGGGAGGTCCCTGAGACTCTCCTGTGCAGCCTCTCAATTCACGTTTAGTAGATATGGCATGCACTGGGTCCGCCAGGCTCCAGGCAAGGGGCTGGAGTGGGTGGCAAGTATCTCATTTGATGGGAGAGATTATTACCACTCACCTCACGTGTGGGGCCGCCTCACCATCTCCAGAGACAATTCCAAGAACACGCTGTATCTGCAAATGAACAGCCTGCGAGCTGAGGACACGGCTCTCTATTACTGT
>22;265_119;0.5388128996
CAGGCGCAGCTGGTGGAGTCTGGGGGAGGCGTGGTCCAGCCTGGGAGGTCCCTGAGAATCTCCTGTGCAGTCTCTCAATTCACGTTTAGTAGATATGGCATGCACTGGGTCCGCCAGGCTCCAGGCAAGGGGCTGGAGTGGGTGGCAAGTATATCATTTGATGGGAGGGATAAATACCATTCACCTTTGGTGTGGGGCCGCCTCACCATCTCCAGAGACAATTCCAAGAACACGCTGTTTTTGGAAATGAACAGCCTGCGAGCTGAGGACACGGCTGTCTACTACTGT
>25;371_119;0.6300471012
CAGGTGCAGCTGGTGGAGTCTGGGGGAGGCGTGGTCCAGCCTGGGAGGTCCCTGAGACTCTCCTGTGCAGCCTCTGAATTCACCTTCAGTAACTATGCTATGCACTGGGTCCGCCAGGCTCCAGGCAAGGGACTGGAGTGGGTGGCAAGTATATCATTTGATGGAAGGGATAAATACCATTCATCTTTGGTGTGGGGCCGTCTCACCATCTCCAGAGACAATTCCAAGAGCACGCTGTTTTTGCAAATGAACAGCCTGCGACCTGAGGACACGGCTCTCTATTACTGT
>26;488_119;0.8066954409
CAGGTACACTTGGTGGAGTCTGGGGGAGGCGCGGTCCCGTCTGGGAGGTCACTCAGACTCTCCTGTGTAGCCTCTGGATTCACCTTCGGTGTCTATGATATCCACTGGGTCCGCCAGGCTCCAGGCAAGGGACTGGAGTGGGTGGCAAGTATATCATATGATGGAAGGGATAAATACCATTCATCTTTGGTGTGGGGCCGTCTCACCATCTCCAGAGACAATTCCAAGAGCACGCTGTTTTTGCAAATGAACAGCCTGCGAGCTGAGGACACGGCTCTCTATTACTGT
>27;227_119;0.7723124459
CAGGTACAGCTGGTGGAGTCTGGGGGAGGCTTGGTCCAGCCTGGGACGTCCCTGAGACTCTCCTGTGCAGCCTCTGCATTCACCTTCAAGAATTATGGCATGCATTGGGTCCGCCAGGCCCCAGGCAAGGGGCTGGACTGGGTGGCAAGTATATCATATGATGGAAGGGATAAATACCATTCATCTTTGGTGTGGGGCCGTCTCACCATCTCCAGAGACAATTCCAAGAGCACGCTGTTTTTGCAAATGAACAGCCTGCGAGCTGAGGACACGGCTCTCTATTACTGT
>28;146_119;1.0138808159
GAGGTGCAGCTGGTGGAATCTGGGGGAGACTTGGTAAAGCCTGGGAGGTCCCTTAGACTCTCCTGTGAAGGCTCTGGATTCATTTTCAGTAACACCTGGATGAGTTGGGTCCGCCAGGCTCCAGGGAAGGGGCTGGAGTGGGTGGCAAGTATATCATTTGATGGGAGGGATAAATACCATTCACCTTTGGTGTGGGGCCGCCTCACCATCTCCAGAGACAATTCCAAGAACACGCTGTTTTTGGAAATGAACAGCCTGCGAGCTGAGGACACGGCTGTCTACTACTGT
>28;15_119;0.8428610105
GAGGTGCAACTGGTGGAGTCTGGGGGAGGCTTGGTCCAGCCTGGGGGGTCCCTGAGACTCTCCTGTGTTGTCTCTGGATTCACCTTTAGTAACTTTTGGATGAGCTGGGTCCGCCAGGCTCCAGGGAAAGGCCTGGAGTGGGTGGCAAGTATATCATATGATGGAAGGGATAAATACCATTCATCTTTGGTGTGGGGCCGTCTCACCATCTCCAGAGACAATTCCAAGAGCACGCTGTTTTTGCAAATGAACAGCCTGCGAGCTGAGGACACGGCTCTCTATTACTGT
>27;146_119,15_119;0.7491929375
GAGGTGCAGCTGGTGGAGTCTGGGGGAGGCTTGGTCCAGCCTGGGAGGTCCCTGAGACTCTCCTGTGTAGCCTCTGGATTCACCTTCAGTAACTATTGGATGAGCTGGGTCCGCCAGGCTCCAGGGAAGGGGCTGGAGTGGGTGGCAAGTATATCATATGATGGAAGGGATAAATACCATTCATCTTTGGTGTGGGGCCGTCTCACCATCTCCAGAGACAATTCCAAGAGCACGCTGTTTTTGCAAATGAACAGCCTGCGAGCTGAGGACACGGCTCTCTATTACTGT
>26;146_119,15_119,227_119;0.6543213579
CAGGTGCAGCTGGTGGAGTCTGGGGGAGGCTTGGTCCAGCCTGGGAGGTCCCTGAGACTCTCCTGTGCAGCCTCTGGATTCACCTTCAGTAACTATGGTATGCACTGGGTCCGCCAGGCTCCAGGCAAGGGGCTGGAGTGGGTGGCAAGTATATCATATGATGGAAGGGATAAATACCATTCATCTTTGGTGTGGGGCCGTCTCACCATCTCCAGAGACAATTCCAAGAGCACGCTGTTTTTGCAAATGAACAGCCTGCGAGCTGAGGACACGGCTCTCTATTACTGT
>25;146_119,15_119,227_119,488_119;0.6290094222
CAGGTGCAGCTGGTGGAGTCTGGGGGAGGCGTGGTCCAGCCTGGGAGGTCCCTGAGACTCTCCTGTGCAGCCTCTGGATTCACCTTCAGTAACTATGGTATGCACTGGGTCCGCCAGGCTCCAGGCAAGGGACTGGAGTGGGTGGCAAGTATATCATATGATGGAAGGGATAAATACCATTCATCTTTGGTGTGGGGCCGTCTCACCATCTCCAGAGACAATTCCAAGAGCACGCTGTTTTTGCAAATGAACAGCCTGCGAGCTGAGGACACGGCTCTCTATTACTGT
>24;146_119,15_119,227_119,371_119,488_119;0.602744458
CAGGTGCAGCTGGTGGAGTCTGGGGGAGGCGTGGTCCAGCCTGGGAGGTCCCTGAGACTCTCCTGTGCAGCCTCTGAATTCACCTTCAGTAACTATGGTATGCACTGGGTCCGCCAGGCTCCAGGCAAGGGACTGGAGTGGGTGGCAAGTATATCATTTGATGGAAGGGATAAATACCATTCATCTTTGGTGTGGGGCCGTCTCACCATCTCCAGAGACAATTCCAAGAGCACGCTGTTTTTGCAAATGAACAGCCTGCGAGCTGAGGACACGGCTCTCTATTACTGT
>26;200_119;0.5939538442
CAGGTGCAGTTGGTGGAGTCCGGGGGAGGCGTGGTCCAGCCTGGGGAGTCCCTGAGAATCTCCTGTGCAGCCTCTCAATTCACGTTTAGTAGATATGGCATGCACTGGGTCCGTCAGGCTCCAGGCAAGGGACTGGAGTGGGTGGCAAGTATATCATTTGATGGAAGGGATAAATACCATTCATCTTTGGTGTGGGGCCGTCTCACCATCTCCAGAGACAATTCCAAGAGCACGCTGTTTTTGCAAATGAACAGTCTGCGAGCTGAGGACACGGCTCTCTATTACTGT
>26;405_119;0.6685899957
CAGGTGCAGTTGGTGGAGTCCGGGGGAGGCGTGGTCCAGCCTGGGAGTCCCCTGAGAATCTCCTGTGCAGTCTCTCAATTCACGTTTAGTAGATATGGCATGCACTGGGTCCGTCAGGCTCCAGGCAAGGGACTGGAGTGGGTGGCAAGTATATCATTTGATGGAAGGGATAAATACCATTCATCTTTGGTGTGGGGCCGTCTCACCATCTCCAGAGACAATTCCAAGAGCACACTGTTTTTGCAAATGAACAGTCTGCGAGCTGAGGACACGGCTCTCTATTACTGT
>25;200_119,405_119;0.5939522735
CAGGTGCAGTTGGTGGAGTCCGGGGGAGGCGTGGTCCAGCCTGGGGAGTCCCTGAGAATCTCCTGTGCAGCCTCTCAATTCACGTTTAGTAGATATGGCATGCACTGGGTCCGTCAGGCTCCAGGCAAGGGACTGGAGTGGGTGGCAAGTATATCATTTGATGGAAGGGATAAATACCATTCATCTTTGGTGTGGGGCCGTCTCACCATCTCCAGAGACAATTCCAAGAGCACGCTGTTTTTGCAAATGAACAGTCTGCGAGCTGAGGACACGGCTCTCTATTACTGT
>25;392_119;0.6005167279
CAGGTGCAACTGGTGGAGTCCGGGGGAGGCGTGGTCCAGCCTGGGGAGTCCCTGAGAATCTCCTGTGCAGCCTCTCAATTCACGTTCAGTAGATATGGCATGCACTGGGTCCGTCAGGCTCCAGGCAAGGGACTGGAGTGGGTGGCAAGTATATCATTTGATGGAAGGGATAAATACCATTCATCTTTGGTGTGGGGCCGTCTCACCATCTCCAGAGACAATTCCAAGAGCACGCTGTTTTTGCAAATGAACAGCCTGCGACCTGAGGACACGGCTCTCTATTACTGT
>24;200_119,392_119,405_119;0.5665204599
CAGGTGCAGCTGGTGGAGTCCGGGGGAGGCGTGGTCCAGCCTGGGGAGTCCCTGAGAATCTCCTGTGCAGCCTCTCAATTCACGTTTAGTAGATATGGCATGCACTGGGTCCGTCAGGCTCCAGGCAAGGGACTGGAGTGGGTGGCAAGTATATCATTTGATGGAAGGGATAAATACCATTCATCTTTGGTGTGGGGCCGTCTCACCATCTCCAGAGACAATTCCAAGAGCACGCTGTTTTTGCAAATGAACAGCCTGCGAGCTGAGGACACGGCTCTCTATTACTGT
>23;146_119,15_119,200_119,227_119,371_119,392_119,405_119,488_119;0.5190521343
CAGGTGCAGCTGGTGGAGTCTGGGGGAGGCGTGGTCCAGCCTGGGAGGTCCCTGAGAATCTCCTGTGCAGCCTCTCAATTCACGTTTAGTAGATATGGCATGCACTGGGTCCGCCAGGCTCCAGGCAAGGGACTGGAGTGGGTGGCAAGTATATCATTTGATGGAAGGGATAAATACCATTCATCTTTGGTGTGGGGCCGTCTCACCATCTCCAGAGACAATTCCAAGAGCACGCTGTTTTTGCAAATGAACAGCCTGCGAGCTGAGGACACGGCTCTCTATTACTGT
>23;527_119;0.5637190235
CAGGTGCAGCTGGTGGAGTCTGGGGGAGGCGTGGTCCAGCCTGGGGAGTCCCTGAGAATCTCCTGTGTAGCCTCTCAGTTCACGTTTGGTAGATATGGCATGCACTGGGTCCGCCAGGCTCCAGGCAAGGGGCTGGAGTGGGTGGCAAGTATATCATTTGATGGAAGGGATAAATACCATTCACCTTTGGTGTGGGGCCGCCTCACCATCTCCAGAGACAATTCCAAGAATACGCTGTTTTTGCAAATGAATAGCCTGCGAACTGAGGACACGGCTCTCTATTACTGT
>22;146_119,15_119,200_119,227_119,371_119,392_119,405_119,488_119,527_119;0.467534189
CAGGTGCAGCTGGTGGAGTCTGGGGGAGGCGTGGTCCAGCCTGGGAGGTCCCTGAGAATCTCCTGTGCAGCCTCTCAATTCACGTTTAGTAGATATGGCATGCACTGGGTCCGCCAGGCTCCAGGCAAGGGGCTGGAGTGGGTGGCAAGTATATCATTTGATGGAAGGGATAAATACCATTCACCTTTGGTGTGGGGCCGCCTCACCATCTCCAGAGACAATTCCAAGAACACGCTGTTTTTGCAAATGAACAGCCTGCGAGCTGAGGACACGGCTCTCTATTACTGT
>21;146_119,15_119,200_119,227_119,265_119,371_119,392_119,405_119,488_119,527_119;0.4654267865
CAGGTGCAGCTGGTGGAGTCTGGGGGAGGCGTGGTCCAGCCTGGGAGGTCCCTGAGAATCTCCTGTGCAGCCTCTCAATTCACGTTTAGTAGATATGGCATGCACTGGGTCCGCCAGGCTCCAGGCAAGGGGCTGGAGTGGGTGGCAAGTATATCATTTGATGGAAGGGATAAATACCATTCACCTTTGGTGTGGGGCCGCCTCACCATCTCCAGAGACAATTCCAAGAACACGCTGTTTTTGCAAATGAACAGCCTGCGAGCTGAGGACACGGCTCTCTATTACTGT
>20;146_119,15_119,200_119,227_119,235_119,265_119,371_119,388_119,392_119,405_119,423_119,488_119,527_119,624_176;0.3849786747
CAGGTGCAGCTGGTGGAGTCTGGGGGAGGCGTGGTCCAGCCTGGGAGGTCCCTGAGACTCTCCTGTGCAGCCTCTCAATTCACGTTTAGTAGATATGGCATGCACTGGGTCCGCCAGGCTCCAGGCAAGGGGCTGGAGTGGGTGGCAAGTATATCATTTGATGGAAGAGATAAATACCACTCACCTTTCGTGTGGGGCCGCCTCACCATCTCCAGAGACAATTCCAAGAACACGCTGTATCTGCAAATGAACAGCCTGCGAGCTGAGGACACGGCTCTCTATTACTGT
>19;146_119,15_119,200_119,227_119,235_119,265_119,371_119,388_119,392_119,405_119,423_119,488_119,502_119,527_119,603_119,624_176;0.3274719506
CAGGTGCAGCTGGTGGAGTCTGGGGGAGGCGTGGTCCAGCCTGGGAGGTCCCTGAGACTCTCCTGTGCAGCCTCTCAATTCACCTTTAGTAGATATGGCATGCACTGGGTCCGCCAGGCTCCAGGCAAGGGGCTGGAGTGGGTGGCAAGTATATCATATGATGGAAGAGATAAATACCACGCAGATTTCGTGTGGGGCCGCCTCACCATCTCCAGAGACAATTCCAAGAACACGCTGTATCTGCAAATGAACAGCCTGCGAGCTGAGGACACGGCTCTCTATTACTGT
>23;318_119;0.4388543742
CAGGTGCGGCTGGTGGAGTCTGGGGGAGGCGTGGTCCAGCCTGGGAGGTCCCTGAGAATCTCCTGTGCAGCCTCTCAATTCATGTTTAGTAGATACGGCATGCACTGGGTCCGCCAGGCTCCAGGCAAGGGGCTGGAGTGGGTGGCAAGTATATCATATGATGGAACGGATAAATACCACGCAGATCTCGTGTGGGGCCGCTTCACCATTTCCAGAGACAATTCCAAGAACACGCTGTATCTGCAAATGAACAGCCTGCGAGCTGAGGACACGGCTCTCTATTACTGT
>23;19_119;0.4248990679
CAGGTGCGGCTGGTGGAGTCTGGGGGAGGCGTGGTCCAGCCTGGGAGGTCCCTGAGAATCTCCTGTGCAGCCTCTCAATTCATGTTTAATAAATATGGCATGCACTGGGTCCGCCAGGCTCCAGGCAAGGGGCTGGAGTGGGTGGCAAGTATATCATATGATGGAAGCGATAAATACCACGCAGATCTCGTGTGGGGCCGCTTCACCATTTCCAGAGACAATTCCAAGAACACACTGTATCTGCAAATGAACAGCCTGCGAGCTGAGGATACGGCTCTCTATTACTGT
>22;19_119,318_119;0.3900211411
CAGGTGCGGCTGGTGGAGTCTGGGGGAGGCGTGGTCCAGCCTGGGAGGTCCCTGAGAATCTCCTGTGCAGCCTCTCAATTCATGTTTAGTAGATATGGCATGCACTGGGTCCGCCAGGCTCCAGGCAAGGGGCTGGAGTGGGTGGCAAGTATATCATATGATGGAAGCGATAAATACCACGCAGATCTCGTGTGGGGCCGCTTCACCATTTCCAGAGACAATTCCAAGAACACACTGTATCTGCAAATGAACAGCCTGCGAGCTGAGGACACGGCTCTCTATTACTGT
>26;668_119;0.6584970698
CAGATGCAGTTGGTGGAGTCTGGGGGAGGCGTGGTCCAGCCGGGGGGGTCCCTGAGACTCCTCTGTTCAGCGTCTGGATTCACCTTCAGTACCTATGGCATGCACTGGGTCCGCCAGGCTCCAGGCAAGGGCCTGGAGTGGGTGGCAAGTATATCATATGATGGAAGCGATAAATATCACGCAGGTCTCGTGTGGGGCCGCTTCATCATTTCCAGAGACAATTCCAAGAACACATTGTATCTGCAAATGAACAGCCTGCGAGCTGAGGACACGGCTCTTTATTATTGT
>26;28_119;0.5307784153
CAGGTGCAGTTGGTGGAGTCTGGGGGAGGCGTGGTCCAGCCTGGGAAGTCCCTGAGAATCTCCTGTGCAGCCTCTCGATTCACATTTGGTAGATTTGGCATGCACTGGGTCCGCCAGGCTCCAGGCAAGGGCCTGGAGTGGGTGGCAAGTATATCATATGATGGAAGCGATAAATATCACGCAGGTCTCGTGTGGGGCCGCTTCATCATTTCCAGAGACAATTCCAAGAACACATTGTATCTGCAAATGAACAGCCTGCGAGCTGAGGACACGGCTCTTTATTATTGT
>25;28_119,668_119;0.4942452637
CAGGTGCAGTTGGTGGAGTCTGGGGGAGGCGTGGTCCAGCCTGGGAGGTCCCTGAGAATCTCCTGTGCAGCCTCTCGATTCACATTTAGTAGATATGGCATGCACTGGGTCCGCCAGGCTCCAGGCAAGGGCCTGGAGTGGGTGGCAAGTATATCATATGATGGAAGCGATAAATATCACGCAGGTCTCGTGTGGGGCCGCTTCATCATTTCCAGAGACAATTCCAAGAACACATTGTATCTGCAAATGAACAGCCTGCGAGCTGAGGACACGGCTCTTTATTATTGT
>25;214_119;0.4340191842
CAGGTGCAGCTGGTGGAGTCTGGGGGAGGCGTGGTCCAGCCTGGGAGGTCCCTGAGAATCTCCTGTGCAGCCTCTCAATTCACATTTAATAGATATGGCATGCACTGGGTCCGCCAGGCTCCAGGCAAGGGGCTGGAGTGGGTGGCAAGTATATCATATGATGGAAGCGATAAATACCACGCAGGTCTCGTGTGGGGCCGCTTCATCATTTCCAGAGACAATTCCAAGAACACACTGTATCTGCAAATGAACAGCCTGCGAGCTGAGGACACGGCACTTTATTATTGT
>24;214_119,28_119,668_119;0.4219280741
CAGGTGCAGCTGGTGGAGTCTGGGGGAGGCGTGGTCCAGCCTGGGAGGTCCCTGAGAATCTCCTGTGCAGCCTCTCAATTCACATTTAATAGATATGGCATGCACTGGGTCCGCCAGGCTCCAGGCAAGGGGCTGGAGTGGGTGGCAAGTATATCATATGATGGAAGCGATAAATACCACGCAGGTCTCGTGTGGGGCCGCTTCATCATTTCCAGAGACAATTCCAAGAACACACTGTATCTGCAAATGAACAGCCTGCGAGCTGAGGACACGGCTCTTTATTATTGT
>24;13_119;0.3985409907
CAGGTGCAGCTGGTGGAGTCTGGGGGAGGCGTGGTCCAGCCTGGGAGGTCCCTGAGAATCTCCTGTGCAGCCTCTCAATTCACATTTAATAGATATGGCATGCACTGGGTCCGCCAGGCTCCAGGCAAGGGGCTGGAGTGGGTGGCAAGTATATCATATGATGGAAGCGATAAATACCACGCAGGTCTCGTGTGGGGCCGCTTCATCATTTCCAGAGACAATTCCAAGAACACACTGTATCTGCAAATGAACAGCCTGCGAGCTGAGGACACGGCTCTCTATTACTGT
>23;13_119,214_119,28_119,668_119;0.3985401434
CAGGTGCAGCTGGTGGAGTCTGGGGGAGGCGTGGTCCAGCCTGGGAGGTCCCTGAGAATCTCCTGTGCAGCCTCTCAATTCACATTTAATAGATATGGCATGCACTGGGTCCGCCAGGCTCCAGGCAAGGGGCTGGAGTGGGTGGCAAGTATATCATATGATGGAAGCGATAAATACCACGCAGGTCTCGTGTGGGGCCGCTTCATCATTTCCAGAGACAATTCCAAGAACACACTGTATCTGCAAATGAACAGCCTGCGAGCTGAGGACACGGCTCTCTATTACTGT
>23;508_119;0.4832897442
CAGGTGCAACTGGTGGAATCTGGGGGAGGCGTGGTCCAGCCTGGGAGGTCCCTGAGAATCTCCTGTGCAGCCTCTCAATTCACATTTAGCAGATACGGCATGCACTGGGTCCGCCAGGCTCCAGGCAAGGGGCTGGAGTGGGTGGCAAGTATTTCATATGATGGAACCGATAAATACCACGCACGTCTCGTGTGGGGCCGCTTCACCATATCCAGAGACAATTCCAAGAACACACTGTATCTGCAAATGAACAGCCTGCGCGCTGAGGACACGGCTCTCTATTACTGT
>22;13_119,214_119,28_119,508_119,668_119;0.3753954478
CAGGTGCAGCTGGTGGAGTCTGGGGGAGGCGTGGTCCAGCCTGGGAGGTCCCTGAGAATCTCCTGTGCAGCCTCTCAATTCACATTTAGTAGATATGGCATGCACTGGGTCCGCCAGGCTCCAGGCAAGGGGCTGGAGTGGGTGGCAAGTATATCATATGATGGAAGCGATAAATACCACGCAGGTCTCGTGTGGGGCCGCTTCACCATTTCCAGAGACAATTCCAAGAACACACTGTATCTGCAAATGAACAGCCTGCGAGCTGAGGACACGGCTCTCTATTACTGT
>21;13_119,19_119,214_119,28_119,318_119,508_119,668_119;0.3579747937
CAGGTGCAGCTGGTGGAGTCTGGGGGAGGCGTGGTCCAGCCTGGGAGGTCCCTGAGAATCTCCTGTGCAGCCTCTCAATTCACATTTAGTAGATATGGCATGCACTGGGTCCGCCAGGCTCCAGGCAAGGGGCTGGAGTGGGTGGCAAGTATATCATATGATGGAAGCGATAAATACCACGCAGATCTCGTGTGGGGCCGCTTCACCATTTCCAGAGACAATTCCAAGAACACACTGTATCTGCAAATGAACAGCCTGCGAGCTGAGGACACGGCTCTCTATTACTGT
>22;80_119;0.509842476
CAGATGCAGTTGGTGGAGTCTGGGGGAGGCGTGGTCCAGCCTGGGAGGTCCCTGACACTGTCCTGTGCAGCCTCTCAATTCAATTTTGCGAATTATGGCATGCACTGGGTCCGCCAGGCTCCAGGCAAGGGACTGGAGTGGGTGGCAAGTATATCATATGATGGAAGCGATAAATACCACGCAGATCGCGTGTGGGGCCGCTTCACCATTTCCAGAGACAATTCCAAGAACACACTGTATCTGCAAATGAACAGCCTGCGAGCTGAGGATACGGCTCTCTATTACTGT
>24;290_119;0.5570874659
CTGGTACAATTGGTGGAGTCTGGGGGAGGCGTGGTCCAGCCTGGGAGGTCCCTGAGACTCTCCTGCACAGCTTCTGGATTCACCTTCAGCAGTTTTGCCATGCACCGGGTCCGCCAGACTCCAGGCAAGGGGCTGGAGTGGGTGGCAAGTATATCATATGATGGAAGCGATAAATACCACGCAGATCGCGTGTGGGGCCGCTTCACCATTTCCAGAGACAATTCCAAGAACACACTGTATCTGCAAATGAACAGCCTGCGAGCTGAGGATACGGCTCTCTATTACTGT
>24;37_119;0.4863800292
CAGGTGCAGCTGGTGGAGTCTGGGGGAGGCGTGGTCCAGCCTGGGAGGTCCCTGAGACTCTCCTGTGCAACCGCTGGATTCACCTTCAGTAGTTATGCTATGCACTGGGTCCGCCAGGCTCCAGGCAAGGGGCTGGAATGGGTGGCAAGTATATCATATGATGGAAGCGATAAATACCACGCAGATCTCGTGTGGGGCCGCTTCACCATTTCCAGAGACAATTCCAAGAACACACTGTATCTGCAAATGAACAGCCTGCGAGCTGAGGATACGGCTCTCTATTACTGT
>23;290_119,37_119;0.4253996065
CAGGTGCAGCTGGTGGAGTCTGGGGGAGGCGTGGTCCAGCCTGGGAGGTCCCTGAGACTCTCCTGTGCAGCCTCTGGATTCACCTTCAGTAGTTATGCCATGCACTGGGTCCGCCAGGCTCCAGGCAAGGGGCTGGAGTGGGTGGCAAGTATATCATATGATGGAAGCGATAAATACCACGCAGATCGCGTGTGGGGCCGCTTCACCATTTCCAGAGACAATTCCAAGAACACACTGTATCTGCAAATGAACAGCCTGCGAGCTGAGGATACGGCTCTCTATTACTGT
>25;364_119;0.5810349935
GAGGTGCAGCTGGTGGAGTCTGGGGGAGGCTTGGTCCAGCCTGGGGGGTCCCTGAGACTCTCCTGTGTAGTCTCTGGAGTCACCGTCAGTAGCAACTACATGAGCTGGGTCCGCCAGGCTCCAGGGAAGGGGCTGGAGTGGGTGGCAAGTATATCATATGATGGAAGCGATAAATACCACGCAGATCGCGTGTGGGGCCGCTTCACCATTTCCAGAGACAATTCCAAGAACACACTGTATCTGCAAATGAACAGCCTGCGAGCTGAGGATACGGCTCTCTATTACTGT
>25;69_119;0.5393579625
GAGGTGCAGCTGTTGGAGTCTGGGGGAGGCTTGGTACAGCCTGGGGGGTCCCTGAGATTGTCCTGTGCAGCCTCTGGATTCACCTTCAGTGGCTATAGCCTGAACTGGGTCCGCCAGGCTCCAGGCAAGGGGCTGGAGTGGGTGGCAAGTATATCATATGATGGAAGCGATAAATACCACGCAGATCGCGTGTGGGGCCGCTTCACCATTTCCAGAGACAATTCCAAGAACACACTGTATCTGCAAATGAACAGCCTGCGAGCTGAGGATACGGCTCTCTATTACTGT
>24;364_119,69_119;0.4656672367
GAGGTGCAGCTGGTGGAGTCTGGGGGAGGCTTGGTCCAGCCTGGGGGGTCCCTGAGACTCTCCTGTGCAGCCTCTGGATTCACCTTCAGTAGCTATAGCATGAACTGGGTCCGCCAGGCTCCAGGCAAGGGGCTGGAGTGGGTGGCAAGTATATCATATGATGGAAGCGATAAATACCACGCAGATCGCGTGTGGGGCCGCTTCACCATTTCCAGAGACAATTCCAAGAACACACTGTATCTGCAAATGAACAGCCTGCGAGCTGAGGATACGGCTCTCTATTACTGT
>24;111_119;0.4934859205
CAGGTGCAGCTGGTGGAGTCTGGGGGAGGCGTGGTCCAGCCTGGGAGGTCCCTGACACTCTCCTGTGAAGTCTCTGGATTCACCTTCAAAACCTATGGCATGCACTGGGTCCGCCAGGCTCCAGGCAAGGGCCTGGAGTGGGTGGCAAGTATATCATATGATGGAAGCGATAAATACCACGCAGATCGCGTGTGGGGCCGCTTCACCATTTCCAGAGACAATTCCAAGAACACACTGTATCTGCAAATGAACAGCCTGCGAGCTGAGGATACGGCTCTCTATTACTGT
>23;111_119,364_119,69_119;0.4083378977
CAGGTGCAGCTGGTGGAGTCTGGGGGAGGCGTGGTCCAGCCTGGGAGGTCCCTGAGACTCTCCTGTGCAGCCTCTGGATTCACCTTCAGTAGCTATGGCATGCACTGGGTCCGCCAGGCTCCAGGCAAGGGGCTGGAGTGGGTGGCAAGTATATCATATGATGGAAGCGATAAATACCACGCAGATCGCGTGTGGGGCCGCTTCACCATTTCCAGAGACAATTCCAAGAACACACTGTATCTGCAAATGAACAGCCTGCGAGCTGAGGATACGGCTCTCTATTACTGT
>22;111_119,290_119,364_119,37_119,69_119;0.4065861826
CAGGTGCAGCTGGTGGAGTCTGGGGGAGGCGTGGTCCAGCCTGGGAGGTCCCTGAGACTCTCCTGTGCAGCCTCTGGATTCACCTTCAGTAGCTATGGCATGCACTGGGTCCGCCAGGCTCCAGGCAAGGGGCTGGAGTGGGTGGCAAGTATATCATATGATGGAAGCGATAAATACCACGCAGATCGCGTGTGGGGCCGCTTCACCATTTCCAGAGACAATTCCAAGAACACACTGTATCTGCAAATGAACAGCCTGCGAGCTGAGGATACGGCTCTCTATTACTGT
>21;111_119,290_119,364_119,37_119,69_119,80_119;0.3700049044
CAGGTGCAGCTGGTGGAGTCTGGGGGAGGCGTGGTCCAGCCTGGGAGGTCCCTGAGACTCTCCTGTGCAGCCTCTCAATTCACCTTTAGTAGCTATGGCATGCACTGGGTCCGCCAGGCTCCAGGCAAGGGGCTGGAGTGGGTGGCAAGTATATCATATGATGGAAGCGATAAATACCACGCAGATCGCGTGTGGGGCCGCTTCACCATTTCCAGAGACAATTCCAAGAACACACTGTATCTGCAAATGAACAGCCTGCGAGCTGAGGATACGGCTCTCTATTACTGT
>20;111_119,13_119,19_119,214_119,28_119,290_119,318_119,364_119,37_119,508_119,668_119,69_119,80_119;0.3349149485
CAGGTGCAGCTGGTGGAGTCTGGGGGAGGCGTGGTCCAGCCTGGGAGGTCCCTGAGACTCTCCTGTGCAGCCTCTCAATTCACCTTTAGTAGATATGGCATGCACTGGGTCCGCCAGGCTCCAGGCAAGGGGCTGGAGTGGGTGGCAAGTATATCATATGATGGAAGCGATAAATACCACGCAGATCTCGTGTGGGGCCGCTTCACCATTTCCAGAGACAATTCCAAGAACACACTGTATCTGCAAATGAACAGCCTGCGAGCTGAGGACACGGCTCTCTATTACTGT
>22;189_119;0.5483016167
CAGGTGCAGCTGGTGGAGTCTGGGGGAGGCGTGGTCCAGCCTGGGACGTCCCTGAGAATCTCCTGTGCAGCCTCTCAATTCACATTTAGTAGATATGGCATGCACTGGGTCCGCCAGGCTCCAGGCAAGGGGCTGGAGTGGGTGGCTAGTATTTCATATGATGGAAGAGATTACTACCACGCAGGTCGCGTGTGGGGCCGCTTCACCATCTCCAGAGACAATTCCAAGAACACACTATATCTACAAATGAACAGCCTGCGACCGGAAGACACGGCTCTCTATTTCTGT
>25;473_119;0.7235820477
CAGGTGCAGCTGGTGGAGTCTGGGGGAGGCGTGGTCCAGCCTGGGAGGTCCCTGAGACTCTCCTGTACAGCGTCTGGATTCGGCTTCAGTAACTATGCCATGCACTGGGTCCGCCTGGCTCCAGGCAAGGGACTGGAGTGGGTGGCAAGTATATCATATGATGGAAGAGACTACCACCACGCAGGTGCCGTGTGGGGCCGCTTCATTATCTCCAGAGACAACTCCAAGAATTCGTTGCATCTGCAAATGAACAGCCTGCGACCGGAGGACACGGCTCTCTATTTCTGT
>25;272_119;0.7157845248
GAGGTGCAATTGTTGGAGTCTGGGGGAGGCTTGGTTCAGCCTGGGGGGTCCCTGAGACTCTCCTGTGCAGCGTCTGGATTCACCTTCAGTAGCTATGGCATGCACTGGGTCCGCCAGGCTGCAGGCAAGGGGCTGGAGTGGGTGGCAAGTATATCATATGATGGAAGAGACTACCACCACGCAGGTGCCGTGTGGGGCCGCTTCATTATCTCCAGAGACAACTCCAAGAATTCGTTGCATCTGCAAATGAACAGCCTGCGACCGGAGGACACGGCTCTCTATTTCTGT
>24;272_119,473_119;0.6248520484
CAGGTGCAGTTGGTGGAGTCTGGGGGAGGCGTGGTCCAGCCTGGGAGGTCCCTGAGACTCTCCTGTGCAGCGTCTGGATTCACCTTCAGTAGCTATGGCATGCACTGGGTCCGCCAGGCTCCAGGCAAGGGGCTGGAGTGGGTGGCAAGTATATCATATGATGGAAGAGACTACCACCACGCAGGTGCCGTGTGGGGCCGCTTCATTATCTCCAGAGACAACTCCAAGAATTCGTTGCATCTGCAAATGAACAGCCTGCGACCGGAGGACACGGCTCTCTATTTCTGT
>25;382_119;0.6002629086
CAGGTGCAGTTGGTGGAGTCTGGGGGAGGCGTGGTCCAGCCTGGGAGGTCCCTGAGAATCTCCTGTGCAGCCTCTCAATTCACGTTTAGTAGATATGGCATGCACTGGGTCCGCCAGGCCCCAGGCAAGGGGCTGGAGTGGGTGGCAAGTATATCATATGATGGAAGAGACTACCACCACGCAGGTGCCGTGTGGGGCCGCTTCATTATCTCCAGAGACAACTCCAAGAATTCGTTGCATCTGCAAATGAACAGCCTGCGACCGGAGGACACGGCTCTCTATTTCTGT
>25;645_119;0.6128559952
CAGGTGCAGTTGGTGGAGTCTGGGGGAGGCGTGGTCCAGCCTGGGAGGTCCCTGAGAATCTCCTGTGCATCCTCTCAATTCACGTTTAGTAGATATGGCATGCACTGGGTCCGCCAGGCCCCAGGCAAGGGGCTGGAGTGGGTGGCAAGTATATCATATGATGGAAGAGACTACCACCACGCAGGTGCCGTGTGGGGCCGCTTCATTATCTCCAGAGACAACTCCAAGAATTCGTTGCATCTGCAAATGAACAGCCTGCGACCGGAGGACACGGCTCTCTATTTCTGT
>24;382_119,645_119;0.6002620613
CAGGTGCAGTTGGTGGAGTCTGGGGGAGGCGTGGTCCAGCCTGGGAGGTCCCTGAGAATCTCCTGTGCAGCCTCTCAATTCACGTTTAGTAGATATGGCATGCACTGGGTCCGCCAGGCCCCAGGCAAGGGGCTGGAGTGGGTGGCAAGTATATCATATGATGGAAGAGACTACCACCACGCAGGTGCCGTGTGGGGCCGCTTCATTATCTCCAGAGACAACTCCAAGAATTCGTTGCATCTGCAAATGAACAGCCTGCGACCGGAGGACACGGCTCTCTATTTCTGT
>23;272_119,382_119,473_119,645_119;0.5595464518
CAGGTGCAGTTGGTGGAGTCTGGGGGAGGCGTGGTCCAGCCTGGGAGGTCCCTGAGACTCTCCTGTGCAGCCTCTCAATTCACCTTTAGTAGATATGGCATGCACTGGGTCCGCCAGGCTCCAGGCAAGGGGCTGGAGTGGGTGGCAAGTATATCATATGATGGAAGAGACTACCACCACGCAGGTGCCGTGTGGGGCCGCTTCATTATCTCCAGAGACAACTCCAAGAATTCGTTGCATCTGCAAATGAACAGCCTGCGACCGGAGGACACGGCTCTCTATTTCTGT
>25;74_119;0.5636748627
CAGGTGCAGCTGGTGGAGTCTGGGGGAGGCGTGGTCCAGACTGGGAGGTCCCTGAGACTTTCCTGTACAGGCTCTCAGTTCACCTTTGGTCGATATGGCATGTACTGGGTCCGCCAGGCTCCAGGCAAGGGGCTGGAGTGGGTGGCAAGTATATCATATGATGGAAGAGACTTCTACCACGCACGTTCCGTGTGGGGCCGCTTCACCATCTCCAGAGACAATTCCAAGAACACGCTGCATCTGCAAATGAACAGCCTGCGACCGGAAGACACGGCTCTCTATTTCTGT
>28;62_119;0.6972441353
GAGGTGCAGCTGGTGGAGTCTGGGGGAGGTGTGGTACGGCCTGGGGGGTCCGTGAGACTCTCTTGTGTAGCGTCTGGATTCAGCTTCAGAAGTTATGGCATGCACTGGGTCCGCCAGGCCCCAGGCAAGGGGCTGGAGTGGGTGGCAAGTATATCATATGATGGAAGAGACTTCTACCACGCACGTTCCGTGTGGGGCCGCTTCACCATCTCCAGAGACAATTCCAAGAACACGCTGCATCTGCAAATGAACAGCCTGCGACCGGAAGACACGGCACTCTATTTCTGT
>28;454_119;0.6001073236
GAGGTGCAGCTGTTGGAGTCTGGGGGAGGCTTGGTACAGCCTGGGGGGTCCCTGAGACTCTCCTGTGCAGCCTCTGGATTCGCCTTTAGCAGCTATGGCATGCACTGGGTCCGCCAGGCCCCAGGCAAGGGGCTGGAGTGGGTGGCAAGTATATCATATGATGGAAGAGACTTCTACCACGCACGTTCCGTGTGGGGCCGCTTCACCATCTCCAGAGACAATTCCAAGAACACGCTGCATCTGCAAATGAACAGCCTGCGACCGGAAGACACGGCTCTCTATTTCTGT
>27;454_119,62_119;0.5599612954
GAGGTGCAGCTGGTGGAGTCTGGGGGAGGCGTGGTACAGCCTGGGGGGTCCCTGAGACTCTCCTGTGCAGCCTCTGGATTCACCTTTAGCAGCTATGGCATGCACTGGGTCCGCCAGGCCCCAGGCAAGGGGCTGGAGTGGGTGGCAAGTATATCATATGATGGAAGAGACTTCTACCACGCACGTTCCGTGTGGGGCCGCTTCACCATCTCCAGAGACAATTCCAAGAACACGCTGCATCTGCAAATGAACAGCCTGCGACCGGAAGACACGGCTCTCTATTTCTGT
>27;416_119;0.6265619817
CAGGTGCAGTTGGTGGAGTCTGGGGGAGGCGTGGTCCAGCCTGGGAAGTCCCTGAGACTCTCCTGTGTAGGCTCTGGATTCACCTTTGATGATTATGGCATGCACTGGGTCCGCCAGGCCCCAGGCAAGGGGCTGGAGTGGGTGGCAAGTATATCATATGATGGAAGAGACTTCTACCACGCACGTTCCGTGTGGGGCCGCTTCACCATCTCCAGAGACAATTCCAAGAACACGCTGCATCTGCAAATGAACAGCCTGCGACCGGAAGACACGGCTCTCTATTTCTGT
>26;416_119,454_119,62_119;0.5122570898
CAGGTGCAGCTGGTGGAGTCTGGGGGAGGCGTGGTCCAGCCTGGGAGGTCCCTGAGACTCTCCTGTGCAGCCTCTGGATTCACCTTTAGTAGCTATGGCATGCACTGGGTCCGCCAGGCCCCAGGCAAGGGGCTGGAGTGGGTGGCAAGTATATCATATGATGGAAGAGACTTCTACCACGCACGTTCCGTGTGGGGCCGCTTCACCATCTCCAGAGACAATTCCAAGAACACGCTGCATCTGCAAATGAACAGCCTGCGACCGGAAGACACGGCTCTCTATTTCTGT
>27;239_119;0.5874244259
CAGGTGCAGCTGGTGGAGTCTGGGGGAGGCGTGGTCCAGCCTGGGAGGTCCCTGAGACTCTCCTGTGCAGCGTCTGGATTCACCTTCAGTTACTATGGCATACACTGGGTCCGCCAGGCTCCAGGCAAGGGGCTGGAGTGGGTGGCAAGTATATCATATGATGAAAGAGACTTCTACCACGCACGTTCCGTGTGGGGCCGCTTCGCCATCTCCAGAGACAATTCCAAGAACACGCTGCATCTGCAAATGAACAGCCTGCGACCGGAAGACACGGCTCTCTATTTCTGT
>28;60_119;0.7280471007
GAGGTGCGGCTGGTGGAGTCTGGAGGAGGCTTGATCCAGCCTGGGGGGTCCCTGAGACTCTCGTGTGCAGCCTCTGGGTTAACCGTCAGTAGCAACCACATGAGCTGGGTCCGCCAGGCTCCAGGGAAGGGGCTGGAGTGGGTGGCAAGTATATCATATGATGGAAGAGACTTCTACCACGCACGTTCCGTGTGGGGCCGCTTCACCATCTCCAGAGACAATTCCAAGAACACGCTGCATCTGCAAATGAACAGCCTGCGACCGGAAGACACGGCTCTCTATTTCTGT
>29;554_119;0.6119424654
CAGGTGCAGCTGGTGGAGTCTGGGGGAGGCGTGGTCCAGCCTGGGAGGTCCCTGAGACTCTCCTGTGCAGCCTCTGGATTCACCTTCAGTAGCTATGCTATGCACTGGGTCCGCCAGGCTCCAGGCAAGGGGCTGGAGTGGGTGGCAAGTATATCATATGATGGAAGAGACTTCTACCACGCACGTTCCGTGTGGGGCCGCTTCACCATCTCCAGAGACAATTCCAAGAACACGCTGCATCTGCAAATGAACAGCCTGCGAGTTGAGGACACGGCCCTATATTTCTGT
>29;183_119;0.5621834729
CAGGTGCAGCTGGTGGAGTCTGGGGGAGGCGTGGTCCAGCCTGGGAGGTCCCTGAGACTCTCCTGTGCAGCCTCTGGATTCACCTTCAGTAGCTATGCTATGCACTGGGTCCGCCAGGCTCCAGGCAAGGGGCTGGAGTGGGTGGCAGTTATATCATATGATGGAAGAGACTTCTACCACGCACGTTCCGTGTGGGGCCGCTTCACCATCTCCAGAGACAATTCCAAGAACACGCTGCATCTGCAAATGAACAGCCTGCGACCGGAAGACACGGCTCTCTATTTCTGT
>28;183_119,554_119;0.5376368011
CAGGTGCAGCTGGTGGAGTCTGGGGGAGGCGTGGTCCAGCCTGGGAGGTCCCTGAGACTCTCCTGTGCAGCCTCTGGATTCACCTTCAGTAGCTATGCTATGCACTGGGTCCGCCAGGCTCCAGGCAAGGGGCTGGAGTGGGTGGCAAGTATATCATATGATGGAAGAGACTTCTACCACGCACGTTCCGTGTGGGGCCGCTTCACCATCTCCAGAGACAATTCCAAGAACACGCTGCATCTGCAAATGAACAGCCTGCGACCGGAAGACACGGCTCTCTATTTCTGT
>27;183_119,554_119,60_119;0.5131535955
CAGGTGCAGCTGGTGGAGTCTGGGGGAGGCGTGGTCCAGCCTGGGAGGTCCCTGAGACTCTCCTGTGCAGCCTCTGGATTCACCTTCAGTAGCTATGGCATGCACTGGGTCCGCCAGGCTCCAGGCAAGGGGCTGGAGTGGGTGGCAAGTATATCATATGATGGAAGAGACTTCTACCACGCACGTTCCGTGTGGGGCCGCTTCACCATCTCCAGAGACAATTCCAAGAACACGCTGCATCTGCAAATGAACAGCCTGCGACCGGAAGACACGGCTCTCTATTTCTGT
>26;183_119,239_119,554_119,60_119;0.5131523671
CAGGTGCAGCTGGTGGAGTCTGGGGGAGGCGTGGTCCAGCCTGGGAGGTCCCTGAGACTCTCCTGTGCAGCCTCTGGATTCACCTTCAGTAGCTATGGCATGCACTGGGTCCGCCAGGCTCCAGGCAAGGGGCTGGAGTGGGTGGCAAGTATATCATATGATGGAAGAGACTTCTACCACGCACGTTCCGTGTGGGGCCGCTTCACCATCTCCAGAGACAATTCCAAGAACACGCTGCATCTGCAAATGAACAGCCTGCGACCGGAAGACACGGCTCTCTATTTCTGT
>25;183_119,239_119,416_119,454_119,554_119,60_119,62_119;0.5006442948
CAGGTGCAGCTGGTGGAGTCTGGGGGAGGCGTGGTCCAGCCTGGGAGGTCCCTGAGACTCTCCTGTGCAGCCTCTGGATTCACCTTTAGTAGCTATGGCATGCACTGGGTCCGCCAGGCTCCAGGCAAGGGGCTGGAGTGGGTGGCAAGTATATCATATGATGGAAGAGACTTCTACCACGCACGTTCCGTGTGGGGCCGCTTCACCATCTCCAGAGACAATTCCAAGAACACGCTGCATCTGCAAATGAACAGCCTGCGACCGGAAGACACGGCTCTCTATTTCTGT
>24;183_119,239_119,416_119,454_119,554_119,60_119,62_119,74_119;0.4631707409
CAGGTGCAGCTGGTGGAGTCTGGGGGAGGCGTGGTCCAGCCTGGGAGGTCCCTGAGACTCTCCTGTGCAGCCTCTCAATTCACCTTTAGTAGATATGGCATGCACTGGGTCCGCCAGGCTCCAGGCAAGGGGCTGGAGTGGGTGGCAAGTATATCATATGATGGAAGAGACTTCTACCACGCACGTTCCGTGTGGGGCCGCTTCACCATCTCCAGAGACAATTCCAAGAACACGCTGCATCTGCAAATGAACAGCCTGCGACCGGAAGACACGGCTCTCTATTTCTGT
>26;550_119;0.6265522516
CAGGTGCAGTTGGTGGAGTCCGGGGGAGGCGTGGTCCAGCCTGGGAGGTCCCTGAGAGTCTCCTGTGCAGCCTCTCATTTCACCTTTAGCAGATATGGCATGCACTGGGTCCGCCAGGCCCCAGGCAAGGGGCTGGAGTGGGTGGCAAGTATATCATATGATGGAAGAGACTTCTACCACGCACGTTCCGTGTGGGGCCGCTTCGCCATCTCCAGAGACAATTCCAAGAACACGCTGCATCTGCAAATGAACAGCCTCCGAACTGAGGACACGGCTCTCTATCACTGT
>26;152_119;0.5380026673
CAGGTGCAGTTGGTGGAGTCCGGGGGAGGCGTGGTCCAGCCTGGGAGGTCCCTGAGAGTCTCCTGTGCAGCCTCTCATTTCACCTTTAGCAGATATGGCATGCACTGGGTCCGCCAGGCCCCAGGCAAGGGGCTGGAGTGGGTGGCAAGTATATCATATGATGGAAGAGACTTCTACCACGCACGTTCCGTGTGGGGCCGCTTCACCATCTCCAGAGACAATTCCAAGAACACGCTGCATCTGCAAATGAACAGCCTGCGACCGGAAGACACGGCTCTCTATTTCTGT
>25;152_119,550_119;0.53800182
CAGGTGCAGTTGGTGGAGTCCGGGGGAGGCGTGGTCCAGCCTGGGAGGTCCCTGAGAGTCTCCTGTGCAGCCTCTCATTTCACCTTTAGCAGATATGGCATGCACTGGGTCCGCCAGGCCCCAGGCAAGGGGCTGGAGTGGGTGGCAAGTATATCATATGATGGAAGAGACTTCTACCACGCACGTTCCGTGTGGGGCCGCTTCACCATCTCCAGAGACAATTCCAAGAACACGCTGCATCTGCAAATGAACAGCCTGCGACCGGAAGACACGGCTCTCTATTTCTGT
>25;559_119;0.6679962709
GAGGTGCAGCTGGTGGAGTCTGGGGGAGGCGTGGTCCAGTCCGGGAGGTCCCTGAGACTCTCCTGTGCAGCCTCTCATTTCACCTTTAGCAGATATGGCATGCACTGGGTCCGCCAGGCCCCAGGCAAGGGGCTGGAGTGGGTGGCAAGTATATCATATGATGGAAGAGACTTCTACCACGCACGTTCCGTGTGGGGCCGCTTCACCATCTCCAGAGACAATTCCAAGAACACACTGTTTCTACAAATGAACAGCCTGCGAATTGAGGACACGGCCCTATATTTCTGT
>24;152_119,550_119,559_119;0.4999820237
CAGGTGCAGCTGGTGGAGTCTGGGGGAGGCGTGGTCCAGCCTGGGAGGTCCCTGAGACTCTCCTGTGCAGCCTCTCATTTCACCTTTAGCAGATATGGCATGCACTGGGTCCGCCAGGCCCCAGGCAAGGGGCTGGAGTGGGTGGCAAGTATATCATATGATGGAAGAGACTTCTACCACGCACGTTCCGTGTGGGGCCGCTTCACCATCTCCAGAGACAATTCCAAGAACACGCTGCATCTGCAAATGAACAGCCTGCGACCGGAAGACACGGCTCTCTATTTCTGT
>23;152_119,183_119,239_119,416_119,454_119,550_119,554_119,559_119,60_119,62_119,74_119;0.4631698936
CAGGTGCAGCTGGTGGAGTCTGGGGGAGGCGTGGTCCAGCCTGGGAGGTCCCTGAGACTCTCCTGTGCAGCCTCTCAATTCACCTTTAGTAGATATGGCATGCACTGGGTCCGCCAGGCTCCAGGCAAGGGGCTGGAGTGGGTGGCAAGTATATCATATGATGGAAGAGACTTCTACCACGCACGTTCCGTGTGGGGCCGCTTCACCATCTCCAGAGACAATTCCAAGAACACGCTGCATCTGCAAATGAACAGCCTGCGACCGGAAGACACGGCTCTCTATTTCTGT
>22;152_119,183_119,239_119,272_119,382_119,416_119,454_119,473_119,550_119,554_119,559_119,60_119,62_119,645_119,74_119;0.4359925129
CAGGTGCAGCTGGTGGAGTCTGGGGGAGGCGTGGTCCAGCCTGGGAGGTCCCTGAGACTCTCCTGTGCAGCCTCTCAATTCACCTTTAGTAGATATGGCATGCACTGGGTCCGCCAGGCTCCAGGCAAGGGGCTGGAGTGGGTGGCAAGTATATCATATGATGGAAGAGACTACTACCACGCAGGTTCCGTGTGGGGCCGCTTCACCATCTCCAGAGACAATTCCAAGAACACGCTGCATCTGCAAATGAACAGCCTGCGACCGGAAGACACGGCTCTCTATTTCTGT
>21;152_119,183_119,189_119,239_119,272_119,382_119,416_119,454_119,473_119,550_119,554_119,559_119,60_119,62_119,645_119,74_119;0.4167224526
CAGGTGCAGCTGGTGGAGTCTGGGGGAGGCGTGGTCCAGCCTGGGAGGTCCCTGAGACTCTCCTGTGCAGCCTCTCAATTCACCTTTAGTAGATATGGCATGCACTGGGTCCGCCAGGCTCCAGGCAAGGGGCTGGAGTGGGTGGCAAGTATATCATATGATGGAAGAGATTACTACCACGCAGGTTCCGTGTGGGGCCGCTTCACCATCTCCAGAGACAATTCCAAGAACACGCTGTATCTGCAAATGAACAGCCTGCGACCGGAAGACACGGCTCTCTATTTCTGT
>26;391_119;0.6469502599
CAGATGCAACTCGTGGAATCTGGGGGAGGCGTGGTCCAGCCTGGGAGGTCCCTGAGACTGTCCTGTGCAGCCTCTCAATTCACTTTTGGGAGTTATGGCATGCACTGGGTCCGCCAGATTCCAGGCAAGGGACTGGAGTGGGTGGCAACTATATCATATGATGGAACCAAGAAATATCATGCAGATTCCGTGTGGGACCGATTCATCATCTCCAGAGACAATTCCAAGAACACACTGTTTCTGCAAATGAACAGCCTGCGACCTGAGGACACGGCTCTATATTTCTGT
>26;424_119;0.6225638847
CAGGTGCAGCTGGTGGAGTCTGGGGGAGGCGTGGTCCAGCCTGGGAGGTCCCTGAGACTGTCCTGTGCAGCCTCTCAATTCACTTTTGGGAGTTATGGCATGCACTGGGTCCGCCAGATTCCAGGCAAGGGACTGGAGTGGGTGGCAACTATATCATATGATGGAACCAAGAAATATCATGCAGATTCCGTGTGGGACCGATTCATCATCTCCAGAGACAATTCCAAGAACACACTGTTTCTGCAAATGAACAGCCTGCGACCTGAGGACACGGCTCTATATTTCTGT
>25;391_119,424_119;0.6101696845
CAGATGCAGCTGGTGGAGTCTGGGGGAGGCGTGGTCCAGCCTGGGAGGTCCCTGAGACTGTCCTGTGCAGCCTCTCAATTCACTTTTGGGAGTTATGGCATGCACTGGGTCCGCCAGATTCCAGGCAAGGGACTGGAGTGGGTGGCAACTATATCATATGATGGAACCAAGAAATATCATGCAGATTCCGTGTGGGACCGATTCATCATCTCCAGAGACAATTCCAAGAACACACTGTTTCTGCAAATGAACAGCCTGCGACCTGAGGACACGGCTCTATATTTCTGT
>26;20_119;0.7431396111
CAGATGCACCTGGTGGAGTCTGGGGGAGGCGTGGTCCAGCCTGGGATGTCCCTGAGGCTGTCCTGTGCAGCCTCTCAATTCAATTTTGGGAGTTTTGGCATGCACTGGGTCCGCCAGGCTCCAGGCAAGGGACTGGAGTGGGTGGCAACTATATCATATGATGGAACGAAGAAATATCATTCAGATTCCGTGTGGGGCCGGTTCAGCATCTCCAGAGACAATTCCAAAAACACGCTGTATCTGCAAATGAACAGCCTGCGAACTGAGGACACGGCTCTCTACTTCTGT
>26;679_119;0.7413434532
CAGATGCACCTGGTGGAGTCTGGGGGAGGCGTGGTCCAGCCTGGGATGTCCCTGAGGCTGTCTTGTGCAGCCTCTCAATTCAATTTTGGGAGTTTTGGCATGCACTGGGTCCGCCAGGCTCCAGGCAAGGGACTGGAGTGGGTGGCAACTATATCATATGATGGAACGAAGAAATATCATTCAGATTCCGTGTGGGGCCGATTAAGCATATCCAGAGACAATTCCAAGAACACACTCTTTCTGCAAATGAACAGCCTGCGAACTGAAGACACGGCTCTGTATTTCTGT
>25;20_119,679_119;0.672366386
CAGATGCACCTGGTGGAGTCTGGGGGAGGCGTGGTCCAGCCTGGGATGTCCCTGAGGCTGTCCTGTGCAGCCTCTCAATTCAATTTTGGGAGTTTTGGCATGCACTGGGTCCGCCAGGCTCCAGGCAAGGGACTGGAGTGGGTGGCAACTATATCATATGATGGAACGAAGAAATATCATTCAGATTCCGTGTGGGGCCGATTCAGCATCTCCAGAGACAATTCCAAGAACACACTGTTTCTGCAAATGAACAGCCTGCGAACTGAGGACACGGCTCTATATTTCTGT
>24;20_119,391_119,424_119,679_119;0.5503722988
CAGATGCAGCTGGTGGAGTCTGGGGGAGGCGTGGTCCAGCCTGGGAGGTCCCTGAGACTGTCCTGTGCAGCCTCTCAATTCACTTTTGGGAGTTATGGCATGCACTGGGTCCGCCAGGCTCCAGGCAAGGGACTGGAGTGGGTGGCAACTATATCATATGATGGAACCAAGAAATATCATGCAGATTCCGTGTGGGGCCGATTCACCATCTCCAGAGACAATTCCAAGAACACACTGTTTCTGCAAATGAACAGCCTGCGAGCTGAGGACACGGCTCTATATTTCTGT
>25;413_119;0.6868312525
CAGATGCAGCTGGTGGAGTCTGGGGGAGGCGTGGTCCAGCCTGGGGGGTCCCTGAGACTGTCCTGTGCAGCCTCTCAATTCACTTTTGGGAGTTATGCCATGCACTGGGTCCGCCAGCCTCCAGGCGAGAGACCAGAGTGGGTGGCAACTATATCATTTGATGGAACCAAGAAATATCATGCAGATTCCGTGTGGGGCCGATTCACCATCTCCAGAGATAATTCCAAGAATACACTGTTTCTGCAAATGAACAGCCTGCGACCTGAGGACACGGCTCTATATTTCTGT
>25;466_119;0.6904895664
CAGATGCAGCTGGTGGAGTCTGGGGGAGGCGTGGTCCAGCCGGGGGGGTCCCTGAGACTGTCCTGTGCAGTCTCTCAATTCACTTTTACGAGTTATGGCATGCACTGGGTCCGCCAGGCTCCAGGCAAGGGACTGGAGTGGGTGGCAACTATATCATCTGATGGAAGCAAGAAATATCATGGAGATTCCGTGTGGGGCCGACTCACCATCTCCAGAGACAATTCCAAGAATACACTGTTTCTGCAAATGAACAACCTGCGAGCTGAGGACACGGCTCTATATTTCTGT
>24;413_119,466_119;0.5735882805
CAGATGCAGCTGGTGGAGTCTGGGGGAGGCGTGGTCCAGCCTGGGGGGTCCCTGAGACTGTCCTGTGCAGCCTCTCAATTCACTTTTGGGAGTTATGGCATGCACTGGGTCCGCCAGGCTCCAGGCAAGGGACTGGAGTGGGTGGCAACTATATCATATGATGGAACCAAGAAATATCATGCAGATTCCGTGTGGGGCCGATTCACCATCTCCAGAGACAATTCCAAGAATACACTGTTTCTGCAAATGAACAGCCTGCGAGCTGAGGACACGGCTCTATATTTCTGT
>23;20_119,391_119,413_119,424_119,466_119,679_119;0.5503716927
CAGATGCAGCTGGTGGAGTCTGGGGGAGGCGTGGTCCAGCCTGGGAGGTCCCTGAGACTGTCCTGTGCAGCCTCTCAATTCACTTTTGGGAGTTATGGCATGCACTGGGTCCGCCAGGCTCCAGGCAAGGGACTGGAGTGGGTGGCAACTATATCATATGATGGAACCAAGAAATATCATGCAGATTCCGTGTGGGGCCGATTCACCATCTCCAGAGACAATTCCAAGAACACACTGTTTCTGCAAATGAACAGCCTGCGAGCTGAGGACACGGCTCTATATTTCTGT
>27;628_119;0.7647668629
CAGATGCAGTTGGTGGAGTCTGGGGGAGGCGTGGTCCAGCCTGGGAGGTCCCTGACACTGTCCTGTGCAGCCTCTCAATTCAGCTTTACGAATTATGGCATGCACTGGGTCCGCCAGGCTCCAGGCAAGGGACTGGAGTGGGTGGCAAGTATATCAAATGATGGAAACAAGAAATATCATGGAGAATCCGTGTGGGACCGATTCACCATCTCCAGAGACAATTCCAAGAATACACTGTTTCTACAAATGAACAGACTGCGAGTTGAGGACACGGCCCTATATTTCTGT
>29;657_119;0.8112554867
CAGATGCAGTTGGTGGAGTCTGGGGGAGGCGTGGTCCAGCCTGGGACGTCCCTGACACTGTCCTGTGCAGCCTCTCAATTCAGTTTTACGAGTTATGGCATGCACTGGGTCCGCCAGGCTCCAGGCAAGGGACTGGAGTGGGTGGCAAGTATATCAAATGATGGAACGAAGAAATATCATGCAGAATCCGTGTGGGGCCGATTCACCATTTCCAAAGACAATTCCAAGAACACATTGTTTCTACAAATGAACAGCCTGCGAGTTGAGGACACGGCCCTATATTTCTGT
>31;127_119;1.0366748063
CAGATGCAGTTGGTGGAGTCTGGGGGAGGCGTGGTCCAGCCTGGGAGGTCCCTGACACTGTCCTGTGCAGCCTCTCAATTCAATTTTGCGAACTATGACATGCACTGGGTCCGCCAGGCTCCAGGCAAGGGGCTGGAGTGGGTGGCATTTATACGGTATGATGGAAATAATAAATACTATGCAGACTCCGTGAAGGGCCGATTCACCATCTCCAGAGACAATTCCAAGAGCACACTGTTTCTACAAATGAACAGCCTGCGAATTGAGGACACGGCCCTATATTTCTGT
>32;105_119;0.8279401945
CAGATGCAGTTGGTGGAGTCTGGGGGAGGCGTGGTCCAGCCTGGGAGGTCCCTGACACTGTCCTGTGCAGCCTCTCAATTCAGTTTTGCGAATTATGGCATGCACTGGGTCCGCCAGGCTCCAGGCAAGGGACTGGAGTGGGTGGCAAGTATATCAAATGATGGAACGAAGAAATATCATGAAGAATCCGTGTGGGGCCGATTCACCATATCCAAAGACAATTCCAAGAACACACTGTTTCTACAAATGAACAGCCTGCGAATTGAGGACACGGCCCTATATTTCTGT
>32;255_119;0.8800939818
CAGATGCAGTTGGTGGAGTCTGGGGGAGGCGTGGTCCAGCCTGGGAGGTCCCTGACACTGTCCTGTGCAGCCTCTCAATTCAATTTTGCGAATTATGGCATGCACTGGGTCCGCCAGGCTCCAGGCAAGGGACTGGAGTGGGTGGCAAGTATATCAAATGATGGAACGAAGAAATATCATGAAGAATCCGTGTGGGGCCGATTCACCATATCCAAAGACAATTCCAAGAACACACTGTTTCTACAAATGAACAGCCTGCGACCTGAGGACACGGCTCTGTATTACTGT
>31;105_119,255_119;0.818240904
CAGATGCAGTTGGTGGAGTCTGGGGGAGGCGTGGTCCAGCCTGGGAGGTCCCTGACACTGTCCTGTGCAGCCTCTCAATTCAATTTTGCGAATTATGGCATGCACTGGGTCCGCCAGGCTCCAGGCAAGGGACTGGAGTGGGTGGCAAGTATATCAAATGATGGAACGAAGAAATATCATGAAGAATCCGTGTGGGGCCGATTCACCATATCCAAAGACAATTCCAAGAACACACTGTTTCTACAAATGAACAGCCTGCGAATTGAGGACACGGCCCTATATTTCTGT
>30;105_119,127_119,255_119;0.7926892723
CAGATGCAGTTGGTGGAGTCTGGGGGAGGCGTGGTCCAGCCTGGGAGGTCCCTGACACTGTCCTGTGCAGCCTCTCAATTCAATTTTGCGAATTATGGCATGCACTGGGTCCGCCAGGCTCCAGGCAAGGGACTGGAGTGGGTGGCAAGTATATCAAATGATGGAACGAAGAAATATCATGCAGAATCCGTGTGGGGCCGATTCACCATCTCCAAAGACAATTCCAAGAACACACTGTTTCTACAAATGAACAGCCTGCGAATTGAGGACACGGCCCTATATTTCTGT
>32;494_119;0.9420069489
CAGGTGCAACTGGTGGAGTCTGGGGGAGGCCTGGTCAAGCCTGGGGGGTCCCTGAGACTCTCCTGTGCAGCCTCTCAATTCAATTTTGCGAATTATGGCATGCACTGGGTCCGCCAGGCTCCAGGCAAGGGATTGGAGTGGGTGGCAAGTATATCAAATGATGGAACGAAGAAATATCATGAAGAATCCGTGTGGGGCCGATTCACCATCTCCAAAGACAATTCCAAGAGCACACTATTTCTACAAATGAACAGCCTGCGAATTGAGGACACGGCCCTATATTTCTGT
>33;471_119;0.8814326021
CAGGTGCAGCTGGTGGAGTCTGGGGGAGGCGTGGTCCAGCCTGGGAGGTCCCTGACACTGTCCTGTATAGCATCTCAATTCAATTTTGCGAGTTATGGCATGCACTGGGTCCGCCAGGCTCCAGGCAAGGGACTGGAGTGGGTGGCAAGTATATCACATGATGGAACGAAGAAATATCATGCAGAATCCGTGTGGGGCCGATTCACCATCTCCAAAGACAATTCCAAGAACACACTATTTCTACAAATGAACAGCCTGCGAGTTGAGGACACGGCCCTATATTTCTGT
>33;365_119;0.9045034758
CAGATGCAGTTGGTGGAGTCTGGGGGAGGCGTGGTCCAGCCTGGGAGGTCCCTGACACTGTCCTGTATAGCATCTCAATTCAATTTTGCGAGTTATGGCATGCACTGGGTCCGCCAGGCTCCAGGCAAGGGACTGGAGTGGGTGGCAAGTATATCACATGATGGAACGAAGAAATATCATGCAGAATCCGTGTGGGGCCGATTCACCATCTCCAAAGACAATTCCAAGAACACACTATTTCTACAAATGAACAGCCTGCGAGTTGAGGACACGGCCCTATATTTCTGT
>32;365_119,471_119;0.8814317548
CAGGTGCAGCTGGTGGAGTCTGGGGGAGGCGTGGTCCAGCCTGGGAGGTCCCTGACACTGTCCTGTATAGCATCTCAATTCAATTTTGCGAGTTATGGCATGCACTGGGTCCGCCAGGCTCCAGGCAAGGGACTGGAGTGGGTGGCAAGTATATCACATGATGGAACGAAGAAATATCATGCAGAATCCGTGTGGGGCCGATTCACCATCTCCAAAGACAATTCCAAGAACACACTATTTCTACAAATGAACAGCCTGCGAGTTGAGGACACGGCCCTATATTTCTGT
>31;365_119,471_119,494_119;0.8219355869
CAGGTGCAGCTGGTGGAGTCTGGGGGAGGCGTGGTCCAGCCTGGGAGGTCCCTGACACTGTCCTGTGCAGCCTCTCAATTCAATTTTGCGAATTATGGCATGCACTGGGTCCGCCAGGCTCCAGGCAAGGGACTGGAGTGGGTGGCAAGTATATCAAATGATGGAACGAAGAAATATCATGCAGAATCCGTGTGGGGCCGATTCACCATCTCCAAAGACAATTCCAAGAACACACTATTTCTACAAATGAACAGCCTGCGAGTTGAGGACACGGCCCTATATTTCTGT
>33;440_119;0.8587551794
CAGGTGCAGCTGGTGGAGTCTGGGGGAGGCGTGGTCCAGCCTGGGAGGTCCCTGACACTGTCCTGTGCAGCCTCTCAATTCAATTTTGCGAACTATGGCATGCACTGGGTCCGCCAGGCTCCAGGCAAGGGACTGGAGTGGGTGGCAAGTATATCAAATGATGGAACGAAGAAATATCATGCAGAATCCGTGTGGGACCGATTCAGCATCTCCAAAGACAATTCCAAGAACACACTGTTTCTACAAATGAATAGCCTGCGAGTTGAGGACACGGCCCTATATTTCTGT
>34;280_119;0.9051024235
CAGATGCAGTTGGTGGAGTCTGGGGGAGGCGTGGTCCAGCCTGGGAGGTCCCTGACACTGTCCTGTGCAGCCTCTCAATTCAATTTTGCGAGCTATGGCATGCACTGGGTCCGCCAGGCTCCAGGCAAGGGACTGGAGTGGGTGGCAAGTATATCAAATGATGGAACGAAGAAATATCATGCAGAATCCGTGTGGGACCGATTCAGCATCTCCAAAGACAATTCCAAGAACACACTGTTTCTACAAATGAATAGCCTGCGAGTTGAGGACACGACCCTATATTTCTGT
>35;529_119;1.0377503829
GGAGTGCAATTGGTGGAGTCTGGGGGAGCCGTGGTGCGACCGGGGGGGTCCCTGACACTGTCCTGTGCAGCCTCTCAATTCATTTTGTCGAGCTATGGCATGCACTGGGTCCGCCAGGCTCCAGGCAAGGGACTGGAGTGGGTGGCAAGTATATCAAATGATGGAACGAAGAAATATCATGCAGAATCCGTGTGGGACCGATTCAGCATCTCCAAAGACAATTCCAAGAACACACTGTTTCTACAAATGAATAGCCTGCGAGTTGAGGACACGGCCCTATATTTCTGT
>36;643_119;1.0193897481
GAGGTGCACCTGGTGGAGTCTGGGGGAGGCTTGGCGCAGCCCGGGAGGTCCCTGAGACTTTCCTGTGCAGCCTCTCAATTCAATTTTGCGAGTTATGGCATGCACTGGGTCCGCCAGGCTCCAGGCAAGGGACTGGAGTGGGTGGCAAGTATATCAAATGATGGAACGAAGAGATATCATGCAGAATCCGTGTGGGACCGATTCAGCATCTCCAAAGACAATTCCAAGAACACACTGTTTCTACAAATGAATAGTCTGCGAGTTGAGGACACGGCCCTATATTTCTGT
>36;394_119;1.0167101947
GAGGTGCAGCTGGTGGAATCTGGGGGACGTTTGGTACAGCCGGGGAGTCCCCTGAGACTCTCCTGTGCAGCCTCTCAATTCAATTTTGCGAGCTATGGCATGCACTGGGTCCGCCAGGCTCCAGGCAAGGGACTGGAGTGGGTGGCAAGTATATCAAATGATGGAACGAAGAAATATCATGCAGAATCCGTGTGGGACCGATTCAGCATCTCCAAAGACAATTCCAAGAACACACTGTTTCTACAAATGAATAGCCTGCGAGTTGAGGACACGGCCCTATATTTCTGT
>35;394_119,643_119;0.9377545939
GAGGTGCAGCTGGTGGAGTCTGGGGGAGGCTTGGTGCAGCCGGGGAGGTCCCTGAGACTGTCCTGTGCAGCCTCTCAATTCAATTTTGCGAGCTATGGCATGCACTGGGTCCGCCAGGCTCCAGGCAAGGGACTGGAGTGGGTGGCAAGTATATCAAATGATGGAACGAAGAAATATCATGCAGAATCCGTGTGGGACCGATTCAGCATCTCCAAAGACAATTCCAAGAACACACTGTTTCTACAAATGAATAGCCTGCGAGTTGAGGACACGGCCCTATATTTCTGT
>34;394_119,529_119,643_119;0.9057861608
GAGGTGCAGCTGGTGGAGTCTGGGGGAGGCGTGGTGCAGCCGGGGAGGTCCCTGACACTGTCCTGTGCAGCCTCTCAATTCAATTTTGCGAGCTATGGCATGCACTGGGTCCGCCAGGCTCCAGGCAAGGGACTGGAGTGGGTGGCAAGTATATCAAATGATGGAACGAAGAAATATCATGCAGAATCCGTGTGGGACCGATTCAGCATCTCCAAAGACAATTCCAAGAACACACTGTTTCTACAAATGAATAGCCTGCGAGTTGAGGACACGGCCCTATATTTCTGT
>33;280_119,394_119,529_119,643_119;0.8711559203
CAGGTGCAGCTGGTGGAGTCTGGGGGAGGCGTGGTCCAGCCTGGGAGGTCCCTGACACTGTCCTGTGCAGCCTCTCAATTCAATTTTGCGAGCTATGGCATGCACTGGGTCCGCCAGGCTCCAGGCAAGGGACTGGAGTGGGTGGCAAGTATATCAAATGATGGAACGAAGAAATATCATGCAGAATCCGTGTGGGACCGATTCAGCATCTCCAAAGACAATTCCAAGAACACACTGTTTCTACAAATGAATAGCCTGCGAGTTGAGGACACGGCCCTATATTTCTGT
>32;280_119,394_119,440_119,529_119,643_119;0.8587543321
CAGGTGCAGCTGGTGGAGTCTGGGGGAGGCGTGGTCCAGCCTGGGAGGTCCCTGACACTGTCCTGTGCAGCCTCTCAATTCAATTTTGCGAACTATGGCATGCACTGGGTCCGCCAGGCTCCAGGCAAGGGACTGGAGTGGGTGGCAAGTATATCAAATGATGGAACGAAGAAATATCATGCAGAATCCGTGTGGGACCGATTCAGCATCTCCAAAGACAATTCCAAGAACACACTGTTTCTACAAATGAATAGCCTGCGAGTTGAGGACACGGCCCTATATTTCTGT
>35;209_119;1.1438259934
CAGGTGCAGCTGGTGGAGTCTGGGGGAGGCTTGGTACAGCCTGGCAGGTCCCTGAGACTCTCCTGTGCAGCCTCTGGATTCACCTTTGATGATTATGTCATGCACTGGGTCCGGCAGGCTCCAGGCAAGGGATTGGAGTGGGTGGCAAGTATATCAAATGATGGAACGAAGAAATATCATGAAGAATCCGTGTGGGGCCGATTCACCATCTCCAAAGACAATTCCAAGAGCACACTATTTCTACAAATGAACAGCCTGCGAATTGAGGACACGGCCCTATATTTCTGT
>35;202_119;1.1058416949
GAGGTGCAATTGGTGGAGTCTGGGGGAGGCTTGGTACAGCCTGGCAGGTCCCTGAGACTCTCCTGTGCAGCCTCTGGATTCACCTTAGAAGATTATGGCATGCACTGGGTCCGGCAGGCTCCAGGCAAGGGACTGGAGTGGGTGGCAAGTATATCAAATGATGGAACGAAGAAATATCATGCAGAATCCGTGTGGGACCGATTCAGTATCTCCAAAGACAATTCCAAGAACACACTGTTTCTACAAATGAATAGCCTGCGAGTTGAGGACACGGCCCTATATTTCTGT
>34;202_119,209_119;1.0346347971
CAGGTGCAGCTGGTGGAGTCTGGGGGAGGCTTGGTACAGCCTGGCAGGTCCCTGAGACTCTCCTGTGCAGCCTCTGGATTCACCTTTGATGATTATGGCATGCACTGGGTCCGGCAGGCTCCAGGCAAGGGACTGGAGTGGGTGGCAAGTATATCAAATGATGGAACGAAGAAATATCATGCAGAATCCGTGTGGGACCGATTCAGCATCTCCAAAGACAATTCCAAGAACACACTGTTTCTACAAATGAATAGCCTGCGAGTTGAGGACACGGCCCTATATTTCTGT
>34;32_119;1.3621163055
CAGGTGGGTGGGAGGTCTGGGGGAGGGGGCGTTGCGACGCCTCGGCGAGGTCTGAGACTCTCCTGTGCAGCCTCTGGATTCACCCTTGATGATTATGCCATGCACTGGGTCCGCCAGGCTCCAGGCAAGGGACTGGAGTGGGTGGCAAGTATATCAAATGATGGAACGAAGAAATATCATGCAGAATCCGTGTGGGACCGATTCAGCATCTCCAAAGACAATTCCAAGAACACACTGTTTCTACAAATGAATAGCCTGCGAGTTGAGGACACGGCCCTATATTTCTGT
>33;202_119,209_119,32_119;0.9937126566
CAGGTGCAGCTGGTGGAGTCTGGGGGAGGCGTGGTACAGCCTGGGAGGTCCCTGAGACTCTCCTGTGCAGCCTCTGGATTCACCTTTGATGATTATGGCATGCACTGGGTCCGCCAGGCTCCAGGCAAGGGACTGGAGTGGGTGGCAAGTATATCAAATGATGGAACGAAGAAATATCATGCAGAATCCGTGTGGGACCGATTCAGCATCTCCAAAGACAATTCCAAGAACACACTGTTTCTACAAATGAATAGCCTGCGAGTTGAGGACACGGCCCTATATTTCTGT
>35;602_119;1.06409023
CAGGTACAGCTGGTGGAGTCTGGGGGAGGCGTGGTCCAGCCTGGGAGGTCCCTGAGACTCTCCTGTGCAGCCTCTGGATTCGCCTTCAGTCACTATGGCATATTCTGGGTCCGCCAGGCTCCAGGCAAGGGGCTGGAGTGGGTGGCAAGTATATCAAATGATGGAACGAAGAAATATCATGCAGAATCCGTGTGGGACCGATTCAGCATCTCCAAAGACAATTCCAAGAACACACTGTTTCTACAAATGAATAGCCTGCGAGTTGAGGACACGGCCCTATATTTCTGT
>38;4_119;1.1422371551
CAGGTGCAGCTGGTGGAGTCTGGGGGAGGCGTGGTCCAGCCTGGGAGGTCCCTGAGACTCTCCTGTCCAGCCTCTGGATTCAGTTTCAGTACCTATGGCATGCACTGGGTCCGCCAGGCTCCAGGCAAGGGACTGGAGTGGGTGGCAAGTATATCAAATGATGGAAACAAGAAATATCATGGAGAATCCGTGTGGGACCGATTCACCATCTCCAGAGACAATTCCAAGAATACACTGTTTCTACAAATGAACAGACTGCGAGTTGAGGACACGGCCCTATATTTCTGT
>40;219_119;1.2648675652
CAGGTGCAACTGGTGGAATCTGGGGGAGGCGTGGTCCAGCCTGGGAGGTCCCTGAGACTCTCCTGTGCAGTATCTGGATTCACCTTCACTAGTTATCCTATGCACTGGGTCCGCCAGGCTCCAGGCAAGGGACTGGAGTGGGTGGCAAGTGTATCAAATGATGGAACCAAGAAATATCATGGAGATTCCGTGTGGGACCGATTCACCATCTCCAGAGACAATTCCAAGAATACACTGTTTCTACAAATGAGCAGCCTGCGAGCTGAGGACACGGCTGTATATTTCTGT
>41;174_119;1.2052518038
CAGGTGCAGCTGGTGGAGTCTGGGGGAGGCGTGGTCCAGCCTGGGAGGTCCCTGAGACTCTCCTGTGCAGCCTCTGGATTCACCCTCAGTAGATACGACATGCACTGGGTCCGCCAGGCTCCAGGCAAGGGACTGGAGTGGGTGGCAAGTATATCAAAGGATGGAACCAAGAAATATCATGGAGATTCCGTGTGGGGCCGATTCATCATCTCCAGAGACAATTCCAAGAACACACTGTTTCTACAAATGAGCAGCCTGCGAGCTGAGGACACGGCTCTATATTTCTGT
>43;304_119;1.3584019293
GAGGTGCAGCTGGTGGAGTCTGGGGGAGGCTTGGTCCAGACTGGGGGGTCCCTGAGACTCTCCTGTGCAGCCTCTGGATTCACCTTTAGTCGTTATGACATGAACTGGGTCCGCCAGGCTCCAGGGAAGGGGCTGGAGTGGGTGGCAAGTATATCAAATGATGGAAGTAAGAAATATCATGGAGATTCCGTGTGGGCCCGATTCACCATCTCCAGAGACAATTCCAAGAACACACTGTTTCTACAAATGAGCAGCCTGCGAGTTGAGGACACGGCTCTATATTTCTGT
>43;531_119;1.3013363981
GAGGTGCAGCTGTTGGAGTCTGGGGGAGGCTTGGTACAGCCTGGGGGGTCCCTGAGACTCTCCTGTGCAGCCTCTGGATTCACCTTTAGCAGCTATGCCATGGCCTGGGTCCGCCAGGCTCCAGGCAAGGGACTGGAGTGGGTGGCAAGTATATCAAATGATGGAAGCAAGAAATATCATGGAGATTCCGTGTGGGCCCGATTCATTATCTCCAGAGACAATTCCAAGAACACACTGTTTCTACAAATGAGCAGCCTGCGAGTTGAGGACACGGCTCTATATTTCTGT
>42;304_119,531_119;1.2442961245
GAGGTGCAGCTGGTGGAGTCTGGGGGAGGCTTGGTCCAGCCTGGGGGGTCCCTGAGACTCTCCTGTGCAGCCTCTGGATTCACCTTTAGTAGCTATGCCATGAACTGGGTCCGCCAGGCTCCAGGCAAGGGACTGGAGTGGGTGGCAAGTATATCAAATGATGGAAGCAAGAAATATCATGGAGATTCCGTGTGGGCCCGATTCATTATCTCCAGAGACAATTCCAAGAACACACTGTTTCTACAAATGAGCAGCCTGCGAGTTGAGGACACGGCTCTATATTTCTGT
>43;91_119;1.3288206611
CAGGTGCAGCTGGTGGAGTCGGGGGGAGGCGTGGTCCAACCTGGGAAGTCCCTGAGACTTTCATGCGCGGCCTCTGGATTCATACTCAGTAACTACGCTATGCACTGGGTCCGCCAGGCTCCAGGCAAGGGACTGGAGTGGGTGGCAAGTATATCAAATGATGGAAGCAAGAAATATCATGGAGATTCCGTGTGGGCCCGATTCATTATCTCCAGAGACAATTCCAAGAACACACTGTTTCTACAAATGAGCAGCCTGCGAGCTGAGGACACGGCTCTATATTTCTGT
>44;338_119;1.2446222076
CAGGTGCAGCTGGTGGAGTTTGGGGGAGGCGTGGTCCAGACTGGGAGGTCCCTGAGACTCTCCTGTGCAGCCTCTGGATTCACCTTCAGTGACTATGGCATGCACTGGGTCCGCCAGGCTCCAGGCAAGGGACTGGAGTGGGTGGCAAGTATATCAAATGATGGAAGTAAGAAATATCATGGAGATTCCGTGTGGGCCCGATTCATTATCTCCAGAGACAATTCCAAGAACACACTGTTTCTACAAATGAGCAGCCTGCGAGCTGAGGACACGGCTCTATATTTCTGT
>44;637_119;1.2084855095
CAGGTGCAGCTGGTGGAGTCTGGGGGAGGCGTGGTCCAGCCTGGGAGGTCCCTGAGACTCTCCTGTGCAGCCTCTGGATTCACCTTCAGAAACTATGGCATGCACTGGGTCCGCCAGGCTCCAGGCAAGGGACTGGAGTGGGTGGCAAGTATATCAAATGATGGAAGCAAGAAATATCATGGAGATTCCGTGTGGGCCCGATTCATTATCTCCAGAGACAATTCCAAGAACACACTGTTTCTACAAATGAGCAGCCTGCGAGCTGAGGACACGGCTCTATATTTCTGT
>43;338_119,637_119;1.196550156
CAGGTGCAGCTGGTGGAGTCTGGGGGAGGCGTGGTCCAGCCTGGGAGGTCCCTGAGACTCTCCTGTGCAGCCTCTGGATTCACCTTCAGTAACTATGGCATGCACTGGGTCCGCCAGGCTCCAGGCAAGGGACTGGAGTGGGTGGCAAGTATATCAAATGATGGAAGCAAGAAATATCATGGAGATTCCGTGTGGGCCCGATTCATTATCTCCAGAGACAATTCCAAGAACACACTGTTTCTACAAATGAGCAGCCTGCGAGCTGAGGACACGGCTCTATATTTCTGT
>42;338_119,637_119,91_119;1.1847357417
CAGGTGCAGCTGGTGGAGTCTGGGGGAGGCGTGGTCCAGCCTGGGAGGTCCCTGAGACTCTCCTGTGCAGCCTCTGGATTCACCTTCAGTAACTATGCCATGCACTGGGTCCGCCAGGCTCCAGGCAAGGGACTGGAGTGGGTGGCAAGTATATCAAATGATGGAAGCAAGAAATATCATGGAGATTCCGTGTGGGCCCGATTCATTATCTCCAGAGACAATTCCAAGAACACACTGTTTCTACAAATGAGCAGCCTGCGAGCTGAGGACACGGCTCTATATTTCTGT
>41;304_119,338_119,531_119,637_119,91_119;1.1726762558
CAGGTGCAGCTGGTGGAGTCTGGGGGAGGCGTGGTCCAGCCTGGGAGGTCCCTGAGACTCTCCTGTGCAGCCTCTGGATTCACCTTCAGTAGCTATGCCATGCACTGGGTCCGCCAGGCTCCAGGCAAGGGACTGGAGTGGGTGGCAAGTATATCAAATGATGGAAGCAAGAAATATCATGGAGATTCCGTGTGGGCCCGATTCATTATCTCCAGAGACAATTCCAAGAACACACTGTTTCTACAAATGAGCAGCCTGCGAGCTGAGGACACGGCTCTATATTTCTGT
>40;174_119,304_119,338_119,531_119,637_119,91_119;1.1385473015
CAGGTGCAGCTGGTGGAGTCTGGGGGAGGCGTGGTCCAGCCTGGGAGGTCCCTGAGACTCTCCTGTGCAGCCTCTGGATTCACCTTCAGTAGCTATGCCATGCACTGGGTCCGCCAGGCTCCAGGCAAGGGACTGGAGTGGGTGGCAAGTATATCAAATGATGGAACCAAGAAATATCATGGAGATTCCGTGTGGGGCCGATTCATCATCTCCAGAGACAATTCCAAGAACACACTGTTTCTACAAATGAGCAGCCTGCGAGCTGAGGACACGGCTCTATATTTCTGT
>39;174_119,219_119,304_119,338_119,531_119,637_119,91_119;1.1228877022
CAGGTGCAGCTGGTGGAGTCTGGGGGAGGCGTGGTCCAGCCTGGGAGGTCCCTGAGACTCTCCTGTGCAGCCTCTGGATTCACCTTCAGTAGCTATGCCATGCACTGGGTCCGCCAGGCTCCAGGCAAGGGACTGGAGTGGGTGGCAAGTATATCAAATGATGGAACCAAGAAATATCATGGAGATTCCGTGTGGGGCCGATTCACCATCTCCAGAGACAATTCCAAGAACACACTGTTTCTACAAATGAGCAGCCTGCGAGCTGAGGACACGGCTCTATATTTCTGT
>39;317_119;1.4202843538
GAAGTGCAGCTGGTGGAGTCTGGGGGAGGCTTGGTACAGCCTGGCAGGTCCCTGAGACTCTCCTGTGCAGCCTCTGGATTCAGTTTCAGTGACTATGCTATGCACTGGGTCCGCCAGGCTCCAGGCCAGGGACTGGAGTGGGTGGCATTCATATCATATGATGGAACCAAGAAATATCATTCAGATTCCGTGTGGGGCCGATTAACCATCTCCAGAGACAATTCCAGGAACACACTCTTTCTGCAAATGAACAGCCTGCGAACTGAAGACACGGCTCTGTATTTCTGT
>38;174_119,219_119,304_119,317_119,338_119,531_119,637_119,91_119;1.1084476884
CAGGTGCAGCTGGTGGAGTCTGGGGGAGGCGTGGTCCAGCCTGGGAGGTCCCTGAGACTCTCCTGTGCAGCCTCTGGATTCACCTTCAGTAGCTATGCCATGCACTGGGTCCGCCAGGCTCCAGGCAAGGGACTGGAGTGGGTGGCAAGTATATCAAATGATGGAACCAAGAAATATCATGGAGATTCCGTGTGGGGCCGATTCACCATCTCCAGAGACAATTCCAAGAACACACTGTTTCTACAAATGAACAGCCTGCGAGCTGAGGACACGGCTCTATATTTCTGT
>37;174_119,219_119,304_119,317_119,338_119,4_119,531_119,637_119,91_119;1.0505284977
CAGGTGCAGCTGGTGGAGTCTGGGGGAGGCGTGGTCCAGCCTGGGAGGTCCCTGAGACTCTCCTGTGCAGCCTCTGGATTCACCTTCAGTAGCTATGGCATGCACTGGGTCCGCCAGGCTCCAGGCAAGGGACTGGAGTGGGTGGCAAGTATATCAAATGATGGAACCAAGAAATATCATGGAGAATCCGTGTGGGACCGATTCACCATCTCCAGAGACAATTCCAAGAACACACTGTTTCTACAAATGAACAGCCTGCGAGTTGAGGACACGGCCCTATATTTCTGT
>40;564_119;1.1068001787
GAGGTGCAGCTGGTGGAGTCTGGGGGAGGCTTGGTCCAGCCTGGGGGGTCCCTGAGACTCTCCTGTGCAGACTCTGGATTCACCTTTAGTAGCTATTGGATGAGCTGGGTCCGCCAGGCTCCAGGCAAGGGACTGGAGTGGGTGGCAAGTATATCAAATGATGGAACGAAGAAATATCATGCAGAATCCGTGTGGGACCGATTCAGCATCTCCAAAGACAATTCCAAGAACACACTGTTTCTACAAATGAATAGCCTGCGAGTTGAGGACACGGCCCTATATTTCTGT
>42;449_119;1.2535900536
GAAGTGCAGCTGGTGGAGTCTGGGGGAGACTTGGTTCAGCCTGGCAGGTCCCTGAGACTCTCCTGTGCAGCCTCTGGATTCACCTTTAGTAGTTATTGGATGAGCTGGGTCCGCCAGGCTCCAGGCAAGGGATTGGAGTGGGTGGCAAGTATATCAAATGATGGAACGAAGAAATATCATGAAGAATCCGTGTGGGGCCGATTCACCATCTCCAAAGACAATTCCAAGAGCACACTGTTTCTACAAATGAACAGCCTGCGAGTTGAGGACACGGCCCTATATTTCTGT
>43;314_119;1.2848310231
GAGGTGCAGCTGGTGGAGTCTGGGGGAGGCTTGGTAAAGCCTGGGGGGTCCCTTAGACTCTCCTGTGCAGCCTCTGGATTCACTTTCAGTAACGCCTGGATGAGCTGGGTCCGCCAGGCTCCAGGGAAGGGGCTGGAGTGGGTGGCAAGTATATCAAATGATGGAACGAAGAAATATCATGAAGAATCCGTGTGGGGCCGATTCACCATATCCAAAGACAATTCCAAGAACACACTGTTTCTACAAATGAACAGCCTGCGAATTGAGGACACGGCCCTATATTTCTGT
>43;372_119;1.2465737271
GAGGTGCAGCTGGTGGAGTCTGGGGGAGGCTTGGTACAGCCTGGGGGGTCCCTGAGACTCTCCTGTGCAGCCTCTGGATTCACCTTCAGTAGCTATGTTATGCACTGGGTCCGCCAGGCTCCAGGCAAGGGGCTGGAGTGGGTGGCAAGTATATCAAATGATGGAACGAAGAAATATCATGAAGAATCCGTGTGGGGCCGATTCACCATATCCAAAGACAATTCCAAGAACACACTGTTTCTACAAATGAACAGCCTGCGAATTGAGGACACGGCCCTATATTTCTGT
>42;314_119,372_119;1.1893358404
GAGGTGCAGCTGGTGGAGTCTGGGGGAGGCTTGGTACAGCCTGGGGGGTCCCTGAGACTCTCCTGTGCAGCCTCTGGATTCACCTTCAGTAGCTATTGGATGAGCTGGGTCCGCCAGGCTCCAGGCAAGGGGCTGGAGTGGGTGGCAAGTATATCAAATGATGGAACGAAGAAATATCATGAAGAATCCGTGTGGGGCCGATTCACCATATCCAAAGACAATTCCAAGAACACACTGTTTCTACAAATGAACAGCCTGCGAATTGAGGACACGGCCCTATATTTCTGT
>41;314_119,372_119,449_119;1.150148379
GAGGTGCAGCTGGTGGAGTCTGGGGGAGGCTTGGTACAGCCTGGGGGGTCCCTGAGACTCTCCTGTGCAGCCTCTGGATTCACCTTTAGTAGCTATTGGATGAGCTGGGTCCGCCAGGCTCCAGGCAAGGGGCTGGAGTGGGTGGCAAGTATATCAAATGATGGAACGAAGAAATATCATGAAGAATCCGTGTGGGGCCGATTCACCATCTCCAAAGACAATTCCAAGAACACACTGTTTCTACAAATGAACAGCCTGCGAGTTGAGGACACGGCCCTATATTTCTGT
>41;358_119;1.2786591655
GAGGTGCAGCTGTTGCAGTCTGGGGGAGGCTTGGTACAGCCTGGGGGGTCCCTGAGACTCTCCTGTGCAGCCTCTGGATTCAGCTTTAGCAGCTATGCCATGAGCTGGATTCGCCAGGCTCCAGGGAAGGGGCTGGAGTGGGTGGCAAGTATATCACATGATGGAACGAAGAAATATCATGCAGAATCCGTGTGGGGCCGATTCACCATCTCCAAAGACAATTCCAAGAACACACTATTTCTACAAATGAACAGCCTGCGAGTTGAGGACACGGCCCTATATTTCTGT
>40;314_119,358_119,372_119,449_119;1.1377883026
GAGGTGCAGCTGGTGGAGTCTGGGGGAGGCTTGGTACAGCCTGGGGGGTCCCTGAGACTCTCCTGTGCAGCCTCTGGATTCACCTTTAGTAGCTATTGGATGAGCTGGGTCCGCCAGGCTCCAGGCAAGGGGCTGGAGTGGGTGGCAAGTATATCAAATGATGGAACGAAGAAATATCATGCAGAATCCGTGTGGGGCCGATTCACCATCTCCAAAGACAATTCCAAGAACACACTGTTTCTACAAATGAACAGCCTGCGAGTTGAGGACACGGCCCTATATTTCTGT
>39;314_119,358_119,372_119,449_119,564_119;1.0881209866
GAGGTGCAGCTGGTGGAGTCTGGGGGAGGCTTGGTCCAGCCTGGGGGGTCCCTGAGACTCTCCTGTGCAGCCTCTGGATTCACCTTTAGTAGCTATTGGATGAGCTGGGTCCGCCAGGCTCCAGGCAAGGGACTGGAGTGGGTGGCAAGTATATCAAATGATGGAACGAAGAAATATCATGCAGAATCCGTGTGGGACCGATTCAGCATCTCCAAAGACAATTCCAAGAACACACTGTTTCTACAAATGAATAGCCTGCGAGTTGAGGACACGGCCCTATATTTCTGT
>40;267_119;1.2428555494
GACGTACAGTTGGCGGAGTCTGGGGGAGGGTTGGTACAGCCTGGAGGGTCCCTGAGACTCTCCTGTGTAGCGTCTGGATTCACCTTCAGTAGTTTTGAAATGCACTGGGTCCGCCAGGCTCCAGGCAAGGGACTGGAGTGGGTGGCAAGTATATCAAATGATGGAACGAAGAGATATCATGCAGAATCCGTGTGGGACCGATTCAGCATCTCCAAAGACAATTCCAAGAACACACTGTTTCTACAAATGAATAGTCTGCGAGTTGAGGACACGGCCCTATATTTCTGT
>40;538_119;1.1688762047
GAGGTGCAGCTGGTGGAGTCTGGGGGAGGCTTGGTACAGCCTGGAGGGTCCCTGAGAGTCTCCTGTGCAGTCTCTGGATTCACCTTCAGTAATTATGAAATGAACTGGGTCCGCCAGGCTCCAGGGAAGGGCCTGGAGTGGGTGGCAAGTATATCAAATGATGGAACGAAGAAATATCATGCAGAATCCGTGTGGGACCGATTCAGCATCTCCAAAGACAATTCCAAGAACACACTGTTTCTACAAATGAATAGCCTGCGAGTTGAGGACACGGCCCTATATTTCTGT
>39;267_119,538_119;1.1094125397
GAGGTGCAGCTGGTGGAGTCTGGGGGAGGCTTGGTACAGCCTGGAGGGTCCCTGAGACTCTCCTGTGCAGCCTCTGGATTCACCTTCAGTAGTTATGAAATGAACTGGGTCCGCCAGGCTCCAGGCAAGGGACTGGAGTGGGTGGCAAGTATATCAAATGATGGAACGAAGAAATATCATGCAGAATCCGTGTGGGACCGATTCAGCATCTCCAAAGACAATTCCAAGAACACACTGTTTCTACAAATGAATAGCCTGCGAGTTGAGGACACGGCCCTATATTTCTGT
>38;267_119,314_119,358_119,372_119,449_119,538_119,564_119;1.0516410438
GAGGTGCAGCTGGTGGAGTCTGGGGGAGGCTTGGTCCAGCCTGGGGGGTCCCTGAGACTCTCCTGTGCAGCCTCTGGATTCACCTTCAGTAGCTATGGCATGAACTGGGTCCGCCAGGCTCCAGGCAAGGGACTGGAGTGGGTGGCAAGTATATCAAATGATGGAACGAAGAAATATCATGCAGAATCCGTGTGGGACCGATTCAGCATCTCCAAAGACAATTCCAAGAACACACTGTTTCTACAAATGAATAGCCTGCGAGTTGAGGACACGGCCCTATATTTCTGT
>38;492_119;1.1603467713
GAGGTGCAGCTGGTGGAGTCTGGCGGAGGCTTGATCCAGCCTGGGAGGTCCCTGAGACTCTCCTGTGCAGCCTCTGGGTTCACCGTCAGTAGCAACTTCATGACCTGGGTCCGCCAGGCTCCAGGGAAGGGGCTGGAGTGGGTGGCAAGTATATCAAATGATGGAACGAAGAAATATCATGCAGAATCCGTGTGGGACCGATTCAGCATCTCCAAAGACAATTCCAAGAACACACTGTTTCTACAAATGAATAGCCTGCGAGTTGAGGACACGGCCCTATATTTCTGT
>37;267_119,314_119,358_119,372_119,449_119,492_119,538_119,564_119;1.0330295943
GAGGTGCAGCTGGTGGAGTCTGGGGGAGGCTTGGTCCAGCCTGGGAGGTCCCTGAGACTCTCCTGTGCAGCCTCTGGATTCACCTTCAGTAGCTATGGCATGAACTGGGTCCGCCAGGCTCCAGGCAAGGGACTGGAGTGGGTGGCAAGTATATCAAATGATGGAACGAAGAAATATCATGCAGAATCCGTGTGGGACCGATTCAGCATCTCCAAAGACAATTCCAAGAACACACTGTTTCTACAAATGAATAGCCTGCGAGTTGAGGACACGGCCCTATATTTCTGT
>36;174_119,219_119,267_119,304_119,314_119,317_119,338_119,358_119,372_119,449_119,492_119,4_119,531_119,538_119,564_119,637_119,91_119;0.9930243847
CAGGTGCAGCTGGTGGAGTCTGGGGGAGGCGTGGTCCAGCCTGGGAGGTCCCTGAGACTCTCCTGTGCAGCCTCTGGATTCACCTTCAGTAGCTATGGCATGCACTGGGTCCGCCAGGCTCCAGGCAAGGGACTGGAGTGGGTGGCAAGTATATCAAATGATGGAACGAAGAAATATCATGCAGAATCCGTGTGGGACCGATTCAGCATCTCCAAAGACAATTCCAAGAACACACTGTTTCTACAAATGAATAGCCTGCGAGTTGAGGACACGGCCCTATATTTCTGT
>36;653_119;1.0769219107
CAGGTGCAGCTGGTGGAGTCTGGGGGAGGCGGGGTCCAGCCTGGGAGGTCCCTGAGACTCTCCTGTGCAGCCTCTGGATTCACCTTCAGAAGCTATGCTATGCACTGGGTCCGCCAGGCTCCAGGCAAGGGGCTGGAGTGGGTGGCAGTTATATCAAATGATGGAACGAAGAAATATCATGCAGAATCCGTGTGGGACCGATTCAGCATCTCCAAAGACAATTCCAAGAACACACTGTTTCTACAAATGAATAGCCTGCGAGTTGAGGACACGGCCCTATATTTCTGT
>35;174_119,219_119,267_119,304_119,314_119,317_119,338_119,358_119,372_119,449_119,492_119,4_119,531_119,538_119,564_119,637_119,653_119,91_119;0.9930235374
CAGGTGCAGCTGGTGGAGTCTGGGGGAGGCGTGGTCCAGCCTGGGAGGTCCCTGAGACTCTCCTGTGCAGCCTCTGGATTCACCTTCAGTAGCTATGGCATGCACTGGGTCCGCCAGGCTCCAGGCAAGGGACTGGAGTGGGTGGCAAGTATATCAAATGATGGAACGAAGAAATATCATGCAGAATCCGTGTGGGACCGATTCAGCATCTCCAAAGACAATTCCAAGAACACACTGTTTCTACAAATGAATAGCCTGCGAGTTGAGGACACGGCCCTATATTTCTGT
>34;174_119,219_119,267_119,304_119,314_119,317_119,338_119,358_119,372_119,449_119,492_119,4_119,531_119,538_119,564_119,602_119,637_119,653_119,91_119;0.9813158299
CAGGTGCAGCTGGTGGAGTCTGGGGGAGGCGTGGTCCAGCCTGGGAGGTCCCTGAGACTCTCCTGTGCAGCCTCTGGATTCACCTTCAGTAACTATGGCATGCACTGGGTCCGCCAGGCTCCAGGCAAGGGACTGGAGTGGGTGGCAAGTATATCAAATGATGGAACGAAGAAATATCATGCAGAATCCGTGTGGGACCGATTCAGCATCTCCAAAGACAATTCCAAGAACACACTGTTTCTACAAATGAATAGCCTGCGAGTTGAGGACACGGCCCTATATTTCTGT
>35;302_119;1.1614386977
CAGGTACAATTGGTGGAGTCCGGGGGAGGCGTGGTCCACCCTGGGAGGTCACTGAGACTCTCCTGCGCAGCGTCTGGATTCAGTTTCGGTAATTTTGGCATGCACTGGGTCCGCCAGGCTCCCGGCAAGGGACTGGAATGGGTGGCAAGTATATCAAATGATGGAACGAAGAAATATCATGCAGAATCCGTGTGGGACCGATTCAGCATCTCCAAAGACAATTCCAAGAACACACTGTTTCTACAAATGAATAGCCTGCGAGTTGAGGACACGGCCCTATATTTCTGT
>36;141_119;1.079505409
CAGGTGCAGCTGGTGGAGTCTGGGGGAGGCGTGGTCCAGCCTGGGAGGTCCCTGAGACTCTCCTGTGCAGCGTCTGGATTCATCTTCAGGAGTTATGGCATGCACTGGGTCCGCCAGGCTCCAGGCAAGGGACTGGAGTGGGTGGCAAGTATATCAAATGATGGAACGAAGAGATATCATGCAGAATCCGTGTGGGACCGATTCAGCATCTCCAAAGACAATTCCAAGAACACACTGTTTCTACAAATGAATAGTCTGCGAGTTGAGGACACGGCCCTATATTTCTGT
>36;586_119;1.1240813772
CACGTGCAGTTGGTGGAGTCGGGGGGAGGCGTTGTCCAGCCTGGGACGTCCCTGAGACTCTCCTGTGTAGCGTCTGAATTCAGCTTCAAGAATTATGGCATGCACTGGGTCCGCCAGGCTCCAGGCAAGGGACTGGAGTGGGTGGCAAGTATATCAAATGATGGAACGAAGAAATATCATGCAGAATCCGTGTGGGACCGATTCAGCATCTCCAAAGACAATTCCAAGAACACACTGTTTCTACAAATGAATAGCCTGCGAGTTGAGGACACGGCCCTATATTTCTGT
>35;141_119,586_119;1.0288756207
CAGGTGCAGCTGGTGGAGTCTGGGGGAGGCGTGGTCCAGCCTGGGAGGTCCCTGAGACTCTCCTGTGCAGCGTCTGGATTCAGCTTCAGGAATTATGGCATGCACTGGGTCCGCCAGGCTCCAGGCAAGGGACTGGAGTGGGTGGCAAGTATATCAAATGATGGAACGAAGAAATATCATGCAGAATCCGTGTGGGACCGATTCAGCATCTCCAAAGACAATTCCAAGAACACACTGTTTCTACAAATGAATAGCCTGCGAGTTGAGGACACGGCCCTATATTTCTGT
>34;141_119,302_119,586_119;1.0173666689
CAGGTGCAGCTGGTGGAGTCTGGGGGAGGCGTGGTCCAGCCTGGGAGGTCCCTGAGACTCTCCTGTGCAGCGTCTGGATTCAGCTTCAGTAATTATGGCATGCACTGGGTCCGCCAGGCTCCAGGCAAGGGACTGGAGTGGGTGGCAAGTATATCAAATGATGGAACGAAGAAATATCATGCAGAATCCGTGTGGGACCGATTCAGCATCTCCAAAGACAATTCCAAGAACACACTGTTTCTACAAATGAATAGCCTGCGAGTTGAGGACACGGCCCTATATTTCTGT
>33;141_119,174_119,219_119,267_119,302_119,304_119,314_119,317_119,338_119,358_119,372_119,449_119,492_119,4_119,531_119,538_119,564_119,586_119,602_119,637_119,653_119,91_119;0.9813133732
CAGGTGCAGCTGGTGGAGTCTGGGGGAGGCGTGGTCCAGCCTGGGAGGTCCCTGAGACTCTCCTGTGCAGCCTCTGGATTCACCTTCAGTAACTATGGCATGCACTGGGTCCGCCAGGCTCCAGGCAAGGGACTGGAGTGGGTGGCAAGTATATCAAATGATGGAACGAAGAAATATCATGCAGAATCCGTGTGGGACCGATTCAGCATCTCCAAAGACAATTCCAAGAACACACTGTTTCTACAAATGAATAGCCTGCGAGTTGAGGACACGGCCCTATATTTCTGT
>32;141_119,174_119,202_119,209_119,219_119,267_119,302_119,304_119,314_119,317_119,32_119,338_119,358_119,372_119,449_119,492_119,4_119,531_119,538_119,564_119,586_119,602_119,637_119,653_119,91_119;0.9516900556
CAGGTGCAGCTGGTGGAGTCTGGGGGAGGCGTGGTCCAGCCTGGGAGGTCCCTGAGACTCTCCTGTGCAGCCTCTGGATTCACCTTTGGTAACTATGGCATGCACTGGGTCCGCCAGGCTCCAGGCAAGGGACTGGAGTGGGTGGCAAGTATATCAAATGATGGAACGAAGAAATATCATGCAGAATCCGTGTGGGACCGATTCAGCATCTCCAAAGACAATTCCAAGAACACACTGTTTCTACAAATGAATAGCCTGCGAGTTGAGGACACGGCCCTATATTTCTGT
>31;141_119,174_119,202_119,209_119,219_119,267_119,280_119,302_119,304_119,314_119,317_119,32_119,338_119,358_119,372_119,394_119,440_119,449_119,492_119,4_119,529_119,531_119,538_119,564_119,586_119,602_119,637_119,643_119,653_119,91_119;0.8587535702
[truncated: 120,782 more chars]
