# Supplementary material for: A Phylogenetic Codon Substitution Model for Antibody Lineages
Source: Genetics. 2017 Mar 16;206(1):417–27. doi: 10.1534/genetics.116.196303 (PMC5419485; doi:10.1534/genetics.116.196303)
Supplement: Supplementary file 2 [file 417FileS2.zip › Code/Ancestral_Reconstructions/results/VRC01.e2e2e2.norootfreq.MLcodons.fa]

>1;V1-2_1;1E-22
CAGGTGCAGCTGGTGCAGTCTGGGGCTGAGGTGAAGAAGCCTGGGGCCTCAGTGAAGGTCTCCTGCAAGGCTTCTGGATACACCTTCACCGGCTACTATATGCACTGGGTGCGACAGGCCCCTGGACAAGGGCTTGAGTGGATGGGACGGATCAACCCTAACAGTGGTGGCACAAACTATGCACAGAAGTTTCAGGGCAGGGTCACCAGTACCAGGGACACGTCCATCAGCACAGCCTACATGGAGCTGAGCAGGCTGAGATCTGACGACACGGTCGTGTATTACTGT
>2;955_148;0.3368053345
CAGGTGCAGCTGGTGCAATCTGGGGCTGAGGTGAAGAAGCCTGGGACCTCAGTGAAGGTCTCCTGCAAGGGTTCTGGCTACAGCCTCACCGGCCACTATATGCACTGGGCGCGACAGGCCCCTGGACACGGGCTTGAGTGGATGGGAAGGATCAACCCTATCAGTGGTGCCACAGACTATGCACAGAAGTTTCAGGGCAGGGTCACCATGACCAGGGACACGTCCAACAATATATCCTACATGGAATTGAGCGGTCTGAGATATGACGACACGGCCATGTATTACTGT
>5;696_171;0.8281063268
CTGGTGCAACTGGTGCAATCTGGGGCTCAGGTGCAGAAGTCTGGGGCCTCACTAAAAGTCTCCTGCGAGACGTCTGGATATACTTTCACCGACTATTATATTCACTGGGTGCGGCGGGCCCCTGGACAGGGCCTTCAGTGGATGGGGTGGATCAACCCTGACACTGGCGACACAAAATATTCACAAAAGTTTAAGGGCAGTGTCACCATGAGTAGCGACACGTCCATCAGCACAGTCTATTTGCTCTTGACCAGTCCAAAATTGAACGACACGGCCATATATTACTGT
>5;839_154;0.3793967871
CAGGTGCACCTGGTGCAGTCTGGGGCTGAGGTGAAGAAGCCTGGGGCCTCAGTGAAAGTCTCCTGCAAGGCTTCTGGATATATCTTCAACGGCCACTATATGAACTGGGTGCGACAGGCCCCTGGACAAGGTCTTGAGTGGATGGGATGGATCGACCCTGACGGTGGGGGCACAAGATATGCAGAGAAGTTTCAGGGCAGGGTCACCATGACCAGTGACACGTCCGTCAGCACAGTCTACATGGAACTGAGCAACCTGAGACCTGACGACACGGCCGTCTATTATTGT
>4;696_171,839_154;0.1765331755
CAGGTGCAGCTGGTGCAGTCTGGGGCTGAGGTGAAGAAGCCTGGGGCCTCAGTGAAGGTCTCCTGCAAGGCTTCTGGATACACCTTCACCGGCTACTATATGCACTGGGTGCGACAGGCCCCTGGACAAGGGCTTGAGTGGATGGGATGGATCAACCCTGACAGTGGTGGCACAAAATATGCACAGAAGTTTCAGGGCAGGGTCACCATGACCAGTGACACGTCCATCAGCACAGTCTACATGGAACTGAGCAGCCTGAGATCTGACGACACGGCCGTCTATTATTGT
>4;448_142;0.2482081888
CAGGTGCAGCTGGTGCAGTCTGGGGCTGAGGTGAAGAAGCCTGGGGCCTCAGTGAAGGTCTCCTGCAGGGCCTCTGGAGACACCTTAACCGACTACTATATGCACTGGGTGCGACAGGCCCCTGGACAAGGGCCTGAGTGGATGGGCTTGATCAACCCTGACAGTGGTGACACAAAGTATGCACAGAAGTTTCAGGGCAGGGTCACCATGACCAGGGACACGTCCATCAGCACAGCCTACATGGAACTGAGCGGGTTGAGATCTGACGACACGGCCGTCTATTATTGT
>3;448_142,696_171,839_154;0.1096966303
CAGGTGCAGCTGGTGCAGTCTGGGGCTGAGGTGAAGAAGCCTGGGGCCTCAGTGAAGGTCTCCTGCAAGGCTTCTGGATACACCTTCACCGGCTACTATATGCACTGGGTGCGACAGGCCCCTGGACAAGGGCTTGAGTGGATGGGATGGATCAACCCTGACAGTGGTGGCACAAACTATGCACAGAAGTTTCAGGGCAGGGTCACCATGACCAGGGACACGTCCATCAGCACAGCCTACATGGAACTGAGCGGGCTGAGATCTGACGACACGGCCGTCTATTATTGT
>5;106_76;0.4672914206
CAGGTGCAGCTGGTGCAGTCTGGGGCTGAGGTGAAGAAGCCTGGGGCCTCAGTGAAGGTCTCCTGCAAGGCTTCTGGATACACCTTCAGCAGTTATGATATCAACTGGGTGCGACAGGCCACTGGACAGGGGCTTGAGTGGATGGCCTGGATTAACTTTAATAGTGGTGGCACAAACTCTGCACAGATGTTTCAGGGCAGGGTCACCCTGACCAGTGACACGTCCCTCAGCACAGTCTACTTGGAGATGGGCGGTCTGACATTTGACGACACGGCCGTCTATTATTGT
>7;931_76;0.8497669403
CAGGTGGAATTGGTGCAGTCTGGGGCTGAGGTGATGAGGCCTGGGGCCTCAGTGAAACTTTCCTGCAAGGCACGTGGATATGAGTTCAAAATATATTATCTGCACTGGGTGCGACAGGCCCCTGGACAAGGCCTTGAGTGGATGGGACTAATTAATCCCAGTAGTGGTGTCGAAAGGCTCGCACAGAAGTTACAGGGCAGACTCACCATGACCAGAGACTTGGCTACGAGCACAGCGTTTCTGGACCTGAACAACCTGACATCTGACGACACGGCCGTCTATTATTGT
>7;33_76;0.6238805762
CAGGTGCAGCTGGTGCAGTCTGGGGCTGAGGTGAAGAAGCCTGGGGCCTCAGTGAAGGTTTCCTGCAAGGCATCTGGATACACCTTCACCAGCTACTATATGCACTGGGTGCGACAGGCCCCTGGACAAGGCCTTGAGTGGATGGGACTAATTAATCCCAGTAGTGGTGTCGAAAGGCTCGCACAGAAGTTACAGGGCAGACTCACCATGACCAGAGACTTGGCTACGAGCACAGCGTTTCTGGACCTGAACAACCTGACATCTGACGACACGGCCGTCTATTATTGT
>6;33_76,931_76;0.6238805662
CAGGTGCAGCTGGTGCAGTCTGGGGCTGAGGTGAAGAAGCCTGGGGCCTCAGTGAAGGTTTCCTGCAAGGCATCTGGATACACCTTCACCAGCTACTATATGCACTGGGTGCGACAGGCCCCTGGACAAGGCCTTGAGTGGATGGGACTAATTAATCCCAGTAGTGGTGTCGAAAGGCTCGCACAGAAGTTACAGGGCAGACTCACCATGACCAGAGACTTGGCTACGAGCACAGCGTTTCTGGACCTGAACAACCTGACATCTGACGACACGGCCGTCTATTATTGT
>6;750_76;0.4334998257
CAGGTGCAGCTGGTGCAGTCTGGGGCTGAGGTGACGAAGCCTGGGGCCTCAGTGAAGGTCTCCTGCAAGGCTTCTGGATACACCTTCCTCGACTATTATATGCACTGGGTGTGGCAGGCCCCTGGACAGGGGCTTGAATGGATGGGATGGATCAATCCTAAAACTGGTGACACAAACTTTGCACCGAAGTTTGAGGACAGGGTCACCATGACCAGAGACACGTCCACCAACACAGCCTACCTGGATGTGCGCGGACTGACATCTGACGACACGGCCGTCTATTATTGT
>5;33_76,750_76,931_76;0.1713523362
CAGGTGCAGCTGGTGCAGTCTGGGGCTGAGGTGAAGAAGCCTGGGGCCTCAGTGAAGGTCTCCTGCAAGGCTTCTGGATACACCTTCACCGGCTACTATATGCACTGGGTGCGACAGGCCCCTGGACAAGGGCTTGAGTGGATGGGATGGATCAACCCTAACAGTGGTGGCACAAACTTTGCACAGAAGTTTCAGGGCAGGGTCACCATGACCAGAGACACGTCCACCAGCACAGCCTACCTGGAACTGAGCGGGCTGACATCTGACGACACGGCCGTCTATTATTGT
>4;106_76,33_76,750_76,931_76;0.1379575144
CAGGTGCAGCTGGTGCAGTCTGGGGCTGAGGTGAAGAAGCCTGGGGCCTCAGTGAAGGTCTCCTGCAAGGCTTCTGGATACACCTTCACCGGCTACTATATGCACTGGGTGCGACAGGCCCCTGGACAAGGGCTTGAGTGGATGGGATGGATCAACCCTAACAGTGGTGGCACAAACTTTGCACAGAAGTTTCAGGGCAGGGTCACCATGACCAGGGACACGTCCATCAGCACAGCCTACCTGGAACTGAGCGGGCTGACATCTGACGACACGGCCGTCTATTATTGT
>9;51_136;0.3428650869
CAGGTGCAGCTGGTGCAGTCTGGGGCTGAGGTGAAGAAGCCTGGGGCCTCAGTGAAGGTCTCCTGCACGACTTCTGGCTACACCTTCACCGGCTACTATATACACTGGGTGCGACAGGCCCCTGGACAAGGGCTTGAGTGGATGGGTTGGATCAGCCCTAACAATGGTGCCACAACCTATGCCCAGAAGTTTCAGGGCAGGGTCACCATGACCAGGGACACGTCCATCAACACTGTCTACATGGACGTGAGCAGACTGAGATATGACGACACGGCCATATATTATTGT
>9;347_142;0.4205895095
CAGTTGCGGCTGGTGCAGTCTGGGGCTGAGGTGAAGAAGCCTGGGGCCTCAGTGAAGGTCTCCTGCAAGGCTTCTGGATACAGCTTCACCGGCTACTATATACACTGGGTGCGACAGGCCCCTGGACAAGGACTTGAGTGGATGGGTTGGATCAACCCTAATACTGATGCCACAGACTATGCACAGAACTTTCAGGGCAGGGTCACCATGACCAGCGACGCGTCCGTCACCACCGCCTACATGCAACTCTACAGGCTGACATCTGACGACACGGCCGTCTATTATTGT
>8;347_142,51_136;0.1755746358
CAGGTGCAGCTGGTGCAGTCTGGGGCTGAGGTGAAGAAGCCTGGGGCCTCAGTGAAGGTCTCCTGCAAGGCTTCTGGATACACCTTCACCGGCTACTATATACACTGGGTGCGACAGGCCCCTGGACAAGGGCTTGAGTGGATGGGTTGGATCAACCCTAACAGTGGTGCCACAAACTATGCACAGAAGTTTCAGGGCAGGGTCACCATGACCAGGGACACGTCCATCAACACAGCCTACATGGAACTGAGCAGGCTGACATCTGACGACACGGCCATATATTATTGT
>9;808_76;0.5728323961
CAGGTGCAGTTGTTACAGTCTGGGGCTGAGGTGAAGAGGCCTGGGGCCTCAGTGAAGGTCTCCTGTAGGGCCTCTGGATTCATTTTCAAGGACTATTATATTCATTGGCTGCGACAGGCCCCTGGACAAGGGCTTGAGTGGCTGGGGTGGATCAACCCGAACAGTAGTGACACAGATTATGCTCAGAAGTTTCAGGGCAGGGTCACCCTGACCAGGGACACGGCCATCAACACAGCCTACATGGAACTGAATAGCCTAACATCTGACGACACGGCCATGTATTATTGT
>9;697_76;0.4375115064
CAGGTGCAGTTGATGCAGTCTGGGGCTGAGGTGAAGAAGCCTGGGGTCTCAGTGAAGGTCTCCTGTAAGGCACGTGCATACAGTTTCAACATATATTATGTGCACTGGGTGCGACAGGCCCCTGGACAAGGGCTTGAGTGGATGGGTTGGATCAACCCTAACAATGGTGGCACAAACTATGCACAGAAGTTTCAGGGCTGGGTCACCATGACCAGGGACACGTCCATCACCACAGCCTACATGGAACTGAGCAGACTGACATCTGACGACACGGCCACATATTACTGT
>8;697_76,808_76;0.2076063283
CAGGTGCAGTTGGTGCAGTCTGGGGCTGAGGTGAAGAAGCCTGGGGCCTCAGTGAAGGTCTCCTGTAAGGCTTCTGGATACACCTTCAACGGCTACTATATACACTGGGTGCGACAGGCCCCTGGACAAGGGCTTGAGTGGATGGGTTGGATCAACCCTAACAGTGGTGGCACAAACTATGCACAGAAGTTTCAGGGCAGGGTCACCATGACCAGGGACACGTCCATCAACACAGCCTACATGGAACTGAGCAGGCTGACATCTGACGACACGGCCATATATTATTGT
>7;347_142,51_136,697_76,808_76;0.1616774113
CAGGTGCAGCTGGTGCAGTCTGGGGCTGAGGTGAAGAAGCCTGGGGCCTCAGTGAAGGTCTCCTGCAAGGCTTCTGGATACACCTTCACCGGCTACTATATACACTGGGTGCGACAGGCCCCTGGACAAGGGCTTGAGTGGATGGGTTGGATCAACCCTAACAGTGGTGGCACAAACTATGCACAGAAGTTTCAGGGCAGGGTCACCATGACCAGGGACACGTCCATCAACACAGCCTACATGGAACTGAGCAGGCTGACATCTGACGACACGGCCATATATTATTGT
>7;969_171;0.3160024837
CAAGTGCAGCTGGTGCAGTCTGGGGCTGAGGTGAAGAAGCCTGGGGCCTCAGTGAAGGTCTCCTGCAAGGCTTCTGGATACTCCTTCGCCGGCCAGTATATACACTGGGTGCGTCAGGCCCCTGGACAAGGGCTTGAGTGGATGGGATGGATCAACCCTGCCAGTGGTGGCACAAACTATGCACAGAAACTTCAGGGCAGGGTCACCATGACCAGGGACACGTCCATCAACACCGCCTACATGGAAATAAGCAGGCTGACATTTGACGACACGGCCATATATTATTGT
>6;347_142,51_136,697_76,808_76,969_171;0.148568378
CAGGTGCAGCTGGTGCAGTCTGGGGCTGAGGTGAAGAAGCCTGGGGCCTCAGTGAAGGTCTCCTGCAAGGCTTCTGGATACACCTTCACCGGCTACTATATACACTGGGTGCGACAGGCCCCTGGACAAGGGCTTGAGTGGATGGGATGGATCAACCCTAACAGTGGTGGCACAAACTATGCACAGAAGTTTCAGGGCAGGGTCACCATGACCAGGGACACGTCCATCAACACAGCCTACATGGAACTGAGCAGGCTGACATCTGACGACACGGCCATATATTATTGT
>8;672_76;0.379636185
CAGGTGCAGCTGGTGCAGTCTGGGGCTGAAGTGAAGACGCCTGGGGCCTCAGTGAAGGTCTCCTGCAAGGCTTCTGGATACACATTCACCGGCCACTATATACACTGGGTGCGACAGGCCCCTGGACAAGGGCTTGAGTGGATGGGATACGTCAACTGTAACAATGGTGTCACAAACTCTGTACAGAAGCTTCAGGGCAGGGTCACCATGACCAGGGACACGTCCATGAGTACAGCCTACATGGAGCTGAGCGGTCTGACATCTGACGACACGGCCTTATATTATTGT
>8;648_171;0.3155971406
CAGGTGCAGCTGGTGCAGTCTGGGGCTGAGGTGAAGAAGCCTGGGGCCTCAGTAAAGGTCTCCTGCAAGGCTTCTGGATACAAGTTCACCGGCTACTATATGCACTGGGTGCGACAGGCCCCTGGACAAGGGCTTGAGTGGATGGGATGGATAAACTGTAAAAGTGGCGACACAAACTATGCACAGAGGTTTCAGGGCAGGGTCACCGTGACCAGGGACACGTCCATCAGCACAGCCTACATGGAGCTGAGCAGGCTGACATCTGGCGACACGGCCACATATTATTGT
>7;648_171,672_76;0.1784048624
CAGGTGCAGCTGGTGCAGTCTGGGGCTGAGGTGAAGAAGCCTGGGGCCTCAGTGAAGGTCTCCTGCAAGGCTTCTGGATACACCTTCACCGGCTACTATATACACTGGGTGCGACAGGCCCCTGGACAAGGGCTTGAGTGGATGGGATGGATCAACTGTAACAGTGGTGGCACAAACTATGCACAGAAGTTTCAGGGCAGGGTCACCATGACCAGGGACACGTCCATCAGCACAGCCTACATGGAGCTGAGCAGGCTGACATCTGACGACACGGCCATATATTATTGT
>8;393_161;0.4140882126
CAGGTGCAGCTGGTGCAGTCTGGGGCTGAGGTGAAGAAGCCTGGGGCCTCAGTGAAGGTCTCCTGCAAGGCCTCTGGATACAGTTTCAGCGACTACCATATACACTGGGTGCGACAGGCCCCTGGACAAGGGCTTGAGTGGATGGGATGGATCAACCAGAATGGTGGTGGCGCAACACATGTACAGAAGTTCCAGGGCAGGGTCGCCATGACCAGGGACACGTCCATCAGCACAGCCTTTATGGAGCTGAGCAGGCTGAGATTTGACGACACGGCCATATATTATTGT
>8;814_161;0.4730034602
CAGGTCCAGCTGGTGCAGTCTGGGGCTGACATGAAGAAGCCTGGCTCCTCAGTGAAGGTCTCCTGCAAGGCCTCTGGATACAGTTTCAGCGACTACCATATACACTGGGTGCGACAGGCCCCTGGACAAGGGCTTGAGTGGATGGGATGGATCAACCAGAATGGTGGTGGCGCAACACATGTACAGAAGTTCCAGGGCAGGGTCGCCATGACCAGGGACACGTCCATCAGCACAGCCTTTATGGAGCTGAGCAGGCTGAGATTTGACGACACGGCCATATATTATTGT
>7;393_161,814_161;0.414087763
CAGGTGCAGCTGGTGCAGTCTGGGGCTGAGGTGAAGAAGCCTGGGGCCTCAGTGAAGGTCTCCTGCAAGGCCTCTGGATACAGTTTCAGCGACTACCATATACACTGGGTGCGACAGGCCCCTGGACAAGGGCTTGAGTGGATGGGATGGATCAACCAGAATGGTGGTGGCGCAACACATGTACAGAAGTTCCAGGGCAGGGTCGCCATGACCAGGGACACGTCCATCAGCACAGCCTTTATGGAGCTGAGCAGGCTGAGATTTGACGACACGGCCATATATTATTGT
>6;393_161,648_171,672_76,814_161;0.1573060427
CAGGTGCAGCTGGTGCAGTCTGGGGCTGAGGTGAAGAAGCCTGGGGCCTCAGTGAAGGTCTCCTGCAAGGCTTCTGGATACACCTTCACCGGCTACTATATACACTGGGTGCGACAGGCCCCTGGACAAGGGCTTGAGTGGATGGGATGGATCAACCGTAACAGTGGTGGCACAAACTATGCACAGAAGTTTCAGGGCAGGGTCACCATGACCAGGGACACGTCCATCAGCACAGCCTACATGGAGCTGAGCAGGCTGACATCTGACGACACGGCCATATATTATTGT
>5;347_142,393_161,51_136,648_171,672_76,697_76,808_76,814_161,969_171;0.1388359417
CAGGTGCAGCTGGTGCAGTCTGGGGCTGAGGTGAAGAAGCCTGGGGCCTCAGTGAAGGTCTCCTGCAAGGCTTCTGGATACACCTTCACCGGCTACTATATACACTGGGTGCGACAGGCCCCTGGACAAGGGCTTGAGTGGATGGGATGGATCAACCCTAACAGTGGTGGCACAAACTATGCACAGAAGTTTCAGGGCAGGGTCACCATGACCAGGGACACGTCCATCAGCACAGCCTACATGGAACTGAGCAGGCTGACATCTGACGACACGGCCATATATTATTGT
>6;145_161;0.415995262
CAGGCGCAGCTGGTGCAGTCTGGGCCTGAGGTAAAGAAGCCTGGGACCTCCGTGAAGGTCTCCTGCAAGGCTTCTGGATATACATTCACCGACTACTTTATACACTGGGTGCGACAGGCCCCTGGACAAGGGTTTGAGTGGATGGGATGGACCAACCTCAACACTGGCGGCACAAAGTATTCACCAAAGTTTCAGGGCAGGGTCACCATGACCAGGGACACGTCCATCACCACAGCCTACATTGAGCTGAGCGGCCTGACATCTGACGACACGGCCGTCTATTATTGT
>7;309_148;0.3758864832
CAGGTGCAACTGGTGCAGTCTGGGGCTGAGGTGAAGAAGCCTGGGGCCTCAATGAAGGTCTCCTGCGAGGCCTCTGGATACACCTTCACCGCCTACTATATGCACTGGGTGCGACAGGCCCCTGGACAAGGACTTGAGTGGATGGGGTGGATCAACCCTAACAGCGGTGCCACAAATTCTGCACAGAAATTTAAGGGCAGGGTCACCATGACCAGGGACACGTCCATCAGTACAGCCTACATGGAAGTGAGTGGACTGAGATCTGACGACACGGCCATGTATTATTGT
>9;461_76;0.6499293873
CAGGTGTATCTGGCCCAGTCTGGGGCTGAGGTGAAGAAGCCTGGGGCCTCAGTGAAGGTCTCCTGCAGGGCCTCTGAATACACCTTCACCGCCTATTATTTACACTGGATTCGACAGGCCCCGGGACAAAGGTTTGAGTGGATGGGATATATCACCCCTCAGAGTGGTTCCACACTTTATTCACAGAAGTTTCGGGACAGGGTCTCCCTGACCAGGGACACGGCCATCAGCACGGCCTTCATGGATTTGAGCGGACTGACATCTGACGACACGGCCGTTTATTATTGT
>10;768_0;0.892975941
CAGGTGCAATTGGTGCAGTCTGGGCCTGAGGTTAAGGAGCCTGGGGCCTCAGTGAAAGTCTCCTGTAAAGCCTCTGGATACATTTTCAATGAATATTATACACATTGGGTGCGGCAGGCCCCTGGACACGGCCCAGAGTGGATGGGATTCATAAATCCTAAGACTGGTAAGACAAAATATGCAGAGCACTTTCAGGACAGAGTCACCCTGTCCAGGGACACGTCCATGAGAACCACGTACATGGAATTGACCAGACTGACACCTGACGACTCGGCCATTTATTATTGT
>10;114_76;1.0517863906
CAGGTAACACTGGAGCAATCTGGGCCTGAAATTAAGGAGCCTGGGGCCTCAATAAAGATCTCTTGTAAAGGTTCTGGATTCATCTTCGCCGAAAATTATCTTCATTGGGTACGGTGGGCCCCAGGACACGGCTTTGAGTGGATGGGATACATCAATCTGAAAAGCGGTGACACAGATGTTGCAGAAAAATTTCAGGGCAGGGTCGCCCTGACCAGAGACACGTCCGTTAAAACAGCCCTTCTGGACCTGAGCGGACTGACATCTGACGACACGGCCGTCTATTATTGT
>9;114_76,768_0;0.4373340132
CAGGTGCAACTGGTGCAGTCTGGGCCTGAGGTTAAGGAGCCTGGGGCCTCAGTGAAGGTCTCCTGTAAAGCTTCTGGATACATCTTCACCGAATATTATATACATTGGGTGCGGCAGGCCCCTGGACACGGCCTTGAGTGGATGGGATGCATCAATCCTAAGAGTGGTGACACAAATTATGCAGAGAAATTTCAGGGCAGGGTCACCCTGACCAGGGACACGTCCATCAGAACAGCCTACATGGAACTGAGCGGACTGACATCTGACGACACGGCCGTTTATTATTGT
>8;114_76,461_76,768_0;0.2365741895
CAGGTGCAACTGGTGCAGTCTGGGGCTGAGGTGAAGAAGCCTGGGGCCTCAGTGAAGGTCTCCTGCAAGGCTTCTGGATACACCTTCACCGACTACTATATACACTGGGTGCGACAGGCCCCTGGACAAGGGCTTGAGTGGATGGGATGCATCAACCCTAAGAGTGGTGCCACAAATTATGCACAGAAATTTCAGGGCAGGGTCACCCTGACCAGGGACACGTCCATCAGCACAGCCTACATGGAACTGAGCGGACTGACATCTGACGACACGGCCGTATATTATTGT
>13;312_0;1.2467867077
CAAGTGCACTTGATGCAGTCTGGGACTCAATTAAAGAAGCCTGGGGCCTCAGTGAGGGTCTCCTGCGAGGCCTCCGGATACACATTCATCAAATACTTTTTACACTGGATACGACAGGCCCCGGGGGGGAGTCTTGAATGGATAGGCTGGATTAACCCTCGAGGAGGACAAGTCAATTATTCACGTCGATTTCCGGGAAAATTCACCATGACCCGAGACATGATCCGCGAGACAGCCTATTTAGATGTGCGCGGACTGACATCTGACGACACGGCCGTCTATTATTGT
>17;624_0;1.2082743865
CAGGTGAAGTTGATGCAGTCTGGGGCTGGGGTGAAGAAGCCTGGGGCCTCAGTGAGGGTCTCCTGCGAGGCCTCCGGATACACATTCATCAAATACTTTTTACACTGGATACGACAGGCCCCGGGGGGAGTCGTTGAATGGATAGGCTGGATTAACCCTCGAGGAGGACAAGTCAATTATTCACGTCGATTTCCGGGAAAATTCACCATGACCCGAGACACGATCCGCGAGACAGCCTATTTAGATGTGCGCGGACTGACATCTGACGACACGGCCGTCTATTATTGT
>18;528_0;1.2447488343
CAGGTGAAGTTGATGCAGTCTGGGGCGGGGTGGAAGAAGCCTGGGGCCGCAGTGAGGGTCTCCTGCGAGGCCTCCGGATACACATTCATCAAATACTTTTTACACTGGATACGACAGGCCCCGGGGGGGAGTCTTGAATGGATAGGCTGGATTAACCCTCGAGGAGGACAAGTCAATTATTCACGTCGATTTCCGGGAAAATTCACCATGACCCGAGACACGATCCGCGAGACAGCCTATTTAGATGTGCGCGGACTGACATCTGACGACACGGCCGTCTATTATTGT
>18;779_0;1.2206934291
CAGGTGAAGTTGATGCAGTCTGGGGCGGGGTGGAAGAAGCCTGGGGCCGCAGTGAGGGTCTCCTGCGAGGCCTCCGGATACACATTCATCAAATACTTTTTACACTGGATACGACAGGCCCCGGGGGGAGGTCTTGAATGGATAGGCTGGATTAACCCTCGAGGAGGACAAGTCAATTATTCACGTCGATTTCCGGGAAAATTCACCATGACCCGAGACACGATCCGCGAGACAGCCTATTTAGATGTGCGCGGACTGACATCTGACGACACGGCCGTCTATTATTGT
>17;528_0,779_0;1.2206923969
CAGGTGAAGTTGATGCAGTCTGGGGCGGGGTGGAAGAAGCCTGGGGCCGCAGTGAGGGTCTCCTGCGAGGCCTCCGGATACACATTCATCAAATACTTTTTACACTGGATACGACAGGCCCCGGGGGGAGGTCTTGAATGGATAGGCTGGATTAACCCTCGAGGAGGACAAGTCAATTATTCACGTCGATTTCCGGGAAAATTCACCATGACCCGAGACACGATCCGCGAGACAGCCTATTTAGATGTGCGCGGACTGACATCTGACGACACGGCCGTCTATTATTGT
>16;528_0,624_0,779_0;1.1720703101
CAGGTGAAGTTGATGCAGTCTGGGGCTGGGGTGAAGAAGCCTGGGGCCTCAGTGAGGGTCTCCTGCGAGGCCTCCGGATACACATTCATCAAATACTTTTTACACTGGATACGACAGGCCCCGGGGGGAGGTCTTGAATGGATAGGCTGGATTAACCCTCGAGGAGGACAAGTCAATTATTCACGTCGATTTCCGGGAAAATTCACCATGACCCGAGACACGATCCGCGAGACAGCCTATTTAGATGTGCGCGGACTGACATCTGACGACACGGCCGTCTATTATTGT
>16;163_0;1.250126814
CAGGTGAAGTTGATGCAATCTGGACCTGAAGTGAAGAGGCCTGGGGCCTCAGTGAGGGTCTCCTGCGAGGCCTCCGGATACACATTCATCAAATACTTTTTACACTGGATACGACAGGCCCCGGGGGGAGGTCTTGAATGGATAGGCTGGATTAACCCTCGAGGAGGACAAGTCAATTATTCACGTCGATTTCCGGGAAAATTCACCATGACCCGAGACACGATCCGCGAGACAGCCTATTTAGATGTGCGCGGACTGACATCTGACGACACGGCCGTCTATTATTGT
>15;163_0,528_0,624_0,779_0;1.17206947
CAGGTGAAGTTGATGCAGTCTGGGGCTGGGGTGAAGAAGCCTGGGGCCTCAGTGAGGGTCTCCTGCGAGGCCTCCGGATACACATTCATCAAATACTTTTTACACTGGATACGACAGGCCCCGGGGGGAGGTCTTGAATGGATAGGCTGGATTAACCCTCGAGGAGGACAAGTCAATTATTCACGTCGATTTCCGGGAAAATTCACCATGACCCGAGACACGATCCGCGAGACAGCCTATTTAGATGTGCGCGGACTGACATCTGACGACACGGCCGTCTATTATTGT
>16;248_0;1.4372955223
CAGGTGAAGTTGGTGCAGTCTGGGGCTGGAGTGAAGAAGCCTGGGACCTCAGTGAGAGTCTCCTGCCAGGCCTCTGGATACACATTCATCAAATACATTTTACACTGGATACGACAGGCCCCGGGGGGGGGTCTTGAGTGGATGGGCTGGATGAATCCTCAAGGTGGACAAGTCAATTATTCACGTCGATTTCAGGGAAGAGTCACCATGACCCGAGACACGATCCGCGAGACAGCCTACATGGATTTGCGCGGATTGACATCTGACGACACGGCCGTCTATTATTGT
>18;895_0;1.2334834805
CAGGTGAAGTTGATGCAGTCTGGGGCTGGAGTGAAGAAGCCTGGGGCCTCAGTGAGGGTCTCCTGCGAGGCCTCTGGATACACATTCATCAAATACTTTTTACACTGGATACGACAGGCCCCGGGGGGGGGTCTTGAATGGATAGGCTGGATTAACCCTCGAGGAGGACAAGTCAATTATTCACGTCGATTTCCGGGAAAATTCACCATGACCCGAGACACAATACGCGAGACAGCCTATTTGGATTTGCGCGGACTGACATCTGACGACACGGCCGTCTATTATTGT
>18;683_0;1.2334827105
CAGGTGAAGTTGATGCAGTCTGGGGCTGGAGTGAAGAAGCCTGGGGCCTCAGTGAGGGTCTCCTGCGAGGCCTCTGGATACACATTCATCAAATACTTTTTACACTGGATACGACAGGCCCCGGGGGGGGGTCTTGAATGGATAGGCTGGATTAACCCTCGAGGAGGACAAGTCAATTATTCACGTCGATTTCCGGGAAAATTCACCATGACCCGAGACACAATACGCGAGACAGCCTATTTGGATTTGCGCGGACTGACATCTGACGACACGGCCGTCTATTATTGT
>17;683_0,895_0;1.2334827005
CAGGTGAAGTTGATGCAGTCTGGGGCTGGAGTGAAGAAGCCTGGGGCCTCAGTGAGGGTCTCCTGCGAGGCCTCTGGATACACATTCATCAAATACTTTTTACACTGGATACGACAGGCCCCGGGGGGGGGTCTTGAATGGATAGGCTGGATTAACCCTCGAGGAGGACAAGTCAATTATTCACGTCGATTTCCGGGAAAATTCACCATGACCCGAGACACAATACGCGAGACAGCCTATTTGGATTTGCGCGGACTGACATCTGACGACACGGCCGTCTATTATTGT
>18;352_0;1.3936065137
CAGGTCCGTTTGGTGCAGTCTGGGACTCAGATGAGGGAGCCTGGGGCCTCAGTGAGGGTCTCCTGCGAGGCCTCTGGATACACATTCATCAAATACTTTTTACACTGGATACGACAGGCCCCGGGGGGGGGTCTTGAATGGATAGGCTGGATTAACCCTCGAGGAGGACAAGTCAATTATTCACGTCGATTTCCGGGAAAATTCACCATGACCCGAGACACAATACGCGAGACAGCCTATTTGGATTTGCGCGGACTGACATCTGACGACACGGCCGTCTATTATTGT
>18;546_0;1.3571397485
CAGGTTGAACTGGTGCAATCTGGAGCTGAGGTGAAGAAGTCTGGGGCCTCAGTGAGGGTCTCCTGCGAGGCCTCTGGATACACATTCATCAAATACTTTTTACACTGGATACGACAGGCCCCGGGGGGGGGTCTTGAATGGATAGGCTGGATTAACCCTCGAGGAGGACAAGTCAATTATTCACGTCGATTTCCGGGAAAATTCACCATGACCCGAGACACAATACGCGAGACAGCCTATTTGGATTTGCGCGGACTGACATCTGACGACACGGCCGTCTATTATTGT
>17;352_0,546_0;1.2802099336
CAGGTGAAGTTGGTGCAGTCTGGGGCTGAGGTGAAGAAGCCTGGGGCCTCAGTGAGGGTCTCCTGCGAGGCCTCTGGATACACATTCATCAAATACTTTTTACACTGGATACGACAGGCCCCGGGGGGGGGTCTTGAATGGATAGGCTGGATTAACCCTCGAGGAGGACAAGTCAATTATTCACGTCGATTTCCGGGAAAATTCACCATGACCCGAGACACAATACGCGAGACAGCCTATTTGGATTTGCGCGGACTGACATCTGACGACACGGCCGTCTATTATTGT
>16;352_0,546_0,683_0,895_0;1.2334797689
CAGGTGAAGTTGATGCAGTCTGGGGCTGGAGTGAAGAAGCCTGGGGCCTCAGTGAGGGTCTCCTGCGAGGCCTCTGGATACACATTCATCAAATACTTTTTACACTGGATACGACAGGCCCCGGGGGGGGGTCTTGAATGGATAGGCTGGATTAACCCTCGAGGAGGACAAGTCAATTATTCACGTCGATTTCCGGGAAAATTCACCATGACCCGAGACACAATACGCGAGACAGCCTATTTGGATTTGCGCGGACTGACATCTGACGACACGGCCGTCTATTATTGT
>15;248_0,352_0,546_0,683_0,895_0;1.2115914247
CAGGTGAAGTTGATGCAGTCTGGGGCTGGAGTGAAGAAGCCTGGGGCCTCAGTGAGGGTCTCCTGCGAGGCCTCTGGATACACATTCATCAAATACTTTTTACACTGGATACGACAGGCCCCGGGGGGGGGTCTTGAATGGATAGGCTGGATTAACCCTCGAGGAGGACAAGTCAATTATTCACGTCGATTTCCGGGAAAATTCACCATGACCCGAGACACGATCCGCGAGACAGCCTATTTGGATTTGCGCGGACTGACATCTGACGACACGGCCGTCTATTATTGT
>14;163_0,248_0,352_0,528_0,546_0,624_0,683_0,779_0,895_0;1.1601793235
CAGGTGAAGTTGATGCAGTCTGGGGCTGGGGTGAAGAAGCCTGGGGCCTCAGTGAGGGTCTCCTGCGAGGCCTCCGGATACACATTCATCAAATACTTTTTACACTGGATACGACAGGCCCCGGGGGGGGGTCTTGAATGGATAGGCTGGATTAACCCTCGAGGAGGACAAGTCAATTATTCACGTCGATTTCCGGGAAAATTCACCATGACCCGAGACACGATCCGCGAGACAGCCTATTTAGATGTGCGCGGACTGACATCTGACGACACGGCCGTCTATTATTGT
>14;450_0;1.1481032294
CAGGTGAAGTTGATGCAGTCTGGGGCTGGGGTGAAGAAGCCTGGGGCCTCAGTGAGGGTCTCCTGCGAGGCCTCCGGATACACATTCATCAAATACTTTTTACACTGGATACGACAGGCCCCGGGGGGGAGTCTTGAATGGATAGGCTGGATTAACCCTCGAGGAGGACAAGTCAATTATTCACGTCGATTTCCGGGAAAATTCACCATGACCCGAGACACGATCCGCGAGACAGCCTATTTAGATGTGCGCGGACTGACATCTGACGACACGGCCGTCTATTATTGT
>13;163_0,248_0,352_0,450_0,528_0,546_0,624_0,683_0,779_0,895_0;1.14810232
CAGGTGAAGTTGATGCAGTCTGGGGCTGGGGTGAAGAAGCCTGGGGCCTCAGTGAGGGTCTCCTGCGAGGCCTCCGGATACACATTCATCAAATACTTTTTACACTGGATACGACAGGCCCCGGGGGGGAGTCTTGAATGGATAGGCTGGATTAACCCTCGAGGAGGACAAGTCAATTATTCACGTCGATTTCCGGGAAAATTCACCATGACCCGAGACACGATCCGCGAGACAGCCTATTTAGATGTGCGCGGACTGACATCTGACGACACGGCCGTCTATTATTGT
>12;163_0,248_0,312_0,352_0,450_0,528_0,546_0,624_0,683_0,779_0,895_0;1.1354164527
CAGGTGCAGTTGATGCAGTCTGGGGCTGGGGTGAAGAAGCCTGGGGCCTCAGTGAGGGTCTCCTGCGAGGCCTCCGGATACACATTCATCAAATACTTTTTACACTGGATACGACAGGCCCCGGGGGGGAGTCTTGAATGGATAGGCTGGATTAACCCTCGAGGAGGACAAGTCAATTATTCACGTCGATTTCCGGGAAAATTCACCATGACCCGAGACACGATCCGCGAGACAGCCTATTTAGATGTGCGCGGACTGACATCTGACGACACGGCCGTCTATTATTGT
>15;757_76;1.2441599541
CAGGTGCAACTGGTGCAGTCTGGGGCTGGGGTTAAGAAACCTGGGGCCTCAGTGAGGGTCTCCTGCGAGGCCTCCGGATACACTTTCATCAAATACTATTTACACTGGATACGACAAGTCCCGGGGGGGAATCTTGAATGGATAGGCTGGATTAATCCTCGAGGAGGACAAGTCAATTATTCACGTCAATTTCCGGGAAAATTCATCATGACCCGAGACACGATCCGCGAGATAGCCTACCTGGATGTGCGCGGACTGACATCTGACGACACGGCCGTCTATTATTGT
>17;272_76;1.3301834849
CAAGTGAGGTTGAGGCAGTCTGGGGCTGGGGTGAAGAAGCCTGGGGCCTCAGTGAGGGTCTCCTGCGAGGCCTCCGGATACACTTTCGTCAAATACTATTTACACTGGATACGACAAGTCCCGGGGGGACATCTTGAATGGATAGGGTGGATTAATCCTCGAGGAGGACAAGTCAATTATTCTCGTCAATTTCCGGGAAAATTCACCATGACCCGAGACACAATCCGCGAGACAGCCTACCTAGATGTGCGCGGACTGACATCTGACGACACGGCCGTCTATTTTTGT
>18;174_76;1.3058320504
CAAGTGAGGTTGAGGCAGTCTGGGGCCGGGGTGAAGAAGCCTGGAGCCTCAGTGAGGGTCTCCTGCGAGGCCTCCGGATACACTTTCATCAAATACTATTTACACTGGATACGACAAGTCCCGGGGGGGCATCTTGAATGGATAGGCTGGATTAATCCTCGAGGAGGACAAGTCAATTATTCTCGTCAATTTCCGGGGAAATTCACCATGACCCGAGACACGATCCGCGAGACAGCCTACCTAGATGTGCGCGGACTGACATCTGACGACACGGCCGTCTATTATTGT
>19;680_76;1.3412603586
CAAGTGAGGTTGAGGCAGTCTGGGGCTGGGGTGGAAAAGCCTGGGGCCTCAGTGAGGGTCTCCTGCGAGGCCTCCGGATACACTTTCATCAAATACTATTTACACTGGATACGACAAGTCCCGGGGGGCGATCTTGAATGGATAGGTTGGATTAATCCTCGAGGAGGACAAGTCAATTATTCTCGTCAATTTCCGGGAAAATTCACCATGACCCGAGACACGATCCGCGAGACAGCCTTCCTAGATGTGCGCGGACTGACATCTGACGACACGGCCGTCTATTATTGT
>19;217_76;1.3053221909
CAAGTGAGGTTGAGGCAGTCTGGGGCTGGGGTGAAAAAGCCTGGGGCCTCAGTGAGGGTCTCCTGCGAGGCCTCCGGATACACTTTCATCAAATACTATTTACACTGGATACGACAAGTCCCGGGGGGGCATCTTGAATGGATAGGTTGGATTAATCCTCGAGGAGGACAAGTCAATTATTCTCGTCAATTTCCGGGAAAATTCACCATGACCCGAGACACGATCCGCGAGACAGCCTTCCTAGATGTGCGCGGACTGACATCTGACGACACGGCCGTCTATTATTGT
>18;217_76,680_76;1.3053221809
CAAGTGAGGTTGAGGCAGTCTGGGGCTGGGGTGAAAAAGCCTGGGGCCTCAGTGAGGGTCTCCTGCGAGGCCTCCGGATACACTTTCATCAAATACTATTTACACTGGATACGACAAGTCCCGGGGGGGCATCTTGAATGGATAGGTTGGATTAATCCTCGAGGAGGACAAGTCAATTATTCTCGTCAATTTCCGGGAAAATTCACCATGACCCGAGACACGATCCGCGAGACAGCCTTCCTAGATGTGCGCGGACTGACATCTGACGACACGGCCGTCTATTATTGT
>17;174_76,217_76,680_76;1.2698183668
CAAGTGAGGTTGAGGCAGTCTGGGGCTGGGGTGAAGAAGCCTGGGGCCTCAGTGAGGGTCTCCTGCGAGGCCTCCGGATACACTTTCATCAAATACTATTTACACTGGATACGACAAGTCCCGGGGGGGCATCTTGAATGGATAGGCTGGATTAATCCTCGAGGAGGACAAGTCAATTATTCTCGTCAATTTCCGGGAAAATTCACCATGACCCGAGACACGATCCGCGAGACAGCCTACCTAGATGTGCGCGGACTGACATCTGACGACACGGCCGTCTATTATTGT
>16;174_76,217_76,272_76,680_76;1.2698174954
CAAGTGAGGTTGAGGCAGTCTGGGGCTGGGGTGAAGAAGCCTGGGGCCTCAGTGAGGGTCTCCTGCGAGGCCTCCGGATACACTTTCATCAAATACTATTTACACTGGATACGACAAGTCCCGGGGGGGCATCTTGAATGGATAGGCTGGATTAATCCTCGAGGAGGACAAGTCAATTATTCTCGTCAATTTCCGGGAAAATTCACCATGACCCGAGACACGATCCGCGAGACAGCCTACCTAGATGTGCGCGGACTGACATCTGACGACACGGCCGTCTATTATTGT
>17;613_85;1.2923171949
CAAGTGAGGTTGAGGCAGTCTGGGGCTGGGGTTAAGAAACCTGGGGCCTCAGTGAGGGTCTCCTGCGAGGCCTCCGGATACACTTTCATCAAATACTATTTACACTGGATACGACAAGTCCCGGGGGGGAATCTTGAATGGATAGGCTGGATTAATCCTCGAGGAGGACAAGTCAATTATTCACGTCAATTTCCGGGAAAATTCACCATGACCCGAGACACGATCCGCGAGACAGCCTACCTGGATGTGCGCGGACTGACATCTGACGACACGGCCGTCTACTATTGT
>17;67_76;1.2801907937
CAAGTGAGGTTGAGGCAGTCTGGGGCTGGGGTGAAAAAGCCTGGGGCCTCAGTGAGGGTCTCCTGCGAGGCCTCCGGATACACTTTCATCAAATACTATTTACACTGGATACGACAAGTCCCGGGGGGGAATCTTGAATGGATAGGCTGGATTAATCCTCGAGGAGGACAAGTCAATTATTCACGTCAATTTCCGGGAAAATTCATCATGACCCGAGACACGATCCGCGAGACAGCCTACCTGGATGTGCGCGGACTGACATCTGACGACACGGCCGTCTATTATTGT
>16;613_85,67_76;1.2560488704
CAAGTGAGGTTGAGGCAGTCTGGGGCTGGGGTGAAGAAGCCTGGGGCCTCAGTGAGGGTCTCCTGCGAGGCCTCCGGATACACTTTCATCAAATACTATTTACACTGGATACGACAAGTCCCGGGGGGGAATCTTGAATGGATAGGCTGGATTAATCCTCGAGGAGGACAAGTCAATTATTCACGTCAATTTCCGGGAAAATTCACCATGACCCGAGACACGATCCGCGAGACAGCCTACCTGGATGTGCGCGGACTGACATCTGACGACACGGCCGTCTATTATTGT
>15;174_76,217_76,272_76,613_85,67_76,680_76;1.2451380047
CAAGTGAGGTTGAGGCAGTCTGGGGCTGGGGTGAAGAAGCCTGGGGCCTCAGTGAGGGTCTCCTGCGAGGCCTCCGGATACACTTTCATCAAATACTATTTACACTGGATACGACAAGTCCCGGGGGGGAATCTTGAATGGATAGGCTGGATTAATCCTCGAGGAGGACAAGTCAATTATTCACGTCAATTTCCGGGAAAATTCACCATGACCCGAGACACGATCCGCGAGACAGCCTACCTAGATGTGCGCGGACTGACATCTGACGACACGGCCGTCTATTATTGT
>14;174_76,217_76,272_76,613_85,67_76,680_76,757_76;1.1722369049
CAGGTGCAGCTGGTGCAGTCTGGGGCTGGGGTGAAGAAGCCTGGGGCCTCAGTGAGGGTCTCCTGCGAGGCCTCCGGATACACTTTCATCAAATACTATTTACACTGGATACGACAAGTCCCGGGGGGGAATCTTGAATGGATAGGCTGGATTAATCCTCGAGGAGGACAAGTCAATTATTCACGTCAATTTCCGGGAAAATTCACCATGACCCGAGACACGATCCGCGAGACAGCCTACCTAGATGTGCGCGGACTGACATCTGACGACACGGCCGTCTATTATTGT
>15;399_76;1.3157624113
CAGGTCCAGCTGGTGCAGTCTGGGGCTGAGGTGAAGAAGCCTGGGACCTCAGTGAGGGTCTCCTGCGAGGCCTCCGGATACACTTTCATTAAATACTATTTACACTGGATACGACAAGTCCCGGGAAAACATCTTGAATGGATAGGCTGGATTAATCCTCGAGGAGGACAAGTCAATTATTCTCGTCAATTTCCGGGGAAATTCACCCTGACCCGAGACACGATCCGCGAGACAGCCTACCTAGATGTGCGCGGACTGACATCTGACGACACGGCCGTCTATTATTGT
>15;993_76;1.2320670203
CAGGTGCAGCTGGTGCAGTCTGGGGCTGAGGTGAAGAAGCCTGGGGCCTCAGTGAGGGTCTCCTGCGAGGCCTCCGGATACACTTTCATCAAATACTATTTACACTGGATACGACAAGTCCCGGGGAAGAATCTTGAATGGATAGGCTGGATTAATCCTCGAGGAGGACAAGTCAATTATTCTCGTCAATTTCCGGGGAAATTCACCATGACCCGAGACACGATCCGCGAGACAGCCTACCTAGATGTGCGCGGACTGACATCTGACGACACGGCCGTCTATTATTGT
>14;399_76,993_76;1.2320660628
CAGGTGCAGCTGGTGCAGTCTGGGGCTGAGGTGAAGAAGCCTGGGGCCTCAGTGAGGGTCTCCTGCGAGGCCTCCGGATACACTTTCATCAAATACTATTTACACTGGATACGACAAGTCCCGGGGAAGAATCTTGAATGGATAGGCTGGATTAATCCTCGAGGAGGACAAGTCAATTATTCTCGTCAATTTCCGGGGAAATTCACCATGACCCGAGACACGATCCGCGAGACAGCCTACCTAGATGTGCGCGGACTGACATCTGACGACACGGCCGTCTATTATTGT
>13;174_76,217_76,272_76,399_76,613_85,67_76,680_76,757_76,993_76;1.1722352118
CAGGTGCAGCTGGTGCAGTCTGGGGCTGGGGTGAAGAAGCCTGGGGCCTCAGTGAGGGTCTCCTGCGAGGCCTCCGGATACACTTTCATCAAATACTATTTACACTGGATACGACAAGTCCCGGGGGGGAATCTTGAATGGATAGGCTGGATTAATCCTCGAGGAGGACAAGTCAATTATTCACGTCAATTTCCGGGAAAATTCACCATGACCCGAGACACGATCCGCGAGACAGCCTACCTAGATGTGCGCGGACTGACATCTGACGACACGGCCGTCTATTATTGT
>15;874_148;1.4492212013
CAGGTGCAACTGGTGCAGTCTGGGGCTGAGGTGGAGAAGCCTGGGGCCTCAGTGTGGGTCTCCTGCAAGGCCTCCGGATATACTTTCATCAAGTATTATTTACACTGGATACGACAAGTCCCGGGGGGGCATCCCGAATGGATAGGCTGGATTAATCCTCGAGGAGGACAGGTCAATTATTCACGTCAATTTCCGGGAAAATTCACCATGACCCGAGACACCATTCGTGAGACAGCCTACCTAGATATACTCGGACTGACATCCGACGACACGGCCGTCTATTATTGT
>15;569_161;1.3604133375
CAGGTCCAGCTGGTACAATCTGGGGCTGAGGTGAAGAAGCCCGGGGCCTCAGTGCGGGTCTCCTGCGAGGCCTCCGGATATACTTTCATCAAATACTATTTACACTGGATACGACAAGTCCCGGGGGGCCATCCCGAATGGATAGGCTGGATTAACCCTCGAGGAGGACAAGTCAATTATTCACGTCAATTTCCGGGAAAATTCAGCATGACCCGAGACACGATTCGTGAGACAGCCTATTTAGATGTACGCGGACTGACATCCGACGACACGGCCGTCTATTATTGT
>14;569_161,874_148;1.2851624165
CAGGTGCAGCTGGTGCAGTCTGGGGCTGAGGTGAAGAAGCCCGGGGCCTCAGTGCGGGTCTCCTGCGAGGCCTCCGGATATACTTTCATCAAATACTATTTACACTGGATACGACAAGTCCCGGGGGGGCATCCCGAATGGATAGGCTGGATTAACCCTCGAGGAGGACAAGTCAATTATTCACGTCAATTTCCGGGAAAATTCACCATGACCCGAGACACGATTCGTGAGACAGCCTACTTAGATGTACGCGGACTGACATCCGACGACACGGCCGTCTATTATTGT
>17;4_148;1.3162204213
CAGGTGCAGCTGGTGCAGTCTGGGGCTGGGGTTAAGAAGCCCGGGGCCTCAGTGCGGGTCTCCTGCGAGGCCTCCGGATATACTTTCATCAAGTATTATTTACACTGGATACGACAAGTCCCGGGGGGGCATCCCGAATGGATAGGCTGGATTAATCCTCGAGGAGGACAGGTCAATTACTCACGTCAATTTCCGGGAAAATTCACCATGACCCGAGACACGATCCGCGAGACAGCCTACTTAGATGTGCGCGGACTGACATCCGACGACACGGCCGTCTATTATTGT
>18;235_136;1.3346473675
CAGGTGCAGTTGGTGCAGTCTGGGGCTGGGGTTAAGAAGCCCGGGGCCTCAGTGCGGGTCTCCTGCGAGGCCTCCGGATATACTTTCATCAAATACTATTTACATTGGATACGACAAGTCCCGGGGGGGCATCCCGAATGGATAGGCTGGATTAACCCTCGAACAGGACAAGTCAATTACTCACGTCAATTTCCGGGAAAATTCACCATGACCCGAGACACCATTCGCGAGACAGCCTACTTAGATGTGCGCGGACTGACATCCGACGACACGGCCGTCTATTATTGT
>18;474_142;1.335204628
CAGGTGCAGCTGGTGCAGTCTGGGGCTGAGGTGAAGAAGCCCGGGGCCTCAGTGCGGGTCTCCTGCGAGGCCTCCGGATATACTTTCATCAAATACTATTTACACTGGATACGACAAGTCCCGGGGGGGCATCCCGAATGGATAGGCTGGATTAACCCTCGAACTGGACAAGTCAATTACTCACGTCAATTTCCGGGAAAATTCACCATGACCCGAGACACGATTCGCGAGACAGCCTACTTAGATGTGCGCGGACTGACATCCGACGACACGGCCGTCTATTATTGT
>17;235_136,474_142;1.2988353259
CAGGTGCAGCTGGTGCAGTCTGGGGCTGGGGTTAAGAAGCCCGGGGCCTCAGTGCGGGTCTCCTGCGAGGCCTCCGGATATACTTTCATCAAATACTATTTACACTGGATACGACAAGTCCCGGGGGGGCATCCCGAATGGATAGGCTGGATTAACCCTCGAACAGGACAAGTCAATTACTCACGTCAATTTCCGGGAAAATTCACCATGACCCGAGACACGATTCGCGAGACAGCCTACTTAGATGTGCGCGGACTGACATCCGACGACACGGCCGTCTATTATTGT
>16;235_136,474_142,4_148;1.2631917317
CAGGTGCAGCTGGTGCAGTCTGGGGCTGGGGTTAAGAAGCCCGGGGCCTCAGTGCGGGTCTCCTGCGAGGCCTCCGGATATACTTTCATCAAATACTATTTACACTGGATACGACAAGTCCCGGGGGGGCATCCCGAATGGATAGGCTGGATTAACCCTCGAGGAGGACAAGTCAATTACTCACGTCAATTTCCGGGAAAATTCACCATGACCCGAGACACGATCCGCGAGACAGCCTACTTAGATGTGCGCGGACTGACATCCGACGACACGGCCGTCTATTATTGT
>22;12_161;1.400815303
CAGGTGCAATTGGTGCAGTCTGGGGCTGGGGTTAAGAAGCCCGGGGCCTCAGTGCGGGTCTCCTGCGAGGCCTCCGGATATGATTTCATCAAATACTATTTACACTGGATACGACAAGTCCCGGGGGGGCATCCCGAATGGATAGGCTGGATTAACCCGCGAGGAGGACAAGTCAATTATTCACGTCAATTTCCGGGAAAGTTCACCATGACCCGCGACACGATTCGTGAGACAGCCTACTTAGATGTGCGCGGACTGACATCTGACGACACGGCCGTCTATTATTGT
>24;182_148;1.4279584624
CAGGTGAGATTGAGGCAGTCTGGGGCTGGGGTTAAGAAGCCCGGGGCCTCAGTGCGGGTCTCCTGCGAGGCCTCCGGATATACTTTCATCAAATACTATTTACACTGGATACGACAAGTCCCGGGGGGGCATCCCGAATGGATAGGCTGGATTAACCCTCGAACTGGACAAGTCAATTACTCACGTCAATTTCCGGGAAAATTCATCATGACCCGAGACACGATTCGCGAGACAGCCTACTTAGATGTGCGCGGACTGACATCCGACGACACGGCCGTCTATTATTGT
>25;275_142;1.4566940227
CAGGTGAGATTGAGGCAGTCTGGGGTGGGGGTTAAGAAGCCCGGGGCCTCAGTGCGGGTCTCCTGCGAGGCCTCCGGATATACTTTCATCAAATACTATTTACACTGGATACGACAAGTCCCGGGGGGGCATCCCGAATGGATAGGCTGGATTAACCCTCGAACTGGACAAGTCAATTACTCACGTCAATTTCCGGGAAAATTCACCATGACCCGAGACACGATTCGCGAGACAGCCTACTTAGATGTGCGCGGACTGACATCCGACGACACGGCCGTCTATTATTGT
>25;66_142;1.4807096557
CAGGTGAGATTGAGGCAGTCTGGGGTGGGGGTTAAGAAGCCCGGGGCCTCAGTGCGGGTCTCCTGCGAGGCCTCCGGATATACTTTCATCAAATACTATTTACACTGGATACGACAAGTTCCGGGGGGGCATCCCGAATGGATAGGCTGGATTAACCCTCGAACAGGACAAGTCAATTACTCACGTCAATTTCCGGGAAAATTCACCATGACCCGAGACACGATTCGCGAGACAGCCTACTTAGATGTGCGCGGACTGACATCCGACGACACGGCCGTCTATTATTGT
>24;275_142,66_142;1.4566935431
CAGGTGAGATTGAGGCAGTCTGGGGTGGGGGTTAAGAAGCCCGGGGCCTCAGTGCGGGTCTCCTGCGAGGCCTCCGGATATACTTTCATCAAATACTATTTACACTGGATACGACAAGTCCCGGGGGGGCATCCCGAATGGATAGGCTGGATTAACCCTCGAACTGGACAAGTCAATTACTCACGTCAATTTCCGGGAAAATTCACCATGACCCGAGACACGATTCGCGAGACAGCCTACTTAGATGTGCGCGGACTGACATCCGACGACACGGCCGTCTATTATTGT
>23;182_148,275_142,66_142;1.41496328
CAGGTGAGATTGAGGCAGTCTGGGGCTGGGGTTAAGAAGCCCGGGGCCTCAGTGCGGGTCTCCTGCGAGGCCTCCGGATATACTTTCATCAAATACTATTTACACTGGATACGACAAGTCCCGGGGGGGCATCCCGAATGGATAGGCTGGATTAACCCTCGAACTGGACAAGTCAATTACTCACGTCAATTTCCGGGAAAATTCACCATGACCCGAGACACGATTCGCGAGACAGCCTACTTAGATGTGCGCGGACTGACATCCGACGACACGGCCGTCTATTATTGT
>23;428_142;1.5230457161
CAGGTTCAATTGGTGCAATCCACAGCGCAGATGAAGAAGCCCGGGGCCTCAGTGCGGGTCTCCTGCGAGGCCTCCGGATATCCTTTCATCAAATACTATTTACACTGGATACGACAAGTCCCGGGGGGGCATCCCGAATGGATTGGCTGGATTAACCCTCGAGGAGGACAAGTCAATTACTCACGTCAATTTCCGGGAAAATTCACCATGACCCGAGACACGATCCGCGAGACAGCCTACTTAGATGTGCGCGGACTGACATCCGACGACACGGCCGTCTATTATTGT
>22;182_148,275_142,428_142,66_142;1.344030913
CAGGTGCAATTGGTGCAGTCTGGGGCTGGGGTTAAGAAGCCCGGGGCCTCAGTGCGGGTCTCCTGCGAGGCCTCCGGATATACTTTCATCAAATACTATTTACACTGGATACGACAAGTCCCGGGGGGGCATCCCGAATGGATAGGCTGGATTAACCCTCGAGGAGGACAAGTCAATTACTCACGTCAATTTCCGGGAAAATTCACCATGACCCGAGACACGATTCGCGAGACAGCCTACTTAGATGTGCGCGGACTGACATCCGACGACACGGCCGTCTATTATTGT
>21;12_161,182_148,275_142,428_142,66_142;1.3210614958
CAGGTGCAATTGGTGCAGTCTGGGGCTGGGGTTAAGAAGCCCGGGGCCTCAGTGCGGGTCTCCTGCGAGGCCTCCGGATATACTTTCATCAAATACTATTTACACTGGATACGACAAGTCCCGGGGGGGCATCCCGAATGGATAGGCTGGATTAACCCTCGAGGAGGACAAGTCAATTATTCACGTCAATTTCCGGGAAAATTCACCATGACCCGAGACACGATTCGTGAGACAGCCTACTTAGATGTGCGCGGACTGACATCCGACGACACGGCCGTCTATTATTGT
>21;62_148;1.3102380226
CAGGTGCAATTGGTGCAGTCTGGGGCTGGGGTTAAGAAGCCCGGGGCCTCAGTGCGGGTCTCCTGCGAGGCCTCCGGATATACTTTCATCAAATACTATTTACACTGGATACGACAAGTCCCGGGGGGGCATCCCGAATGGATAGGCTGGATTAACCCTCGAGGAGGACAAGTCAATTATTCACGTCAATTTCCGGGAAAATTCACCATGACCCGAGACACGATTCGTGAGACAGCCTACTTAGATGTACGCGGACTGACATCCGACGACACGGCCGTCTATTATTGT
>20;12_161,182_148,275_142,428_142,62_148,66_142;1.3102380126
CAGGTGCAATTGGTGCAGTCTGGGGCTGGGGTTAAGAAGCCCGGGGCCTCAGTGCGGGTCTCCTGCGAGGCCTCCGGATATACTTTCATCAAATACTATTTACACTGGATACGACAAGTCCCGGGGGGGCATCCCGAATGGATAGGCTGGATTAACCCTCGAGGAGGACAAGTCAATTATTCACGTCAATTTCCGGGAAAATTCACCATGACCCGAGACACGATTCGTGAGACAGCCTACTTAGATGTACGCGGACTGACATCCGACGACACGGCCGTCTATTATTGT
>21;187_161;1.4475346004
CAGAGTGAGACTGAGCAGTCTGGGGCTGGGGTTAGGAAGCCCGGGGCCTCAGTGCGGGTCTCCTGCGAGGCCTCCGGATATACTTTCATCAAATACTATTTACACTGGATACGACAAGTCCCGGGGGGGCATCCCGAATGGATAGGCTGGATTAACCCTCGAGGAGGACAAGTCAATTATTCACGTCAATTTCCGGGAAAATTCACCATGACCCGAGACACAATTCGTGAGACAGCCTACTTAGATGTACGCGGACTGACATCCGACGACACGGCCGTCTATTACTGT
>23;644_154;1.4453592867
CAGCCTCAACTGGAACAGTCTGGAACTGAGGTGAAGAAGTCTGGGGCCTCAGTGCGGGTCTCCTGCGAGGCCTCCGGATATACTTTCATCAAATACTATTTACACTGGATACGACAAGTCCCGGGGGGCCATCCCGAATGGATAGGCTGGATTAACCCTCGAGGAGGACAAGTCAATTATTCACGTCAATTTCCGGGAAAATTCACCATGACCCGAGACACGATTCGTGAGACAGCCTACTTAGATGTACGCGGACTGACATCCGACGACACGGCCGTCTATTATTGT
>23;55_148;1.4993031418
CAGGCTCAACTAATACAGTCTGCAGGTGAAATGAAGAAGCCGGGGGCCTCAGTGCGGGTCTCCTGCGAGGCCTCCGGATATACTTTCATCAAATACTATTTACACTGGATACGACAAGTCCCGGGGGGGCATCCCGAATGGATAGGCTGGATTAACCCTCGAGGAGGACAAGTCAACTATTCACGTCAATTTCCGGGAAAATTCACCATGACCCGAGACACGATTCGTGAGACAGCCTACTTAGATGTACGCGGACTGACATCCGACGACACGGCCGTCTATTATTGT
>22;55_148,644_154;1.3926958461
CAGGCTCAACTGGTACAGTCTGGAGCTGAGGTGAAGAAGCCTGGGGCCTCAGTGCGGGTCTCCTGCGAGGCCTCCGGATATACTTTCATCAAATACTATTTACACTGGATACGACAAGTCCCGGGGGGCCATCCCGAATGGATAGGCTGGATTAACCCTCGAGGAGGACAAGTCAATTATTCACGTCAATTTCCGGGAAAATTCACCATGACCCGAGACACGATTCGTGAGACAGCCTACTTAGATGTACGCGGACTGACATCCGACGACACGGCCGTCTATTATTGT
>23;342_161;1.3551198526
CAGGTTCAACTGGTGCAGTCTGGGGCTGGGGTTAAGAAGCCCGGGGCCTCAGTGCGGGTCTCCTGCGAGGCCTCCGGATATACTTTCATCAAATACTATTTACACTGGATACGACAAGTCCCGGGGGGCCATCCCGAATGGATAGGCTGGATTAACCCTCGAGGAGGACAAGTCAATTATTCACGTCAATTTCCGGGAAAATTCACCATGACCCGAGACACGATTCGGGAGACAGCCTATTTAGATGTACGCGGACTGACATCCGACGACACGGCCGTCTATTATTGT
>23;499_148;1.3298665462
CAGGTTCAACTGGTGCAGTCTGGGGCTGGGGTTAAGAAGCCCGGGGCCTCAGTGCGGGTCTCCTGCGAGGCCTCCGGATATACTTTCATCAAATACTATTTACACTGGATACGACAAGTCCCGGGGGGCCATCCCGAATGGATAGGCTGGATTAACCCTCGAGGAGGACAAGTCAATTATTCACGTCAATTTCCGGGAAAATTCACCATGACCCGAGACACGATTCGTGAGACAGCCTACTTAGATGTACGCGGACTGACATCCGACGACACGGCCGTCTATTATTGT
>22;342_161,499_148;1.3298665362
CAGGTTCAACTGGTGCAGTCTGGGGCTGGGGTTAAGAAGCCCGGGGCCTCAGTGCGGGTCTCCTGCGAGGCCTCCGGATATACTTTCATCAAATACTATTTACACTGGATACGACAAGTCCCGGGGGGCCATCCCGAATGGATAGGCTGGATTAACCCTCGAGGAGGACAAGTCAATTATTCACGTCAATTTCCGGGAAAATTCACCATGACCCGAGACACGATTCGTGAGACAGCCTACTTAGATGTACGCGGACTGACATCCGACGACACGGCCGTCTATTATTGT
>21;342_161,499_148,55_148,644_154;1.3298646094
CAGGTTCAACTGGTGCAGTCTGGGGCTGGGGTTAAGAAGCCCGGGGCCTCAGTGCGGGTCTCCTGCGAGGCCTCCGGATATACTTTCATCAAATACTATTTACACTGGATACGACAAGTCCCGGGGGGCCATCCCGAATGGATAGGCTGGATTAACCCTCGAGGAGGACAAGTCAATTATTCACGTCAATTTCCGGGAAAATTCACCATGACCCGAGACACGATTCGTGAGACAGCCTACTTAGATGTACGCGGACTGACATCCGACGACACGGCCGTCTATTATTGT
>20;187_161,342_161,499_148,55_148,644_154;1.3136668472
CAGGTTCAACTGGTGCAGTCTGGGGCTGGGGTTAAGAAGCCCGGGGCCTCAGTGCGGGTCTCCTGCGAGGCCTCCGGATATACTTTCATCAAATACTATTTACACTGGATACGACAAGTCCCGGGGGGGCATCCCGAATGGATAGGCTGGATTAACCCTCGAGGAGGACAAGTCAATTATTCACGTCAATTTCCGGGAAAATTCACCATGACCCGAGACACGATTCGTGAGACAGCCTACTTAGATGTACGCGGACTGACATCCGACGACACGGCCGTCTATTATTGT
>19;12_161,182_148,187_161,275_142,342_161,428_142,499_148,55_148,62_148,644_154,66_142;1.2976142831
CAGGTGCAACTGGTGCAGTCTGGGGCTGGGGTTAAGAAGCCCGGGGCCTCAGTGCGGGTCTCCTGCGAGGCCTCCGGATATACTTTCATCAAATACTATTTACACTGGATACGACAAGTCCCGGGGGGGCATCCCGAATGGATAGGCTGGATTAACCCTCGAGGAGGACAAGTCAATTATTCACGTCAATTTCCGGGAAAATTCACCATGACCCGAGACACGATTCGTGAGACAGCCTACTTAGATGTACGCGGACTGACATCCGACGACACGGCCGTCTATTATTGT
>19;650_171;1.3866843262
CAGGTGCAACTGGTGCAGTCTGGGGCTGCGATTAAGAAGCCCGGGGCCTCAGTGCGAATCTCCTGCGAGGCCTCCGGATATACTTTCATTAAATACTATTTACACTGGATACGACAAGTCCCGGGGGGGCATCCCGAATGGATAGGCTGGATTAACCCTCGAGGAGGACAAGTCAATTATTCACGTCAATTTCCGGGAAAATTCACCATGACCCGAGACACGATTCGTGAGACAGCCTACTTAGATGTACGCGGACTGACATTCGACGACACGGCCGTCTATTACTGT
>18;12_161,182_148,187_161,275_142,342_161,428_142,499_148,55_148,62_148,644_154,650_171,66_142;1.2976138254
CAGGTGCAACTGGTGCAGTCTGGGGCTGGGGTTAAGAAGCCCGGGGCCTCAGTGCGGGTCTCCTGCGAGGCCTCCGGATATACTTTCATCAAATACTATTTACACTGGATACGACAAGTCCCGGGGGGGCATCCCGAATGGATAGGCTGGATTAACCCTCGAGGAGGACAAGTCAATTATTCACGTCAATTTCCGGGAAAATTCACCATGACCCGAGACACGATTCGTGAGACAGCCTACTTAGATGTACGCGGACTGACATCCGACGACACGGCCGTCTATTATTGT
>19;172_154;1.4070852073
CTGGTCCACCTGGTGCAGTCTGGGGCTGGGGTAAAGAAGCCCGGGGCCTCAGTGCGGGTCTCCTGCGAGGCCTCCGGATATACTTTCATCAAATACTATTTACACTGGATACGACAAGTCCCGGGGGGGGCGACCGAATGGATAGGCTGGATTAACCCTCGAGGAGGACAAGTCAATTATTCACGTCAATTTCCGGGAAAATTCACCATGACCCGAGACACAATTCGTGAGACAGCCTACTTAGATGTACGCGGACTGACATCCGACGACACGGCCGTCTATTATTGT
>19;980_154;1.3924313051
CAGGTGCAACTGGTGCAGTCTGGGACTGGGATTAAGAAGCCCGGGGCCTCAGTGCGGGTCTCCTGCGAGGCCTCCGGATATACTTTCATCAAATACTATTTACACTGGATACGGCAAGTCCCGGGGGGGCATCCCGAATGGATAGGTTGGATTAATCCTCGAGGAGGACAAGTCAATTATTCACGTCAATTTCCGGGAAAATTCACCATGACCCGAGACACAATTCGTGAGACAGCCTACTTAGATATACGCGGACTGACATCCGACGACACGGCCGTCTATTATTGT
>18;172_154,980_154;1.3131712443
CAGGTGCAACTGGTGCAGTCTGGGGCTGGGGTTAAGAAGCCCGGGGCCTCAGTGCGGGTCTCCTGCGAGGCCTCCGGATATACTTTCATCAAATACTATTTACACTGGATACGACAAGTCCCGGGGGGGCATCCCGAATGGATAGGCTGGATTAACCCTCGAGGAGGACAAGTCAATTATTCACGTCAATTTCCGGGAAAATTCACCATGACCCGAGACACAATTCGTGAGACAGCCTACTTAGATGTACGCGGACTGACATCCGACGACACGGCCGTCTATTATTGT
>17;12_161,172_154,182_148,187_161,275_142,342_161,428_142,499_148,55_148,62_148,644_154,650_171,66_142,980_154;1.2976127482
CAGGTGCAACTGGTGCAGTCTGGGGCTGGGGTTAAGAAGCCCGGGGCCTCAGTGCGGGTCTCCTGCGAGGCCTCCGGATATACTTTCATCAAATACTATTTACACTGGATACGACAAGTCCCGGGGGGGCATCCCGAATGGATAGGCTGGATTAACCCTCGAGGAGGACAAGTCAATTATTCACGTCAATTTCCGGGAAAATTCACCATGACCCGAGACACGATTCGTGAGACAGCCTACTTAGATGTACGCGGACTGACATCCGACGACACGGCCGTCTATTATTGT
>17;896_142;1.2902669205
CAGGTGCAGCTGGTGCAGTCTGGGGCTGGGGTTAAGAAGCCCGGGGCCTCAGTGCGGGTCTCCTGCGAGGCCTCCGGATACACTTTCATCAAATACTATTTACACTGGATACGACAAGTCCCGGGGGGGCATCCCGAATGGATAGGCTGGATTAACCCTCGAGGAGGACAAGTCAATTATTCACGTCAATTCCCGGGAAAATTCACCATGACCCGAGACACGATCCGCGAGACAGCCTACTTAGATGTGCGCGGACTGACATCCGACGACACGGCCGTCTATTACTGT
>16;12_161,172_154,182_148,187_161,275_142,342_161,428_142,499_148,55_148,62_148,644_154,650_171,66_142,896_142,980_154;1.2513643484
CAGGTGCAGCTGGTGCAGTCTGGGGCTGGGGTTAAGAAGCCCGGGGCCTCAGTGCGGGTCTCCTGCGAGGCCTCCGGATATACTTTCATCAAATACTATTTACACTGGATACGACAAGTCCCGGGGGGGCATCCCGAATGGATAGGCTGGATTAACCCTCGAGGAGGACAAGTCAATTATTCACGTCAATTTCCGGGAAAATTCACCATGACCCGAGACACGATCCGCGAGACAGCCTACTTAGATGTGCGCGGACTGACATCCGACGACACGGCCGTCTATTATTGT
>15;12_161,172_154,182_148,187_161,235_136,275_142,342_161,428_142,474_142,499_148,4_148,55_148,62_148,644_154,650_171,66_142,896_142,980_154;1.2513632681
CAGGTGCAGCTGGTGCAGTCTGGGGCTGGGGTTAAGAAGCCCGGGGCCTCAGTGCGGGTCTCCTGCGAGGCCTCCGGATATACTTTCATCAAATACTATTTACACTGGATACGACAAGTCCCGGGGGGGCATCCCGAATGGATAGGCTGGATTAACCCTCGAGGAGGACAAGTCAATTATTCACGTCAATTTCCGGGAAAATTCACCATGACCCGAGACACGATCCGCGAGACAGCCTACTTAGATGTGCGCGGACTGACATCCGACGACACGGCCGTCTATTATTGT
>16;812_142;1.3245980392
CAGGTGCAGCTGGTACAGTCTGGGGCTGGGGTTAAGAAGCCCGGGGCCTCAGTGCGGGTCTCCTGCGAGGCCTCCGGATATCCTTTCATCAAATACTATTTACACTGGATACGACAAGTCCCGGGGGGGCATCCCGAATGGATTGGCTGGATTAACCCTCGAGGGGGACAAGTCAATTATTCACGTCAATTTCAGGGAAAATTCACCATGACCCGAGACACGATCCGCGAGACAGCCTACTTAGATGTGCGCGGACTGACATCCGACGACACGGCCGTCTATTACTGT
>16;921_142;1.3373347383
CAGGTGCAGCTGGTACAGTCTGGGGCTGGGGTTAAGAAGCCCGGGGCCTCAGTGCGGGTCTCCTGCGAGGCCTCCGGATATCCTTTCATCAAATACTATTTACACTGGATACGACAAGTCCCGGGGGGGCATCCCGAATGGATTGGCTGGATTAACCCTCGAGGGGGACAAGTCAATTATTCACGTCAATTTCAGGGAAAATTCACGATGACCCGAGACACGATCCGCGAGACAGCCTACTTAGATGTGCGCGGACTGACATCCGACGACACGGCCGTCTATTACTGT
>15;812_142,921_142;1.3245980292
CAGGTGCAGCTGGTACAGTCTGGGGCTGGGGTTAAGAAGCCCGGGGCCTCAGTGCGGGTCTCCTGCGAGGCCTCCGGATATCCTTTCATCAAATACTATTTACACTGGATACGACAAGTCCCGGGGGGGCATCCCGAATGGATTGGCTGGATTAACCCTCGAGGGGGACAAGTCAATTATTCACGTCAATTTCAGGGAAAATTCACCATGACCCGAGACACGATCCGCGAGACAGCCTACTTAGATGTGCGCGGACTGACATCCGACGACACGGCCGTCTATTACTGT
>14;12_161,172_154,182_148,187_161,235_136,275_142,342_161,428_142,474_142,499_148,4_148,55_148,62_148,644_154,650_171,66_142,812_142,896_142,921_142,980_154;1.2513627643
CAGGTGCAGCTGGTGCAGTCTGGGGCTGGGGTTAAGAAGCCCGGGGCCTCAGTGCGGGTCTCCTGCGAGGCCTCCGGATATACTTTCATCAAATACTATTTACACTGGATACGACAAGTCCCGGGGGGGCATCCCGAATGGATAGGCTGGATTAACCCTCGAGGAGGACAAGTCAATTATTCACGTCAATTTCCGGGAAAATTCACCATGACCCGAGACACGATCCGCGAGACAGCCTACTTAGATGTGCGCGGACTGACATCCGACGACACGGCCGTCTATTATTGT
>13;12_161,172_154,182_148,187_161,235_136,275_142,342_161,428_142,474_142,499_148,4_148,55_148,569_161,62_148,644_154,650_171,66_142,812_142,874_148,896_142,921_142,980_154;1.2369628576
CAGGTGCAGCTGGTGCAGTCTGGGGCTGGGGTGAAGAAGCCCGGGGCCTCAGTGCGGGTCTCCTGCGAGGCCTCCGGATATACTTTCATCAAATACTATTTACACTGGATACGACAAGTCCCGGGGGGGCATCCCGAATGGATAGGCTGGATTAACCCTCGAGGAGGACAAGTCAATTATTCACGTCAATTTCCGGGAAAATTCACCATGACCCGAGACACGATCCGCGAGACAGCCTACTTAGATGTGCGCGGACTGACATCCGACGACACGGCCGTCTATTATTGT
>12;12_161,172_154,174_76,182_148,187_161,217_76,235_136,272_76,275_142,342_161,399_76,428_142,474_142,499_148,4_148,55_148,569_161,613_85,62_148,644_154,650_171,66_142,67_76,680_76,757_76,812_142,874_148,896_142,921_142,980_154,993_76;1.1502409373
CAGGTGCAGCTGGTGCAGTCTGGGGCTGGGGTGAAGAAGCCTGGGGCCTCAGTGAGGGTCTCCTGCGAGGCCTCCGGATACACTTTCATCAAATACTATTTACACTGGATACGACAAGTCCCGGGGGGGAATCTTGAATGGATAGGCTGGATTAACCCTCGAGGAGGACAAGTCAATTATTCACGTCAATTTCCGGGAAAATTCACCATGACCCGAGACACGATCCGCGAGACAGCCTACTTAGATGTGCGCGGACTGACATCTGACGACACGGCCGTCTATTATTGT
>11;12_161,163_0,172_154,174_76,182_148,187_161,217_76,235_136,248_0,272_76,275_142,312_0,342_161,352_0,399_76,428_142,450_0,474_142,499_148,4_148,528_0,546_0,55_148,569_161,613_85,624_0,62_148,644_154,650_171,66_142,67_76,680_76,683_0,757_76,779_0,812_142,874_148,895_0,896_142,921_142,980_154,993_76;1.0861430624
CAGGTGCAGCTGGTGCAGTCTGGGGCTGGGGTGAAGAAGCCTGGGGCCTCAGTGAGGGTCTCCTGCGAGGCCTCCGGATACACTTTCATCAAATACTATTTACACTGGATACGACAGGCCCCGGGGGGGAGTCTTGAATGGATAGGCTGGATTAACCCTCGAGGAGGACAAGTCAATTATTCACGTCGATTTCCGGGAAAATTCACCATGACCCGAGACACGATCCGCGAGACAGCCTATTTAGATGTGCGCGGACTGACATCTGACGACACGGCCGTCTATTATTGT
>11;954_0;0.8759578007
CAGGTGCAGCTGGTGCAGTCTGGGGCTGAGGTGAAGAAGCCTGGGGCCTCAGTGAAGGTGTCCTGCAAGGCTTCTGGATACACCTTCACCACTTCTGATATACACTGGGTGCGACAGGCCTCTGGACAAGGGCTTGAGTGGATGGGATGGATAAACCCTCGAGGAGGACAAGTCAATTATTCACGTCGATTTCCGGGAAAATTCACCATGACCCGAGACACGATCCGCGAGACAGCCTATTTAGATGTGCGCGGACTGACATCTGACGACACGGCCGTCTATTATTGT
>10;12_161,163_0,172_154,174_76,182_148,187_161,217_76,235_136,248_0,272_76,275_142,312_0,342_161,352_0,399_76,428_142,450_0,474_142,499_148,4_148,528_0,546_0,55_148,569_161,613_85,624_0,62_148,644_154,650_171,66_142,67_76,680_76,683_0,757_76,779_0,812_142,874_148,895_0,896_142,921_142,954_0,980_154,993_76;0.7893352777
CAGGTGCAGCTGGTGCAGTCTGGGGCTGAGGTGAAGAAGCCTGGGGCCTCAGTGAAGGTCTCCTGCAAGGCTTCTGGATACACCTTCACCAATTACTATATACACTGGGTGCGACAGGCCCCTGGACAAGGGCTTGAGTGGATGGGATGGATAAACCCTCGAGGAGGACAAGTCAATTATTCACGTCGATTTCCGGGAAAATTCACCATGACCCGAGACACGATCCGCGAGACAGCCTATTTAGATGTGCGCGGACTGACATCTGACGACACGGCCGTCTATTATTGT
>17;97_76;1.5790819183
CAGGTCCGTCTGGTGCAGCCTGGGACTCAGATGAAGAAGCCTGGGGATTCAGTGACGATTTCGTGCAGAGCCTCTGGATATACCTTCACTGAAAACTTTATAAATTGGGTGCGACAGGCCCCCGGAAAGGGCCTTGAATGGATGGGGTCGGTGAATCCTCAGGGGGGCGGCGTTCAAGGTCTTCCGAGAGTTCAGGCCAGAGTGACCATGACCAGGGACACCTCAACCGACACAGCTTATTTGACTCTTCGCAGTCTGACCTTAGACGACACGGCCAAATATTTCTGT
>18;871_76;1.6976544911
CAGCAAGCACTTGTGCAGTCTGGGAGTCAAATGAAGAAGCCTGGGGATTCAGTGACGATTTCGTGCAGAGCCTCTGGATATACATTCACTGAAAACTTCATAAACTGGGTGCGACAGGCCCCCGGAAAGGGCCTTGAATGGATGGGGTCGATGAATCCTCAGGGGGGCGGCGTTAATGGGATTCCGAGAGTGGAGGCCAGAATCACCATGACCAGGGACACCGCAATCGACACAGCCTATTTGACACTTCGCGGCCTGACTGTTGGCGACACGGCCAAATACTTCTGT
>22;526_154;1.9267640228
CAGGTCCGTCTGGCGCAACCTGGTATTCTATTGAAGAAGACTGGGGACTCAGTGACGATTTCGTGCAGAGTCTCCGGCTATACATTCACTGAGAATTTCATCAATTGGGTGCGGCAGGCCCCCGGAAAGGGCCTTGAATGGATGGGGTCGATGAATCCTCAGGGGGGCGGCGTTAATGGTCTTCCGAGAGTGTACACAAGATTCACCATGACACGGGACACCTCTATCGACACGGCTTATTTGACAGTCCGCGGCCTGACTCTAGACGACACGGCCAAATATTTCTGT
>24;538_154;1.9654988058
CAGGTCCGTCTGGCGCAGCCTGGAGTTCTGTTGAGGAAGACTGGGGACTCGGTGACGATTTCGTGCAGAGTCTCCGGCTACACATTTACTGAGAATTTTATCAATTGGGTGCGGCAGGCCCCCGGAAAGGGCCTTGAATGGATGGGGTCGATGAATCCTCAGGGGGGCGGCGTTAATGGTCTTCCGAGAGTGTACACAAGATTCACCATGACACGGGACACCTCTATCGACACGGCTTATTTGACAGTCCGCGGCCTGACTCTAGACGACACGGCCAAATATTTCTGT
>24;1032_154;2.0980760791
CAGGTCCGTCTGGCGCAGCCTGGAGTTCTGTTGAGGAAGACTGGGGACTCGGTGACGATTTCGTGCAGAGTCTCCGGCTACACATTTACTGAGAATTTTATCAATTGGGTGCGGCAGGCCCCCGGAAAGGGCCTTGAATGGATGGGGTCGATGAATCCTCAGGGGGGCGGCGTTAATGGTCTTCCGAGAGTGTACGCCAGATTCACCATGACACGAGACACGTCCATCGACACAGCCTATTTGACAATCCGCGACGTGACTCTTGACGACACGGCCAAATATTTCTGT
>23;1032_154,538_154;1.9654978776
CAGGTCCGTCTGGCGCAGCCTGGAGTTCTGTTGAGGAAGACTGGGGACTCGGTGACGATTTCGTGCAGAGTCTCCGGCTACACATTTACTGAGAATTTTATCAATTGGGTGCGGCAGGCCCCCGGAAAGGGCCTTGAATGGATGGGGTCGATGAATCCTCAGGGGGGCGGCGTTAATGGTCTTCCGAGAGTGTACACAAGATTCACCATGACACGGGACACCTCTATCGACACGGCTTATTTGACAGTCCGCGGCCTGACTCTAGACGACACGGCCAAATATTTCTGT
>26;552_171;2.1674528901
GAAGTCCGTCTGGCGCAACCTGGAATTCTATTGAAGAAGACTGGGGACTCAGTGACCATTTCGTGCAAGGTCTCCGGCTATACATTCACAGAGAATTTCATCAATTGGGTGCGACAGGCCCCCGGAAAGGGCCTTGAATGGATGGGGTGGTTGAATCCTCAGGGGGGCGGCGTTAATGGTCTTCCGAGAGTGTACACCAGATTCACCATGACACGGGACACGTCTATCGACACAGCTTATCTGACAATCCGCGGCCTGACTCTAGATGACTCGGCCAAATATTTCTGT
>29;126_171;2.1561370048
GAAGTCCGTCTGGCACAACCTGGATATCTGTTGAGGAAGACTGGGGACTCAGTGACGATTTCGTGCAAAGTCTCCGGCTATACATTCACAGAGAATTTCATCAATTGGATGCGACAGGCCCCCGGAAAGGGCCTTGAATGGATGGGGTGGATGAATCCTCAGGGGGGCGGCGTTAATGGTCTTCCGAGAGTGTACGCCAGGTTCACCATGACACGAGACACGTCTATCGACACAGCTTATCTGACAATCCGCGGCCTGACTCTAGACGACTCGGCCAAATATTTCTGT
>31;74_171;2.1431250224
GAGGTCCGTCTGGCGCAACCTGGATTTCTATTGAGGAAGACTGGGGACTCAGTGACGATTTCGTGCAAAGTCTCCGGCTATACATTCACAGAGAATTTCATCAATTGGGTGCGACAGGCCCCCGGAAAGGGCCTTGAATGGATGGGGTGGATGAATCCTCAGGGGGGCGGCGTTAATGGTCTTCCGAGAGTGTATGCCAGATTCACCATGACACGGGACACGTCTATCGACACAGCTTATCTGACAATCCGCGACCTGACTCTAGACGACTCGGCCAAATATTTCTGT
>33;467_171;2.1663106463
GAAGTCCGTCTGGCGCAGCCTGGATCTCTATTGAGGAAGACTGGGGACTCAGTGACGATTTCGTGCAAAGTCTCTGGCTATACATTCACAGAGAATTTCATCAATTGGGTGCGACAGGCCCCCGGAAAGGGCCTTGAATGGATGGGGTCGATGAATCCTCAGGGGGGCGGCGTTAATGGTCTTCCGAGAGTGTACGCCAGATTCACCATGACACGGGACACGTCTATCGATACAGCTTATCTGACAATCCGCGGCCTGACTCTAGACGACTCGGCCAAATATTTCTGT
>33;276_171;2.1663114919
GAAGTCCGTCTGGCGCAGCCTGGATCTCTATTGAGGAAGACTGGGGACTCAGTGACGATTTCGTGCAAAGTCTCTGGCTATACATTCACAGAGAATTTCATCAATTGGGTGCGACAGGCCCCCGGAAAGGGCCTTGAATGGATGGGGTCGATGAATCCTCAGGGGGGCGGCGTTAATGGTCTTCCGAGAGTGTACGCCAGATTCACCATGACACGGGACACGTCTATCGATACAGCTTATCTGACAATCCGCGGCCTGACTCTAGACGACTCGGCCAAATATTTCTGT
>32;276_171,467_171;2.1663106363
GAAGTCCGTCTGGCGCAGCCTGGATCTCTATTGAGGAAGACTGGGGACTCAGTGACGATTTCGTGCAAAGTCTCTGGCTATACATTCACAGAGAATTTCATCAATTGGGTGCGACAGGCCCCCGGAAAGGGCCTTGAATGGATGGGGTCGATGAATCCTCAGGGGGGCGGCGTTAATGGTCTTCCGAGAGTGTACGCCAGATTCACCATGACACGGGACACGTCTATCGATACAGCTTATCTGACAATCCGCGGCCTGACTCTAGACGACTCGGCCAAATATTTCTGT
>32;838_171;2.1663101877
GAAGTCCGTCTGGCGCAGCCTGGATCTCTATTGAGGAAGACTGGGGACTCAGTGACGATTTCGTGCAAAGTCTCTGGCTATACATTCACAGAGAATTTCATCAATTGGGTGCGACAGGCCCCCGGAAAGGGCCTTGAATGGATGGGGTCGATGAATCCTCAGGGGGGCGGCGTTAATGGTCTTCCGAGAGTGTACGCCAGATTCACCATGACACGGGACACGTCTATCGATACAGCTTATCTGACAATCCGCGGCCTGACTCTAGACGACTCGGCCAAATATTTCTGT
>31;276_171,467_171,838_171;2.1663101777
GAAGTCCGTCTGGCGCAGCCTGGATCTCTATTGAGGAAGACTGGGGACTCAGTGACGATTTCGTGCAAAGTCTCTGGCTATACATTCACAGAGAATTTCATCAATTGGGTGCGACAGGCCCCCGGAAAGGGCCTTGAATGGATGGGGTCGATGAATCCTCAGGGGGGCGGCGTTAATGGTCTTCCGAGAGTGTACGCCAGATTCACCATGACACGGGACACGTCTATCGATACAGCTTATCTGACAATCCGCGGCCTGACTCTAGACGACTCGGCCAAATATTTCTGT
>30;276_171,467_171,74_171,838_171;2.1076269795
GAAGTCCGTCTGGCGCAACCTGGATTTCTATTGAGGAAGACTGGGGACTCAGTGACGATTTCGTGCAAAGTCTCCGGCTATACATTCACAGAGAATTTCATCAATTGGGTGCGACAGGCCCCCGGAAAGGGCCTTGAATGGATGGGGTGGATGAATCCTCAGGGGGGCGGCGTTAATGGTCTTCCGAGAGTGTACGCCAGATTCACCATGACACGGGACACGTCTATCGACACAGCTTATCTGACAATCCGCGGCCTGACTCTAGACGACTCGGCCAAATATTTCTGT
>31;404_171;2.1309657548
GAAGTCCGTCTGGCGCAACCTGGATTTCTCTTGAGGAAGACTGGGGACTCAGTGACGATTTCGTGCAAAGTCTCCGGTTATACATTCACAGAGAATTTCATCAATTGGGTGCGACAGGCCCCCGGAAAGGGCCTTGAATGGATGGGGTGGATGAATCCTCAGGGGGGCGGCGTTAATGGTCTTCCGAGAGTGTACGCCAGATTCACCATGACACGGGACACGTCTATCGACACAGCTTATCTGACAATCCGCGGCCTGACTCTAGACGACTCGGCCAAATATTTCTGT
>31;802_171;2.1426678524
GAAGTCCGTCTGGCGCAACCTGGATTTCTCTTGAGGAAGACTGGGGACTCAGTGACGATTTCGTGCAAAGTCTCCGGTTATACATTCACAGAGAATTTCATCAATTGGGTGCGACAGGCCCCCGGAAAGGGCCTCGAATGGATGGGGTGGATGAATCCTCAGGGGGGCGGCGTTAATGGTCTTCCGAGAGTGTACGCCAGATTCACCATGACACGGGACACGTCTATCGACACAGCTTATCTGACAATCCGCGGCCTGACTCTAGACGACTCGGCCAAATATTTCTGT
>30;404_171,802_171;2.1309657448
GAAGTCCGTCTGGCGCAACCTGGATTTCTCTTGAGGAAGACTGGGGACTCAGTGACGATTTCGTGCAAAGTCTCCGGTTATACATTCACAGAGAATTTCATCAATTGGGTGCGACAGGCCCCCGGAAAGGGCCTTGAATGGATGGGGTGGATGAATCCTCAGGGGGGCGGCGTTAATGGTCTTCCGAGAGTGTACGCCAGATTCACCATGACACGGGACACGTCTATCGACACAGCTTATCTGACAATCCGCGGCCTGACTCTAGACGACTCGGCCAAATATTTCTGT
>29;276_171,404_171,467_171,74_171,802_171,838_171;2.1076241458
GAAGTCCGTCTGGCGCAACCTGGATTTCTATTGAGGAAGACTGGGGACTCAGTGACGATTTCGTGCAAAGTCTCCGGCTATACATTCACAGAGAATTTCATCAATTGGGTGCGACAGGCCCCCGGAAAGGGCCTTGAATGGATGGGGTGGATGAATCCTCAGGGGGGCGGCGTTAATGGTCTTCCGAGAGTGTACGCCAGATTCACCATGACACGGGACACGTCTATCGACACAGCTTATCTGACAATCCGCGGCCTGACTCTAGACGACTCGGCCAAATATTTCTGT
>28;126_171,276_171,404_171,467_171,74_171,802_171,838_171;2.0968952796
GAAGTCCGTCTGGCGCAACCTGGATTTCTGTTGAGGAAGACTGGGGACTCAGTGACGATTTCGTGCAAAGTCTCCGGCTATACATTCACAGAGAATTTCATCAATTGGGTGCGACAGGCCCCCGGAAAGGGCCTTGAATGGATGGGGTGGATGAATCCTCAGGGGGGCGGCGTTAATGGTCTTCCGAGAGTGTACGCCAGATTCACCATGACACGGGACACGTCTATCGACACAGCTTATCTGACAATCCGCGGCCTGACTCTAGACGACTCGGCCAAATATTTCTGT
>32;1024_171;2.1548895744
GAAGTCCGTCTGGCGCAACCTGGATTTCTGTTGAAGAAGACTGGGGACTCAGTGACGATTTCGTGCAAAGTCTCCGGCTATACATTCACAGAAAATTTCATCAATTGGGTGCGGCAGGCCCCCGGAAAGGGCCTTGAATGGATGGGGTCGATGAATCCTCAGGGGGGCGGCGTTAATGGTCTTCCGAGAGTGTACGCCAGATTCACCATGACACGGGACACGTCCATCGACACAGCTTATCTGACAATCCGCGGCCTGACTCTAGACGACTCGGCCAGATACTTCTGT
>32;425_171;2.154888758
GAAGTCCGTCTGGCGCAACCTGGATTTCTGTTGAAGAAGACTGGGGACTCAGTGACGATTTCGTGCAAAGTCTCCGGCTATACATTCACAGAAAATTTCATCAATTGGGTGCGGCAGGCCCCCGGAAAGGGCCTTGAATGGATGGGGTCGATGAATCCTCAGGGGGGCGGCGTTAATGGTCTTCCGAGAGTGTACGCCAGATTCACCATGACACGGGACACGTCCATCGACACAGCTTATCTGACAATCCGCGGCCTGACTCTAGACGACTCGGCCAGATACTTCTGT
>31;1024_171,425_171;2.154888748
GAAGTCCGTCTGGCGCAACCTGGATTTCTGTTGAAGAAGACTGGGGACTCAGTGACGATTTCGTGCAAAGTCTCCGGCTATACATTCACAGAAAATTTCATCAATTGGGTGCGGCAGGCCCCCGGAAAGGGCCTTGAATGGATGGGGTCGATGAATCCTCAGGGGGGCGGCGTTAATGGTCTTCCGAGAGTGTACGCCAGATTCACCATGACACGGGACACGTCCATCGACACAGCTTATCTGACAATCCGCGGCCTGACTCTAGACGACTCGGCCAGATACTTCTGT
>31;730_171;2.1548883029
GAAGTCCGTCTGGCGCAACCTGGATTTCTGTTGAAGAAGACTGGGGACTCAGTGACGATTTCGTGCAAAGTCTCCGGCTATACATTCACAGAAAATTTCATCAATTGGGTGCGGCAGGCCCCCGGAAAGGGCCTTGAATGGATGGGGTCGATGAATCCTCAGGGGGGCGGCGTTAATGGTCTTCCGAGAGTGTACGCCAGATTCACCATGACACGGGACACGTCCATCGACACAGCTTATCTGACAATCCGCGGCCTGACTCTAGACGACTCGGCCAGATACTTCTGT
>30;1024_171,425_171,730_171;2.1548882929
GAAGTCCGTCTGGCGCAACCTGGATTTCTGTTGAAGAAGACTGGGGACTCAGTGACGATTTCGTGCAAAGTCTCCGGCTATACATTCACAGAAAATTTCATCAATTGGGTGCGGCAGGCCCCCGGAAAGGGCCTTGAATGGATGGGGTCGATGAATCCTCAGGGGGGCGGCGTTAATGGTCTTCCGAGAGTGTACGCCAGATTCACCATGACACGGGACACGTCCATCGACACAGCTTATCTGACAATCCGCGGCCTGACTCTAGACGACTCGGCCAGATACTTCTGT
>30;820_171;2.1313540679
GAAGTCCGTCTGGCGCAACCTGGATTTCTGTTGAAGAAGACTGGGGACTCAGTGACGATTTCGTGCAAAGTCTCCGGCTACACATTTACAGAGAATTTCATCAATTGGGTGCGGCAGGCCCCCGGAAAGGGCCTTGAATGGATGGGGTGGATGAATCCTCAGGGGGGCGGCGTTAATGGTCTTCCGAGAGTGTACGCCAGATTCACCATGACACGGGACACGTCTATCGACACAGCTTATCTGACAATCCGCGACCTGACTCTAGACGACTCGGCCAAATATTTCTGT
>29;1024_171,425_171,730_171,820_171;2.0967161949
GAAGTCCGTCTGGCGCAACCTGGATTTCTGTTGAAGAAGACTGGGGACTCAGTGACGATTTCGTGCAAAGTCTCCGGCTATACATTCACAGAGAATTTCATCAATTGGGTGCGGCAGGCCCCCGGAAAGGGCCTTGAATGGATGGGGTGGATGAATCCTCAGGGGGGCGGCGTTAATGGTCTTCCGAGAGTGTACGCCAGATTCACCATGACACGGGACACGTCTATCGACACAGCTTATCTGACAATCCGCGGCCTGACTCTAGACGACTCGGCCAAATATTTCTGT
>31;41_171;2.1314060416
GAGGTCCGTCTGGCGCAACCTGGATTTCTGTTGAGGAAGACGGGGGACTCAGTGACGATTTCGTGCAAAGTCTCCGGCTACACATTCACAGAGAATTTCATCAATTGGGTGCGGCAGGCCCCCGGAAAGGGCCTTGAATGGATGGGGTGGATGAATCCTCAGGGGGGCGGCGTTAATGGTCTTCCGAGAGTGTACCCCAGATTCACCATGACACGGGACACGTCTATCGACACAGCTTATCTGACAATCCGCGGCCTGACTCTAGACGACTCGGCCAAATATTTCTGT
>31;458_171;2.1429237148
GAGGTCCGTCTGGCGCAACCTGGATTTCTGTTGAGGAAGACGGGGGACTCAGTGACGATTTCGTGCAAAGTCTCCGGCTACACATTCACAGAGAATTTCATCAATTGGGTGCGGCAGGCCCCCGGAAAGGGCCTTGAATGGATGGGGTGGATGAATCCTCAGGGGGGCGGCGTTAATGGTCTTCCGAGAGTGTACGCCAGATTTATCATGACACGGGACACGTCTATCGACACAGCTTATCTGACAATCCGCGGCCTGACTCTAGACGACTCGGCCAAATATTTCTGT
>30;41_171,458_171;2.1198691183
GAGGTCCGTCTGGCGCAACCTGGATTTCTGTTGAGGAAGACGGGGGACTCAGTGACGATTTCGTGCAAAGTCTCCGGCTACACATTCACAGAGAATTTCATCAATTGGGTGCGGCAGGCCCCCGGAAAGGGCCTTGAATGGATGGGGTGGATGAATCCTCAGGGGGGCGGCGTTAATGGTCTTCCGAGAGTGTACGCCAGATTCACCATGACACGGGACACGTCTATCGACACAGCTTATCTGACAATCCGCGGCCTGACTCTAGACGACTCGGCCAAATATTTCTGT
>30;651_171;2.1438459444
GAGGTCCGTCTGGCGCAACCTGGATTTCTAGTGAGGAAGACTGGGGACTCAGTGACGATTTCGTGCAAAGTCTCCGGCTATACATTCACAGAGAATTTCATCAATTGGGTGCGGCAGGCCCCCGGAAAGGGCCTTGAATGGATGGGGTGGATGAATCCTCAGGGGGGCGGCGTTAATGGTCTTCCCAGAGTGTACACCAGATTCACCATGACACGGGACACGTCTATCGACACAGCTTATCTGACAATCCGCGGCCTGACTCTAGACGACTCGGCCAAATATTTCTGT
>29;41_171,458_171,651_171;2.0960818922
GAGGTCCGTCTGGCGCAACCTGGATTTCTGTTGAGGAAGACTGGGGACTCAGTGACGATTTCGTGCAAAGTCTCCGGCTATACATTCACAGAGAATTTCATCAATTGGGTGCGGCAGGCCCCCGGAAAGGGCCTTGAATGGATGGGGTGGATGAATCCTCAGGGGGGCGGCGTTAATGGTCTTCCGAGAGTGTACGCCAGATTCACCATGACACGGGACACGTCTATCGACACAGCTTATCTGACAATCCGCGGCCTGACTCTAGACGACTCGGCCAAATATTTCTGT
>28;1024_171,41_171,425_171,458_171,651_171,730_171,820_171;2.0850463689
GAAGTCCGTCTGGCGCAACCTGGATTTCTGTTGAGGAAGACTGGGGACTCAGTGACGATTTCGTGCAAAGTCTCCGGCTATACATTCACAGAGAATTTCATCAATTGGGTGCGGCAGGCCCCCGGAAAGGGCCTTGAATGGATGGGGTGGATGAATCCTCAGGGGGGCGGCGTTAATGGTCTTCCGAGAGTGTACGCCAGATTCACCATGACACGGGACACGTCTATCGACACAGCTTATCTGACAATCCGCGGCCTGACTCTAGACGACTCGGCCAAATATTTCTGT
>27;1024_171,126_171,276_171,404_171,41_171,425_171,458_171,467_171,651_171,730_171,74_171,802_171,820_171,838_171;2.0850454178
GAAGTCCGTCTGGCGCAACCTGGATTTCTGTTGAGGAAGACTGGGGACTCAGTGACGATTTCGTGCAAAGTCTCCGGCTATACATTCACAGAGAATTTCATCAATTGGGTGCGGCAGGCCCCCGGAAAGGGCCTTGAATGGATGGGGTGGATGAATCCTCAGGGGGGCGGCGTTAATGGTCTTCCGAGAGTGTACGCCAGATTCACCATGACACGGGACACGTCTATCGACACAGCTTATCTGACAATCCGCGGCCTGACTCTAGACGACTCGGCCAAATATTTCTGT
>28;671_171;2.1679481563
GAAGTCCGCCTGGCGCAACCTGGGTTTCTGTTGAGGAAGACTGGGGACTCAGTGACGATTTCGTGCAAAGTCTCAGGCTATACATTCACAGAGAATTTCATCAATTGGGTGCGGCAGGCCCCCGGCAAGGGCCTTGAATGGATGGGGTGGATGAATCCTCAGGGGGGCGCCATTAATGGTCTTCCGAGAGTGTACGCCAGATTCACCATGACACGGGACACGTCTATTGACACAGCTTATCTGACAATCCGCGGCCTGACTCTAGACGACTCGGCCAAATATTTCTGT
>28;615_171;2.1315033536
GAAGTCCGTCTGGCGCAACCTGGATTTCTGTTGAGGAAGACTGGGGACTCAGTGACGATTTCGTGCAAAGTCTCCGGCTATACATTCACAGAAAATTTCATCAATTGGGTGCGGCAGGCCCCCGGAAAGGGCCTTGAATGGATGGGGTGGATGAATCCTCAGGGGGGCGCCGTTAATGGTCTTCCGAGAGTGTACGCCAGATTCACTATGACACGGGACACGTCCATCGACACAGCTTATCTGACAATCCGCGGCCTGACTCTAGACGACTCGGCCAAATATTTCTGT
>27;615_171,671_171;2.0968136029
GAAGTCCGTCTGGCGCAACCTGGATTTCTGTTGAGGAAGACTGGGGACTCAGTGACGATTTCGTGCAAAGTCTCCGGCTATACATTCACAGAGAATTTCATCAATTGGGTGCGGCAGGCCCCCGGAAAGGGCCTTGAATGGATGGGGTGGATGAATCCTCAGGGGGGCGCCGTTAATGGTCTTCCGAGAGTGTACGCCAGATTCACCATGACACGGGACACGTCTATCGACACAGCTTATCTGACAATCCGCGGCCTGACTCTAGACGACTCGGCCAAATATTTCTGT
>26;1024_171,126_171,276_171,404_171,41_171,425_171,458_171,467_171,615_171,651_171,671_171,730_171,74_171,802_171,820_171,838_171;2.0850449698
GAAGTCCGTCTGGCGCAACCTGGATTTCTGTTGAGGAAGACTGGGGACTCAGTGACGATTTCGTGCAAAGTCTCCGGCTATACATTCACAGAGAATTTCATCAATTGGGTGCGGCAGGCCCCCGGAAAGGGCCTTGAATGGATGGGGTGGATGAATCCTCAGGGGGGCGGCGTTAATGGTCTTCCGAGAGTGTACGCCAGATTCACCATGACACGGGACACGTCTATCGACACAGCTTATCTGACAATCCGCGGCCTGACTCTAGACGACTCGGCCAAATATTTCTGT
>25;1024_171,126_171,276_171,404_171,41_171,425_171,458_171,467_171,552_171,615_171,651_171,671_171,730_171,74_171,802_171,820_171,838_171;2.0729526616
GAAGTCCGTCTGGCGCAACCTGGATTTCTGTTGAGGAAGACTGGGGACTCAGTGACGATTTCGTGCAAAGTCTCCGGCTATACATTCACAGAGAATTTCATCAATTGGGTGCGGCAGGCCCCCGGAAAGGGCCTTGAATGGATGGGGTGGATGAATCCTCAGGGGGGCGGCGTTAATGGTCTTCCGAGAGTGTACACCAGATTCACCATGACACGGGACACGTCTATCGACACAGCTTATCTGACAATCCGCGGCCTGACTCTAGACGACTCGGCCAAATATTTCTGT
>26;150_171;2.1782154221
GAAGTCCGTCTGGCGCAACCTGGATCTCTGTTGAGGAAGACTGGGGACTCAGTGACGATTTCGTGCAAAGTCTCCGGCTATACATTCACAGAGAACTTCATCAATTGGGTGCGGCAGGCCCCCGGAAAGGGCCTTGAGTGGATGGGGTGGATGAATCCTCAAGGGGGCGACGTTAATGGTCTTCCGAGAGTATATACAAGATTTTCCATGACACGGGACACGTCTATCGACACAGCTTATTTGACAATCCGCGGCCTGACTCTAGACGACTCGGCCAAATATTTCTGT
>26;221_171;2.1782147038
GAAGTCCGTCTGGCGCAACCTGGATCTCTGTTGAGGAAGACTGGGGACTCAGTGACGATTTCGTGCAAAGTCTCCGGCTATACATTCACAGAGAACTTCATCAATTGGGTGCGGCAGGCCCCCGGAAAGGGCCTTGAGTGGATGGGGTGGATGAATCCTCAAGGGGGCGACGTTAATGGTCTTCCGAGAGTATATACAAGATTTTCCATGACACGGGACACGTCTATCGACACAGCTTATTTGACAATCCGCGGCCTGACTCTAGACGACTCGGCCAAATATTTCTGT
>25;150_171,221_171;2.1782146938
GAAGTCCGTCTGGCGCAACCTGGATCTCTGTTGAGGAAGACTGGGGACTCAGTGACGATTTCGTGCAAAGTCTCCGGCTATACATTCACAGAGAACTTCATCAATTGGGTGCGGCAGGCCCCCGGAAAGGGCCTTGAGTGGATGGGGTGGATGAATCCTCAAGGGGGCGACGTTAATGGTCTTCCGAGAGTATATACAAGATTTTCCATGACACGGGACACGTCTATCGACACAGCTTATTTGACAATCCGCGGCCTGACTCTAGACGACTCGGCCAAATATTTCTGT
>24;1024_171,126_171,150_171,221_171,276_171,404_171,41_171,425_171,458_171,467_171,552_171,615_171,651_171,671_171,730_171,74_171,802_171,820_171,838_171;2.0607752513
GAAGTCCGTCTGGCGCAACCTGGATTTCTGTTGAGGAAGACTGGGGACTCAGTGACGATTTCGTGCAAAGTCTCCGGCTATACATTCACAGAGAATTTCATCAATTGGGTGCGGCAGGCCCCCGGAAAGGGCCTTGAATGGATGGGGTGGATGAATCCTCAGGGGGGCGGCGTTAATGGTCTTCCGAGAGTGTACACCAGATTCACCATGACACGGGACACGTCTATCGACACAGCTTATTTGACAATCCGCGGCCTGACTCTAGACGACTCGGCCAAATATTTCTGT
>24;866_161;2.0817248794
GAGGTCCGTCTGGCGCAACCTGGGGTTCTGTTGAGGAAGCCTGGGGACTCAGTGACGATTTCGTGTAGAGTCTCCGGCTACACATTCACTGAGAACTTCATCAACTGGGTGCGGCAGGCCCCCGGAAAGGGCCTTGAATGGATGGGGTGGATGAATCCTCAGGGGGGCGGCGTAAATGGTCTACCGAGAGTGTACAACAGATTCACCATGACATGGGACACGTCTATCGACACAGCTTATTTGACAGTCCGCGGCCTGACTCTAGACGACACGGCCAAATATTTCTGT
>23;1024_171,126_171,150_171,221_171,276_171,404_171,41_171,425_171,458_171,467_171,552_171,615_171,651_171,671_171,730_171,74_171,802_171,820_171,838_171,866_161;1.9748912555
GAGGTCCGTCTGGCGCAACCTGGAGTTCTGTTGAGGAAGACTGGGGACTCAGTGACGATTTCGTGCAGAGTCTCCGGCTATACATTCACTGAGAATTTCATCAATTGGGTGCGGCAGGCCCCCGGAAAGGGCCTTGAATGGATGGGGTGGATGAATCCTCAGGGGGGCGGCGTTAATGGTCTTCCGAGAGTGTACACCAGATTCACCATGACACGGGACACGTCTATCGACACAGCTTATTTGACAGTCCGCGGCCTGACTCTAGACGACACGGCCAAATATTTCTGT
>22;1024_171,1032_154,126_171,150_171,221_171,276_171,404_171,41_171,425_171,458_171,467_171,538_154,552_171,615_171,651_171,671_171,730_171,74_171,802_171,820_171,838_171,866_161;1.9107596056
CAGGTCCGTCTGGCGCAACCTGGAGTTCTGTTGAGGAAGACTGGGGACTCAGTGACGATTTCGTGCAGAGTCTCCGGCTATACATTCACTGAGAATTTCATCAATTGGGTGCGGCAGGCCCCCGGAAAGGGCCTTGAATGGATGGGGTCGATGAATCCTCAGGGGGGCGGCGTTAATGGTCTTCCGAGAGTGTACACAAGATTCACCATGACACGGGACACCTCTATCGACACGGCTTATTTGACAGTCCGCGGCCTGACTCTAGACGACACGGCCAAATATTTCTGT
>21;1024_171,1032_154,126_171,150_171,221_171,276_171,404_171,41_171,425_171,458_171,467_171,526_154,538_154,552_171,615_171,651_171,671_171,730_171,74_171,802_171,820_171,838_171,866_161;1.8904438456
CAGGTCCGTCTGGCGCAACCTGGGGTTCTGTTGAAGAAGACTGGGGACTCAGTGACGATTTCGTGCAGAGTCTCCGGCTATACATTCACTGAGAATTTCATCAATTGGGTGCGGCAGGCCCCCGGAAAGGGCCTTGAATGGATGGGGTCGATGAATCCTCAGGGGGGCGGCGTTAATGGTCTTCCGAGAGTGTACACAAGATTCACCATGACACGGGACACCTCTATCGACACGGCTTATTTGACAGTCCGCGGCCTGACTCTAGACGACACGGCCAAATATTTCTGT
>21;965_154;1.8979386026
CAGGTGCAGCTGGTGCAGTCTGGGGCTGAGGTGAAGAAGACTGGGGACTCAGTGACGATTTCGTGCAGAGTCTCCGGCTATACATTCACTGAGAATTTCATCAATTGGGTGCGGCAGGCCCCCGGAAAGGGCCTTGAATGGATGGGGTCGATGAATCCTCAGGGGGGCGGCGTTAATGGTCTTCCGAGAGTGTACACAAGATTCACCATGACACGGGACACCTCTATCGACACGGCTTATTTGACAGTCCGCGGCCTGACTCTAGACGACACGGCCAAATATTTCTGT
>20;1024_171,1032_154,126_171,150_171,221_171,276_171,404_171,41_171,425_171,458_171,467_171,526_154,538_154,552_171,615_171,651_171,671_171,730_171,74_171,802_171,820_171,838_171,866_161,965_154;1.8331805247
CAGGTCCGTCTGGTGCAGCCTGGGGCTCAGGTGAAGAAGACTGGGGACTCAGTGACGATTTCGTGCAGAGTCTCCGGCTATACATTCACTGAGAATTTCATCAATTGGGTGCGGCAGGCCCCCGGAAAGGGCCTTGAATGGATGGGGTCGATGAATCCTCAGGGGGGCGGCGTTAATGGTCTTCCGAGAGTGTACACAAGATTCACCATGACACGGGACACCTCTATCGACACGGCTTATTTGACAGTCCGCGGCCTGACTCTAGACGACACGGCCAAATATTTCTGT
>22;146_85;1.7571685217
CAGGTCCGTCTGGTGCAGCCTGGGACTCAGGTGAAGAAGCCTGGGGACTCAGTGACGATTTCGTGCAGAGTCTCTGGATATACATTCACTGAGAACTTCATCAATTGGGTGCGCCAGGCCCCCGGAAAGGGCCTTGAATGGATGGGGTCGATGAATCCTCAGGGGGGCGGCGTTAATGGTCTTCCGAGAGTGTACGCCAGATTCAGAATGACACGGGACACTTCAATCGACACAGCCTATCTGACAGTCCGCGGCCTGACTCTTGACGACACGGCCAAATATTTCTGT
>22;1010_142;1.7787690419
AGGGTCCGTCTGGTGCAGCCTGGGACTCAGGTGAAGAAGCCTGGGGACTCAGTGACGATTTCGTGCAGAGTCTCTGGATATACATTCACTGAGAACTTCATCAATTGGGTGCGCCAGGCCCCCGGAAAGGGCCTTGAATGGATGGGGTCGATGAATCCTCAGGGGGGCGGCGTTAATGGTCTTCCGAGAGTGTACGCCAGATTCAGTATGACACGGGACACTTCAATCGACACAGCCTATCTGACAGTCCGCGGCCTGACTCTTGACGACACGGCCAAATATTTCTGT
>21;1010_142,146_85;1.7463331144
CAGGTCCGTCTGGTGCAGCCTGGGACTCAGGTGAAGAAGCCTGGGGACTCAGTGACGATTTCGTGCAGAGTCTCTGGATATACATTCACTGAGAACTTCATCAATTGGGTGCGCCAGGCCCCCGGAAAGGGCCTTGAATGGATGGGGTCGATGAATCCTCAGGGGGGCGGCGTTAATGGTCTTCCGAGAGTGTACGCCAGATTCAGCATGACACGGGACACTTCAATCGACACAGCCTATCTGACAGTCCGCGGCCTGACTCTTGACGACACGGCCAAATATTTCTGT
>23;721_142;1.8664688722
CAGGTGCAGATGGTGCAGTCTGGGACTGAGGTGAAGAAGCCTGGGGACTCAGTGACGATTTCGTGTAGAGTCTCTGGATACACATTCACTGAAAACTTCATCAATTGGGTGCGCCAGGCCCCCGGAAAGGGCCTTGAATGGATGGGGTCGATGAACCCTCAGGGGGGCGGCGTTAATGGACTTCCGAGAGTGTACGCCAGATTCAGCATGACACGGGACACGTCAATCGACACAGCTTATTTGACAGTCCGCGGCCTGACTCTTGACGACACGGCCAAATATTTCTGT
>25;386_171;2.3668948453
CAGGTTCACCTGGTGCAGTCTGGACCTGAGATGAAGAAGCCTGGGGCCTCAGTGAAGGTCTCCTGCAAGACTTCTGGTTACACCTTTACAAGTTATGGTATCACTTGGGTGCGACAGGCCCCCGGAAAGGGCCTTGAATGGATGGGGTCGATGAATCCTCAGGGGGGCGGCGTTAATGGTCTTCCGAGAGTGTACGCCAGATTCACCATGACACGGGACACGTCTATCGATACAGCTTATCTGACAATCCGCGGCCTGACTCTAGACGACTCGGCCAAATATTTCTGT
>25;702_142;2.2812260511
CAGGTTCAGCTGGTGCAATCTGGAGCTGAGGTGAAAAAGCCTGGGGCCTCAGTGAAGGTCTCCTGCAAGGCTTCTGGTTACAGTTTTACCACCCATGGTATCAATTGGGTGCGCCAGGCCCCCGGAAAGGGCCTTGAATGGATGGGGTCGATGAATCCTCAGGGGGGCGGCGTTAATGGTCTTCCGAGAGTGTACGCCAGATTCAGTATGACACGGGACACTTCAATCGACACAGCTTATCTGACAGTCCGCGGCCTGACTCTTGACGACACAGCCAAATATTTCTGT
>24;386_171,702_142;2.1771162351
CAGGTTCAGCTGGTGCAGTCTGGAGCTGAGGTGAAGAAGCCTGGGGCCTCAGTGAAGGTCTCCTGCAAGGCTTCTGGTTACACCTTTACCAACTATGGTATCAATTGGGTGCGCCAGGCCCCCGGAAAGGGCCTTGAATGGATGGGGTCGATGAATCCTCAGGGGGGCGGCGTTAATGGTCTTCCGAGAGTGTACGCCAGATTCAGCATGACACGGGACACGTCAATCGACACAGCTTATCTGACAGTCCGCGGCCTGACTCTTGACGACACGGCCAAATATTTCTGT
>26;1009_171;2.5732521212
CAGGTCCAACTGGAGCAGTCTGGGGCTGCGGTGAGGAAGCCTGGGTCCTCAGTGACGGTCTCGTGTCGGGCTCGTGGAGGCATCTTCAAAAATTTTGCTTTCATTTGGGTGCGGCAGGCCCCCGGAAAGGGCCTTGAATGGATGGGGTGGATGAATCCTCAGGGGGGCGGCGTTAATGGTCTTCCGAGAGTGTACGCCAGATTCACCATGACACGGGACACGTCTATCGACACAGCTTATCTGACAATCCGCGGCCTGACTCTAGACGACTCGGCCAAATATTTCTGT
>26;706_142;2.3390334636
CAGGTCCAGTTGTTGCAGTCTGGGGCTGAAGTGAAGAAACCTGGGTCCTCGGTGACAGTCTCCTGTCAGATTTCTGGAGGCACATTCTATGACTTTGCTGTCAATTGGGTGCGCCAGGCCCCCGGAAAGGGCCTTGAATGGATGGGGTCGATGAACCCTCAGGGGGGCGGCGTTAATGGACTTCCGAGAGTGTACGCCAGATTCAGCATGACACGGGACACGTCAATCGACACAGCTTATTTGACAGTCCGCGGCCTGACTCTTGACGACACGGCCAAATATTTCTGT
>25;1009_171,706_142;2.2247023163
CAGGTCCAGTTGGTGCAGTCTGGGGCTGAGGTGAAGAAGCCTGGGTCCTCGGTGACAGTCTCCTGTCAGGTTTCTGGAGGCACCTTCAACAACTTTGCTCTCAATTGGGTGCGCCAGGCCCCCGGAAAGGGCCTTGAATGGATGGGGTCGATGAACCCTCAGGGGGGCGGCGTTAATGGACTTCCGAGAGTGTACGCCAGATTCAGCATGACACGGGACACGTCAATCGACACAGCTTATTTGACAGTCCGCGGCCTGACTCTTGACGACACGGCCAAATATTTCTGT
>25;527_142;2.2294690726
CAGGTCCAGTTGGTGCAGTCTGGGGCTGAGGTGAAGAAGCCTGGGTCCTCGGTGAAAGTCTCCTGCAAGGTTTCTGGAGGCCCCTTCAGCAACTTTGGTCTCAGCTGGGTGCGCCAGGCCCCCGGAAAGGGCCTTGAATGGATGGGGTCGATGAACCCTCAGGGGGGCGGCGTTAATGGACTTCCGAGAGTGTACGCCAGATTCAGCATGACACGGGACACGTCAATCGACACAGCTTATTTGACAGTCCGCGGCCTGACTCTTGACGACACGGCCAAATATTTCTGT
>24;1009_171,527_142,706_142;2.1741961778
CAGGTCCAGTTGGTGCAGTCTGGGGCTGAGGTGAAGAAGCCTGGGTCCTCGGTGAAAGTCTCCTGCAAGGTTTCTGGAGGCACCTTCAGCAACTTTGGTCTCAATTGGGTGCGCCAGGCCCCCGGAAAGGGCCTTGAATGGATGGGGTCGATGAACCCTCAGGGGGGCGGCGTTAATGGACTTCCGAGAGTGTACGCCAGATTCAGCATGACACGGGACACGTCAATCGACACAGCTTATTTGACAGTCCGCGGCCTGACTCTTGACGACACGGCCAAATATTTCTGT
>23;1009_171,386_171,527_142,702_142,706_142;2.0694713551
CAGGTCCAGCTGGTGCAGTCTGGGGCTGAGGTGAAGAAGCCTGGGGCCTCAGTGAAGGTCTCCTGCAAGGTTTCTGGATACACCTTCACCAACTATGGTATCAATTGGGTGCGCCAGGCCCCCGGAAAGGGCCTTGAATGGATGGGGTCGATGAACCCTCAGGGGGGCGGCGTTAATGGACTTCCGAGAGTGTACGCCAGATTCAGCATGACACGGGACACGTCAATCGACACAGCTTATTTGACAGTCCGCGGCCTGACTCTTGACGACACGGCCAAATATTTCTGT
>22;1009_171,386_171,527_142,702_142,706_142,721_142;1.8388258961
CAGGTCCAGCTGGTGCAGTCTGGGACTGAGGTGAAGAAGCCTGGGGACTCAGTGACGATTTCGTGTAGAGTCTCTGGATACACATTCACTGAAAACTTCATCAATTGGGTGCGCCAGGCCCCCGGAAAGGGCCTTGAATGGATGGGGTCGATGAACCCTCAGGGGGGCGGCGTTAATGGACTTCCGAGAGTGTACGCCAGATTCAGCATGACACGGGACACGTCAATCGACACAGCTTATTTGACAGTCCGCGGCCTGACTCTTGACGACACGGCCAAATATTTCTGT
>22;418_142;1.8385894876
CAGGTCCGTCTGGCGCAGCCTGGGGTTCACTTGAAGAAGCCTGGGGACTCAGTGACGATTTCGTGTAGAGTCTCTGGATACACATTCACTGAAAACTTCATCAATTGGGTGCGCCAGGCCCCCGGAAAGGGCCTTGAATGGATGGGGTCGATGAACCCTCAGGGGGGCGGCGTTAATGGACTTCCGAGAGTGTACGCCAGATTCAGCATGACACGGGACACGTCAATCGACACAGCTTATTTGACAGTCCGCGGCCTGACTCTTGACGACACGGCCAAATATTTCTGT
>21;1009_171,386_171,418_142,527_142,702_142,706_142,721_142;1.7850160687
CAGGTCCGTCTGGTGCAGCCTGGGACTCAGGTGAAGAAGCCTGGGGACTCAGTGACGATTTCGTGTAGAGTCTCTGGATACACATTCACTGAAAACTTCATCAATTGGGTGCGCCAGGCCCCCGGAAAGGGCCTTGAATGGATGGGGTCGATGAACCCTCAGGGGGGCGGCGTTAATGGACTTCCGAGAGTGTACGCCAGATTCAGCATGACACGGGACACGTCAATCGACACAGCTTATTTGACAGTCCGCGGCCTGACTCTTGACGACACGGCCAAATATTTCTGT
>20;1009_171,1010_142,146_85,386_171,418_142,527_142,702_142,706_142,721_142;1.7103523001
CAGGTCCGTCTGGTGCAGCCTGGGACTCAGGTGAAGAAGCCTGGGGACTCAGTGACGATTTCGTGCAGAGTCTCTGGATATACATTCACTGAGAACTTCATCAATTGGGTGCGCCAGGCCCCCGGAAAGGGCCTTGAATGGATGGGGTCGATGAATCCTCAGGGGGGCGGCGTTAATGGTCTTCCGAGAGTGTACGCCAGATTCAGCATGACACGGGACACCTCAATCGACACAGCTTATTTGACAGTCCGCGGCCTGACTCTTGACGACACGGCCAAATATTTCTGT
>19;1009_171,1010_142,1024_171,1032_154,126_171,146_85,150_171,221_171,276_171,386_171,404_171,418_142,41_171,425_171,458_171,467_171,526_154,527_142,538_154,552_171,615_171,651_171,671_171,702_142,706_142,721_142,730_171,74_171,802_171,820_171,838_171,866_161,965_154;1.6934035398
CAGGTCCGTCTGGTGCAGCCTGGGACTCAGGTGAAGAAGCCTGGGGACTCAGTGACGATTTCGTGCAGAGTCTCTGGATATACATTCACTGAGAACTTCATCAATTGGGTGCGCCAGGCCCCCGGAAAGGGCCTTGAATGGATGGGGTCGATGAATCCTCAGGGGGGCGGCGTTAATGGTCTTCCGAGAGTGTACGCCAGATTCACCATGACACGGGACACCTCAATCGACACAGCTTATTTGACAGTCCGCGGCCTGACTCTTGACGACACGGCCAAATATTTCTGT
>19;162_76;1.5943454074
CAGGTCCGTCTGGTGCAGCCTGGGACTCAGTTGAAGAAGCCTGGGGATTCAGTGACGATTTCGTGCAGAGTCTCTGGATATACATTCACTGAGAACTTCATCAATTGGGTGCGCCAGGCCCCCGGAAAGGGCCTTGAATGGATGGGGTCGATGAATCCTCAGGGGGGCGGCGTTAATGGTATCCCGAGAGTGGAGGCCAGAATCACTATGACCAGGGACACCTCAATCGACACAGCCTATTTGACACTTCGCGGCCTGACTCTTGACGACACGGCCAAATATTTCTGT
>18;1009_171,1010_142,1024_171,1032_154,126_171,146_85,150_171,162_76,221_171,276_171,386_171,404_171,418_142,41_171,425_171,458_171,467_171,526_154,527_142,538_154,552_171,615_171,651_171,671_171,702_142,706_142,721_142,730_171,74_171,802_171,820_171,838_171,866_161,965_154;1.5617390015
CAGGTCCGTCTGGTGCAGCCTGGGACTCAGTTGAAGAAGCCTGGGGATTCAGTGACGATTTCGTGCAGAGTCTCTGGATATACATTCACTGAGAACTTCATCAATTGGGTGCGCCAGGCCCCCGGAAAGGGCCTTGAATGGATGGGGTCGATGAATCCTCAGGGGGGCGGCGTTAATGGTATTCCGAGAGTGGAGGCCAGAATCACCATGACCAGGGACACCTCAATCGACACAGCCTATTTGACACTTCGCGGCCTGACTCTTGACGACACGGCCAAATATTTCTGT
>17;1009_171,1010_142,1024_171,1032_154,126_171,146_85,150_171,162_76,221_171,276_171,386_171,404_171,418_142,41_171,425_171,458_171,467_171,526_154,527_142,538_154,552_171,615_171,651_171,671_171,702_142,706_142,721_142,730_171,74_171,802_171,820_171,838_171,866_161,871_76,965_154;1.4971562931
CAGGTCCGTCTGGTGCAGCCTGGGACTCAGATGAAGAAGCCTGGGGATTCAGTGACGATTTCGTGCAGAGCCTCTGGATATACATTCACTGAAAACTTCATAAATTGGGTGCGACAGGCCCCCGGAAAGGGCCTTGAATGGATGGGGTCGATGAATCCTCAGGGGGGCGGCGTTAATGGTATTCCGAGAGTGGAGGCCAGAATCACCATGACCAGGGACACCTCAATCGACACAGCCTATTTGACACTTCGCGGCCTGACTCTTGACGACACGGCCAAATATTTCTGT
>16;1009_171,1010_142,1024_171,1032_154,126_171,146_85,150_171,162_76,221_171,276_171,386_171,404_171,418_142,41_171,425_171,458_171,467_171,526_154,527_142,538_154,552_171,615_171,651_171,671_171,702_142,706_142,721_142,730_171,74_171,802_171,820_171,838_171,866_161,871_76,965_154,97_76;1.4210692047
CAGGTCCGTCTGGTGCAGCCTGGGACTCAGATGAAGAAGCCTGGGGATTCAGTGACGATTTCGTGCAGAGCCTCTGGATATACATTCACTGAAAACTTCATAAATTGGGTGCGACAGGCCCCCGGAAAGGGCCTTGAATGGATGGGGTCGATGAATCCTCAGGGGGGCGGCGTTAATGGTATTCCGAGAGTTCAGGCCAGAGTCACCATGACCAGGGACACCTCAACCGACACAGCCTATTTGACACTTCGCGGTCTGACTTTTGACGACACGGCCAAATATTTCTGT
>16;60_0;1.3870313303
CAGGTGCAAATGGCGCAGTCTGGGACTCAGGTGAAGAAGACTGGGGCCTCAGTGACAATTTCCTGCAAGACCTCTGGATATATATTTACTGAGAACTTCATAAATTGGGTGCGACAGGTCCCCGGTAAAGGGCTTCTATGGATGGGATGGATGAATCCTCAGGGGGGGCAAGTGAATTACATTCAGAAATATCAGGGCAGAGTCGCCATGACCAGAGACACGTCAACCGACACAGCTTACATGACACTTCGCGATCTGACATCTGACGACACGGCCAAGTATTTCTGT
>15;1009_171,1010_142,1024_171,1032_154,126_171,146_85,150_171,162_76,221_171,276_171,386_171,404_171,418_142,41_171,425_171,458_171,467_171,526_154,527_142,538_154,552_171,60_0,615_171,651_171,671_171,702_142,706_142,721_142,730_171,74_171,802_171,820_171,838_171,866_161,871_76,965_154,97_76;1.0575810729
CAGGTGCAACTGGTGCAGTCTGGGACTCAGGTGAAGAAGCCTGGGGCCTCAGTGACGATTTCGTGCAGGACCTCTGGATATACATTCACTGAGAACTTCATAAACTGGGTGCGACAGGCCCCCGGTAAGGGGCTTGAATGGATGGGGTGGATGAATCCTCAGGGGGGCGGCGTAAATTATATTCAGAGATTTCAGGGCAGAGTCACCATGACCAGGGACACGTCAACCGACACAGCCTACATGACACTTCGCGGTCTGACATCTGACGACACGGCCAAGTATTTCTGT
>20;705_0;1.1718006961
CAGGTCCGTTTGGTGCAGTCTGGGACTCAGATGAGGGAGCCTGGGGCCTCAGTGACGATCTCGTGCGGGACCTCTGGATATGAATTCCGTGAGAACTTCATAAACTGGGTGCGACAGGCCCCCGGTAAGGGGCTTGAATGGATGGGGTGGATGAATCCTCAGGGGGGCGGCGTAAATTATGTTCAGAGATTTCAGGGCAGAGTCAGCATGACCAGGGACATGTCAACGGACACAGCCTATATGACACTTCGCGGTCTGACATCCGGCGACACGACCAAGTATTTTTGT
>20;85_0;1.1600294169
CAGGTCCGTTTGGTGCAGTCTGGGACTCAGATGAGGGAGCCTGGGGCCTCAGTGACGATCTCGTGCGGGACCTCTGGATATGAATTCCGTGAGAACTTCATAAACTGGGTGCGACAGGCCCCCGGTAAGGGGCTTGAATGGATGGGGTGGATGAATCCTCAGGGGGGCGGCGTAAATTATGTTCAGAGATTTCAGGGCAGAGTCAGCATGACCAGGGACATGTCAACGGACACAGCCTATATGACACTTCGCGGTCTGACATCCGGCGACACGGCCAAGTATTTTTGT
>19;705_0,85_0;1.1600294069
CAGGTCCGTTTGGTGCAGTCTGGGACTCAGATGAGGGAGCCTGGGGCCTCAGTGACGATCTCGTGCGGGACCTCTGGATATGAATTCCGTGAGAACTTCATAAACTGGGTGCGACAGGCCCCCGGTAAGGGGCTTGAATGGATGGGGTGGATGAATCCTCAGGGGGGCGGCGTAAATTATGTTCAGAGATTTCAGGGCAGAGTCAGCATGACCAGGGACATGTCAACGGACACAGCCTATATGACACTTCGCGGTCTGACATCCGGCGACACGGCCAAGTATTTTTGT
>19;953_0;1.1600284763
CAGGTCCGTTTGGTGCAGTCTGGGACTCAGATGAGGGAGCCTGGGGCCTCAGTGACGATCTCGTGCGGGACCTCTGGATATGAATTCCGTGAGAACTTCATAAACTGGGTGCGACAGGCCCCCGGTAAGGGGCTTGAATGGATGGGGTGGATGAATCCTCAGGGGGGCGGCGTAAATTATGTTCAGAGATTTCAGGGCAGAGTCAGCATGACCAGGGACATGTCAACGGACACAGCCTATATGACACTTCGCGGTCTGACATCCGGCGACACGGCCAAGTATTTTTGT
>18;705_0,85_0,953_0;1.1600284663
CAGGTCCGTTTGGTGCAGTCTGGGACTCAGATGAGGGAGCCTGGGGCCTCAGTGACGATCTCGTGCGGGACCTCTGGATATGAATTCCGTGAGAACTTCATAAACTGGGTGCGACAGGCCCCCGGTAAGGGGCTTGAATGGATGGGGTGGATGAATCCTCAGGGGGGCGGCGTAAATTATGTTCAGAGATTTCAGGGCAGAGTCAGCATGACCAGGGACATGTCAACGGACACAGCCTATATGACACTTCGCGGTCTGACATCCGGCGACACGGCCAAGTATTTTTGT
>19;23_0;1.1722017275
CAGGTCCGTTTGGTGCAGTCTGGGACTCAGATGAGGGAGCCTGGGGCCTCAGTGACGATCTCGTGCGGGACCTCTGGATATGAATTCCGTGAGAACTTCATAAACTGGGTGCGACAGGCCCCCGGTAAGGGCCTTGAATGGATGGGATGGATGAATCCTCAGGGGGGCGGCGTAAATTATGTTCAGAGATTTCAGGGCAGAGTCACCATGACCAGGGACATGTCAACGGACACAGCCTACATGACACTTCGCGGTCTGACATCTGGCGACACGGCCAAGTATTTTTGT
>22;675_0;1.2696268962
CAGGTCCGTTTGGTGCAGTCTGGGACTCAGATGAGGGACCCTGGGGCCTCAGTGACGATCTCGTGCGGGACCTCTGGATATGAATTCCGTGAGAATTTCATAAACTGGGTGCGACAGGCCCCCGTAAGGGGCGTTGAATGGATGGGTGGGATGAATCCTCAGGGGGCGGGCGTAAATTATGTTCAGAGATTTCAGGGCAGAGTCAGCATGACCAGGGACATGTCAACGGACACAGCCTACATGACACTTCGCGGTCTGACATCTGGCGACACGGCCAAGTATTTTTGT
>22;851_0;1.160131443
CAGGTCCGTTTGGTGCAGTCTGGGACTCAGATGAGGGACCCTGGGGCCTCAGTGACGATCTCGTGCGGGACCTCTGGATATGAATTCCGTGAGAATTTCATAAACTGGGTGCGACAGGCCCCCGGTAAGGGGCTTGAATGGATGGGGTGGATGAATCCTCAGGGGGGCGGCGTAAATTATGTTCAGAGATTTCAGGGCAGAGTCAGCATGACCAGGGACATGTCAACGGACACAGCCTACATGACACTTCGCGGTCTGACATCTGGCGACACGGCCAAGTATTTTTGT
>21;675_0,851_0;1.160131433
CAGGTCCGTTTGGTGCAGTCTGGGACTCAGATGAGGGACCCTGGGGCCTCAGTGACGATCTCGTGCGGGACCTCTGGATATGAATTCCGTGAGAATTTCATAAACTGGGTGCGACAGGCCCCCGGTAAGGGGCTTGAATGGATGGGGTGGATGAATCCTCAGGGGGGCGGCGTAAATTATGTTCAGAGATTTCAGGGCAGAGTCAGCATGACCAGGGACATGTCAACGGACACAGCCTACATGACACTTCGCGGTCTGACATCTGGCGACACGGCCAAGTATTTTTGT
>21;318_0;1.1839373687
CAGGTCCGTTTGCTGCAGTCTGGGACTCAGATGAGGGCGCCTGGGGCCTCAGTGACGATCTCGTGCGGGACCTCTGGATATGAATTCCGTGAGAATTTCATAAACTGGGTGCGACAGGCCCCCGGTAAGGGACTTGAATGGATGGGGTGGATGAATCCTCAGGGGGGCGGCGTAAATTATGTTCAGAGATTTCAGGGCAGAGTCAGCATGACCAGGGACATGTCAACGGACACAGCCTACATGACACTTCGCGGTCTGACATCTGGCGACACGGCCAAGTATTTTTGT
>20;318_0,675_0,851_0;1.1482225754
CAGGTCCGTTTGGTGCAGTCTGGGACTCAGATGAGGGAGCCTGGGGCCTCAGTGACGATCTCGTGCGGGACCTCTGGATATGAATTCCGTGAGAATTTCATAAACTGGGTGCGACAGGCCCCCGGTAAGGGGCTTGAATGGATGGGGTGGATGAATCCTCAGGGGGGCGGCGTAAATTATGTTCAGAGATTTCAGGGCAGAGTCAGCATGACCAGGGACATGTCAACGGACACAGCCTACATGACACTTCGCGGTCTGACATCTGGCGACACGGCCAAGTATTTTTGT
>20;485_0;1.172147476
CAGGTCCGTTTGGTGCAGTCTGGGACTCAGATGAGGGAGCCTGGGGCCTCAGTGACGATGTCGTGCGGGACCTCTGGATATGAGTTCCGTGAGAATTTCATAAACTGGGTGCGACAGGCCCCCGGTAAGGGGCTTGAATGGATGGGGTGGATGAATCCTCAGGGGGGCGGCGTAAATTATGTTCAGAGATTTCAGGGCAGAGTCAGCATGACCAGGGACATGTCAACGGACACAGCCTACATGACACTTCGCGGTCTGACATCTGGCGACACGGCCAAGTATTTTTGT
>19;318_0,485_0,675_0,851_0;1.1482214404
CAGGTCCGTTTGGTGCAGTCTGGGACTCAGATGAGGGAGCCTGGGGCCTCAGTGACGATCTCGTGCGGGACCTCTGGATATGAATTCCGTGAGAATTTCATAAACTGGGTGCGACAGGCCCCCGGTAAGGGGCTTGAATGGATGGGGTGGATGAATCCTCAGGGGGGCGGCGTAAATTATGTTCAGAGATTTCAGGGCAGAGTCAGCATGACCAGGGACATGTCAACGGACACAGCCTACATGACACTTCGCGGTCTGACATCTGGCGACACGGCCAAGTATTTTTGT
>18;23_0,318_0,485_0,675_0,851_0;1.1364870784
CAGGTCCGTTTGGTGCAGTCTGGGACTCAGATGAGGGAGCCTGGGGCCTCAGTGACGATCTCGTGCGGGACCTCTGGATATGAATTCCGTGAGAACTTCATAAACTGGGTGCGACAGGCCCCCGGTAAGGGGCTTGAATGGATGGGGTGGATGAATCCTCAGGGGGGCGGCGTAAATTATGTTCAGAGATTTCAGGGCAGAGTCAGCATGACCAGGGACATGTCAACGGACACAGCCTACATGACACTTCGCGGTCTGACATCTGGCGACACGGCCAAGTATTTTTGT
>17;23_0,318_0,485_0,675_0,705_0,851_0,85_0,953_0;1.1364861783
CAGGTCCGTTTGGTGCAGTCTGGGACTCAGATGAGGGAGCCTGGGGCCTCAGTGACGATCTCGTGCGGGACCTCTGGATATGAATTCCGTGAGAACTTCATAAACTGGGTGCGACAGGCCCCCGGTAAGGGGCTTGAATGGATGGGGTGGATGAATCCTCAGGGGGGCGGCGTAAATTATGTTCAGAGATTTCAGGGCAGAGTCAGCATGACCAGGGACATGTCAACGGACACAGCCTACATGACACTTCGCGGTCTGACATCTGGCGACACGGCCAAGTATTTTTGT
>17;722_0;1.112815788
CAGGTGCAAATGGCGCAGTCTGGGACTCAGGTGAAGAAGACTGGGGCCTCAGTGACGATCTCGTGCGGGACCTCTGGATATGAATTCCGTGAGAACTTCATAAACTGGGTGCGACAGGCCCCCGGTAAGGGGCTTGAATGGATGGGGTGGATGAATCCTCAGGGGGGCGGCGTAAATTATGTTCAGAGATTTCAGGGCAGAGTCAGCATGACCAGGGACATGTCAACGGACACAGCCTATATGACACTTCGCGGTCTGACATCCGGCGACACGGCCAAGTATTTTTGT
>16;23_0,318_0,485_0,675_0,705_0,722_0,851_0,85_0,953_0;1.0531550794
CAGGTGCAACTGGTGCAGTCTGGGACTCAGGTGAAGAAGCCTGGGGCCTCAGTGACGATCTCGTGCGGGACCTCTGGATATGAATTCCGTGAGAACTTCATAAACTGGGTGCGACAGGCCCCCGGTAAGGGGCTTGAATGGATGGGGTGGATGAATCCTCAGGGGGGCGGCGTAAATTATGTTCAGAGATTTCAGGGCAGAGTCAGCATGACCAGGGACATGTCAACGGACACAGCCTACATGACACTTCGCGGTCTGACATCTGGCGACACGGCCAAGTATTTTTGT
>16;590_0;1.0983575995
CAGGTGCAGCTGGTGCAGTCTGGGGCTGAGGTGAAGAAGCCTGGGGCCTCAGTGACGATCTCGTGCGGGACCTCTGGATATGAATTCCGTGAGAATTTCATAAACTGGGTGCGACAGGCCCCCGGTAAGGGGCTTGAATGGATGGGGTGGATGAATCCTCAGGGGGGCGGCGTAAATTATGTTCAGAGATTTCAGGGCAGAGTCAGCATGACCAGGGACATGTCAACGGACACAGCCTACATGACACTTCGCGGTCTGACATCTGGCGACACGGCCAAGTATTTTTGT
>15;23_0,318_0,485_0,590_0,675_0,705_0,722_0,851_0,85_0,953_0;1.053153534
CAGGTGCAACTGGTGCAGTCTGGGACTCAGGTGAAGAAGCCTGGGGCCTCAGTGACGATCTCGTGCGGGACCTCTGGATATGAATTCCGTGAGAACTTCATAAACTGGGTGCGACAGGCCCCCGGTAAGGGGCTTGAATGGATGGGGTGGATGAATCCTCAGGGGGGCGGCGTAAATTATGTTCAGAGATTTCAGGGCAGAGTCAGCATGACCAGGGACATGTCAACGGACACAGCCTACATGACACTTCGCGGTCTGACATCTGGCGACACGGCCAAGTATTTTTGT
>14;1009_171,1010_142,1024_171,1032_154,126_171,146_85,150_171,162_76,221_171,23_0,276_171,318_0,386_171,404_171,418_142,41_171,425_171,458_171,467_171,485_0,526_154,527_142,538_154,552_171,590_0,60_0,615_171,651_171,671_171,675_0,702_142,705_0,706_142,721_142,722_0,730_171,74_171,802_171,820_171,838_171,851_0,85_0,866_161,871_76,953_0,965_154,97_76;0.9773603774
CAGGTGCAACTGGTGCAGTCTGGGACTCAGGTGAAGAAGCCTGGGGCCTCAGTGACGATCTCGTGCAGGACCTCTGGATATACATTCACTGAGAACTTCATAAACTGGGTGCGACAGGCCCCCGGTAAGGGGCTTGAATGGATGGGGTGGATGAATCCTCAGGGGGGCGGCGTAAATTATGTTCAGAGATTTCAGGGCAGAGTCAGCATGACCAGGGACATGTCAACGGACACAGCCTACATGACACTTCGCGGTCTGACATCTGGCGACACGGCCAAGTATTTTTGT
>14;998_0;1.0234149541
CAGGTACAATTAGTGCAATCTGGGGCTGAAGTGAGGGAGCCTGGGACCTCAGTGAACATTTCCTGCAAGACAACTGGATACACTTTCACCAAAAACTATTTACATTGGGTGCGACAGGCCCCCGGTAAGGGGCTTGAATGGATGGGGTGGATGAATCCTCAGGGGGGCGGCGTAAATTATGTTCAGAGATTTCAGGGCAGAGTCAGCATGACCAGGGACATGTCAACGGACACAGCCTACATGACACTTCGCGGTCTGACATCTGGCGACACGGCCAAGTATTTTTGT
>13;1009_171,1010_142,1024_171,1032_154,126_171,146_85,150_171,162_76,221_171,23_0,276_171,318_0,386_171,404_171,418_142,41_171,425_171,458_171,467_171,485_0,526_154,527_142,538_154,552_171,590_0,60_0,615_171,651_171,671_171,675_0,702_142,705_0,706_142,721_142,722_0,730_171,74_171,802_171,820_171,838_171,851_0,85_0,866_161,871_76,953_0,965_154,97_76,998_0;0.8360459237
CAGGTGCAACTGGTGCAGTCTGGGGCTGAGGTGAAGAAGCCTGGGGCCTCAGTGAAGATCTCCTGCAAGACTTCTGGATACACCTTCACCAAAAACTATATAAACTGGGTGCGACAGGCCCCCGGTAAGGGGCTTGAATGGATGGGGTGGATGAATCCTCAGGGGGGCGGCGTAAATTATGTTCAGAGATTTCAGGGCAGAGTCAGCATGACCAGGGACATGTCAACGGACACAGCCTACATGACACTTCGCGGTCTGACATCTGGCGACACGGCCAAGTATTTTTGT
>14;789_0;0.8912773663
CAGGTGCAACTGGTGCAGTCTGGGGCTGAAGTGAAGAAGCCTGGGGCCTCAGTGAAGGTCTCCTGCAAGGCTTCTGGATACATCTTTACCACTAACGACATAAACTGGGTGCGACAGGCCCCCGGTAAGGGGCTTGAATGGATGGGGTGGATGAATCCTCAGGGGGGCGGCGTAAATTATGTTCAGAGATTTCAGGGCAGAGTCAGCATGACCAGGGACATGTCAACGGACACAGCCTATATGACACTTCGCGGTCTGACATCCGGCGACACGGCCAAGTATTTTTGT
>16;922_0;0.9969180601
CAGGTCCAGCTGGTGCAGTCTGGGGCTGAGGTGAAGAAGCCTGGGTCCTCGGTGAAGGTCTCCTGCAAGGCTTCTGGAGGCACCTTCAGCAGCTATGCTATCAGCTGGGTGCGACAGGCCCCCGGTAAGGGGCTTGAATGGATGGGGTGGATGAATCCTCAGGGGGGCGGCGTAAATTATGTTCAGAGATTTCAGGGCAGAGTCAGCATGACCAGGGACATGTCAACGGACACAGCCTATATGACACTTCGCGGTCTGACATCCGGCGACACGGCCAAGTATTTTTGT
>16;529_0;1.0030078956
CAGGTCCAGCTGGTGCAGTCTGGGGCTGAGGTGAAGAAGCCTGGGTCCTCAGTGAAGGTCTCCTGCAAGGCTTCTGGAGGCACCTTCAGCAGCTATGCTATCAGCTGGGTGCGACAGGCCCCCGGTAAGGGGCTTGAATGGATGGGGTGGATGAATCCTCAGGGGGGCGGCGTAAATTATGTTCAGAGATTTCAGGGCAGAGTCAGCATGACCAGGGACATGTCAACGGACACAGCCTACATGACACTTCGCGGTCTGACATCTGGCGACACGGCCAAGTATTTTTGT
>15;529_0,922_0;0.9826234095
CAGGTCCAGCTGGTGCAGTCTGGGGCTGAGGTGAAGAAGCCTGGGTCCTCAGTGAAGGTCTCCTGCAAGGCTTCTGGAGGCACCTTCAGCAGCTATGCTATCAGCTGGGTGCGACAGGCCCCCGGTAAGGGGCTTGAATGGATGGGGTGGATGAATCCTCAGGGGGGCGGCGTAAATTATGTTCAGAGATTTCAGGGCAGAGTCAGCATGACCAGGGACATGTCAACGGACACAGCCTATATGACACTTCGCGGTCTGACATCCGGCGACACGGCCAAGTATTTTTGT
>15;984_0;1.0390648651
CAGATTCAAGTGGTGCAGTCTGGACCTGAGGTGAAGAAGCCTGGGGCCTCAGTGAAGGTCTCCTGCAAGACTTCTGGTTACGCCTTTGCCAGTTATGGTTTCAGCTGGGTGCGACAGGCCCCCGGTAAGGGGCTTGAATGGATGGGGTGGATGAATCCTCAGGGGGGCGGCGTAAATTATGTTCAGAGATTTCAGGGCAGAGTCAGCATGACCAGGGACATGTCAACGGACACAGCCTATATGACACTTCGCGGTCTGACATCCGGCGACACGGCCAAGTATTTTTGT
>14;529_0,922_0,984_0;0.8933733939
CAGGTTCAACTGGTGCAGTCTGGGGCTGAGGTGAAGAAGCCTGGGGCCTCAGTGAAGGTCTCCTGCAAGGCTTCTGGATACACCTTCACCAGCTATGGTATCAGCTGGGTGCGACAGGCCCCCGGTAAGGGGCTTGAATGGATGGGGTGGATGAATCCTCAGGGGGGCGGCGTAAATTATGTTCAGAGATTTCAGGGCAGAGTCAGCATGACCAGGGACATGTCAACGGACACAGCCTATATGACACTTCGCGGTCTGACATCCGGCGACACGGCCAAGTATTTTTGT
>13;529_0,789_0,922_0,984_0;0.8275692987
CAGGTGCAACTGGTGCAGTCTGGGGCTGAGGTGAAGAAGCCTGGGGCCTCAGTGAAGGTCTCCTGCAAGGCTTCTGGATACACCTTCACCAGCAACGATATAAACTGGGTGCGACAGGCCCCCGGTAAGGGGCTTGAATGGATGGGGTGGATGAATCCTCAGGGGGGCGGCGTAAATTATGTTCAGAGATTTCAGGGCAGAGTCAGCATGACCAGGGACATGTCAACGGACACAGCCTATATGACACTTCGCGGTCTGACATCCGGCGACACGGCCAAGTATTTTTGT
>12;1009_171,1010_142,1024_171,1032_154,126_171,146_85,150_171,162_76,221_171,23_0,276_171,318_0,386_171,404_171,418_142,41_171,425_171,458_171,467_171,485_0,526_154,527_142,529_0,538_154,552_171,590_0,60_0,615_171,651_171,671_171,675_0,702_142,705_0,706_142,721_142,722_0,730_171,74_171,789_0,802_171,820_171,838_171,851_0,85_0,866_161,871_76,922_0,953_0,965_154,97_76,984_0,998_0;0.7844301442
CAGGTGCAACTGGTGCAGTCTGGGGCTGAGGTGAAGAAGCCTGGGGCCTCAGTGAAGGTCTCCTGCAAGGCTTCTGGATACACCTTCACCAACAACTATATAAACTGGGTGCGACAGGCCCCCGGTAAGGGGCTTGAATGGATGGGGTGGATGAATCCTCAGGGGGGCGGCGTAAATTATGTTCAGAGATTTCAGGGCAGAGTCAGCATGACCAGGGACATGTCAACGGACACAGCCTACATGACACTTCGCGGTCTGACATCTGGCGACACGGCCAAGTATTTTTGT
>13;631_177;1.1146153554
CAGGTGCAGCTGGTGCAGTCTGGGGCTGAGATGAAGAAGCCTGGGGCCTCAGTGAAGGTCTCCTGCAAGGCTTCTGGATACACCTTCATTGGCTACTATTTGCACTGGGTGCGCCAAGATCCCGGCAAGGGACCAGAGTGGATGGGCTGGATGAATCCTCGGGGAGGCGGTGTCAATTATGCTCGTAGATTTCAAGGTAAAGTCACCATGGACCGGGACGTCTTAAGCGGCACAGCCTACATGACACTTCGCGGTCTGACATCTGACGACACGGCCAAGTATTACTGT
>14;465_76;1.017798138
CAGGTGCAGCTGGTGCAGTCTGGGGCTGAGGTGAAGAAGCCTGGGGCCTCAGTGAAGGTTTCCTGCAAGGCATCTGGATACACCTTCACCAGCTACTATATACATTGGGTGCGACAGGTCCCCGGTCGGGGACTCGAGTGGATGGGGTGGATGAATCCTCGGGGGGGCAATGTCAATTATGCTGGTGGATTTCAAGGCAAAGTTACCATGACCAGGGACGTGTATCGAGACACAGCCTACCTGACACTTCGCGGTCTGACATCTGGCGACACGGCCAAATATTTCTGT
>16;61_142;1.6283831122
CAGGTTCACTTGGTACAGTCTGGCAGTGAAGTGAAGAGGCCTGGGGCCTCAGTGACAATCTCCTGCGTGACATCTGGATATGAATTTGTGGAAGTTCTCATGAATTGGGTGCGCCAGGTCCCCGGTCGGGGACTCGAGTGGATGGGCTGGATGAATCCTCGGGGGGGTGGCGTCAATTATGCCCGTCAATTTCAAGGCAAGGTGACCATGACCAGAGACATGTATCGCGACACAGCCTACCTGACACTGAGCGGTCTGACATCTGGCGACACGGCCAAATATTTTTGT
>21;265_154;1.6745019284
GCAGTCCGCCTGGTGCAGTCTGGGACACAAATGAAGGAGCCTGGGGCCTCAGTGACAATCTCCTGCGTGACGTCTGGATATGAATTTGTGGAGGTTCTCATAAATTGGGTGCGCCAGATTCCCGGTCGGGGACTCGAGTGGATGGGCTGGATGAATCCTCGGGGGGGCGGCGTGAGTTATGCCCGTCAATTTCAAGGCAAGGTGACCATGACCAGGGACTTGTATCGCGACACAGCCTACCTGACACTGAGTGGTCTGACATCTGGCGACACGGCCAGATATTTTTGT
>24;707_148;1.8227100028
CAGGTTCAACTGGTGCAGTCTGGACCTGAGGTGAAGAAGCCTGGGGCCTCAGTGACAATCTCATGCGTGACGTCTGGATATGAATTTGTGGAGGTTCTCATAAATTGGGTGCGCCAGGTCCCCGGTCGGGGACTCGAGTGGATGGGCTGGATGAATCCGTCGGGGGGGCGCGTGAATTATGCCCGTCAATTTCAAGGCAAGGTGACCATGACCAGGGACGTATATCGCGACACAGCCTACCTGACACTGAGCGGTCTGACATCTGGCGACACGGCCAGATATTTTTGT
>25;168_142;1.8311302781
CAGGTTCAACTAATACAGTCTGGAGGTGAAGTGAAGAAGCCTGGGGCCTCAGTGACAATCTCCTGCGTGACGTCTGGATATGAATTTGTGGAGGTTCTCATAAATTGGGTGCGCCAGGTCCCCGGTCGGGGACTCGAGTGGATGGGCTGGATGAATCCTCGGGGGGGCGGCGTGAATTATGCCCGTCAATTTCAAGGCAAGGTGACCATGACCAGGGACATATATCGCGACACAGCCTACCTGACACTGAGCGGTCTGACATCTGGCGACACGGCCAGATATTTTTGT
>25;198_142;1.8763872405
CAGGTTCAGCTGGCGCAACTTGGAGTTGAGGTGAGGAAGCCTGGGGCCTCAGTGACAATCTCCTGCGTGACGTCTGGATATGAATTTGTGGAGGTTCTCATAAATTGGGTGCGCCAGGTCCCCGGTCGGGGACTCGAGTGGATGGGCTGGATGAATCCTCGGGGGGGCGGCGTGAATTATGCCCGTCAATTTCAAGGCAAGGTGACCATGACCAGGGACGTGTATCGCGACACAGCCTACCTGACATTGAGCGGTCTGACATCAGGCGACACGGCCAGATATTTTTGT
>24;168_142,198_142;1.7603146974
CAGGTTCAACTGGTGCAGTCTGGAGCTGAGGTGAAGAAGCCTGGGGCCTCAGTGACAATCTCCTGCGTGACGTCTGGATATGAATTTGTGGAGGTTCTCATAAATTGGGTGCGCCAGGTCCCCGGTCGGGGACTCGAGTGGATGGGCTGGATGAATCCTCGGGGGGGCGGCGTGAATTATGCCCGTCAATTTCAAGGCAAGGTGACCATGACCAGGGACGTATATCGCGACACAGCCTACCTGACACTGAGCGGTCTGACATCTGGCGACACGGCCAGATATTTTTGT
>23;168_142,198_142,707_148;1.7478241998
CAGGTTCAACTGGTGCAGTCTGGACCTGAGGTGAAGAAGCCTGGGGCCTCAGTGACAATCTCCTGCGTGACGTCTGGATATGAATTTGTGGAGGTTCTCATAAATTGGGTGCGCCAGGTCCCCGGTCGGGGACTCGAGTGGATGGGCTGGATGAATCCTCGGGGGGGCGGCGTGAATTATGCCCGTCAATTTCAAGGCAAGGTGACCATGACCAGGGACGTATATCGCGACACAGCCTACCTGACACTGAGCGGTCTGACATCTGGCGACACGGCCAGATATTTTTGT
>23;433_136;1.6956037167
CAAGTTCAACTGGTGCAGTCTGGACCTGAGACGAAGGAGCCTGGGGCCTCAGTGACAATCTCCTGCGTGACGTCTGGATATGAATTTGTGGAGGTTCTCATAAATTGGGTGCGCCAGGTCCCCGGTCGGGGACTCGAGTGGATGGGCTGGATGAATCCTCGGGGGGGCGGCGTGAATTATGCCCGTCAATTTCAAGGCAAGGTGACCATGACCAGGGACGTGTATCGCGACACAGCCTACCTGACACTGAGCGGTCTGACATCTGGCGACACGGCCAGATATTTTTGT
>22;168_142,198_142,433_136,707_148;1.6832978443
CAAGTTCAACTGGTGCAGTCTGGACCTGAGATGAAGGAGCCTGGGGCCTCAGTGACAATCTCCTGCGTGACGTCTGGATATGAATTTGTGGAGGTTCTCATAAATTGGGTGCGCCAGGTCCCCGGTCGGGGACTCGAGTGGATGGGCTGGATGAATCCTCGGGGGGGCGGCGTGAATTATGCCCGTCAATTTCAAGGCAAGGTGACCATGACCAGGGACGTGTATCGCGACACAGCCTACCTGACACTGAGCGGTCTGACATCTGGCGACACGGCCAGATATTTTTGT
>25;80_161;1.6737546476
GCAGTCCGCCTGGTGCAGTCTGGGACGCAGATGAAGGAGCCTGGGGCCTCAGTGACAATTTCCTGCGTGACATCTGGATATGAATTTGTGGAGGTTCTCATAAATTGGGTGCGCCAGGTCCCCGGTCGGGGACTCGACTGGATGGGCTGGATGAATCCTCGGGGGGGCGGCGTAAATTATGCCCGTCAATTTCAAGGCAAGGTGACCATGACCAGGGACGTGTATCGTGACACAGCCTACCTGACACTGAACGGTCTGACATCTGGCGACACGGCCAAATATTTTTGT
>28;1005_142;1.6986321377
GCAGTCCGCCTGGTGCAGTCTGGGACGCAGATGAAGGAGCCTGGGGCCTCAGTGACAATCTCCTGCGTGACGTCTGGATATGAATTTGTGGAGGTTCTCATAAATTGGGTGCGCCAGGTCCCCGGTCGGGGACTCGAGTGGATGGGCTGGATGAATCCTCGGGGGGGCGGCGTGAATTATGCCCGTCAATTTCAAGGCAAGGTGACCATGACCAGGGACATATATCGCGACACAGCCTACCTGACACTTCGCGGTCTGACATCTGACGACACGGCCAAGTATTACTGT
>29;573_154;1.6635242112
GCAGTCCGCCTGGTGCAGTCTGGGACGCAGATTAAGGAGCCTGGGGCCTCAGTGACAATCTCCTGCGTGACGTCTGGATATGAATTTGTGGAGGTTCTCATAAATTGGGTGCGCCAAGTCCCCGGTCGGGGACTCGAGTGGATGGGCTGGATGAATCCTCGGGGGGGCGGCGTGAATTATGCCCGTCAATTTCAAGGCAAGGTGACCATGACCAGGGACGTCTATCGCGACACAGCCTACCTCACACTGAACGGTCTGACATCTGTCGACACGGCCAGATATTTTTGT
>29;962_154;1.6635237625
GCAGTCCGCCTGGTGCAGTCTGGGACGCAGATTAAGGAGCCTGGGGCCTCAGTGACAATCTCCTGCGTGACGTCTGGATATGAATTTGTGGAGGTTCTCATAAATTGGGTGCGCCAAGTCCCCGGTCGGGGACTCGAGTGGATGGGCTGGATGAATCCTCGGGGGGGCGGCGTGAATTATGCCCGTCAATTTCAAGGCAAGGTGACCATGACCAGGGACGTCTATCGCGACACAGCCTACCTCACACTGAACGGTCTGACATCTGTCGACACGGCCAGATATTTTTGT
>28;573_154,962_154;1.6635237525
GCAGTCCGCCTGGTGCAGTCTGGGACGCAGATTAAGGAGCCTGGGGCCTCAGTGACAATCTCCTGCGTGACGTCTGGATATGAATTTGTGGAGGTTCTCATAAATTGGGTGCGCCAAGTCCCCGGTCGGGGACTCGAGTGGATGGGCTGGATGAATCCTCGGGGGGGCGGCGTGAATTATGCCCGTCAATTTCAAGGCAAGGTGACCATGACCAGGGACGTCTATCGCGACACAGCCTACCTCACACTGAACGGTCTGACATCTGTCGACACGGCCAGATATTTTTGT
>27;1005_142,573_154,962_154;1.5910840586
GCAGTCCGCCTGGTGCAGTCTGGGACGCAGATGAAGGAGCCTGGGGCCTCAGTGACAATCTCCTGCGTGACGTCTGGATATGAATTTGTGGAGGTTCTCATAAATTGGGTGCGCCAGGTCCCCGGTCGGGGACTCGAGTGGATGGGCTGGATGAATCCTCGGGGGGGCGGCGTGAATTATGCCCGTCAATTTCAAGGCAAGGTGACCATGACCAGGGACGTGTATCGCGACACAGCCTACCTGACACTGAGCGGTCTGACATCTGGCGACACGGCCAGATATTTTTGT
>29;456_136;1.5910835839
GCAGTCCGCCTGGTGCAGTCTGGGACGCAGATGAAGGAGCCTGGGGCCTCAGTGACAATCTCCTGCGTGACGTCTGGATATGAATTTGTGGAGGTTCTCATAAATTGGGTGCGCCAGGTCCCCGGTCGGGGACTCGAGTGGATGGGCTGGATGAATCCTCGGGGGGGCGGCGTGAATTATGCCCGTCAATTTCAAGGCAAGGTGACCATGACCAGGGACGTGTATCGCGACACAGCCTACCTGACACTGAGCGGTCTGACATCTGGCGACACGGCCAGATATTTTTGT
>32;853_136;1.7510922053
GCAGTCCGCCTGGTGCAGTCTGGGACGCAGATGAAGGAGCCTGGGGCCTCAGTGACAATCTCCTGCGTGACGTCTGGATATGAATTTGTGGAGGTTCTCATAAATTGGGTGCGCCAGGTCCCCGGTCGGGGACTCGAGTGGATGGGCTGGATGAATCCTCGGGGGGGCGGCGTGAATTATATATGCCGTCATTCAGGCAAGGTGACCATGACCAGGGACGTGTATCGCGACACAGCCTACCTGACACTGAGCGGTCTGACATCTGGCGACACGGCCAGATATTTTTGT
>32;1019_136;1.8213080298
GCAGTCCGCCTGGTGCAGTCTGGGACGCAGATGAAGGAGCCTGGGGCCTCAGTGACAATCTCCTGCGTGACGTCTGGATATGAATTTGTGGAGGTTCTCATAAATTGGGTGCGCCAGGTCCCCGGTCGGGGACTCGAGTGGATGGGCTGGATGAATCCTCGGGGGGGCGGCGTGATATGCCGTCGTCGTTTTCATTCAGCAGTGACCATGACCAGGGACGTGTATCGCGACACAGCCTACCTGACACTGAGCGGTCTGACATCTGGCGACACGGCCAGATATTTTTGT
>31;1019_136,853_136;1.6643189035
GCAGTCCGCCTGGTGCAGTCTGGGACGCAGATGAAGGAGCCTGGGGCCTCAGTGACAATCTCCTGCGTGACGTCTGGATATGAATTTGTGGAGGTTCTCATAAATTGGGTGCGCCAGGTCCCCGGTCGGGGACTCGAGTGGATGGGCTGGATGAATCCTCGGGGGGGCGGCGTGAATTATACCCGTCGTCTTCAAGGCAAGGTGACCATGACCAGGGACGTGTATCGCGACACAGCCTACCTGACACTGAGCGGTCTGACATCTGGCGACACGGCCAGATATTTTTGT
>31;518_136;1.6435035029
GCAGTCCGCCTGGTGCAGTCTGGGACGCAGATGAAGGAGCCTGGGGCCTCAGTGACAATCTCCTGCGTGACGTCTGGATATGAATTTGTGGAGGTTCTCATAAATTGGGTGCGCCAGGTCCCCGGTCGGGGACTCGAGTGGATGGGCTGGATGAATCCTCGGGGGGGCGGCGTGAATTATGCCCGTGTCATTCAAGGCAAGGTGACCATGACCAGGGACGTGTATCGCGACACAGCCTACCTGACACTGAGCGGTCTGACATCTGGCGACACGGCCAGATATTTTTGT
>30;1019_136,518_136,853_136;1.6034868442
GCAGTCCGCCTGGTGCAGTCTGGGACGCAGATGAAGGAGCCTGGGGCCTCAGTGACAATCTCCTGCGTGACGTCTGGATATGAATTTGTGGAGGTTCTCATAAATTGGGTGCGCCAGGTCCCCGGTCGGGGACTCGAGTGGATGGGCTGGATGAATCCTCGGGGGGGCGGCGTGAATTATGCCCGTCAATTTCAAGGCAAGGTGACCATGACCAGGGACGTGTATCGCGACACAGCCTACCTGACACTGAGCGGTCTGACATCTGGCGACACGGCCAGATATTTTTGT
>30;654_136;1.5910840326
GCAGTCCGCCTGGTGCAGTCTGGGACGCAGATGAAGGAGCCTGGGGCCTCAGTGACAATCTCCTGCGTGACGTCTGGATATGAATTTGTGGAGGTTCTCATAAATTGGGTGCGCCAGGTCCCCGGTCGGGGACTCGAGTGGATGGGCTGGATGAATCCTCGGGGGGGCGGCGTGAATTATGCCCGTCAATTTCAAGGCAAGGTGACCATGACCAGGGACGTGTATCGCGACACAGCCTACCTGACACTGAGCGGTCTGACATCTGGCGACACGGCCAGATATTTTTGT
>29;1019_136,518_136,654_136,853_136;1.5910840226
GCAGTCCGCCTGGTGCAGTCTGGGACGCAGATGAAGGAGCCTGGGGCCTCAGTGACAATCTCCTGCGTGACGTCTGGATATGAATTTGTGGAGGTTCTCATAAATTGGGTGCGCCAGGTCCCCGGTCGGGGACTCGAGTGGATGGGCTGGATGAATCCTCGGGGGGGCGGCGTGAATTATGCCCGTCAATTTCAAGGCAAGGTGACCATGACCAGGGACGTGTATCGCGACACAGCCTACCTGACACTGAGCGGTCTGACATCTGGCGACACGGCCAGATATTTTTGT
>28;1019_136,456_136,518_136,654_136,853_136;1.5910835739
GCAGTCCGCCTGGTGCAGTCTGGGACGCAGATGAAGGAGCCTGGGGCCTCAGTGACAATCTCCTGCGTGACGTCTGGATATGAATTTGTGGAGGTTCTCATAAATTGGGTGCGCCAGGTCCCCGGTCGGGGACTCGAGTGGATGGGCTGGATGAATCCTCGGGGGGGCGGCGTGAATTATGCCCGTCAATTTCAAGGCAAGGTGACCATGACCAGGGACGTGTATCGCGACACAGCCTACCTGACACTGAGCGGTCTGACATCTGGCGACACGGCCAGATATTTTTGT
>28;302_136;1.591083131
GCAGTCCGCCTGGTGCAGTCTGGGACGCAGATGAAGGAGCCTGGGGCCTCAGTGACAATCTCCTGCGTGACGTCTGGATATGAATTTGTGGAGGTTCTCATAAATTGGGTGCGCCAGGTCCCCGGTCGGGGACTCGAGTGGATGGGCTGGATGAATCCTCGGGGGGGCGGCGTGAATTATGCCCGTCAATTTCAAGGCAAGGTGACCATGACCAGGGACGTGTATCGCGACACAGCCTACCTGACACTGAGCGGTCTGACATCTGGCGACACGGCCAGATATTTTTGT
>27;1019_136,302_136,456_136,518_136,654_136,853_136;1.591083121
GCAGTCCGCCTGGTGCAGTCTGGGACGCAGATGAAGGAGCCTGGGGCCTCAGTGACAATCTCCTGCGTGACGTCTGGATATGAATTTGTGGAGGTTCTCATAAATTGGGTGCGCCAGGTCCCCGGTCGGGGACTCGAGTGGATGGGCTGGATGAATCCTCGGGGGGGCGGCGTGAATTATGCCCGTCAATTTCAAGGCAAGGTGACCATGACCAGGGACGTGTATCGCGACACAGCCTACCTGACACTGAGCGGTCTGACATCTGGCGACACGGCCAGATATTTTTGT
>26;1005_142,1019_136,302_136,456_136,518_136,573_154,654_136,853_136,962_154;1.5910821882
GCAGTCCGCCTGGTGCAGTCTGGGACGCAGATGAAGGAGCCTGGGGCCTCAGTGACAATCTCCTGCGTGACGTCTGGATATGAATTTGTGGAGGTTCTCATAAATTGGGTGCGCCAGGTCCCCGGTCGGGGACTCGAGTGGATGGGCTGGATGAATCCTCGGGGGGGCGGCGTGAATTATGCCCGTCAATTTCAAGGCAAGGTGACCATGACCAGGGACGTGTATCGCGACACAGCCTACCTGACACTGAGCGGTCTGACATCTGGCGACACGGCCAGATATTTTTGT
>26;410_136;1.5910813838
GCAGTCCGCCTGGTGCAGTCTGGGACGCAGATGAAGGAGCCTGGGGCCTCAGTGACAATCTCCTGCGTGACGTCTGGATATGAATTTGTGGAGGTTCTCATAAATTGGGTGCGCCAGGTCCCCGGTCGGGGACTCGAGTGGATGGGCTGGATGAATCCTCGGGGGGGCGGCGTGAATTATGCCCGTCAATTTCAAGGCAAGGTGACCATGACCAGGGACGTGTATCGCGACACAGCCTACCTGACACTGAGCGGTCTGACATCTGGCGACACGGCCAGATATTTTTGT
>25;1005_142,1019_136,302_136,410_136,456_136,518_136,573_154,654_136,853_136,962_154;1.5910813738
GCAGTCCGCCTGGTGCAGTCTGGGACGCAGATGAAGGAGCCTGGGGCCTCAGTGACAATCTCCTGCGTGACGTCTGGATATGAATTTGTGGAGGTTCTCATAAATTGGGTGCGCCAGGTCCCCGGTCGGGGACTCGAGTGGATGGGCTGGATGAATCCTCGGGGGGGCGGCGTGAATTATGCCCGTCAATTTCAAGGCAAGGTGACCATGACCAGGGACGTGTATCGCGACACAGCCTACCTGACACTGAGCGGTCTGACATCTGGCGACACGGCCAGATATTTTTGT
>24;1005_142,1019_136,302_136,410_136,456_136,518_136,573_154,654_136,80_161,853_136,962_154;1.5910803327
GCAGTCCGCCTGGTGCAGTCTGGGACGCAGATGAAGGAGCCTGGGGCCTCAGTGACAATCTCCTGCGTGACGTCTGGATATGAATTTGTGGAGGTTCTCATAAATTGGGTGCGCCAGGTCCCCGGTCGGGGACTCGAGTGGATGGGCTGGATGAATCCTCGGGGGGGCGGCGTGAATTATGCCCGTCAATTTCAAGGCAAGGTGACCATGACCAGGGACGTGTATCGCGACACAGCCTACCTGACACTGAGCGGTCTGACATCTGGCGACACGGCCAGATATTTTTGT
>29;269_171;1.8011350381
GCAGTCCGCCTGGTGCAGTCTGGGACACAGATAAAGGAACCTGGGGCGTCAGTGACTATCTCCTGCGTGACGTCTGGATATGAATTTGTGGAGGTTCTCATAAATTGGGTGCGCCAGGTCCCCGGTCGGGGACCCGAGTGGATGGGCTGGATGAATCCGTCGGGGGGCGGCGTAAATTACGCCCGTCAATTTCAAGGCAAGGTGACCATGACCAGAGACGTCTATCGCGACACAGCCTACCTGACACTGAACGCTCTGACACATGGCGACACGGCCAGATATTTTTGT
>29;929_171;1.7991801772
GCAGTCCGCCTGGTGCAGTCTGGGACGCAGATAAAGGAGCCTGGGGCGTCAGTGACTATCTCCTGCGTGACGTCTGGATATGAATTTGTGGAGGTTCTCATAAATTGGGTGCGCCAGGTCCCCGGTCGGGGACCCGAGTGGATGGGCTGGATGAATCCGTCGGGGGGCGGCGTGAGTTACGCCCGTCAATTTCAAGGCAAGGTGACCATGACCAGAGACGTATATCGCGACACAGCCTACCTGACATTGAACGGTCTGACATTTGGCGACACGGCCAGATATTTTTGT
>28;269_171,929_171;1.7478902308
GCAGTCCGCCTGGTGCAGTCTGGGACACAGATAAAGGAGCCTGGGGCGTCAGTGACTATCTCCTGCGTGACGTCTGGATATGAATTTGTGGAGGTTCTCATAAATTGGGTGCGCCAGGTCCCCGGTCGGGGACCCGAGTGGATGGGCTGGATGAATCCGTCGGGGGGCGGCGTGAATTACGCCCGTCAATTTCAAGGCAAGGTGACCATGACCAGAGACGTATATCGCGACACAGCCTACCTGACACTGAACGGTCTGACATATGGCGACACGGCCAGATATTTTTGT
>28;353_177;1.7662147343
GCAGTCCGCCTGGTGCAGTCTGGGACACAGATAAAGGAGCCTGGGACGTCAGTGACTATCTCCTGCGTGACGTCTGGATATGAATTTGTGGAGGTTCTCATAAATTGGGTGCGCCAGGTCCCCGGTCGGGGACCCGAGTGGATGGGCTGGATGAATCCTCGAGGGGGCGGCGTGAATTACGCCCGTCAATTTCAAGGCAAGGTGACCATGACCAGAGACGTCTATCGCGACACAGCCTTCCTGACACTGAACGGTCTGACACATGGCGACACGGCCAGATATTTTTGT
>27;269_171,353_177,929_171;1.7120981923
GCAGTCCGCCTGGTGCAGTCTGGGACACAGATAAAGGAGCCTGGGGCGTCAGTGACTATCTCCTGCGTGACGTCTGGATATGAATTTGTGGAGGTTCTCATAAATTGGGTGCGCCAGGTCCCCGGTCGGGGACCCGAGTGGATGGGCTGGATGAATCCTCGGGGGGGCGGCGTGAATTACGCCCGTCAATTTCAAGGCAAGGTGACCATGACCAGAGACGTATATCGCGACACAGCCTACCTGACACTGAACGGTCTGACATATGGCGACACGGCCAGATATTTTTGT
>31;732_177;1.9550179469
GCAGTCCGCCTGGTGCAGTCTGGGACACAGATGAAGGAGCCTGGGGCGTCAGTGACTATCTCCTGCGTGACGTCTGGATATGAATTTGTGGAGGTTCTCATAAATTGGGTGCGGCAGGTCCCCGGTCGGGGACCCGAGTGGATGGGCTGGATGAATCCTCGGGGGGGGGCGGCGTCATATGCCGTCATTCAGCAAGGCAAGGTGACCATGACCAGAGACGTATATCGCGACACAGCCTATCTGACACTGAACGGTCTGACATATGGCGACACGGCCAGATATTTTTGT
>31;764_177;1.973566983
GCAGTCCGCCTGGTGCAGTCTGGGACACAGATGAAGGAGCCTGGGGCGTCAGTGACTATCTCCTGCGTGACGTCTGGATATGAATTTGTGGAGGTTCTCATAAATTGGGTGCGGCAGGTCCCCGGTCGGGGACCCGAGTGGATGGGCTGGATGAATCCTCGGGGGGGGGGGGCGGCGTCAATATGCCGTCATTCAGGCAAGGTGACCATGACCAGAGACGTATATCGCGACACAGCCTATCTGACACTGAACGGTCTGACATATGGCGACACGGCCAGATATTTTTGT
>30;732_177,764_177;1.8605768079
GCAGTCCGCCTGGTGCAGTCTGGGACACAGATGAAGGAGCCTGGGGCGTCAGTGACTATCTCCTGCGTGACGTCTGGATATGAATTTGTGGAGGTTCTCATAAATTGGGTGCGGCAGGTCCCCGGTCGGGGACCCGAGTGGATGGGCTGGATGAATCCTCGGGGGGGGGGGGCGGCATATGCCCGCCGTCATCAAGGCAAGGTGACCATGACCAGAGACGTATATCGCGACACAGCCTATCTGACACTGAACGGTCTGACATATGGCGACACGGCCAGATATTTTTGT
>31;945_177;1.8427252948
GCAGTCCGCCTGGTGCAGTCTGGGACACAGATGAAGGAGCCTGGGGCGTCAGTGACTATCTCCTGCGTGACGTCTGGATATGAATTTGTGGAGGTTCTCATAAATTGGGTGCGGCAGGTCCCCGGTCGGGGACCCGAGTGGATGGGCTGGATGAATCCGTCGGGGGGCGGCGTCAATTATGCCGTCAATTTTTCAGGCAAGGTGACCATGACCAGAGACGTATATCGCGACACAGCCTATCTGACACTGAACGGTCTGACATATGGCGACACGGCCAGATATTTTTGT
>31;382_177;1.7804926945
GCAGTCCGCCTGGTGCAGTCTGGGACACAGATGAAGGAGCCTGGGGCGTCAGTGACTATCTCCTGCGTGACGTCTGGATATGAATTTGTGGAGGTTCTCATAAATTGGGTGCGGCAGGTCCCCGGTCGGGGACCCGAGTGGATGGGCTGGATGAATCCGTCGGGGGGGCGCGTCAATTATGCCCGTCAATTTCAAGGCAAGGTGACCATGACCAGAGACGTATATCGCGACACAGCCTATCTGACACTGAACGGTCTGACATATGGCGACACGGCCAGATATTTTTGT
>30;382_177,945_177;1.7570891037
GCAGTCCGCCTGGTGCAGTCTGGGACACAGATGAAGGAGCCTGGGGCGTCAGTGACTATCTCCTGCGTGACGTCTGGATATGAATTTGTGGAGGTTCTCATAAATTGGGTGCGGCAGGTCCCCGGTCGGGGACCCGAGTGGATGGGCTGGATGAATCCGTCGGGGGGCGGCGTCAATTATGCCCGTCAATTTCAAGGCAAGGTGACCATGACCAGAGACGTATATCGCGACACAGCCTATCTGACACTGAACGGTCTGACATATGGCGACACGGCCAGATATTTTTGT
>29;382_177,732_177,764_177,945_177;1.7216758289
GCAGTCCGCCTGGTGCAGTCTGGGACACAGATGAAGGAGCCTGGGGCGTCAGTGACTATCTCCTGCGTGACGTCTGGATATGAATTTGTGGAGGTTCTCATAAATTGGGTGCGGCAGGTCCCCGGTCGGGGACCCGAGTGGATGGGCTGGATGAATCCTCGGGGGGGCGGCGTCAATTATGCCCGTCAATTTCAAGGCAAGGTGACCATGACCAGAGACGTATATCGCGACACAGCCTATCTGACACTGAACGGTCTGACATATGGCGACACGGCCAGATATTTTTGT
>30;442_177;1.7216761747
GCAGTCCGCCTGGTGCAGTCTGGGACACAGATGAAGGAGCCTGGGGCGTCAGTGACTATCTCCTGCGTGACGTCTGGATATGAATTTGTGGAGGTTCTCATAAATTGGGTGCGGCAGGTCCCCGGTCGGGGACCCGAGTGGATGGGCTGGATGAATCCTCGGGGGGGCGGCGTCAATTATGCCCGTCAATTTCAAGGCAAGGTGACCATGACCAGAGACGTATATCGCGACACAGCCTATCTGACACTGAACGGTCTGACATATGGCGACACGGCCAGATATTTTTGT
>30;299_177;1.7333461493
GCAGTCCGCCTGGTGCAGTCTGGGACACAGATGAAGGAGCCTGGGGCGTCAGTGACTATCTCCTGCGTGACGTCTGGATATGAATTTGTGGAGGTTCTCATAAATTGGGTGCGGCAGGTCCCCGGTCGGGGACCCGAGTGGATGGGCTGGATGAATCCTCGGGGGGGCGGCGTCAATTATGCCCGTCAATTTCAAGGCAAGGTGACCATGACCAGAGACGTATATCGCGACACAGCCTATCTGACACTGAACGGTCTGACATATGGCGACATGGCCAGATATTTTTGT
>29;299_177,442_177;1.7216761647
GCAGTCCGCCTGGTGCAGTCTGGGACACAGATGAAGGAGCCTGGGGCGTCAGTGACTATCTCCTGCGTGACGTCTGGATATGAATTTGTGGAGGTTCTCATAAATTGGGTGCGGCAGGTCCCCGGTCGGGGACCCGAGTGGATGGGCTGGATGAATCCTCGGGGGGGCGGCGTCAATTATGCCCGTCAATTTCAAGGCAAGGTGACCATGACCAGAGACGTATATCGCGACACAGCCTATCTGACACTGAACGGTCTGACATATGGCGACACGGCCAGATATTTTTGT
>28;299_177,382_177,442_177,732_177,764_177,945_177;1.7216750887
GCAGTCCGCCTGGTGCAGTCTGGGACACAGATGAAGGAGCCTGGGGCGTCAGTGACTATCTCCTGCGTGACGTCTGGATATGAATTTGTGGAGGTTCTCATAAATTGGGTGCGGCAGGTCCCCGGTCGGGGACCCGAGTGGATGGGCTGGATGAATCCTCGGGGGGGCGGCGTCAATTATGCCCGTCAATTTCAAGGCAAGGTGACCATGACCAGAGACGTATATCGCGACACAGCCTATCTGACACTGAACGGTCTGACATATGGCGACACGGCCAGATATTTTTGT
>28;193_177;1.7216743083
GCAGTCCGCCTGGTGCAGTCTGGGACACAGATGAAGGAGCCTGGGGCGTCAGTGACTATCTCCTGCGTGACGTCTGGATATGAATTTGTGGAGGTTCTCATAAATTGGGTGCGGCAGGTCCCCGGTCGGGGACCCGAGTGGATGGGCTGGATGAATCCTCGGGGGGGCGGCGTCAATTATGCCCGTCAATTTCAAGGCAAGGTGACCATGACCAGAGACGTATATCGCGACACAGCCTATCTGACACTGAACGGTCTGACATATGGCGACACGGCCAGATATTTTTGT
>27;193_177,299_177,382_177,442_177,732_177,764_177,945_177;1.7216742983
GCAGTCCGCCTGGTGCAGTCTGGGACACAGATGAAGGAGCCTGGGGCGTCAGTGACTATCTCCTGCGTGACGTCTGGATATGAATTTGTGGAGGTTCTCATAAATTGGGTGCGGCAGGTCCCCGGTCGGGGACCCGAGTGGATGGGCTGGATGAATCCTCGGGGGGGCGGCGTCAATTATGCCCGTCAATTTCAAGGCAAGGTGACCATGACCAGAGACGTATATCGCGACACAGCCTATCTGACACTGAACGGTCTGACATATGGCGACACGGCCAGATATTTTTGT
>26;193_177,269_171,299_177,353_177,382_177,442_177,732_177,764_177,929_171,945_177;1.6844855335
GCAGTCCGCCTGGTGCAGTCTGGGACACAGATGAAGGAGCCTGGGGCGTCAGTGACTATCTCCTGCGTGACGTCTGGATATGAATTTGTGGAGGTTCTCATAAATTGGGTGCGCCAGGTCCCCGGTCGGGGACCCGAGTGGATGGGCTGGATGAATCCTCGGGGGGGCGGCGTGAATTATGCCCGTCAATTTCAAGGCAAGGTGACCATGACCAGAGACGTATATCGCGACACAGCCTACCTGACACTGAACGGTCTGACATATGGCGACACGGCCAGATATTTTTGT
>26;665_161;1.6746195564
GCAGTCCGCCTGGTGCAGTCTGGGACGCAGATGAAGGAGCCTGGGGCGTCAGTGACTATCTCCTGCGTGACGTCTGGATATGAATTTGTGGAGGTTCTCATAAATTGGGTGCGCCAGGTCCCCGGTCGGGGACCCGAGTGGATGGGCTGGATGAATCCTCGGGGGGGCGGCGTGAATTATGCCCGTCGATTTCAAGGCAAGGTGACCATGACCAGAGACGTGTATCGCGACACAGCCTACCTGACAGTGAACGGTCTGACATCTGGCGACACGGCCAGATATTTTTGT
>25;193_177,269_171,299_177,353_177,382_177,442_177,665_161,732_177,764_177,929_171,945_177;1.6506449359
GCAGTCCGCCTGGTGCAGTCTGGGACGCAGATGAAGGAGCCTGGGGCGTCAGTGACTATCTCCTGCGTGACGTCTGGATATGAATTTGTGGAGGTTCTCATAAATTGGGTGCGCCAGGTCCCCGGTCGGGGACCCGAGTGGATGGGCTGGATGAATCCTCGGGGGGGCGGCGTGAATTATGCCCGTCAATTTCAAGGCAAGGTGACCATGACCAGAGACGTGTATCGCGACACAGCCTACCTGACACTGAACGGTCTGACATCTGGCGACACGGCCAGATATTTTTGT
>26;561_171;1.7234690309
GCAGTCCGCCTGGTGCAGTCTGGGACGCAGATGAAGGAGCCTGGGGCGTCAGTGACAATCTCCTGCGTGACGTCTGGATATGAATTTGTGGAGGTTCTCATGAATTGGGTGCGCCAGGTCCCCGGTCGGGGACCCGAGTGGATGGGCTGGATGAATCCGTCGGGGGGCGGCGTGAATTATGCCCGTCAATTTCAAGGCAAGGTGACCATGACCAGAGACGTTTATCGCGACACAGCCTATTTGACATTGAGCGGTCTGACATCTGGCGACACGGCCAGATATTTTTGT
>26;521_171;1.7113789849
GCAGTCCGCCTGGTGCAGTCTGGGACGCAGATGAAGGAGCCTGGGGCGTCAGTGACAATCTCCTGCGTGACGTCTGGATATGAATTTGTGGAGGTTCTCATGAATTGGGTGCGCCAGGTCCCCGGTCGGGGACCCGAGTGGATGGGCTGGATGAATCCTCGGGGGGGGCGCGTGAATTATGCCCGTCAATTTCAAGGCAAGGTGACCATGACCAGAGACGTTTATCGCGACACAGCCTATTTGACATTGAGCGGTCTGACATCTGGCGACACGGCCAGATATTTTTGT
>25;521_171,561_171;1.6869629674
GCAGTCCGCCTGGTGCAGTCTGGGACGCAGATGAAGGAGCCTGGGGCGTCAGTGACAATCTCCTGCGTGACGTCTGGATATGAATTTGTGGAGGTTCTCATGAATTGGGTGCGCCAGGTCCCCGGTCGGGGACCCGAGTGGATGGGCTGGATGAATCCTCGGGGGGGCGGCGTGAATTATGCCCGTCAATTTCAAGGCAAGGTGACCATGACCAGAGACGTTTATCGCGACACAGCCTATTTGACATTGAGCGGTCTGACATCTGGCGACACGGCCAGATATTTTTGT
>24;193_177,269_171,299_177,353_177,382_177,442_177,521_171,561_171,665_161,732_177,764_177,929_171,945_177;1.6270080499
GCAGTCCGCCTGGTGCAGTCTGGGACGCAGATGAAGGAGCCTGGGGCGTCAGTGACAATCTCCTGCGTGACGTCTGGATATGAATTTGTGGAGGTTCTCATAAATTGGGTGCGCCAGGTCCCCGGTCGGGGACCCGAGTGGATGGGCTGGATGAATCCTCGGGGGGGCGGCGTGAATTATGCCCGTCAATTTCAAGGCAAGGTGACCATGACCAGAGACGTGTATCGCGACACAGCCTACCTGACACTGAGCGGTCTGACATCTGGCGACACGGCCAGATATTTTTGT
>23;1005_142,1019_136,193_177,269_171,299_177,302_136,353_177,382_177,410_136,442_177,456_136,518_136,521_171,561_171,573_154,654_136,665_161,732_177,764_177,80_161,853_136,929_171,945_177,962_154;1.5910796183
GCAGTCCGCCTGGTGCAGTCTGGGACGCAGATGAAGGAGCCTGGGGCCTCAGTGACAATCTCCTGCGTGACGTCTGGATATGAATTTGTGGAGGTTCTCATAAATTGGGTGCGCCAGGTCCCCGGTCGGGGACTCGAGTGGATGGGCTGGATGAATCCTCGGGGGGGCGGCGTGAATTATGCCCGTCAATTTCAAGGCAAGGTGACCATGACCAGGGACGTGTATCGCGACACAGCCTACCTGACACTGAGCGGTCTGACATCTGGCGACACGGCCAGATATTTTTGT
>27;422_136;1.6617301056
GCAGTCCGCCTGGTGCAGTCTGGGACGCAGATGAAGGAGCCTGGGGCCTCAGTGACAATCTCCTGCGTGACGTCTGGATATGAATTTGTGGAGGTTCTCATAAATTGGGTGCGCCAGGTCCCCGGTCGGGGACTCGAGTGGATGGGCTGGATGAATCCTCGGGGGGGCGGCGTGAATTATGCCCGTCAATTTCAAGGCAAAGTGACCATGACCAGGGACGTGTATGGCGCCACAGCCTACCTGAAACTGAACGGTCTGACATCTGACGACACGGCCAGATATTTTTGT
>27;937_136;1.6617309502
GCAGTCCGCCTGGTGCAGTCTGGGACGCAGATGAAGGAGCCTGGGGCCTCAGTGACAATCTCCTGCGTGACGTCTGGATATGAATTTGTGGAGGTTCTCATAAATTGGGTGCGCCAGGTCCCCGGTCGGGGACTCGAGTGGATGGGCTGGATGAATCCTCGGGGGGGCGGCGTGAATTATGCCCGTCAATTTCAAGGCAAAGTGACCATGACCAGGGACGTGTATGGCGCCACAGCCTACCTGAAACTGAACGGTCTGACATCTGACGACACGGCCAGATATTTTTGT
>26;422_136,937_136;1.6617300956
GCAGTCCGCCTGGTGCAGTCTGGGACGCAGATGAAGGAGCCTGGGGCCTCAGTGACAATCTCCTGCGTGACGTCTGGATATGAATTTGTGGAGGTTCTCATAAATTGGGTGCGCCAGGTCCCCGGTCGGGGACTCGAGTGGATGGGCTGGATGAATCCTCGGGGGGGCGGCGTGAATTATGCCCGTCAATTTCAAGGCAAAGTGACCATGACCAGGGACGTGTATGGCGCCACAGCCTACCTGAAACTGAACGGTCTGACATCTGACGACACGGCCAGATATTTTTGT
>26;65_136;1.66172937
GCAGTCCGCCTGGTGCAGTCTGGGACGCAGATGAAGGAGCCTGGGGCCTCAGTGACAATCTCCTGCGTGACGTCTGGATATGAATTTGTGGAGGTTCTCATAAATTGGGTGCGCCAGGTCCCCGGTCGGGGACTCGAGTGGATGGGCTGGATGAATCCTCGGGGGGGCGGCGTGAATTATGCCCGTCAATTTCAAGGCAAAGTGACCATGACCAGGGACGTGTATGGCGCCACAGCCTACCTGAAACTGAACGGTCTGACATCTGACGACACGGCCAGATATTTTTGT
>25;422_136,65_136,937_136;1.66172936
GCAGTCCGCCTGGTGCAGTCTGGGACGCAGATGAAGGAGCCTGGGGCCTCAGTGACAATCTCCTGCGTGACGTCTGGATATGAATTTGTGGAGGTTCTCATAAATTGGGTGCGCCAGGTCCCCGGTCGGGGACTCGAGTGGATGGGCTGGATGAATCCTCGGGGGGGCGGCGTGAATTATGCCCGTCAATTTCAAGGCAAAGTGACCATGACCAGGGACGTGTATGGCGCCACAGCCTACCTGAAACTGAACGGTCTGACATCTGACGACACGGCCAGATATTTTTGT
>25;740_148;1.7450822163
GCAGTCCGCCTGGTGCAGTCTGGGACGCAGATGAAAGAGCCTGGGGCCTCAGTGACAATCTCATGCGTGACGTCTGGATATGAATTTGTGGAGGTTCTCATAAATTGGGTGCGCCAGGTCCCCGGTCGGGGACTCGAGTGGATGGGCTGGATGAATCCTCGGGGGGGCGGCGTGAATTATGCCCGTCGATTTCAAGGCAAGGTGACCATGACCAGGGACGTCTATGGCGCCACAGCCTACCTGAAACTGAACGGGCTGACATCTGACGACACGGCCACATATTTTTGT
>24;422_136,65_136,740_148,937_136;1.6617282091
GCAGTCCGCCTGGTGCAGTCTGGGACGCAGATGAAGGAGCCTGGGGCCTCAGTGACAATCTCCTGCGTGACGTCTGGATATGAATTTGTGGAGGTTCTCATAAATTGGGTGCGCCAGGTCCCCGGTCGGGGACTCGAGTGGATGGGCTGGATGAATCCTCGGGGGGGCGGCGTGAATTATGCCCGTCAATTTCAAGGCAAAGTGACCATGACCAGGGACGTGTATGGCGCCACAGCCTACCTGAAACTGAACGGTCTGACATCTGACGACACGGCCAGATATTTTTGT
>25;900_161;1.7001246321
GCAGTCCGCCTGGTGCAGTCTGGGACGCAGATGAAGGAGCCTGGGGCCTCACTGACAATCTCCTGCGTGACGTCTGGATATGAATTTGTGGAGGTTCTCATGAACTGGGTGCGCCAGGTCCCCGGTCGGGGACTCGAGTGGATGGGCTGGATGAATCCTCGGGGGGGCGGCGTGAATTATGCCCGTCAATTTCAAGGCAAAGTCACCATGACCAGGGACGTCTATCGCGACACAGCGTACCTGACATTGAGTGGTCTGACATCTGGCGACACGGCCAGATATTTTTGT
>25;488_142;1.6499982198
GCAGTCCGCCTGGTGCAGTCTGGGACGCAGATGAAGGAGCCTGGGGCCTCAGTGACAATCTCCTGCGTGACGTCTGGATATGAATTTGTGGAGGTTCTCATAAATTGGGTGCGCCAGGTCCCCGGTCGGGGACTCGAATGGATGGGCTGGATGAATCCTCGGGGGGGCGGCGTGAATTATGCCCGTCAATTTCAAGGCAAAGTGACCATGACCAGGGACGTCTATCGCGACACAGCCTACCTGACATTGAGCGGTCTGACATCTGGCGACACGGCCAAATATTTTTGT
>24;488_142,900_161;1.6267580283
GCAGTCCGCCTGGTGCAGTCTGGGACGCAGATGAAGGAGCCTGGGGCCTCAGTGACAATCTCCTGCGTGACGTCTGGATATGAATTTGTGGAGGTTCTCATAAATTGGGTGCGCCAGGTCCCCGGTCGGGGACTCGAGTGGATGGGCTGGATGAATCCTCGGGGGGGCGGCGTGAATTATGCCCGTCAATTTCAAGGCAAAGTGACCATGACCAGGGACGTCTATCGCGACACAGCCTACCTGACATTGAGCGGTCTGACATCTGGCGACACGGCCAGATATTTTTGT
>23;422_136,488_142,65_136,740_148,900_161,937_136;1.6021404229
GCAGTCCGCCTGGTGCAGTCTGGGACGCAGATGAAGGAGCCTGGGGCCTCAGTGACAATCTCCTGCGTGACGTCTGGATATGAATTTGTGGAGGTTCTCATAAATTGGGTGCGCCAGGTCCCCGGTCGGGGACTCGAGTGGATGGGCTGGATGAATCCTCGGGGGGGCGGCGTGAATTATGCCCGTCAATTTCAAGGCAAAGTGACCATGACCAGGGACGTGTATCGCGACACAGCCTACCTGACACTGAGCGGTCTGACATCTGGCGACACGGCCAGATATTTTTGT
>22;1005_142,1019_136,193_177,269_171,299_177,302_136,353_177,382_177,410_136,422_136,442_177,456_136,488_142,518_136,521_171,561_171,573_154,654_136,65_136,665_161,732_177,740_148,764_177,80_161,853_136,900_161,929_171,937_136,945_177,962_154;1.5910784657
GCAGTCCGCCTGGTGCAGTCTGGGACGCAGATGAAGGAGCCTGGGGCCTCAGTGACAATCTCCTGCGTGACGTCTGGATATGAATTTGTGGAGGTTCTCATAAATTGGGTGCGCCAGGTCCCCGGTCGGGGACTCGAGTGGATGGGCTGGATGAATCCTCGGGGGGGCGGCGTGAATTATGCCCGTCAATTTCAAGGCAAGGTGACCATGACCAGGGACGTGTATCGCGACACAGCCTACCTGACACTGAGCGGTCTGACATCTGGCGACACGGCCAGATATTTTTGT
>21;1005_142,1019_136,168_142,193_177,198_142,269_171,299_177,302_136,353_177,382_177,410_136,422_136,433_136,442_177,456_136,488_142,518_136,521_171,561_171,573_154,654_136,65_136,665_161,707_148,732_177,740_148,764_177,80_161,853_136,900_161,929_171,937_136,945_177,962_154;1.5910777511
GCAGTCCGCCTGGTGCAGTCTGGGACGCAGATGAAGGAGCCTGGGGCCTCAGTGACAATCTCCTGCGTGACGTCTGGATATGAATTTGTGGAGGTTCTCATAAATTGGGTGCGCCAGGTCCCCGGTCGGGGACTCGAGTGGATGGGCTGGATGAATCCTCGGGGGGGCGGCGTGAATTATGCCCGTCAATTTCAAGGCAAGGTGACCATGACCAGGGACGTGTATCGCGACACAGCCTACCTGACACTGAGCGGTCTGACATCTGGCGACACGGCCAGATATTTTTGT
>20;1005_142,1019_136,168_142,193_177,198_142,265_154,269_171,299_177,302_136,353_177,382_177,410_136,422_136,433_136,442_177,456_136,488_142,518_136,521_171,561_171,573_154,654_136,65_136,665_161,707_148,732_177,740_148,764_177,80_161,853_136,900_161,929_171,937_136,945_177,962_154;1.5910772429
GCAGTCCGCCTGGTGCAGTCTGGGACGCAGATGAAGGAGCCTGGGGCCTCAGTGACAATCTCCTGCGTGACGTCTGGATATGAATTTGTGGAGGTTCTCATAAATTGGGTGCGCCAGGTCCCCGGTCGGGGACTCGAGTGGATGGGCTGGATGAATCCTCGGGGGGGCGGCGTGAATTATGCCCGTCAATTTCAAGGCAAGGTGACCATGACCAGGGACGTGTATCGCGACACAGCCTACCTGACACTGAGCGGTCTGACATCTGGCGACACGGCCAGATATTTTTGT
>23;872_154;1.6847770361
GCAGTCCGCCTGGTGCAGTCTGGGACGCAGATTAAGGAGCCTGGGGCCTCAGTGACAATCTCCTGCGTGACGTCTGGATATGAATTTGTCGAAGTTCTCATAAATTGGGTGCGCCAGGTCCCCGGTCGGGGACTCGAATGGATGGGCTGGATGAATCCTCGGGGGGGCGGCGTGAATTATGCCCGTCAATTTCAAGGCAAGGTGACCATGACCAGAGACGTATATCGCGACACAGCCTACCTGACATTGAGCAGTTTGACATCTGGCGACACGGCCAAATATTTTTGT
>23;501_154;1.6970755635
GCAGTCCGCCTGGTGCAATCTGGGACGCAGATGAAGGAGCCTGGGGCCTCAGTGACAATCTCCTGCGTCACGTCTGGATATGAATTCGTGGAAGTTCTCATAAATTGGGTGCGCCAGGTCCCCGGTCGGGGACCCGAGTGGATGGGCTGGATGAATCCTCGGGGGGGCGGCGTGAATTATGCCCGTCAATTTCAAGGCAAGGTGACCATGACCAGAGACGTATATCGCGACACAGCCTACCTGACATTGAGCAGTTTGACATCTGGCGACACGGCCAAATATTTTTGT
>22;501_154,872_154;1.6496635981
GCAGTCCGCCTGGTGCAGTCTGGGACGCAGATGAAGGAGCCTGGGGCCTCAGTGACAATCTCCTGCGTGACGTCTGGATATGAATTTGTGGAAGTTCTCATAAATTGGGTGCGCCAGGTCCCCGGTCGGGGACTCGAGTGGATGGGCTGGATGAATCCTCGGGGGGGCGGCGTGAATTATGCCCGTCAATTTCAAGGCAAGGTGACCATGACCAGAGACGTATATCGCGACACAGCCTACCTGACATTGAGCAGTTTGACATCTGGCGACACGGCCAAATATTTTTGT
>23;125_154;1.6377170544
GCAGTCCGCCTGGTGCAGTCTGGGACGCAGATGAAGGAGCCTGGGGCCTCAGTGACAATCTCCTGCGTGACGTCTGGATATGAATTTGTGGAAGTTCTCATAAATTGGGTGCGCCAGGTCCCCGGCCGGGGACTCGAGTGGATGGGCTGGATGAATCCTCGGGGGGGCGGCGTCAATTATGCCCGTCAATTTCAAGGCAAGGTGACCATGACCAGGGACGTTTATCGCGACACAGCCTACCTGACATTGAGCGGTCTGACATCTGGCGACACGGCCAGATATTTTTGT
>23;767_177;1.7226113695
GCAGTCCGCCTGGTGCAGTCTGGGACGCAGATGAAGGAGCCTGGGGCCTCAGTGACAATCTCCTGCGTGACGTCTGGATATGAATTTGTTGAAGTTCTCATAAATTGGGTGCGCCAGGTCCCCGGCCGGGGATTCGAGTGGATGGGCTGGATGAATCCTCGGGGGGGCGGCGTCAATTATGCCCGTCAATTTCAAGGCAAAGTGACCATGACCAGAGACGTTTATCGTGACACAGCCTACCTGACATTGAGTGGTCTCACATCTGGCGACACGGCCAGATATTTTTGT
>22;125_154,767_177;1.6377162108
GCAGTCCGCCTGGTGCAGTCTGGGACGCAGATGAAGGAGCCTGGGGCCTCAGTGACAATCTCCTGCGTGACGTCTGGATATGAATTTGTGGAAGTTCTCATAAATTGGGTGCGCCAGGTCCCCGGCCGGGGACTCGAGTGGATGGGCTGGATGAATCCTCGGGGGGGCGGCGTCAATTATGCCCGTCAATTTCAAGGCAAGGTGACCATGACCAGGGACGTTTATCGCGACACAGCCTACCTGACATTGAGCGGTCTGACATCTGGCGACACGGCCAGATATTTTTGT
>21;125_154,501_154,767_177,872_154;1.6015045477
GCAGTCCGCCTGGTGCAGTCTGGGACGCAGATGAAGGAGCCTGGGGCCTCAGTGACAATCTCCTGCGTGACGTCTGGATATGAATTTGTGGAAGTTCTCATAAATTGGGTGCGCCAGGTCCCCGGTCGGGGACTCGAGTGGATGGGCTGGATGAATCCTCGGGGGGGCGGCGTGAATTATGCCCGTCAATTTCAAGGCAAGGTGACCATGACCAGGGACGTATATCGCGACACAGCCTACCTGACATTGAGCGGTCTGACATCTGGCGACACGGCCAGATATTTTTGT
>22;699_148;1.6252553091
GCAGTCCGCCTGGTGCAGTCTGGGACGCAGATTAAGGAGCCTGGGGCCTCAGTGACAATCTCCTGCGTGACGTCTGGATATGAATTTGTAGAAGTTCTCATAAATTGGGTGCGCCAGGTCCCCGGTCGGGGACTCGAATGGATGGGCTGGATGAATCCTCGGGGGGGCGGCGTGAATTATGCCCGTCAATTTCAAGGCAAGGTGACCATGACCAGGGACGTATATCGCGACACAGCCTACCTGACACTGAGCGGTCTGACATCTGGCGACACGGCCAGATATTTTTGT
>24;391_154;1.7915917993
ACATTCAAATTGGTGCAGTCTGGGACGCAGATGAAAGAGCCTGGGGCCTCAGTGACAATCTCATGCGTGACGTCTGGATATGAATTTGTGGAGGTTCTCATAAATTGGGTGCGCCAGGTCCCCGGTCGGGGACTCGAGTGGATGGGCTGGATGAATCCTCGGGGGGGCGGCGTGAATTATGCCCGTCAATTTCAAGGCAAGGTGACCATGACCAGGGACTTATATCGCGACACAGCCTACTTGACACTGAGCGGTCTGACATCTGGCGACACGGCCAGATATTTCTGT
>24;472_154;1.6733704302
GCAGTCCGCCTGGTGCAGTCTGGGACGCAGATTAAGGAGCCTGGGGCCTCAGTGACAATCTCCTGCGTGACGTCTGGATATGAATTTGTCGAAGTTCTCATAAATTGGGTGCGCCAGGTCCCCGGTCGGGGACTCGAATGGATGGGCTGGATGAATCCTCGGGGGGGCGGCGTGAATTATGCCCGTCAATTTCAAGGCAAGGTGACCATGACCAGGGACTTATATCGCGACACAGCCTACTTGACACTGAGCGGTCTGACATCTGGCGACACGGCCAGATATTTCTGT
>23;391_154,472_154;1.6550719537
GCAGTCCGCCTGGTGCAGTCTGGGACGCAGATTAAGGAGCCTGGGGCCTCAGTGACAATCTCCTGCGTGACGTCTGGATATGAATTTGTAGAAGTTCTCATAAATTGGGTGCGCCAGGTCCCCGGTCGGGGACTCGAGTGGATGGGCTGGATGAATCCTCGGGGGGGCGGCGTGAATTATGCCCGTCAATTTCAAGGCAAGGTGACCATGACCAGGGACTTATATCGCGACACAGCCTACTTGACACTGAGCGGTCTGACATCTGGCGACACGGCCAGATATTTCTGT
>23;857_154;1.6442378244
GCAGTCCGCCTGGTGCAGTCTGGGACGCAGATTAAGGAGCCTGGGGCCTCAGTGACAATCTCCTGCGTGACGTCTGGATATGAATTTGTAGAAGTTCTCATTAATTGGGTGCGCCAGGTCCCCGGTCGGGGACTCGAGTGGATGGGCTGGATGAATCCTCGGGGGGGCGGCGTGAATTATGCCCGTCAATTTCAAGGCAAGGTGACCATGACCAGGGACTTATATCGCGACACAGCCTACCTGACACTGAGCGGTCTGACATCTGGCGACACGGCCAGATATTTTTGT
>22;391_154,472_154,857_154;1.6291168691
GCAGTCCGCCTGGTGCAGTCTGGGACGCAGATTAAGGAGCCTGGGGCCTCAGTGACAATCTCCTGCGTGACGTCTGGATATGAATTTGTAGAAGTTCTCATAAATTGGGTGCGCCAGGTCCCCGGTCGGGGACTCGAGTGGATGGGCTGGATGAATCCTCGGGGGGGCGGCGTGAATTATGCCCGTCAATTTCAAGGCAAGGTGACCATGACCAGGGACTTATATCGCGACACAGCCTACCTGACACTGAGCGGTCTGACATCTGGCGACACGGCCAGATATTTTTGT
>21;391_154,472_154,699_148,857_154;1.6174292253
GCAGTCCGCCTGGTGCAGTCTGGGACGCAGATTAAGGAGCCTGGGGCCTCAGTGACAATCTCCTGCGTGACGTCTGGATATGAATTTGTAGAAGTTCTCATAAATTGGGTGCGCCAGGTCCCCGGTCGGGGACTCGAGTGGATGGGCTGGATGAATCCTCGGGGGGGCGGCGTGAATTATGCCCGTCAATTTCAAGGCAAGGTGACCATGACCAGGGACGTATATCGCGACACAGCCTACCTGACACTGAGCGGTCTGACATCTGGCGACACGGCCAGATATTTTTGT
>20;125_154,391_154,472_154,501_154,699_148,767_177,857_154,872_154;1.5903791142
GCAGTCCGCCTGGTGCAGTCTGGGACGCAGATGAAGGAGCCTGGGGCCTCAGTGACAATCTCCTGCGTGACGTCTGGATATGAATTTGTGGAAGTTCTCATAAATTGGGTGCGCCAGGTCCCCGGTCGGGGACTCGAGTGGATGGGCTGGATGAATCCTCGGGGGGGCGGCGTGAATTATGCCCGTCAATTTCAAGGCAAGGTGACCATGACCAGGGACGTATATCGCGACACAGCCTACCTGACACTGAGCGGTCTGACATCTGGCGACACGGCCAGATATTTTTGT
>19;1005_142,1019_136,125_154,168_142,193_177,198_142,265_154,269_171,299_177,302_136,353_177,382_177,391_154,410_136,422_136,433_136,442_177,456_136,472_154,488_142,501_154,518_136,521_171,561_171,573_154,654_136,65_136,665_161,699_148,707_148,732_177,740_148,764_177,767_177,80_161,853_136,857_154,872_154,900_161,929_171,937_136,945_177,962_154;1.5791836029
GCAGTCCGCCTGGTGCAGTCTGGGACGCAGATGAAGGAGCCTGGGGCCTCAGTGACAATCTCCTGCGTGACGTCTGGATATGAATTTGTGGAAGTTCTCATAAATTGGGTGCGCCAGGTCCCCGGTCGGGGACTCGAGTGGATGGGCTGGATGAATCCTCGGGGGGGCGGCGTGAATTATGCCCGTCAATTTCAAGGCAAGGTGACCATGACCAGGGACGTGTATCGCGACACAGCCTACCTGACACTGAGCGGTCTGACATCTGGCGACACGGCCAGATATTTTTGT
>22;170_148;1.7402518218
GCAGTCCGCCTGGTGCAATCTGGGACACAAATGAAGGAACCTGGGGCCTCAGTGACAATCTCCTGCGTGACATCTGGATATGAATTTGTGGAAGTTCTCATGAATTGGGTGCGCCAGGTCCCCGGTCGGGGACTCGAGTGGATGGGCTGGATGAATCCGTCGGGGGGGTGCGTCAATTATGCCCGTCAATTTCAAGGCAAGGTGACTATGACCAGGGACATGTATCGCGACACAGCCTACCTGACAGTGAGTGGTCTGACATCTGGCGACACGGCCAAATATTTTTGT
>22;1012_148;1.6971486254
GCAGTCCGCCTGGTGCAATCTGGGACACAAATGAAGGAACCTGGGGCCTCAGTGACAATCTCCTGCGTGACATCTGGATATGAATTTGTGGAAGTTCTCATGAATTGGGTGCGCCAGGTCCCCGGTCGGGGACTCGAGTGGATGGGCTGGATGAATCCTCGGGGGGGTGGCGTCAATTATGCCCGTCAATTTCAAGGCAAGGTGACTATGACCAGGGACATGTATCGCGACACAGCCTACCTGACAGTGAGTGGTCTGACATCTGGCGACACGGCCAAATATTTTTGT
>21;1012_148,170_148;1.6885010803
GCAGTCCGCCTGGTGCAATCTGGGACACAAATGAAGGAACCTGGGGCCTCAGTGACAATCTCCTGCGTGACATCTGGATATGAATTTGTGGAAGTTCTCATGAATTGGGTGCGCCAGGTCCCCGGTCGGGGACTCGAGTGGATGGGCTGGATGAATCCTCGGGGGGGGGGCGTCAATTATGCCCGTCAATTTCAAGGCAAGGTGACTATGACCAGGGACATGTATCGCGACACAGCCTACCTGACAGTGAGTGGTCTGACATCTGGCGACACGGCCAAATATTTTTGT
>21;407_142;1.8311857746
GCAGTCCGCCTGGTGCAATCTGGGACACAAATGAAGGAACCTGGGGCCTCAGTGACAATCTCCTGCGTGACATCTGGATATGAATTTGTGGAAGTTCTCATGAATTGGGTGCGCCAGGTCCCCGGTCGGGGACTCGAGTGGATGGGCTGGATGAATCCTCGGGGGGGGGTGGCGTCATATGCCGTCAATTTTTCAGGCAAGGTGACCATGACCAGAGACATGTATCGCGACACAGCCTACCTGACACTGAGCGGTCTGACATCTGGCGACACGGCCAAATATTTTTGT
>20;1012_148,170_148,407_142;1.6415981099
GCAGTCCGCCTGGTGCAATCTGGGACACAAATGAAGGAACCTGGGGCCTCAGTGACAATCTCCTGCGTGACATCTGGATATGAATTTGTGGAAGTTCTCATGAATTGGGTGCGCCAGGTCCCCGGTCGGGGACTCGAGTGGATGGGCTGGATGAATCCTCGGGGGGGGGGCGTGAATTATGCCCGTCAATTTCAAGGCAAGGTGACCATGACCAGGGACATGTATCGCGACACAGCCTACCTGACACTGAGCGGTCTGACATCTGGCGACACGGCCAAATATTTTTGT
>20;241_148;1.7030547522
GCAGTCCGCCTGGTGCAGTCTGGGACGCAGATTAAGGAGCCTGGGGCCTCAGTGACAATCTCCTGCGTGACATCTGGATATGAATTTGTAGAAGTTCTCATGAATTGGGTGCGCCAGGTCCCCGGTCGGGGACTCGAATGGATGGGCTGGATGAATCCTCGGGGGGGCGGCGTCAATTATGCCCGTCAATTTCAAGGCAAGGTGACCATGACCAGAGATGTTTATCGCGACACAGCCTACCTTAAGCTGAGTGGTCTGACATCTGGCGACACGGCCAAATATTTTTGT
>19;1012_148,170_148,241_148,407_142;1.5709688691
GCAGTCCGCCTGGTGCAGTCTGGGACGCAGATGAAGGAGCCTGGGGCCTCAGTGACAATCTCCTGCGTGACATCTGGATATGAATTTGTGGAAGTTCTCATGAATTGGGTGCGCCAGGTCCCCGGTCGGGGACTCGAGTGGATGGGCTGGATGAATCCTCGGGGGGGCGGCGTGAATTATGCCCGTCAATTTCAAGGCAAGGTGACCATGACCAGGGACGTGTATCGCGACACAGCCTACCTGACACTGAGCGGTCTGACATCTGGCGACACGGCCAAATATTTTTGT
>18;1005_142,1012_148,1019_136,125_154,168_142,170_148,193_177,198_142,241_148,265_154,269_171,299_177,302_136,353_177,382_177,391_154,407_142,410_136,422_136,433_136,442_177,456_136,472_154,488_142,501_154,518_136,521_171,561_171,573_154,654_136,65_136,665_161,699_148,707_148,732_177,740_148,764_177,767_177,80_161,853_136,857_154,872_154,900_161,929_171,937_136,945_177,962_154;1.5558732161
GCAGTCCGCCTGGTGCAGTCTGGGACGCAGATGAAGGAGCCTGGGGCCTCAGTGACAATCTCCTGCGTGACATCTGGATATGAATTTGTGGAAGTTCTCATAAATTGGGTGCGCCAGGTCCCCGGTCGGGGACTCGAGTGGATGGGCTGGATGAATCCTCGGGGGGGCGGCGTGAATTATGCCCGTCAATTTCAAGGCAAGGTGACCATGACCAGGGACGTGTATCGCGACACAGCCTACCTGACACTGAGCGGTCTGACATCTGGCGACACGGCCAAATATTTTTGT
>20;316_76;1.766216325
GAAGTCCGCTTGGTGCAGTCTGGGACTCAGATGAAGGAGCCTGGGGCCTCAGTGACAATCTCCTGCGTGACATCTGGATATGAATTTGTTGAAGTTCTCATTAATTGGGTGCGACAGGTCCCCGGTCGGGGACTCGAGTGGATGGGGTGGATGAATCCTCGGGGGGGCAATGTCAATTATGCTGGTGGATTTCAAGGCAAAGTTACCATGACCAGGGACGTGTATCGAGACACAGCCTACCTGACACTTCGCGGTCTGACATCTGGCGACACGGCCAAATATTTCTGT
>20;620_76;1.7491676263
GAAGTCCGCTTGGTGCAGTCTGGGACTCAGATGAAGGAGCCTGGGGCCTCAGTGACAATCTCCTGCGTGACATCTGGATATGAATTTGTTGAAGTTCTCATTAATTGGGTGCGACAGGTCCCCGGTCGGGGACTCGAGTGGATGGGTTGGATGAATCCTCGGGGGGGCAACGTTAATTATGCTGGTGGATTTCAAGGCAAAGTTACCATGACCAGGGACGTGTATCGAGACACAGCCTACCTGACACTCCGCGGTCTGACATCTGGCGACACGGCCAAATATTTTTGT
>19;316_76,620_76;1.726577536
GAAGTCCGCTTGGTGCAGTCTGGGACTCAGATGAAGGAGCCTGGGGCCTCAGTGACAATCTCCTGCGTGACATCTGGATATGAATTTGTTGAAGTTCTCATTAATTGGGTGCGACAGGTCCCCGGTCGGGGACTCGAGTGGATGGGGTGGATGAATCCTCGGGGGGGCAACGTTAATTATGCTGGTGGATTTCAAGGCAAAGTTACCATGACCAGGGACGTGTATCGAGACACAGCCTACCTGACACTTCGCGGTCTGACATCTGGCGACACGGCCAAATATTTTTGT
>20;630_76;1.6680411764
GAAGTCCGCTTGGTGCAGTCTGGGACTCAGATGAAGGAGCCTGGGGCCTCAGTGACAATCTCCTGCGTGACATCTGGATATGAATTTGTTGAGATTCTCATAAATTGGGTGCGACAGGTCCCCGGTCGGGGACTCGAGTGGATGGGGTGGATGAATCCTCGGGGGGGCGGCGTGAATTATGCTGGTGAATTTCAAGGCAAAGTTACCATGACCAGGGACGTGTATCGGGACACAGCCTACCTGACACTGAGCGGTCTGACATCTGGCGACACGGCCAAGTATTTTTGT
>20;459_76;1.6680404488
GAAGTCCGCTTGGTGCAGTCTGGGACTCAGATGAAGGAGCCTGGGGCCTCAGTGACAATCTCCTGCGTGACATCTGGATATGAATTTGTTGAGATTCTCATAAATTGGGTGCGACAGGTCCCCGGTCGGGGACTCGAGTGGATGGGGTGGATGAATCCTCGGGGGGGCGGCGTGAATTATGCTGGTGAATTTCAAGGCAAAGTTACCATGACCAGGGACGTGTATCGGGACACAGCCTACCTGACACTGAGCGGTCTGACATCTGGCGACACGGCCAAGTATTTTTGT
>19;459_76,630_76;1.6680404388
GAAGTCCGCTTGGTGCAGTCTGGGACTCAGATGAAGGAGCCTGGGGCCTCAGTGACAATCTCCTGCGTGACATCTGGATATGAATTTGTTGAGATTCTCATAAATTGGGTGCGACAGGTCCCCGGTCGGGGACTCGAGTGGATGGGGTGGATGAATCCTCGGGGGGGCGGCGTGAATTATGCTGGTGAATTTCAAGGCAAAGTTACCATGACCAGGGACGTGTATCGGGACACAGCCTACCTGACACTGAGCGGTCTGACATCTGGCGACACGGCCAAGTATTTTTGT
>18;316_76,459_76,620_76,630_76;1.6324845005
GAAGTCCGCTTGGTGCAGTCTGGGACTCAGATGAAGGAGCCTGGGGCCTCAGTGACAATCTCCTGCGTGACATCTGGATATGAATTTGTTGAAGTTCTCATAAATTGGGTGCGACAGGTCCCCGGTCGGGGACTCGAGTGGATGGGGTGGATGAATCCTCGGGGGGGCGGCGTGAATTATGCTGGTGAATTTCAAGGCAAAGTTACCATGACCAGGGACGTGTATCGGGACACAGCCTACCTGACACTGAGCGGTCTGACATCTGGCGACACGGCCAAATATTTTTGT
>17;1005_142,1012_148,1019_136,125_154,168_142,170_148,193_177,198_142,241_148,265_154,269_171,299_177,302_136,316_76,353_177,382_177,391_154,407_142,410_136,422_136,433_136,442_177,456_136,459_76,472_154,488_142,501_154,518_136,521_171,561_171,573_154,620_76,630_76,654_136,65_136,665_161,699_148,707_148,732_177,740_148,764_177,767_177,80_161,853_136,857_154,872_154,900_161,929_171,937_136,945_177,962_154;1.5200436604
GAAGTCCGCTTGGTGCAGTCTGGGACTCAGATGAAGGAGCCTGGGGCCTCAGTGACAATCTCCTGCGTGACATCTGGATATGAATTTGTGGAAGTTCTCATAAATTGGGTGCGCCAGGTCCCCGGTCGGGGACTCGAGTGGATGGGCTGGATGAATCCTCGGGGGGGCGGCGTGAATTATGCCCGTCAATTTCAAGGCAAGGTGACCATGACCAGGGACGTGTATCGCGACACAGCCTACCTGACACTGAGCGGTCTGACATCTGGCGACACGGCCAAATATTTTTGT
>18;95_154;1.6532753103
CAGGTCCGTTTGGTGCAGTCTGGGACTCAGATAAAAACGCCTGGGGCCTCAGTGACACTGTCGTGTGGGACGTCTGGATATGAATTTGTAGAAGTTCTCATAAATTGGGTGCGCCAGGTCCCCGGTCGGGGACTCGAATGGATGGGCTGGATGAATCCTCGGGGGGGCGGCGTGAATTATGCCCGTCAATTTCAAGGCAAGGTGACCATGACCAGGGACGTATATCGCGACACAGCCTACCTGACACTGAGCGGTCTGACATCTGGCGACACGGCCAGATATTTTTGT
>19;388_154;1.7663779469
CAGGTCCGTCTGGTGCAGTCTGGGACTCAGATAAAAACACCTGGGGCCTCAGTGACACTGTCGTGTGGGACGTCTGGATATGACTTCATGGAGAGTCTCATTAATTGGGTGCGCCAGGTCCCCGGTCGGGGACTCGAGTGGATGGGCTGGATGAATCCTCGGGGGGGCGGCGTGAATTATGCCCGTCAATTTCAAGGCAAGGTGACCATGACCAGGGACTTATATCGCGACACAGCCTACCTGACACTGAGCGGTCTGACATCTGGCGACACGGCCAGATATTTTTGT
>21;144_161;1.8911018142
CAGGTCCGTTTGGTGCAGTCTGGGCCTCAGATAAAAGCACCTGGGGCCTCAGTGACAATCTCGTGTGGGACGTCTGGATATGACTTCATGGAAAGTCTCATAAATTGGGTGCGCCAGGTCCCCGGTCGGGGACTCGAGTGGATGGGCTGGATGAATCCTCGGGGGGGCGGCGTGAATTATGCCCGTCGATTTCAAGGCAAAGTGACCATGACCAGGGACGTATATGGCGCCACAGCCTACCTGAAATTGAACGGACTGACATCTGACGACACGGCCAAATATTTTTGT
>21;846_161;2.0888187608
CAGGTCCGTTTGATGCAGTCTGGGACTCAGATAAAAAGTCCTGGGGCCTCAGTGAGAATCTCATGTGGGACGTCTGGATATGACTTTATGGGGAGTCTCATTAATTGGGTGCGCCAAGACCCCGGCAAGGGACCAGAGTGGATGGGCTGGATGAATCCTCGGGGAGGCGGTGTGAATTATGCCCGTCGATTTCAAGGCAAAGTGACCATGACCAGGGACGTATATGGCGCCACAGCCTACCTGAAACTGAACGGACTGACATCTGACGACACGGCCAAATATTTTTGT
>20;144_161,846_161;1.8587931788
CAGGTCCGTTTGGTGCAGTCTGGGACTCAGATAAAAACACCTGGGGCCTCAGTGACAATCTCGTGTGGGACGTCTGGATATGACTTCATGGAAAGTCTCATAAATTGGGTGCGCCAGGTCCCCGGTCGGGGACTCGAGTGGATGGGCTGGATGAATCCTCGGGGGGGCGGCGTGAATTATGCCCGTCGATTTCAAGGCAAAGTGACCATGACCAGGGACGTATATGGCGCCACAGCCTACCTGAAACTGAACGGACTGACATCTGACGACACGGCCAAATATTTTTGT
>23;390_154;1.9412010471
CAGGTCCGTTTGGTGCAGTCTGGGCCTCAGATAAAAACACCTGGGGCCTCAGTGACAATCTCGTGTGGGACGTCTGGATATGACTTCATGGAAAGTCTCATAAACTGGGTGCGCCAGGACATCGGCAAGAGACCAGAGTGGATGGGCTGGATGAATCCTCGGGGGGGCGGCGTGAATTATGCCCGTCAATTTCAAGGCAAGGTGACCATGACCAGAGACGTATATCGCGACACAGCCTACCTGACATTGAGCAGTTTGACATCTGGCGACACGGCCAAATATTTTTGT
>24;333_161;1.9609651196
CAGGTCCGTTTGGTGCAGTCTGGGCCTCAGATAAAAACACCTGGGGCCTCAGTGACAATCTCGTGTGGGACGTCTGGATATGACTTCATGGAAAGTCTCATAAATTGGGTGCGCCAGGACATCGGCAAGCGACCAGAGTGGATGGGCTGGATAAATCCTCGGGGGGGCGGCGTGAATTATGCCCGTCGATTTCAAGGCAAGGTGACCATGACCAGAGACGTGTATCGCGACACAGCCTACCTGACAGTGAACGGTCTGACATCTGGCGACACGGCCAGATATTTTTGT
>26;286_136;1.9336101927
CAGGTCCGTTTGGTGCAGTCTGGGCCTCAGATAAAAACACCTGGGGCCTCAGTGACAATCTCGTGTGGGACGTCTGGATATGACTTCATGGAAAGTCTCATAAACTGGGTGCGCCAGGACATCGGCAAGGGACCAGAGTGGATGGGCTGGATAAATCCTCGGGGGGGCGGTGTTAATTATGCCCGTCAATTTCAAGGCAAGGTGACCATGACCAGGGACGTGTATCGCGACACAGCCTACCTGACACTGAGCGGTCTGACATCTGGCGACACGGCCAGATATTTTTGT
>26;351_136;1.9336093142
CAGGTCCGTTTGGTGCAGTCTGGGCCTCAGATAAAAACACCTGGGGCCTCAGTGACAATCTCGTGTGGGACGTCTGGATATGACTTCATGGAAAGTCTCATAAACTGGGTGCGCCAGGACATCGGCAAGGGACCAGAGTGGATGGGCTGGATAAATCCTCGGGGGGGCGGTGTTAATTATGCCCGTCAATTTCAAGGCAAGGTGACCATGACCAGGGACGTGTATCGCGACACAGCCTACCTGACACTGAGCGGTCTGACATCTGGCGACACGGCCAGATATTTTTGT
>25;286_136,351_136;1.9336093042
CAGGTCCGTTTGGTGCAGTCTGGGCCTCAGATAAAAACACCTGGGGCCTCAGTGACAATCTCGTGTGGGACGTCTGGATATGACTTCATGGAAAGTCTCATAAACTGGGTGCGCCAGGACATCGGCAAGGGACCAGAGTGGATGGGCTGGATAAATCCTCGGGGGGGCGGTGTTAATTATGCCCGTCAATTTCAAGGCAAGGTGACCATGACCAGGGACGTGTATCGCGACACAGCCTACCTGACACTGAGCGGTCTGACATCTGGCGACACGGCCAGATATTTTTGT
>26;1018_177;2.1716951994
CAGGTCCGTTTGATGCAGTCTGGGACTCAGATAAAAAGTCCTGGGGCCTCAGTGAGAATCTCGTGTGGGACGTCTGGGTATGACTTTATGGAAAGTCTCATAAACTGGGTGCGCCAAGACCCCGGCAAGGGACCAGAGTGGATGGGCTGGATGAATCCTCGGGGAGGCGGTGTCAATTATGCTCGCAGATTTCAAGGCAAGGTGACCATGACCAGAGACGTATATCGCGACACAGCCTATCTGACACTGAACGGTCTGACATATGGCGACACGGCCAGATATTTTTGT
>26;438_177;1.9710524631
CAGGTCCGTTTGGTGCAGTCTGGGCCTCAGATAAAAACACCTGGGGCCTCAGTGACAATCTCGTGTGGGACGTCTGGATATGACTTCATGGAAAGTCTCATTAACTGGGTGCGCCAGGACATCGGCAAGGGACCAGAGTGGATGGGCTGGATAAATCCTCGGGGGGGCGGTGTTAATTATGCCCGTCAATTTCAAGGCAAGGTGACCATGACCAGAGACGTATATCGCGACACAGCCTATCTGACACTGAACGGTCTGACATATGGCGACACGGCCAGATATTTTTGT
>25;1018_177,438_177;1.9601125738
CAGGTCCGTTTGGTGCAGTCTGGGCCTCAGATAAAAACACCTGGGGCCTCAGTGACAATCTCGTGTGGGACGTCTGGATATGACTTCATGGAAAGTCTCATAAACTGGGTGCGCCAGGACATCGGCAAGGGACCAGAGTGGATGGGCTGGATAAATCCTCGGGGGGGCGGTGTTAATTATGCCCGTCAATTTCAAGGCAAGGTGACCATGACCAGAGACGTATATCGCGACACAGCCTATCTGACACTGAACGGTCTGACATATGGCGACACGGCCAGATATTTTTGT
>24;1018_177,286_136,351_136,438_177;1.9173971564
CAGGTCCGTTTGGTGCAGTCTGGGCCTCAGATAAAAACACCTGGGGCCTCAGTGACAATCTCGTGTGGGACGTCTGGATATGACTTCATGGAAAGTCTCATAAACTGGGTGCGCCAGGACATCGGCAAGGGACCAGAGTGGATGGGCTGGATAAATCCTCGGGGGGGCGGTGTTAATTATGCCCGTCAATTTCAAGGCAAGGTGACCATGACCAGAGACGTATATCGCGACACAGCCTACCTGACACTGAGCGGTCTGACATCTGGCGACACGGCCAGATATTTTTGT
>23;1018_177,286_136,333_161,351_136,438_177;1.8934847937
CAGGTCCGTTTGGTGCAGTCTGGGCCTCAGATAAAAACACCTGGGGCCTCAGTGACAATCTCGTGTGGGACGTCTGGATATGACTTCATGGAAAGTCTCATAAACTGGGTGCGCCAGGACATCGGCAAGGGACCAGAGTGGATGGGCTGGATAAATCCTCGGGGGGGCGGCGTGAATTATGCCCGTCAATTTCAAGGCAAGGTGACCATGACCAGAGACGTATATCGCGACACAGCCTACCTGACACTGAGCGGTCTGACATCTGGCGACACGGCCAGATATTTTTGT
>22;1018_177,286_136,333_161,351_136,390_154,438_177;1.8777831881
CAGGTCCGTTTGGTGCAGTCTGGGCCTCAGATAAAAACACCTGGGGCCTCAGTGACAATCTCGTGTGGGACGTCTGGATATGACTTCATGGAAAGTCTCATAAACTGGGTGCGCCAGGACATCGGCAAGGGACCAGAGTGGATGGGCTGGATGAATCCTCGGGGGGGCGGCGTGAATTATGCCCGTCAATTTCAAGGCAAGGTGACCATGACCAGAGACGTATATCGCGACACAGCCTACCTGACACTGAGCGGTCTGACATCTGGCGACACGGCCAGATATTTTTGT
>25;5_76;2.3841359786
CAGGTCCGTTTGGTGCAGTCTGGGACTCAGATAAAAGGGCCTGGGGCCTCAGTGACAATCTCGTGCGGGACGTCTGGATATGAATTCATGGAGAGTCTCATAAATTGGGTGCGCCAGGACATCGGAAAGGGCCCTGAATGGATGGGTTGGATGAATCCTCGGGGGGGCGCCGTAAATTATGCTTATAGATTTCAAGGTAGAGTCGCCATGACCCGGGACGTGTCAACCGGCACAGCCTACATGACACTTCGCGGTCTGACGTCTGATGACACGGCCAAATACTTCTGT
>28;121_85;2.7081705791
CAGGTCCGTTTGGTCCAGTCTGGGACTCAGATGAAAGGGCCTGGGGCCTCAGTGACGATCTCGTGCCGGACGTCTGGATATGAATTTATGGAAAGTCTCATAAATTGGGTGCGCCAGGACCCCGGAAAGGGGCCTGAATGGATGGGTTGGATGAACCCGTCGGGGGGCGCCGTAAATTATGCTCACAGATTTCAGGGCAAGGTCACCATGACCCGGGACGTCTACAGCGACACAGCCTACATGACACTTCGAGATCTGAACTCTGGCGACACGTCCAAGTACTTCTGT
>30;270_76;2.7290889482
CAGGTCCGTTTGGTGCAGTCTGGGACTCAGATGAAGGGGCCGGGGGCCTCAGTGACTATCTCGTGCGCGACGTCTGGATATGAATTCATGGAAAGTCTCATAAATTGGGTGCGCCAGGAACCCGGCAAGGGGCCCGAATGGATGGGTTGGATGGAACCCCCGGGGGGCGGCGTAAATTATGCTTATAGATTTCAGGGCAGAGTCAGCCTGACCCGAAATGTGAACACCGACACAGCCTACATGACACTCAGCGGTCTGACATCTGGCGACACGGCCAAGTATTTTTGT
>30;739_76;2.7973480636
CAGGTCCGTTTGGTGCAGTCTGGGACTCAGATGAAGGGGCCGGGGGCCTCAGTGACAATCTCGTGCGCGACGTCTGGATATGAATTCATGGAAAGTCTCATAAACTGGGTGCGCCAGGAACCTGGCAAGGGGCCCGAATGGATGGGTTGGATGAACCCCCGGGGGGGGGCGCGTAAATATGCTTATAGATTTCAGGGCAGAGTCAGCCTGACCCGAAATGTGAACACCGACACAGCCTACATGACACTCAGCGGTCTGACATCTGGCGACACGGCCAAGTATTTTTGT
>29;270_76,739_76;2.6828864049
CAGGTCCGTTTGGTGCAGTCTGGGACTCAGATGAAGGGGCCGGGGGCCTCAGTGACTATCTCGTGCGCGACGTCTGGATATGAATTCATGGAAAGTCTCATAAACTGGGTGCGCCAGGAACCCGGCAAGGGGCCCGAATGGATGGGTTGGATGAACCCCCGGGGGGGCGGCGTAAATTATGCTTATAGATTTCAGGGCAGAGTCAGCCTGACCCGAAATGTGAACACCGACACAGCCTACATGACACTCAGCGGTCTGACATCTGGCGACACGGCCAAGTATTTTTGT
>29;478_142;2.820962563
CAGGTCCGGTTGGTGCAGTCTGGGACTCAGATGAAGGGGCCGGGGGCCTCAGTGACTATCTCGTGCGCGACCTCTGGATATGAATTCATGGAGAGTCTCATAAACTGGGTGCGCCAAGAACCCGGCAAGGGGCCCGAATGGATGGGTTGGATGAATCCCCGGGGGGGCCGCGTAAATTATGCTCGCAGATTTCAGGGCAGAATTACGCTGACCCGAAATGTGAACGTCGACACAGCCTATATGACACTCAGCGGTCTGACCTCTGCCGACACGGCCAAGTACTTCTGT
>28;270_76,478_142,739_76;2.6310796903
CAGGTCCGTTTGGTGCAGTCTGGGACTCAGATGAAGGGGCCGGGGGCCTCAGTGACTATCTCGTGCGCGACGTCTGGATATGAATTCATGGAAAGTCTCATAAACTGGGTGCGCCAGGAACCCGGCAAGGGGCCCGAATGGATGGGTTGGATGAACCCCCGGGGGGGCGGCGTAAATTATGCTTACAGATTTCAGGGCAGAGTCACCCTGACCCGAAATGTGAACACCGACACAGCCTACATGACACTCAGCGGTCTGACATCTGGCGACACGGCCAAGTACTTCTGT
>27;121_85,270_76,478_142,739_76;2.4477185688
CAGGTCCGTTTGGTGCAGTCTGGGACTCAGATGAAAGGGCCTGGGGCCTCAGTGACGATCTCGTGCGGGACGTCTGGATATGAATTCATGGAAAGTCTCATAAACTGGGTGCGCCAGGACCCCGGAAAGGGGCCTGAATGGATGGGTTGGATGAATCCTCGGGGGGGCGGCGTAAATTATGCTTACAGATTTCAGGGCAGAGTCACCATGACCCGGGACGTGAACACCGACACAGCCTACATGACACTTCGCGGTCTGACATCTGGCGACACGGCCAAGTACTTCTGT
>27;581_76;2.4830876836
CAGGTCCGTTTGGTGCAGTCTGGGACTCAGATGAAAGGGCCTGGGGCCTCAGTGACGATCTCGTGCGGGACGTCTGGATATGACTTCATGGAGAGTCTCATAAATTGGGTGCGCCAGGACATCGGAAAGGGACCTGAATGGATGGGTTGGATGAATCCTCGGGGGGGCGGCGTCAATTATGCTTACAGATTTCAAGGCAGAGTCGCCATGACACGGGACGTGCACACCGGCACAGCCTATTTGACACTTAGCAGTCTGACATCTGGCGACACGGCCAAATACTTCTGT
>26;121_85,270_76,478_142,581_76,739_76;2.3632330007
CAGGTCCGTTTGGTGCAGTCTGGGACTCAGATGAAAGGGCCTGGGGCCTCAGTGACGATCTCGTGCGGGACGTCTGGATATGAATTCATGGAGAGTCTCATAAACTGGGTGCGCCAGGACATCGGAAAGGGACCTGAATGGATGGGTTGGATGAATCCTCGGGGGGGCGGCGTAAATTATGCTTACAGATTTCAAGGCAGAGTCACCATGACCCGGGACGTGAACACCGGCACAGCCTACATGACACTTCGCGGTCTGACATCTGGCGACACGGCCAAATACTTCTGT
>27;247_76;2.5289014873
CAGGTGCAGCTGATGCAGTCTGGGGCTGAAGTGAAGAAGCCTGGGGCCTCAGTGACAATCTCGTGCGGGACGTCTGGATATGAATTCATGGAGAGCCTCATAAACTGGGTGCGCCAGGACATCGGAAAGGGACCTGAATGGATGGGTTGGATGAATCCTCAGGGGGGCGGCGTAAATTATGCTTACAGATTTCAAGGCAGAGTCTCCATGACCCGGGACGTGAACACCGGCACAGCCTACATGACACTTCGCGGTCTGACATCTGGCGACACGGCCAAATACTTCTGT
>27;362_76;2.3764546475
CAGGTCCGTTTGGTGCAGTCTGGGACTCAGATAAAAGGGCCTGGGGCCTCAGTGACAATCTCGTGCGGGACGTCTGGATATGAATTCATGGAGAGCCTCATAAACTGGGTGCGCCAGGACATCGGAAAGGGACCTGAATGGATGGGTTGGATGAATCCTCAGGGGGGCGGCGTAAATTATGCTTACAGATTTCAAGGCAGAGTCTCCATGACCCGGGACGTGAACACCGGCACAGCCTACATGACACTTCGCGGTCTGACATCTGGCGACACGGCCAAATACTTCTGT
>26;247_76,362_76;2.3764541612
CAGGTCCGTTTGGTGCAGTCTGGGACTCAGATAAAAGGGCCTGGGGCCTCAGTGACAATCTCGTGCGGGACGTCTGGATATGAATTCATGGAGAGCCTCATAAACTGGGTGCGCCAGGACATCGGAAAGGGACCTGAATGGATGGGTTGGATGAATCCTCAGGGGGGCGGCGTAAATTATGCTTACAGATTTCAAGGCAGAGTCTCCATGACCCGGGACGTGAACACCGGCACAGCCTACATGACACTTCGCGGTCTGACATCTGGCGACACGGCCAAATACTTCTGT
>25;121_85,247_76,270_76,362_76,478_142,581_76,739_76;2.3383826793
CAGGTCCGTTTGGTGCAGTCTGGGACTCAGATAAAAGGGCCTGGGGCCTCAGTGACAATCTCGTGCGGGACGTCTGGATATGAATTCATGGAGAGTCTCATAAACTGGGTGCGCCAGGACATCGGAAAGGGACCTGAATGGATGGGTTGGATGAATCCTCGGGGGGGCGGCGTAAATTATGCTTACAGATTTCAAGGCAGAGTCACCATGACCCGGGACGTGAACACCGGCACAGCCTACATGACACTTCGCGGTCTGACATCTGGCGACACGGCCAAATACTTCTGT
>24;121_85,247_76,270_76,362_76,478_142,581_76,5_76,739_76;2.2918514724
CAGGTCCGTTTGGTGCAGTCTGGGACTCAGATAAAAGGGCCTGGGGCCTCAGTGACAATCTCGTGCGGGACGTCTGGATATGAATTCATGGAGAGTCTCATAAACTGGGTGCGCCAGGACATCGGAAAGGGACCTGAATGGATGGGTTGGATGAATCCTCGGGGGGGCGGCGTAAATTATGCTTACAGATTTCAAGGCAGAGTCACCATGACCCGGGACGTGTCAACCGGCACAGCCTACATGACACTTCGCGGTCTGACATCTGACGACACGGCCAAATACTTCTGT
>24;832_76;2.6677906289
CAGGTCCGTTTGGTGCAGTCTGGGACTCAGATAAAAGGGCCTGGGGCCTCAGTGACAATCTCGTGCGGGACGTCTGGATATGAATTCATGGAGAGCCTCATAAACTGGGTGCGCCAGGACATCGGAAAGGGACCTGAATGGATGGGTTGGATGAATCCGTCGGGGGGCGGCGTAAATGGTATCCCGAGAGTGGAGGCCAGAATCACTATGACCAGGGACACCTCAATCGACACAGCCTATTTGACACTTCGCGGCCTGACTCTTGACGACACGGCCAAATATTTCTGT
>23;121_85,247_76,270_76,362_76,478_142,581_76,5_76,739_76,832_76;2.2635735095
CAGGTCCGTTTGGTGCAGTCTGGGACTCAGATAAAAGGGCCTGGGGCCTCAGTGACAATCTCGTGCGGGACGTCTGGATATGAATTCATGGAGAGTCTCATAAACTGGGTGCGCCAGGACATCGGAAAGGGACCTGAATGGATGGGTTGGATGAATCCTCGGGGGGGCGGCGTAAATTATGCTCACAGATTTCAAGGCAGAGTCACCATGACCCGGGACGTGTCAACCGGCACAGCCTACATGACACTTCGCGGTCTGACATCTGACGACACGGCCAAATACTTCTGT
>27;729_161;2.4512454548
CGGGTGCAGCTGGTGCAGTCTGGGGCTGAGGTGAAGAAGCCTGGGGCCTCAGTGACAATCTCGTGTGGGACGTCTGGATATGACTTCATGGAGAGTCTCATAAATTGGGTGCGCCAGGAAATCGGCAAGAGACCGGAGTGGCTGGGCTGGATGAATCCTCGGGGGGGCGGTGTAAATTATGCTCGAAGATTTCAAGGGAAAGTCACCATGACGCGAGACGTGTCAAGCGGCACAGCCTTCCTGACACTTCGCGGCCTGACACCTGACGACACGGCCAAATACTACTGT
>27;588_177;2.4980439924
CAGGTGCAGCTGGTGCAGTCTGGGGCTGAGGTGAAGAAGCCTGGGGCCTCAGTGACAGTGTCGTGTGGGACGTCTGGATATGACTTCATGGAGAGTCTCATAAATTGGGTGCACCAGGAAATCGGCAAGGGACCAGAGTGGCTGGGCTGGATGAATCCTCGGGGGGGCGGTGCGAACTATGCTCGAAGATTTCAAGGGAAAATCACCATGACGCGAGACGTGTCAAGCGACACAGCCTACCTGACACTTCGCGGCCTGACATCTGACGACACGGCCAAATACTATTGT
>26;588_177,729_161;2.3916699309
CAGGTGCAGCTGGTGCAGTCTGGGGCTGAGGTGAAGAAGCCTGGGGCCTCAGTGACAATCTCGTGTGGGACGTCTGGATATGACTTCATGGAGAGTCTCATAAATTGGGTGCGCCAGGAAATCGGCAAGGGACCAGAGTGGCTGGGCTGGATGAATCCTCGGGGGGGCGGTGTAAATTATGCTCGAAGATTTCAAGGGAAAGTCACCATGACGCGAGACGTGTCAAGCGGCACAGCCTACCTGACACTTCGCGGCCTGACATCTGACGACACGGCCAAATACTACTGT
>28;534_171;2.4797198844
CAACTTCAGCTGGTGCAGTCTGGGGCTGAGGTGAAGAAGCCTGGGGCCTCAGTGAGAATCTCGTGTGGGACGTCTGGTTATGACTTTATGGAAAGTCTCATAAACTGGGTGCGCCAAGACCCCGGCAAGGGACCAGAGTGGATGGGCTGGATGAATCCTCGGGGAGGCGGTGTCAATTATGCTCGCAGATTTCAAGGTAAAGTCACCATGGACCGGGACGTCTCAAGCGGCACAGCCTACATGACACTTCGCGGTCTGACATCTGACGACACGGCCAAGTATTACTGT
>29;493_154;2.5519377694
CAGGTGCAATTAGTTCAATCTGGGGCACAGGTGACGAGTCCTGGGGCCTCAGTGAGAATCTCGTGTGGGACGTCTGGATATGACTTTATGGAAAGTCTCATAAACTGGGTGCGCCAGGACCCCGGCAAGGGACCAGAGTGGATGGGCTGGATGAATCCTCGGGGAGGCGGTGTGAATTATGCTCGCAGATTTCAAGGTAAAGTCACCATGGACCGGGACGTCTCAAGCGGCACAGCCTACATGACACTTCGCGGTCTGACATCTGACGACACGGCCAAGTATTACTGT
>29;637_154;2.4807171153
CAGGTTCAGTTGGTGCAGTCTGGAGCTGAGGTGAGGAAGCCTGGGGCCTCAGTGAGAATCTCGTGTGGGACGTCTGGATATGACTTTATGGAAAGTCTCATAAACTGGGTGCGCCAGGACCCCGGCAAGGGACCAGAGTGGATGGGCTGGATGAATCCTCGGGGAGGCGGTGTGAATTATGCTCGCAGATTTCAAGGAAAAGTCACCATGGACCGGGACGTCTCAAGCGGCACAGCCTACATGACACTTCGCGGTCTGACATCTGACGACACGGCCAAGTACTACTGT
>28;493_154,637_154;2.4293337683
CAGGTTCAGTTGGTGCAGTCTGGGGCTGAGGTGAAGAAGCCTGGGGCCTCAGTGAGAATCTCGTGTGGGACGTCTGGATATGACTTTATGGAAAGTCTCATAAACTGGGTGCGCCAGGACCCCGGCAAGGGACCAGAGTGGATGGGCTGGATGAATCCTCGGGGAGGCGGTGTGAATTATGCTCGCAGATTTCAAGGTAAAGTCACCATGGACCGGGACGTCTCAAGCGGCACAGCCTACATGACACTTCGCGGTCTGACATCTGACGACACGGCCAAGTATTACTGT
>27;493_154,534_171,637_154;2.4158892868
CAGGTTCAGCTGGTGCAGTCTGGGGCTGAGGTGAAGAAGCCTGGGGCCTCAGTGAGAATCTCGTGTGGGACGTCTGGATATGACTTTATGGAAAGTCTCATAAACTGGGTGCGCCAGGACCCCGGCAAGGGACCAGAGTGGATGGGCTGGATGAATCCTCGGGGAGGCGGTGTGAATTATGCTCGCAGATTTCAAGGTAAAGTCACCATGGACCGGGACGTCTCAAGCGGCACAGCCTACATGACACTTCGCGGTCTGACATCTGACGACACGGCCAAGTATTACTGT
>27;657_154;2.391706328
CAGGTGCACCTGATGCAGTCTGGGACTGAGGTGAAGAAGCCTGGGGCCTCAGTGAGAATCTCGTGTGGGACGTCTGGATATGACTTCATGGAAAGTCTCATAAACTGGGTGCGCCAGGACCCCGGCAAGGGACCAGAGTGGATGGGCTGGATGAATCCTCAGGGGGGCGGTGTAAATTATGCTCGCAGATTTCAAGGTAAAGTCACCATGGAGCGGGACGTCTCAAGCGGCACAGCCTACCTGACACTTCGCAGTCTGACATCTGACGACACGGCCAAGTATTACTGT
>26;493_154,534_171,637_154,657_154;2.3391206749
CAGGTGCAGCTGGTGCAGTCTGGGGCTGAGGTGAAGAAGCCTGGGGCCTCAGTGAGAATCTCGTGTGGGACGTCTGGATATGACTTCATGGAAAGTCTCATAAACTGGGTGCGCCAGGACCCCGGCAAGGGACCAGAGTGGATGGGCTGGATGAATCCTCGGGGGGGCGGTGTAAATTATGCTCGCAGATTTCAAGGTAAAGTCACCATGGAGCGGGACGTCTCAAGCGGCACAGCCTACCTGACACTTCGCGGTCTGACATCTGACGACACGGCCAAGTATTACTGT
>25;493_154,534_171,588_177,637_154,657_154,729_161;2.2638470651
CAGGTGCAGCTGGTGCAGTCTGGGGCTGAGGTGAAGAAGCCTGGGGCCTCAGTGACAATCTCGTGTGGGACGTCTGGATATGACTTCATGGAAAGTCTCATAAACTGGGTGCGCCAGGACATCGGCAAGGGACCAGAGTGGATGGGCTGGATGAATCCTCGGGGGGGCGGTGTAAATTATGCTCGCAGATTTCAAGGTAAAGTCACCATGACGCGGGACGTGTCAAGCGGCACAGCCTACCTGACACTTCGCGGTCTGACATCTGACGACACGGCCAAGTATTACTGT
>25;225_161;2.5149123095
GCAGTCCGCCTGGTGCAGTCTGGGACGCAGATGAAGGAGCCTGGGGCCTCACTGACAATCTCCTGCGTGACGTCTGGATATGAATTTGTGGAGGTTCTCATAAACTGGGTGCGCCAGGACATCGGCAAGCGACCAGAGTGGATGGGCTGGATAAATCCTCGGGGGGGCGGTGTTAGTTATGCTCACAGATTTCAAGGAAAAGTCACCATGACGCGGGACGTGTCCAGCGGCACGGCCTACCTGGCACTTCGCGGTCTGACATCTGACGACACGGCCAAGTATTACTGT
>24;225_161,493_154,534_171,588_177,637_154,657_154,729_161;2.1951640389
CAGGTCCGTCTGGTGCAGTCTGGGACTCAGATGAAGAAGCCTGGGGCCTCAGTGACAATCTCGTGTGGGACGTCTGGATATGACTTCATGGAAAGTCTCATAAACTGGGTGCGCCAGGACATCGGCAAGGGACCAGAGTGGATGGGCTGGATGAATCCTCGGGGGGGCGGTGTAAATTATGCTCGCAGATTTCAAGGTAAAGTCACCATGACGCGGGACGTGTCAAGCGGCACAGCCTACCTGACACTTCGCGGTCTGACATCTGACGACACGGCCAAGTATTACTGT
>32;45_154;2.3629623759
CAGGTCCGTTTGGTGCAGTCTGGGCCTCAGATAAAAACACCTGGGGCCTCAGTGACAATCTCGTGTGGGACGTCTGGATATGACTTCATGGAAAGTCTCATAAATTGGGTGCGCCAGGAAATCGGCAAGGGACCAGAGTGGCTGGGCTGGATGAATCCTCGGGGGGGCAGTGTGAATTATGCTCAAAGATTTCAAGGGAAAGTCACCATGACGCGAGACGTGTCAAGCGGCACAGCCTACCTGACACTTCGCGGCCTGACATCTGACGACACGGCCAAATACTACTGT
>32;152_154;2.3881983224
CAGGTCCGTTTGGTGCAGTCTGGGCCTCAGATAAAAACACCTGGGGCCTCAGTGACAATCTCGTGTGGGACGTCTGGATATGACTTCATGGAGAGTCTCATAAATTGGGTGCGCCAGGACATCGGCAAGGGACCAGAGTGGCTGGGCTGGATGAATCCTCGGGGGGGCGGTGTGAATTATGCTCAAAGATTCCAAGGGAAAGTCACCATGACGCGAGACGTGTCAAGTGGCACAGCCTACCTGACACTTCGCGGCCTGACATCTGACGACACGGCCAAGTACTACTGT
>31;152_154,45_154;2.3405798191
CAGGTCCGTTTGGTGCAGTCTGGGCCTCAGATAAAAACACCTGGGGCCTCAGTGACAATCTCGTGTGGGACGTCTGGATATGACTTCATGGAGAGTCTCATAAATTGGGTGCGCCAGGAAATCGGCAAGGGACCAGAGTGGCTGGGCTGGATGAATCCTCGGGGGGGCGGTGTGAATTATGCTCAAAGATTTCAAGGGAAAGTCACCATGACGCGAGACGTGTCAAGCGGCACAGCCTACCTGACACTTCGCGGCCTGACATCTGACGACACGGCCAAATACTACTGT
>33;678_171;2.3852163228
CAGGTCCGTTTGGTGCAGTCTGGGACTCAGATAAAAACACCTGGGGCCTCAGTGACACTGTCGTGTAGGACGTCTGGATATGACTTCATGGAGAGTCTCATAAATTGGGTGCGCCAGGAAATCGGCAAGAGACCGGAGTGGCTGGGCTGGATGAATCCGTCGGGGGGCGGTGTGAATTATGCTCGAAGATTTCAAGGGAAAGTCACCATGACGCGAGACGTGTCCAGCGACACAGCCTACCTGACACTTCGCGGCCTGACATCTGACGACACGGCCAAATACTACTGT
>35;296_171;2.4470702603
CAGGTCCGTTTGGTGCAGTCTGGGACTCAGATAAAAACACCTGGGGCCTCAGTGACCCTGTCGTGTGGGACGTCTGGATATGACTTCATGGAGAGTCTCATAAATTGGGTGCGCCAGGAAATCGGCAAGAGATCGGAGTGGCTGGGCTGGATGAATCCGTCGGGGGGCGGTGTAAATTATTCTCGAAGATTTCAAGGGAAAGTCACCATGACGCGAGACGTGTCAAGCGACACAGCCTTCCTGACACTTCGCGACCTGACACCTGACGACACGGCCAAATACTACTGT
>36;712_177;2.4822664018
CAGGTCCGTTTGGTGCAGTCTGGGCCTCAGATAAAAACACCTGGGGCCTCAGTGACAATCTCGTGTGGGACGTCTGGATATGACTTCATGGAAAGTCTCATAAACTGGGTGCGCCAGGACATCGGCAAGAGACCGGAGTGGCTGGGCTGGATGAATCCTCGGGGGGGCGGTGTAAATTATTCTCGAAGATTTCAAGGGAAAGTCACCATGACGCGAGACGTGTCAAGCGACACAGCCTTCTTGACACTTCGCGGCCTGACACCTGACGACACGGCCAAATACTACTGT
>37;1028_177;2.4218906756
CAGGTCCGTTTGGTGCAGTCTGGGACTCAGATAAAAACACCTGGGGCCTCAGTGACCCTGTCGTGTAGGACGTCTGGATATGATTTCATGGAGAGTCTCATAAATTGGGTGCGCCAGGAAATCGGCAAGAGACCGGAGTGGCTGGGCTGGATGAATCCTCGGGGGGGCGGTGTAAATTATTCTCGAAGATTTCAAGGGAAAGTCACCATGACGCGAGACGTGTCAAGCGACACAGCCTTCTTGACACTTCGCGGCCTGACACCTGACGACACGGCCAAATACTACTGT
>37;25_177;2.5789459566
CAGGTCCGTTTGGTGCAGTCTGGGCCTCAGATAAAAACACCTGGGGCCTCAGTGACCCTGTCGTGTAGGACGTCTGGATATGATTTCATGGAGAGTCTCATAAATTGGGTGCGCCAGGAAATCGGCAAGAGACCGGAGTGGCTGGGCTGGATGAATCCTCGGGGGGGCGGTGTAAATATTATTCTCGAGATTTCAGGGAAAGTCACCATGACGCGAGACGTGTCAAGCGACACAGCCTTCTTGACACTTCGCGGCCTGACACCTGACGACACGGCCAAATACTACTGT
>36;1028_177,25_177;2.4218906656
CAGGTCCGTTTGGTGCAGTCTGGGACTCAGATAAAAACACCTGGGGCCTCAGTGACCCTGTCGTGTAGGACGTCTGGATATGATTTCATGGAGAGTCTCATAAATTGGGTGCGCCAGGAAATCGGCAAGAGACCGGAGTGGCTGGGCTGGATGAATCCTCGGGGGGGCGGTGTAAATTATTCTCGAAGATTTCAAGGGAAAGTCACCATGACGCGAGACGTGTCAAGCGACACAGCCTTCTTGACACTTCGCGGCCTGACACCTGACGACACGGCCAAATACTACTGT
>35;1028_177,25_177,712_177;2.3982050442
CAGGTCCGTTTGGTGCAGTCTGGGACTCAGATAAAAACACCTGGGGCCTCAGTGACCCTGTCGTGTGGGACGTCTGGATATGACTTCATGGAGAGTCTCATAAATTGGGTGCGCCAGGAAATCGGCAAGAGACCGGAGTGGCTGGGCTGGATGAATCCTCGGGGGGGCGGTGTAAATTATTCTCGAAGATTTCAAGGGAAAGTCACCATGACGCGAGACGTGTCAAGCGACACAGCCTTCTTGACACTTCGCGGCCTGACACCTGACGACACGGCCAAATACTACTGT
>34;1028_177,25_177,296_171,712_177;2.38792516
CAGGTCCGTTTGGTGCAGTCTGGGACTCAGATAAAAACACCTGGGGCCTCAGTGACCCTGTCGTGTGGGACGTCTGGATATGACTTCATGGAGAGTCTCATAAATTGGGTGCGCCAGGAAATCGGCAAGAGACCGGAGTGGCTGGGCTGGATGAATCCTCGGGGGGGCGGTGTAAATTATTCTCGAAGATTTCAAGGGAAAGTCACCATGACGCGAGACGTGTCAAGCGACACAGCCTTCCTGACACTTCGCGGCCTGACACCTGACGACACGGCCAAATACTACTGT
>35;600_177;2.4348497425
CAGGTCCGTTTGGTGCAGTCTGGGACTCAGATAAAAACACCTGGGGCCTCAGTGACCCTGTCGTGTGGGACGTCTGGATATGACTTCATGGAGAATCTCATAAATTGGGTGCGCCAGGAAATCGGCAAGAGACCGGAGTGGATGGGCTGGATGAATCCTCAGGGGGGCGGTGTGAATTATAGTCGAAGATTTCAAGGGAAAATCACCATGACGCGAGACGTGTCAAGCGACACAGCCTACCTGACACTTCGCGGCCTGACATCTGACGACACGGCCAAATACTATTGT
>36;398_177;2.4944244529
CAGGTCCGTTTGGTGCAGTCTGGGACTCAGATAAAAACACCTGGGGCCTCAGTGACCCTGTCGTGTGGGACGTCTGGATATGACTTCATGGAGAATCTCATAAATTGGGTGCGCCAGGAAATCGGCAAGAGACCGGAGTGGATGGGTTGGATGAATCCTCAGGGGGGCGGTGTGAATTATAGTCGAAGATTTCAAGGGAAAGTCACCATGACGCGAGATGTGTCAAGCGGCACAGCCTTCCTGACACTTCGCGGCCTGACACGTGACGACACGGCCAAGTATTACTGT
>36;566_171;2.4547757553
CAGGTCCGTTTGGTGCAGTCTGGGACTCAGATAAAAACACCTGGGGCCTCAGTGACCCTGTCGTGTGGGACGTCTGGATATGACTTCATGGAGAATCTCATAAATTGGGTGCGCCAGGAAATCGGCAAGAGACCGGAGTGGATGGGCTGGATGAATCCTCAGGGGGGCGGTGTAAATTATAGTCGAAGATTTCAAGGGAAAGTCACCATGACGCGAGACGTGTCAAGCGGCACAGCCTTCCTGACACTTCGCGGCCTGACACCTGACGACACGGCCAAATATTACTGT
>35;398_177,566_171;2.4452036065
CAGGTCCGTTTGGTGCAGTCTGGGACTCAGATAAAAACACCTGGGGCCTCAGTGACCCTGTCGTGTGGGACGTCTGGATATGACTTCATGGAGAATCTCATAAATTGGGTGCGCCAGGAAATCGGCAAGAGACCGGAGTGGATGGGCTGGATGAATCCTCAGGGGGGCGGTGTGAATTATAGTCGAAGATTTCAAGGGAAAGTCACCATGACGCGAGACGTGTCAAGCGGCACAGCCTTCCTGACACTTCGCGGCCTGACACCTGACGACACGGCCAAATATTACTGT
>34;398_177,566_171,600_177;2.4038545114
CAGGTCCGTTTGGTGCAGTCTGGGACTCAGATAAAAACACCTGGGGCCTCAGTGACCCTGTCGTGTGGGACGTCTGGATATGACTTCATGGAGAATCTCATAAATTGGGTGCGCCAGGAAATCGGCAAGAGACCGGAGTGGATGGGCTGGATGAATCCTCAGGGGGGCGGTGTGAATTATAGTCGAAGATTTCAAGGGAAAGTCACCATGACGCGAGACGTGTCAAGCGACACAGCCTACCTGACACTTCGCGGCCTGACATCTGACGACACGGCCAAATACTACTGT
>33;1028_177,25_177,296_171,398_177,566_171,600_177,712_177;2.3470054999
CAGGTCCGTTTGGTGCAGTCTGGGACTCAGATAAAAACACCTGGGGCCTCAGTGACCCTGTCGTGTGGGACGTCTGGATATGACTTCATGGAGAGTCTCATAAATTGGGTGCGCCAGGAAATCGGCAAGAGACCGGAGTGGCTGGGCTGGATGAATCCTCGGGGGGGCGGTGTGAATTATGCTCGAAGATTTCAAGGGAAAGTCACCATGACGCGAGACGTGTCAAGCGACACAGCCTACCTGACACTTCGCGGCCTGACATCTGACGACACGGCCAAATACTACTGT
>32;1028_177,25_177,296_171,398_177,566_171,600_177,678_171,712_177;2.3259805926
CAGGTCCGTTTGGTGCAGTCTGGGACTCAGATAAAAACACCTGGGGCCTCAGTGACACTGTCGTGTGGGACGTCTGGATATGACTTCATGGAGAGTCTCATAAATTGGGTGCGCCAGGAAATCGGCAAGAGACCGGAGTGGCTGGGCTGGATGAATCCTCGGGGGGGCGGTGTGAATTATGCTCGAAGATTTCAAGGGAAAGTCACCATGACGCGAGACGTGTCAAGCGACACAGCCTACCTGACACTTCGCGGCCTGACATCTGACGACACGGCCAAATACTACTGT
>34;957_171;2.407714303
CAGGTCCGTTTGGTGCAGTCTGGGACTCAGATAAAAACACCTGGGGCCTCAGTGACACTGTTGTGTGGGACGTCTGGATATGACTTCATGGAGAGTCGCATAAATTGGGTGCGCCAGAAAATCGGCAAGAGCCCGGAGTGGCTGGGCTGGATGAATCCTCGGGGGGGCGCTGTGAGTTATGCTCAAAGATTTCAAGGGAAAGTCACCATGACGCGAGACGTGTCAAGCGGCACAGCCTACCTGACACTTCGCGGCCTGACATCTGACGACACGGCCAAATACTATTGT
>34;414_161;2.396250879
CAGGTCCGTTTGGTGCAGTCTGGGCCTCAGATAAAAACACCTGGGGCCTCAGTGACAATCTCGTGTGGGACGTCTGGATATGACTTCATGGAAAGTCTCATAAACTGGGTGCGCCAGGAAATCGGCAAGAGACCGGAGTGGCTGGGCTGGATGAATCCTCGGGGGGGCGGTGTGAGTTATGCTCAAAGATTTCAAGGGAAAGTCACCATGACGCGAGACGTGTCAAGCGGCACAGCCTACCTGACACTTCGCGGCCTGACATCTGACGACACGGCCAAATACTACTGT
>33;414_161,957_171;2.3381628849
CAGGTCCGTTTGGTGCAGTCTGGGACTCAGATAAAAACACCTGGGGCCTCAGTGACACTGTCGTGTGGGACGTCTGGATATGACTTCATGGAGAGTCTCATAAATTGGGTGCGCCAGGAAATCGGCAAGAGACCGGAGTGGCTGGGCTGGATGAATCCTCGGGGGGGCGGTGTGAGTTATGCTCAAAGATTTCAAGGGAAAGTCACCATGACGCGAGACGTGTCAAGCGGCACAGCCTACCTGACACTTCGCGGCCTGACATCTGACGACACGGCCAAATACTACTGT
>33;437_154;2.3499361402
CAGGTCCGTTTGGTGCAGTCTGGGACTCAGATAAAAACACCTGGGGCCTCAGTGACACTGTCGTGTGGGACGTCTGGATATGACTTCATGGAGAGTCTCATAAATTGGGTGCGCCAGGAAATCGGCAAGAGACCGGAGTGGCTGGGCTGGATGAATCCTCGGGGGGGCGGTGTGAATTATGCTCAAAGATTTCAAGGGAAAGTCACCATGACGCGAGACGTGTCAAGCGGCACAGCCTACCTGACACTTCGCGGCCTGACATCTGACGACACGGCCAAGTATTACTGT
>32;414_161,437_154,957_171;2.3271460094
CAGGTCCGTTTGGTGCAGTCTGGGACTCAGATAAAAACACCTGGGGCCTCAGTGACACTGTCGTGTGGGACGTCTGGATATGACTTCATGGAGAGTCTCATAAATTGGGTGCGCCAGGAAATCGGCAAGAGACCGGAGTGGCTGGGCTGGATGAATCCTCGGGGGGGCGGTGTGAATTATGCTCAAAGATTTCAAGGGAAAGTCACCATGACGCGAGACGTGTCAAGCGGCACAGCCTACCTGACACTTCGCGGCCTGACATCTGACGACACGGCCAAATACTACTGT
>31;1028_177,25_177,296_171,398_177,414_161,437_154,566_171,600_177,678_171,712_177,957_171;2.3156967738
CAGGTCCGTTTGGTGCAGTCTGGGACTCAGATAAAAACACCTGGGGCCTCAGTGACACTGTCGTGTGGGACGTCTGGATATGACTTCATGGAGAGTCTCATAAATTGGGTGCGCCAGGAAATCGGCAAGAGACCGGAGTGGCTGGGCTGGATGAATCCTCGGGGGGGCGGTGTGAATTATGCTCGAAGATTTCAAGGGAAAGTCACCATGACGCGAGACGTGTCAAGCGGCACAGCCTACCTGACACTTCGCGGCCTGACATCTGACGACACGGCCAAATACTACTGT
>30;1028_177,152_154,25_177,296_171,398_177,414_161,437_154,45_154,566_171,600_177,678_171,712_177,957_171;2.292868986
CAGGTCCGTTTGGTGCAGTCTGGGACTCAGATAAAAACACCTGGGGCCTCAGTGACACTGTCGTGTGGGACGTCTGGATATGACTTCATGGAGAGTCTCATAAATTGGGTGCGCCAGGAAATCGGCAAGGGACCAGAGTGGCTGGGCTGGATGAATCCTCGGGGGGGCGGTGTGAATTATGCTCGAAGATTTCAAGGGAAAGTCACCATGACGCGAGACGTGTCAAGCGGCACAGCCTACCTGACACTTCGCGGCCTGACATCTGACGACACGGCCAAATACTACTGT
>33;133_177;2.3741046485
GAGGTCCGTTTGGTGCAGTCTGGGACTCAGATAAAAACACCTGGGGCCTCAGTGACAGTGTCGTGTGGGACGTCTGGATATGACTTCATGGAGAGTCTCATAAATTGGGTGCGCCAGGAAATCGGCAAGGGACCAGAGTGGCTGGGCTGGATGAATCCTCGGGGGGGCGGTGCGAACTATGCTCGAAGATTTCAAGGGAAAATCACCATGACGCGAGACGTGTCAAGCGACACAGCCTACCTGACACTTCGCGGCCTGACATCTGACGACACGGCCAAATACTATTGT
>33;891_177;2.3741038929
GAGGTCCGTTTGGTGCAGTCTGGGACTCAGATAAAAACACCTGGGGCCTCAGTGACAGTGTCGTGTGGGACGTCTGGATATGACTTCATGGAGAGTCTCATAAATTGGGTGCGCCAGGAAATCGGCAAGGGACCAGAGTGGCTGGGCTGGATGAATCCTCGGGGGGGCGGTGCGAACTATGCTCGAAGATTTCAAGGGAAAATCACCATGACGCGAGACGTGTCAAGCGACACAGCCTACCTGACACTTCGCGGCCTGACATCTGACGACACGGCCAAATACTATTGT
>32;133_177,891_177;2.3741038829
GAGGTCCGTTTGGTGCAGTCTGGGACTCAGATAAAAACACCTGGGGCCTCAGTGACAGTGTCGTGTGGGACGTCTGGATATGACTTCATGGAGAGTCTCATAAATTGGGTGCGCCAGGAAATCGGCAAGGGACCAGAGTGGCTGGGCTGGATGAATCCTCGGGGGGGCGGTGCGAACTATGCTCGAAGATTTCAAGGGAAAATCACCATGACGCGAGACGTGTCAAGCGACACAGCCTACCTGACACTTCGCGGCCTGACATCTGACGACACGGCCAAATACTATTGT
>32;511_177;2.3857816461
GAGGTCCGTTTGGTGCAGTCTGGGACTCAGATAAAAACACCTGGGGCCTCAGTGACAGTGTCGTGTGGGACGTCTGGATATGACTTCATGGAGAGTCTCATAAATTGGGTGCGCCAGGAAATCGGCAAGGGACCAGAGTGGCTGGGCTGGATGAATCCTCGGGGGGGCGGTGCGAACTATGCTCGAAGATTTCAAGGGAAAATCACCATGACGCGAGACGTGTCAAGCGACACAGCCTACCTGACACTTCGCGGCCTGACATCTGACGACACGGCCAAGTATTACTGT
>31;133_177,511_177,891_177;2.3628510667
GAGGTCCGTTTGGTGCAGTCTGGGACTCAGATAAAAACACCTGGGGCCTCAGTGACAGTGTCGTGTGGGACGTCTGGATATGACTTCATGGAGAGTCTCATAAATTGGGTGCGCCAGGAAATCGGCAAGGGACCAGAGTGGCTGGGCTGGATGAATCCTCGGGGGGGCGGTGCGAACTATGCTCGAAGATTTCAAGGGAAAATCACCATGACGCGAGACGTGTCAAGCGACACAGCCTACCTGACACTTCGCGGCCTGACATCTGACGACACGGCCAAATACTACTGT
>33;610_171;2.4338189186
CAGGTCCGTTTGGTGCAGTCTGGGACTCAGATAATAACACCTGGGGCCTCAGTGACACTGTCGTGTGGGACGTCTGGATATGACTTCATGGAGAGTCTCATAAATTGGGCGCGCCAGGAAACCGGCAAGGGACCAGAGTGGCTGGGCTGGATGAATCCGTCGGGGGGCGGTGTGAATTATGCTCGAAGATTTCAAGGAAAAGTCACCATGACGCGAGACGTGTCAAGCGGCACAGCTTATTTGACACTTCGTGGCCTGACATCTGACGACACGGCCAAATACTATTGT
>33;366_171;2.3752408761
CAGGTCCGTTTGGTGCAGTCTGGGACTCAGATAAAACCACCTGGGGCCTCAGTGACACTGTCGTGTGGGACGTCTGGATATGACTTCATGGAGAGTCTCATAAATTGGGTGCGCCAGGAAATCGGCAAGGGACCAGAGTGGCTGGGCTGGATGAATCCGTCGGGGGGCGGTGTCAATTATTCTCGAAGATTTCAAGGGAAAGTCACCATGACGCGAGACGTGTCAAGCGGCACAGCCTACCTGACACTTCGCGGCCTGACCTCTGACGACACGGCCAAATACTACTGT
>32;366_171,610_171;2.3276338592
CAGGTCCGTTTGGTGCAGTCTGGGACTCAGATAAAAACACCTGGGGCCTCAGTGACACTGTCGTGTGGGACGTCTGGATATGACTTCATGGAGAGTCTCATAAATTGGGTGCGCCAGGAAATCGGCAAGGGACCAGAGTGGCTGGGCTGGATGAATCCGTCGGGGGGCGGTGTGAATTATGCTCGAAGATTTCAAGGGAAAGTCACCATGACGCGAGACGTGTCAAGCGGCACAGCCTACCTGACACTTCGCGGCCTGACATCTGACGACACGGCCAAATACTACTGT
>32;227_171;2.4112239725
CAGGTCCGTTTAGTGCAGTCTGGGACTCAGATAAAAACACCTGGGGCCTCAGTGACATTGTCGTGTGGGACGTCTGGATATGACTTCATGGAGAGTCTCATAAATTGGGTGCGCCAGGAAACCGGCAAGGGACCAGAGTGGCTGGGCTGGATGAATCCTCAGGGGGGCGGTGTAAATTATGCTCGAAGATTTCAAGGGAAAGTCACCATGACGCGAGACGTGTCAAGCGGCACAGCCTATTTGACACTTCGCGGCCTCACATCTGACGACACGGCCAAAATCTACTGT
>31;227_171,366_171,610_171;2.292871055
CAGGTCCGTTTGGTGCAGTCTGGGACTCAGATAAAAACACCTGGGGCCTCAGTGACACTGTCGTGTGGGACGTCTGGATATGACTTCATGGAGAGTCTCATAAATTGGGTGCGCCAGGAAATCGGCAAGGGACCAGAGTGGCTGGGCTGGATGAATCCTCGGGGGGGCGGTGTGAATTATGCTCGAAGATTTCAAGGGAAAGTCACCATGACGCGAGACGTGTCAAGCGGCACAGCCTACCTGACACTTCGCGGCCTGACATCTGACGACACGGCCAAATACTACTGT
>30;133_177,227_171,366_171,511_177,610_171,891_177;2.2928696069
CAGGTCCGTTTGGTGCAGTCTGGGACTCAGATAAAAACACCTGGGGCCTCAGTGACACTGTCGTGTGGGACGTCTGGATATGACTTCATGGAGAGTCTCATAAATTGGGTGCGCCAGGAAATCGGCAAGGGACCAGAGTGGCTGGGCTGGATGAATCCTCGGGGGGGCGGTGTGAATTATGCTCGAAGATTTCAAGGGAAAGTCACCATGACGCGAGACGTGTCAAGCGGCACAGCCTACCTGACACTTCGCGGCCTGACATCTGACGACACGGCCAAATACTACTGT
>29;1028_177,133_177,152_154,227_171,25_177,296_171,366_171,398_177,414_161,437_154,45_154,511_177,566_171,600_177,610_171,678_171,712_177,891_177,957_171;2.2928684623
CAGGTCCGTTTGGTGCAGTCTGGGACTCAGATAAAAACACCTGGGGCCTCAGTGACACTGTCGTGTGGGACGTCTGGATATGACTTCATGGAGAGTCTCATAAATTGGGTGCGCCAGGAAATCGGCAAGGGACCAGAGTGGCTGGGCTGGATGAATCCTCGGGGGGGCGGTGTGAATTATGCTCGAAGATTTCAAGGGAAAGTCACCATGACGCGAGACGTGTCAAGCGGCACAGCCTACCTGACACTTCGCGGCCTGACATCTGACGACACGGCCAAATACTACTGT
>29;817_177;2.3692020155
CAGGTCCGTTTGGTGCAGTCTGGGACTCAGATAAAAACACCTGGGGCCTCAGTGACACTGTCGTGTGGGACATCTGGATATGACTTCATGGAGAGTCTCATAAATTGGGTGCGCCAAGAGATCGGCAAGGGACCCGAGTGGCTGGGCTGGATGAATCCTCGGGGGGGCGCTGTGAATTATGCTCGAAGGTTTCAAGGGAAAGTCACCATGACGCGAGACGTGTTAAGCGGCACAGCCTACCTGACACTTCGCGGCCTGACATCTGACGACACGGCCAAATATTACTGT
>28;1028_177,133_177,152_154,227_171,25_177,296_171,366_171,398_177,414_161,437_154,45_154,511_177,566_171,600_177,610_171,678_171,712_177,817_177,891_177,957_171;2.2842862856
CAGGTCCGTTTGGTGCAGTCTGGGACTCAGATAAAAACACCTGGGGCCTCAGTGACACTGTCGTGTGGGACGTCTGGATATGACTTCATGGAGAGTCTCATAAATTGGGTGCGCCAGGAAATCGGCAAGGGACCAGAGTGGCTGGGCTGGATGAATCCTCGGGGGGGCGGTGTGAATTATGCTCGAAGATTTCAAGGGAAAGTCACCATGACGCGAGACGTGTCAAGCGGCACAGCCTACCTGACACTTCGCGGCCTGACATCTGACGACACGGCCAAATATTACTGT
>29;402_161;2.3666086131
CAGGTCCGTTTGGTGCAGTCTGGGCCTCAGATAAAAACACCTGGGGCCTCAGTGACAATCTCGTGTGGGACGTCTGGATATGACTTTATGGAGAGTCTCATAAATTGGGTGCGACAGGACACCGGCAAGGGACTAGAGTGGCTGGGCTGGATGAATCCTCGGGGGGGCGGTGTAAATTATGCCCATAGATTTCAAGGTAAGGTCACCATGACGCGGGACGTTTCAAGCGGCACAGCCTTCCTGACACTTCGCGGCCTGACATCTGACGACACGGCCAAGTATTACTGT
>29;563_161;2.3396558903
CAGGTCCGTCTGGTGCAGTCTGGGACTCAGATAAAAACACCTGGGGCCTCAGTGACACTGTCGTGTGGGACGTCTGGATATGACTTTATGGAGAGTCTCATAAATTGGGTGCGACAGGACACCGGCAAGGGACTAGAGTGGCTGGGCTGGATGAATCCTCGGGGGGGCGGTGTAAATTATGCCCATAGATTTCAAGGTAAGGTCACCATGACGCGGGACGTTTCAAGCGGCACAGCCTTCCTGACACTTCGCGGCCTGACATCTGACGACACGGCCAAGTATTACTGT
>28;402_161,563_161;2.3298149766
CAGGTCCGTTTGGTGCAGTCTGGGACTCAGATAAAAACACCTGGGGCCTCAGTGACACTGTCGTGTGGGACGTCTGGATATGACTTTATGGAGAGTCTCATAAATTGGGTGCGACAGGACACCGGCAAGGGACTAGAGTGGCTGGGCTGGATGAATCCTCGGGGGGGCGGTGTAAATTATGCCCATAGATTTCAAGGTAAGGTCACCATGACGCGGGACGTTTCAAGCGGCACAGCCTTCCTGACACTTCGCGGCCTGACATCTGACGACACGGCCAAGTATTACTGT
>27;1028_177,133_177,152_154,227_171,25_177,296_171,366_171,398_177,402_161,414_161,437_154,45_154,511_177,563_161,566_171,600_177,610_171,678_171,712_177,817_177,891_177,957_171;2.2090247968
CAGGTCCGTTTGGTGCAGTCTGGGACTCAGATAAAAACACCTGGGGCCTCAGTGACACTGTCGTGTGGGACGTCTGGATATGACTTCATGGAGAGTCTCATAAATTGGGTGCGCCAGGACATCGGCAAGGGACCAGAGTGGCTGGGCTGGATGAATCCTCGGGGGGGCGGTGTAAATTATGCTCGCAGATTTCAAGGTAAAGTCACCATGACGCGGGACGTGTCAAGCGGCACAGCCTACCTGACACTTCGCGGCCTGACATCTGACGACACGGCCAAGTATTACTGT
>32;492_154;2.2777745408
CAGGTCCGTTTGGTGCAGTCTGGGACTCAAATAAAGACACCTGGGGCCTCAGTGACACTGTCGTGTGGGACGTCTGGATATGACTTCATGGAGAGTCTCATAAATTGGGTGCGCCAGGACATCGGCAAGGGACCAGAGTGGCTGGGCTGGATGAATCCTCGGGGGGGCAGTGTAAATTATGCTCGTAGATTTCAGGGTAAAGTCACCATGACGCGGGACGTGTCAAGCGGCACAGCCTACCTGACACTTCGCGGTCTGACATCTGACGACACGGCCAAATACTACTGT
>32;625_154;2.2678835574
CAGGTCCGTTTGGTGCAGTCTGGGACTCAAATAAAGACACCTGGGGCCTCAGTGACACTGTCGTGTGGGACGTCTGGATATGACTTCATGGAGAGTCTCATAAATTGGGTGCGCCAGGACATCGGCAAGGGACCAGAGTGGCTGGGCTGGATGAATCCTCGGGGGGGCAGTGTAAATTATGCTCGCAGATTTCAAGGTAAAGTCACCATGGACCGGGACGTGTCAAGCGGCACAGCCTACCTGACACTTCGCGGTCTGACATCTGACGACACGGCCAAGTATTACTGT
>31;492_154,625_154;2.2319637819
CAGGTCCGTTTGGTGCAGTCTGGGACTCAAATAAAGACACCTGGGGCCTCAGTGACACTGTCGTGTGGGACGTCTGGATATGACTTCATGGAGAGTCTCATAAATTGGGTGCGCCAGGACATCGGCAAGGGACCAGAGTGGCTGGGCTGGATGAATCCTCGGGGGGGCAGTGTAAATTATGCTCGCAGATTTCAAGGTAAAGTCACCATGACGCGGGACGTGTCAAGCGGCACAGCCTACCTGACACTTCGCGGTCTGACATCTGACGACACGGCCAAGTATTACTGT
>32;852_154;2.2802925753
CAGGTCCGTTTGGTGCAGTCTGGGACTCAGATAAAAACCCCTGGGGCCTCAGTGACACTGTCGTGTGGGACGTCTGGATATGACTTCATGGAGAGTCTCATAAATTGGGTGCGCCAGGAGATCGGCAAGGGACCAGAGTGGCTGGGCTGGATGAATCCTCAGGGGGGCGGTGTAAATTATGCTCGCAGATTTCAAGGTAAAGTCACCATGGAGCGGGACGTCTCAAGCGGCACAGCCTACCTGACACTTCGCAGTCTGACATCTGACGACACGGCCAAGTATTACTGT
>33;77_154;2.2925814579
CAGGTCCGTTTGGTGCAGTCTGGGACTCAGATAAAAACGCCTGGGGCCTCAGTGACACTGTCGTGTGGGACGTCTGGATATGACTTCATGGAGAGTCTCATAAATTGGGTGCGCCAGGAGATCGGCAAGGGACCAGAGTGGCTGGGCTGGATGAATCCTCGGGGGGGCAGTGTAAATTATGCTCATAGATTTCAAGGTAAAATCACCATGACGCGGGACGTGTCAAGCGGCACAGCCTACCTGACACTTCGCGGCCTGACATCTGACGACACGGCCAGGTATTACTGT
>35;822_171;2.3847980327
GAGGTCCGTTTGGTGCAGTCTGGGACTCAGATAAAAACACCTGGGGCCTCAGTGACACTGTCGTGTGGGACGTCTGGATATGACTTCATGGAGAGTCTCATAAATTGGGTGCGCCAGGACATCGGCAAGGGACCAGAGTGGCTGGGCTGGATGAATCCGTCGGGGGGAGGTGTAAATTATGCTCATAGATTTCAAGGGAAAGTCACCATGACGCGGGACGTGACAACTGCCACAGCCTACCTGACACTTCGCGGCCTGACAGCTGGCGACACGGCCAAGTACTACTGT
>37;184_154;2.2662667271
CAGGTCCGTTTGGTGCAGTCTGGGACTCAGATAAAAACACCTGGGGCCTCAGTGACACTGTCGTGTGGGACGTCTGGATATGACTTCATGGAGAGTCTCATAAATTGGGTGCGCCAGGACATCGGCAAGGGACCAGAGTGGCTGGGCTGGATGAATCCTCGGGGGGGCGGTGTAAATTATGCTCATAGATTTCAAGGTAAAGTCACCATGACGCGGGACGTGTCAAGTGCCACAGCCTACCTGACACTTCGCGGCCTGACATCTGACGACACGGCCAAGTACTACTGT
>37;988_154;2.2662671649
CAGGTCCGTTTGGTGCAGTCTGGGACTCAGATAAAAACACCTGGGGCCTCAGTGACACTGTCGTGTGGGACGTCTGGATATGACTTCATGGAGAGTCTCATAAATTGGGTGCGCCAGGACATCGGCAAGGGACCAGAGTGGCTGGGCTGGATGAATCCTCGGGGGGGCGGTGTAAATTATGCTCATAGATTTCAAGGTAAAGTCACCATGACGCGGGACGTGTCAAGTGCCACAGCCTACCTGACACTTCGCGGCCTGACATCTGACGACACGGCCAAGTACTACTGT
>36;184_154,988_154;2.2662667171
CAGGTCCGTTTGGTGCAGTCTGGGACTCAGATAAAAACACCTGGGGCCTCAGTGACACTGTCGTGTGGGACGTCTGGATATGACTTCATGGAGAGTCTCATAAATTGGGTGCGCCAGGACATCGGCAAGGGACCAGAGTGGCTGGGCTGGATGAATCCTCGGGGGGGCGGTGTAAATTATGCTCATAGATTTCAAGGTAAAGTCACCATGACGCGGGACGTGTCAAGTGCCACAGCCTACCTGACACTTCGCGGCCTGACATCTGACGACACGGCCAAGTACTACTGT
>36;557_154;2.2777401501
CAGGTCCGTTTGGTGCAGTCTGGGACTCAGATAAAAACACCTGGGGCCTCAGTGACACTGTCGTGTGGGACGTCTGGATATGACTTCATGGAGAGTCTCATAAATTGGGTGCGCCAGGACATCGGCAAGGGACCAGAGTGGCTGGGCTGGATGAATCCTCGGGGGGGCGGTGTAAGTTATGCTCATAGATTTCAAGGTAAAGTCACCATGACGCGGGACGTGTCAAGTGCCACAGCCTACCTGACACTTCGCGGCCTGACATCTGACGACACGGCCAAGTACTACTGT
>35;184_154,557_154,988_154;2.2662659509
CAGGTCCGTTTGGTGCAGTCTGGGACTCAGATAAAAACACCTGGGGCCTCAGTGACACTGTCGTGTGGGACGTCTGGATATGACTTCATGGAGAGTCTCATAAATTGGGTGCGCCAGGACATCGGCAAGGGACCAGAGTGGCTGGGCTGGATGAATCCTCGGGGGGGCGGTGTAAATTATGCTCATAGATTTCAAGGTAAAGTCACCATGACGCGGGACGTGTCAAGTGCCACAGCCTACCTGACACTTCGCGGCCTGACATCTGACGACACGGCCAAGTACTACTGT
>34;184_154,557_154,822_171,988_154;2.2662648752
CAGGTCCGTTTGGTGCAGTCTGGGACTCAGATAAAAACACCTGGGGCCTCAGTGACACTGTCGTGTGGGACGTCTGGATATGACTTCATGGAGAGTCTCATAAATTGGGTGCGCCAGGACATCGGCAAGGGACCAGAGTGGCTGGGCTGGATGAATCCTCGGGGGGGCGGTGTAAATTATGCTCATAGATTTCAAGGTAAAGTCACCATGACGCGGGACGTGTCAAGTGCCACAGCCTACCTGACACTTCGCGGCCTGACATCTGACGACACGGCCAAGTACTACTGT
>35;835_161;2.301116209
CAGGTCCGTTTGGTGCAGTCTGGGACTCAGATAAAAACACCTGGGGCCTCAGTGACACTGTCGTGTGGGACGTCTGGATATGACTTCATGGAGAGTCTCATAAATTGGGTGCGCCAGGACATCGGCAAGGGACCAGAGTGGCTGGGCTGGATGAATCCTCGGGGGGGCGGTGTAAGTTATGCTCAAAGATTCCAAGGAAAAGTCACCATGACGCGGGACGTTTCAAGCGGCACAGCCTACCTGACACTTCGCGGCCTGACATCTGACGACACGGCCAAGTACTACTGT
>35;737_161;2.336008756
CAGGTCCGTTTGGTGCAGTCTGGGACTCAGATAAAAACACCTGGGTCCTCAGTGACACTGTCGTGTGGGACGTCTGGATATGAGTTCATGGAAAGTCTCATAAATTGGGTGCGCCAGGACATCGGCAAGGGACCAGAGTGGCTGGGCTGGATGAATCCTCGGGGGGGCGGTGTAAGTTATGCTCAAAGATTCCAAGGAAAAGTCACCATGACGCGGGATGTGTCAAGCGGCACAGCCTACCTGACACTTCGCGGCCTGACATCTGACGACACGGCCAAGTACTACTGT
>34;737_161,835_161;2.2898680241
CAGGTCCGTTTGGTGCAGTCTGGGACTCAGATAAAAACACCTGGGGCCTCAGTGACACTGTCGTGTGGGACGTCTGGATATGACTTCATGGAGAGTCTCATAAATTGGGTGCGCCAGGACATCGGCAAGGGACCAGAGTGGCTGGGCTGGATGAATCCTCGGGGGGGCGGTGTAAGTTATGCTCAAAGATTCCAAGGAAAAGTCACCATGACGCGGGACGTGTCAAGCGGCACAGCCTACCTGACACTTCGCGGCCTGACATCTGACGACACGGCCAAGTACTACTGT
>33;184_154,557_154,737_161,822_171,835_161,988_154;2.2430196757
CAGGTCCGTTTGGTGCAGTCTGGGACTCAGATAAAAACACCTGGGGCCTCAGTGACACTGTCGTGTGGGACGTCTGGATATGACTTCATGGAGAGTCTCATAAATTGGGTGCGCCAGGACATCGGCAAGGGACCAGAGTGGCTGGGCTGGATGAATCCTCGGGGGGGCGGTGTAAATTATGCTCATAGATTTCAAGGTAAAGTCACCATGACGCGGGACGTGTCAAGCGGCACAGCCTACCTGACACTTCGCGGCCTGACATCTGACGACACGGCCAAGTACTACTGT
>32;184_154,557_154,737_161,77_154,822_171,835_161,988_154;2.2331227354
CAGGTCCGTTTGGTGCAGTCTGGGACTCAGATAAAAACACCTGGGGCCTCAGTGACACTGTCGTGTGGGACGTCTGGATATGACTTCATGGAGAGTCTCATAAATTGGGTGCGCCAGGACATCGGCAAGGGACCAGAGTGGCTGGGCTGGATGAATCCTCGGGGGGGCGGTGTAAATTATGCTCATAGATTTCAAGGTAAAGTCACCATGACGCGGGACGTGTCAAGCGGCACAGCCTACCTGACACTTCGCGGCCTGACATCTGACGACACGGCCAAGTATTACTGT
>31;184_154,557_154,737_161,77_154,822_171,835_161,852_154,988_154;2.1975407447
CAGGTCCGTTTGGTGCAGTCTGGGACTCAGATAAAAACACCTGGGGCCTCAGTGACACTGTCGTGTGGGACGTCTGGATATGACTTCATGGAGAGTCTCATAAATTGGGTGCGCCAGGACATCGGCAAGGGACCAGAGTGGCTGGGCTGGATGAATCCTCGGGGGGGCGGTGTAAATTATGCTCGCAGATTTCAAGGTAAAGTCACCATGACGCGGGACGTGTCAAGCGGCACAGCCTACCTGACACTTCGCGGTCTGACATCTGACGACACGGCCAAGTATTACTGT
>30;184_154,492_154,557_154,625_154,737_161,77_154,822_171,835_161,852_154,988_154;2.1975396503
CAGGTCCGTTTGGTGCAGTCTGGGACTCAGATAAAAACACCTGGGGCCTCAGTGACACTGTCGTGTGGGACGTCTGGATATGACTTCATGGAGAGTCTCATAAATTGGGTGCGCCAGGACATCGGCAAGGGACCAGAGTGGCTGGGCTGGATGAATCCTCGGGGGGGCGGTGTAAATTATGCTCGCAGATTTCAAGGTAAAGTCACCATGACGCGGGACGTGTCAAGCGGCACAGCCTACCTGACACTTCGCGGTCTGACATCTGACGACACGGCCAAGTATTACTGT
>30;748_154;2.3252337399
CAGGTCCGTCTGGTGCAGTCTGGGACTCAGATAAAAACACCTGGGGCCTCAGTGACACTGTCGTGTGGGACGTCTGGATATGACTTCATGGAGAGTCTCATAAATTGGGTGCGCCAGGACAGCGGCAAGGGACCAGAGTGGCTGGGCTGGATGAATCCTCGGGGGGGCGGTGTAAATTATGCTCATAGATTTCAAGGTAAAGGCAGCATGACGCGGGACGTGTCGAGCGGCACAGCCTACCTGACACTTCGTAGTCTGACACCTGACGACACGGCCAAGTATTATTGT
>29;184_154,492_154,557_154,625_154,737_161,748_154,77_154,822_171,835_161,852_154,988_154;2.1975391751
CAGGTCCGTTTGGTGCAGTCTGGGACTCAGATAAAAACACCTGGGGCCTCAGTGACACTGTCGTGTGGGACGTCTGGATATGACTTCATGGAGAGTCTCATAAATTGGGTGCGCCAGGACATCGGCAAGGGACCAGAGTGGCTGGGCTGGATGAATCCTCGGGGGGGCGGTGTAAATTATGCTCGCAGATTTCAAGGTAAAGTCACCATGACGCGGGACGTGTCAAGCGGCACAGCCTACCTGACACTTCGCGGTCTGACATCTGACGACACGGCCAAGTATTACTGT
>30;882_154;2.355519052
CAGGTCCGTTTGGTGCAGTCTGGGACTCAGATAAAAACACCTGGGGCCTCAGTGACACTGTCGTGTGGGACGTCTGGATATGACTTCATGGAGAGTCTCATAAATTGGGTGCGCCAGGAAATCGGCAAGAGACCGGAGTGGCTGGGCTGGATGAATCCTCGGGGGGGGCGTGTGAATTATGCTCGCAGATTTCAAGGCAAAGTCACCATGGACCGGGACGTCTCAAGCGGCACAGCCTACATGACACTTCGCGGGCTGACATCTGACGACACGGCCAAGTATTACTGT
>31;752_154;2.2869657115
CAGGTCCGTTTGGTGCAGTCTGGGACTCAGATAAAAACACCTGGGGCCTCAGTGACACTGTCGTGTGGGACGTCTGGATATGACTTCATGGAGAGTCTCATAAATTGGGTGCGCCAGGACATCGGCAAGGGACCAGAGTGGCTGGGCTGGATGAATCCTCGGGGAGGCGGTGTGAATTATGCTCGCAGATTTCAAGGTAAAGTCACCATGGACCGGGACGTCTCAAGCGGCACAGCCTACATGACACTTCGCGGTCTGACATCTGACGACACGGCCAAGTATTACTGT
>31;698_154;2.3049550451
CAGGTCCGTTTGGTGCAGTCTGGGACTCAGATAAAAACACCTGGGGCCTCAGTGACACTGTCGTGTGGGACGTCTGGATATGAGTTCATGGAGAGTCTCATAAATTGGGTGCGCCAGGACATCGGCAAGGGACCAGAGTGGATGGGCTGGATGAATCCTCGGGGAGGCGGTGTGAATTATGCTCGCAGATTTCAAGGTAAAGTCACCATGGACCGGGACGTCTCAAGCGGCACAGCCTACATGACACTTCGCGGTCTGACATCTGACGACACGGCCAAGTATTACTGT
>30;698_154,752_154;2.2869649324
CAGGTCCGTTTGGTGCAGTCTGGGACTCAGATAAAAACACCTGGGGCCTCAGTGACACTGTCGTGTGGGACGTCTGGATATGACTTCATGGAGAGTCTCATAAATTGGGTGCGCCAGGACATCGGCAAGGGACCAGAGTGGCTGGGCTGGATGAATCCTCGGGGAGGCGGTGTGAATTATGCTCGCAGATTTCAAGGTAAAGTCACCATGGACCGGGACGTCTCAAGCGGCACAGCCTACATGACACTTCGCGGTCTGACATCTGACGACACGGCCAAGTATTACTGT
>29;698_154,752_154,882_154;2.2698559516
CAGGTCCGTTTGGTGCAGTCTGGGACTCAGATAAAAACACCTGGGGCCTCAGTGACACTGTCGTGTGGGACGTCTGGATATGACTTCATGGAGAGTCTCATAAATTGGGTGCGCCAGGACATCGGCAAGGGACCAGAGTGGCTGGGCTGGATGAATCCTCGGGGGGGCGGTGTGAATTATGCTCGCAGATTTCAAGGTAAAGTCACCATGGACCGGGACGTCTCAAGCGGCACAGCCTACATGACACTTCGCGGTCTGACATCTGACGACACGGCCAAGTATTACTGT
>28;184_154,492_154,557_154,625_154,698_154,737_161,748_154,752_154,77_154,822_171,835_161,852_154,882_154,988_154;2.197538659
CAGGTCCGTTTGGTGCAGTCTGGGACTCAGATAAAAACACCTGGGGCCTCAGTGACACTGTCGTGTGGGACGTCTGGATATGACTTCATGGAGAGTCTCATAAATTGGGTGCGCCAGGACATCGGCAAGGGACCAGAGTGGCTGGGCTGGATGAATCCTCGGGGGGGCGGTGTAAATTATGCTCGCAGATTTCAAGGTAAAGTCACCATGACGCGGGACGTGTCAAGCGGCACAGCCTACCTGACACTTCGCGGTCTGACATCTGACGACACGGCCAAGTATTACTGT
>30;831_154;2.4498026251
CAGGTCCGCTTGGTGCAGTCTGGGACTCAGATAAAAGCACCTGGGGCCTCAGTGACATTGTCGTGTGGGACATCTGGATATGATTTCATGGAGAATCTCATAAATTGGGTGCGCCAGGACATCGGCAAGGGACCAGAGTGGCTGGGCTGGATGAATCCTCGGGGGGGCGGTGTTAATTATGCACACAGATTTCAAGGTAAAGTCATCATGACGCGGGACGTGTCAAGCGGCACAGCCTACCTGACGCTTCACAGTCTGACATCTGGCGACACGGCCAAGTATTACTGT
>30;918_161;2.3682502884
CAGGTCCGCTTGGTGCAGTCTGGGGCTCAGATAAAACCACCTGGGGCCTCAGTGACATTGTCGTGTGGGACATCTGGATATGATTTCATGGAGAATCTCATAAATTGGGTGCGCCAGGACATCGGCAAGGGACCAGAGTGGCTGGGCTGGATGAATCCTCGGGGGGGCGGTGTTAATTATGCACACAGATTTCAAGGAAAAGTCACCATGACGCGTGACGTGTCAAGCGGCACGGCCTACCTGGCACTTCGCGGTCTGACATCTGACGACACGGCCAAGTATTACTGT
>29;831_154,918_161;2.3418893569
CAGGTCCGCTTGGTGCAGTCTGGGACTCAGATAAAAGCACCTGGGGCCTCAGTGACATTGTCGTGTGGGACATCTGGATATGATTTCATGGAGAATCTCATAAATTGGGTGCGCCAGGACATCGGCAAGGGACCAGAGTGGCTGGGCTGGATGAATCCTCGGGGGGGCGGTGTTAATTATGCACACAGATTTCAAGGAAAAGTCACCATGACGCGTGACGTGTCAAGCGGCACGGCCTACCTGGCACTTCGCGGTCTGACATCTGACGACACGGCCAAGTATTACTGT
>29;973_161;2.3155100735
CAGGTCCGTTTGGTGCAGTCTGGGACTCAGATAAAAATACCTGGGGCCTCAGTGACACTGTCGTGTGGGACGTCTGGATATGACTTCATGGAGAGTCTCATAAATTGGGTGCGCCAGGACATCGGCAAGGGACCAGAGTGGCTGGGCTGGATAAATCCTCGGGGGGGGCGTGTTAATTATGCTCACAGATTTCAAGGAAAAGTCACCATGACGCGTGACGTGTCAAGCGGCACGGCCTACCTGGCACTTCGCGGTCTGACATCTGACGACACGGCCAAGTATTACTGT
>28;831_154,918_161,973_161;2.261084445
CAGGTCCGTTTGGTGCAGTCTGGGACTCAGATAAAAACACCTGGGGCCTCAGTGACACTGTCGTGTGGGACGTCTGGATATGACTTCATGGAGAGTCTCATAAATTGGGTGCGCCAGGACATCGGCAAGGGACCAGAGTGGCTGGGCTGGATGAATCCTCGGGGGGGCGGTGTTAATTATGCTCACAGATTTCAAGGAAAAGTCACCATGACGCGTGACGTGTCAAGCGGCACGGCCTACCTGGCACTTCGCGGTCTGACATCTGACGACACGGCCAAGTATTACTGT
>27;184_154,492_154,557_154,625_154,698_154,737_161,748_154,752_154,77_154,822_171,831_154,835_161,852_154,882_154,918_161,973_161,988_154;2.1975378409
CAGGTCCGTTTGGTGCAGTCTGGGACTCAGATAAAAACACCTGGGGCCTCAGTGACACTGTCGTGTGGGACGTCTGGATATGACTTCATGGAGAGTCTCATAAATTGGGTGCGCCAGGACATCGGCAAGGGACCAGAGTGGCTGGGCTGGATGAATCCTCGGGGGGGCGGTGTAAATTATGCTCGCAGATTTCAAGGTAAAGTCACCATGACGCGGGACGTGTCAAGCGGCACAGCCTACCTGACACTTCGCGGTCTGACATCTGACGACACGGCCAAGTATTACTGT
>26;1028_177,133_177,152_154,184_154,227_171,25_177,296_171,366_171,398_177,402_161,414_161,437_154,45_154,492_154,511_177,557_154,563_161,566_171,600_177,610_171,625_154,678_171,698_154,712_177,737_161,748_154,752_154,77_154,817_177,822_171,831_154,835_161,852_154,882_154,891_177,918_161,957_171,973_161,988_154;2.1975373843
CAGGTCCGTTTGGTGCAGTCTGGGACTCAGATAAAAACACCTGGGGCCTCAGTGACACTGTCGTGTGGGACGTCTGGATATGACTTCATGGAGAGTCTCATAAATTGGGTGCGCCAGGACATCGGCAAGGGACCAGAGTGGCTGGGCTGGATGAATCCTCGGGGGGGCGGTGTAAATTATGCTCGCAGATTTCAAGGTAAAGTCACCATGACGCGGGACGTGTCAAGCGGCACAGCCTACCTGACACTTCGCGGTCTGACATCTGACGACACGGCCAAGTATTACTGT
>32;898_154;2.348809086
CAGGTCCGTTTGGTGCAGTCTGGGCCTCAGATAAAAACACCTGGGGCCTCAGTGACAATCTCGTGTGGGACGTCTGGATATGAGTTCATGGAAAGTCTCATAAACTGGGTGCGCCAGGACATCGGGAAGGGACCAGAGTGGATGGGCTGGATGAATCCTCGGGGAGGCGGTGTGAATTATGCTCGCAGATTTCAAGGTAAAGTCACCATGGACCGGGACGTCTCAAGCGGCACAGCCTACATGACACTTCGCGGTCTGACATCTGACGACACGGCCAAGTATTACTGT
>32;775_154;2.3845466942
CAGGTCCGTTTGGTGCAGTCTGGGCCTCAGATAAAAACACTTGGGGCCTCAGTGACAATCTCGTGTGGGACGTCTGGATATGACTTCATGGAAAATCTCATAAACTGGGTGCGCCAGGACATCGGCAAGGGACCAGAGTGGATGGGCTGGATAAATCCTCGAGGGGGCGGTGTGAATTATGCTCGCAGATTTCAAGGTAAAGTCACCATGGACCGGGACGTCTCAAGCGGCACAGCCTACATGACACTTCGCGGTCTGACATCTGACGACACGGCCAAGTATTACTGT
>31;775_154,898_154;2.3244234948
CAGGTCCGTTTGGTGCAGTCTGGGCCTCAGATAAAAACACCTGGGGCCTCAGTGACAATCTCGTGTGGGACGTCTGGATATGACTTCATGGAAAGTCTCATAAACTGGGTGCGCCAGGACATCGGCAAGGGACCAGAGTGGATGGGCTGGATGAATCCTCGGGGAGGCGGTGTGAATTATGCTCGCAGATTTCAAGGTAAAGTCACCATGGACCGGGACGTCTCAAGCGGCACAGCCTACATGACACTTCGCGGTCTGACATCTGACGACACGGCCAAGTATTACTGT
>31;597_171;2.3395227712
CAGGTCCGTTTGGTGCAGTCTGGGCCTCAGATAAAAACACCTGGGGCCTCAGTGACAATCTCGTGTGGGACGTCTGGATATGACTTCATGGAAAGTCTCATAAACTGGGTGCGCCAAGACCCCGGCAAGGGACCAGAGTGGATGGGCTGGATGAATCCTCGGGGAGGCGGTGTCAATTATGCTCGCAGATTTCAAGGTAAAATCACCATGGACCGGGACGTCTCAAGCGGCACAGCCTACATGACACTTCGCGGTCTGACATCTGACGACACGGCCAGGTATTACTGT
>30;597_171,775_154,898_154;2.2915517403
CAGGTCCGTTTGGTGCAGTCTGGGCCTCAGATAAAAACACCTGGGGCCTCAGTGACAATCTCGTGTGGGACGTCTGGATATGACTTCATGGAAAGTCTCATAAACTGGGTGCGCCAGGACCCCGGCAAGGGACCAGAGTGGATGGGCTGGATGAATCCTCGGGGAGGCGGTGTAAATTATGCTCGCAGATTTCAAGGTAAAGTCACCATGGACCGGGACGTCTCAAGCGGCACAGCCTACATGACACTTCGCGGTCTGACATCTGACGACACGGCCAAGTATTACTGT
>30;295_161;2.3119212076
CAGGTCCGTTTGGTGCAGTCTGGGCCTCAGATAAAAACACCTGGGGCCTCAGTGACAATTTCGTGTGGGACGTCTGGATATGACTTTATGGAAAGTCTCATAAACTGGGTGCGCCAGGACCCCGGCAAGGGACCAGAGTGGATGGGCTGGATGAATCCTCGGGGAGGCGGTGTAAATTATGCTCGCAGATTTCAAGGTAAAGTCACCATGGACCGGGACGTCTCAAGCGGCACAGCCTACCTGGCACTTCGCGGTCTGACATCTGACGACACGGCCAAGTATTACTGT
>29;295_161,597_171,775_154,898_154;2.2765202167
CAGGTCCGTTTGGTGCAGTCTGGGCCTCAGATAAAAACACCTGGGGCCTCAGTGACAATCTCGTGTGGGACGTCTGGATATGACTTCATGGAAAGTCTCATAAACTGGGTGCGCCAGGACCCCGGCAAGGGACCAGAGTGGATGGGCTGGATGAATCCTCGGGGAGGCGGTGTAAATTATGCTCGCAGATTTCAAGGTAAAGTCACCATGGACCGGGACGTCTCAAGCGGCACAGCCTACCTGACACTTCGCGGTCTGACATCTGACGACACGGCCAAGTATTACTGT
>32;734_154;2.3076273593
CAGGTCCGTTTGATGCAGTCTGGGACTCAGATAAAAAGTCCTGGGGCCTCAGTGAGAATCTCGTGTGGGACGTCTGGATATGACTTTATGGAAAGTCTCATAAACTGGGTGCGCCAGGACCCCGGCAAGGGACCAGAGTGGATGGGCTGGATGAATCCTCGGGGAGGCGGTGTGAATTATGCTCGCAGATTTCAAGGTAAAGTCACCATGGACCGGGACGTCTCAAGCGGCACAGCCTACATGACACTTCGCGGTCTGACATCTGACGACACGGCCAAGTATTACTGT
>35;758_161;2.4306069802
CAGGTCCGTTTGATGCAGTCTGGGACTCAGATAAAAAGTCCTGGGGCCTCAGTGAGAATCTCATGTGGGACGTCTGGATATGACTTTATGGGCAGTCTCATTAATTGGGTGCGCCAAGACCCCGGCAAGGGACCAGAGTGGATGGGCTGGATGAATCCTCGGGGAGGCGCTGTGAATTATGCTCGCAGATTTCAAGGTAAAGTCACCATGGACCGGGACGTCTCAAGCGGCACAGCCTACATGACACTTCGCGATCTGACATCTGACGACACGGCCAAGTATTATTGT
>35;834_161;2.4306074653
CAGGTCCGTTTGATGCAGTCTGGGACTCAGATAAAAAGTCCTGGGGCCTCAGTGAGAATCTCATGTGGGACGTCTGGATATGACTTTATGGGCAGTCTCATTAATTGGGTGCGCCAAGACCCCGGCAAGGGACCAGAGTGGATGGGCTGGATGAATCCTCGGGGAGGCGCTGTGAATTATGCTCGCAGATTTCAAGGTAAAGTCACCATGGACCGGGACGTCTCAAGCGGCACAGCCTACATGACACTTCGCGATCTGACATCTGACGACACGGCCAAGTATTATTGT
>34;758_161,834_161;2.4306069702
CAGGTCCGTTTGATGCAGTCTGGGACTCAGATAAAAAGTCCTGGGGCCTCAGTGAGAATCTCATGTGGGACGTCTGGATATGACTTTATGGGCAGTCTCATTAATTGGGTGCGCCAAGACCCCGGCAAGGGACCAGAGTGGATGGGCTGGATGAATCCTCGGGGAGGCGCTGTGAATTATGCTCGCAGATTTCAAGGTAAAGTCACCATGGACCGGGACGTCTCAAGCGGCACAGCCTACATGACACTTCGCGATCTGACATCTGACGACACGGCCAAGTATTATTGT
>34;278_161;2.3935412669
CAGGTCCGTTTGATGCAGTCTGGGACTCAGATAAAAAGTCCTGGGGCCTCAGTGAGAATCTCATGTGGGACGTCTGGATATGACTTTATGGGGAGTCTCATTAATTGGGTGCGCCAAGACCCCGGCAAGGGACCAGAGTGGATGGGCTGGATGAATCCTCGGGGAGGCGGTGTGAATTATGCTCGCAGATTTCAAGGTAAAGTCACCATGGACCGGGACGTCTCAAGCGGCACAGCCTACATGACACTTCGCGGTCTGACATCTGACGACACGGCCAAGTATTATTGT
>33;278_161,758_161,834_161;2.3935407412
CAGGTCCGTTTGATGCAGTCTGGGACTCAGATAAAAAGTCCTGGGGCCTCAGTGAGAATCTCATGTGGGACGTCTGGATATGACTTTATGGGGAGTCTCATTAATTGGGTGCGCCAAGACCCCGGCAAGGGACCAGAGTGGATGGGCTGGATGAATCCTCGGGGAGGCGGTGTGAATTATGCTCGCAGATTTCAAGGTAAAGTCACCATGGACCGGGACGTCTCAAGCGGCACAGCCTACATGACACTTCGCGGTCTGACATCTGACGACACGGCCAAGTATTATTGT
>37;661_177;2.3916669315
CAGGTCCGTTTGATGCAGTCTGGGACTCAGATAAAAAGTCCTGGGGCCTCAGTGAGAATCTCGTGTGGGACGTCTGGGTATGACTTTATGGAGAGTCTCATAAACTGGGTGCGCCAAGATCCCGGCAAGGGACCAGAGTGGATGGGCTGGATGAATCCTCGGGGAGGCGGTGTCAATTATGCTCGTAGATTTCAAGGTAAAGTCACCATGGACCGGGACGTCTTAAGCGGCACAGCCTACATGACACTTCGCGGTCTGACATCTGACGACACGGCCAAGTATTACTGT
>37;996_177;2.4153952939
CAGGTCCGTTTGATGCAGTCTGGGACTCAGATAAAAAGTCCTGGGGCCTCAGTGAGAATCTCGTGTGGGACGTCTGGGTATGACTTTATGGAGAGTCTCATAAACTGGGTGCGCCAAGATCCCGGCAAGGGACCAGAGTGGATGGGCTGGATGAATCCTCGGGGAGGCGGTGTCAATTATGCTCGTAGATTTCAAGGTAAAGTCACCATGGACCGGGACGTCTTAAGCGGCACAGCCTACATGACACTTCGCGGTCTGACATCTGACGACACGGCCAAATACTACTGT
>36;661_177,996_177;2.3916661134
CAGGTCCGTTTGATGCAGTCTGGGACTCAGATAAAAAGTCCTGGGGCCTCAGTGAGAATCTCGTGTGGGACGTCTGGGTATGACTTTATGGAGAGTCTCATAAACTGGGTGCGCCAAGATCCCGGCAAGGGACCAGAGTGGATGGGCTGGATGAATCCTCGGGGAGGCGGTGTCAATTATGCTCGTAGATTTCAAGGTAAAGTCACCATGGACCGGGACGTCTTAAGCGGCACAGCCTACATGACACTTCGCGGTCTGACATCTGACGACACGGCCAAGTATTACTGT
>36;96_161;2.4283584941
CAGGTCCGTTTGATGCAGTCTGGGACTCAGATAAAAAGTCCTGGGGCCTCAGTGAGAATCTCGTGTGGGACGTCTGGATATGACTTTATGGAAAGTCTCATAAACTGGGTGCGCCAAGATCCCGGCAAGGGACCAGAGTGGATGGGCTGGATGAATCCTCGGGGAGGCGGTGTGAATTATGCTCGCAGATTTCAAGGTAAAGTCACCATGGACCGGGACGTCTCAAGCGACACAGCCTACATGACACTTCGCGGTCTGACATCTGACGACACGGCCAAGTACTACTGT
>35;661_177,96_161,996_177;2.3676443712
CAGGTCCGTTTGATGCAGTCTGGGACTCAGATAAAAAGTCCTGGGGCCTCAGTGAGAATCTCGTGTGGGACGTCTGGGTATGACTTTATGGAAAGTCTCATAAACTGGGTGCGCCAAGATCCCGGCAAGGGACCAGAGTGGATGGGCTGGATGAATCCTCGGGGAGGCGGTGTCAATTATGCTCGCAGATTTCAAGGTAAAGTCACCATGGACCGGGACGTCTTAAGCGGCACAGCCTACATGACACTTCGCGGTCTGACATCTGACGACACGGCCAAGTATTACTGT
>37;902_177;2.3798514316
CAGGTCCGTTTGATGCAGTCTGGGACTCAGATAAAAAGTCCTGGGGCCTCAGTGAGAATCTCGTGTGGGACGTCTGGGTATGACTTTATGGAAAGTCTCATAAACTGGGTGCGCCAAGACCCCGGCAAGGGACCAGAGTGGATGGGCTGGATGAATCCTCGGGGAGGCGGTGTCAATTATGCTCGCAGATTTCAAGGTAAAGTCACCATGGACCGGGACGTCTTAAGCGGCACAGCCTACATGACACTTCGCGGTCTGACACCTGACGACACGGCCAAGTATTTCTGT
>37;861_177;2.4667825739
CAGGGTTCAGTGGTGCAGTCTGGGACTCAGATAAAAAGTCCTGGGGCCTCAGTGAGAATCTCGTGTGGGACGTCTGGGTATGACTTTATGGAAAGTCTCATAAACTGGGTGCGCCAAGACCCCGGCAAGGGACCAGAGTGGATGGGCTGGATGAATCCTCGGGGAGGCGGTGTCAATTATGCTCGCAGATTTCAAGGTAAAGTCACCATGGACCGGGACGTCTTAAGCGGCACAGCCTACATGACACTTCGCGGTCTGACACCTGACGACACGGCCAAGTATTTCTGT
>36;861_177,902_177;2.3798514216
CAGGTCCGTTTGATGCAGTCTGGGACTCAGATAAAAAGTCCTGGGGCCTCAGTGAGAATCTCGTGTGGGACGTCTGGGTATGACTTTATGGAAAGTCTCATAAACTGGGTGCGCCAAGACCCCGGCAAGGGACCAGAGTGGATGGGCTGGATGAATCCTCGGGGAGGCGGTGTCAATTATGCTCGCAGATTTCAAGGTAAAGTCACCATGGACCGGGACGTCTTAAGCGGCACAGCCTACATGACACTTCGCGGTCTGACACCTGACGACACGGCCAAGTATTTCTGT
>36;42_177;2.3798502962
CAGGTCCGTTTGATGCAGTCTGGGACTCAGATAAAAAGTCCTGGGGCCTCAGTGAGAATCTCGTGTGGGACGTCTGGGTATGACTTTATGGAAAGTCTCATAAACTGGGTGCGCCAAGACCCCGGCAAGGGACCAGAGTGGATGGGCTGGATGAATCCTCGGGGAGGCGGTGTCAATTATGCTCGCAGATTTCAAGGTAAAGTCACCATGGACCGGGACGTCTTAAGCGGCACAGCCTACATGACACTTCGCGGTCTGACACCTGACGACACGGCCAAGTATTTCTGT
>35;42_177,861_177,902_177;2.3798502862
CAGGTCCGTTTGATGCAGTCTGGGACTCAGATAAAAAGTCCTGGGGCCTCAGTGAGAATCTCGTGTGGGACGTCTGGGTATGACTTTATGGAAAGTCTCATAAACTGGGTGCGCCAAGACCCCGGCAAGGGACCAGAGTGGATGGGCTGGATGAATCCTCGGGGAGGCGGTGTCAATTATGCTCGCAGATTTCAAGGTAAAGTCACCATGGACCGGGACGTCTTAAGCGGCACAGCCTACATGACACTTCGCGGTCTGACACCTGACGACACGGCCAAGTATTTCTGT
>34;42_177,661_177,861_177,902_177,96_161,996_177;2.3558638619
CAGGTCCGTTTGATGCAGTCTGGGACTCAGATAAAAAGTCCTGGGGCCTCAGTGAGAATCTCGTGTGGGACGTCTGGGTATGACTTTATGGAAAGTCTCATAAACTGGGTGCGCCAAGACCCCGGCAAGGGACCAGAGTGGATGGGCTGGATGAATCCTCGGGGAGGCGGTGTCAATTATGCTCGCAGATTTCAAGGTAAAGTCACCATGGACCGGGACGTCTTAAGCGGCACAGCCTACATGACACTTCGCGGTCTGACATCTGACGACACGGCCAAGTATTACTGT
>36;435_177;2.4400369797
CAGGTCCGTTTGGTGCAGTCTGGGCCTCAGATAAAAACACCTGGGGCCTCAGTGAGAATCTCGTGTGGGACGTCTGGGTATGACTTTATGGAGAGTCTCATAAACTGGGTGCGCCAAGATCCCGGCAAGGGACCAGAGTGGATGGGCTGGATGAATCCTCGGGGAGGCGGTGTCAATTATGCTCGTAGATTTCAAGGTAAAGTCACCATGGACCGGGACGTCTTAAGCGGCACAGCCTACATGACACTTCGCGGTCTGACATCTGACGACACGGCCAAGTATTACTGT
>36;638_177;2.5167315873
GAGGTCCGTTTGGTGCAGTCTGGGACTCAGATAAAAACACCTGGGGCCTCAGTGACAGTGTCGTGTGGGACGTCTGGATATGACTTCATGGAGAGTCTCATAAATTGGGTGCGCCAAGACCCCGGCAAGGGACCAGAGTGGATGGGCTGGATGAATCCTCGGGGAGGCGGTGTCAATTATGCTCGCAGATTTCAAGGTAAAGTCACCATGGACCGGGACGTCTTAAGCGGCACAGCCTACATGACACTTCGCGGTCTGACACCTGACGACACGGCCAAGTATTTCTGT
>35;435_177,638_177;2.4034885571
CAGGTCCGTTTGGTGCAGTCTGGGACTCAGATAAAAACACCTGGGGCCTCAGTGAGAATCTCGTGTGGGACGTCTGGGTATGACTTTATGGAGAGTCTCATAAACTGGGTGCGCCAAGACCCCGGCAAGGGACCAGAGTGGATGGGCTGGATGAATCCTCGGGGAGGCGGTGTCAATTATGCTCGCAGATTTCAAGGTAAAGTCACCATGGACCGGGACGTCTTAAGCGGCACAGCCTACATGACACTTCGCGGTCTGACATCTGACGACACGGCCAAGTATTACTGT
>36;32_177;2.4282186509
CAGGTCCGTTTGGTGCAGTCTGGGACTCAGATAAAGAGTCCTGGGGCCTCAGTGAGAATCTCGTGTGTGACGTCTGGGTATGATTTTATGGAAAGTCTCATAAACTGGGTGCGCCAAGACCCCGGCAAGGGACCAGAGTGGATGGGCTGGATGAATCCTCGGGGAGGCGGTGTCAATTATGCTCGCAGATTTCAAGGTAAAGTCACCATGGACCGGGACGTCTTAAGCGCCACAGCCTACATGACACTTCGCGGTCTGACATCTGAGGACACGGCCAAGTATTACTGT
>36;2_177;2.4282175223
CAGGTCCGTTTGGTGCAGTCTGGGACTCAGATAAAGAGTCCTGGGGCCTCAGTGAGAATCTCGTGTGTGACGTCTGGGTATGATTTTATGGAAAGTCTCATAAACTGGGTGCGCCAAGACCCCGGCAAGGGACCAGAGTGGATGGGCTGGATGAATCCTCGGGGAGGCGGTGTCAATTATGCTCGCAGATTTCAAGGTAAAGTCACCATGGACCGGGACGTCTTAAGCGCCACAGCCTACATGACACTTCGCGGTCTGACATCTGAGGACACGGCCAAGTATTACTGT
>35;2_177,32_177;2.4282175123
CAGGTCCGTTTGGTGCAGTCTGGGACTCAGATAAAGAGTCCTGGGGCCTCAGTGAGAATCTCGTGTGTGACGTCTGGGTATGATTTTATGGAAAGTCTCATAAACTGGGTGCGCCAAGACCCCGGCAAGGGACCAGAGTGGATGGGCTGGATGAATCCTCGGGGAGGCGGTGTCAATTATGCTCGCAGATTTCAAGGTAAAGTCACCATGGACCGGGACGTCTTAAGCGCCACAGCCTACATGACACTTCGCGGTCTGACATCTGAGGACACGGCCAAGTATTACTGT
>34;2_177,32_177,435_177,638_177;2.3676095394
CAGGTCCGTTTGGTGCAGTCTGGGACTCAGATAAAAAGTCCTGGGGCCTCAGTGAGAATCTCGTGTGGGACGTCTGGGTATGACTTTATGGAAAGTCTCATAAACTGGGTGCGCCAAGACCCCGGCAAGGGACCAGAGTGGATGGGCTGGATGAATCCTCGGGGAGGCGGTGTCAATTATGCTCGCAGATTTCAAGGTAAAGTCACCATGGACCGGGACGTCTTAAGCGGCACAGCCTACATGACACTTCGCGGTCTGACATCTGACGACACGGCCAAGTATTACTGT
>33;2_177,32_177,42_177,435_177,638_177,661_177,861_177,902_177,96_161,996_177;2.3558633726
CAGGTCCGTTTGATGCAGTCTGGGACTCAGATAAAAAGTCCTGGGGCCTCAGTGAGAATCTCGTGTGGGACGTCTGGGTATGACTTTATGGAAAGTCTCATAAACTGGGTGCGCCAAGACCCCGGCAAGGGACCAGAGTGGATGGGCTGGATGAATCCTCGGGGAGGCGGTGTCAATTATGCTCGCAGATTTCAAGGTAAAGTCACCATGGACCGGGACGTCTTAAGCGGCACAGCCTACATGACACTTCGCGGTCTGACATCTGACGACACGGCCAAGTATTACTGT
>32;278_161,2_177,32_177,42_177,435_177,638_177,661_177,758_161,834_161,861_177,902_177,96_161,996_177;2.3187292273
CAGGTCCGTTTGATGCAGTCTGGGACTCAGATAAAAAGTCCTGGGGCCTCAGTGAGAATCTCGTGTGGGACGTCTGGATATGACTTTATGGAAAGTCTCATAAACTGGGTGCGCCAAGACCCCGGCAAGGGACCAGAGTGGATGGGCTGGATGAATCCTCGGGGAGGCGGTGTGAATTATGCTCGCAGATTTCAAGGTAAAGTCACCATGGACCGGGACGTCTCAAGCGGCACAGCCTACATGACACTTCGCGGTCTGACATCTGACGACACGGCCAAGTATTACTGT
>31;278_161,2_177,32_177,42_177,435_177,638_177,661_177,734_154,758_161,834_161,861_177,902_177,96_161,996_177;2.3076265651
CAGGTCCGTTTGATGCAGTCTGGGACTCAGATAAAAAGTCCTGGGGCCTCAGTGAGAATCTCGTGTGGGACGTCTGGATATGACTTTATGGAAAGTCTCATAAACTGGGTGCGCCAGGACCCCGGCAAGGGACCAGAGTGGATGGGCTGGATGAATCCTCGGGGAGGCGGTGTGAATTATGCTCGCAGATTTCAAGGTAAAGTCACCATGGACCGGGACGTCTCAAGCGGCACAGCCTACATGACACTTCGCGGTCTGACATCTGACGACACGGCCAAGTATTACTGT
>32;11_154;2.3557805558
CAGGTCCGTTTGATGCAGTCTGGGACTCAGATAAAAAGTCCTGGGGCCTCAGTGAGAATCTCGTGTGGGACGTCTGGATATGACTTTATGGAAAGTCTCATAAACTGGGTGCGCCAGGACCCCGGCAAGGGACCAGAGTGGATGGGCTGGATGAATCCTCGGGGAGGCGGTGTGAATTATGCTCGCAGATTTCAAGGTAAAGTCACCATGGACCGGGACGTGTCAAGCGGCACGGCCTACCTGACACTTCGCGGTCTGACATCTGACGACACGTCAAAGTATTATTGT
>32;731_154;2.3435275136
CAGGTCCGTTTGATGCAGTCTGGGACTCAGATAAAAAGTCCTGGGGCCTCAGTGAGAATCTCGTGTGGGACGTCTGGATATGACTTTATGGAAAGTCTCATAAACTGGGTGCGCCAGGACCCCGGCAAGGGACCAGAGTGGATGGGCTGGATGAATCCTCGGGGAGGCGGTGTGAATTATGCTCGCAGATTTCAAGGTAAAGTCACCATGGACCGGGACGTCTCAAGCGGCACAGCCTACCTGACACTTCGTAGTCTGACACCTGACGACACGGCCAAGTATTATTGT
>31;11_154,731_154;2.3062224336
CAGGTCCGTTTGATGCAGTCTGGGACTCAGATAAAAAGTCCTGGGGCCTCAGTGAGAATCTCGTGTGGGACGTCTGGATATGACTTTATGGAAAGTCTCATAAACTGGGTGCGCCAGGACCCCGGCAAGGGACCAGAGTGGATGGGCTGGATGAATCCTCGGGGAGGCGGTGTGAATTATGCTCGCAGATTTCAAGGTAAAGTCACCATGGACCGGGACGTCTCAAGCGGCACAGCCTACCTGACACTTCGCGGTCTGACATCTGACGACACGGCCAAGTATTATTGT
>30;11_154,278_161,2_177,32_177,42_177,435_177,638_177,661_177,731_154,734_154,758_161,834_161,861_177,902_177,96_161,996_177;2.2955467866
CAGGTCCGTTTGATGCAGTCTGGGACTCAGATAAAAAGTCCTGGGGCCTCAGTGAGAATCTCGTGTGGGACGTCTGGATATGACTTTATGGAAAGTCTCATAAACTGGGTGCGCCAGGACCCCGGCAAGGGACCAGAGTGGATGGGCTGGATGAATCCTCGGGGAGGCGGTGTGAATTATGCTCGCAGATTTCAAGGTAAAGTCACCATGGACCGGGACGTCTCAAGCGGCACAGCCTACCTGACACTTCGCGGTCTGACATCTGACGACACGGCCAAGTATTACTGT
>31;255_161;2.3076033316
CAAGTCCGTTTGATGCAGTCTGGGACTCAGATAAAAAGTCCTGGGGCCTCAGTGAGAATCTCGTGTGGGACGTCTGGATATGAGTTCATGGAAAGTCTCATAAACTGGGTGCGCCAGGACCCCGGCAAGGGACCAGAGTGGATGGGCTGGATGAATCCTCGGGGGGGCGGTGTAAATTATGCTCGCAGATTTCAAGGTAAAGTCACCATGGACCGGGACGTCTCAAGCGGCACAGCCTACTTGACACTTCGCGGTCTGTCATCTGACGACACGGCCAAGTATTACTGT
>33;679_154;2.2954526171
CAGGTCCGTTTGATGCAGTCTGGGACTCAGATAAAAAGTCCTGGGGCCTCAGTGAGAATCTCGTGTGGGACGTCTGGATATGACTTCATGGAAAGTCTCATAAACTGGGTGCGCCAGGACCCCGGCAAGGGACCAGAGTGGATGGGCTGGATGAATCCTCAGGGGGGCGGTGTAAATTATGCTCGCAGATTTCAAGGTAAAGTCACCATGGAGCGGGACGTCTCAAGCGGCACAGCCTACCTGACACTTCGCAGTCTGACATCTGACGACACGGCCAAGTATTACTGT
>33;215_154;2.3190159838
CAGGTCCGTTTGATGCAGTCTGGGACTCAGATAAAAAGTCCTGGGGCCTCAGTGAGAATCTCGTGTGGGACGTCTGGATATGACTTCATGGAAAGTCTCATAAACTGGGTGCGCCAGGACCCCGGCAAGGGACCAGAGTGGATGGGCTGGATGAATCCTCAGGGGGCGGGTGTAAATTATGCTCGCAGATTTCAAGGTAAAGTCACCATGGAGCGGGACGTCTCAAGCGGCACAGCCTACCTGACACTTCGCAGTCTGACATCTGACGACACGGCCAAGTATTACTGT
>32;215_154,679_154;2.2954526071
CAGGTCCGTTTGATGCAGTCTGGGACTCAGATAAAAAGTCCTGGGGCCTCAGTGAGAATCTCGTGTGGGACGTCTGGATATGACTTCATGGAAAGTCTCATAAACTGGGTGCGCCAGGACCCCGGCAAGGGACCAGAGTGGATGGGCTGGATGAATCCTCAGGGGGGCGGTGTAAATTATGCTCGCAGATTTCAAGGTAAAGTCACCATGGAGCGGGACGTCTCAAGCGGCACAGCCTACCTGACACTTCGCAGTCTGACATCTGACGACACGGCCAAGTATTACTGT
>33;323_171;2.3896967712
CAGGTCCGTTTGATGCAGTCTGGGACTCAGATAAAAACCCCTGGGGCCTCAGTGAGAATCTCGTGTGGGACGTCTGGATATGAGTTCATGGAAAACCTCATAAACTGGGTGCGCCAAGACCCCGGCAAGGGACCAGAGTGGATGGGCTGGATGAATCCTCAGGGGGGCGGTGTAAATTATGCTCGCAGATTTCAAGGTAAAGTCACCATGGAGCGGGACGTGTCGAGCGGCACAGCCTACCTGACACTTCGCGGTCTGACATTTGACGACACGGCCAAGTATTACTGT
>33;277_136;2.321503173
CAGGTCCGTTTGATGCAGTCTGGGACTCAGATAAAAACCCCTGGGGCCTCAGTGACAATCTCGTGTGGGACGTCTGGATATGACTTCATGGAAAGTCTCATAAACTGGGTGCGCCAGGACCTCGGCAAGGGACCAGAGTGGATGGGCTGGATGAATCCTCGGGGGGGCGGTGTAAATTATGCTCGCAGATTTCAAGGTAAAGTCACCATGGAGCGGGACGTCTCAAGCGGCACAGCCTACCTGACACTTCGCGGTCTGACATCTGACGACACGGCCAAGTATTACTGT
>32;277_136,323_171;2.2960557452
CAGGTCCGTTTGATGCAGTCTGGGACTCAGATAAAAACCCCTGGGGCCTCAGTGAGAATCTCGTGTGGGACGTCTGGATATGACTTCATGGAAAGTCTCATAAACTGGGTGCGCCAGGACCCCGGCAAGGGACCAGAGTGGATGGGCTGGATGAATCCTCGGGGGGGCGGTGTAAATTATGCTCGCAGATTTCAAGGTAAAGTCACCATGGAGCGGGACGTCTCAAGCGGCACAGCCTACCTGACACTTCGCGGTCTGACATCTGACGACACGGCCAAGTATTACTGT
>31;215_154,277_136,323_171,679_154;2.2731464258
CAGGTCCGTTTGATGCAGTCTGGGACTCAGATAAAAAGTCCTGGGGCCTCAGTGAGAATCTCGTGTGGGACGTCTGGATATGACTTCATGGAAAGTCTCATAAACTGGGTGCGCCAGGACCCCGGCAAGGGACCAGAGTGGATGGGCTGGATGAATCCTCGGGGGGGCGGTGTAAATTATGCTCGCAGATTTCAAGGTAAAGTCACCATGGAGCGGGACGTCTCAAGCGGCACAGCCTACCTGACACTTCGCGGTCTGACATCTGACGACACGGCCAAGTATTACTGT
>30;215_154,255_161,277_136,323_171,679_154;2.2596143762
CAGGTCCGTTTGATGCAGTCTGGGACTCAGATAAAAAGTCCTGGGGCCTCAGTGAGAATCTCGTGTGGGACGTCTGGATATGACTTCATGGAAAGTCTCATAAACTGGGTGCGCCAGGACCCCGGCAAGGGACCAGAGTGGATGGGCTGGATGAATCCTCGGGGGGGCGGTGTAAATTATGCTCGCAGATTTCAAGGTAAAGTCACCATGGACCGGGACGTCTCAAGCGGCACAGCCTACCTGACACTTCGCGGTCTGACATCTGACGACACGGCCAAGTATTACTGT
>29;11_154,215_154,255_161,277_136,278_161,2_177,323_171,32_177,42_177,435_177,638_177,661_177,679_154,731_154,734_154,758_161,834_161,861_177,902_177,96_161,996_177;2.2596136672
CAGGTCCGTTTGATGCAGTCTGGGACTCAGATAAAAAGTCCTGGGGCCTCAGTGAGAATCTCGTGTGGGACGTCTGGATATGACTTCATGGAAAGTCTCATAAACTGGGTGCGCCAGGACCCCGGCAAGGGACCAGAGTGGATGGGCTGGATGAATCCTCGGGGGGGCGGTGTAAATTATGCTCGCAGATTTCAAGGTAAAGTCACCATGGACCGGGACGTCTCAAGCGGCACAGCCTACCTGACACTTCGCGGTCTGACATCTGACGACACGGCCAAGTATTACTGT
>28;11_154,215_154,255_161,277_136,278_161,295_161,2_177,323_171,32_177,42_177,435_177,597_171,638_177,661_177,679_154,731_154,734_154,758_161,775_154,834_161,861_177,898_154,902_177,96_161,996_177;2.2315904508
CAGGTCCGTTTGATGCAGTCTGGGACTCAGATAAAAACTCCTGGGGCCTCAGTGACAATCTCGTGTGGGACGTCTGGATATGACTTCATGGAAAGTCTCATAAACTGGGTGCGCCAGGACCCCGGCAAGGGACCAGAGTGGATGGGCTGGATGAATCCTCGGGGGGGCGGTGTAAATTATGCTCGCAGATTTCAAGGTAAAGTCACCATGGACCGGGACGTCTCAAGCGGCACAGCCTACCTGACACTTCGCGGTCTGACATCTGACGACACGGCCAAGTATTACTGT
>29;417_154;2.2787611602
CAGGTCCGTTTGATGCAGTCTGGGACTCAGATAAAAACCCCTGGGGCCTCAGTGAAAATCTCGTGTGGGACCTCTGGATATGAGTTCATGGAAAGCCTCATAAACTGGGTGCGCCAGGACATCGGCAAGGGACTAGAGTGGATGGGTTGGATGAATCCTCGGGGGGGCGGTGTAAATTATGCTCGCAGATTTCAAGGTAAAGTCACCATGGACCGGGACGTGTCAAGCGGCACAGCCTACCTGACACTTCGCGGTCTGACATCTGACGACACGGCCAAGTATTACTGT
>29;482_154;2.2677713629
CAGGTCCGTTTGATGCAGTCTGGGACTCAGATAAAAACCCCTGGGGCCTCAGTGAAGATCTCGTGTGGGACGTCTGGATATGACTTCATGGAAAGTCTCATAAACTGGGTGCGCCAGGACATCGGCAAGGGACCAGAGTGGATGGGCTGGATGAATCCTCGGGGGGGCGGTGTAAATTATGCTCGCAGATTTCAAGGTAAAGTCACCATGGACCGAGACGTGTCAAGCGGCACAGCCTACCTGACACTTCGCGATCTGACATCTGACGACACGGCCAAGTATTTCTGT
>28;417_154,482_154;2.2207280735
CAGGTCCGTTTGATGCAGTCTGGGACTCAGATAAAAACCCCTGGGGCCTCAGTGAAAATCTCGTGTGGGACGTCTGGATATGACTTCATGGAAAGTCTCATAAACTGGGTGCGCCAGGACATCGGCAAGGGACCAGAGTGGATGGGCTGGATGAATCCTCGGGGGGGCGGTGTAAATTATGCTCGCAGATTTCAAGGTAAAGTCACCATGGACCGGGACGTGTCAAGCGGCACAGCCTACCTGACACTTCGCGGTCTGACATCTGACGACACGGCCAAGTATTACTGT
>27;11_154,215_154,255_161,277_136,278_161,295_161,2_177,323_171,32_177,417_154,42_177,435_177,482_154,597_171,638_177,661_177,679_154,731_154,734_154,758_161,775_154,834_161,861_177,898_154,902_177,96_161,996_177;2.197770098
CAGGTCCGTTTGATGCAGTCTGGGACTCAGATAAAAACTCCTGGGGCCTCAGTGACAATCTCGTGTGGGACGTCTGGATATGACTTCATGGAAAGTCTCATAAACTGGGTGCGCCAGGACATCGGCAAGGGACCAGAGTGGATGGGCTGGATGAATCCTCGGGGGGGCGGTGTAAATTATGCTCGCAGATTTCAAGGTAAAGTCACCATGGACCGGGACGTGTCAAGCGGCACAGCCTACCTGACACTTCGCGGTCTGACATCTGACGACACGGCCAAGTATTACTGT
>27;413_161;2.3209139335
CAGGTCCGTTTGATGCAGTCTGGGACTCAGATAAAAAGTCCTGGGGCCTCAGTGAGAATCTCGTGTGGGACGTCTGGATATGACTTTATGGAAAGTCTCATAAACTGGGTGCGCCAGGAATCCGGCAAGGGACCAGAGTGGATGGGCTGGATGAATCCTCGGGGAGGCGGTGTAAATTATGCTCGAAGATTTCAAGGGAAAGTCACCATGACGCGAGACGTGTCAAGCGGCACAGCCTACCTGACACTTCGCGGCCTGACATCTGACGACACGGCCAAATACTACTGT
>26;11_154,215_154,255_161,277_136,278_161,295_161,2_177,323_171,32_177,413_161,417_154,42_177,435_177,482_154,597_171,638_177,661_177,679_154,731_154,734_154,758_161,775_154,834_161,861_177,898_154,902_177,96_161,996_177;2.161782259
CAGGTCCGTTTGATGCAGTCTGGGACTCAGATAAAAACTCCTGGGGCCTCAGTGACAATCTCGTGTGGGACGTCTGGATATGACTTCATGGAAAGTCTCATAAACTGGGTGCGCCAGGACATCGGCAAGGGACCAGAGTGGATGGGCTGGATGAATCCTCGGGGGGGCGGTGTAAATTATGCTCGCAGATTTCAAGGTAAAGTCACCATGACGCGGGACGTGTCAAGCGGCACAGCCTACCTGACACTTCGCGGTCTGACATCTGACGACACGGCCAAGTATTACTGT
>25;1028_177,11_154,133_177,152_154,184_154,215_154,227_171,255_161,25_177,277_136,278_161,295_161,296_171,2_177,323_171,32_177,366_171,398_177,402_161,413_161,414_161,417_154,42_177,435_177,437_154,45_154,482_154,492_154,511_177,557_154,563_161,566_171,597_171,600_177,610_171,625_154,638_177,661_177,678_171,679_154,698_154,712_177,731_154,734_154,737_161,748_154,752_154,758_161,775_154,77_154,817_177,822_171,831_154,834_161,835_161,852_154,861_177,882_154,891_177,898_154,902_177,918_161,957_171,96_161,973_161,988_154,996_177;2.1390577714
CAGGTCCGTTTGGTGCAGTCTGGGACTCAGATAAAAACACCTGGGGCCTCAGTGACAATCTCGTGTGGGACGTCTGGATATGACTTCATGGAAAGTCTCATAAACTGGGTGCGCCAGGACATCGGCAAGGGACCAGAGTGGATGGGCTGGATGAATCCTCGGGGGGGCGGTGTAAATTATGCTCGCAGATTTCAAGGTAAAGTCACCATGACGCGGGACGTGTCAAGCGGCACAGCCTACCTGACACTTCGCGGTCTGACATCTGACGACACGGCCAAGTATTACTGT
>34;749_177;2.3151676353
CAGGTCCGTTTGGTGCAGTCTGGGCCTCAGATAAAAACACCTGGGGCCTCAGTGACAATCTCGTGTGGGACGTCTGGATATGACTTCATGGAAAGTCTCATTAACTGGGTGCGCCAGGACATCGGCAAGGGACCAGAGTGGATGGGCTGGATAAATCCTCGGGGGGGCGGTGTTAATTATGCTCGCAGATTTCAGGGAAAAGTCACCATGACGCGGGACGTGTCAAGTGGCACGGCCTATTTGGCACTTCGCGGTCTGACATCTGACGACACGGCCAAGTATTACTGT
>34;421_177;2.3151668518
CAGGTCCGTTTGGTGCAGTCTGGGCCTCAGATAAAAACACCTGGGGCCTCAGTGACAATCTCGTGTGGGACGTCTGGATATGACTTCATGGAAAGTCTCATTAACTGGGTGCGCCAGGACATCGGCAAGGGACCAGAGTGGATGGGCTGGATAAATCCTCGGGGGGGCGGTGTTAATTATGCTCGCAGATTTCAGGGAAAAGTCACCATGACGCGGGACGTGTCAAGTGGCACGGCCTATTTGGCACTTCGCGGTCTGACATCTGACGACACGGCCAAGTATTACTGT
>33;421_177,749_177;2.3151668418
CAGGTCCGTTTGGTGCAGTCTGGGCCTCAGATAAAAACACCTGGGGCCTCAGTGACAATCTCGTGTGGGACGTCTGGATATGACTTCATGGAAAGTCTCATTAACTGGGTGCGCCAGGACATCGGCAAGGGACCAGAGTGGATGGGCTGGATAAATCCTCGGGGGGGCGGTGTTAATTATGCTCGCAGATTTCAGGGAAAAGTCACCATGACGCGGGACGTGTCAAGTGGCACGGCCTATTTGGCACTTCGCGGTCTGACATCTGACGACACGGCCAAGTATTACTGT
>33;806_177;2.3151657496
CAGGTCCGTTTGGTGCAGTCTGGGCCTCAGATAAAAACACCTGGGGCCTCAGTGACAATCTCGTGTGGGACGTCTGGATATGACTTCATGGAAAGTCTCATTAACTGGGTGCGCCAGGACATCGGCAAGGGACCAGAGTGGATGGGCTGGATAAATCCTCGGGGGGGCGGTGTTAATTATGCTCGCAGATTTCAGGGAAAAGTCACCATGACGCGGGACGTGTCAAGTGGCACGGCCTATTTGGCACTTCGCGGTCTGACATCTGACGACACGGCCAAGTATTACTGT
>32;421_177,749_177,806_177;2.3151657396
CAGGTCCGTTTGGTGCAGTCTGGGCCTCAGATAAAAACACCTGGGGCCTCAGTGACAATCTCGTGTGGGACGTCTGGATATGACTTCATGGAAAGTCTCATTAACTGGGTGCGCCAGGACATCGGCAAGGGACCAGAGTGGATGGGCTGGATAAATCCTCGGGGGGGCGGTGTTAATTATGCTCGCAGATTTCAGGGAAAAGTCACCATGACGCGGGACGTGTCAAGTGGCACGGCCTATTTGGCACTTCGCGGTCTGACATCTGACGACACGGCCAAGTATTACTGT
>32;445_177;2.2916397617
CAGGTCCGTTTGGTGCAGTCTGGGCCTCAGATAAAAACACCTGGGGCCTCAGTGACAATCTCGTGTGGGACGTCTGGATATGACTTCATGGAAAGTCTCATTAACTGGGTGCGCCAGGACATCGGCAAGGGACCAGAGTGGATGGGCTGGATAAATCCTCGGGGGGGGCGTGTTAATTATGCTCGCAGATTTCAGGGAAAAGTCACCATGACGCGGGACGTGTCAAGTGGCACGGCCTATTTGGCACTTCGCGGTCTGACATCTGACGACACGGCCAAGTATTACTGT
>31;421_177,445_177,749_177,806_177;2.2916387279
CAGGTCCGTTTGGTGCAGTCTGGGCCTCAGATAAAAACACCTGGGGCCTCAGTGACAATCTCGTGTGGGACGTCTGGATATGACTTCATGGAAAGTCTCATTAACTGGGTGCGCCAGGACATCGGCAAGGGACCAGAGTGGATGGGCTGGATAAATCCTCGGGGGGGGCGTGTTAATTATGCTCGCAGATTTCAGGGAAAAGTCACCATGACGCGGGACGTGTCAAGTGGCACGGCCTATTTGGCACTTCGCGGTCTGACATCTGACGACACGGCCAAGTATTACTGT
>31;539_177;2.3282131704
CAGGTCCGTTTGGTGCAGTCTGGGCCTCAGATAAAAACACCTGGGGCCTCAGTGACAATCTCGTGTGGGACGTCTGGATATGACTTCATGGAAAGTCTCATTAACTGGGTGCGCCAGGACATCGGCAAGGGACCAGAGTGGATGGGCTGGATAAATCCTCGGGGGGGGCGTGTTAATTATGCTCGCAGATTTCAGGGAAAAGTCACCATGACGCGAGACGTGTCAAGCGACACAGCCTTCTTGACACTTCGCGGCCTGACACCTGACGACACGGCCAAATACTACTGT
>30;421_177,445_177,539_177,749_177,806_177;2.2431851152
CAGGTCCGTTTGGTGCAGTCTGGGCCTCAGATAAAAACACCTGGGGCCTCAGTGACAATCTCGTGTGGGACGTCTGGATATGACTTCATGGAAAGTCTCATTAACTGGGTGCGCCAGGACATCGGCAAGGGACCAGAGTGGATGGGCTGGATAAATCCTCGGGGGGGGCGTGTTAATTATGCTCGCAGATTTCAGGGAAAAGTCACCATGACGCGGGACGTGTCAAGCGGCACAGCCTACTTGACACTTCGCGGTCTGACATCTGACGACACGGCCAAGTATTACTGT
>30;977_148;2.267172273
CAGGTCCGTTTGGTGCAGTCTGGGCCTCAGATAAAAACACCTGGGGCCTCAGTGACAATCTCGTGTGGGACGTCTGGATATGACTTCATGGAAAGTCTCATAAACTGGGTGCGCCAGGACATCGGCAAGGGACCAGAGTGGATGGGGTGGATAAATCCTCGGGGGGGGCGTGTTAATTATGCTCGCAGATTTCAAGGAAAAGTCACCATGACGCGGGACGTGTCGAGCGACACAGCCTATCTGACACTTCGCGGTCTGACATCTGACGACACGGCCAACTATTACTGT
>29;421_177,445_177,539_177,749_177,806_177,977_148;2.2088836845
CAGGTCCGTTTGGTGCAGTCTGGGCCTCAGATAAAAACACCTGGGGCCTCAGTGACAATCTCGTGTGGGACGTCTGGATATGACTTCATGGAAAGTCTCATAAACTGGGTGCGCCAGGACATCGGCAAGGGACCAGAGTGGATGGGCTGGATAAATCCTCGGGGGGGGCGTGTTAATTATGCTCGCAGATTTCAAGGAAAAGTCACCATGACGCGGGACGTGTCAAGCGGCACAGCCTACCTGACACTTCGCGGTCTGACATCTGACGACACGGCCAAGTATTACTGT
>31;212_154;2.4112002847
CAGGTCCGTTTGATGCAGTCTGGGACTCAGATAAAAAGTCCTGGGGCCTCAGTGAGAATCTCGTGTGGGACGTCTGGATATGACTTCATGGAAAGTCTCATTAACTGGGTGCGCCAGGACATCGGCAAGGGACCAGAGTGGATGGGCTGGATGAATCCTCAGGGGGGCGGTGTAAATTATGCTCGCAGATTTCAAGGAAAAGTCAACATGGAGCGTGACGTGTCAAGCGGCACAGCCTACCTGACACTTCGCGGTCTAACATCTGACGACACGGCCAAGTATTATTGT
>31;26_154;2.3014006097
CAGGTCCGTTTGGTGCAGTCTGGGCCTCAGATAAAAACACCTGGGGCCTCAGTGACAATCTCGTGTGGGACGTCTGGATATGACTTCATGGAAAGTCTCATAAACTGGGTGCGCCAGGACATCGGCAAGAGACCAGAGTGGATGGGCTGGATAAATCCTCGGGGGGGGCGTGTAAATTATGCTCGCAGATTTCAAGGAAAAGTCAACATGGAGCGTGACGTGTCAAGCGGCACAGCCTACCTGACACTTCGCGGTCTAACATCTGACGACACGGCCAAGTATTATTGT
>30;212_154,26_154;2.2904319941
CAGGTCCGTTTGGTGCAGTCTGGGCCTCAGATAAAAACACCTGGGGCCTCAGTGACAATCTCGTGTGGGACGTCTGGATATGACTTCATGGAAAGTCTCATAAACTGGGTGCGCCAGGACATCGGCAAGGGACCAGAGTGGATGGGCTGGATAAATCCTCGGGGGGGGCGTGTAAATTATGCTCGCAGATTTCAAGGAAAAGTCAACATGGAGCGTGACGTGTCAAGCGGCACAGCCTACCTGACACTTCGCGGTCTAACATCTGACGACACGGCCAAGTATTATTGT
>33;583_148;2.3911026369
CAGGTCCGTTTGGTGCAGTCTGGGCCTCAGATAAAAACCCCTGGGGCCTCAGTGAGAATCTCGTGTGGGACGTCTGGATATGACTTCATGGAAAATCTCATAAACTGGGTGCGCCACGACATCGGCAAGGGACCAGAGTGGATGGGCTGGATGAATCCGTCGGGGGGGCGTGTAAATTATGCTCGCAGATTTCAAGGTAAAGTCACCATGGACCGGGACGTGTCAAGCGGCACAGCCTACCTGACACTTCGCGGTCTGACATCTGACGACACGGCCAAGTATTACTGT
>33;827_161;2.3685634002
CAGGTCCGTTTGGTGCAGTCTGGGCCTCAGATAAAAACACCTGGGGCCTCAGTGACAATCTCGTGTGGGACGTCTGGATATGACTTCATGGAAAGTCTCATAAACTGGGTGCGCCAGGACATCGGCAAGCGACCAGAGTGGATGGGCTGGATAAATCCGTCGGGGGGGCGTGTAAATTATGCCCATAGATTTCAAGGTAAGGTCACCATGACGCGGGACGTTTCAAGCGGCACAGCCTTCCTGACACTTCGCGGCCTGACATCTGACGACACGGCCAAGTATTACTGT
>32;583_148,827_161;2.2841910672
CAGGTCCGTTTGGTGCAGTCTGGGCCTCAGATAAAAACACCTGGGGCCTCAGTGACAATCTCGTGTGGGACGTCTGGATATGACTTCATGGAAAGTCTCATAAACTGGGTGCGCCAGGACATCGGCAAGGGACCAGAGTGGATGGGCTGGATAAATCCGTCGGGGGGGCGTGTAAATTATGCTCACAGATTTCAAGGTAAAGTCACCATGACGCGGGACGTGTCAAGCGGCACAGCCTACCTGACACTTCGCGGTCTGACATCTGACGACACGGCCAAGTATTACTGT
>32;553_154;2.3745412051
CAGGTCCGTTTGGTGCAGTCTGGGCCTCAGATAAAAACACCTGGGGCCTCAGTGACAATCTCGTGTGGGACGTCTGGATATGAGTTCATGGAAAGTCTCATAAACTGGGTGCGCCAGGACATCGGGAAGGGACCAGAGTGGATGGGCTGGATGAATCCTCGGGGGGCGGGTGTAAGTTATGCTCATAGATTTCAAGGTAAAGTCACCATGACGCGGGACGTGTCAAGTGCCACAGCCTACCTGACACTTCGCGGCCTGACATCTGACGACACGGCCAAGTATTATTGT
>31;553_154,583_148,827_161;2.2452543343
CAGGTCCGTTTGGTGCAGTCTGGGCCTCAGATAAAAACACCTGGGGCCTCAGTGACAATCTCGTGTGGGACGTCTGGATATGACTTCATGGAAAGTCTCATAAACTGGGTGCGCCAGGACATCGGCAAGGGACCAGAGTGGATGGGCTGGATAAATCCTCGGGGGGGGCGTGTAAATTATGCTCACAGATTTCAAGGTAAAGTCACCATGACGCGGGACGTGTCAAGCGGCACAGCCTACCTGACACTTCGCGGTCTGACATCTGACGACACGGCCAAGTATTACTGT
>31;128_161;2.3249628073
CAGGTCCGTTTGGTGCAGTCTGGGCCTCAGATAAAAACACCTGGGGCCTCAGTGACAATCTCGTGTGGGACGTCTGGATATGACTTCATGGAAAGTCTCATAAACTGGGTGCGCCAGGACATCGGCAAGGGACCAGAGTGGATGGGCTGGATAAATCCTCGGGGGGGGCGTGTTAATTATGGGCACAGATTTCAAGGCAAAGTCACCATGACACGGGACGTGTCAAGCGGCACGGCCTACCTGACACTTCGCGGTCTGACATCTGACGACACGGCCAAGTATTATTGT
>30;128_161,553_154,583_148,827_161;2.2452458292
CAGGTCCGTTTGGTGCAGTCTGGGCCTCAGATAAAAACACCTGGGGCCTCAGTGACAATCTCGTGTGGGACGTCTGGATATGACTTCATGGAAAGTCTCATAAACTGGGTGCGCCAGGACATCGGCAAGGGACCAGAGTGGATGGGCTGGATAAATCCTCGGGGGGGGCGTGTAAATTATGCTCACAGATTTCAAGGTAAAGTCACCATGACGCGGGACGTGTCAAGCGGCACAGCCTACCTGACACTTCGCGGTCTGACATCTGACGACACGGCCAAGTATTACTGT
>29;128_161,212_154,26_154,553_154,583_148,827_161;2.223579829
CAGGTCCGTTTGGTGCAGTCTGGGCCTCAGATAAAAACACCTGGGGCCTCAGTGACAATCTCGTGTGGGACGTCTGGATATGACTTCATGGAAAGTCTCATAAACTGGGTGCGCCAGGACATCGGCAAGGGACCAGAGTGGATGGGCTGGATAAATCCTCGGGGGGGGCGTGTAAATTATGCTCGCAGATTTCAAGGAAAAGTCACCATGACGCGGGACGTGTCAAGCGGCACAGCCTACCTGACACTTCGCGGTCTGACATCTGACGACACGGCCAAGTATTACTGT
>28;128_161,212_154,26_154,421_177,445_177,539_177,553_154,583_148,749_177,806_177,827_161,977_148;2.2088828688
CAGGTCCGTTTGGTGCAGTCTGGGCCTCAGATAAAAACACCTGGGGCCTCAGTGACAATCTCGTGTGGGACGTCTGGATATGACTTCATGGAAAGTCTCATAAACTGGGTGCGCCAGGACATCGGCAAGGGACCAGAGTGGATGGGCTGGATAAATCCTCGGGGGGGGCGTGTTAATTATGCTCGCAGATTTCAAGGAAAAGTCACCATGACGCGGGACGTGTCAAGCGGCACAGCCTACCTGACACTTCGCGGTCTGACATCTGACGACACGGCCAAGTATTACTGT
>31;932_171;2.3363615657
CAGGTCCGTTTGGTGCAGTCTGGGCCTCAGATAAAAACACCTGGGGCCTCAGTGACAATCTCGTGTGGGACGTCTGGATATGACTTCATGGAAAGTCTCATAAACTGGGTGCGCCAGGACATCGGCAAGCGACCAGAGTGGATGGGCTGGATAAATCCTCGGGGGGGCGGTGTTAATTATGCTCATAGATTTCAAGGGAAAGTCACCATGACGCGGGACGTGACAACTGCCACAGCCTACCTGACACTTCGCGGCCTGACAGCTGGCGACACGGCCAAGTACTACTGT
>33;206_177;2.4056570946
CAGGTCCGTTTGGTGCAGTCTGGGCCTCAGATAAAAACACCTGGGGCCTCAGTGACAATCTCGTGTGGGACGTCTGGATATGACTTCATGGAAAGTCTCATAAACTGGGTGCGCCAGGACATCGGCAAGCGACCAGAGTGGATGGGCTGGATGAATCCTCGGGGGGGCGGTGTGAATTATAGTCGAAGATTTCAAGGGAAAGTCACCATGACGCGAGATGTGTCAAGCGGCACAGCCTTCCTGACACTTCGCGGCCTGACACGTGACGACACGGCCAAGTATTACTGT
>33;408_161;2.3726506258
CAGGTCCGTTTGGTGCAGTCTGGGCCTCAGATAAAAATACCTGGGGCCTCAGTGACAATCTCGTGTGGGACGTCTGGATATGACTTTATGGAAAGTCTCATAAACTGGGTTCGCCAGGACATCGGCAAGCGACCAGAGTGGATGGGCTGGATGAATCCTCGGGGGGGCAGTGTGAATTATGCTCAAAGATTTCAAGGGAAAGTCACCATGACGCGAGACGTGTTAAGCGGCACAGCCTACCTGACACTTCGCGGCCTGACATCTGACGACACGGCCAAATACTACTGT
>32;206_177,408_161;2.3051915859
CAGGTCCGTTTGGTGCAGTCTGGGCCTCAGATAAAAACACCTGGGGCCTCAGTGACAATCTCGTGTGGGACGTCTGGATATGACTTCATGGAAAGTCTCATAAACTGGGTGCGCCAGGACATCGGCAAGCGACCAGAGTGGATGGGCTGGATGAATCCTCGGGGGGGCGGTGTGAATTATGCTCAAAGATTTCAAGGGAAAGTCACCATGACGCGAGACGTGTCAAGCGGCACAGCCTACCTGACACTTCGCGGCCTGACATCTGACGACACGGCCAAGTACTACTGT
>32;496_161;2.3242789881
CAGGTCCGTTTGGTGCAGTCTGGGCCTCAGATAAAAATACCTGGGGCCTCAGTGACAATCTCGTGTGGGACGTCTGGATATGACTTCATGGAAAGTCTCATAAACTGGGTGCGCCAGGACATCGGCAAGCGACCAGAGTGGATGGGCTGGATAAATCCTCGGGGGGGCGGTGTGAGTTATGCTCAAAGATTCCAAGGGAAAGTCACCATGACGCGGGACGTGTCAACCGGCACAGCCTACCTGACACTTCGCGGCCTGACATCTGACGACACGGCCAAGTACTACTGT
>31;206_177,408_161,496_161;2.2822592492
CAGGTCCGTTTGGTGCAGTCTGGGCCTCAGATAAAAACACCTGGGGCCTCAGTGACAATCTCGTGTGGGACGTCTGGATATGACTTCATGGAAAGTCTCATAAACTGGGTGCGCCAGGACATCGGCAAGCGACCAGAGTGGATGGGCTGGATAAATCCTCGGGGGGGCGGTGTGAATTATGCTCAAAGATTTCAAGGGAAAGTCACCATGACGCGGGACGTGTCAAGCGGCACAGCCTACCTGACACTTCGCGGCCTGACATCTGACGACACGGCCAAGTACTACTGT
>30;206_177,408_161,496_161,932_171;2.2581281688
CAGGTCCGTTTGGTGCAGTCTGGGCCTCAGATAAAAACACCTGGGGCCTCAGTGACAATCTCGTGTGGGACGTCTGGATATGACTTCATGGAAAGTCTCATAAACTGGGTGCGCCAGGACATCGGCAAGCGACCAGAGTGGATGGGCTGGATAAATCCTCGGGGGGGCGGTGTTAATTATGCTCACAGATTTCAAGGGAAAGTCACCATGACGCGGGACGTGTCAAGCGGCACAGCCTACCTGACACTTCGCGGCCTGACATCTGACGACACGGCCAAGTACTACTGT
>30;829_154;2.2651172413
CAGGTCCGTTTGGTGCAGTCTGGGCCTCAGATAAAAACACCTGGGGCCTCAGTGACAATCTCGTGTGGGACGTCCGGATATGACTTCATGGAAAGTCTCATAAACTGGGTGCGCCAGGACATCGGCAAGAGACCAGAGTGGATGGGCTGGATAAATCCTCGGGGGGGCGGTGTTAATTATGCTCGCAGATTTCAAGGTAAAGTCACCATGACGCGGGACGTGTCGAGCGGCACAGCCTACCTGACACTTCGCGGCCTGACATCTGACGACACGGCCAAGTACTACTGT
>29;206_177,408_161,496_161,829_154,932_171;2.2277190151
CAGGTCCGTTTGGTGCAGTCTGGGCCTCAGATAAAAACACCTGGGGCCTCAGTGACAATCTCGTGTGGGACGTCTGGATATGACTTCATGGAAAGTCTCATAAACTGGGTGCGCCAGGACATCGGCAAGAGACCAGAGTGGATGGGCTGGATAAATCCTCGGGGGGGCGGTGTTAATTATGCTCGCAGATTTCAAGGGAAAGTCACCATGACGCGGGACGTGTCAAGCGGCACAGCCTACCTGACACTTCGCGGCCTGACATCTGACGACACGGCCAAGTACTACTGT
>29;989_148;2.2089481191
CAGGTCCGTTTGGTGCAGTCTGGGCCTCAGATAAAAACACCTGGGGCCTCAGTGACAATCTCGTGTGGGACGTCTGGATATGACTTCATGGAAAGTCTCATAAACTGGGTGCGCCAGGACATCGGCAAGGGACCAGAGTGGATGGGCTGGATAAATCCTCGGGGGGGCGGTGTTAATTATGCTCGCAGATTTCAAGGAAAAGTCACCATGACCCGGGACGTGTCAAGCGACACAGCCTACCTGACACTTCGCGGTCTGACATCTGACGACACGGCCAAGTATTACTGT
>28;206_177,408_161,496_161,829_154,932_171,989_148;2.1858220434
CAGGTCCGTTTGGTGCAGTCTGGGCCTCAGATAAAAACACCTGGGGCCTCAGTGACAATCTCGTGTGGGACGTCTGGATATGACTTCATGGAAAGTCTCATAAACTGGGTGCGCCAGGACATCGGCAAGGGACCAGAGTGGATGGGCTGGATAAATCCTCGGGGGGGCGGTGTTAATTATGCTCGCAGATTTCAAGGAAAAGTCACCATGACGCGGGACGTGTCAAGCGGCACAGCCTACCTGACACTTCGCGGTCTGACATCTGACGACACGGCCAAGTATTACTGT
>27;128_161,206_177,212_154,26_154,408_161,421_177,445_177,496_161,539_177,553_154,583_148,749_177,806_177,827_161,829_154,932_171,977_148,989_148;2.1858213188
CAGGTCCGTTTGGTGCAGTCTGGGCCTCAGATAAAAACACCTGGGGCCTCAGTGACAATCTCGTGTGGGACGTCTGGATATGACTTCATGGAAAGTCTCATAAACTGGGTGCGCCAGGACATCGGCAAGGGACCAGAGTGGATGGGCTGGATAAATCCTCGGGGGGGCGGTGTTAATTATGCTCGCAGATTTCAAGGAAAAGTCACCATGACGCGGGACGTGTCAAGCGGCACAGCCTACCTGACACTTCGCGGTCTGACATCTGACGACACGGCCAAGTATTACTGT
>28;304_161;2.2671462599
CAGGTCCGTTTGGTGCAGTCTGGGCCTCAGATAAAAACACCTGGGGCCTCAGTGACAATCTCGTGTGGGACGTCTGGATATGACTTCATGGAAAGTCTCATAAACTGGGTGCGCCAGGACGACGACAAGGGACCAGAGTGGATGGGCTGGATAAATCCTCGGGGGGGCGGTGTTAATTATGCTCACAGATTTCAAGGAAAAGTCACCATGACGCGTGACGTGTCAAGCGGCACGGCCTACCTGGCACTTCGCGGTCTGACATCTGACGACACGGCCAAGTATTACTGT
>32;281_171;2.4643803057
CAGGTCCGTTTAGTGCAGTCTGGGACTCAGATAAAAACACCTGGGGCCTCAGTGACATTGTCGTGTGGGACGTCTGGATATGACTTCATGGAGAGTCTCATAAATTGGGTGCGCCAAGAAACCGGCAAGGGACCAGAGTGGCTGGGCTGGATGAATCCTCGCGGGGGCGGTGTAAATTATGCTCGCAGATTTCAAGGAAAAGTGACCATGACGCGGGACGTGTCAAGTGGCACGGCCTACCTGGCACTTCGCGGTCTGACATCTGACGACACGGCCAAGTATTACTGT
>32;1029_171;2.3371133288
CAGGTCCGTTTAGTACAATCTGGGCCTCAGATAAAAACACCTGGGGCCTCAGTGACAATCTCGTGTGGGACGTCTGGATATGACTTCATGGAAAGTCTCATAAACTGGGTGCGCCAGGACATCGGCAAGCGACCAGAGTGGATGGGCTGGATGAATCCGTCGGGGGGCGGTGTAAATTATGCTCGCAGATTTCAAGGAAAAGTGACCATGACGCGGGACGTGTCAAGTGGCACGGCCTACCTGGCACTTCGCGGTCTGACATCTGACGACACGGCCAAGTATTACTGT
>31;1029_171,281_171;2.304680118
CAGGTCCGTTTAGTGCAGTCTGGGCCTCAGATAAAAACACCTGGGGCCTCAGTGACAATCTCGTGTGGGACGTCTGGATATGACTTCATGGAAAGTCTCATAAACTGGGTGCGCCAGGACATCGGCAAGGGACCAGAGTGGATGGGCTGGATGAATCCGTCGGGGGGCGGTGTAAATTATGCTCGCAGATTTCAAGGAAAAGTGACCATGACGCGGGACGTGTCAAGTGGCACGGCCTACCTGGCACTTCGCGGTCTGACATCTGACGACACGGCCAAGTATTACTGT
>31;264_171;2.2902980503
CAGGTCCGTTTGGTGCAGTCTGGGCCTCAGATAAAAACTCCTGGGGCCTCAGTGACAATCTCGTGTGGGACGTCTGGATATGACTTCATGGAAAGTCTCATAAATTGGGTGCGCCAGGACATCGGCAAGGGACCAGAGTGGATGGGCTGGATAAATCCGTCGGGGGGCGGTGTTAATTATGCTCGCAGATTTCAAGGAAAAGTCACCATGACGCGGGACGTGTCAAGTGGCACGGCCTACCTGGCACTTCGCGGTCTGACATCTGACGACACGGCCAAGTATTATTGT
>30;1029_171,264_171,281_171;2.2539333898
CAGGTCCGTTTGGTGCAGTCTGGGCCTCAGATAAAAACACCTGGGGCCTCAGTGACAATCTCGTGTGGGACGTCTGGATATGACTTCATGGAAAGTCTCATAAACTGGGTGCGCCAGGACATCGGCAAGGGACCAGAGTGGATGGGCTGGATAAATCCGTCGGGGGGCGGTGTTAATTATGCTCGCAGATTTCAAGGAAAAGTCACCATGACGCGGGACGTGTCAAGTGGCACGGCCTACCTGGCACTTCGCGGTCTGACATCTGACGACACGGCCAAGTATTACTGT
>30;196_171;2.3018767538
CAGGTCCGTTTGGTGCAGTCTGGGCCTCAGATAAAAACACCTGGGGCCTCAGTGACAATCTCGTGTGGGACGTCTGGATATGACTTCATGGAAAGTCTCATAAACTGGGTGCGCCAGGACATCGGCAAGGGACCAGAGTGGATGGGCTGGATAAATCCGTCGGGGGGCGCTGTTAGTTATGCTCATAGATTTCAAGGAAAAGTCACCATGACGCGGGACGTATCAAGCGGCACGGCCTACCTGGCACTTCGCGGTCTGACATCTGACGACACGGCCAAGTATTACTGT
>29;1029_171,196_171,264_171,281_171;2.2438619706
CAGGTCCGTTTGGTGCAGTCTGGGCCTCAGATAAAAACACCTGGGGCCTCAGTGACAATCTCGTGTGGGACGTCTGGATATGACTTCATGGAAAGTCTCATAAACTGGGTGCGCCAGGACATCGGCAAGGGACCAGAGTGGATGGGCTGGATAAATCCGTCGGGGGGCGGTGTTAATTATGCTCGCAGATTTCAAGGAAAAGTCACCATGACGCGGGACGTGTCAAGCGGCACGGCCTACCTGGCACTTCGCGGTCTGACATCTGACGACACGGCCAAGTATTACTGT
>31;447_161;2.243029662
CAGGTCCGTTTGGTGCAGTCTGGGCCTCAGATAAAAACACCTGGGGCCTCAGTGACAATTTCGTGTGGGACGTCTGGATATGACTTCATGGAAAGTCTCATAAACTGGGTGCGCCAGGACATCGGCAAGCGACCAGAGTGGATGGGCTGGATAAATCCTCGGGGGGGCGGTGTTAATTATGCTCGCAGATTTCAAGGAAAAGTCACCATGACGCGTGACGTGTCAAGCGGCACGGCCTACCTGGCACTTCGCGGTCTGACATCTGACGACACGGCCAAGTATTACTGT
>33;127_161;2.2544672814
CAGGTCCGTTTGGTGCAGTCTGGGCCTCAGATAAAAACACCTGGGGCCTCAGTGACAATCTCGTGTGGGACGTCTGGATATGACTTCATGGAAAGTCTCATAAACTGGGTGCGCCAGGACATCGGCAAGCGACCAGAGTGGATGGGCTGGATAAATCCTCGGGGGGGCGGTGTTAGTTATGCTCACAGATTTCAAGGAAAAGTCACCATGACGCGGGACGTGTCCAGCGGCACGGCCTACCTGGCACTTCGCGGTCTGACATCTGACGACACGGCCAAGTATTACTGT
>33;476_161;2.3126118073
CAGGTCCGTTTGGTGCAGTCTGGGCCTCAGATAAAAACACCTGGGGCCTCAGTGACAATCTCGTGTGGGACGTCTGGATATGACTTCATGGAAAGTCTCATAAACTGGGTGCGCCAGGACATCGGCAAGCGACCAGAGTGGATGGGCTGGATAAATCCTCAGGGGGGCGGTGTTAGTTATGGTCACAGATTTCAAGGAAAAGTCACCATGACGCGGGACGTGGTAACCGGCACGGCCTACCTGGCACTTCGCGGTCTGACACCTGACGACACGGCCAAGTATTACTGT
>32;127_161,476_161;2.2430132571
CAGGTCCGTTTGGTGCAGTCTGGGCCTCAGATAAAAACACCTGGGGCCTCAGTGACAATCTCGTGTGGGACGTCTGGATATGACTTCATGGAAAGTCTCATAAACTGGGTGCGCCAGGACATCGGCAAGCGACCAGAGTGGATGGGCTGGATAAATCCTCGGGGGGGCGGTGTTAGTTATGCTCACAGATTTCAAGGAAAAGTCACCATGACGCGGGACGTGTCAAGCGGCACGGCCTACCTGGCACTTCGCGGTCTGACATCTGACGACACGGCCAAGTATTACTGT
>32;959_161;2.2777678022
CAGGTCCGTTTGGTGCAGTCTGGGCCTCAGATAAAAACACCTGGGGCCTCAGTGACAATCTCGTGTGGGACGTCTGGATATGACTTCATGGAAAGTCTCATAAATTGGGTGCGCCAGGACATCGGCAAGCGACCAGAGTGGATGGGCTGGATAAATCCTCGGGGGGGCGGTGTTAGTTATGCTCATAGATTTCAAGGAAAAGTCACCATGACGCGGGACGTGTCAAGTGGCACGGCCTACCTGGCACTTCGCGGTCTGACATCTGACGACACGGCCAAGTATTACTGT
>31;127_161,476_161,959_161;2.2430122447
CAGGTCCGTTTGGTGCAGTCTGGGCCTCAGATAAAAACACCTGGGGCCTCAGTGACAATCTCGTGTGGGACGTCTGGATATGACTTCATGGAAAGTCTCATAAACTGGGTGCGCCAGGACATCGGCAAGCGACCAGAGTGGATGGGCTGGATAAATCCTCGGGGGGGCGGTGTTAGTTATGCTCACAGATTTCAAGGAAAAGTCACCATGACGCGGGACGTGTCAAGCGGCACGGCCTACCTGGCACTTCGCGGTCTGACATCTGACGACACGGCCAAGTATTACTGT
>30;127_161,447_161,476_161,959_161;2.2201497628
CAGGTCCGTTTGGTGCAGTCTGGGCCTCAGATAAAAACACCTGGGGCCTCAGTGACAATCTCGTGTGGGACGTCTGGATATGACTTCATGGAAAGTCTCATAAACTGGGTGCGCCAGGACATCGGCAAGCGACCAGAGTGGATGGGCTGGATAAATCCTCGGGGGGGCGGTGTTAATTATGCTCGCAGATTTCAAGGAAAAGTCACCATGACGCGGGACGTGTCAAGCGGCACGGCCTACCTGGCACTTCGCGGTCTGACATCTGACGACACGGCCAAGTATTACTGT
>30;394_171;2.2430752013
CAGGTCCGTTTGGTGCAGTCTGGGCCTCAGATAAAAACACCTGGGGCCTCAGTGACAATCTCGTGTGGGACGTCTGGATATGACTTCATGGAAAGTCTCATAAACTGGGTGCGCCAGGACATCGGCAAGCGACCAGAGTGGATGGGCTGGATAAATCCTCGGGGGGGCGGTGTTAATTATGCTCGCAGATTTCAAGGAAAAGTCACCATGACGCGGGACATGTCAAGCGGCACGGCCTACCTGGCACTTCGCGGTCTGACATCTGACGACACGGCCAAGTATTATTGT
>29;127_161,394_171,447_161,476_161,959_161;2.2201489538
CAGGTCCGTTTGGTGCAGTCTGGGCCTCAGATAAAAACACCTGGGGCCTCAGTGACAATCTCGTGTGGGACGTCTGGATATGACTTCATGGAAAGTCTCATAAACTGGGTGCGCCAGGACATCGGCAAGCGACCAGAGTGGATGGGCTGGATAAATCCTCGGGGGGGCGGTGTTAATTATGCTCGCAGATTTCAAGGAAAAGTCACCATGACGCGGGACGTGTCAAGCGGCACGGCCTACCTGGCACTTCGCGGTCTGACATCTGACGACACGGCCAAGTATTACTGT
>28;1029_171,127_161,196_171,264_171,281_171,394_171,447_161,476_161,959_161;2.2087391785
CAGGTCCGTTTGGTGCAGTCTGGGCCTCAGATAAAAACACCTGGGGCCTCAGTGACAATCTCGTGTGGGACGTCTGGATATGACTTCATGGAAAGTCTCATAAACTGGGTGCGCCAGGACATCGGCAAGGGACCAGAGTGGATGGGCTGGATAAATCCTCGGGGGGGCGGTGTTAATTATGCTCGCAGATTTCAAGGAAAAGTCACCATGACGCGGGACGTGTCAAGCGGCACGGCCTACCTGGCACTTCGCGGTCTGACATCTGACGACACGGCCAAGTATTACTGT
>27;1029_171,127_161,196_171,264_171,281_171,304_161,394_171,447_161,476_161,959_161;2.208738463
CAGGTCCGTTTGGTGCAGTCTGGGCCTCAGATAAAAACACCTGGGGCCTCAGTGACAATCTCGTGTGGGACGTCTGGATATGACTTCATGGAAAGTCTCATAAACTGGGTGCGCCAGGACATCGGCAAGGGACCAGAGTGGATGGGCTGGATAAATCCTCGGGGGGGCGGTGTTAATTATGCTCGCAGATTTCAAGGAAAAGTCACCATGACGCGGGACGTGTCAAGCGGCACGGCCTACCTGGCACTTCGCGGTCTGACATCTGACGACACGGCCAAGTATTACTGT
>26;1029_171,127_161,128_161,196_171,206_177,212_154,264_171,26_154,281_171,304_161,394_171,408_161,421_177,445_177,447_161,476_161,496_161,539_177,553_154,583_148,749_177,806_177,827_161,829_154,932_171,959_161,977_148,989_148;2.1858205321
CAGGTCCGTTTGGTGCAGTCTGGGCCTCAGATAAAAACACCTGGGGCCTCAGTGACAATCTCGTGTGGGACGTCTGGATATGACTTCATGGAAAGTCTCATAAACTGGGTGCGCCAGGACATCGGCAAGGGACCAGAGTGGATGGGCTGGATAAATCCTCGGGGGGGCGGTGTTAATTATGCTCGCAGATTTCAAGGAAAAGTCACCATGACGCGGGACGTGTCAAGCGGCACAGCCTACCTGACACTTCGCGGTCTGACATCTGACGACACGGCCAAGTATTACTGT
>26;116_154;2.2922990497
CAGGTCCGTTTGGTGCAGTCTGGGCCTCAGATAAAAAAACCTGGGGCCTCAGTGACAATCTCGTGTGGGACGTCTGGATATGACTTCATGGAAAGTCTCATCAACTGGGTGCGCCAGGAGACCGGCAAGGGACCAGAGTGGATGGGGTGGATAAATCCTCGGGGGGGCGGTGTTAATTATGCTCGCAGATTTCAAGGAAAAGTTACCATGACGCGGGACGTGTCCAGCGACACAGCCTACCTGACACTTCGCGGTCTGACATCTGACGACACGGCCAAGTATTATTGT
>25;1029_171,116_154,127_161,128_161,196_171,206_177,212_154,264_171,26_154,281_171,304_161,394_171,408_161,421_177,445_177,447_161,476_161,496_161,539_177,553_154,583_148,749_177,806_177,827_161,829_154,932_171,959_161,977_148,989_148;2.1858195309
CAGGTCCGTTTGGTGCAGTCTGGGCCTCAGATAAAAACACCTGGGGCCTCAGTGACAATCTCGTGTGGGACGTCTGGATATGACTTCATGGAAAGTCTCATAAACTGGGTGCGCCAGGACATCGGCAAGGGACCAGAGTGGATGGGCTGGATAAATCCTCGGGGGGGCGGTGTTAATTATGCTCGCAGATTTCAAGGAAAAGTCACCATGACGCGGGACGTGTCAAGCGGCACAGCCTACCTGACACTTCGCGGTCTGACATCTGACGACACGGCCAAGTATTACTGT
>24;1028_177,1029_171,116_154,11_154,127_161,128_161,133_177,152_154,184_154,196_171,206_177,212_154,215_154,227_171,255_161,25_177,264_171,26_154,277_136,278_161,281_171,295_161,296_171,2_177,304_161,323_171,32_177,366_171,394_171,398_177,402_161,408_161,413_161,414_161,417_154,421_177,42_177,435_177,437_154,445_177,447_161,45_154,476_161,482_154,492_154,496_161,511_177,539_177,553_154,557_154,563_161,566_171,583_148,597_171,600_177,610_171,625_154,638_177,661_177,678_171,679_154,698_154,712_177,731_154,734_154,737_161,748_154,749_177,752_154,758_161,775_154,77_154,806_177,817_177,822_171,827_161,829_154,831_154,834_161,835_161,852_154,861_177,882_154,891_177,898_154,902_177,918_161,932_171,957_171,959_161,96_161,973_161,977_148,988_154,989_148,996_177;2.139057313
CAGGTCCGTTTGGTGCAGTCTGGGACTCAGATAAAAACACCTGGGGCCTCAGTGACAATCTCGTGTGGGACGTCTGGATATGACTTCATGGAAAGTCTCATAAACTGGGTGCGCCAGGACATCGGCAAGGGACCAGAGTGGATGGGCTGGATGAATCCTCGGGGGGGCGGTGTAAATTATGCTCGCAGATTTCAAGGTAAAGTCACCATGACGCGGGACGTGTCAAGCGGCACAGCCTACCTGACACTTCGCGGTCTGACATCTGACGACACGGCCAAGTATTACTGT
>23;1028_177,1029_171,116_154,11_154,127_161,128_161,133_177,152_154,184_154,196_171,206_177,212_154,215_154,225_161,227_171,255_161,25_177,264_171,26_154,277_136,278_161,281_171,295_161,296_171,2_177,304_161,323_171,32_177,366_171,394_171,398_177,402_161,408_161,413_161,414_161,417_154,421_177,42_177,435_177,437_154,445_177,447_161,45_154,476_161,482_154,492_154,493_154,496_161,511_177,534_171,539_177,553_154,557_154,563_161,566_171,583_148,588_177,597_171,600_177,610_171,625_154,637_154,638_177,657_154,661_177,678_171,679_154,698_154,712_177,729_161,731_154,734_154,737_161,748_154,749_177,752_154,758_161,775_154,77_154,806_177,817_177,822_171,827_161,829_154,831_154,834_161,835_161,852_154,861_177,882_154,891_177,898_154,902_177,918_161,932_171,957_171,959_161,96_161,973_161,977_148,988_154,989_148,996_177;2.1390568289
CAGGTCCGTTTGGTGCAGTCTGGGACTCAGATAAAAACACCTGGGGCCTCAGTGACAATCTCGTGTGGGACGTCTGGATATGACTTCATGGAAAGTCTCATAAACTGGGTGCGCCAGGACATCGGCAAGGGACCAGAGTGGATGGGCTGGATGAATCCTCGGGGGGGCGGTGTAAATTATGCTCGCAGATTTCAAGGTAAAGTCACCATGACGCGGGACGTGTCAAGCGGCACAGCCTACCTGACACTTCGCGGTCTGACATCTGACGACACGGCCAAGTATTACTGT
>22;1028_177,1029_171,116_154,11_154,121_85,127_161,128_161,133_177,152_154,184_154,196_171,206_177,212_154,215_154,225_161,227_171,247_76,255_161,25_177,264_171,26_154,270_76,277_136,278_161,281_171,295_161,296_171,2_177,304_161,323_171,32_177,362_76,366_171,394_171,398_177,402_161,408_161,413_161,414_161,417_154,421_177,42_177,435_177,437_154,445_177,447_161,45_154,476_161,478_142,482_154,492_154,493_154,496_161,511_177,534_171,539_177,553_154,557_154,563_161,566_171,581_76,583_148,588_177,597_171,5_76,600_177,610_171,625_154,637_154,638_177,657_154,661_177,678_171,679_154,698_154,712_177,729_161,731_154,734_154,737_161,739_76,748_154,749_177,752_154,758_161,775_154,77_154,806_177,817_177,822_171,827_161,829_154,831_154,832_76,834_161,835_161,852_154,861_177,882_154,891_177,898_154,902_177,918_161,932_171,957_171,959_161,96_161,973_161,977_148,988_154,989_148,996_177;2.0836876532
CAGGTCCGTTTGGTGCAGTCTGGGACTCAGATAAAAACACCTGGGGCCTCAGTGACAATCTCGTGTGGGACGTCTGGATATGACTTCATGGAAAGTCTCATAAACTGGGTGCGCCAGGACATCGGCAAGGGACCAGAGTGGATGGGCTGGATGAATCCTCGGGGGGGCGGCGTAAATTATGCTCGCAGATTTCAAGGCAAAGTCACCATGACCCGGGACGTGTCAAGCGGCACAGCCTACCTGACACTTCGCGGTCTGACATCTGACGACACGGCCAAATATTTCTGT
>21;1018_177,1028_177,1029_171,116_154,11_154,121_85,127_161,128_161,133_177,152_154,184_154,196_171,206_177,212_154,215_154,225_161,227_171,247_76,255_161,25_177,264_171,26_154,270_76,277_136,278_161,281_171,286_136,295_161,296_171,2_177,304_161,323_171,32_177,333_161,351_136,362_76,366_171,390_154,394_171,398_177,402_161,408_161,413_161,414_161,417_154,421_177,42_177,435_177,437_154,438_177,445_177,447_161,45_154,476_161,478_142,482_154,492_154,493_154,496_161,511_177,534_171,539_177,553_154,557_154,563_161,566_171,581_76,583_148,588_177,597_171,5_76,600_177,610_171,625_154,637_154,638_177,657_154,661_177,678_171,679_154,698_154,712_177,729_161,731_154,734_154,737_161,739_76,748_154,749_177,752_154,758_161,775_154,77_154,806_177,817_177,822_171,827_161,829_154,831_154,832_76,834_161,835_161,852_154,861_177,882_154,891_177,898_154,902_177,918_161,932_171,957_171,959_161,96_161,973_161,977_148,988_154,989_148,996_177;1.8561939179
CAGGTCCGTTTGGTGCAGTCTGGGACTCAGATAAAAACACCTGGGGCCTCAGTGACAATCTCGTGTGGGACGTCTGGATATGACTTCATGGAAAGTCTCATAAACTGGGTGCGCCAGGACATCGGCAAGGGACCAGAGTGGATGGGCTGGATGAATCCTCGGGGGGGCGGCGTGAATTATGCCCGTCAATTTCAAGGCAAGGTGACCATGACCAGGGACGTATATCGCGACACAGCCTACCTGACACTGAGCGGTCTGACATCTGGCGACACGGCCAGATATTTTTGT
>21;824_154;1.8931062026
CAGGTCCGTTTGGTGCAGTCTGGGACTCAGATAAAAACACCTGGGGCCTCAGTGACACTGTCGTGTGGGACGTCTGGATATGACTTCATGGAGAGTCTCATAAATTGGGTGCGCCAGGACATCGGCAAGGGACCAGAGTGGCTGGGCTGGATGAATCCTCGGGGGGGCGGCGTGAATTATGCCCGTCAATTTCAAGGCAAGGTGACCATGACCAGGGACGTCTATCGCGACACAGCCTACCTCACACTGAACGGTCTGACATCTGTCGACACGGCCAGATATTTTTGT
>20;1018_177,1028_177,1029_171,116_154,11_154,121_85,127_161,128_161,133_177,152_154,184_154,196_171,206_177,212_154,215_154,225_161,227_171,247_76,255_161,25_177,264_171,26_154,270_76,277_136,278_161,281_171,286_136,295_161,296_171,2_177,304_161,323_171,32_177,333_161,351_136,362_76,366_171,390_154,394_171,398_177,402_161,408_161,413_161,414_161,417_154,421_177,42_177,435_177,437_154,438_177,445_177,447_161,45_154,476_161,478_142,482_154,492_154,493_154,496_161,511_177,534_171,539_177,553_154,557_154,563_161,566_171,581_76,583_148,588_177,597_171,5_76,600_177,610_171,625_154,637_154,638_177,657_154,661_177,678_171,679_154,698_154,712_177,729_161,731_154,734_154,737_161,739_76,748_154,749_177,752_154,758_161,775_154,77_154,806_177,817_177,822_171,824_154,827_161,829_154,831_154,832_76,834_161,835_161,852_154,861_177,882_154,891_177,898_154,902_177,918_161,932_171,957_171,959_161,96_161,973_161,977_148,988_154,989_148,996_177;1.8194719745
CAGGTCCGTTTGGTGCAGTCTGGGACTCAGATAAAAACACCTGGGGCCTCAGTGACACTGTCGTGTGGGACGTCTGGATATGACTTCATGGAAAGTCTCATAAATTGGGTGCGCCAGGACATCGGCAAGGGACCAGAGTGGATGGGCTGGATGAATCCTCGGGGGGGCGGCGTGAATTATGCCCGTCAATTTCAAGGCAAGGTGACCATGACCAGGGACGTATATCGCGACACAGCCTACCTGACACTGAGCGGTCTGACATCTGGCGACACGGCCAGATATTTTTGT
>19;1018_177,1028_177,1029_171,116_154,11_154,121_85,127_161,128_161,133_177,144_161,152_154,184_154,196_171,206_177,212_154,215_154,225_161,227_171,247_76,255_161,25_177,264_171,26_154,270_76,277_136,278_161,281_171,286_136,295_161,296_171,2_177,304_161,323_171,32_177,333_161,351_136,362_76,366_171,390_154,394_171,398_177,402_161,408_161,413_161,414_161,417_154,421_177,42_177,435_177,437_154,438_177,445_177,447_161,45_154,476_161,478_142,482_154,492_154,493_154,496_161,511_177,534_171,539_177,553_154,557_154,563_161,566_171,581_76,583_148,588_177,597_171,5_76,600_177,610_171,625_154,637_154,638_177,657_154,661_177,678_171,679_154,698_154,712_177,729_161,731_154,734_154,737_161,739_76,748_154,749_177,752_154,758_161,775_154,77_154,806_177,817_177,822_171,824_154,827_161,829_154,831_154,832_76,834_161,835_161,846_161,852_154,861_177,882_154,891_177,898_154,902_177,918_161,932_171,957_171,959_161,96_161,973_161,977_148,988_154,989_148,996_177;1.7193316875
CAGGTCCGTTTGGTGCAGTCTGGGACTCAGATAAAAACACCTGGGGCCTCAGTGACACTGTCGTGTGGGACGTCTGGATATGACTTCATGGAAAGTCTCATAAATTGGGTGCGCCAGGTCCCCGGTCGGGGACTCGAGTGGATGGGCTGGATGAATCCTCGGGGGGGCGGCGTGAATTATGCCCGTCAATTTCAAGGCAAGGTGACCATGACCAGGGACGTATATCGCGACACAGCCTACCTGACACTGAGCGGTCTGACATCTGGCGACACGGCCAGATATTTTTGT
>18;1018_177,1028_177,1029_171,116_154,11_154,121_85,127_161,128_161,133_177,144_161,152_154,184_154,196_171,206_177,212_154,215_154,225_161,227_171,247_76,255_161,25_177,264_171,26_154,270_76,277_136,278_161,281_171,286_136,295_161,296_171,2_177,304_161,323_171,32_177,333_161,351_136,362_76,366_171,388_154,390_154,394_171,398_177,402_161,408_161,413_161,414_161,417_154,421_177,42_177,435_177,437_154,438_177,445_177,447_161,45_154,476_161,478_142,482_154,492_154,493_154,496_161,511_177,534_171,539_177,553_154,557_154,563_161,566_171,581_76,583_148,588_177,597_171,5_76,600_177,610_171,625_154,637_154,638_177,657_154,661_177,678_171,679_154,698_154,712_177,729_161,731_154,734_154,737_161,739_76,748_154,749_177,752_154,758_161,775_154,77_154,806_177,817_177,822_171,824_154,827_161,829_154,831_154,832_76,834_161,835_161,846_161,852_154,861_177,882_154,891_177,898_154,902_177,918_161,932_171,957_171,959_161,96_161,973_161,977_148,988_154,989_148,996_177;1.719329931
CAGGTCCGTTTGGTGCAGTCTGGGACTCAGATAAAAACACCTGGGGCCTCAGTGACACTGTCGTGTGGGACGTCTGGATATGACTTCATGGAAAGTCTCATAAATTGGGTGCGCCAGGTCCCCGGTCGGGGACTCGAGTGGATGGGCTGGATGAATCCTCGGGGGGGCGGCGTGAATTATGCCCGTCAATTTCAAGGCAAGGTGACCATGACCAGGGACGTATATCGCGACACAGCCTACCTGACACTGAGCGGTCTGACATCTGGCGACACGGCCAGATATTTTTGT
>17;1018_177,1028_177,1029_171,116_154,11_154,121_85,127_161,128_161,133_177,144_161,152_154,184_154,196_171,206_177,212_154,215_154,225_161,227_171,247_76,255_161,25_177,264_171,26_154,270_76,277_136,278_161,281_171,286_136,295_161,296_171,2_177,304_161,323_171,32_177,333_161,351_136,362_76,366_171,388_154,390_154,394_171,398_177,402_161,408_161,413_161,414_161,417_154,421_177,42_177,435_177,437_154,438_177,445_177,447_161,45_154,476_161,478_142,482_154,492_154,493_154,496_161,511_177,534_171,539_177,553_154,557_154,563_161,566_171,581_76,583_148,588_177,597_171,5_76,600_177,610_171,625_154,637_154,638_177,657_154,661_177,678_171,679_154,698_154,712_177,729_161,731_154,734_154,737_161,739_76,748_154,749_177,752_154,758_161,775_154,77_154,806_177,817_177,822_171,824_154,827_161,829_154,831_154,832_76,834_161,835_161,846_161,852_154,861_177,882_154,891_177,898_154,902_177,918_161,932_171,957_171,959_161,95_154,96_161,973_161,977_148,988_154,989_148,996_177;1.6380951783
CAGGTCCGTTTGGTGCAGTCTGGGACTCAGATAAAAACGCCTGGGGCCTCAGTGACACTGTCGTGTGGGACGTCTGGATATGAATTTGTGGAAGTTCTCATAAATTGGGTGCGCCAGGTCCCCGGTCGGGGACTCGAGTGGATGGGCTGGATGAATCCTCGGGGGGGCGGCGTGAATTATGCCCGTCAATTTCAAGGCAAGGTGACCATGACCAGGGACGTATATCGCGACACAGCCTACCTGACACTGAGCGGTCTGACATCTGGCGACACGGCCAGATATTTTTGT
>16;1005_142,1012_148,1018_177,1019_136,1028_177,1029_171,116_154,11_154,121_85,125_154,127_161,128_161,133_177,144_161,152_154,168_142,170_148,184_154,193_177,196_171,198_142,206_177,212_154,215_154,225_161,227_171,241_148,247_76,255_161,25_177,264_171,265_154,269_171,26_154,270_76,277_136,278_161,281_171,286_136,295_161,296_171,299_177,2_177,302_136,304_161,316_76,323_171,32_177,333_161,351_136,353_177,362_76,366_171,382_177,388_154,390_154,391_154,394_171,398_177,402_161,407_142,408_161,410_136,413_161,414_161,417_154,421_177,422_136,42_177,433_136,435_177,437_154,438_177,442_177,445_177,447_161,456_136,459_76,45_154,472_154,476_161,478_142,482_154,488_142,492_154,493_154,496_161,501_154,511_177,518_136,521_171,534_171,539_177,553_154,557_154,561_171,563_161,566_171,573_154,581_76,583_148,588_177,597_171,5_76,600_177,610_171,620_76,625_154,630_76,637_154,638_177,654_136,657_154,65_136,661_177,665_161,678_171,679_154,698_154,699_148,707_148,712_177,729_161,731_154,732_177,734_154,737_161,739_76,740_148,748_154,749_177,752_154,758_161,764_177,767_177,775_154,77_154,806_177,80_161,817_177,822_171,824_154,827_161,829_154,831_154,832_76,834_161,835_161,846_161,852_154,853_136,857_154,861_177,872_154,882_154,891_177,898_154,900_161,902_177,918_161,929_171,932_171,937_136,945_177,957_171,959_161,95_154,962_154,96_161,973_161,977_148,988_154,989_148,996_177;1.4843863524
CAGGTCCGCTTGGTGCAGTCTGGGACTCAGATGAAGAAGCCTGGGGCCTCAGTGACAATCTCCTGCGTGACATCTGGATATGAATTTGTGGAAGTTCTCATAAATTGGGTGCGCCAGGTCCCCGGTCGGGGACTCGAGTGGATGGGCTGGATGAATCCTCGGGGGGGCGGCGTGAATTATGCCCGTCAATTTCAAGGCAAGGTGACCATGACCAGGGACGTGTATCGCGACACAGCCTACCTGACACTGAGCGGTCTGACATCTGGCGACACGGCCAAATATTTTTGT
>15;1005_142,1012_148,1018_177,1019_136,1028_177,1029_171,116_154,11_154,121_85,125_154,127_161,128_161,133_177,144_161,152_154,168_142,170_148,184_154,193_177,196_171,198_142,206_177,212_154,215_154,225_161,227_171,241_148,247_76,255_161,25_177,264_171,265_154,269_171,26_154,270_76,277_136,278_161,281_171,286_136,295_161,296_171,299_177,2_177,302_136,304_161,316_76,323_171,32_177,333_161,351_136,353_177,362_76,366_171,382_177,388_154,390_154,391_154,394_171,398_177,402_161,407_142,408_161,410_136,413_161,414_161,417_154,421_177,422_136,42_177,433_136,435_177,437_154,438_177,442_177,445_177,447_161,456_136,459_76,45_154,472_154,476_161,478_142,482_154,488_142,492_154,493_154,496_161,501_154,511_177,518_136,521_171,534_171,539_177,553_154,557_154,561_171,563_161,566_171,573_154,581_76,583_148,588_177,597_171,5_76,600_177,610_171,61_142,620_76,625_154,630_76,637_154,638_177,654_136,657_154,65_136,661_177,665_161,678_171,679_154,698_154,699_148,707_148,712_177,729_161,731_154,732_177,734_154,737_161,739_76,740_148,748_154,749_177,752_154,758_161,764_177,767_177,775_154,77_154,806_177,80_161,817_177,822_171,824_154,827_161,829_154,831_154,832_76,834_161,835_161,846_161,852_154,853_136,857_154,861_177,872_154,882_154,891_177,898_154,900_161,902_177,918_161,929_171,932_171,937_136,945_177,957_171,959_161,95_154,962_154,96_161,973_161,977_148,988_154,989_148,996_177;1.4691160058
CAGGTCCGCTTGGTGCAGTCTGGGACTGAGATGAAGAAGCCTGGGGCCTCAGTGACAATCTCCTGCGTGACATCTGGATATGAATTTGTGGAAGTTCTCATAAATTGGGTGCGCCAGGTCCCCGGTCGGGGACTCGAGTGGATGGGCTGGATGAATCCTCGGGGGGGCGGCGTGAATTATGCCCGTCAATTTCAAGGCAAGGTGACCATGACCAGGGACGTGTATCGCGACACAGCCTACCTGACACTGAGCGGTCTGACATCTGGCGACACGGCCAAATATTTTTGT
>15;944_136;1.3858317216
CAGGTGCGATTGGTGCAATCTGGACCTGAGATGAGGAAGCCTGGGGCCTCAGTGCGGGTCTCCTGTAAGTCTTTTCAATATAGTTTTACTGCCTTCTTTATCCACTGGGTGCGCCAGGTCCCCGGTCGGGGACTCGAGTGGATGGGCTGGATGAATCCTCGGGGGGGCGGCGTGAATTATGCCCGTCAATTTCAAGGCAAGGTGACCATGACCAGGGACGTGTATCGCGACACAGCCTACCTGACACTGAGCGGTCTGACATCTGGCGACACGGCCAGATATTTTTGT
>14;1005_142,1012_148,1018_177,1019_136,1028_177,1029_171,116_154,11_154,121_85,125_154,127_161,128_161,133_177,144_161,152_154,168_142,170_148,184_154,193_177,196_171,198_142,206_177,212_154,215_154,225_161,227_171,241_148,247_76,255_161,25_177,264_171,265_154,269_171,26_154,270_76,277_136,278_161,281_171,286_136,295_161,296_171,299_177,2_177,302_136,304_161,316_76,323_171,32_177,333_161,351_136,353_177,362_76,366_171,382_177,388_154,390_154,391_154,394_171,398_177,402_161,407_142,408_161,410_136,413_161,414_161,417_154,421_177,422_136,42_177,433_136,435_177,437_154,438_177,442_177,445_177,447_161,456_136,459_76,45_154,472_154,476_161,478_142,482_154,488_142,492_154,493_154,496_161,501_154,511_177,518_136,521_171,534_171,539_177,553_154,557_154,561_171,563_161,566_171,573_154,581_76,583_148,588_177,597_171,5_76,600_177,610_171,61_142,620_76,625_154,630_76,637_154,638_177,654_136,657_154,65_136,661_177,665_161,678_171,679_154,698_154,699_148,707_148,712_177,729_161,731_154,732_177,734_154,737_161,739_76,740_148,748_154,749_177,752_154,758_161,764_177,767_177,775_154,77_154,806_177,80_161,817_177,822_171,824_154,827_161,829_154,831_154,832_76,834_161,835_161,846_161,852_154,853_136,857_154,861_177,872_154,882_154,891_177,898_154,900_161,902_177,918_161,929_171,932_171,937_136,944_136,945_177,957_171,959_161,95_154,962_154,96_161,973_161,977_148,988_154,989_148,996_177;1.1778134036
CAGGTGCGATTGGTGCAGTCTGGGGCTGAGATGAAGAAGCCTGGGGCCTCAGTGAAGGTCTCCTGCAAGGCTTCTGGATATAACTTTACTGGCTTCTTTATACACTGGGTGCGCCAGGTCCCCGGTCGGGGACTCGAGTGGATGGGCTGGATGAATCCTCGGGGGGGCGGCGTGAATTATGCCCGTCAATTTCAAGGCAAGGTGACCATGACCAGGGACGTGTATCGCGACACAGCCTACCTGACACTGAGCGGTCTGACATCTGGCGACACGGCCAAATATTTTTGT
>13;1005_142,1012_148,1018_177,1019_136,1028_177,1029_171,116_154,11_154,121_85,125_154,127_161,128_161,133_177,144_161,152_154,168_142,170_148,184_154,193_177,196_171,198_142,206_177,212_154,215_154,225_161,227_171,241_148,247_76,255_161,25_177,264_171,265_154,269_171,26_154,270_76,277_136,278_161,281_171,286_136,295_161,296_171,299_177,2_177,302_136,304_161,316_76,323_171,32_177,333_161,351_136,353_177,362_76,366_171,382_177,388_154,390_154,391_154,394_171,398_177,402_161,407_142,408_161,410_136,413_161,414_161,417_154,421_177,422_136,42_177,433_136,435_177,437_154,438_177,442_177,445_177,447_161,456_136,459_76,45_154,465_76,472_154,476_161,478_142,482_154,488_142,492_154,493_154,496_161,501_154,511_177,518_136,521_171,534_171,539_177,553_154,557_154,561_171,563_161,566_171,573_154,581_76,583_148,588_177,597_171,5_76,600_177,610_171,61_142,620_76,625_154,630_76,637_154,638_177,654_136,657_154,65_136,661_177,665_161,678_171,679_154,698_154,699_148,707_148,712_177,729_161,731_154,732_177,734_154,737_161,739_76,740_148,748_154,749_177,752_154,758_161,764_177,767_177,775_154,77_154,806_177,80_161,817_177,822_171,824_154,827_161,829_154,831_154,832_76,834_161,835_161,846_161,852_154,853_136,857_154,861_177,872_154,882_154,891_177,898_154,900_161,902_177,918_161,929_171,932_171,937_136,944_136,945_177,957_171,959_161,95_154,962_154,96_161,973_161,977_148,988_154,989_148,996_177;0.8890362169
CAGGTGCAGCTGGTGCAGTCTGGGGCTGAGGTGAAGAAGCCTGGGGCCTCAGTGAAGGTCTCCTGCAAGGCTTCTGGATACACCTTCACCAGCTACTATATACACTGGGTGCGACAGGTCCCCGGTCGGGGACTCGAGTGGATGGGGTGGATGAATCCTCGGGGGGGCGGCGTCAATTATGCTCGTAGATTTCAAGGCAAAGTTACCATGACCAGGGACGTGTATCGCGACACAGCCTACCTGACACTTCGCGGTCTGACATCTGGCGACACGGCCAAATATTTTTGT
>12;1005_142,1012_148,1018_177,1019_136,1028_177,1029_171,116_154,11_154,121_85,125_154,127_161,128_161,133_177,144_161,152_154,168_142,170_148,184_154,193_177,196_171,198_142,206_177,212_154,215_154,225_161,227_171,241_148,247_76,255_161,25_177,264_171,265_154,269_171,26_154,270_76,277_136,278_161,281_171,286_136,295_161,296_171,299_177,2_177,302_136,304_161,316_76,323_171,32_177,333_161,351_136,353_177,362_76,366_171,382_177,388_154,390_154,391_154,394_171,398_177,402_161,407_142,408_161,410_136,413_161,414_161,417_154,421_177,422_136,42_177,433_136,435_177,437_154,438_177,442_177,445_177,447_161,456_136,459_76,45_154,465_76,472_154,476_161,478_142,482_154,488_142,492_154,493_154,496_161,501_154,511_177,518_136,521_171,534_171,539_177,553_154,557_154,561_171,563_161,566_171,573_154,581_76,583_148,588_177,597_171,5_76,600_177,610_171,61_142,620_76,625_154,630_76,631_177,637_154,638_177,654_136,657_154,65_136,661_177,665_161,678_171,679_154,698_154,699_148,707_148,712_177,729_161,731_154,732_177,734_154,737_161,739_76,740_148,748_154,749_177,752_154,758_161,764_177,767_177,775_154,77_154,806_177,80_161,817_177,822_171,824_154,827_161,829_154,831_154,832_76,834_161,835_161,846_161,852_154,853_136,857_154,861_177,872_154,882_154,891_177,898_154,900_161,902_177,918_161,929_171,932_171,937_136,944_136,945_177,957_171,959_161,95_154,962_154,96_161,973_161,977_148,988_154,989_148,996_177;0.7695130816
CAGGTGCAGCTGGTGCAGTCTGGGGCTGAGGTGAAGAAGCCTGGGGCCTCAGTGAAGGTCTCCTGCAAGGCTTCTGGATACACCTTCACCAGCTACTATATACACTGGGTGCGACAGGCCCCCGGTAAGGGACTTGAGTGGATGGGGTGGATGAATCCTCGGGGGGGCGGCGTCAATTATGCTCGTAGATTTCAAGGCAAAGTCACCATGACCAGGGACGTGTCAAGCGACACAGCCTACATGACACTTCGCGGTCTGACATCTGGCGACACGGCCAAATATTTTTGT
>11;1005_142,1009_171,1010_142,1012_148,1018_177,1019_136,1024_171,1028_177,1029_171,1032_154,116_154,11_154,121_85,125_154,126_171,127_161,128_161,133_177,144_161,146_85,150_171,152_154,162_76,168_142,170_148,184_154,193_177,196_171,198_142,206_177,212_154,215_154,221_171,225_161,227_171,23_0,241_148,247_76,255_161,25_177,264_171,265_154,269_171,26_154,270_76,276_171,277_136,278_161,281_171,286_136,295_161,296_171,299_177,2_177,302_136,304_161,316_76,318_0,323_171,32_177,333_161,351_136,353_177,362_76,366_171,382_177,386_171,388_154,390_154,391_154,394_171,398_177,402_161,404_171,407_142,408_161,410_136,413_161,414_161,417_154,418_142,41_171,421_177,422_136,425_171,42_177,433_136,435_177,437_154,438_177,442_177,445_177,447_161,456_136,458_171,459_76,45_154,465_76,467_171,472_154,476_161,478_142,482_154,485_0,488_142,492_154,493_154,496_161,501_154,511_177,518_136,521_171,526_154,527_142,529_0,534_171,538_154,539_177,552_171,553_154,557_154,561_171,563_161,566_171,573_154,581_76,583_148,588_177,590_0,597_171,5_76,600_177,60_0,610_171,615_171,61_142,620_76,625_154,630_76,631_177,637_154,638_177,651_171,654_136,657_154,65_136,661_177,665_161,671_171,675_0,678_171,679_154,698_154,699_148,702_142,705_0,706_142,707_148,712_177,721_142,722_0,729_161,730_171,731_154,732_177,734_154,737_161,739_76,740_148,748_154,749_177,74_171,752_154,758_161,764_177,767_177,775_154,77_154,789_0,802_171,806_177,80_161,817_177,820_171,822_171,824_154,827_161,829_154,831_154,832_76,834_161,835_161,838_171,846_161,851_0,852_154,853_136,857_154,85_0,861_177,866_161,871_76,872_154,882_154,891_177,898_154,900_161,902_177,918_161,922_0,929_171,932_171,937_136,944_136,945_177,953_0,957_171,959_161,95_154,962_154,965_154,96_161,973_161,977_148,97_76,984_0,988_154,989_148,996_177,998_0;0.6584563804
CAGGTGCAACTGGTGCAGTCTGGGGCTGAGGTGAAGAAGCCTGGGGCCTCAGTGAAGGTCTCCTGCAAGGCTTCTGGATACACCTTCACCAACTACTATATACACTGGGTGCGACAGGCCCCCGGTAAGGGGCTTGAGTGGATGGGGTGGATGAATCCTCGGGGGGGCGGCGTAAATTATGCTCGGAGATTTCAGGGCAGAGTCACCATGACCAGGGACATGTCAAGCGACACAGCCTACATGACACTTCGCGGTCTGACATCTGGCGACACGGCCAAATATTTTTGT
>17;609_154;1.787361467
CAGGTGCGTCTGTCGCAGTCTGGAGGTCAGATGAGGAAGCCTGGCGAGTCGATGAGAATTTCTTGTCGGGCTTCCGGATATGAATTTATTGATTGTACACTAAATTGGATTCGCCTGGCCCCCGGAAGAAGGCCTGAGTGGATGGGATGGCTGAAGCCTCGGGGGGGGGCCGTCAACTACGCACGTCCACTTCAGGGCAGAGTGACCATGACTCGAGACGTTTACTCCGACACAGCCTTTTTGGAGCTGCGCTCGTTGACAGTAGACGACACGGCCGTCTACTTTTGT
>17;574_161;1.9227378921
CAGGTGCGTCTGTCGCAGTCTGGAGGTCAGATGAAGAAGCCTGGCGAGTCGATGAGAATTTCGTGTCGGGCTTCTGGATACGAATTTATTGATTGTACACTAAATTGGATTCGCCTGGCCCCCGGAAGAAGGCCTGAGTGGATGGGATGGCTGAAGCCGTCGGGGGGGGCCGTCAACTACGCACGTCTATTTCAGGGCAGGGTGACCATGACTCGAGACGTTTACACCGACACAGCCTTTTTGGAGCTGCGCTCGTTGACTTTAGACGACACGGCCGTCTACTTTTGT
>16;574_161,609_154;1.7755803839
CAGGTGCGTCTGTCGCAGTCTGGAGGTCAGATGAAGAAGCCTGGCGAGTCGATGAGAATTTCTTGTCGGGCTTCCGGATATGAATTTATTGATTGTACACTAAATTGGATTCGCCTGGCCCCCGGAAGAAGGCCTGAGTGGATGGGATGGCTGAAGCCTCGGGGGGGGGCCGTCAACTACGCACGTCCACTTCAGGGCAGAGTGACCATGACTCGAGACGTTTACTCCGACACAGCCTTTTTGGAGCTGCGCTCGTTGACAGTAGACGACACGGCCGTCTACTTTTGT
>17;384_136;1.6871960855
CAGGTGCGTCTGTCGCAGTCTGGAGGTCAGATGAAGAAGCCTGGCGAGTCGATGAGAATTTCTTGTCGGGCTTCCGGATATGAATTTATTAATTGTCCAATAAATTGGATTCGCCTGGCCCCCGGAAGAAGGCCTGAGTGGATGGGATGGGTGAAGCCTAGGGGGGGGGCCGTCAACTACGCACGTCCACTTCAGGGCAGAGTGACCATGACTCGAGACGTGTATTCCGACACAGCCTTTTTGGAGCTGCGCTCCTTGACAGCAGACGACACGGCCGTCTACTTTTGT
>17;859_154;1.8254978141
CAGGTGCGTCTGTCGCAGTCTGGCGGTCAGATGAAGAAGCCTGGCGAGTCCATGAGAATCTCTTGTCGGGCTTCCGGATATGAATTTATGGATTGTCTGATAAACTGGATTCGCCTGGTCCCCGGAAGAAGGCCTGAGTGGATGGGATGGGTGAGGCCTAGGGGGGGGGCCGTCAACTACGCACGTCCACTTCAGGGCAGAGTGACCATGACTCGAGACGTGTATTCCGACACAGCCTTTTTGGAGCTGCGCTCCTTGACAGCAGACGACACGGCCGTCTATTTTTGT
>16;384_136,859_154;1.6871952319
CAGGTGCGTCTGTCGCAGTCTGGAGGTCAGATGAAGAAGCCTGGCGAGTCGATGAGAATTTCTTGTCGGGCTTCCGGATATGAATTTATTAATTGTCCAATAAATTGGATTCGCCTGGCCCCCGGAAGAAGGCCTGAGTGGATGGGATGGGTGAAGCCTAGGGGGGGGGCCGTCAACTACGCACGTCCACTTCAGGGCAGAGTGACCATGACTCGAGACGTGTATTCCGACACAGCCTTTTTGGAGCTGCGCTCCTTGACAGCAGACGACACGGCCGTCTACTTTTGT
>15;384_136,574_161,609_154,859_154;1.6755259899
CAGGTGCGTCTGTCGCAGTCTGGAGGTCAGATGAAGAAGCCTGGCGAGTCGATGAGAATTTCTTGTCGGGCTTCCGGATATGAATTTATTAATTGTCCAATAAATTGGATTCGCCTGGCCCCCGGAAGAAGGCCTGAGTGGATGGGATGGCTGAAGCCTAGGGGGGGGGCCGTCAACTACGCACGTCCACTTCAGGGCAGAGTGACCATGACTCGAGACGTGTATTCCGACACAGCCTTTTTGGAGCTGCGCTCCTTGACAGCAGACGACACGGCCGTCTACTTTTGT
>17;53_154;1.7725522768
CAAGTGCGACTGTCGCAGTCTGGAGGTCAGATGAAGAAGCCTGGGGAGTCGATGAGACTTTCTTGTCGGGCCTCCGGATATGAATTTCTAAATTGTCCAATAAATTGGATTCGCCTGGCCCCCGGAAGACGGCCTGAGTGGATGGGATGGCTGAAGCCTCGGGGGGGGGCCGTCAACTACGCACGTCCATTTCAGGGCAGAGTGACCATGACTCGAGACGTTTATTCCGACACAGCCTTTTTGGAGCTGCGCTCCTTGACAGCAGACGACACGGCCGTCTACTTTTGC
>18;710_154;1.7816986504
CAAGTGCGACTGTCGCAGTCTGGAGGTCAGATGAAGAAGCCTGGCGAGTCGATGAGACTTTCTTGTCGGACTTCCGGATATGAATTTGTAAATTGTCCAATAAATTGGATTCGCCTGGCCCCCGGAAGACGGCCTGAGTGGATGGGATGGCTGAAGCCTAGGGGGGGGCCGGTCAATTACGCACGTAAATTTCAGGGCAGAGTGACCATGACTCGAGACGTGTATTCCGACACAGCCTTTTTGGAGTTGCGCTCCTTGACATCAGACGACACGGCCGTCTATTTTTGT
>19;49_154;1.7618819714
CAAGTGCGACTGTCGCAGTCTGGAGGTCAGATGAAGAAGCCTGGCGAGTCGATGAGACTTTCCTGTCGGGCTTCCGGATATGAATTTCTGAATTGTCCAATAAATTGGATTCGCCTGGCCCCCGGAAAAAGGCCTGAGTGGATGGGATGGCTGAAGCCTAGGGGGGGGGCCGTCAACTACGCACGTAAATTTCAGGGCAGAGTGACCATGACTCGAGACGTGTATTCCGACACAGCCTTCCTGGAGTTGCGCTCCTTGACATCAGACGACACGGCCGTCTATTTTTGT
>19;599_154;1.7499355071
CAAGTGCGACTGTCGCAGTCTGGAGGTCAGATGAAGAAGCCTGGCGAGTCGATGAGACTTTCCTGTCGGGCTTCCGGATATGAATTTCTGAATTGTCCAATAAATTGGATTCGCCTGGCCCCCGGAAAAAGGCCTGAGTGGATGGGATGGCTGAAGCCTAGGGGGGGGGCCGTCAACTACGCACGTAAATTTCAGGGCAGAGTGACCATGACTCGAGACGTGTATTCCGACACAGCCTTTCTGGAGTTGCGCTCCTTGACATCAGACGACACGGCCGTCTATTTTTGT
>18;49_154,599_154;1.7499345108
CAAGTGCGACTGTCGCAGTCTGGAGGTCAGATGAAGAAGCCTGGCGAGTCGATGAGACTTTCCTGTCGGGCTTCCGGATATGAATTTCTGAATTGTCCAATAAATTGGATTCGCCTGGCCCCCGGAAAAAGGCCTGAGTGGATGGGATGGCTGAAGCCTAGGGGGGGGGCCGTCAACTACGCACGTAAATTTCAGGGCAGAGTGACCATGACTCGAGACGTGTATTCCGACACAGCCTTTCTGGAGTTGCGCTCCTTGACATCAGACGACACGGCCGTCTATTTTTGT
>17;49_154,599_154,710_154;1.7027099829
CAAGTGCGACTGTCGCAGTCTGGAGGTCAGATGAAGAAGCCTGGCGAGTCGATGAGACTTTCTTGTCGGGCTTCCGGATATGAATTTCTAAATTGTCCAATAAATTGGATTCGCCTGGCCCCCGGAAGAAGGCCTGAGTGGATGGGATGGCTGAAGCCTAGGGGGGGGGCCGTCAACTACGCACGTAAATTTCAGGGCAGAGTGACCATGACTCGAGACGTGTATTCCGACACAGCCTTTTTGGAGTTGCGCTCCTTGACATCAGACGACACGGCCGTCTATTTTTGT
>16;49_154,53_154,599_154,710_154;1.6663283749
CAAGTGCGACTGTCGCAGTCTGGAGGTCAGATGAAGAAGCCTGGCGAGTCGATGAGACTTTCTTGTCGGGCTTCCGGATATGAATTTCTAAATTGTCCAATAAATTGGATTCGCCTGGCCCCCGGAAGAAGGCCTGAGTGGATGGGATGGCTGAAGCCTAGGGGGGGGGCCGTCAACTACGCACGTCAATTTCAGGGCAGAGTGACCATGACTCGAGACGTGTATTCCGACACAGCCTTTTTGGAGCTGCGCTCCTTGACATCAGACGACACGGCCGTCTACTTTTGT
>16;858_136;1.7254666271
CAAGTGCGACTGTCGCAGTCTGGAGGTCAGATGAAGAAGCCTGGCGAGTCGATGAGACTTTCCTGTCGGACTTCCGGATATGAATTTATGAATTGTCCAATAAATTGGATTCGCCTGGCCCCCGGAAGAAGGCCTGAGTGGATGGGGTGGCTGAAGCCTAGGGGGGGGGCCGTCAATTACGCACGTCAGTTTCAGGGCAGAGTGACCATGACTCGAGACGTGTATTCCGACACAGCCTTTTTGGAGCTGCGCTCCTTGACATCAGACGACACGGCCGTCTACTTCTGT
>15;49_154,53_154,599_154,710_154,858_136;1.6489227061
CAAGTGCGACTGTCGCAGTCTGGAGGTCAGATGAAGAAGCCTGGCGAGTCGATGAGACTTTCTTGTCGGGCTTCCGGATATGAATTTATGAATTGTCCAATAAATTGGATTCGCCTGGCCCCCGGAAGAAGGCCTGAGTGGATGGGATGGCTGAAGCCTAGGGGGGGGGCCGTCAACTACGCACGTCAATTTCAGGGCAGAGTGACCATGACTCGAGACGTGTATTCCGACACAGCCTTTTTGGAGCTGCGCTCCTTGACATCAGACGACACGGCCGTCTACTTTTGT
>14;384_136,49_154,53_154,574_161,599_154,609_154,710_154,858_136,859_154;1.6159839853
CAAGTGCGACTGTCGCAGTCTGGAGGTCAGATGAAGAAGCCTGGCGAGTCGATGAGAATTTCTTGTCGGGCTTCCGGATATGAATTTATTAATTGTCCAATAAATTGGATTCGCCTGGCCCCCGGAAGAAGGCCTGAGTGGATGGGATGGCTGAAGCCTAGGGGGGGGGCCGTCAACTACGCACGTCAACTTCAGGGCAGAGTGACCATGACTCGAGACGTGTATTCCGACACAGCCTTTTTGGAGCTGCGCTCCTTGACATCAGACGACACGGCCGTCTACTTTTGT
>14;860_148;1.6701325791
CAAGTGCGACTGTCGCAGTCTGGAGGTCAGATGAAGAAGCCTGGCGAGTCGATGAGAATTTCTTGTCGGGCTTCCGGATATGAATTTATTAATTGTCCGATAAATTGGATTCGCTTGGCCCCCGGAAAAAGGCCTGAATGGATGGGATGGATGAAGCCCAGGGGGGGGGCCGTCAATTACGCACGTCAACTTCAGGGCAGAGTGACCATGACCCGGGACGTGTATTCCGACACAGCCTTTTTGGAGCTGCGCTCCCTGACATCAGACGACACGGCCGTCTACTTCTGT
>13;384_136,49_154,53_154,574_161,599_154,609_154,710_154,858_136,859_154,860_148;1.5743576696
CAAGTGCGACTGTCGCAGTCTGGAGGTCAGATGAAGAAGCCTGGCGAGTCGATGAGAATTTCTTGTCGGGCTTCCGGATATGAATTTATTAATTGTCCAATAAATTGGATTCGCCTGGCCCCCGGAAAAAGGCCTGAGTGGATGGGATGGATGAAGCCTAGGGGGGGGGCCGTCAATTACGCACGTCAACTTCAGGGCAGAGTGACCATGACTCGAGACGTGTATTCCGACACAGCCTTTTTGGAGCTGCGCTCCTTGACATCAGACGACACGGCCGTCTACTTCTGT
>14;725_154;1.6532501727
CAAGTGCGACTGTCGCAGTCTGGAGGTCAGATGAAGAAGCCTGGCGAGTCGATGAGAATTTCTTGTCGGGCTTCGGGATATGAATTTATTAATTGTCCAATAAATTGGATTCGGCTGGCCCCCGGAAAAAGGCCTGAGTGGATGGGATGGATGAAGCCTAGGGGGGGGGCCGTCAGTTACGCACGTCAATTTCAGGGCAGAGTGACCATGACTCGAGACATGTATTCCGAGACAGCCTTTTTGGAGCTCCGTTCCTTGACAACCGACGACACGGCCATGTATTTCTGT
>14;349_177;1.7490509496
CAAGTGCGACTGTCGCAGTCTGGAGGTCAGATGAAGAAGCCTGGCGACTCGATGAGAATTTCTTGTCGGGCTTCGGGATACGACTTTATTAATTGTCCAATAAATTGGATTCGACTGGCCCCCGGAAAAAGACCTGAGTGGATGGGATGGATGAAGCCTAGGGGGGGGGGCCTCAGTTATGCACGTCAACTTCAGGGCAGAGTGACCATGACTCGAGACATGTATTCCGAGACAGCCTTTTTGGAACTCCGTTCCTTGACATCCGACGACACGGCCGTCTATTATTGT
>13;349_177,725_154;1.6031315331
CAAGTGCGACTGTCGCAGTCTGGAGGTCAGATGAAGAAGCCTGGCGAGTCGATGAGAATTTCTTGTCGGGCTTCGGGATATGAATTTATTAATTGTCCAATAAATTGGATTCGGCTGGCCCCCGGAAAAAGGCCTGAGTGGATGGGATGGATGAAGCCTAGGGGGGGGGCCGTCAGTTACGCACGTCAATTTCAGGGCAGAGTGACCATGACTCGAGACATGTATTCCGAGACAGCCTTTTTGGAGCTCCGTTCCTTGACATCCGACGACACGGCCGTCTATTTCTGT
>12;349_177,384_136,49_154,53_154,574_161,599_154,609_154,710_154,725_154,858_136,859_154,860_148;1.525587632
CAAGTGCGACTGTCGCAGTCTGGAGGTCAGATGAAGAAGCCTGGCGAGTCGATGAGAATTTCTTGTCGGGCTTCCGGATATGAATTTATTAATTGTCCAATAAATTGGATTCGGCTGGCCCCCGGAAAAAGGCCTGAGTGGATGGGATGGATGAAGCCTAGGGGGGGGGCCGTCAATTACGCACGTCAATTTCAGGGCAGAGTGACCATGACTCGAGACATGTATTCCGACACAGCCTTTTTGGAGCTGCGCTCCTTGACATCCGACGACACGGCCGTCTATTTCTGT
>13;890_0;1.0623132258
CAAGTCCAACTGTTGCAGTCTGGGGCTCAGGTGAAGAAGACTGGGGCCTCAATGAGAATTTCTTGCAAGACTTCTGGATACACATTCCTCAATTGTCCTATAAATTGGGTGCGGCAGGCCCCCGGAAGAGGGCTTGAGTGGATGGGATGGATGAAACCTCGGGGGGGGGCCGTTAACTATCCACAGAAGTTTCAGGGCAGAGTCACCATGACCAGGGACATGTCCACCGACACAGCCTTTCTGGATATGAGCAACCTGAGATCTGACGACACGGCCGTCTATTTCTGT
>13;154_0;1.1605123593
CAGGTGCAAATGGTGCAGTCTGGGACTCAGGTGAAGAAGACTGGGGCCTCAGTGACAATTTCCTGCAAGACTTCTGGATACACATTCCTCAATTGTCCTATAAATTGGGTGCGGCAGGCCCCCGGAAGAGGGCTTGAGTGGATGGGATGGATGAAACCGTCGGGGGGGGCCGTTAACTATCCACAGAAGTTTCAGGGCAGAGTCACCATGACCAGGGACATGTCCACCGACACAGCCTTTCTGGATATGAGCAACCTGAGATCTGACGACACGGCCGTCTATTTCTGT
>12;154_0,890_0;1.0435936668
CAAGTGCAACTGTTGCAGTCTGGGGCTCAGGTGAAGAAGACTGGGGCCTCAATGAGAATTTCTTGCAAGACTTCTGGATACACATTCCTCAATTGTCCTATAAATTGGGTGCGGCAGGCCCCCGGAAGAGGGCTTGAGTGGATGGGATGGATGAAACCTCGGGGGGGGGCCGTTAACTATCCACAGAAGTTTCAGGGCAGAGTCACCATGACCAGGGACATGTCCACCGACACAGCCTTTCTGGATATGAGCAACCTGAGATCTGACGACACGGCCGTCTATTTCTGT
>11;154_0,349_177,384_136,49_154,53_154,574_161,599_154,609_154,710_154,725_154,858_136,859_154,860_148,890_0;0.8680264638
CAAGTGCAACTGTTGCAGTCTGGGGCTCAGGTGAAGAAGCCTGGGGCCTCAATGAGAATTTCTTGCAAGGCTTCTGGATACACATTCATCAATTGTCCTATAAATTGGGTGCGGCAGGCCCCCGGAAAAGGGCTTGAGTGGATGGGATGGATGAAACCTCGGGGGGGGGCCGTTAACTATGCACGGAAATTTCAGGGCAGAGTCACCATGACCAGGGACATGTCCACCGACACAGCCTTTCTGGAACTGCGCAACCTGACATCTGACGACACGGCCGTCTATTTCTGT
>10;1005_142,1009_171,1010_142,1012_148,1018_177,1019_136,1024_171,1028_177,1029_171,1032_154,116_154,11_154,121_85,125_154,126_171,127_161,128_161,133_177,144_161,146_85,150_171,152_154,154_0,162_76,168_142,170_148,184_154,193_177,196_171,198_142,206_177,212_154,215_154,221_171,225_161,227_171,23_0,241_148,247_76,255_161,25_177,264_171,265_154,269_171,26_154,270_76,276_171,277_136,278_161,281_171,286_136,295_161,296_171,299_177,2_177,302_136,304_161,316_76,318_0,323_171,32_177,333_161,349_177,351_136,353_177,362_76,366_171,382_177,384_136,386_171,388_154,390_154,391_154,394_171,398_177,402_161,404_171,407_142,408_161,410_136,413_161,414_161,417_154,418_142,41_171,421_177,422_136,425_171,42_177,433_136,435_177,437_154,438_177,442_177,445_177,447_161,456_136,458_171,459_76,45_154,465_76,467_171,472_154,476_161,478_142,482_154,485_0,488_142,492_154,493_154,496_161,49_154,501_154,511_177,518_136,521_171,526_154,527_142,529_0,534_171,538_154,539_177,53_154,552_171,553_154,557_154,561_171,563_161,566_171,573_154,574_161,581_76,583_148,588_177,590_0,597_171,599_154,5_76,600_177,609_154,60_0,610_171,615_171,61_142,620_76,625_154,630_76,631_177,637_154,638_177,651_171,654_136,657_154,65_136,661_177,665_161,671_171,675_0,678_171,679_154,698_154,699_148,702_142,705_0,706_142,707_148,710_154,712_177,721_142,722_0,725_154,729_161,730_171,731_154,732_177,734_154,737_161,739_76,740_148,748_154,749_177,74_171,752_154,758_161,764_177,767_177,775_154,77_154,789_0,802_171,806_177,80_161,817_177,820_171,822_171,824_154,827_161,829_154,831_154,832_76,834_161,835_161,838_171,846_161,851_0,852_154,853_136,857_154,858_136,859_154,85_0,860_148,861_177,866_161,871_76,872_154,882_154,890_0,891_177,898_154,900_161,902_177,918_161,922_0,929_171,932_171,937_136,944_136,945_177,953_0,957_171,959_161,95_154,962_154,965_154,96_161,973_161,977_148,97_76,984_0,988_154,989_148,996_177,998_0;0.4566777743
CAGGTGCAACTGGTGCAGTCTGGGGCTGAGGTGAAGAAGCCTGGGGCCTCAGTGAAGGTCTCCTGCAAGGCTTCTGGATACACCTTCACCAACTACTATATACACTGGGTGCGACAGGCCCCCGGAAAAGGGCTTGAGTGGATGGGATGGATGAACCCTCGGGGGGGTGCCGTAAATTATGCACGGAAATTTCAGGGCAGAGTCACCATGACCAGGGACATGTCCAGCGACACAGCCTACATGGAACTGCGCGGTCTGACATCTGACGACACGGCCGTATATTTTTGT
>9;1005_142,1009_171,1010_142,1012_148,1018_177,1019_136,1024_171,1028_177,1029_171,1032_154,116_154,11_154,121_85,125_154,126_171,127_161,128_161,12_161,133_177,144_161,146_85,150_171,152_154,154_0,162_76,163_0,168_142,170_148,172_154,174_76,182_148,184_154,187_161,193_177,196_171,198_142,206_177,212_154,215_154,217_76,221_171,225_161,227_171,235_136,23_0,241_148,247_76,248_0,255_161,25_177,264_171,265_154,269_171,26_154,270_76,272_76,275_142,276_171,277_136,278_161,281_171,286_136,295_161,296_171,299_177,2_177,302_136,304_161,312_0,316_76,318_0,323_171,32_177,333_161,342_161,349_177,351_136,352_0,353_177,362_76,366_171,382_177,384_136,386_171,388_154,390_154,391_154,394_171,398_177,399_76,402_161,404_171,407_142,408_161,410_136,413_161,414_161,417_154,418_142,41_171,421_177,422_136,425_171,428_142,42_177,433_136,435_177,437_154,438_177,442_177,445_177,447_161,450_0,456_136,458_171,459_76,45_154,465_76,467_171,472_154,474_142,476_161,478_142,482_154,485_0,488_142,492_154,493_154,496_161,499_148,49_154,4_148,501_154,511_177,518_136,521_171,526_154,527_142,528_0,529_0,534_171,538_154,539_177,53_154,546_0,552_171,553_154,557_154,55_148,561_171,563_161,566_171,569_161,573_154,574_161,581_76,583_148,588_177,590_0,597_171,599_154,5_76,600_177,609_154,60_0,610_171,613_85,615_171,61_142,620_76,624_0,625_154,62_148,630_76,631_177,637_154,638_177,644_154,650_171,651_171,654_136,657_154,65_136,661_177,665_161,66_142,671_171,675_0,678_171,679_154,67_76,680_76,683_0,698_154,699_148,702_142,705_0,706_142,707_148,710_154,712_177,721_142,722_0,725_154,729_161,730_171,731_154,732_177,734_154,737_161,739_76,740_148,748_154,749_177,74_171,752_154,757_76,758_161,764_177,767_177,775_154,779_0,77_154,789_0,802_171,806_177,80_161,812_142,817_177,820_171,822_171,824_154,827_161,829_154,831_154,832_76,834_161,835_161,838_171,846_161,851_0,852_154,853_136,857_154,858_136,859_154,85_0,860_148,861_177,866_161,871_76,872_154,874_148,882_154,890_0,891_177,895_0,896_142,898_154,900_161,902_177,918_161,921_142,922_0,929_171,932_171,937_136,944_136,945_177,953_0,954_0,957_171,959_161,95_154,962_154,965_154,96_161,973_161,977_148,97_76,980_154,984_0,988_154,989_148,993_76,996_177,998_0;0.3907812486
CAGGTGCAACTGGTGCAGTCTGGGGCTGAGGTGAAGAAGCCTGGGGCCTCAGTGAAGGTCTCCTGCAAGGCTTCTGGATACACCTTCACCAACTACTATATACACTGGGTGCGACAGGCCCCTGGAAAAGGGCTTGAGTGGATGGGATGGATAAACCCTCGGGGGGGTGCCGTAAATTATGCACGGAAATTTCAGGGCAGAGTCACCATGACCAGGGACACGTCCAGCGACACAGCCTACATGGAACTGCGCGGACTGACATCTGACGACACGGCCGTATATTATTGT
>13;385_76;1.5244249616
CAGGTGCGCCTGGTACAATCTGGGGCTGTGATGAAGAAGCCTGGGTCGTCAGTGAAGATATCATGCGGGGCTTCTGGATTCAACTTTCGTGAAATTTCGATCCATTGGGTCCGACACAGCCCGCGAAAGGGATTTGAGTGGATGGGGTGGATAAAGCCCAGAGGAGGCAACGTAAATTACTCAGGGAGATTCCGCGACAGGATGTCCATGTATAGGGACACGTCTAGAGACATAGCATATATGGACTTGAGAGGACTGACATCTGCCGACACGGCCACATATTACTGT
>13;543_76;1.31851254
CAGGTGCAGCTGATACAATCTGGGGCTGAGGTGAAGAAGCCGGGGGCCTCAGTGAAGGTTTCCTGCAAGGCATCTGGATACATTTTCAGCACTTATTATATGCACTGGGTCCGTCATATTCCCGGAAGAGGATTTGAGTGGATGGGATGGATAAAGCCCAGAGGAGGCAACGTAAATTACTCAGGGAGATTCCGCGACAGGATGTCCATGTATAGGGACACGTCTAGAGACATAGCATATATGGACTTGAGAGGACTGACATCTGCCGACACGACCACATATTACTGT
>12;385_76,543_76;1.1473556172
CAGGTGCAGCTGGTACAATCTGGGGCTGAGGTGAAGAAGCCTGGGGCCTCAGTGAAGGTTTCCTGCGAGGCTTCTGGATACACCTTTAGCAACTATTATATCCATTGGGTCCGTCACATTCCCGGAAGAGGATTTGAGTGGATGGGATGGATAAAGCCCAGAGGAGGCAACGTAAATTACTCAGGGAGATTCCGCGACAGGATGTCCATGTATAGGGACACGTCTAGAGACATAGCATATATGGACTTGAGAGGACTGACATCTGCCGACACGGCCACATATTACTGT
>18;743_85;1.5871539928
CAGGTGCAGTTGGTGCAGTCTGGGCCTCAAGTGAAGAAGCCTGGGGCCTTTGTGACAGTCTCCTGCGTGGCTTCAGACTACACATTTGTAAACTACTTCATCAACTGGGTCCGTCACATTCCCGGAAAAGGGTTTGAGTGGATGGGATGGATTAATCCTAGAGGAGGCTCCGTAAATTACTCAGGGAGATTTCGCGACAGGATGTCCATGTATAGGGACACGTCCAGAGACACAGCATATATGGACTTGAGAGGACTGACATCTGCCGACACGGCCACATATTTTTGT
>18;473_85;1.5508696291
CAAGTTCAGCTGGTGCAGTCTGGAACTGAGGTGAAGAAGCCTGGGGCCTTTGTGACAGTCTCCTGCGTGGCTTCAGACTACACATTTGTAAACTACTTCATCAATTGGGTCCGTCACATTCCCGGAAAAGGGTTTGAGTGGATGGGATGGATTAATCCCAGAGGAGGCTCCGTAAATTACTCAGGGAGATTTCGCGACAGGATGTCCATGTATAGGGACACGTCCAGAGACACAGCATATATGGACTTGAGAGGACTGACATCTGCCGACACGGCCACATATTTTTGT
>17;473_85,743_85;1.5131584883
CAGGTGCAGCTGGTGCAGTCTGGGACTGAGGTGAAGAAGCCTGGGGCCTTTGTGACAGTCTCCTGCGTGGCTTCAGACTACACATTTGTAAACTACTTCATCAATTGGGTCCGTCACATTCCCGGAAAAGGGTTTGAGTGGATGGGATGGATTAATCCCAGAGGAGGCTCCGTAAATTACTCAGGGAGATTTCGCGACAGGATGTCCATGTATAGGGACACGTCCAGAGACACAGCATATATGGACTTGAGAGGACTGACATCTGCCGACACGGCCACATATTTTTGT
>17;256_85;1.5599791591
CAGGTCCAGCTGGTGCAGTCTGGGACTGAGGTGAGGAAGCCTGGGGCCTTTGTGACAGTCTCCTGCGTGGCTTCAGACTACACATTTGTTAACTACTTCATCAATTGGGTCCGTTACATTCCCGGAAAAGGGTTTGAGTGGATGGGATGGATAAATCCCAGAGGAGGCTCCGTAAATTACTCAGGGAGGTTTCGCGACAGGATGTCCATGTATAGGGACACGTCCAGAGACACAGCATATATGGACTTGAGGGGACTGACATCTGCCGACACGGCCACATATTTTTGT
>16;256_85,473_85,743_85;1.4933296243
CAGGTGCAGCTGGTGCAGTCTGGGACTGAGGTGAAGAAGCCTGGGGCCTTTGTGACAGTCTCCTGCGTGGCTTCAGACTACACATTTGTAAACTACTTCATCAATTGGGTCCGTCACATTCCCGGAAAAGGGTTTGAGTGGATGGGATGGATAAATCCCAGAGGAGGCTCCGTAAATTACTCAGGGAGATTTCGCGACAGGATGTCCATGTATAGGGACACGTCCAGAGACACAGCATATATGGACTTGAGGGGACTGACATCTGCCGACACGGCCACATATTTTTGT
>16;794_76;1.4971712013
CAGGTGCAGCTGGTGCAGTCTGGGGCTGCGGTGAAGAAGCCTGGGGCCTTTGTGACAGTCTCCTGCGTGGCTTCAGACTACACATTTGTAAACTACTTCATTAATTGGGTCCGTCACATTCCCGGAAAAGGGTTTGAGTGGATGGGATGGATAAATCCCAGAGGAGGCTCCGTAAATTACTCAGGGAGATTTCGCGACAGGATGTCCATGTATAGGGACACGTCCACAGACACAGCATATATGGACTTGAGGGGACTGACATCTGCCGACACGGCCACATATTTTTGT
>15;256_85,473_85,743_85,794_76;1.469492356
CAGGTGCAGCTGGTGCAGTCTGGGGCTGAGGTGAAGAAGCCTGGGGCCTTTGTGACAGTCTCCTGCGTGGCTTCAGACTACACATTTGTAAACTACTTCATCAATTGGGTCCGTCACATTCCCGGAAAAGGGTTTGAGTGGATGGGATGGATAAATCCCAGAGGAGGCTCCGTAAATTACTCAGGGAGATTTCGCGACAGGATGTCCATGTATAGGGACACGTCCACAGACACAGCATATATGGACTTGAGGGGACTGACATCTGCCGACACGGCCACATATTTTTGT
>25;554_161;1.7537192632
GAGGTTCAGCTGGTTCAGTCTGGAGGTGAGGTGAAGAAGCCTGGGGACTCAGTGACAGTCTCCTGCGTGGCTTCAGACTATACATTTGTGAATTTTAGGATCAATTGGGTCCGCCACATTCCCGGAAGAGGGTTTGAGTGGATGGGGAGGATAGAGCCCAGAGGAGGCGCCGTCAAGTACTCAGGGAGGCTTCGCGACAGGATGTCCATGTATAGGGACACGTCTACAGACACACTATATATGGACCTGAGAGGACTGACATCTGGCGACACGGCCACATATTATTGT
>25;632_161;1.7283111395
CAGGTCCAACTAGTGCAGTCTGGGGCTGAGGTGAAGAAGCCTGGGGACTCAGTGACAGTCTCCTGCGTGGCTTCAGACTATACATTTGTGAATTTTAGGATCAATTGGGTCCGCCACATTCCCGGAAGAGGGTTTGAGTGGATGGGGAGGATAGAGCCCAGAGGAGGCGCCGTCAAGTACTCAGGGAGGCTTCGCGACAGGATGTCCATGTATAGGGACACGTCTACAGACACACTATATATGGACCTGAGAGGACTGACATCTGGCGACACGGCCACATATTATTGT
>24;554_161,632_161;1.6913047973
CAGGTGCAGCTGGTGCAGTCTGGGGCTGAGGTGAAGAAGCCTGGGGACTCAGTGACAGTCTCCTGCGTGGCTTCAGACTATACATTTGTGAATTTTAGGATCAATTGGGTCCGCCACATTCCCGGAAGAGGGTTTGAGTGGATGGGGAGGATAGAGCCCAGAGGAGGCGCCGTCAAGTACTCAGGGAGGCTTCGCGACAGGATGTCCATGTATAGGGACACGTCTACAGACACACTATATATGGACCTGAGAGGACTGACATCTGGCGACACGGCCACATATTATTGT
>27;990_171;1.7908288237
CAGGTGCAGCTGGTGCAGTCTGGGGCTGAGGTGAAGAAGCCTGGGGAGTCAGTGACAGTCTCCTGCGTGGCTTCAGACTATACATTTGTGAATTTTAGGATCAATTGGGTCCGCCACATTCCCGGAAGAGGGTTTGAGTGGATGGGGAGGATAGAGCCCAGAGGAGGCGCCGTCAAGTATTCAGGGAGGCATCGCGATAGGATGTCCATGTATAGGGACACGTCTACAGACACGCTGTATATGGACCTCAGAGGACTGACATCTGGCGACACGGCCACATATTACTGT
>27;406_177;1.7659188641
CAGGTGCAGCTGGTGCAGTCTGGGGCTGAGGTGAAGAAGCCTGGGGACTCAGTGACAGTCTCCTGCGTGGCTTCAGACTATACATTTGTGAATTTTAGGATCAATTGGGTCCGCCACATTCCCGGAAGAGGGTTTGAGTGGATGGGGAGGATAGAGCCCAGAGGAGGCGCCGTCAAGTATTCAGGGAGGCATCGCGACAGGATGTCCATGTATAGGGACACGTCTACAGACACGCTGTATATGGACCTCAGAGGACTGACATCTGGCGACACGGCCACATATTACTGT
>26;406_177,990_171;1.7659188541
CAGGTGCAGCTGGTGCAGTCTGGGGCTGAGGTGAAGAAGCCTGGGGACTCAGTGACAGTCTCCTGCGTGGCTTCAGACTATACATTTGTGAATTTTAGGATCAATTGGGTCCGCCACATTCCCGGAAGAGGGTTTGAGTGGATGGGGAGGATAGAGCCCAGAGGAGGCGCCGTCAAGTATTCAGGGAGGCATCGCGACAGGATGTCCATGTATAGGGACACGTCTACAGACACGCTGTATATGGACCTCAGAGGACTGACATCTGGCGACACGGCCACATATTACTGT
>26;372_171;1.740447794
CAGGTGCAGCTGGTGCAGTCTGGGGCTGAGGTGAAGAAGCCTGGGGACTCAGTGACAGTCTCCTGCGTGGCTTCAGACTATACATTTGTGAATTTTAGGATCAATTGGCTCCGCCACATTCCCGGAAGAGGGTTTGAGTGGATGGGGAGGATAGAGCCCAGAGGAGGCGCCGTCAAGTACTCAGGGAGGCTTCGCGACAGGATGTCGATGTATAGGGACACTTCTACAGACACGCTATATATGGACCTGAGAGGACTGACATCTGGCGACACGGCCACATATTATTGT
>25;372_171,406_177,990_171;1.7035154082
CAGGTGCAGCTGGTGCAGTCTGGGGCTGAGGTGAAGAAGCCTGGGGACTCAGTGACAGTCTCCTGCGTGGCTTCAGACTATACATTTGTGAATTTTAGGATCAATTGGGTCCGCCACATTCCCGGAAGAGGGTTTGAGTGGATGGGGAGGATAGAGCCCAGAGGAGGCGCCGTCAAGTACTCAGGGAGGCTTCGCGACAGGATGTCCATGTATAGGGACACGTCTACAGACACGCTATATATGGACCTGAGAGGACTGACATCTGGCGACACGGCCACATATTATTGT
>27;173_177;1.9113071311
GGAGTGCGCCTGGTACAATTTGGGCCTCAAGTGAAGAAGCCTGGGGACTCAGTGACAGTCTCCTGCGTGGCTTCAGACTATACATTTGTGAATTTTAGGATCAATTGGGTCCGCCACATTCCCGGAAGAGGGTTTGAGTGGATGGGGAGGATAGAGCCCAGAGGAGGCGCCGTCAAGTATTCAGGGAGGCATCGCGACAGGATGTCCATGTATAGGGACACGTCTACAGACACGCTGTATATGGACCTCAGAGGACTGACATCTGGCGACACGGCCACATATTACTGT
>32;156_161;1.8791496954
CAGGGGCGACTGAAGCAATTTGGGCCTCAAGTGAAGAAGCCTGGGGACTCAGTGACAGTCTCCTGCGTGGCTTCAGACTATACATTTGTGAATTATATGATCAATTGGGTCCGCCACATTCCCGGAAGAGGGTTTGAGTGGATGGGGAGGATAGAGCCCAGAGGAGGCGCCGTCAAGTACTCAGGGAGGCTTCGCGACAGGATGTCCATGTATAGGGACACCTCTACAGACACGCTATATATGGACCTGAGAAGACTGACATCTGGCGACACGGCCACATATTATTGT
>32;6_171;1.8913062927
CAGGGGCGACTGAAGCAATTTGGGCCTCAAGTGAAGAAGCCTGGCGACTCAGTGACAGTCTCCTGCGTGGCTTCAGACTATACATTTGTGAATTTTAGGATCAACTGGGTCCGCCACATTCCCGGAAGAGGGTTTGAGTGGATGGGGAGGATAGAGCCCAGAGGAGGCGCCGTCAAGTACTCAGGGAGGCTTCGCGACAGGATGTCCATGTATAGGGACACCTCTAGAGACACACTATATATGGACCTGAGAGGACTGACATCTGGCGACACGGCCACATATTATTGT
>31;156_161,6_171;1.8417079262
CAGGGGCGACTGAAGCAATTTGGGCCTCAAGTGAAGAAGCCTGGGGACTCAGTGACAGTCTCCTGCGTGGCTTCAGACTATACATTTGTGAATTTTAGGATCAATTGGGTCCGCCACATTCCCGGAAGAGGGTTTGAGTGGATGGGGAGGATAGAGCCCAGAGGAGGCGCCGTCAAGTACTCAGGGAGGCTTCGCGACAGGATGTCCATGTATAGGGACACCTCTACAGACACGCTATATATGGACCTGAGAGGACTGACATCTGGCGACACGGCCACATATTATTGT
>33;704_171;1.8541610326
CAGGGGCGACTGAAGCAATTTGGGCCTCAAGTGAAGAAGCCTGGGGACTCAGTGACAGTCTCCTGCGTGGCTTCAGACTATACATTTGTGAATTTTAGGATCAATTGGGTCCGCCACATTCCCGGAAGAGGGTTTGAGTGGATGGGGAGGATAGAGCCCAGAGGAGGCGCCGTCAAGTACTCAGGGAGGCATCGCGACAGGATGTCCATGTATAGGGACACGTCTACAGACACTCTATATATGGACCTGAGAGGACTGACATCTGGCGACACGGCCACATATTATTGT
>33;545_171;1.878563775
CAGGGGCGACTGAAGCAATTTGGGCCTCAAGTGAAGAAGCCTGGGGACTCAGTGACAGTCTCCTGCGTGGCTTCAGACTATACATTTGTGAATTTTAGGATCAATTGGGTCCGCCACATTCCCGGAAGAGGGTTTGAGTGGATGGGGAGGATAGAGCCCAGAGGAGGCGCCGTCAAGTACTCAGGGAGGCATCGCGACAGGATGTCCATGTATAGGGACACGTCTACAGACACTCTATATATGGACCTGAGAGGACTGACATCTGGCGACACGGCCATATATTACTGT
>32;545_171,704_171;1.8541605694
CAGGGGCGACTGAAGCAATTTGGGCCTCAAGTGAAGAAGCCTGGGGACTCAGTGACAGTCTCCTGCGTGGCTTCAGACTATACATTTGTGAATTTTAGGATCAATTGGGTCCGCCACATTCCCGGAAGAGGGTTTGAGTGGATGGGGAGGATAGAGCCCAGAGGAGGCGCCGTCAAGTACTCAGGGAGGCATCGCGACAGGATGTCCATGTATAGGGACACGTCTACAGACACTCTATATATGGACCTGAGAGGACTGACATCTGGCGACACGGCCACATATTATTGT
>34;516_171;1.8665179756
CAGGGGCGACTGAAGCAATTTGGGCCTCAAGTGAAGAAGCCTGGGGACTCAGTGACAGTCTCCTGCGTGGCTTCAGACTATACATTTGTGAATTTTAGGATCAATTGGCTCCGCCACATTCCCGGAAGAGGGTTTGAGTGGATGGGGAGGATAGAGCCCAGAGGAGGCGCCGTCAAGTACTCAGGGAGGCTTCGCGACAGGATGTCGATGTATAGGGACACTTCTACAGACACGCTATATATGGACCTGAGAGGACTGACATCTGGCGACACGGCCACATATTATTGT
>34;559_171;1.8795371963
CAGGGGCGACTGAAGCAATTTGGGCCTCAAGTGAAGAAGCCTGGGGAGTCAGTGACAGTCTCCTGCGTGGCTTCAGACTATACATTTGTGAATTTTAGGATCAATTGGCTCCGCCACATTCCCGGAAGAGGGTTTGAGTGGATGGGGAGGATAGAGCCCAGAGGAGGCGCCGTCAAGTACTCAGGGAGGCTTCGCGACAGGATGTCGATGTATAGGGACACTTCTACAGACACGCTATATATGGACCTGAGAGGACTGACATCTGGCGACACGGCCACATATTATTGT
>33;516_171,559_171;1.8665168247
CAGGGGCGACTGAAGCAATTTGGGCCTCAAGTGAAGAAGCCTGGGGACTCAGTGACAGTCTCCTGCGTGGCTTCAGACTATACATTTGTGAATTTTAGGATCAATTGGCTCCGCCACATTCCCGGAAGAGGGTTTGAGTGGATGGGGAGGATAGAGCCCAGAGGAGGCGCCGTCAAGTACTCAGGGAGGCTTCGCGACAGGATGTCGATGTATAGGGACACTTCTACAGACACGCTATATATGGACCTGAGAGGACTGACATCTGGCGACACGGCCACATATTATTGT
>33;370_161;1.8418294803
CAGGGGCGACTGAAGCAATTTGGGCCTCAAGTGAAGAAGCCTGGGGACTCAGTGACAGTCTCCTGCGTGGCCTCAGACTATACATTTGTGAATTTTAGGATCAATTGGGTCCGCCACATTCCCGGAAGAGGGTTTGAGTGGATGGGGAGGATAGAGCCCAGAGGAGGCGCCGTCAAGTACTCAGGGAGGCTTCGCGACAGGATGTCCATGTATAGGGACACGTCTACAGACACGCTATATATGGACCTGAGAGGACTGACATCTGGCGACACGGCCACATATTATTGT
>32;370_161,516_171,559_171;1.8296266895
CAGGGGCGACTGAAGCAATTTGGGCCTCAAGTGAAGAAGCCTGGGGACTCAGTGACAGTCTCCTGCGTGGCTTCAGACTATACATTTGTGAATTTTAGGATCAATTGGGTCCGCCACATTCCCGGAAGAGGGTTTGAGTGGATGGGGAGGATAGAGCCCAGAGGAGGCGCCGTCAAGTACTCAGGGAGGCTTCGCGACAGGATGTCCATGTATAGGGACACGTCTACAGACACGCTATATATGGACCTGAGAGGACTGACATCTGGCGACACGGCCACATATTATTGT
>31;370_161,516_171,545_171,559_171,704_171;1.8296258595
CAGGGGCGACTGAAGCAATTTGGGCCTCAAGTGAAGAAGCCTGGGGACTCAGTGACAGTCTCCTGCGTGGCTTCAGACTATACATTTGTGAATTTTAGGATCAATTGGGTCCGCCACATTCCCGGAAGAGGGTTTGAGTGGATGGGGAGGATAGAGCCCAGAGGAGGCGCCGTCAAGTACTCAGGGAGGCTTCGCGACAGGATGTCCATGTATAGGGACACGTCTACAGACACGCTATATATGGACCTGAGAGGACTGACATCTGGCGACACGGCCACATATTATTGT
>30;156_161,370_161,516_171,545_171,559_171,6_171,704_171;1.8296249547
CAGGGGCGACTGAAGCAATTTGGGCCTCAAGTGAAGAAGCCTGGGGACTCAGTGACAGTCTCCTGCGTGGCTTCAGACTATACATTTGTGAATTTTAGGATCAATTGGGTCCGCCACATTCCCGGAAGAGGGTTTGAGTGGATGGGGAGGATAGAGCCCAGAGGAGGCGCCGTCAAGTACTCAGGGAGGCTTCGCGACAGGATGTCCATGTATAGGGACACGTCTACAGACACGCTATATATGGACCTGAGAGGACTGACATCTGGCGACACGGCCACATATTATTGT
>34;805_177;1.9171431926
CAGGGGCGACTAAAACAATTTGGGCCTCAAGTGAAGAAGCCTGGGGACTCAGTGACAGTCTCCTGCGTGGCTTCAGACTATACATTTGTGAATTTTAGGATCAATTGGGTCCGCCACATTCCCGGAAGAGGGTTTGAGTGGATGGGGAGGATAGAGCCCAGAGGAGGCGCCGTCAAGTATTCAGGGAGGCATCGCGACAGGATGTCCATGTATAGGGACACGTCTACAGACACGCTGTATATGGACCTCAGAGGACTGACATCTGGCGACACGGCCACATATTACTGT
>34;230_171;1.9418098204
CAGGGGCGACTAAAACAATTTGGGCCTCAAGTGAAGAAGCCTGGGGAGTCAGTGACAGTCTCCTGCGTGGCTTCAGACTATACATTTGTGAATTTTAGGATCAATTGGGTCCGCCACATTCCCGGAAGAGGGTTTGAGTGGATGGGGAGGATAGAGCCCAGAGGAGGCGCCGTCAAGTATTCAGGGAGGCATCGCGATAGGATGTCCATGTATAGGGACACGTCTACAGACACGCTGTATATGGACCTCAGAGGACTGACATCTGGCGACACGGCCACATATTACTGT
>33;230_171,805_177;1.9171431826
CAGGGGCGACTAAAACAATTTGGGCCTCAAGTGAAGAAGCCTGGGGACTCAGTGACAGTCTCCTGCGTGGCTTCAGACTATACATTTGTGAATTTTAGGATCAATTGGGTCCGCCACATTCCCGGAAGAGGGTTTGAGTGGATGGGGAGGATAGAGCCCAGAGGAGGCGCCGTCAAGTATTCAGGGAGGCATCGCGACAGGATGTCCATGTATAGGGACACGTCTACAGACACGCTGTATATGGACCTCAGAGGACTGACATCTGGCGACACGGCCACATATTACTGT
>33;360_177;1.9171421914
CAGGGGCGACTAAAACAATTTGGGCCTCAAGTGAAGAAGCCTGGGGACTCAGTGACAGTCTCCTGCGTGGCTTCAGACTATACATTTGTGAATTTTAGGATCAATTGGGTCCGCCACATTCCCGGAAGAGGGTTTGAGTGGATGGGGAGGATAGAGCCCAGAGGAGGCGCCGTCAAGTATTCAGGGAGGCATCGCGACAGGATGTCCATGTATAGGGACACGTCTACAGACACGCTGTATATGGACCTCAGAGGACTGACATCTGGCGACACGGCCACATATTACTGT
>32;230_171,360_177,805_177;1.9171421814
CAGGGGCGACTAAAACAATTTGGGCCTCAAGTGAAGAAGCCTGGGGACTCAGTGACAGTCTCCTGCGTGGCTTCAGACTATACATTTGTGAATTTTAGGATCAATTGGGTCCGCCACATTCCCGGAAGAGGGTTTGAGTGGATGGGGAGGATAGAGCCCAGAGGAGGCGCCGTCAAGTATTCAGGGAGGCATCGCGACAGGATGTCCATGTATAGGGACACGTCTACAGACACGCTGTATATGGACCTCAGAGGACTGACATCTGGCGACACGGCCACATATTACTGT
>33;999_171;1.9294210682
CAGGGGCGACTAAAACAATTTGGGCCTCAAGTGAAGAAGCCTGGGGACTCAGTGACAGTCTCCTGCGTGGCTTCAGACTATACATTTGTGAATTTTAGGATCAATTGGGTCCGCCACATTCCCGGAAGAGGGTTTGAGTGGATGGGGAGGATAGAGCCCAGAGGAGGCGCCGTCAAGTATTCAGGGAGGCATCGCGACAGGATGTCCATGTATAGAGACACGTCTACAGACACGCTGTATATGGACCTCAGAGGACTGACATCTGGCGACACGGCCACATATTACTGT
>33;250_171;1.9294200592
CAGGGGCGACTAAAACAATTTGGGCCTCAAGTGAAGAAGCCTGGGGACTCAGTGACAGTCTCCTGCGTGGCTTCAGACTATACATTTGTGAATTTTAGGATCAATTGGGTCCGCCACATTCCCGGAAGAGGGTTTGAGTGGATGGGGAGGATAGAGCCCAGAGGAGGCGCCGTCAAGTATTCAGGGAGGCATCGCGACAGGATGTCCATGTATAGAGACACGTCTACAGACACGCTGTATATGGACCTCAGAGGACTGACATCTGGCGACACGGCCACATATTACTGT
>32;250_171,999_171;1.9294200492
CAGGGGCGACTAAAACAATTTGGGCCTCAAGTGAAGAAGCCTGGGGACTCAGTGACAGTCTCCTGCGTGGCTTCAGACTATACATTTGTGAATTTTAGGATCAATTGGGTCCGCCACATTCCCGGAAGAGGGTTTGAGTGGATGGGGAGGATAGAGCCCAGAGGAGGCGCCGTCAAGTATTCAGGGAGGCATCGCGACAGGATGTCCATGTATAGAGACACGTCTACAGACACGCTGTATATGGACCTCAGAGGACTGACATCTGGCGACACGGCCACATATTACTGT
>31;230_171,250_171,360_177,805_177,999_171;1.9171415969
CAGGGGCGACTAAAACAATTTGGGCCTCAAGTGAAGAAGCCTGGGGACTCAGTGACAGTCTCCTGCGTGGCTTCAGACTATACATTTGTGAATTTTAGGATCAATTGGGTCCGCCACATTCCCGGAAGAGGGTTTGAGTGGATGGGGAGGATAGAGCCCAGAGGAGGCGCCGTCAAGTATTCAGGGAGGCATCGCGACAGGATGTCCATGTATAGGGACACGTCTACAGACACGCTGTATATGGACCTCAGAGGACTGACATCTGGCGACACGGCCACATATTACTGT
>31;1000_171;1.904589502
CAGGGGCGACTGAAGCAATTTGGGCCTCAAGTGAAGAAGCCTGGGGACTCAGTGACAGTCTCCTGCGTGGCTTCAGACTATACATTTGTGAATTTTAGGATCAATTGGGTCCGCCACATTCCCGGAAGAGGGTTTGAGTGGATGGGGAGGATAGAGCCCAGAGGAGGCGCCGTCAAATACTCAGGGAGGCATCGCGACAGGATGTCCATGTATCGAGACACGTCTACAGACACCCTATATATGGACTTGAGAGGACTGACATCTGGCGACACGGCCACATATTATTGT
>30;1000_171,230_171,250_171,360_177,805_177,999_171;1.8423019025
CAGGGGCGACTGAAGCAATTTGGGCCTCAAGTGAAGAAGCCTGGGGACTCAGTGACAGTCTCCTGCGTGGCTTCAGACTATACATTTGTGAATTTTAGGATCAATTGGGTCCGCCACATTCCCGGAAGAGGGTTTGAGTGGATGGGGAGGATAGAGCCCAGAGGAGGCGCCGTCAAGTACTCAGGGAGGCATCGCGACAGGATGTCCATGTATAGGGACACGTCTACAGACACGCTATATATGGACCTGAGAGGACTGACATCTGGCGACACGGCCACATATTATTGT
>29;1000_171,156_161,230_171,250_171,360_177,370_161,516_171,545_171,559_171,6_171,704_171,805_177,999_171;1.8296245033
CAGGGGCGACTGAAGCAATTTGGGCCTCAAGTGAAGAAGCCTGGGGACTCAGTGACAGTCTCCTGCGTGGCTTCAGACTATACATTTGTGAATTTTAGGATCAATTGGGTCCGCCACATTCCCGGAAGAGGGTTTGAGTGGATGGGGAGGATAGAGCCCAGAGGAGGCGCCGTCAAGTACTCAGGGAGGCTTCGCGACAGGATGTCCATGTATAGGGACACGTCTACAGACACGCTATATATGGACCTGAGAGGACTGACATCTGGCGACACGGCCACATATTATTGT
>29;560_171;1.8668103045
CAGGGGCGACTGAAGCAATTTGGGCCTCAAGTGAAGAAGCCTGGGGACTCAGTGACAGTCTCCTGTGTGGCTTCAGACTATACATTTGTGAATTTTAGGATCAATTGGGTCCGCCACATTCCCGGAAGAGGGTTTGAGTGGATGGGGAGGATAGAGCCCAGAGGAGGCGCCGTCAAGTACTCAGGGAGACTTCGCGACAGGATGTCCATGTATAGGGACACGTCTACAGACACGCTATATATGGACCTCAGAGGACTGACATCTGGCGACACGGCCACATATTATTGT
>28;1000_171,156_161,230_171,250_171,360_177,370_161,516_171,545_171,559_171,560_171,6_171,704_171,805_177,999_171;1.8296237107
CAGGGGCGACTGAAGCAATTTGGGCCTCAAGTGAAGAAGCCTGGGGACTCAGTGACAGTCTCCTGCGTGGCTTCAGACTATACATTTGTGAATTTTAGGATCAATTGGGTCCGCCACATTCCCGGAAGAGGGTTTGAGTGGATGGGGAGGATAGAGCCCAGAGGAGGCGCCGTCAAGTACTCAGGGAGGCTTCGCGACAGGATGTCCATGTATAGGGACACGTCTACAGACACGCTATATATGGACCTGAGAGGACTGACATCTGGCGACACGGCCACATATTATTGT
>30;841_171;1.9787818168
CAGGGGCGACTGAAGCAATTTGGGCCTCAAGTGAAGAAGCCTGGGGACTCAGTGACAGTCTCCTGCGTGGCTTCAGACTATACATTTGTGGATTTTAGGATCAATTGGGTCCGCCACTTTCCCGGAAGAGGGTTTGAGTGGATGGGGAGGATAGAGCCCAGAGGAGGCGCCGTCAAGTACTCAGGGAGGCTTCGCGACAGGATGTCTATGTATAGGGACACGTCTAGAGACACACTATATATGGATCTGAGAGGATTGACATCTGGGGACACGGCCATATATTACTGT
>31;88_171;1.9419494766
CAGGGGCGACTGAAGCAATTTGGGCCTCAAGTGAAGAAGCCTGGCGACTCAGTGACAGTCTCCTGCGTGGCTTCAGACTATACATTTGTGAATTTTAGGATCAACTGGGTCCGCCACATTCCCGGAAGAGGGTTTGAGTGGATGGGGAGGATAGAGCCCAGAGGAGGCGCCGTCAATTACTCAGGGAGACTTCGCGACAGGATGTCCATGTATAGGGACACGTCTAGAGACACACTATATATGGATCTGAGAGGACTGACATCTGGCGACACGGCCATATATTACTGT
>32;915_177;2.0185083479
CAGGGGCGACTGAAGCAATTTGGGCCTCAAGTGAAGAAGCCTGGGGACTCAGTGACAGTCTCCTGCGTGGCTTCAGACTATACATTTGTGAATTTTAGGATCAACTGGGTCCGCCACATTCCCGGAAGAGGGTTTGAGTGGATGGGGAGGATAGAGCCCAGAGGAGGCGCCGTCAATTACTCAGGGAGACTTCGCGACAGGCTTTCCTTCTATAGAGACACGTCTAGAGACACATTATATATGGACCTGAGAGGACTGACATCTGGCGACACGGCCATATATTATTGT
>32;753_177;1.9800274331
AGGGGGCGACTGAAGCAATTTGGGCCTCAAGTGAAGAAGCCTGGGGACTCAGTGACAGTCTCCTGCGTGGCTTCAGACTATACATTTGTGAATTTTAGGATCAACTGGGTCCGCCACATTCCCGGAAGAGGGTTTGAGTGGATGGGGAGGATAGAGCCCAGAGGAGGCGCCGTCAATTACTCAGGGAGACTTCGCGACAGGATGTCCATGTATCGAGACACGTCTAGAGACACACTATATATGGATCTGAGAGGACTGACATCTGGCGACACGGCCATATATTATTGT
>31;753_177,915_177;1.9419725343
CAGGGGCGACTGAAGCAATTTGGGCCTCAAGTGAAGAAGCCTGGGGACTCAGTGACAGTCTCCTGCGTGGCTTCAGACTATACATTTGTGAATTTTAGGATCAACTGGGTCCGCCACATTCCCGGAAGAGGGTTTGAGTGGATGGGGAGGATAGAGCCCAGAGGAGGCGCCGTCAATTACTCAGGGAGACTTCGCGACAGGATGTCCATGTATAGAGACACGTCTAGAGACACACTATATATGGATCTGAGAGGACTGACATCTGGCGACACGGCCATATATTATTGT
>30;753_177,88_171,915_177;1.9242549435
CAGGGGCGACTGAAGCAATTTGGGCCTCAAGTGAAGAAGCCTGGGGACTCAGTGACAGTCTCCTGCGTGGCTTCAGACTATACATTTGTGAATTTTAGGATCAACTGGGTCCGCCACATTCCCGGAAGAGGGTTTGAGTGGATGGGGAGGATAGAGCCCAGAGGAGGCGCCGTCAATTACTCAGGGAGACTTCGCGACAGGATGTCCATGTATAGGGACACGTCTAGAGACACACTATATATGGATCTGAGAGGACTGACATCTGGCGACACGGCCATATATTACTGT
>29;753_177,841_171,88_171,915_177;1.8982539223
CAGGGGCGACTGAAGCAATTTGGGCCTCAAGTGAAGAAGCCTGGGGACTCAGTGACAGTCTCCTGCGTGGCTTCAGACTATACATTTGTGAATTTTAGGATCAACTGGGTCCGCCACATTCCCGGAAGAGGGTTTGAGTGGATGGGGAGGATAGAGCCCAGAGGAGGCGCCGTCAAGTACTCAGGGAGGCTTCGCGACAGGATGTCCATGTATAGGGACACGTCTAGAGACACACTATATATGGATCTGAGAGGACTGACATCTGGCGACACGGCCATATATTACTGT
>31;787_177;1.9039398766
CAGGGGCGACTGAAGCAATTTGGGCCTCAAGTGAAGAAGCCTGGGGACTCAGTGACAGTCTCCTGCGTGGCTTCAGACTATACATTTGTGAATTTTAGGATCAACTGGGTCCGCCACATTCCCGGAAGAGGGTTTGAGTGGATGGGGAGGATAGAGCCCAGAGGAGGCGCCGTCAAATATTCAGGGAGGCTTCGCGACAGGATGTCCATGTATAGGGACACCTCTAGAGACACACTATATATGGACCTGAGAGGACTGACATCTGGCGACACGGCCACATATTATTGT
>31;910_177;1.9039407275
CAGGGGCGACTGAAGCAATTTGGGCCTCAAGTGAAGAAGCCTGGGGACTCAGTGACAGTCTCCTGCGTGGCTTCAGACTATACATTTGTGAATTTTAGGATCAACTGGGTCCGCCACATTCCCGGAAGAGGGTTTGAGTGGATGGGGAGGATAGAGCCCAGAGGAGGCGCCGTCAAATATTCAGGGAGGCTTCGCGACAGGATGTCCATGTATAGGGACACCTCTAGAGACACACTATATATGGACCTGAGAGGACTGACATCTGGCGACACGGCCACATATTATTGT
>30;787_177,910_177;1.9039398666
CAGGGGCGACTGAAGCAATTTGGGCCTCAAGTGAAGAAGCCTGGGGACTCAGTGACAGTCTCCTGCGTGGCTTCAGACTATACATTTGTGAATTTTAGGATCAACTGGGTCCGCCACATTCCCGGAAGAGGGTTTGAGTGGATGGGGAGGATAGAGCCCAGAGGAGGCGCCGTCAAATATTCAGGGAGGCTTCGCGACAGGATGTCCATGTATAGGGACACCTCTAGAGACACACTATATATGGACCTGAGAGGACTGACATCTGGCGACACGGCCACATATTATTGT
>30;668_177;1.9039387897
CAGGGGCGACTGAAGCAATTTGGGCCTCAAGTGAAGAAGCCTGGGGACTCAGTGACAGTCTCCTGCGTGGCTTCAGACTATACATTTGTGAATTTTAGGATCAACTGGGTCCGCCACATTCCCGGAAGAGGGTTTGAGTGGATGGGGAGGATAGAGCCCAGAGGAGGCGCCGTCAAATATTCAGGGAGGCTTCGCGACAGGATGTCCATGTATAGGGACACCTCTAGAGACACACTATATATGGACCTGAGAGGACTGACATCTGGCGACACGGCCACATATTATTGT
>29;668_177,787_177,910_177;1.9039387797
CAGGGGCGACTGAAGCAATTTGGGCCTCAAGTGAAGAAGCCTGGGGACTCAGTGACAGTCTCCTGCGTGGCTTCAGACTATACATTTGTGAATTTTAGGATCAACTGGGTCCGCCACATTCCCGGAAGAGGGTTTGAGTGGATGGGGAGGATAGAGCCCAGAGGAGGCGCCGTCAAATATTCAGGGAGGCTTCGCGACAGGATGTCCATGTATAGGGACACCTCTAGAGACACACTATATATGGACCTGAGAGGACTGACATCTGGCGACACGGCCACATATTATTGT
>28;668_177,753_177,787_177,841_171,88_171,910_177,915_177;1.86671018
CAGGGGCGACTGAAGCAATTTGGGCCTCAAGTGAAGAAGCCTGGGGACTCAGTGACAGTCTCCTGCGTGGCTTCAGACTATACATTTGTGAATTTTAGGATCAACTGGGTCCGCCACATTCCCGGAAGAGGGTTTGAGTGGATGGGGAGGATAGAGCCCAGAGGAGGCGCCGTCAAGTACTCAGGGAGGCTTCGCGACAGGATGTCCATGTATAGGGACACGTCTAGAGACACACTATATATGGACCTGAGAGGACTGACATCTGGCGACACGGCCACATATTATTGT
>27;1000_171,156_161,230_171,250_171,360_177,370_161,516_171,545_171,559_171,560_171,668_177,6_171,704_171,753_177,787_177,805_177,841_171,88_171,910_177,915_177,999_171;1.8296229958
CAGGGGCGACTGAAGCAATTTGGGCCTCAAGTGAAGAAGCCTGGGGACTCAGTGACAGTCTCCTGCGTGGCTTCAGACTATACATTTGTGAATTTTAGGATCAATTGGGTCCGCCACATTCCCGGAAGAGGGTTTGAGTGGATGGGGAGGATAGAGCCCAGAGGAGGCGCCGTCAAGTACTCAGGGAGGCTTCGCGACAGGATGTCCATGTATAGGGACACGTCTACAGACACGCTATATATGGACCTGAGAGGACTGACATCTGGCGACACGGCCACATATTATTGT
>26;1000_171,156_161,173_177,230_171,250_171,360_177,370_161,516_171,545_171,559_171,560_171,668_177,6_171,704_171,753_177,787_177,805_177,841_171,88_171,910_177,915_177,999_171;1.7849939975
CAGGTGCGACTGGTGCAATTTGGGCCTCAAGTGAAGAAGCCTGGGGACTCAGTGACAGTCTCCTGCGTGGCTTCAGACTATACATTTGTGAATTTTAGGATCAATTGGGTCCGCCACATTCCCGGAAGAGGGTTTGAGTGGATGGGGAGGATAGAGCCCAGAGGAGGCGCCGTCAAGTACTCAGGGAGGCTTCGCGACAGGATGTCCATGTATAGGGACACGTCTACAGACACGCTATATATGGACCTGAGAGGACTGACATCTGGCGACACGGCCACATATTATTGT
>27;652_161;1.742628169
CAGGCCCAGCTGGTGCAGTTTGGGGCTGAGGTGAAGAAGCCTGGGGACTCAGTGACAGTCTCCTGCGTGGCTTCAGACTATACATTTGTGAATTTTAGGATCAATTGGGTCCGCCACATTCCCGGAAGAGGGTTTGAGTGGATGGGGAGGATAGAGCCCAGAGGAGGCGCCGTCAAGTACTCAGGGAGGCTTCGCGACAGGATGTCCATGTATAGGGACACGTCTACAGACACGCTATATATGGACCTGAGAGGACTGACATCTGGCGACACGGCCACATATTATTGT
>28;636_161;1.8360254698
CAGGCCCACCTGGAGCAGTTTGGAGGTGAGGTGAAGAAGCCTGGGGACTCAGTGACAGTCTCCTGCGTGGCTTCAGACTATACATTTGTGAATTTTAGGATCAATTGGGTCCGCCACATTCCCGGAAGAGGGTTTGAGTGGATGGGGAGGATAGAGCCCAGAGGAGGCGCCGTCAAGTACTCAGGGAGGCTTCGCGACAGGATGTCCATGTACAGAGACACGTCTACAGACACGCTATATATGGACCTGAGAGGACTGACATCTGACGACACGGCCACATATTATTGT
>28;682_171;1.9052202428
CAGGCTCAACTAATACAGTCTGCAGGTGAAATGAAGAAGCCTGGGGACTCAGTGACAGTCTCCTGCGTGGCTTCAGACTATACATTTGTGAATTTTAGGATCAATTGGGTCCGCCACATTCCCGGAAGAGGGTTTGAGTGGATGGGGAGGATAGAGCCCAGAGGAGGCGCCGTCAAGTACTCAGGGAGGCATCGCGACAGGATGTCCATGTATAGGGACACGTCTACAGACACTCTATATATGGACCTGAGAGGACTGACATCTGGCGACACGGCCACATATTATTGT
>27;636_161,682_171;1.7702259875
CAGGCCCAGCTGGTGCAGTTTGGAGGTGAGGTGAAGAAGCCTGGGGACTCAGTGACAGTCTCCTGCGTGGCTTCAGACTATACATTTGTGAATTTTAGGATCAATTGGGTCCGCCACATTCCCGGAAGAGGGTTTGAGTGGATGGGGAGGATAGAGCCCAGAGGAGGCGCCGTCAAGTACTCAGGGAGGCTTCGCGACAGGATGTCCATGTATAGGGACACGTCTACAGACACGCTATATATGGACCTGAGAGGACTGACATCTGGCGACACGGCCACATATTATTGT
>26;636_161,652_161,682_171;1.7426277108
CAGGCCCAGCTGGTGCAGTTTGGGGCTGAGGTGAAGAAGCCTGGGGACTCAGTGACAGTCTCCTGCGTGGCTTCAGACTATACATTTGTGAATTTTAGGATCAATTGGGTCCGCCACATTCCCGGAAGAGGGTTTGAGTGGATGGGGAGGATAGAGCCCAGAGGAGGCGCCGTCAAGTACTCAGGGAGGCTTCGCGACAGGATGTCCATGTATAGGGACACGTCTACAGACACGCTATATATGGACCTGAGAGGACTGACATCTGGCGACACGGCCACATATTATTGT
>25;1000_171,156_161,173_177,230_171,250_171,360_177,370_161,516_171,545_171,559_171,560_171,636_161,652_161,668_177,682_171,6_171,704_171,753_177,787_177,805_177,841_171,88_171,910_177,915_177,999_171;1.7184638324
CAGGTGCAGCTGGTGCAGTTTGGGGCTGAGGTGAAGAAGCCTGGGGACTCAGTGACAGTCTCCTGCGTGGCTTCAGACTATACATTTGTGAATTTTAGGATCAATTGGGTCCGCCACATTCCCGGAAGAGGGTTTGAGTGGATGGGGAGGATAGAGCCCAGAGGAGGCGCCGTCAAGTACTCAGGGAGGCTTCGCGACAGGATGTCCATGTATAGGGACACGTCTACAGACACGCTATATATGGACCTGAGAGGACTGACATCTGGCGACACGGCCACATATTATTGT
>24;1000_171,156_161,173_177,230_171,250_171,360_177,370_161,372_171,406_177,516_171,545_171,559_171,560_171,636_161,652_161,668_177,682_171,6_171,704_171,753_177,787_177,805_177,841_171,88_171,910_177,915_177,990_171,999_171;1.7035145218
CAGGTGCAGCTGGTGCAGTCTGGGGCTGAGGTGAAGAAGCCTGGGGACTCAGTGACAGTCTCCTGCGTGGCTTCAGACTATACATTTGTGAATTTTAGGATCAATTGGGTCCGCCACATTCCCGGAAGAGGGTTTGAGTGGATGGGGAGGATAGAGCCCAGAGGAGGCGCCGTCAAGTACTCAGGGAGGCTTCGCGACAGGATGTCCATGTATAGGGACACGTCTACAGACACGCTATATATGGACCTGAGAGGACTGACATCTGGCGACACGGCCACATATTATTGT
>23;1000_171,156_161,173_177,230_171,250_171,360_177,370_161,372_171,406_177,516_171,545_171,554_161,559_171,560_171,632_161,636_161,652_161,668_177,682_171,6_171,704_171,753_177,787_177,805_177,841_171,88_171,910_177,915_177,990_171,999_171;1.6913033033
CAGGTGCAGCTGGTGCAGTCTGGGGCTGAGGTGAAGAAGCCTGGGGACTCAGTGACAGTCTCCTGCGTGGCTTCAGACTATACATTTGTGAATTTTAGGATCAATTGGGTCCGCCACATTCCCGGAAGAGGGTTTGAGTGGATGGGGAGGATAGAGCCCAGAGGAGGCGCCGTCAAGTACTCAGGGAGGCTTCGCGACAGGATGTCCATGTATAGGGACACGTCTACAGACACACTATATATGGACCTGAGAGGACTGACATCTGGCGACACGGCCACATATTATTGT
>24;1001_177;1.7188794569
CAGGTGCAGCTGGTGCAGTCTGGGGCTGAGGTGAAGAAGCCTGGGGACTCAGTGACAGTCTCCTGCGTGGCTTCAGACTATACATTTGTGAATTTTAGGATCAACTGGGTCCGCCACATTCCCGGAAGAGGGTTTGAGTGGATGGGGAGGATAGAGCCCAGAGGAGGCGCCGTCAAATATTCAGGGAGGCTTCGCGACAGGATGTCCATGTATAGGGACACCTCTAGAGACACACTATATATGGACCTGAGAGGACTGACATCTGGCGACACGGCCACATATTATTGT
>25;616_177;1.7435101561
CAGGCCCAGCTGGTGCAGTCTGGGGCTGAGGTGAAGAAGCCTGGGGACTCAGTGACAGTCTCCTGCGTGGCTTCAGACTATACATTTGTGAATTTTAGGATCAACTGGGTCCGCCACATTCCCGGAAGAGGGTTTGAGTGGATGGGGAGGATAGAGCCCAGAGGAGGCGCCGTCAAATATTCAGGGAGGCTTCGCGACAGGATGTCCATGTATAGGGACACCTCTAGAGACACACTATATATGGACCTGAGAGGACTGACATCTGGCGACACGGCCACATATTATTGT
>25;29_177;1.7558223947
CAGGTGCAGGTGGTGCAATCCGGGGCTGAGGTGAAGAAGCCTGGGGACTCAGTGACAGTCTCCTGCGTGGCTTCAGACTATACATTTGTGAATTTTAGGATCAACTGGGTCCGCCACATTCCCGGAAGAGGGTTTGAGTGGATGGGGAGGATAGAGCCCAGAGGAGGCGCCGTCAAATATTCAGGGAGGCTTCGCGACAGGATGTCCATGTATAGGGACACCTCTAGAGACACACTATATATGGACCTGAGAGGACTGACATCTGGCGACACGGCCACATATTATTGT
>24;29_177,616_177;1.7188801489
CAGGTGCAGCTGGTGCAGTCTGGGGCTGAGGTGAAGAAGCCTGGGGACTCAGTGACAGTCTCCTGCGTGGCTTCAGACTATACATTTGTGAATTTTAGGATCAACTGGGTCCGCCACATTCCCGGAAGAGGGTTTGAGTGGATGGGGAGGATAGAGCCCAGAGGAGGCGCCGTCAAATATTCAGGGAGGCTTCGCGACAGGATGTCCATGTATAGGGACACCTCTAGAGACACACTATATATGGACCTGAGAGGACTGACATCTGGCGACACGGCCACATATTATTGT
>23;1001_177,29_177,616_177;1.7188794469
CAGGTGCAGCTGGTGCAGTCTGGGGCTGAGGTGAAGAAGCCTGGGGACTCAGTGACAGTCTCCTGCGTGGCTTCAGACTATACATTTGTGAATTTTAGGATCAACTGGGTCCGCCACATTCCCGGAAGAGGGTTTGAGTGGATGGGGAGGATAGAGCCCAGAGGAGGCGCCGTCAAATATTCAGGGAGGCTTCGCGACAGGATGTCCATGTATAGGGACACCTCTAGAGACACACTATATATGGACCTGAGAGGACTGACATCTGGCGACACGGCCACATATTATTGT
>22;1000_171,1001_177,156_161,173_177,230_171,250_171,29_177,360_177,370_161,372_171,406_177,516_171,545_171,554_161,559_171,560_171,616_177,632_161,636_161,652_161,668_177,682_171,6_171,704_171,753_177,787_177,805_177,841_171,88_171,910_177,915_177,990_171,999_171;1.6740796
CAGGTGCAGCTGGTGCAGTCTGGGGCTGAGGTGAAGAAGCCTGGGGACTCAGTGACAGTCTCCTGCGTGGCTTCAGACTATACATTTGTGAATTTTAGGATCAATTGGGTCCGCCACATTCCCGGAAGAGGGTTTGAGTGGATGGGGAGGATAGAGCCCAGAGGAGGCGCCGTCAAGTACTCAGGGAGGCTTCGCGACAGGATGTCCATGTATAGGGACACGTCTAGAGACACACTATATATGGACCTGAGAGGACTGACATCTGGCGACACGGCCACATATTATTGT
>22;703_142;1.6466500043
CAGGTCCAGCTGATACAGTCTGGGGCTGAGGCGAAGAAGCCTGGGGACTCAGTGACAGTCTCCTGCGTGGCTTCAGACTATACATTTGTGAATTTTATGATCAATTGGGTCCGCCACATTCCCGGAAGAGGGTTTGAGTGGATGGGATGGATAAAGCCCAGAGGAGGCGCCGTCAATTACTCAGGGAGACTTCGCGACAGGATGTCCATGTATAGGGACACGTCTAGAGACACACTATATATGGACCTGAGGGGACTGACATCTGGCGACACGGCCATATATTATTGT
>21;1000_171,1001_177,156_161,173_177,230_171,250_171,29_177,360_177,370_161,372_171,406_177,516_171,545_171,554_161,559_171,560_171,616_177,632_161,636_161,652_161,668_177,682_171,6_171,703_142,704_171,753_177,787_177,805_177,841_171,88_171,910_177,915_177,990_171,999_171;1.5836389909
CAGGTGCAGCTGGTGCAGTCTGGGGCTGAGGTGAAGAAGCCTGGGGACTCAGTGACAGTCTCCTGCGTGGCTTCAGACTATACATTTGTGAATTTTATGATCAATTGGGTCCGCCACATTCCCGGAAGAGGGTTTGAGTGGATGGGATGGATAAAGCCCAGAGGAGGCGCCGTCAATTACTCAGGGAGACTTCGCGACAGGATGTCCATGTATAGGGACACGTCTAGAGACACACTATATATGGACCTGAGAGGACTGACATCTGGCGACACGGCCATATATTATTGT
>24;713_171;1.7240333106
CAGGTGCAGCTGGTGCAGTCTGGGGCTGAGGTGAAGAAGCCTGGGGACTCAGTGACAGTCTCCTGCGTGGCTTCAGACTACACATTTGTGAATTATATGATCAATTGGGTCCGCCACATTCCCGGAAGAGGATTTGAGTGGATGGGATGGATACAGCCCAGAGGAGGCGCCGTCAATTACTCAGGGAGACTTCGCGACAGGATGTCCATGTATAGGGACACCTCTACAGACACATTATATATGGATTTGAGAAGATTGACATCGGGCGACACGGCCATATATTACTGT
>25;982_161;1.6969699919
CTGGTGCAACTGGTGCAGTCTGGGACTGACGTGCGGAAGCCTGGGGACTCAGTGACAGTCTCCTGCGTGGCTTCAGACTATACATTTGTGAATTATATGATCAATTGGGTCCGTCACATTCCCGGAAGAGGGTTTGAGTGGATGGGATGGATACAGCCCAGAGGAGGCGCCGTCAATTACTCAGGGAGACTTCGCGACAGGATGTCCATGTATAGGGACACGTCTAGAGACACACTATATATGGATCTGAGAGGACTGACATCTGGCGACACGGCCATATATTACTGT
>25;862_171;1.6718365274
CAGGTTCAGCTGGTGCAGTCTGGAGGTGAGGTGAAGAAGCCTGGGGACTCAGTGACAGTCTCCTGCGTGGCTACAGACTATACATTTGTGAATTATATGATCAATTGGGTCCGCCACATTCCCGGAAGAGGGTTTGAGTGGATGGGATGGATTCAGCCCAGAGGAGGCGCCGTCAATTACTCAGGGAGACTTCGCGACAGGATGTCCATGTATAGGGACACGTCTAGAGACACACTATATATGGATCTGAGAGGACTGACATCTGGCGACACGGCCATATATTACTGT
>24;862_171,982_161;1.6084784976
CAGGTGCAGCTGGTGCAGTCTGGGGCTGAGGTGAAGAAGCCTGGGGACTCAGTGACAGTCTCCTGCGTGGCTTCAGACTATACATTTGTGAATTATATGATCAATTGGGTCCGCCACATTCCCGGAAGAGGGTTTGAGTGGATGGGATGGATACAGCCCAGAGGAGGCGCCGTCAATTACTCAGGGAGACTTCGCGACAGGATGTCCATGTATAGGGACACGTCTAGAGACACACTATATATGGATCTGAGAGGACTGACATCTGGCGACACGGCCATATATTACTGT
>23;713_171,862_171,982_161;1.6084780464
CAGGTGCAGCTGGTGCAGTCTGGGGCTGAGGTGAAGAAGCCTGGGGACTCAGTGACAGTCTCCTGCGTGGCTTCAGACTATACATTTGTGAATTATATGATCAATTGGGTCCGCCACATTCCCGGAAGAGGGTTTGAGTGGATGGGATGGATACAGCCCAGAGGAGGCGCCGTCAATTACTCAGGGAGACTTCGCGACAGGATGTCCATGTATAGGGACACGTCTAGAGACACACTATATATGGATCTGAGAGGACTGACATCTGGCGACACGGCCATATATTACTGT
>24;773_171;1.8245363242
CAGGGGCGACTGAAGCAATTTGGGCCTCAGGTGAAGAAGCCTGGGGACTCAGTGACTGTCTCCTGCGTGGCTTCAGACTATACATTTGTGAATTATATGATCAATTGGGTCCGCCACATTCCCGGAAGAGGATTTGAGTGGATGGGATGGATTCAGCCCAGAGGAGGCGCCGTCAATTATTCAGGGAGACATCGCGACAGGATGTCCATGTATAGGGACACGTCTAGAGACACACTATATTTGGACCTGAGACGACTGACATCTGACGACACGGCCACATATTATTGT
>25;522_171;1.8677104918
CATGTCCAATTATTACAGTCTGGGCCTGTAATGAGGAAGCCTGGGGACTCAGTGACTGTCTCCTGCGTGGCTTCAGACTATACATTTGTGAATTATATGATCAATTGGGTCCGCCACATTCCCGGAAGAGGATTTGAGTGGATGGGATGGATTCAGCCCAGAGGAGGCGCCGTCAATTATTCAGGGAGACATCGCGACAGGATGTCCATGTATAGGGACACGTCTAGAGACACACTATATTTGGACCTGAGACGACTGACATCTGACGACACGGCCACATATTATTGT
>25;271_171;1.7824717911
CAGGTTCACCTGGTGCAGTCTGGACCTGAGATGAAGAAGCCTGGGGACTCAGTGACTGTCTCCTGCGTGGCTTCAGACTATACATTTGTGAATTATATGATCAATTGGGTCCGCCACATTCCCGGAAGAGGATTTGAGTGGATGGGATGGATTCAGCCCAGAGGAGGCGCCGTCAATTATTCAGGGAGACATCGCGACAGGATGTCCATGTATAGGGACACGTCTAGAGACACACTATATTTGGACCTGAGACGACTGACATCTGACGACACGGCCACATATTATTGT
>24;271_171,522_171;1.7489471591
CAGGTGCAACTGGTGCAGTCTGGGCCTGAGATGAAGAAGCCTGGGGACTCAGTGACTGTCTCCTGCGTGGCTTCAGACTATACATTTGTGAATTATATGATCAATTGGGTCCGCCACATTCCCGGAAGAGGATTTGAGTGGATGGGATGGATTCAGCCCAGAGGAGGCGCCGTCAATTATTCAGGGAGACATCGCGACAGGATGTCCATGTATAGGGACACGTCTAGAGACACACTATATTTGGACCTGAGACGACTGACATCTGACGACACGGCCACATATTATTGT
>23;271_171,522_171,773_171;1.7307414202
CAGGTGCAACTGGTGCAGTCTGGGCCTGAGGTGAAGAAGCCTGGGGACTCAGTGACTGTCTCCTGCGTGGCTTCAGACTATACATTTGTGAATTATATGATCAATTGGGTCCGCCACATTCCCGGAAGAGGATTTGAGTGGATGGGATGGATTCAGCCCAGAGGAGGCGCCGTCAATTATTCAGGGAGACATCGCGACAGGATGTCCATGTATAGGGACACGTCTAGAGACACACTATATTTGGACCTGAGACGACTGACATCTGACGACACGGCCACATATTATTGT
>22;271_171,522_171,713_171,773_171,862_171,982_161;1.5835877766
CAGGTGCAGCTGGTGCAGTCTGGGGCTGAGGTGAAGAAGCCTGGGGACTCAGTGACAGTCTCCTGCGTGGCTTCAGACTATACATTTGTGAATTATATGATCAATTGGGTCCGCCACATTCCCGGAAGAGGGTTTGAGTGGATGGGATGGATACAGCCCAGAGGAGGCGCCGTCAATTACTCAGGGAGACTTCGCGACAGGATGTCCATGTATAGGGACACGTCTAGAGACACACTATATATGGACCTGAGAGGACTGACATCTGGCGACACGGCCATATATTATTGT
>25;623_171;1.8033137294
GAGGTGCGCCTGCTACAATCTGGGGCTGTCTTGAAGAAGCCTGGGGACTCAGTGACAGTCTCCTGCGTGGCTTCAGACTATACATTTGTTAATTATATGATCAATTGGGTCCGCCACATTCCCGGAAGAGGGTTTGAGTGGATGGGATGGATACAGCCCAGAGGAGGCGCCATCAATTACTCAGGGAGACTTCGCGACAGGTTGTCCTTCTATCGGGACACGTCTAGAGACACATTATATATGGACCTGAGAGGACTGACATCTGGCGACACGGCCATATATTATTGT
>25;711_177;1.6600613001
CAGGTGCAGCTGGTGCAGTCTGGGGCTGAGATGAAGAAGCCTGGGGACTCAGTGACAGTCTCCTGCGTGGCTTCAGACTATACATTTGTGAATTATATGATCAATTGGGTCCGCCACATTCCCGGAAGAGGGTTTGAGTGGATGGGATGGATACAGCCCAGAGGAGGCGCCGTCAATTACTCAGGGAGACTTCGCGACAGGTTGTCCTTCTATCGGGACACGTCTAGAGACACATTATATATGGACCTGAGAGGACTGACATCTGGCGACACGGCCATATATTATTGT
>24;623_171,711_177;1.6600596216
CAGGTGCAGCTGGTGCAGTCTGGGGCTGAGATGAAGAAGCCTGGGGACTCAGTGACAGTCTCCTGCGTGGCTTCAGACTATACATTTGTGAATTATATGATCAATTGGGTCCGCCACATTCCCGGAAGAGGGTTTGAGTGGATGGGATGGATACAGCCCAGAGGAGGCGCCGTCAATTACTCAGGGAGACTTCGCGACAGGTTGTCCTTCTATCGGGACACGTCTAGAGACACATTATATATGGACCTGAGAGGACTGACATCTGGCGACACGGCCATATATTATTGT
>24;981_177;1.6475080184
CAGGTGCAGCTGGTGCAGTCTGGGGCTGAGGTGAAGAAGCCTGGGGACTCAGTGACAGTCTCCTGCGTGGCTTCAGACTATACATTTGTGAATTATATGATCAATTGGGTCCGCCACATTCCCGGAAGAGGGTTTGAGTGGATGGGATGGATACAGCCCAGAGGAGGCGCCGTCAATTACTCAGGGAGACTTCGCGACAGGTTGTCCTTCTATCGGGACACGTCTAGAGACACATTATATATGGACCTGAGAGGACTGACATCTGGCGACACGGCCATATATTATTGT
>23;623_171,711_177,981_177;1.6475071385
CAGGTGCAGCTGGTGCAGTCTGGGGCTGAGGTGAAGAAGCCTGGGGACTCAGTGACAGTCTCCTGCGTGGCTTCAGACTATACATTTGTGAATTATATGATCAATTGGGTCCGCCACATTCCCGGAAGAGGGTTTGAGTGGATGGGATGGATACAGCCCAGAGGAGGCGCCGTCAATTACTCAGGGAGACTTCGCGACAGGTTGTCCTTCTATCGGGACACGTCTAGAGACACATTATATATGGACCTGAGAGGACTGACATCTGGCGACACGGCCATATATTATTGT
>25;640_177;1.8391209556
CTGGTGCAACTGGAACAATCTGGGGCTCAAATACAGAAGTCTGGGGCCTCAGTGACAGTCTCCTGCGTGGCTTCAGACTATACATTTGTGAATTATATGATCAATTGGGTCCGCCACATTCCCGGAAGAGGCTTTGAGTGGATGGGATGGATACAGCCCAGAGGAGGCGCCGTCAATTACTCAGGGAGACTTCGCGACAGGCTTTCCTTCTATAGAGACACGTCTAGAGACACATTATATATGGACCTGAGAGGACTGACATCTGGCGACACGGCCATATATTATTGT
>25;818_171;1.7766540001
CAGGTTCAAATACTACAGTCCGCGACTGAGGTGAAGAAGCCTGGGGACTCAGTGACAGTCTCCTGCGTGGCTTCAGACTATACATTTGTGAATTATATGATCAATTGGGTCCGCCACATTCCCGGAAGAGGCTTTGAGTGGATGGGATGGATACAGCCCAGAGGAGGCGCCGTCAATTACTCAGGGAGACTTCGCGACAGGATTTCCTTCTATAGGGACACGTCTAGAGACACATTATATATGGACTTGAGAGGACTGACATCTGGCGACACGGCCATATATTATTGT
>24;640_177,818_171;1.6741260654
CAGGTGCAACTGGTACAGTCTGGGGCTGAGGTGAAGAAGCCTGGGGACTCAGTGACAGTCTCCTGCGTGGCTTCAGACTATACATTTGTGAATTATATGATCAATTGGGTCCGCCACATTCCCGGAAGAGGCTTTGAGTGGATGGGATGGATACAGCCCAGAGGAGGCGCCGTCAATTACTCAGGGAGACTTCGCGACAGGATTTCCTTCTATAGGGACACGTCTAGAGACACATTATATATGGACCTGAGAGGACTGACATCTGGCGACACGGCCATATATTATTGT
>24;727_171;1.7616571733
GGAGTGCGCCTGGCGCAGTCTGGGGCGGAGGTGAAGAAGCCTGGGGACTCAGTGACAGTCTCCTGCGTGGCTTCAGACTATACATTTGTGAATTATATGATCAATTGGGTCCGCCACATTCCCGGAAGAGGCTTTGAGTGGATGGGATGGATACAGCCCAGAGGAGGCGCCGTCAATTACTCAGGGAGACTTCGCGACAGGATTTCCTTCTATAGGGACACGTCTAGAGACACATTATATATGGACTTGAGAGGACTGACATCTGGCGACACGGCCATATATTATTGT
>23;640_177,727_171,818_171;1.6621367143
CAGGTGCAACTGGTGCAGTCTGGGGCTGAGGTGAAGAAGCCTGGGGACTCAGTGACAGTCTCCTGCGTGGCTTCAGACTATACATTTGTGAATTATATGATCAATTGGGTCCGCCACATTCCCGGAAGAGGCTTTGAGTGGATGGGATGGATACAGCCCAGAGGAGGCGCCGTCAATTACTCAGGGAGACTTCGCGACAGGATTTCCTTCTATAGGGACACGTCTAGAGACACATTATATATGGACCTGAGAGGACTGACATCTGGCGACACGGCCATATATTATTGT
>22;623_171,640_177,711_177,727_171,818_171,981_177;1.6219614515
CAGGTGCAGCTGGTGCAGTCTGGGGCTGAGGTGAAGAAGCCTGGGGACTCAGTGACAGTCTCCTGCGTGGCTTCAGACTATACATTTGTGAATTATATGATCAATTGGGTCCGCCACATTCCCGGAAGAGGGTTTGAGTGGATGGGATGGATACAGCCCAGAGGAGGCGCCGTCAATTACTCAGGGAGACTTCGCGACAGGATGTCCTTCTATAGGGACACGTCTAGAGACACATTATATATGGACCTGAGAGGACTGACATCTGGCGACACGGCCATATATTATTGT
>21;271_171,522_171,623_171,640_177,711_177,713_171,727_171,773_171,818_171,862_171,981_177,982_161;1.583586634
CAGGTGCAGCTGGTGCAGTCTGGGGCTGAGGTGAAGAAGCCTGGGGACTCAGTGACAGTCTCCTGCGTGGCTTCAGACTATACATTTGTGAATTATATGATCAATTGGGTCCGCCACATTCCCGGAAGAGGGTTTGAGTGGATGGGATGGATACAGCCCAGAGGAGGCGCCGTCAATTACTCAGGGAGACTTCGCGACAGGATGTCCATGTATAGGGACACGTCTAGAGACACACTATATATGGACCTGAGAGGACTGACATCTGGCGACACGGCCATATATTATTGT
>20;1000_171,1001_177,156_161,173_177,230_171,250_171,271_171,29_177,360_177,370_161,372_171,406_177,516_171,522_171,545_171,554_161,559_171,560_171,616_177,623_171,632_161,636_161,640_177,652_161,668_177,682_171,6_171,703_142,704_171,711_177,713_171,727_171,753_177,773_171,787_177,805_177,818_171,841_171,862_171,88_171,910_177,915_177,981_177,982_161,990_171,999_171;1.571045393
CAGGTGCAGCTGGTGCAGTCTGGGGCTGAGGTGAAGAAGCCTGGGGACTCAGTGACAGTCTCCTGCGTGGCTTCAGACTATACATTTGTGAATTATATGATCAATTGGGTCCGCCACATTCCCGGAAGAGGGTTTGAGTGGATGGGATGGATAAAGCCCAGAGGAGGCGCCGTCAATTACTCAGGGAGACTTCGCGACAGGATGTCCATGTATAGGGACACGTCTAGAGACACACTATATATGGACCTGAGAGGACTGACATCTGGCGACACGGCCATATATTATTGT
>20;436_148;1.6215772354
CAGGTGCAGCTGGTGCAGTCTGGGGCTGAGGTGAAGAAGCCTGGGGACTCAGTGACAGTCTCCTGCGTGGCTTCAGACTATACATTTGTGAATTATATGATCAATTGGGTCCGCCACATTCCCGGACGAGGGTTTGAGTGGATGGGATGGATAAACCCCAGAGGAGGCGCCGTCAATTACTCCGGGAGACTTCGCGACAGGATGTCCATGTATAGGGACACCTCTAGAGACACACTATATATGGACCTGAGAGGACTGACATCTGGCGACACGGCCATATATTATTGT
>19;1000_171,1001_177,156_161,173_177,230_171,250_171,271_171,29_177,360_177,370_161,372_171,406_177,436_148,516_171,522_171,545_171,554_161,559_171,560_171,616_177,623_171,632_161,636_161,640_177,652_161,668_177,682_171,6_171,703_142,704_171,711_177,713_171,727_171,753_177,773_171,787_177,805_177,818_171,841_171,862_171,88_171,910_177,915_177,981_177,982_161,990_171,999_171;1.5710449068
CAGGTGCAGCTGGTGCAGTCTGGGGCTGAGGTGAAGAAGCCTGGGGACTCAGTGACAGTCTCCTGCGTGGCTTCAGACTATACATTTGTGAATTATATGATCAATTGGGTCCGCCACATTCCCGGAAGAGGGTTTGAGTGGATGGGATGGATAAAGCCCAGAGGAGGCGCCGTCAATTACTCAGGGAGACTTCGCGACAGGATGTCCATGTATAGGGACACGTCTAGAGACACACTATATATGGACCTGAGAGGACTGACATCTGGCGACACGGCCATATATTATTGT
>21;165_136;1.5947415685
CAGGTGCAGCTGGTGCAATCTGGGGCTGAGGTGAAGAAGCCTGGGGACTCAGTGACAGTCTCCTGCGTGGCTTCAGACTACACATTTGTGAATTATATGATCAACTGGGTCCGCCACATTCCCGGAAGAGGCTTTGAGTGGATGGGATGGATAAAGCCCAGAACAGGCGCCGTCAATTACTCAGGGAGACTTCGCGACAGGATGTCCTTGTATAGGGACACGTCTAAAGACATAGCATACATGGACCTGAGAGGACTGACATCTGGCGACACGGCCATATATTATTGT
>23;843_142;1.5832137751
CAGGTGCAGCTGGTGCAGTCTGGGGCTGAGGTGAAGAAGCCTGGGGACTCAGTGACAGTCTCCTGCGTGGCCTCAGACTACACATTTGTGAATTATATGATCAATTGGGTCCGCCACATTCCCGGAAGAGGATTTGAGTGGATGGGATGGATAAACCCCAGAGGAGGTGCCGTCAATTACTCAGGGAGACTTCGCGACAGGATGTCTATGTATAGGGACACGTCTACAGACATAGCATACATGGACCTGAGAGGACTGACATCTGGCGACACGGCCATATATTATTGT
>23;287_154;1.6838903838
CCGGGACAGTTGGTGCAGTCTGGGGCTGAGGTGAAGAAGCCTGGGGACTCAGTGACAGTCTCCTGCGTGGCCTCAGACTACACATTTGTGAATTATAAGATCAATTGGGTCCGCCACATTGCCGGAAGAGGATTTGAGTGGATGGGATGGATAAACCCCAGAGGAGGTTCCGTCAATTACTCAGGGAGACTTCGCGACAGGATGTCTATGTATAGGGACACGTCTACAGACATTGCATACATGGACCTGAGAGGACTGACATCTGGCGACACGGCCATATATTATTGT
>22;287_154,843_142;1.5832137651
CAGGTGCAGCTGGTGCAGTCTGGGGCTGAGGTGAAGAAGCCTGGGGACTCAGTGACAGTCTCCTGCGTGGCCTCAGACTACACATTTGTGAATTATATGATCAATTGGGTCCGCCACATTCCCGGAAGAGGATTTGAGTGGATGGGATGGATAAACCCCAGAGGAGGTGCCGTCAATTACTCAGGGAGACTTCGCGACAGGATGTCTATGTATAGGGACACGTCTACAGACATAGCATACATGGACCTGAGAGGACTGACATCTGGCGACACGGCCATATATTATTGT
>22;991_142;1.5844063005
CAGGTGCACCTGCTGCAGTCTGGGGCTGAGGTGAAGAAGCCTGGGGACTCAGTGACAGTCTCCTGCGTGGCTTCAGACTACACATTTGTGAATTATATGATCAATTGGGTCCGCCACATTCCCGGAAGAGGATTTGAGTGGATGGGATGGATCCAGCCCAGAGGAGGCGCCGTCAATTACTCAGGGAGACTTCGCGACAGGATGTCCATGTATAGGGACACGTCTCGAGACATAGCATACATGGACCTGAGAGGACTGACATCTGGCGACACGGCCATATATTATTGT
>21;287_154,843_142,991_142;1.5194951495
CAGGTGCAGCTGGTGCAGTCTGGGGCTGAGGTGAAGAAGCCTGGGGACTCAGTGACAGTCTCCTGCGTGGCTTCAGACTACACATTTGTGAATTATATGATCAATTGGGTCCGCCACATTCCCGGAAGAGGATTTGAGTGGATGGGATGGATAAAGCCCAGAGGAGGCGCCGTCAATTACTCAGGGAGACTTCGCGACAGGATGTCCATGTATAGGGACACGTCTAGAGACATAGCATACATGGACCTGAGAGGACTGACATCTGGCGACACGGCCATATATTATTGT
>20;165_136,287_154,843_142,991_142;1.5083011706
CAGGTGCAGCTGGTGCAGTCTGGGGCTGAGGTGAAGAAGCCTGGGGACTCAGTGACAGTCTCCTGCGTGGCTTCAGACTACACATTTGTGAATTATATGATCAATTGGGTCCGCCACATTCCCGGAAGAGGGTTTGAGTGGATGGGATGGATAAAGCCCAGAGGAGGCGCCGTCAATTACTCAGGGAGACTTCGCGACAGGATGTCCATGTATAGGGACACGTCTAGAGACATAGCATACATGGACCTGAGAGGACTGACATCTGGCGACACGGCCATATATTATTGT
>20;908_136;1.5456592972
CAGGTGCAGCTGGTGCAGTCTGGGGCTGAGGTGAAGAAGCCTGGGGCCTCAGTGACAGTCTCCTGCGTGGCTTCAGACTACACATTTGTGAATTATATGATCAATTGGGTCCGCCACATTCCCGGAAGAGGGTTTGAGTGGATGGGATGGATACAGCCCAGAGGAGGCGCCGTCAATTACTCAGGGAGACTTCGCGACAGGATGTCCATGTATAGGGACACGTCTAGAGACATAGCATACATGGACCTGAGAGGACTGACATCTGGCGACACGGCCATATATTACTGT
>19;165_136,287_154,843_142,908_136,991_142;1.5082998303
CAGGTGCAGCTGGTGCAGTCTGGGGCTGAGGTGAAGAAGCCTGGGGACTCAGTGACAGTCTCCTGCGTGGCTTCAGACTACACATTTGTGAATTATATGATCAATTGGGTCCGCCACATTCCCGGAAGAGGGTTTGAGTGGATGGGATGGATAAAGCCCAGAGGAGGCGCCGTCAATTACTCAGGGAGACTTCGCGACAGGATGTCCATGTATAGGGACACGTCTAGAGACATAGCATACATGGACCTGAGAGGACTGACATCTGGCGACACGGCCATATATTATTGT
>18;1000_171,1001_177,156_161,165_136,173_177,230_171,250_171,271_171,287_154,29_177,360_177,370_161,372_171,406_177,436_148,516_171,522_171,545_171,554_161,559_171,560_171,616_177,623_171,632_161,636_161,640_177,652_161,668_177,682_171,6_171,703_142,704_171,711_177,713_171,727_171,753_177,773_171,787_177,805_177,818_171,841_171,843_142,862_171,88_171,908_136,910_177,915_177,981_177,982_161,990_171,991_142,999_171;1.5082988331
CAGGTGCAGCTGGTGCAGTCTGGGGCTGAGGTGAAGAAGCCTGGGGACTCAGTGACAGTCTCCTGCGTGGCTTCAGACTACACATTTGTGAATTATATGATCAATTGGGTCCGCCACATTCCCGGAAGAGGGTTTGAGTGGATGGGATGGATAAAGCCCAGAGGAGGCGCCGTCAATTACTCAGGGAGACTTCGCGACAGGATGTCCATGTATAGGGACACGTCTAGAGACATAGCATACATGGACCTGAGAGGACTGACATCTGGCGACACGGCCATATATTATTGT
>19;249_161;1.6323245366
CAGGTCCAACTGGTGCAGTCTGGGGCTGAGATAAAGAAGCCTGGGGACTCAGTGACAGTCTCCTGCGTGGCTTCAGACTACACATTTGTAAATTATATGATCACTTGGGTCCGCCACGTTCCCGGAAGAGGGTTTGAGTGGATGGGATGGATACAGCCCAGAGGAGGCGCCGTCAACTATTCAGGGAGACTTCGCGACAGGATGTCCATGTATAGGGACACGTCTACAGACATAGCATACATGGACCTGAGAGGACTGACATCTGGCGACACGGCCATATATTACTGT
>26;340_148;1.8766297085
CAGGGGCGACTGAAGCAATTTGGGCCTCAGGTGAAGAGGCCTGGGGAGTCAGTGACAGTCTCCTGCGTGTCTTCAGACTACACATTTGTGAATTATATGATCAATTGGGTCCGCCACATTCCCGGGAGAGGATTTGAGTGGATGGGATGGATGAACCCCAGAACAGGCGTCGTGAATTATTCAGGGAGACTTCGCGACAGGATGTCCATGTATAGGGACACATCAACAGACACATCATACATGGACCTGAGAGGACTGACATCTGTCGACACGGCCACATATTATTGT
>26;867_148;1.8640246105
CAGGGGCGACTGAAGCAATTTGGGCCTCAGGTGAAGAGGCCTGGGGAGTCAGTGACAGTCTCCTGCGTGTCTTCAGACTACACATTTGTGAATTATATGATCAATTGGGTCCGCCACATTCCCGGGAGAGGATTTGAGTGGATGGGATGGATGAACCCCAGAACAGGCGCCGTGAATTATTCAGGGAGACTTCGCGACAGGATGTCCATGTATAGGGACACATCAACAGACACATCATACATGGACCTGAGAGGACTGACATCTGTCGACACGGCCACATATTATTGT
>25;340_148,867_148;1.8640246005
CAGGGGCGACTGAAGCAATTTGGGCCTCAGGTGAAGAGGCCTGGGGAGTCAGTGACAGTCTCCTGCGTGTCTTCAGACTACACATTTGTGAATTATATGATCAATTGGGTCCGCCACATTCCCGGGAGAGGATTTGAGTGGATGGGATGGATGAACCCCAGAACAGGCGCCGTGAATTATTCAGGGAGACTTCGCGACAGGATGTCCATGTATAGGGACACATCAACAGACACATCATACATGGACCTGAGAGGACTGACATCTGTCGACACGGCCACATATTATTGT
>25;935_148;1.8640241407
CAGGGGCGACTGAAGCAATTTGGGCCTCAGGTGAAGAGGCCTGGGGAGTCAGTGACAGTCTCCTGCGTGTCTTCAGACTACACATTTGTGAATTATATGATCAATTGGGTCCGCCACATTCCCGGGAGAGGATTTGAGTGGATGGGATGGATGAACCCCAGAACAGGCGCCGTGAATTATTCAGGGAGACTTCGCGACAGGATGTCCATGTATAGGGACACATCAACAGACACATCATACATGGACCTGAGAGGACTGACATCTGTCGACACGGCCACATATTATTGT
>24;340_148,867_148,935_148;1.8640241307
CAGGGGCGACTGAAGCAATTTGGGCCTCAGGTGAAGAGGCCTGGGGAGTCAGTGACAGTCTCCTGCGTGTCTTCAGACTACACATTTGTGAATTATATGATCAATTGGGTCCGCCACATTCCCGGGAGAGGATTTGAGTGGATGGGATGGATGAACCCCAGAACAGGCGCCGTGAATTATTCAGGGAGACTTCGCGACAGGATGTCCATGTATAGGGACACATCAACAGACACATCATACATGGACCTGAGAGGACTGACATCTGTCGACACGGCCACATATTATTGT
>24;763_148;1.8640233596
CAGGGGCGACTGAAGCAATTTGGGCCTCAGGTGAAGAGGCCTGGGGAGTCAGTGACAGTCTCCTGCGTGTCTTCAGACTACACATTTGTGAATTATATGATCAATTGGGTCCGCCACATTCCCGGGAGAGGATTTGAGTGGATGGGATGGATGAACCCCAGAACAGGCGCCGTGAATTATTCAGGGAGACTTCGCGACAGGATGTCCATGTATAGGGACACATCAACAGACACATCATACATGGACCTGAGAGGACTGACATCTGTCGACACGGCCACATATTATTGT
>23;340_148,763_148,867_148,935_148;1.8640233496
CAGGGGCGACTGAAGCAATTTGGGCCTCAGGTGAAGAGGCCTGGGGAGTCAGTGACAGTCTCCTGCGTGTCTTCAGACTACACATTTGTGAATTATATGATCAATTGGGTCCGCCACATTCCCGGGAGAGGATTTGAGTGGATGGGATGGATGAACCCCAGAACAGGCGCCGTGAATTATTCAGGGAGACTTCGCGACAGGATGTCCATGTATAGGGACACATCAACAGACACATCATACATGGACCTGAGAGGACTGACATCTGTCGACACGGCCACATATTATTGT
>23;155_148;1.889435297
CAGGGGCGACTGAAGCAATTTGGGCCTCAGGTGAAGAGGCCTGGGGAGTCAGTGACAGTCTCCTGCGTGTCTTCAGACTACACATTTGTGAATTATATGATCAATTGGGTCCGCCACATTCCCGGGAGAGGATTTGAGTGGATGGGATGGATGAATCCCAGAACAGGCGCCGTGAATTATTCAGGGAGACTTCGCGACAGGATGTCTATGTATAGGGACACATCAACAGACACATCATACATGGACCTGAGAGGACTGACATCTGTCGACACGGCCACATATTATTGT
>22;155_148,340_148,763_148,867_148,935_148;1.8640223024
CAGGGGCGACTGAAGCAATTTGGGCCTCAGGTGAAGAGGCCTGGGGAGTCAGTGACAGTCTCCTGCGTGTCTTCAGACTACACATTTGTGAATTATATGATCAATTGGGTCCGCCACATTCCCGGGAGAGGATTTGAGTGGATGGGATGGATGAACCCCAGAACAGGCGCCGTGAATTATTCAGGGAGACTTCGCGACAGGATGTCCATGTATAGGGACACATCAACAGACACATCATACATGGACCTGAGAGGACTGACATCTGTCGACACGGCCACATATTATTGT
>24;82_142;1.7678594272
CAGGGGCGACTGAAGCAATTTGGGCCTCAACTGAAGAGGCCTGGGGACTCAGTGACAGTCTCCTGTGTGGCTTCAGACTACACATTTGTGAATTATATGATCGATTGGGTCCGCCACATTCCCGGAAGAGGGTTTGAGTGGATGGGATGGATAAAGCCCAGAACAGGCGCCGTCAATTATTCAGGGAGACTTCGCGACAGGATGTCCATGTATAGAGACACGTCTACAGACACAGCATACATGGACCTGAGAGGACTGACATCTGTCGACACGGCCACATATTATTGT
>24;677_142;1.7678589683
CAGGGGCGACTGAAGCAATTTGGGCCTCAACTGAAGAGGCCTGGGGACTCAGTGACAGTCTCCTGTGTGGCTTCAGACTACACATTTGTGAATTATATGATCGATTGGGTCCGCCACATTCCCGGAAGAGGGTTTGAGTGGATGGGATGGATAAAGCCCAGAACAGGCGCCGTCAATTATTCAGGGAGACTTCGCGACAGGATGTCCATGTATAGAGACACGTCTACAGACACAGCATACATGGACCTGAGAGGACTGACATCTGTCGACACGGCCACATATTATTGT
>23;677_142,82_142;1.7678589583
CAGGGGCGACTGAAGCAATTTGGGCCTCAACTGAAGAGGCCTGGGGACTCAGTGACAGTCTCCTGTGTGGCTTCAGACTACACATTTGTGAATTATATGATCGATTGGGTCCGCCACATTCCCGGAAGAGGGTTTGAGTGGATGGGATGGATAAAGCCCAGAACAGGCGCCGTCAATTATTCAGGGAGACTTCGCGACAGGATGTCCATGTATAGAGACACGTCTACAGACACAGCATACATGGACCTGAGAGGACTGACATCTGTCGACACGGCCACATATTATTGT
>23;497_161;1.7666021775
CAGGGGCGACTGAAGCAATTTGGGCCTCAACTGAAGAGGCCTGGGGACTCAGTGACAGTCTCCTGCGTGGCTTCAGACTACACATTTGTGAATTATATGATCGATTGGGTCCGCCACATTCCCGGAAGAGGGTTTGAGTGGATGGGATGGATAAAGCCCAGAACAGGCGCCGTCAATTATTCAGGGAGACTTCGCGACAGGATGTCCATGTATAGAGACACGTCTACAGACACAGCATACATGGACTTGAGAGGACTGACATCTGTCGACACGGCCACATATTATTGT
>22;497_161,677_142,82_142;1.7547028853
CAGGGGCGACTGAAGCAATTTGGGCCTCAACTGAAGAGGCCTGGGGACTCAGTGACAGTCTCCTGCGTGGCTTCAGACTACACATTTGTGAATTATATGATCGATTGGGTCCGCCACATTCCCGGAAGAGGGTTTGAGTGGATGGGATGGATAAAGCCCAGAACAGGCGCCGTCAATTATTCAGGGAGACTTCGCGACAGGATGTCCATGTATAGAGACACGTCTACAGACACAGCATACATGGACCTGAGAGGACTGACATCTGTCGACACGGCCACATATTATTGT
>21;155_148,340_148,497_161,677_142,763_148,82_142,867_148,935_148;1.7155279001
CAGGGGCGACTGAAGCAATTTGGGCCTCAAGTGAAGAGGCCTGGGGACTCAGTGACAGTCTCCTGCGTGGCTTCAGACTACACATTTGTGAATTATATGATCAATTGGGTCCGCCACATTCCCGGAAGAGGGTTTGAGTGGATGGGATGGATAAAGCCCAGAACAGGCGCCGTCAATTATTCAGGGAGACTTCGCGACAGGATGTCCATGTATAGGGACACGTCTACAGACACAGCATACATGGACCTGAGAGGACTGACATCTGTCGACACGGCCACATATTATTGT
>30;635_76;2.0452793549
CAGGGGCGACTGAAGCAATTTGGGCCTCAAGTGAAGAAGCCTGGGGCCTTTGTGACAGTCTCCTGCGTGGCTTCAGACTACACATTTGTAAACTACTTCATCAATTGGGTCCGTCACATTCCCGGAAAAGGGTTTGAGTGGATGGGATGGATAAATCCCAGAGGAGGCAACGTAAATTACTCAGGGAGATTCCGCGACAGGATGTCCATGTATAGGGACACGTCTAGAGACATAGCATATATGGACTTGAGAGGACTGACATCTGCCGACACGGCCACATATTACTGT
>30;288_85;1.9615712373
CAGGGGCGACTGAAGCAATTTGGGCCTCAAGTGAAGAAGCCTGGGGCCTTTGTGACAGTCTCCTGCGTGGCTTCAGACTACACATTTGTAAACTACTTCATCAATTGGGTCCGTCACATTCCCGGAAAAGGGTTTGAGTGGATGGGATGGATAAATCCCAGAGGAGGCTCCGTAAATTACTCAGGGAGATTTCGCGACAGGATGTCCATGTATAGGGACACGTCCAGAGACATAGCATATATGGACTTGAGGGGACTGACATCTGCCGACACGGCCACATATTTTTGT
>29;288_85,635_76;1.9615703534
CAGGGGCGACTGAAGCAATTTGGGCCTCAAGTGAAGAAGCCTGGGGCCTTTGTGACAGTCTCCTGCGTGGCTTCAGACTACACATTTGTAAACTACTTCATCAATTGGGTCCGTCACATTCCCGGAAAAGGGTTTGAGTGGATGGGATGGATAAATCCCAGAGGAGGCTCCGTAAATTACTCAGGGAGATTTCGCGACAGGATGTCCATGTATAGGGACACGTCCAGAGACATAGCATATATGGACTTGAGGGGACTGACATCTGCCGACACGGCCACATATTTTTGT
>31;555_76;1.9856739721
CAGGGGCGACTGAAGCAATTTGGGCCTCAAGTGAAGAAGCCTGGGGCCTTTGTGACAGTCTCCTGCGTGGCTTCAGACTACACATTTGTAAACTACTTCATCAATTGGGTCCGTCACATTCCCGGAAAAGGGTTTGAGTGGATGGGATGGATTAATCCCAGAGGAGGCTCCGTAAATTACTCAGGGAGATTTCGCGACAGGATGTCCATGTATAGGGACACGTCCAGAGACACAGCATATATGGACTTGAGACGACTGACATCTGCCGACACGGCCACATATTTTTGT
>31;659_76;1.9856718943
CAGGGGCGACTGAAGCAATTTGGGCCTCAAGTGAAGAAGCCTGGGGCCTTTGTGACAGTCTCCTGCGTGGCTTCAGACTACACATTTGTAAACTACTTCATCAATTGGGTCCGTCACATTCCCGGAAAAGGGTTTGAGTGGATGGGATGGATTAATCCCAGAGGAGGCTCCGTAAATTACTCAGGGACATTTCGCGACAGGATGTCCATGTATAGGGACACGTCCAGAGACACAGCATATATGGACTTGAGAGGACTGACATCTGCCGACACGGCCACATATTTTTGT
>30;555_76,659_76;1.9736405824
CAGGGGCGACTGAAGCAATTTGGGCCTCAAGTGAAGAAGCCTGGGGCCTTTGTGACAGTCTCCTGCGTGGCTTCAGACTACACATTTGTAAACTACTTCATCAATTGGGTCCGTCACATTCCCGGAAAAGGGTTTGAGTGGATGGGATGGATTAATCCCAGAGGAGGCTCCGTAAATTACTCAGGGAGATTTCGCGACAGGATGTCCATGTATAGGGACACGTCCAGAGACACAGCATATATGGACTTGAGAGGACTGACATCTGCCGACACGGCCACATATTTTTGT
>30;341_85;1.9857152776
CAGGGGCGACTGAAGCAATTTGGGCCTCAAGTGAAGAAGCCTGGGGCCTTTGTGACAGTCTCCTGCGTGGCTTCAGACTACACATTTGTTAACTACTTCATCAATTGGGTCCGTTACATTCCCGGAAAAGGGTTTGAGTGGATGGGATGGATAAATCCCAGAGGAGGCTCCGTAAATTACTCAGGGAGGTTTCGCGACAGGATGTCCATGTATAGGGACACGTCCAGAGACACAGCATATATGGACTTGAGGGGACTGACATCTGCCGACACGGCCACATATTTTTGT
>29;341_85,555_76,659_76;1.9497191024
CAGGGGCGACTGAAGCAATTTGGGCCTCAAGTGAAGAAGCCTGGGGCCTTTGTGACAGTCTCCTGCGTGGCTTCAGACTACACATTTGTAAACTACTTCATCAATTGGGTCCGTCACATTCCCGGAAAAGGGTTTGAGTGGATGGGATGGATAAATCCCAGAGGAGGCTCCGTAAATTACTCAGGGAGATTTCGCGACAGGATGTCCATGTATAGGGACACGTCCAGAGACACAGCATATATGGACTTGAGGGGACTGACATCTGCCGACACGGCCACATATTTTTGT
>28;288_85,341_85,555_76,635_76,659_76;1.9497183243
CAGGGGCGACTGAAGCAATTTGGGCCTCAAGTGAAGAAGCCTGGGGCCTTTGTGACAGTCTCCTGCGTGGCTTCAGACTACACATTTGTAAACTACTTCATCAATTGGGTCCGTCACATTCCCGGAAAAGGGTTTGAGTGGATGGGATGGATAAATCCCAGAGGAGGCTCCGTAAATTACTCAGGGAGATTTCGCGACAGGATGTCCATGTATAGGGACACGTCCAGAGACACAGCATATATGGACTTGAGGGGACTGACATCTGCCGACACGGCCACATATTTTTGT
>28;979_76;1.973753411
CAGGGGCGACTGAAGCAATTTGGGCCTCAAGTGAAGAAGCCTGGGGCCTTTGTGACAGTCTCCTGCGTGGCTTCAGACTACACATTTGTAAACTACTTCATTAATTGGGTCCGTCACATTCCCGGAAAAGGGTTTGAGTGGATGGGATGGATAAATCCCAGAGGAGGCTCCGTAAATTACTCAGGGAGATTTCGCGACAGGATGTCCATGTATAGGGACACGTCCACAGACACAGCATATATGGACTTGAGGGGACTGACATCTGCCGACACGGCCACATATTTTTGT
>27;288_85,341_85,555_76,635_76,659_76,979_76;1.9497172333
CAGGGGCGACTGAAGCAATTTGGGCCTCAAGTGAAGAAGCCTGGGGCCTTTGTGACAGTCTCCTGCGTGGCTTCAGACTACACATTTGTAAACTACTTCATCAATTGGGTCCGTCACATTCCCGGAAAAGGGTTTGAGTGGATGGGATGGATAAATCCCAGAGGAGGCTCCGTAAATTACTCAGGGAGATTTCGCGACAGGATGTCCATGTATAGGGACACGTCCAGAGACACAGCATATATGGACTTGAGGGGACTGACATCTGCCGACACGGCCACATATTTTTGT
>27;484_76;1.9854613279
CAGGGGCGACTGAAGCAGTTTGGGCCTCAAGTGAAGAAGCCTGGGGCCTTTGTGACAGTCTCCTGCGTGGCTTCAGACTACACATTTGTAAACTACTTCATCAATTGGGTCCGTCACATTCCCGGAAAAGGGTTTGAGTGGATGGGATGGATAAATCCCAGAGGAGGTTCCGTAAATTACTCAGGGAGATTTCGCGACAGGATGTCCATGTATAGGGACACGTCCAGAGACACAGCATATATGGACTTGAGGGGACTGACATCTGCCGACACGGCCACATACTTTTGT
>26;288_85,341_85,484_76,555_76,635_76,659_76,979_76;1.9497163676
CAGGGGCGACTGAAGCAATTTGGGCCTCAAGTGAAGAAGCCTGGGGCCTTTGTGACAGTCTCCTGCGTGGCTTCAGACTACACATTTGTAAACTACTTCATCAATTGGGTCCGTCACATTCCCGGAAAAGGGTTTGAGTGGATGGGATGGATAAATCCCAGAGGAGGCTCCGTAAATTACTCAGGGAGATTTCGCGACAGGATGTCCATGTATAGGGACACGTCCAGAGACACAGCATATATGGACTTGAGGGGACTGACATCTGCCGACACGGCCACATATTTTTGT
>26;578_85;2.0231912819
CAGGGGCGACTGAAGCAATTTGGGCCTCAAGTGAAGAAGCCTGGGGCCTTTGTGACAGTCTCCTGCGTGGCTTCAGACTACACATTTGTAAATTATTTCATCAATTGGGTCCGTCACATTCCCGGAAAAGGGTTTGAGTGGATGGGATGGATAAATCCCAGAGGAGGCTCTGTGAATTACTCTGGGAGATTTCGCGACAGGATGTCCATGTATAGGGACACGTCCAGAGACACAGCATATATGGACTTGAGGGGACTGACATCTGCCGACACGGCCACATATTATTGT
>25;288_85,341_85,484_76,555_76,578_85,635_76,659_76,979_76;1.9497154059
CAGGGGCGACTGAAGCAATTTGGGCCTCAAGTGAAGAAGCCTGGGGCCTTTGTGACAGTCTCCTGCGTGGCTTCAGACTACACATTTGTAAACTACTTCATCAATTGGGTCCGTCACATTCCCGGAAAAGGGTTTGAGTGGATGGGATGGATAAATCCCAGAGGAGGCTCCGTAAATTACTCAGGGAGATTTCGCGACAGGATGTCCATGTATAGGGACACGTCCAGAGACACAGCATATATGGACTTGAGGGGACTGACATCTGCCGACACGGCCACATATTTTTGT
>25;975_85;2.078378899
CGGGCACAACTGAAACAACCTGGGCCTCAAACGAAGAGGCCTGGGGCCTTTGTGACAGTCTCCTGCGTGGCTTCAGACTACACATTTGTAAATTACTTCATCAATTGGGTCCGTCACATTCCCGGAAAAGGGTTTGAGTGGATGGGATGGATTAATCCCAGAGGAGGCTCCGTAAATTACTCAGGGAGATTTCGCGACAGGGTGTCCATGTATAGGGACACGTCCAGAGACACAGCATATATGGACTTGAGAGGACTGACATCTGCCGACACGGCCACATATTTTTGT
>24;288_85,341_85,484_76,555_76,578_85,635_76,659_76,975_85,979_76;1.9277206944
CAGGGGCGACTGAAGCAATTTGGGCCTCAAGTGAAGAGGCCTGGGGCCTTTGTGACAGTCTCCTGCGTGGCTTCAGACTACACATTTGTAAACTACTTCATCAATTGGGTCCGTCACATTCCCGGAAAAGGGTTTGAGTGGATGGGATGGATAAATCCCAGAGGAGGCTCCGTAAATTACTCAGGGAGATTTCGCGACAGGATGTCCATGTATAGGGACACGTCCAGAGACACAGCATATATGGACTTGAGAGGACTGACATCTGCCGACACGGCCACATATTTTTGT
>24;589_76;1.8826871539
CAGGGGCGACTGAAGCAATTTGGGCCTCAAGTGAAGAGGCCTGGGGCCTCAGTGACAGTCTCCTGCGTGGCTTCAGACTACACATTTGTGAACTACATGATCAATTGGGTCCGCCAGATTCCCGGAAGAGGGTTTGAGTGGATGGGATGGATTAATCCCAGAGGAGGCTCCGTAAATTACTCAGGGACATTTCGCGACAGGATGTCCATGTATAGGGACACGTCCAGAGACACAGCATATATGGACTTGAGAGGACTGACATCTGCCGACACGGCCACATATTTTTGT
>23;288_85,341_85,484_76,555_76,578_85,589_76,635_76,659_76,975_85,979_76;1.8415851205
CAGGGGCGACTGAAGCAATTTGGGCCTCAAGTGAAGAGGCCTGGGGCCTCAGTGACAGTCTCCTGCGTGGCTTCAGACTACACATTTGTGAACTACATGATCAATTGGGTCCGCCACATTCCCGGAAGAGGGTTTGAGTGGATGGGATGGATAAATCCCAGAGGAGGCTCCGTAAATTACTCAGGGAGATTTCGCGACAGGATGTCCATGTATAGGGACACGTCCAGAGACACAGCATATATGGACTTGAGAGGACTGACATCTGCCGACACGGCCACATATTTTTGT
>27;81_142;2.1480707326
CAGGGGCGACTGAAGCAGTTTGGGCCTCAAGTGAAGAGTCCTGGGGCCTCAGTGACAGTCTCCTGTGTGGCTTCGGACTACACATTTGTGGATTTCATGATCAATTGGGTCCGCTACATTCCCGGAAGAGGATTTGAGTGGATGGGATGGATCAAGCCCAGAGGAGGTAACGTCAATTATTCAGGAAGATTCCGCGACAGGATGTCCATGTATAGGGACACATCCAGAGATATTGCATATATGGACTTGAGAAGCCTGACTTCTGCCGACACGGGCACATATTATTGT
>27;371_142;2.1480698884
CAGGGGCGACTGAAGCAGTTTGGGCCTCAAGTGAAGAGTCCTGGGGCCTCAGTGACAGTCTCCTGTGTGGCTTCGGACTACACATTTGTGGATTTCATGATCAATTGGGTCCGCTACATTCCCGGAAGAGGATTTGAGTGGATGGGATGGATCAAGCCCAGAGGAGGTAACGTCAATTATTCAGGAAGATTCCGCGACAGGATGTCCATGTATAGGGACACATCCAGAGATATTGCATATATGGACTTGAGAAGCCTGACTTCTGCCGACACGGGCACATATTATTGT
>26;371_142,81_142;2.1480698784
CAGGGGCGACTGAAGCAGTTTGGGCCTCAAGTGAAGAGTCCTGGGGCCTCAGTGACAGTCTCCTGTGTGGCTTCGGACTACACATTTGTGGATTTCATGATCAATTGGGTCCGCTACATTCCCGGAAGAGGATTTGAGTGGATGGGATGGATCAAGCCCAGAGGAGGTAACGTCAATTATTCAGGAAGATTCCGCGACAGGATGTCCATGTATAGGGACACATCCAGAGATATTGCATATATGGACTTGAGAAGCCTGACTTCTGCCGACACGGGCACATATTATTGT
>26;642_142;2.1856538631
AGGGGTCGACTGAAGCAGTTTGGGCCTCAAGTGAAGAGTCCTGGGGCCTCAGTGACAGTCTCCTGCGTGACTTCAGACTACACATTTGTAAACTACATTATCGATTGGGTCCGATACATTCCCGGAAGAGGATTTGAATGGATGGGATGGATAAAACCCAGAGGAGGAAATACGAATTATTCATGGAGATTTCGCGACAGGATGTCCATGTATAGGGACACGTCCACAGACATTGCATATATGGACTTGAGAGGACTGACACCTGCCGACACGGCCACATATTATTGT
>25;371_142,642_142,81_142;1.9301419379
CAGGGGCGACTGAAGCAGTTTGGGCCTCAAGTGAAGAGTCCTGGGGCCTCAGTGACAGTCTCCTGCGTGGCTTCAGACTACACATTTGTGAACTACATGATCAATTGGGTCCGTTACATTCCCGGAAGAGGATTTGAGTGGATGGGATGGATAAAGCCCAGAGGAGGCAACGTAAATTATTCAGGGAGATTCCGCGACAGGATGTCCATGTATAGGGACACGTCCAGAGACATTGCATATATGGACTTGAGAGGACTGACATCTGCCGACACGGCCACATATTATTGT
>26;319_76;1.9277160411
CAGGGGCGACTGAAGCAGTTTGGGCCTCAAGTGAAGAGGCCTGGGGCCTCAGTGACAGTCTCCTGCGTGGCTTCAGACTACACATTTGTGAACTACATGATCAATTGGGTCCGTCATATTCCCGGAAGAGGATTTGAGTGGATGGGATGGATAAACCCCAGAGGAGGCAACGTAAATTACTCAGGGAGATTCCGCGACAGGATGTCCATGTATAGGGACACGTCTAGAGACATAGCATATATGGACTTGAGAGGACTGACATCTGCCGACACGGCCACATATTACTGT
>26;1022_76;1.8915794753
CAGGGGCGACTGAAGCAGTTTGGGCCTCAAGTGAAGAGGCCTGGGGCCTCAGTGACAGTCTCCTGCGTGGCTTCAGACTACACATTTGTGAACTACATGATCAATTGGGTCCGTCATATTCCCGGAAGAGGATTTGAGTGGATGGGATGGATAAAGCCCAGAGGAGGCAACGTAAATTACTCAGGGAGATTCCGCGACAGGATGTCCATGTATAGGGACACGTCCAGAGACATAGCATATATGGACTTGAGAGGACTGACATCTGCCGACACGGCCACATATTATTGT
>25;1022_76,319_76;1.8915787573
CAGGGGCGACTGAAGCAGTTTGGGCCTCAAGTGAAGAGGCCTGGGGCCTCAGTGACAGTCTCCTGCGTGGCTTCAGACTACACATTTGTGAACTACATGATCAATTGGGTCCGTCATATTCCCGGAAGAGGATTTGAGTGGATGGGATGGATAAAGCCCAGAGGAGGCAACGTAAATTACTCAGGGAGATTCCGCGACAGGATGTCCATGTATAGGGACACGTCCAGAGACATAGCATATATGGACTTGAGAGGACTGACATCTGCCGACACGGCCACATATTATTGT
>24;1022_76,319_76,371_142,642_142,81_142;1.8791484856
CAGGGGCGACTGAAGCAGTTTGGGCCTCAAGTGAAGAGGCCTGGGGCCTCAGTGACAGTCTCCTGCGTGGCTTCAGACTACACATTTGTGAACTACATGATCAATTGGGTCCGTCACATTCCCGGAAGAGGATTTGAGTGGATGGGATGGATAAAGCCCAGAGGAGGCAACGTAAATTACTCAGGGAGATTCCGCGACAGGATGTCCATGTATAGGGACACGTCCAGAGACATAGCATATATGGACTTGAGAGGACTGACATCTGCCGACACGGCCACATATTATTGT
>24;591_76;1.9154340291
CAGGGGCGACTGAAGCAGTTTGGGCCTCAAGTGAAGAGGCCTGGGGCCTCAGTGACAGTCTCCTGCGTGGCTTCAGACTACACATTTGTGAACTACATGATCAATTGGGTCCGTCACATTCCCGGAAGAGGGTTTGAGTGGATGGGATGGATAAAGCCCAGAGGAGGCAACGTGAATTACTCAGGGAGATTCCGCGACAGGATGTCCATGTATAGGGACACGTCCAGAGATACAGCATATATGGACTTGAGAGAACTGACATCTGCCGACACGGCCATATATTACTGT
>23;1022_76,319_76,371_142,591_76,642_142,81_142;1.8543624414
CAGGGGCGACTGAAGCAGTTTGGGCCTCAAGTGAAGAGGCCTGGGGCCTCAGTGACAGTCTCCTGCGTGGCTTCAGACTACACATTTGTGAACTACATGATCAATTGGGTCCGTCACATTCCCGGAAGAGGGTTTGAGTGGATGGGATGGATAAAGCCCAGAGGAGGCAACGTAAATTACTCAGGGAGATTCCGCGACAGGATGTCCATGTATAGGGACACGTCCAGAGACACAGCATATATGGACTTGAGAGGACTGACATCTGCCGACACGGCCACATATTATTGT
>22;1022_76,288_85,319_76,341_85,371_142,484_76,555_76,578_85,589_76,591_76,635_76,642_142,659_76,81_142,975_85,979_76;1.8043350366
CAGGGGCGACTGAAGCAATTTGGGCCTCAAGTGAAGAGGCCTGGGGCCTCAGTGACAGTCTCCTGCGTGGCTTCAGACTACACATTTGTGAACTACATGATCAATTGGGTCCGCCACATTCCCGGAAGAGGGTTTGAGTGGATGGGATGGATAAAGCCCAGAGGAGGCACCGTAAATTACTCAGGGAGATTTCGCGACAGGATGTCCATGTATAGGGACACGTCCAGAGACACAGCATATATGGACTTGAGAGGACTGACATCTGCCGACACGGCCACATATTATTGT
>23;618_76;1.7920664223
CAGGGGCGACTGAAGCAATTTGGGCCTCAAGTGAAGAGGCCTGGGGCCTCAGTGACAGTCTCCTGCGTGGCTTCAGACTACACATTTGTGAACTACATGATCAATTGGGTCCGCCAGATTCCCGGAAGAGGGTTTGAGTGGATGGGATGGATAAAGCCCAGAGGAGGCGCCGTCAATTACTCAGGGACATTTCGCGACAGGATGTCCATGTATAGGGACACCTCTACAGACACAGCATACATGGACTTGAGAGGGCTGACATCTGCCGACACGGCCACATATTATTGT
>25;122_76;1.8572462678
CAGGGGCGACTGAAGCAATTTGGGCCTCAAGTGAAGAGGCCTGGGGCCTCAGTGACAGTCTCCTGCGTGGCTTCAGACTACACATTTGTGAACTACATGATCAATTGGGTCCGCCAGATTCCCGGAAGAGGGTTTGAGTGGATGGGTTGGATGAGGCCCAGAGGAGGCGCCGTCAATTACTCAGGGACATTTCGCGACAGGATGTCCATGTATAGGGACACGTCTACAGACACTGCATATATGGATTTGAGAGGACTGACATCTGCCGACACGGCCACATATTATTGT
>25;533_76;1.8572458164
CAGGGGCGACTGAAGCAATTTGGGCCTCAAGTGAAGAGGCCTGGGGCCTCAGTGACAGTCTCCTGCGTGGCTTCAGACTACACATTTGTGAACTACATGATCAATTGGGTCCGCCAGATTCCCGGAAGAGGGTTTGAGTGGATGGGTTGGATGAGGCCCAGAGGAGGCGCCGTCAATTACTCAGGGACATTTCGCGACAGGATGTCCATGTATAGGGACACGTCTACAGACACTGCATATATGGATTTGAGAGGACTGACATCTGCCGACACGGCCACATATTATTGT
>24;122_76,533_76;1.8572458064
CAGGGGCGACTGAAGCAATTTGGGCCTCAAGTGAAGAGGCCTGGGGCCTCAGTGACAGTCTCCTGCGTGGCTTCAGACTACACATTTGTGAACTACATGATCAATTGGGTCCGCCAGATTCCCGGAAGAGGGTTTGAGTGGATGGGTTGGATGAGGCCCAGAGGAGGCGCCGTCAATTACTCAGGGACATTTCGCGACAGGATGTCCATGTATAGGGACACGTCTACAGACACTGCATATATGGATTTGAGAGGACTGACATCTGCCGACACGGCCACATATTATTGT
>25;136_85;1.844076979
CAGGGGCGACTGAAGCAATTTGGGCCTCAAGTGAAGAGGCCTGGGGCCTCAGTGACAGTCTCCTGCGTGGCTTCAGACTACACATTTGTGAACTACATGATCAATTGGGTCCGCCAGATTCCCGGAAGAGGTTTTGAGTGGATGGGTTGGATGAAGCCCAGAGGAGGCGCCGTCAATTACTCAGGGAGATTTCGCGACAGGATGTCCATGTATAGGGACACGTCTACAGACACTGCATATATGGACTTGAGAGGGCTGACATCTGCCGACACGGCCACATATTATTGT
>25;515_85;1.8934298249
CAGGGGCGACTGAAGCAATTTGGGCCTCAAGTGAAGAAGCCTGGGGCCTTTGTGACAGTCTCCTGCGTGGCTTCAGACTACACATTTGTAAACTACATGATCAATTGGGTCCGCCAGATTCCCGGAAGAGGTTTTGAGTGGATGGGTTGGATGAAGCCCAGAGGAGGCGCCGTCAATTACTCAGGGAGATTTCGCGACAGGATGTCCATGTATAGGGACACGTCTACAGACACTGCATATATGGACTTGAGAGGGCTGACATCTGCCGACACGGCCACATATTATTGT
>24;136_85,515_85;1.844076969
CAGGGGCGACTGAAGCAATTTGGGCCTCAAGTGAAGAGGCCTGGGGCCTCAGTGACAGTCTCCTGCGTGGCTTCAGACTACACATTTGTGAACTACATGATCAATTGGGTCCGCCAGATTCCCGGAAGAGGTTTTGAGTGGATGGGTTGGATGAAGCCCAGAGGAGGCGCCGTCAATTACTCAGGGAGATTTCGCGACAGGATGTCCATGTATAGGGACACGTCTACAGACACTGCATATATGGACTTGAGAGGGCTGACATCTGCCGACACGGCCACATATTATTGT
>23;122_76,136_85,515_85,533_76;1.8194238814
CAGGGGCGACTGAAGCAATTTGGGCCTCAAGTGAAGAGGCCTGGGGCCTCAGTGACAGTCTCCTGCGTGGCTTCAGACTACACATTTGTGAACTACATGATCAATTGGGTCCGCCAGATTCCCGGAAGAGGGTTTGAGTGGATGGGTTGGATGAAGCCCAGAGGAGGCGCCGTCAATTACTCAGGGACATTTCGCGACAGGATGTCCATGTATAGGGACACGTCTACAGACACTGCATATATGGACTTGAGAGGGCTGACATCTGCCGACACGGCCACATATTATTGT
>22;122_76,136_85,515_85,533_76,618_76;1.7712805362
CAGGGGCGACTGAAGCAATTTGGGCCTCAAGTGAAGAGGCCTGGGGCCTCAGTGACAGTCTCCTGCGTGGCTTCAGACTACACATTTGTGAACTACATGATCAATTGGGTCCGCCAGATTCCCGGAAGAGGGTTTGAGTGGATGGGATGGATAAAGCCCAGAGGAGGCGCCGTCAATTACTCAGGGACATTTCGCGACAGGATGTCCATGTATAGGGACACGTCTACAGACACAGCATACATGGACTTGAGAGGGCTGACATCTGCCGACACGGCCACATATTATTGT
>21;1022_76,122_76,136_85,288_85,319_76,341_85,371_142,484_76,515_85,533_76,555_76,578_85,589_76,591_76,618_76,635_76,642_142,659_76,81_142,975_85,979_76;1.7412056461
CAGGGGCGACTGAAGCAATTTGGGCCTCAAGTGAAGAGGCCTGGGGCCTCAGTGACAGTCTCCTGCGTGGCTTCAGACTACACATTTGTGAACTACATGATCAATTGGGTCCGCCACATTCCCGGAAGAGGGTTTGAGTGGATGGGATGGATAAAGCCCAGAGGAGGCGCCGTCAATTACTCAGGGAGATTTCGCGACAGGATGTCCATGTATAGGGACACGTCTACAGACACAGCATACATGGACTTGAGAGGACTGACATCTGCCGACACGGCCACATATTATTGT
>20;1022_76,122_76,136_85,155_148,288_85,319_76,340_148,341_85,371_142,484_76,497_161,515_85,533_76,555_76,578_85,589_76,591_76,618_76,635_76,642_142,659_76,677_142,763_148,81_142,82_142,867_148,935_148,975_85,979_76;1.6686573587
CAGGGGCGACTGAAGCAATTTGGGCCTCAAGTGAAGAGGCCTGGGGACTCAGTGACAGTCTCCTGCGTGGCTTCAGACTACACATTTGTGAATTATATGATCAATTGGGTCCGCCACATTCCCGGAAGAGGGTTTGAGTGGATGGGATGGATAAAGCCCAGAGGAGGCGCCGTCAATTACTCAGGGAGACTTCGCGACAGGATGTCCATGTATAGGGACACGTCTACAGACACAGCATACATGGACCTGAGAGGACTGACATCTGCCGACACGGCCACATATTATTGT
>24;550_136;1.694823021
CAGGGGCGACTGAAGCAATTTGGGCCTCAAGTGAAGAAGCCTGGGGACTCAGTGACAGTCTCCTGCGTGGCTTCAGACTACACATTTGTGAATTATATGATCAACTGGGTCCGCCACATTCCCGGAAGAGGGTTTGAGTGGATGGGATGGATAAAGCCCAGAACAGGCGCCGTCAATTACTCAGGGAGACTTCGCGACAGAATGTCCTTGTATAGGGACACGTCTAAAGACATAGCATACATGGACCTGAGAGGACTGACATCTGGCGACACGGCCATATATTATTGT
>25;141_136;1.6948247668
CAGGGGCGACTGAAGCAATTTGGGCCTCAAGTGAAGAAGCCTGGGGACTCAGTGACAGTCTCCTGCGTGGCTTCAGACTACACATTTGTGAATTATATGATCAACTGGGTCCGCCACATTCCCGGAAGAGGGTTTGAGTGGATGGGATGGATAAAGCCCAGAACAGGCGCCGTCAATTACTCAGGGAGACTTCGCGACAGAATGTCCTTGTATAGGGACACGTCTAAAGACATAGCATACATGGACCTGAGAGGACTGACATCTGGCGACACGGCCATATATTATTGT
>25;751_136;1.6948240515
CAGGGGCGACTGAAGCAATTTGGGCCTCAAGTGAAGAAGCCTGGGGACTCAGTGACAGTCTCCTGCGTGGCTTCAGACTACACATTTGTGAATTATATGATCAACTGGGTCCGCCACATTCCCGGAAGAGGGTTTGAGTGGATGGGATGGATAAAGCCCAGAACAGGCGCCGTCAATTACTCAGGGAGACTTCGCGACAGAATGTCCTTGTATAGGGACACGTCTAAAGACATAGCATACATGGACCTGAGAGGACTGACATCTGGCGACACGGCCATATATTATTGT
>24;141_136,751_136;1.6948240415
CAGGGGCGACTGAAGCAATTTGGGCCTCAAGTGAAGAAGCCTGGGGACTCAGTGACAGTCTCCTGCGTGGCTTCAGACTACACATTTGTGAATTATATGATCAACTGGGTCCGCCACATTCCCGGAAGAGGGTTTGAGTGGATGGGATGGATAAAGCCCAGAACAGGCGCCGTCAATTACTCAGGGAGACTTCGCGACAGAATGTCCTTGTATAGGGACACGTCTAAAGACATAGCATACATGGACCTGAGAGGACTGACATCTGGCGACACGGCCATATATTATTGT
>23;141_136,550_136,751_136;1.694823011
CAGGGGCGACTGAAGCAATTTGGGCCTCAAGTGAAGAAGCCTGGGGACTCAGTGACAGTCTCCTGCGTGGCTTCAGACTACACATTTGTGAATTATATGATCAACTGGGTCCGCCACATTCCCGGAAGAGGGTTTGAGTGGATGGGATGGATAAAGCCCAGAACAGGCGCCGTCAATTACTCAGGGAGACTTCGCGACAGAATGTCCTTGTATAGGGACACGTCTAAAGACATAGCATACATGGACCTGAGAGGACTGACATCTGGCGACACGGCCATATATTATTGT
>23;809_136;1.6951092937
CAGGGGCGACTGAAGCAATTTGGGCCTCAAGTGAAGAAGCCTGGGGACTCAGTGACAGTCTCCTGCGTGGCTTCAGACTACACATTTGTGAATTATATGATCAACTGGGTCCGCCACATTCCCGGAAGAGGCTTTGAGTGGATGGGATGGATAAAGCCCAGAACAGGCGCCGTCAATTACTCAGGGAGACTTCGCGACAGGATGTCCTTGTATAGGGACACGTCTAAAGACATAGCATACATGGACCTGAGAGGACTGACATCTGGCGACACGGCCATATATTATTGT
>22;141_136,550_136,751_136,809_136;1.6830132581
CAGGGGCGACTGAAGCAATTTGGGCCTCAAGTGAAGAAGCCTGGGGACTCAGTGACAGTCTCCTGCGTGGCTTCAGACTACACATTTGTGAATTATATGATCAACTGGGTCCGCCACATTCCCGGAAGAGGGTTTGAGTGGATGGGATGGATAAAGCCCAGAACAGGCGCCGTCAATTACTCAGGGAGACTTCGCGACAGGATGTCCTTGTATAGGGACACGTCTAAAGACATAGCATACATGGACCTGAGAGGACTGACATCTGGCGACACGGCCATATATTATTGT
>23;1006_142;1.696354151
CAGGGGCGACTGAAGCAATTTGGGCCTCAAGTGAAGAAGCCTGGGGACTCAGTGACAGTCTCCTGCGTGGCCTCAGACTACACATTTGTGAATTATATGATCAATTGGGTCCGCCACATTCCCGGAAGAGGATTTGAGTGGATGGGATGGATAAACCCCAGAGGAGGTGCCGTCAATTACTCAGGGAGACTTCGCGACAGGATGTCTATGTATAGGGACACGTCAACAGACATAGCATACATGGACCTGAGAGGACTGACATCTGGCGACACGGCCATATATTATTGT
>25;798_148;1.6962349242
CAGGGGCGACTGAAGCAATTTGGGCCTCAAGTGAAGAAGCCTGGGGACTCAGTGACAGTCTCCTGCGTGGCCTCAGACTACACATTTGTGAATTATATGATCAATTGGGTCCGCCACATTCCCGGAAGAGGATTTGAGTGGATGGGATGGATAAACCCCAGAGGAGGTGCCGTCAATTACTCAGGGAGACTTCGCGACAGGATGTCTATGTATAGGGACACGTCTACAGACATTGCATACATGGACCTGAGAGGACTGACATCTGGCGACACGGCCATATATTATTGT
>25;1025_148;1.696233895
CAGGGGCGACTGAAGCAATTTGGGCCTCAAGTGAAGAAGCCTGGGGACTCAGTGACAGTCTCCTGCGTGGCCTCAGACTACACATTTGTGAATTATATGATCAATTGGGTCCGCCACATTCCCGGAAGAGGATTTGAGTGGATGGGATGGATAAACCCCAGAGGAGGTGCCGTCAATTACTCAGGGAGACTTCGCGACAGGATGTCTATGTATAGGGACACGTCTACAGACATTGCATACATGGACCTGAGAGGACTGACATCTGGCGACACGGCCATATATTATTGT
>24;1025_148,798_148;1.6962337812
CAGGGGCGACTGAAGCAATTTGGGCCTCAAGTGAAGAAGCCTGGGGACTCAGTGACAGTCTCCTGCGTGGCCTCAGACTACACATTTGTGAATTATATGATCAATTGGGTCCGCCACATTCCCGGAAGAGGATTTGAGTGGATGGGATGGATAAACCCCAGAGGAGGTGCCGTCAATTACTCAGGGAGACTTCGCGACAGGATGTCTATGTATAGGGACACGTCTACAGACATTGCATACATGGACCTGAGAGGACTGACATCTGGCGACACGGCCATATATTATTGT
>25;868_154;1.760027515
CAGGGGCGACTGAAGCAATTTGGGCCTCAAGTGAAGAAGCCTGGGGACTCAGTGACAGTCTCCTGCGTGGCCTCAGACTACACATTTGTGAATTATAAGATCAATTGGGTCCGCCACATTGCCGGAAGAGGATTTGAGTGGATGGGATGGATAAACCCCAGAGGAGGTTCCGTCAATTACTCAGGGAGACTTCGCGACAGGATGTCTATGTATAGAGACACGTCTACAGACATTGCATACATGGACCTGAGAGGACTGACATCTGGCGACACGGCCATATATTTTTGT
>25;99_154;1.733263688
CAGGGGCGACTGAAGCAATTTGGGCCTCAAGTGAAGAAGCCTGGGGACTCAGTGACAGTCTCCTGCGTGGCCTCAGACTACACATTTGTGAATTATAAGATCAATTGGGTCCGCCACATTGCCGGAAGAGGATTTGAGTGGATGGGATGGATAAACCCCAGAGGAGGTTCCGTCAATTACTCAGGGAGACTTCGCGACAGGATGTCTATGTATAGGGACACGTCTACAGACATTGCATACATGGACCTGAGAGGACTGACATCTGGCGACACGGCCATATATTATTGT
>24;868_154,99_154;1.7332625455
CAGGGGCGACTGAAGCAATTTGGGCCTCAAGTGAAGAAGCCTGGGGACTCAGTGACAGTCTCCTGCGTGGCCTCAGACTACACATTTGTGAATTATAAGATCAATTGGGTCCGCCACATTGCCGGAAGAGGATTTGAGTGGATGGGATGGATAAACCCCAGAGGAGGTTCCGTCAATTACTCAGGGAGACTTCGCGACAGGATGTCTATGTATAGGGACACGTCTACAGACATTGCATACATGGACCTGAGAGGACTGACATCTGGCGACACGGCCATATATTATTGT
>23;1025_148,798_148,868_154,99_154;1.6962330645
CAGGGGCGACTGAAGCAATTTGGGCCTCAAGTGAAGAAGCCTGGGGACTCAGTGACAGTCTCCTGCGTGGCCTCAGACTACACATTTGTGAATTATATGATCAATTGGGTCCGCCACATTCCCGGAAGAGGATTTGAGTGGATGGGATGGATAAACCCCAGAGGAGGTGCCGTCAATTACTCAGGGAGACTTCGCGACAGGATGTCTATGTATAGGGACACGTCTACAGACATTGCATACATGGACCTGAGAGGACTGACATCTGGCGACACGGCCATATATTATTGT
>22;1006_142,1025_148,798_148,868_154,99_154;1.6839918148
CAGGGGCGACTGAAGCAATTTGGGCCTCAAGTGAAGAAGCCTGGGGACTCAGTGACAGTCTCCTGCGTGGCCTCAGACTACACATTTGTGAATTATATGATCAATTGGGTCCGCCACATTCCCGGAAGAGGATTTGAGTGGATGGGATGGATAAACCCCAGAGGAGGTGCCGTCAATTACTCAGGGAGACTTCGCGACAGGATGTCTATGTATAGGGACACGTCTACAGACATAGCATACATGGACCTGAGAGGACTGACATCTGGCGACACGGCCATATATTATTGT
>21;1006_142,1025_148,141_136,550_136,751_136,798_148,809_136,868_154,99_154;1.6214733345
CAGGGGCGACTGAAGCAATTTGGGCCTCAAGTGAAGAAGCCTGGGGACTCAGTGACAGTCTCCTGCGTGGCTTCAGACTACACATTTGTGAATTATATGATCAATTGGGTCCGCCACATTCCCGGAAGAGGGTTTGAGTGGATGGGATGGATAAAGCCCAGAGGAGGCGCCGTCAATTACTCAGGGAGACTTCGCGACAGGATGTCCATGTATAGGGACACGTCTACAGACATAGCATACATGGACCTGAGAGGACTGACATCTGGCGACACGGCCATATATTATTGT
>24;320_136;1.6584952914
CAGGGGCGACTGAAGCAATTTGGGCCTCAAGTGAAGAAGCCTGGGGACTCAGTGACAGTCTCCTGCGTGGCTTCAGACTACACATTTGTGAATTATATGATCAATTGGGTCCGCCACATTCCCGGAAGAGGGTTTGAGTGGATGGGATGGATACAGCCCAGAGGAGGCGCCGTCAATTACTCAGGGAGACTTCGCGACAGGATGTCCATGTATAGGGACACGTCTAGAGACATAGCATACATGGACCTGAGAGGACTGACATCTGGCGACACGGCCATATATTACTGT
>26;686_136;1.6584977172
CAGGGGCGACTGAAGCAATTTGGGCCTCAAGTGAAGAAGCCTGGGGACTCAGTGACAGTCTCCTGCGTGGCTTCAGACTACACATTTGTGAATTATATGATCAATTGGGTCCGCCACATTCCCGGAAGAGGGTTTGAGTGGATGGGATGGATACAGCCCAGAGGAGGCGCCGTCAATTACTCAGGGAGACTTCGCGACAGGATGTCCATGTATAGGGACACGTCTAGAGACATAGCATACATGGACCTGAGAGGACTGACATCTGGCGACACGGCCATATATTACTGT
>26;290_136;1.6584966808
CAGGGGCGACTGAAGCAATTTGGGCCTCAAGTGAAGAAGCCTGGGGACTCAGTGACAGTCTCCTGCGTGGCTTCAGACTACACATTTGTGAATTATATGATCAATTGGGTCCGCCACATTCCCGGAAGAGGGTTTGAGTGGATGGGATGGATACAGCCCAGAGGAGGCGCCGTCAATTACTCAGGGAGACTTCGCGACAGGATGTCCATGTATAGGGACACGTCTAGAGACATAGCATACATGGACCTGAGAGGACTGACATCTGGCGACACGGCCATATATTACTGT
>25;290_136,686_136;1.6584966708
CAGGGGCGACTGAAGCAATTTGGGCCTCAAGTGAAGAAGCCTGGGGACTCAGTGACAGTCTCCTGCGTGGCTTCAGACTACACATTTGTGAATTATATGATCAATTGGGTCCGCCACATTCCCGGAAGAGGGTTTGAGTGGATGGGATGGATACAGCCCAGAGGAGGCGCCGTCAATTACTCAGGGAGACTTCGCGACAGGATGTCCATGTATAGGGACACGTCTAGAGACATAGCATACATGGACCTGAGAGGACTGACATCTGGCGACACGGCCATATATTACTGT
>25;204_136;1.658496221
CAGGGGCGACTGAAGCAATTTGGGCCTCAAGTGAAGAAGCCTGGGGACTCAGTGACAGTCTCCTGCGTGGCTTCAGACTACACATTTGTGAATTATATGATCAATTGGGTCCGCCACATTCCCGGAAGAGGGTTTGAGTGGATGGGATGGATACAGCCCAGAGGAGGCGCCGTCAATTACTCAGGGAGACTTCGCGACAGGATGTCCATGTATAGGGACACGTCTAGAGACATAGCATACATGGACCTGAGAGGACTGACATCTGGCGACACGGCCATATATTACTGT
>24;204_136,290_136,686_136;1.658496211
CAGGGGCGACTGAAGCAATTTGGGCCTCAAGTGAAGAAGCCTGGGGACTCAGTGACAGTCTCCTGCGTGGCTTCAGACTACACATTTGTGAATTATATGATCAATTGGGTCCGCCACATTCCCGGAAGAGGGTTTGAGTGGATGGGATGGATACAGCCCAGAGGAGGCGCCGTCAATTACTCAGGGAGACTTCGCGACAGGATGTCCATGTATAGGGACACGTCTAGAGACATAGCATACATGGACCTGAGAGGACTGACATCTGGCGACACGGCCATATATTACTGT
>23;204_136,290_136,320_136,686_136;1.6584952814
CAGGGGCGACTGAAGCAATTTGGGCCTCAAGTGAAGAAGCCTGGGGACTCAGTGACAGTCTCCTGCGTGGCTTCAGACTACACATTTGTGAATTATATGATCAATTGGGTCCGCCACATTCCCGGAAGAGGGTTTGAGTGGATGGGATGGATACAGCCCAGAGGAGGCGCCGTCAATTACTCAGGGAGACTTCGCGACAGGATGTCCATGTATAGGGACACGTCTAGAGACATAGCATACATGGACCTGAGAGGACTGACATCTGGCGACACGGCCATATATTACTGT
>23;799_161;1.6949582557
CAGGGGCGACTGAAGCAATTTGGGCCTCAAGTGAAGAAGCCTGGGGACTCAGTGACAGTCTCCTGCGTGGCTTCAGACTACACATTTGTAAATTATATGATCAATTGGGTCCGCCACATTCCCGGAAGAGGGTTTGAGTGGATGGGATGGATACAGCCCAGAGGAGGCGCCGTCAACTATTCAGGGAGACTTCGCGACAGGATGTCCATGTATAGGGACACGTCTACAGACATAGCATACATGGACCTGAGAAGACTGACATCTGGCGACACGGCCATATATTACTGT
>22;204_136,290_136,320_136,686_136,799_161;1.6460035341
CAGGGGCGACTGAAGCAATTTGGGCCTCAAGTGAAGAAGCCTGGGGACTCAGTGACAGTCTCCTGCGTGGCTTCAGACTACACATTTGTGAATTATATGATCAATTGGGTCCGCCACATTCCCGGAAGAGGGTTTGAGTGGATGGGATGGATACAGCCCAGAGGAGGCGCCGTCAATTACTCAGGGAGACTTCGCGACAGGATGTCCATGTATAGGGACACGTCTACAGACATAGCATACATGGACCTGAGAGGACTGACATCTGGCGACACGGCCATATATTACTGT
>25;909_154;1.7087690961
CAGGGGCGACTGAAGCAATTTGGGCCTCAAGTGAAGAAGCCTGGGGACTCAGTGACAGTCTCCTGCGTGGCTTCAGACTATACATTTGTGAATTATATGATCAATTGGGTCCGCCACATTCCCGGAAGAGGGTTTGAGTGGATGGGATGGATACAGCCCAGAGGAGGCGCCGTCAATTACTCAGGGAGACTTCGCGACAGGATGTCCATGTACAGGGACACGTCTACAGACACACTATATATGGACCTGAGAGGACTGACATCTGGCGACACGGCCATATATTATTGT
>30;284_171;1.7469290916
CAGGGGCGACTGAAGCAATTTGGGCCTCAAATGAAGAAGCCTGGGGACTCAGTGACAGTCTCCTGCGTGGCTTCAGACTACACATTTGTGAATTATATGATCAATTGGGTCCGCCACATTCCCGGAAGAGGGTTTGAGTGGATGGGATGGATACAGCCCAGAGGAGGCGCCGTCAATTACTCAGGGAGACTTCGCGACAGGATGTCCATGTATAGGGACACGTCTACAGACACACTATATATGGATCTGAGAGGACTGACATCTGGCGACACGGCCATATATTACTGT
>30;500_171;1.746157215
CAGGGGCGACTGAAGCAATTTGGGCCTCAAATGAAGAAGCCTGGGGACTCAGTGACAGTCTCCTGCGTGGCTTCAGATTATACATTTGTGAATTATATGATCAATTGGGTCCGCCACATTCCCGGAAGAGGGTTTGAGTGGATGGGATGGATACAGCCCAGAGGAGGCGCCGTCAATTACTCAGGGAGACTTCGCGACAGGATGTCCATGTATAGGGACACGTCTACAGACACACTATATATGGATCTGAGAGGACTGACATCTGGCGACACGGCCATATATTACTGT
>29;284_171,500_171;1.7337838077
CAGGGGCGACTGAAGCAATTTGGGCCTCAAATGAAGAAGCCTGGGGACTCAGTGACAGTCTCCTGCGTGGCTTCAGACTATACATTTGTGAATTATATGATCAATTGGGTCCGCCACATTCCCGGAAGAGGGTTTGAGTGGATGGGATGGATACAGCCCAGAGGAGGCGCCGTCAATTACTCAGGGAGACTTCGCGACAGGATGTCCATGTATAGGGACACGTCTACAGACACACTATATATGGATCTGAGAGGACTGACATCTGGCGACACGGCCATATATTACTGT
>30;934_171;1.8100144881
CAGGGGCGATTGAAGCAATTTGGGCCTCAAATGAAGAAGCCTGGGGACTCAGTGACAGTGTCCTGCGTGGCTTCAGACTATACATTTGTGAATTATATGATCAATTGGGTCCGCCACTTTCCCGGAAGAGGGTTTGAGTGGATGGGATGGATACAGCCCAGAGGAGGCGCCGTCAATTACTCAGGGAGACTTCGCGACAGGATGTCCATGTATAGGGACACGTCTAGAGACACACTATATATGGATCTGAGAGGATTGACATCTGGGGACACGGCCATATATTACTGT
>32;300_171;1.771071097
CAGGGGCGACTGAAACAATTTGGGCCTCAAGTGAAGAAGCCTGGGGACTCAGTGACAGTCTCCTGCGTGGCTTCAGACTATACATTTGTGAATTATATGATCAATTGGGTCCGCCACATTCCCGGAAGAGGGTTTGAGTGGATGGGATGGATACAGCCCAGAGGAGGCGCCGTCAATTACTCAGGGAGACTTCGCGACAGGATGTCCATGTATAGGGACACGTCTAGAGACACACTATATATGGATCTGAGAGGACTGACATCTGGCGACACGGCCATATATTACTGT
>32;186_171;1.7958285876
CAGGGGCGACTGAAACAATTTGGGCCTCAAGTGAAGAAGCCTGGGGACTCAGTGACAGTCTCCTGCGTGGCTACAGACTATACATTTGTGAATTATATGATCAATTGGGTCCGCCACATTCCCGGAAGAGGGTTTGAGTGGATGGGATGGATTCAGCCCAGAGGAGGCGCCGTCAATTACTCAGGGAGACTTCGCGACAGGATGTCCATGTATAGGGACACGTCTAGAGACACACTATATATGGATCTGAGAGGACTGACATCTGGCGACACGGCCATATATTACTGT
>31;186_171,300_171;1.771071087
CAGGGGCGACTGAAACAATTTGGGCCTCAAGTGAAGAAGCCTGGGGACTCAGTGACAGTCTCCTGCGTGGCTTCAGACTATACATTTGTGAATTATATGATCAATTGGGTCCGCCACATTCCCGGAAGAGGGTTTGAGTGGATGGGATGGATACAGCCCAGAGGAGGCGCCGTCAATTACTCAGGGAGACTTCGCGACAGGATGTCCATGTATAGGGACACGTCTAGAGACACACTATATATGGATCTGAGAGGACTGACATCTGGCGACACGGCCATATATTACTGT
>31;303_171;1.7841008236
CAGGGGCGACTGAAGCAATTTGGGCCTCAAGTGAAGAAGCCTGGGGACTCAGTGACAGTCTCCTGCGTGGCTTCAGACTATACATTTGTGAATTATATGATCAATTGGGTCCGCCACATTCCCGGAAGAGGGTTTGAGTGGATGGGATGGATACAGCCCAGAGGAGGCGCCGTCAATTACTCAGGGAGACTTCGCGACAGGATGTCCATGTATCGAGACACGTCTAGAGACACACTATATATGGATCTGAGAGGACTGACATCTGGCGACACGGCCATATATTACTGT
>30;186_171,300_171,303_171;1.7589579142
CAGGGGCGACTGAAGCAATTTGGGCCTCAAGTGAAGAAGCCTGGGGACTCAGTGACAGTCTCCTGCGTGGCTTCAGACTATACATTTGTGAATTATATGATCAATTGGGTCCGCCACATTCCCGGAAGAGGGTTTGAGTGGATGGGATGGATACAGCCCAGAGGAGGCGCCGTCAATTACTCAGGGAGACTTCGCGACAGGATGTCCATGTATAGGGACACGTCTAGAGACACACTATATATGGATCTGAGAGGACTGACATCTGGCGACACGGCCATATATTACTGT
>29;186_171,300_171,303_171,934_171;1.7462873262
CAGGGGCGACTGAAGCAATTTGGGCCTCAAATGAAGAAGCCTGGGGACTCAGTGACAGTCTCCTGCGTGGCTTCAGACTATACATTTGTGAATTATATGATCAATTGGGTCCGCCACATTCCCGGAAGAGGGTTTGAGTGGATGGGATGGATACAGCCCAGAGGAGGCGCCGTCAATTACTCAGGGAGACTTCGCGACAGGATGTCCATGTATAGGGACACGTCTAGAGACACACTATATATGGATCTGAGAGGACTGACATCTGGCGACACGGCCATATATTACTGT
>28;186_171,284_171,300_171,303_171,500_171,934_171;1.7337827144
CAGGGGCGACTGAAGCAATTTGGGCCTCAAATGAAGAAGCCTGGGGACTCAGTGACAGTCTCCTGCGTGGCTTCAGACTATACATTTGTGAATTATATGATCAATTGGGTCCGCCACATTCCCGGAAGAGGGTTTGAGTGGATGGGATGGATACAGCCCAGAGGAGGCGCCGTCAATTACTCAGGGAGACTTCGCGACAGGATGTCCATGTATAGGGACACGTCTACAGACACACTATATATGGATCTGAGAGGACTGACATCTGGCGACACGGCCATATATTACTGT
>28;509_171;1.8430128879
CAGGGGCGACTGAAGCAATCTGGACCTGCAGTGCAGAAGCCTGGGGACTCAGTGACAGTCTCCTGCGTGGCTTCAGACTATACATTTGTGAATTATAGGATCAATTGGGTCCGCCACATTCCCGGAAGAGGGTTTGAGTGGATGGGATGGATACAGCCCAGAGGAGGCGCCGTCAATTACTCAGGGAGACTTCGCGACAGGATGTCCATGTATAGGGACACGTCTACAGACACCCTATATATGGATCTGAGAGGACTGACATCTGGCGACACGGCCATATATTACTGT
>27;186_171,284_171,300_171,303_171,500_171,509_171,934_171;1.7337822424
CAGGGGCGACTGAAGCAATTTGGGCCTCAAATGAAGAAGCCTGGGGACTCAGTGACAGTCTCCTGCGTGGCTTCAGACTATACATTTGTGAATTATATGATCAATTGGGTCCGCCACATTCCCGGAAGAGGGTTTGAGTGGATGGGATGGATACAGCCCAGAGGAGGCGCCGTCAATTACTCAGGGAGACTTCGCGACAGGATGTCCATGTATAGGGACACGTCTACAGACACACTATATATGGATCTGAGAGGACTGACATCTGGCGACACGGCCATATATTACTGT
>28;894_171;1.8474132563
CAGGGGCGACTGAAACAATTTGGGCCTCAAATGAAGAAGCCTGGGGACTCAGTGACAGTCTCCTGCGTGGCTTCAGACTACACATTTGTGAATTATATGATCAATTGGGTCCGCCACATTCCCGGAAGAGGATTTGAGTGGATGGGATGGATACAGCCCAGAGGAGGCGCCGTCAATTACTCAGGGAGACTTCGCGACAGGATGTCCATGTATAGGGACACCTCTACAGACACATTATATATGGATTTGAGAAGATTGACATCGGGCGACACGGCCATATATTACTGT
>28;978_171;1.8224362783
CAGGGGCGACTGAAACAATTTGGGCCTCAAATGAAGAAGCCTGGGGACTCAGTGACAGTCTCCTGCGTGGCTTCAGACTACACATTTGTGAATTATATGATCAATTGGGTCCGCCACATTCCCGGAAGAGGATTTGAGTGGATGGGATGGATACAGCCCAGAGGAGGCGCCGTCAATTACTCAGGGAGACTTCGCGACAGGATGTCCATGTATAGGGACACCTCTAGAGACACACTTTATATGGATCTGAGAGGACTGACATCTGGCGACACGGCCATATATTATTGT
>27;894_171,978_171;1.7837987207
CAGGGGCGACTGAAACAATTTGGGCCTCAAATGAAGAAGCCTGGGGACTCAGTGACAGTCTCCTGCGTGGCTTCAGACTACACATTTGTGAATTATATGATCAATTGGGTCCGCCACATTCCCGGAAGAGGATTTGAGTGGATGGGATGGATACAGCCCAGAGGAGGCGCCGTCAATTACTCAGGGAGACTTCGCGACAGGATGTCCATGTATAGGGACACCTCTACAGACACACTATATATGGATCTGAGAGGACTGACATCTGGCGACACGGCCATATATTACTGT
>26;186_171,284_171,300_171,303_171,500_171,509_171,894_171,934_171,978_171;1.7337814549
CAGGGGCGACTGAAGCAATTTGGGCCTCAAATGAAGAAGCCTGGGGACTCAGTGACAGTCTCCTGCGTGGCTTCAGACTATACATTTGTGAATTATATGATCAATTGGGTCCGCCACATTCCCGGAAGAGGGTTTGAGTGGATGGGATGGATACAGCCCAGAGGAGGCGCCGTCAATTACTCAGGGAGACTTCGCGACAGGATGTCCATGTATAGGGACACGTCTACAGACACACTATATATGGATCTGAGAGGACTGACATCTGGCGACACGGCCATATATTACTGT
>27;507_171;1.7593103008
CAGGGGCGACTGAAGCAATTTGGGCCTCAAATGAAGAAGCCTGGGGACTCAGTGACAGTCTCCTGCGTGGCTTCAGATTATACATTTGTGAATTATATGATCAATTGGGTCCGCCACATTCCCGGAAGAGGGTTTGAGTGGATGGGATGGATACAGCCCAGAGGAGGCGCCGTCAATTACTCAGGGAGACTTCGCGACAGGATGTCCATGTATAGGGACACGTCTACAGACACACTATATATGGACCTCAGAGGACTGACATCTGGCGACACGGCCACATATTACTGT
>29;166_161;1.7983410269
CAGGGGCGACTGAAGCAGTTTGGGCCTCAAATGAAGAAGCCTGGAGACTCAGTGACAGTCTCCTGCGTGGCTTCAGACTATACATTTGTGAATTATATGATCAATTGGGTCCGCCAGATTCCCGGAAGAGGGTTTGAGTGGATGGGATGGATACAGCCCAGAGGAGGCGCCGTCAAGTACTCAGGGAGACTTCGCGACAGGATGTCCATGTATAGGGACACGTCTACAGACACGCTATATATGGACCTGAGAGGACTGACATCTGGCGACACGGCCACATATTATTGT
>29;549_161;1.8468671705
CAGGGGCGACTGAAGCAGTTTGGGCCTCAAATGAAGAAGCCTGGAGACTCAGTGACAGTCTCCTGCGTGGCTTCAGACTATACATTTGTGAATTATATGATCAATTGGGTCCGCCAGATTCCCGGAAGAGGGTTTGAGTGGATGGGATGGATACAGCCCAGAGGAGGCGCCGTCAATTACTCAGGGAGACTTCGCGACAGGATGTCCATGTATAGAGACACATCGACAGACACACTATATATGGACTTGAGACGACTGACATCTGGCGACACGGCCACATATTATTGT
>28;166_161,549_161;1.7772329517
CAGGGGCGACTGAAGCAGTTTGGGCCTCAAATGAAGAAGCCTGGAGACTCAGTGACAGTCTCCTGCGTGGCTTCAGACTATACATTTGTGAATTATATGATCAATTGGGTCCGCCAGATTCCCGGAAGAGGGTTTGAGTGGATGGGATGGATACAGCCCAGAGGAGGCGCCGTCAATTACTCAGGGAGACTTCGCGACAGGATGTCCATGTATAGGGACACGTCTACAGACACACTATATATGGACCTGAGAGGACTGACATCTGGCGACACGGCCACATATTATTGT
>28;334_171;1.8111121294
CAGGGGCGATTGAAGCAATTTGGGCCTCAAATGAAGAAGCCTGGGGACTCAGTGACAGTGTCCTGCGTGGCTTCAGACTATACATTTGTGAATTATATGATCAATTGGGTCCGCCACATTCCCGGAAGAGGGTTTGAGTGGATGGGATGGATACAGCCCAGAGGAGGCGCCGTCAATTACTCAGGGAGGCTTCGCGACAGGATGTCGATGTATAGGGACACTTCTACAGACACGCTATATATGGACCTGAGAGGACTGACATCTGGCGACACGGCCACATATTATTGT
>27;166_161,334_171,549_161;1.7379685468
CAGGGGCGACTGAAGCAATTTGGGCCTCAAATGAAGAAGCCTGGGGACTCAGTGACAGTCTCCTGCGTGGCTTCAGACTATACATTTGTGAATTATATGATCAATTGGGTCCGCCACATTCCCGGAAGAGGGTTTGAGTGGATGGGATGGATACAGCCCAGAGGAGGCGCCGTCAATTACTCAGGGAGACTTCGCGACAGGATGTCCATGTATAGGGACACGTCTACAGACACACTATATATGGACCTGAGAGGACTGACATCTGGCGACACGGCCACATATTATTGT
>26;166_161,334_171,507_171,549_161;1.7279345619
CAGGGGCGACTGAAGCAATTTGGGCCTCAAATGAAGAAGCCTGGGGACTCAGTGACAGTCTCCTGCGTGGCTTCAGACTATACATTTGTGAATTATATGATCAATTGGGTCCGCCACATTCCCGGAAGAGGGTTTGAGTGGATGGGATGGATACAGCCCAGAGGAGGCGCCGTCAATTACTCAGGGAGACTTCGCGACAGGATGTCCATGTATAGGGACACGTCTACAGACACACTATATATGGACCTGAGAGGACTGACATCTGGCGACACGGCCACATATTACTGT
>25;166_161,186_171,284_171,300_171,303_171,334_171,500_171,507_171,509_171,549_161,894_171,934_171,978_171;1.7153611965
CAGGGGCGACTGAAGCAATTTGGGCCTCAAATGAAGAAGCCTGGGGACTCAGTGACAGTCTCCTGCGTGGCTTCAGACTATACATTTGTGAATTATATGATCAATTGGGTCCGCCACATTCCCGGAAGAGGGTTTGAGTGGATGGGATGGATACAGCCCAGAGGAGGCGCCGTCAATTACTCAGGGAGACTTCGCGACAGGATGTCCATGTATAGGGACACGTCTACAGACACACTATATATGGACCTGAGAGGACTGACATCTGGCGACACGGCCATATATTACTGT
>24;166_161,186_171,284_171,300_171,303_171,334_171,500_171,507_171,509_171,549_161,894_171,909_154,934_171,978_171;1.6964055853
CAGGGGCGACTGAAGCAATTTGGGCCTCAAGTGAAGAAGCCTGGGGACTCAGTGACAGTCTCCTGCGTGGCTTCAGACTATACATTTGTGAATTATATGATCAATTGGGTCCGCCACATTCCCGGAAGAGGGTTTGAGTGGATGGGATGGATACAGCCCAGAGGAGGCGCCGTCAATTACTCAGGGAGACTTCGCGACAGGATGTCCATGTATAGGGACACGTCTACAGACACACTATATATGGACCTGAGAGGACTGACATCTGGCGACACGGCCATATATTATTGT
>33;403_177;1.9802900899
CAGGGGGCGACTGAAGCAATTTGGGCTCAAGTGAAGAAGCCTGGGGACTCAGTGACAGTCTCCTGCGTGGCTTCAGACTATACATTTGTGAATTATATGATCAATTGGGTCCGCCACATTCCCGGAAGAGGGTTTGAGTGGATGGGATGGATACAGCCCAGAGGAGGCGCCGTCAATTACTCAGGGAGACTTCGCGACAGGTTGTCCTTCTATCGGGACACGTCTAGAGACACATTATATATGGACCTGAGAGGACTGACATCTGGCGACACGGCCATATATTATTGT
>33;468_177;1.8067109181
CAGGGGCGACTGAAGCAATTTGGGCCTCAAGTGAAGAAGCCTGGGGACTCAGTGACAGTCTCCTGCGTGGCTTCAGACTATACATTTGTGAATTATATGATCAATTGGGTCCGCCACATTCCCGGAAGAGGGTTTGAGTGGATGGGATGGATACAGCCCAGAGGAGGCGCCGTCAATTACTCAGGGAGACTTCGCGACAGGTTGTCCTTCTATCGGGACACGTCTAGAGACACATTATATATGGACCTGAGAGGACTGACATCTGGCGACACGGCCATATATTATTGT
>32;403_177,468_177;1.8067109081
CAGGGGCGACTGAAGCAATTTGGGCCTCAAGTGAAGAAGCCTGGGGACTCAGTGACAGTCTCCTGCGTGGCTTCAGACTATACATTTGTGAATTATATGATCAATTGGGTCCGCCACATTCCCGGAAGAGGGTTTGAGTGGATGGGATGGATACAGCCCAGAGGAGGCGCCGTCAATTACTCAGGGAGACTTCGCGACAGGTTGTCCTTCTATCGGGACACGTCTAGAGACACATTATATATGGACCTGAGAGGACTGACATCTGGCGACACGGCCATATATTATTGT
>32;148_177;1.8067101534
CAGGGGCGACTGAAGCAATTTGGGCCTCAAGTGAAGAAGCCTGGGGACTCAGTGACAGTCTCCTGCGTGGCTTCAGACTATACATTTGTGAATTATATGATCAATTGGGTCCGCCACATTCCCGGAAGAGGGTTTGAGTGGATGGGATGGATACAGCCCAGAGGAGGCGCCGTCAATTACTCAGGGAGACTTCGCGACAGGTTGTCCTTCTATCGGGACACGTCTAGAGACACATTATATATGGACCTGAGAGGACTGACATCTGGCGACACGGCCATATATTATTGT
>31;148_177,403_177,468_177;1.8067101434
CAGGGGCGACTGAAGCAATTTGGGCCTCAAGTGAAGAAGCCTGGGGACTCAGTGACAGTCTCCTGCGTGGCTTCAGACTATACATTTGTGAATTATATGATCAATTGGGTCCGCCACATTCCCGGAAGAGGGTTTGAGTGGATGGGATGGATACAGCCCAGAGGAGGCGCCGTCAATTACTCAGGGAGACTTCGCGACAGGTTGTCCTTCTATCGGGACACGTCTAGAGACACATTATATATGGACCTGAGAGGACTGACATCTGGCGACACGGCCATATATTATTGT
>32;101_171;1.8957000772
CAGGGGCGACTGAAGCAATTTGGGCCTCAAGTGAAGAAGCCTGGGGACTCAGTGACAGTCTCCTGCGTGGCTTCAGACTATACATTTGTTAATTATATGATCAATTGGGTCCGCCACGTTCCCGGAAGAGGGTTTGAGTGGCTGGGATGGATACAGCCCAGAGGAGGCGCCGTCAATTACTCAGGGAGATTTCGCGACAGGTTATCCTTCTATCGAGACACCTCTAGAGACACATTATATATGGACCTGAGAGGACTGACATCTGGCGACACGGCCATATATTATTGT
>32;926_161;1.8318037857
CAGGGGCGACTGAAGCAATTTGGGCCTCAAGTGAAGAAGCCTGGGGACTCAGTGACAGTCTCCTGCGTGGCTTCAGACTATACATTTGTTAATTATATGATCAATTGGGTCCGCCACATTCCCGGAAGAGGGTTTGAGTGGATGGGATGGATACAGTCCAGAGGAGGCGCCGTCAATTACTCAGGGAGACTTCGCGACAGGTTGTCCTTCTATCGGGACACGTCTAGAGACACATTATATATGGACCTGAGAGGACTGACATCTGGCGACACGGCCATATATTATTGT
>31;101_171,926_161;1.819178483
CAGGGGCGACTGAAGCAATTTGGGCCTCAAGTGAAGAAGCCTGGGGACTCAGTGACAGTCTCCTGCGTGGCTTCAGACTATACATTTGTTAATTATATGATCAATTGGGTCCGCCACATTCCCGGAAGAGGGTTTGAGTGGATGGGATGGATACAGCCCAGAGGAGGCGCCGTCAATTACTCAGGGAGACTTCGCGACAGGTTGTCCTTCTATCGGGACACGTCTAGAGACACATTATATATGGACCTGAGAGGACTGACATCTGGCGACACGGCCATATATTATTGT
>30;101_171,148_177,403_177,468_177,926_161;1.8067096674
CAGGGGCGACTGAAGCAATTTGGGCCTCAAGTGAAGAAGCCTGGGGACTCAGTGACAGTCTCCTGCGTGGCTTCAGACTATACATTTGTGAATTATATGATCAATTGGGTCCGCCACATTCCCGGAAGAGGGTTTGAGTGGATGGGATGGATACAGCCCAGAGGAGGCGCCGTCAATTACTCAGGGAGACTTCGCGACAGGTTGTCCTTCTATCGGGACACGTCTAGAGACACATTATATATGGACCTGAGAGGACTGACATCTGGCGACACGGCCATATATTATTGT
>33;759_171;1.8510029483
CAGGGGCGACTGAAGCAATTTGGGCCTCAAGTGAAGAAGCCTGGGGACTCAGTGACAGTCTCCTGCGTGGCTTCAGACTATACATTTGTGAATTATATGATCAATTGGGTCCGCCACATTCCCGGAAGAGGCTTTGAGTGGATGGGATGGATACAGCCCAGAGGAGGCGCCGTCAATTACTCAGGGAGACTTCGCGACAGGATTTCCTTCTATAGGGACACGTCTAGAGACACATTATATATGGACTTGAGAGGACTGACATCTGGCGACACGGCCACATATTATTGT
>33;244_171;1.8510034126
CAGGGGCGACTGAAGCAATTTGGGCCTCAAGTGAAGAAGCCTGGGGACTCAGTGACAGTCTCCTGCGTGGCTTCAGACTATACATTTGTGAATTATATGATCAATTGGGTCCGCCACATTCCCGGAAGAGGCTTTGAGTGGATGGGATGGATACAGCCCAGAGGAGGCGCCGTCAATTACTCAGGGAGACTTCGCGACAGGATTTCCTTCTATAGGGACACGTCTAGAGACACATTATATATGGACTTGAGAGGACTGACATCTGGCGACACGGCCACATATTATTGT
>32;244_171,759_171;1.8510029383
CAGGGGCGACTGAAGCAATTTGGGCCTCAAGTGAAGAAGCCTGGGGACTCAGTGACAGTCTCCTGCGTGGCTTCAGACTATACATTTGTGAATTATATGATCAATTGGGTCCGCCACATTCCCGGAAGAGGCTTTGAGTGGATGGGATGGATACAGCCCAGAGGAGGCGCCGTCAATTACTCAGGGAGACTTCGCGACAGGATTTCCTTCTATAGGGACACGTCTAGAGACACATTATATATGGACTTGAGAGGACTGACATCTGGCGACACGGCCACATATTATTGT
>32;462_171;1.8127208997
CAGGGGCGACTGAAGCAATTTGGGCCTCAAGTGAAGAAGCCTGGGGACTCAGTGACAGTCTCCTGCGTGGCTTCAGACTATACATTTGTGAATTATATGATCAATTGGGTCCGCCACATTCCCGGAAGAGGGTTTGAGTGGATGGGATGGATACAGCCCAGAGGAGGCGCCGTCAATTACTCAGGGAGACTTCGCGACAGGCTTTCCTTCTATAGGGACACGTCTAGAGACACATTATATATGGACTTGAGAGGACTGACATCTGGCGACACGGCCATATATTATTGT
>31;244_171,462_171,759_171;1.8127197809
CAGGGGCGACTGAAGCAATTTGGGCCTCAAGTGAAGAAGCCTGGGGACTCAGTGACAGTCTCCTGCGTGGCTTCAGACTATACATTTGTGAATTATATGATCAATTGGGTCCGCCACATTCCCGGAAGAGGGTTTGAGTGGATGGGATGGATACAGCCCAGAGGAGGCGCCGTCAATTACTCAGGGAGACTTCGCGACAGGCTTTCCTTCTATAGGGACACGTCTAGAGACACATTATATATGGACTTGAGAGGACTGACATCTGGCGACACGGCCATATATTATTGT
>32;772_177;1.81910687
CAGGGGCGACTGAAGCAATTTGGGCCTCAAGTGAAGAAGCCTGGGGACTCAGTGACAGTCTCCTGCGTGGCTTCAGACTATACATTTGTGAATTATATGATCAATTGGGTCCGCCACATTCCCGGAAGAGGCTTTGAGTGGATGGGATGGATACAGCCCAGAGGAGGCGCCGTCAATTACTCAGGGAGACTTCGCGACAGGCTTTCCTTCTATAGAGACACGTCTAGAGACACATTATATATGGACCTGAGAGGACTGACATCTGGCGACACGGCCATATATTATTGT
>32;576_177;1.819105743
CAGGGGCGACTGAAGCAATTTGGGCCTCAAGTGAAGAAGCCTGGGGACTCAGTGACAGTCTCCTGCGTGGCTTCAGACTATACATTTGTGAATTATATGATCAATTGGGTCCGCCACATTCCCGGAAGAGGCTTTGAGTGGATGGGATGGATACAGCCCAGAGGAGGCGCCGTCAATTACTCAGGGAGACTTCGCGACAGGCTTTCCTTCTATAGAGACACGTCTAGAGACACATTATATATGGACCTGAGAGGACTGACATCTGGCGACACGGCCATATATTATTGT
>31;576_177,772_177;1.819105733
CAGGGGCGACTGAAGCAATTTGGGCCTCAAGTGAAGAAGCCTGGGGACTCAGTGACAGTCTCCTGCGTGGCTTCAGACTATACATTTGTGAATTATATGATCAATTGGGTCCGCCACATTCCCGGAAGAGGCTTTGAGTGGATGGGATGGATACAGCCCAGAGGAGGCGCCGTCAATTACTCAGGGAGACTTCGCGACAGGCTTTCCTTCTATAGAGACACGTCTAGAGACACATTATATATGGACCTGAGAGGACTGACATCTGGCGACACGGCCATATATTATTGT
>30;244_171,462_171,576_177,759_171,772_177;1.7969360155
CAGGGGCGACTGAAGCAATTTGGGCCTCAAGTGAAGAAGCCTGGGGACTCAGTGACAGTCTCCTGCGTGGCTTCAGACTATACATTTGTGAATTATATGATCAATTGGGTCCGCCACATTCCCGGAAGAGGGTTTGAGTGGATGGGATGGATACAGCCCAGAGGAGGCGCCGTCAATTACTCAGGGAGACTTCGCGACAGGCTTTCCTTCTATAGGGACACGTCTAGAGACACATTATATATGGACCTGAGAGGACTGACATCTGGCGACACGGCCATATATTATTGT
>29;101_171,148_177,244_171,403_177,462_171,468_177,576_177,759_171,772_177,926_161;1.7810831268
CAGGGGCGACTGAAGCAATTTGGGCCTCAAGTGAAGAAGCCTGGGGACTCAGTGACAGTCTCCTGCGTGGCTTCAGACTATACATTTGTGAATTATATGATCAATTGGGTCCGCCACATTCCCGGAAGAGGGTTTGAGTGGATGGGATGGATACAGCCCAGAGGAGGCGCCGTCAATTACTCAGGGAGACTTCGCGACAGGCTGTCCTTCTATAGGGACACGTCTAGAGACACATTATATATGGACCTGAGAGGACTGACATCTGGCGACACGGCCATATATTATTGT
>30;311_148;1.7466926639
CAGGGGCGACTGAAGCAATTTGGGCCTCAAGTGAAGAAGCCTGGGGACTCAGTGACAGTCTCCTGCGTGGCTTCAGACTATACATTTGTGAATTATATGATCAATTGGGTCCGCCACATTCCCGGAAGAGGGTTTGAGTGGATGGGATGGATACAGCCCAGAGGAGGCGCCGTCAATTACTCAGGGAGACTTCGCGACAGGATGTCCTTGTATAGAGACACGTCTAGAGACACATTATATATGGACCTGAGAGGACTGACATCTGGCGACACGGCCATATATTATTGT
>30;132_148;1.8107753483
CAGGGGCGACTGAAGCAATTTGGGCCTCAGGTGAAGAGGCCTGGGGAGTCAGTGACAGTCTCCTGCGTGTCTTCAGACTACACATTTGTGAATTATATGATCAATTGGGTCCGCCACATTCCCGGAAGAGGGTTTGAGTGGATGGGATGGATACAGCCCAGAGGAGGCGCCGTCAATTACTCAGGGAGACTTCGCGACAGGATGTCCTTGTATAGAGACACGTCTAGAGACACATTATATATGGACCTGAGAGGACTGACATCTGGCGACACGGCCATATATTATTGT
>29;132_148,311_148;1.7466915662
CAGGGGCGACTGAAGCAATTTGGGCCTCAAGTGAAGAAGCCTGGGGACTCAGTGACAGTCTCCTGCGTGGCTTCAGACTATACATTTGTGAATTATATGATCAATTGGGTCCGCCACATTCCCGGAAGAGGGTTTGAGTGGATGGGATGGATACAGCCCAGAGGAGGCGCCGTCAATTACTCAGGGAGACTTCGCGACAGGATGTCCTTGTATAGAGACACGTCTAGAGACACATTATATATGGACCTGAGAGGACTGACATCTGGCGACACGGCCATATATTATTGT
>28;101_171,132_148,148_177,244_171,311_148,403_177,462_171,468_177,576_177,759_171,772_177,926_161;1.7466896304
CAGGGGCGACTGAAGCAATTTGGGCCTCAAGTGAAGAAGCCTGGGGACTCAGTGACAGTCTCCTGCGTGGCTTCAGACTATACATTTGTGAATTATATGATCAATTGGGTCCGCCACATTCCCGGAAGAGGGTTTGAGTGGATGGGATGGATACAGCCCAGAGGAGGCGCCGTCAATTACTCAGGGAGACTTCGCGACAGGATGTCCTTGTATAGAGACACGTCTAGAGACACATTATATATGGACCTGAGAGGACTGACATCTGGCGACACGGCCATATATTATTGT
>29;791_161;1.7980423713
CAGGGGCGACTGAAGCAATTTGGGCCTCAAGTGAAGAAGCCTGGGGACTCAGTGACAGTCTCCTGTGTGGCTTCAGACTATACATTTGTGAATTATATGATCAATTGGGTCCGCCATATTCCCGGAAGAGGGTTTGAGTGGATGGGATGGATAAACCCCAGAGGAGGCGCCGTCAATTACTCAGGGAGACTTCGCGACAGGATGTCCATGTATAGAGACACGTCTAGAGACACATTATATATGGACCTGAGAAGACTGACATCTGGCGACACGGCCATATATTATTGT
>29;415_161;1.7980412296
CAGGGGCGACTGAAGCAATTTGGGCCTCAAGTGAAGAAGCCTGGGGACTCAGTGACAGTCTCCTGTGTGGCTTCAGACTATACATTTGTGAATTATATGATCAATTGGGTCCGCCATATTCCCGGAAGAGGGTTTGAGTGGATGGGATGGATAAACCCCAGAGGAGGCGCCGTCAATTACTCAGGGAGACTTCGCGACAGGATGTCCATGTATAGAGACACGTCTAGAGACACATTATATATGGACCTGAGAAGACTGACATCTGGCGACACGGCCATATATTATTGT
>28;415_161,791_161;1.7980412196
CAGGGGCGACTGAAGCAATTTGGGCCTCAAGTGAAGAAGCCTGGGGACTCAGTGACAGTCTCCTGTGTGGCTTCAGACTATACATTTGTGAATTATATGATCAATTGGGTCCGCCATATTCCCGGAAGAGGGTTTGAGTGGATGGGATGGATAAACCCCAGAGGAGGCGCCGTCAATTACTCAGGGAGACTTCGCGACAGGATGTCCATGTATAGAGACACGTCTAGAGACACATTATATATGGACCTGAGAAGACTGACATCTGGCGACACGGCCATATATTATTGT
>27;101_171,132_148,148_177,244_171,311_148,403_177,415_161,462_171,468_177,576_177,759_171,772_177,791_161,926_161;1.7338591245
CAGGGGCGACTGAAGCAATTTGGGCCTCAAGTGAAGAAGCCTGGGGACTCAGTGACAGTCTCCTGCGTGGCTTCAGACTATACATTTGTGAATTATATGATCAATTGGGTCCGCCACATTCCCGGAAGAGGGTTTGAGTGGATGGGATGGATACAGCCCAGAGGAGGCGCCGTCAATTACTCAGGGAGACTTCGCGACAGGATGTCCATGTATAGAGACACGTCTAGAGACACATTATATATGGACCTGAGAGGACTGACATCTGGCGACACGGCCATATATTATTGT
>28;234_136;1.8033672015
CAGGGGCGACTGAAGCAATTTGGGCCTCAAGTGAAGAAGCCTGGGGACTCAGTGACAGTCTCCTGCGTGGCTTCAGACTACACATTTGTGAATTATATGATCAATTGGGTCCGCCACATTCCCGGAAGAGGGTTTGAGTGGATGGGATGGATACAGCCCAGAGGAGGCGCCGTCAATTACTCAGGGAGACTTCGCGACAGGATGTCCATGTATAGGGACACGTCTAGAGACATAGCATACATGGACCTGAGAGGACTGACATCTGGCGACACGGCCACATATTACTGT
>28;434_142;1.746394383
AGGGGGCGACTGAAGCAATTTGGGCCTCAAGTGAAGAAGCCTGAGGACTCAGTGACAGTCTCCTGCGTGGCTTCAGACTATACATTTGTGAATTATATGATCAATTGGGTCCGCCACATTCCCGGAAGAGGGTTTGAGTGGATGGGATGGATACAGCCCAGAGGAGGCGCCGTCAATTACTCAGGGAGACTTCGCGACAGGATGTCCATGTATAGGGACACGTCTAGAGACACACTATATATGGACCTGAGAGGACTGACATCTGGCGACACGGCCATATATTATTGT
>27;234_136,434_142;1.7088744577
CAGGGGCGACTGAAGCAATTTGGGCCTCAAGTGAAGAAGCCTGGGGACTCAGTGACAGTCTCCTGCGTGGCTTCAGACTATACATTTGTGAATTATATGATCAATTGGGTCCGCCACATTCCCGGAAGAGGGTTTGAGTGGATGGGATGGATACAGCCCAGAGGAGGCGCCGTCAATTACTCAGGGAGACTTCGCGACAGGATGTCCATGTATAGGGACACGTCTAGAGACACACTATATATGGACCTGAGAGGACTGACATCTGGCGACACGGCCATATATTATTGT
>26;101_171,132_148,148_177,234_136,244_171,311_148,403_177,415_161,434_142,462_171,468_177,576_177,759_171,772_177,791_161,926_161;1.7088739978
CAGGGGCGACTGAAGCAATTTGGGCCTCAAGTGAAGAAGCCTGGGGACTCAGTGACAGTCTCCTGCGTGGCTTCAGACTATACATTTGTGAATTATATGATCAATTGGGTCCGCCACATTCCCGGAAGAGGGTTTGAGTGGATGGGATGGATACAGCCCAGAGGAGGCGCCGTCAATTACTCAGGGAGACTTCGCGACAGGATGTCCATGTATAGGGACACGTCTAGAGACACACTATATATGGACCTGAGAGGACTGACATCTGGCGACACGGCCATATATTATTGT
>26;292_148;1.7341428181
CAGGGGCGACTGAAGCAATTTGGGCCTCAAGTGAAGAAGCCTGGGGACTCAGTGACAGTCTCCTGCGTGGCTTCAGACTATACATTTGTGAATTATATGATCAATTGGGTCCGCCACATTCCCGGAAGAGGGTTTGAGTGGATGGGATGGATACAGCCCAGAGGAGGCGCCGTCAATTACTCAGGGAGACTTCGCGACAGGATGTCCATGTATAGGGACACGTCTAGAGACACACTCTATATGGACCTGAGAGGGCTGACATCTGGCGACACGGCCATATATTATTGT
>25;101_171,132_148,148_177,234_136,244_171,292_148,311_148,403_177,415_161,434_142,462_171,468_177,576_177,759_171,772_177,791_161,926_161;1.708873196
CAGGGGCGACTGAAGCAATTTGGGCCTCAAGTGAAGAAGCCTGGGGACTCAGTGACAGTCTCCTGCGTGGCTTCAGACTATACATTTGTGAATTATATGATCAATTGGGTCCGCCACATTCCCGGAAGAGGGTTTGAGTGGATGGGATGGATACAGCCCAGAGGAGGCGCCGTCAATTACTCAGGGAGACTTCGCGACAGGATGTCCATGTATAGGGACACGTCTAGAGACACACTATATATGGACCTGAGAGGACTGACATCTGGCGACACGGCCATATATTATTGT
>25;263_161;1.7468327076
CAGGGGCGACTGAAGCAATTTGGGCCTCAAGTGAAGAAGCCTGGGGACTCAGTGACAGTCTCCTGCGTGGCTTCAGACTATACATTTGTGAATTATATGATCAATTGGGTCCGCCACTTTCCCGGAAGAGGCTTTGAGTGGATGGGATGGATACAGCCCAGAGGAGGCGCCGTCAATTATTCAGGGAGACTTCGCGACAGGATGTCCATGTATAGGGACACGTCTAGAGACACACTATATATGGACCTGAGAGGACTGACATCTGGCGACACGGCCATATATTATTGT
>24;101_171,132_148,148_177,234_136,244_171,263_161,292_148,311_148,403_177,415_161,434_142,462_171,468_177,576_177,759_171,772_177,791_161,926_161;1.7088727267
CAGGGGCGACTGAAGCAATTTGGGCCTCAAGTGAAGAAGCCTGGGGACTCAGTGACAGTCTCCTGCGTGGCTTCAGACTATACATTTGTGAATTATATGATCAATTGGGTCCGCCACATTCCCGGAAGAGGGTTTGAGTGGATGGGATGGATACAGCCCAGAGGAGGCGCCGTCAATTACTCAGGGAGACTTCGCGACAGGATGTCCATGTATAGGGACACGTCTAGAGACACACTATATATGGACCTGAGAGGACTGACATCTGGCGACACGGCCATATATTATTGT
>23;101_171,132_148,148_177,166_161,186_171,234_136,244_171,263_161,284_171,292_148,300_171,303_171,311_148,334_171,403_177,415_161,434_142,462_171,468_177,500_171,507_171,509_171,549_161,576_177,759_171,772_177,791_161,894_171,909_154,926_161,934_171,978_171;1.696404489
CAGGGGCGACTGAAGCAATTTGGGCCTCAAGTGAAGAAGCCTGGGGACTCAGTGACAGTCTCCTGCGTGGCTTCAGACTATACATTTGTGAATTATATGATCAATTGGGTCCGCCACATTCCCGGAAGAGGGTTTGAGTGGATGGGATGGATACAGCCCAGAGGAGGCGCCGTCAATTACTCAGGGAGACTTCGCGACAGGATGTCCATGTATAGGGACACGTCTACAGACACACTATATATGGACCTGAGAGGACTGACATCTGGCGACACGGCCATATATTATTGT
>24;741_142;1.7394763758
AGGGGGCGACTGAAGCAATTTGGGCCTCAAGTGAAGAAGCCTGGGGACTCAGTGACAGTCTCCTGCGTGGCTTCAGACTACACATTTGTGAATTATATGATCAATTGGGTCCGCCACATTCCCGGAAGAGGATTTGAGTGGATGGGATGGATCCAGCCCAGAGGAGGCGCCGTCAATTACTCAGGGAGACTTCGCGACAGGATGTCCATGTATAGAGACACGTCTACAGACACAGCATACATGGACCTGAGAGGACTGACATCTGTCGACACGGCCACATATTATTGT
>24;159_142;1.8051059801
AGGGGGCGACTGAAGCAATTTGGGCCTCAAGTGAAGAAGCCTGGGGACTCAGTGACAGTCTCCTGCGTGGCTTCAGACTATACATTTGTGAATTATATGATCAATTGGGTCCGCCACATTCCCGGAAGAGGGTTTGAGTGGATGGGATGGATAAAGCCCAGAGGAGGCGCCGTCAATTACTCAGGGAGACTTCGCGACAGGATGTCCATGTATAGGGACACGTCTAGAGACACTGCATACATGGACTTGAGAAGACTGACACCTGCCGACACGGCCACATATTTTTGT
>23;159_142,741_142;1.6927089501
AGGGGGCGACTGAAGCAATTTGGGCCTCAAGTGAAGAAGCCTGGGGACTCAGTGACAGTCTCCTGCGTGGCTTCAGACTACACATTTGTGAATTATATGATCAATTGGGTCCGCCACATTCCCGGAAGAGGGTTTGAGTGGATGGGATGGATACAGCCCAGAGGAGGCGCCGTCAATTACTCAGGGAGACTTCGCGACAGGATGTCCATGTATAGGGACACGTCTACAGACACAGCATACATGGACCTGAGAGGACTGACATCTGGCGACACGGCCACATATTATTGT
>22;101_171,132_148,148_177,159_142,166_161,186_171,234_136,244_171,263_161,284_171,292_148,300_171,303_171,311_148,334_171,403_177,415_161,434_142,462_171,468_177,500_171,507_171,509_171,549_161,576_177,741_142,759_171,772_177,791_161,894_171,909_154,926_161,934_171,978_171;1.6467176148
CAGGGGCGACTGAAGCAATTTGGGCCTCAAGTGAAGAAGCCTGGGGACTCAGTGACAGTCTCCTGCGTGGCTTCAGACTACACATTTGTGAATTATATGATCAATTGGGTCCGCCACATTCCCGGAAGAGGGTTTGAGTGGATGGGATGGATACAGCCCAGAGGAGGCGCCGTCAATTACTCAGGGAGACTTCGCGACAGGATGTCCATGTATAGGGACACGTCTACAGACACAGCATACATGGACCTGAGAGGACTGACATCTGGCGACACGGCCATATATTATTGT
>21;101_171,132_148,148_177,159_142,166_161,186_171,204_136,234_136,244_171,263_161,284_171,290_136,292_148,300_171,303_171,311_148,320_136,334_171,403_177,415_161,434_142,462_171,468_177,500_171,507_171,509_171,549_161,576_177,686_136,741_142,759_171,772_177,791_161,799_161,894_171,909_154,926_161,934_171,978_171;1.6338789579
CAGGGGCGACTGAAGCAATTTGGGCCTCAAGTGAAGAAGCCTGGGGACTCAGTGACAGTCTCCTGCGTGGCTTCAGACTACACATTTGTGAATTATATGATCAATTGGGTCCGCCACATTCCCGGAAGAGGGTTTGAGTGGATGGGATGGATACAGCCCAGAGGAGGCGCCGTCAATTACTCAGGGAGACTTCGCGACAGGATGTCCATGTATAGGGACACGTCTACAGACATAGCATACATGGACCTGAGAGGACTGACATCTGGCGACACGGCCATATATTATTGT
>20;1006_142,101_171,1025_148,132_148,141_136,148_177,159_142,166_161,186_171,204_136,234_136,244_171,263_161,284_171,290_136,292_148,300_171,303_171,311_148,320_136,334_171,403_177,415_161,434_142,462_171,468_177,500_171,507_171,509_171,549_161,550_136,576_177,686_136,741_142,751_136,759_171,772_177,791_161,798_148,799_161,809_136,868_154,894_171,909_154,926_161,934_171,978_171,99_154;1.6214724739
CAGGGGCGACTGAAGCAATTTGGGCCTCAAGTGAAGAAGCCTGGGGACTCAGTGACAGTCTCCTGCGTGGCTTCAGACTACACATTTGTGAATTATATGATCAATTGGGTCCGCCACATTCCCGGAAGAGGGTTTGAGTGGATGGGATGGATAAAGCCCAGAGGAGGCGCCGTCAATTACTCAGGGAGACTTCGCGACAGGATGTCCATGTATAGGGACACGTCTACAGACATAGCATACATGGACCTGAGAGGACTGACATCTGGCGACACGGCCATATATTATTGT
>19;1006_142,101_171,1022_76,1025_148,122_76,132_148,136_85,141_136,148_177,155_148,159_142,166_161,186_171,204_136,234_136,244_171,263_161,284_171,288_85,290_136,292_148,300_171,303_171,311_148,319_76,320_136,334_171,340_148,341_85,371_142,403_177,415_161,434_142,462_171,468_177,484_76,497_161,500_171,507_171,509_171,515_85,533_76,549_161,550_136,555_76,576_177,578_85,589_76,591_76,618_76,635_76,642_142,659_76,677_142,686_136,741_142,751_136,759_171,763_148,772_177,791_161,798_148,799_161,809_136,81_142,82_142,867_148,868_154,894_171,909_154,926_161,934_171,935_148,975_85,978_171,979_76,99_154;1.621471659
CAGGGGCGACTGAAGCAATTTGGGCCTCAAGTGAAGAAGCCTGGGGACTCAGTGACAGTCTCCTGCGTGGCTTCAGACTACACATTTGTGAATTATATGATCAATTGGGTCCGCCACATTCCCGGAAGAGGGTTTGAGTGGATGGGATGGATAAAGCCCAGAGGAGGCGCCGTCAATTACTCAGGGAGACTTCGCGACAGGATGTCCATGTATAGGGACACGTCTACAGACATAGCATACATGGACCTGAGAGGACTGACATCTGGCGACACGGCCATATATTATTGT
>18;1006_142,101_171,1022_76,1025_148,122_76,132_148,136_85,141_136,148_177,155_148,159_142,166_161,186_171,204_136,234_136,244_171,249_161,263_161,284_171,288_85,290_136,292_148,300_171,303_171,311_148,319_76,320_136,334_171,340_148,341_85,371_142,403_177,415_161,434_142,462_171,468_177,484_76,497_161,500_171,507_171,509_171,515_85,533_76,549_161,550_136,555_76,576_177,578_85,589_76,591_76,618_76,635_76,642_142,659_76,677_142,686_136,741_142,751_136,759_171,763_148,772_177,791_161,798_148,799_161,809_136,81_142,82_142,867_148,868_154,894_171,909_154,926_161,934_171,935_148,975_85,978_171,979_76,99_154;1.5021476013
CAGGTGCAACTGGTGCAGTCTGGGGCTGAGGTGAAGAAGCCTGGGGACTCAGTGACAGTCTCCTGCGTGGCTTCAGACTACACATTTGTGAATTATATGATCAATTGGGTCCGCCACATTCCCGGAAGAGGGTTTGAGTGGATGGGATGGATAAAGCCCAGAGGAGGCGCCGTCAATTACTCAGGGAGACTTCGCGACAGGATGTCCATGTATAGGGACACGTCTACAGACATAGCATACATGGACCTGAGAGGACTGACATCTGGCGACACGGCCATATATTATTGT
>17;1000_171,1001_177,1006_142,101_171,1022_76,1025_148,122_76,132_148,136_85,141_136,148_177,155_148,156_161,159_142,165_136,166_161,173_177,186_171,204_136,230_171,234_136,244_171,249_161,250_171,263_161,271_171,284_171,287_154,288_85,290_136,292_148,29_177,300_171,303_171,311_148,319_76,320_136,334_171,340_148,341_85,360_177,370_161,371_142,372_171,403_177,406_177,415_161,434_142,436_148,462_171,468_177,484_76,497_161,500_171,507_171,509_171,515_85,516_171,522_171,533_76,545_171,549_161,550_136,554_161,555_76,559_171,560_171,576_177,578_85,589_76,591_76,616_177,618_76,623_171,632_161,635_76,636_161,640_177,642_142,652_161,659_76,668_177,677_142,682_171,686_136,6_171,703_142,704_171,711_177,713_171,727_171,741_142,751_136,753_177,759_171,763_148,772_177,773_171,787_177,791_161,798_148,799_161,805_177,809_136,818_171,81_142,82_142,841_171,843_142,862_171,867_148,868_154,88_171,894_171,908_136,909_154,910_177,915_177,926_161,934_171,935_148,975_85,978_171,979_76,981_177,982_161,990_171,991_142,999_171,99_154;1.4956508418
CAGGTGCAGCTGGTGCAGTCTGGGGCTGAGGTGAAGAAGCCTGGGGACTCAGTGACAGTCTCCTGCGTGGCTTCAGACTACACATTTGTGAATTATATGATCAATTGGGTCCGCCACATTCCCGGAAGAGGGTTTGAGTGGATGGGATGGATAAAGCCCAGAGGAGGCGCCGTCAATTACTCAGGGAGACTTCGCGACAGGATGTCCATGTATAGGGACACGTCTACAGACATAGCATACATGGACCTGAGAGGACTGACATCTGGCGACACGGCCATATATTATTGT
>17;57_161;1.5500311867
CAGGTGCAGCTGGTGCAGTCTGGGGCGGAGGTGAAGAAGCCTGGGGCCTCAGTGAGGGTCTCCTGCGTGGCTTCAGACTACACATTTGTGAATTATATGATCGATTGGGTCCGCCACATTCCCGGAAGAGGGTTTGAGTGGATGGGATGGATAAAGCCCAGAACAGGCGCCGTCAATTATTCAGGGAGACTTCGCGACAGGATGTCCATGTATAGAGACACGTCTACAGACACAGCATACATGGACTTGAGAGGACTGACATCTGTCGACACGGCCACATATTATTGT
>16;1000_171,1001_177,1006_142,101_171,1022_76,1025_148,122_76,132_148,136_85,141_136,148_177,155_148,156_161,159_142,165_136,166_161,173_177,186_171,204_136,230_171,234_136,244_171,249_161,250_171,263_161,271_171,284_171,287_154,288_85,290_136,292_148,29_177,300_171,303_171,311_148,319_76,320_136,334_171,340_148,341_85,360_177,370_161,371_142,372_171,403_177,406_177,415_161,434_142,436_148,462_171,468_177,484_76,497_161,500_171,507_171,509_171,515_85,516_171,522_171,533_76,545_171,549_161,550_136,554_161,555_76,559_171,560_171,576_177,578_85,57_161,589_76,591_76,616_177,618_76,623_171,632_161,635_76,636_161,640_177,642_142,652_161,659_76,668_177,677_142,682_171,686_136,6_171,703_142,704_171,711_177,713_171,727_171,741_142,751_136,753_177,759_171,763_148,772_177,773_171,787_177,791_161,798_148,799_161,805_177,809_136,818_171,81_142,82_142,841_171,843_142,862_171,867_148,868_154,88_171,894_171,908_136,909_154,910_177,915_177,926_161,934_171,935_148,975_85,978_171,979_76,981_177,982_161,990_171,991_142,999_171,99_154;1.4319013435
CAGGTGCAGCTGGTGCAGTCTGGGGCTGAGGTGAAGAAGCCTGGGGCCTCAGTGACAGTCTCCTGCGTGGCTTCAGACTACACATTTGTGAATTATATGATCAATTGGGTCCGCCACATTCCCGGAAGAGGGTTTGAGTGGATGGGATGGATAAAGCCCAGAGGAGGCGCCGTCAATTACTCAGGGAGACTTCGCGACAGGATGTCCATGTATAGGGACACGTCTACAGACACAGCATACATGGACTTGAGAGGACTGACATCTGCCGACACGGCCACATATTATTGT
>16;245_76;1.471057274
CAGGTCCAGCTGGTGCAGTCTGGGGCTGAGGTGAAGAGGCCTGGGGCCTCAGTGACAGTCTCCTGCGTGGCTTCAGACTACACATTTGTGAACTACATGATCAATTGGGTCCGCCAGATTCCCGGAAGAGGGTTTGAGTGGATGGGATGGATGAAGCCCAGAGGAGGCGCCGTCAATTACTCAGGGAGATTTCGCGACAGGATGTCTATGTATAGGGACACGTCTACAGACACAGCATACATGGACTTGAGAGGGCTGACATCTGCCGACACGGCCACATATTATTGT
>15;1000_171,1001_177,1006_142,101_171,1022_76,1025_148,122_76,132_148,136_85,141_136,148_177,155_148,156_161,159_142,165_136,166_161,173_177,186_171,204_136,230_171,234_136,244_171,245_76,249_161,250_171,263_161,271_171,284_171,287_154,288_85,290_136,292_148,29_177,300_171,303_171,311_148,319_76,320_136,334_171,340_148,341_85,360_177,370_161,371_142,372_171,403_177,406_177,415_161,434_142,436_148,462_171,468_177,484_76,497_161,500_171,507_171,509_171,515_85,516_171,522_171,533_76,545_171,549_161,550_136,554_161,555_76,559_171,560_171,576_177,578_85,57_161,589_76,591_76,616_177,618_76,623_171,632_161,635_76,636_161,640_177,642_142,652_161,659_76,668_177,677_142,682_171,686_136,6_171,703_142,704_171,711_177,713_171,727_171,741_142,751_136,753_177,759_171,763_148,772_177,773_171,787_177,791_161,798_148,799_161,805_177,809_136,818_171,81_142,82_142,841_171,843_142,862_171,867_148,868_154,88_171,894_171,908_136,909_154,910_177,915_177,926_161,934_171,935_148,975_85,978_171,979_76,981_177,982_161,990_171,991_142,999_171,99_154;1.3936615666
CAGGTGCAGCTGGTGCAGTCTGGGGCTGAGGTGAAGAAGCCTGGGGCCTCAGTGACAGTCTCCTGCGTGGCTTCAGACTACACATTTGTGAACTACATGATCAATTGGGTCCGCCACATTCCCGGAAGAGGGTTTGAGTGGATGGGATGGATAAAGCCCAGAGGAGGCGCCGTCAATTACTCAGGGAGATTTCGCGACAGGATGTCCATGTATAGGGACACGTCTACAGACACAGCATACATGGACTTGAGAGGACTGACATCTGCCGACACGGCCACATATTATTGT
>14;1000_171,1001_177,1006_142,101_171,1022_76,1025_148,122_76,132_148,136_85,141_136,148_177,155_148,156_161,159_142,165_136,166_161,173_177,186_171,204_136,230_171,234_136,244_171,245_76,249_161,250_171,256_85,263_161,271_171,284_171,287_154,288_85,290_136,292_148,29_177,300_171,303_171,311_148,319_76,320_136,334_171,340_148,341_85,360_177,370_161,371_142,372_171,403_177,406_177,415_161,434_142,436_148,462_171,468_177,473_85,484_76,497_161,500_171,507_171,509_171,515_85,516_171,522_171,533_76,545_171,549_161,550_136,554_161,555_76,559_171,560_171,576_177,578_85,57_161,589_76,591_76,616_177,618_76,623_171,632_161,635_76,636_161,640_177,642_142,652_161,659_76,668_177,677_142,682_171,686_136,6_171,703_142,704_171,711_177,713_171,727_171,741_142,743_85,751_136,753_177,759_171,763_148,772_177,773_171,787_177,791_161,794_76,798_148,799_161,805_177,809_136,818_171,81_142,82_142,841_171,843_142,862_171,867_148,868_154,88_171,894_171,908_136,909_154,910_177,915_177,926_161,934_171,935_148,975_85,978_171,979_76,981_177,982_161,990_171,991_142,999_171,99_154;1.3404455475
CAGGTGCAGCTGGTGCAGTCTGGGGCTGAGGTGAAGAAGCCTGGGGCCTCAGTGACAGTCTCCTGCGTGGCTTCAGACTACACATTTGTGAACTACATGATCAATTGGGTCCGTCACATTCCCGGAAGAGGGTTTGAGTGGATGGGATGGATAAAGCCCAGAGGAGGCACCGTAAATTACTCAGGGAGATTTCGCGACAGGATGTCCATGTATAGGGACACGTCCACAGACACAGCATACATGGACTTGAGAGGACTGACATCTGCCGACACGGCCACATATTATTGT
>14;985_142;1.5369537085
CAGGTGCAGCTGGTGCAGTCTGGGGCTGAGGTGAAGAAGCCTGGGGCCTCAGTGACAGTCTCCTGTGTGACCTCAGACTACACATTTGTAAATTATATAATGAATTGGGTCCGCTACATTCCCGGAAGAGGATTTGAGTGGATGGGATGGATAAAGCCCAGAGGAGGCAACGTAAATTATTCAGGAAGATTCCGCGACAGAATGTCCATGTACAGGGACACGTCCACAGACACTGCATACATGGACTTGAGAAGACTGACACCTGCCGACACGGCCACATATTTTTGT
>13;1000_171,1001_177,1006_142,101_171,1022_76,1025_148,122_76,132_148,136_85,141_136,148_177,155_148,156_161,159_142,165_136,166_161,173_177,186_171,204_136,230_171,234_136,244_171,245_76,249_161,250_171,256_85,263_161,271_171,284_171,287_154,288_85,290_136,292_148,29_177,300_171,303_171,311_148,319_76,320_136,334_171,340_148,341_85,360_177,370_161,371_142,372_171,403_177,406_177,415_161,434_142,436_148,462_171,468_177,473_85,484_76,497_161,500_171,507_171,509_171,515_85,516_171,522_171,533_76,545_171,549_161,550_136,554_161,555_76,559_171,560_171,576_177,578_85,57_161,589_76,591_76,616_177,618_76,623_171,632_161,635_76,636_161,640_177,642_142,652_161,659_76,668_177,677_142,682_171,686_136,6_171,703_142,704_171,711_177,713_171,727_171,741_142,743_85,751_136,753_177,759_171,763_148,772_177,773_171,787_177,791_161,794_76,798_148,799_161,805_177,809_136,818_171,81_142,82_142,841_171,843_142,862_171,867_148,868_154,88_171,894_171,908_136,909_154,910_177,915_177,926_161,934_171,935_148,975_85,978_171,979_76,981_177,982_161,985_142,990_171,991_142,999_171,99_154;1.3036391509
CAGGTGCAGCTGGTGCAGTCTGGGGCTGAGGTGAAGAAGCCTGGGGCCTCAGTGACAGTCTCCTGCGTGGCTTCAGACTACACATTTGTGAACTACATGATCAATTGGGTCCGTCACATTCCCGGAAGAGGATTTGAGTGGATGGGATGGATAAAGCCCAGAGGAGGCAACGTAAATTACTCAGGGAGATTCCGCGACAGGATGTCCATGTATAGGGACACGTCCACAGACACAGCATATATGGACTTGAGAGGACTGACATCTGCCGACACGGCCACATATTATTGT
>14;873_85;1.3755455356
CAGGTTCAGCTGGTGCAGTCTGGAGCTGAGGTGAAGGGGCCTGGGGCCTCAGTGACAGTCTCCTGCGTGGCTTCAGACTACACATTTGTGGACTACATGATCAATTGGGTCCGTCACATTCCCGGAAGAGGGTTTGAGTGGATGGGATGGATAAAGCCCAGAGGAGGCAACGTAAATTACTCAGGCAGATTCCGCGACAGGATGTCCATGTATAGGGACACGTCCAGAGACATAGCATATATGGACTTAAGAGGACTGACATCTGCCGACACGGCCACATATTATTGT
>15;708_76;1.3382268762
CAAGTGCAGTTGGTGCAGTCTGGGGCTGAAGTGAAGAGGCCTGGGGCCTCAGTGACAGTCTCCTGCGTGGCTTCAGACTACACATTTGTGAACTACATGATCAATTGGGTCCGTCATATTCCCGGAAGAGGATTTGAGTGGATGGGATGGATAAAGCCCAGAGGAGGCAACGTAAATTACTCAGGGAGATTCCGCGACAGGATGTCCATGTATAGGGACACGTCCAGAGACATAGCATATATGGACTTGAGAGGACTGACATCTGCCGACACGGCCACATATTATTGT
>15;676_76;1.3755902576
CAGGTGCAGCTAGTGCAGTCTGGGGCTGAGGTGAAGAGGCCTGGGGCCTCAGTGAGAGTCTCCTGCAAGGCTTCAGACTACACATTTGTGAACTACATGATCAATTGGGTCCGTCATATTCCCGGAAGAGGATTTGAGTGGATGGGATGGATAAAGCCCAGAGGAGGCAACGTAAATTACTCAGGGAGATTCCGCGACAGGATGTCCATGTATAGGGACACGTCTAGAGACATAGCATATATGGACTTGAGAGGACTGACATCTGCCGACACGGCCACATATTACTGT
>14;676_76,708_76;1.301843395
CAGGTGCAGCTGGTGCAGTCTGGGGCTGAGGTGAAGAGGCCTGGGGCCTCAGTGACAGTCTCCTGCGTGGCTTCAGACTACACATTTGTGAACTACATGATCAATTGGGTCCGTCATATTCCCGGAAGAGGATTTGAGTGGATGGGATGGATAAAGCCCAGAGGAGGCAACGTAAATTACTCAGGGAGATTCCGCGACAGGATGTCCATGTATAGGGACACGTCCAGAGACATAGCATATATGGACTTGAGAGGACTGACATCTGCCGACACGGCCACATATTATTGT
>13;676_76,708_76,873_85;1.2891453914
CAGGTGCAGCTGGTGCAGTCTGGGGCTGAGGTGAAGAGGCCTGGGGCCTCAGTGACAGTCTCCTGCGTGGCTTCAGACTACACATTTGTGAACTACATGATCAATTGGGTCCGTCACATTCCCGGAAGAGGATTTGAGTGGATGGGATGGATAAAGCCCAGAGGAGGCAACGTAAATTACTCAGGGAGATTCCGCGACAGGATGTCCATGTATAGGGACACGTCCAGAGACATAGCATATATGGACTTGAGAGGACTGACATCTGCCGACACGGCCACATATTATTGT
>12;1000_171,1001_177,1006_142,101_171,1022_76,1025_148,122_76,132_148,136_85,141_136,148_177,155_148,156_161,159_142,165_136,166_161,173_177,186_171,204_136,230_171,234_136,244_171,245_76,249_161,250_171,256_85,263_161,271_171,284_171,287_154,288_85,290_136,292_148,29_177,300_171,303_171,311_148,319_76,320_136,334_171,340_148,341_85,360_177,370_161,371_142,372_171,403_177,406_177,415_161,434_142,436_148,462_171,468_177,473_85,484_76,497_161,500_171,507_171,509_171,515_85,516_171,522_171,533_76,545_171,549_161,550_136,554_161,555_76,559_171,560_171,576_177,578_85,57_161,589_76,591_76,616_177,618_76,623_171,632_161,635_76,636_161,640_177,642_142,652_161,659_76,668_177,676_76,677_142,682_171,686_136,6_171,703_142,704_171,708_76,711_177,713_171,727_171,741_142,743_85,751_136,753_177,759_171,763_148,772_177,773_171,787_177,791_161,794_76,798_148,799_161,805_177,809_136,818_171,81_142,82_142,841_171,843_142,862_171,867_148,868_154,873_85,88_171,894_171,908_136,909_154,910_177,915_177,926_161,934_171,935_148,975_85,978_171,979_76,981_177,982_161,985_142,990_171,991_142,999_171,99_154;1.2708411641
CAGGTGCAGCTGGTGCAGTCTGGGGCTGAGGTGAAGAAGCCTGGGGCCTCAGTGACAGTCTCCTGCGTGGCTTCAGACTACACATTTGTGAACTACATGATCAATTGGGTCCGTCACATTCCCGGAAGAGGATTTGAGTGGATGGGATGGATAAAGCCCAGAGGAGGCAACGTAAATTACTCAGGGAGATTCCGCGACAGGATGTCCATGTATAGGGACACGTCCAGAGACATAGCATATATGGACTTGAGAGGACTGACATCTGCCGACACGGCCACATATTATTGT
>11;1000_171,1001_177,1006_142,101_171,1022_76,1025_148,122_76,132_148,136_85,141_136,148_177,155_148,156_161,159_142,165_136,166_161,173_177,186_171,204_136,230_171,234_136,244_171,245_76,249_161,250_171,256_85,263_161,271_171,284_171,287_154,288_85,290_136,292_148,29_177,300_171,303_171,311_148,319_76,320_136,334_171,340_148,341_85,360_177,370_161,371_142,372_171,385_76,403_177,406_177,415_161,434_142,436_148,462_171,468_177,473_85,484_76,497_161,500_171,507_171,509_171,515_85,516_171,522_171,533_76,543_76,545_171,549_161,550_136,554_161,555_76,559_171,560_171,576_177,578_85,57_161,589_76,591_76,616_177,618_76,623_171,632_161,635_76,636_161,640_177,642_142,652_161,659_76,668_177,676_76,677_142,682_171,686_136,6_171,703_142,704_171,708_76,711_177,713_171,727_171,741_142,743_85,751_136,753_177,759_171,763_148,772_177,773_171,787_177,791_161,794_76,798_148,799_161,805_177,809_136,818_171,81_142,82_142,841_171,843_142,862_171,867_148,868_154,873_85,88_171,894_171,908_136,909_154,910_177,915_177,926_161,934_171,935_148,975_85,978_171,979_76,981_177,982_161,985_142,990_171,991_142,999_171,99_154;1.0658289649
CAGGTGCAGCTGGTACAATCTGGGGCTGAGGTGAAGAAGCCTGGGGCCTCAGTGAAGGTCTCCTGCGTGGCTTCTGGATACACCTTTATCAACTATTATATCAATTGGGTCCGTCACATTCCCGGAAGAGGATTTGAGTGGATGGGATGGATAAAGCCCAGAGGAGGCAACGTAAATTACTCAGGGAGATTCCGCGACAGGATGTCCATGTATAGGGACACGTCCAGAGACATAGCATATATGGACTTGAGAGGACTGACATCTGCCGACACGGCCACATATTATTGT
>15;608_0;1.4091006643
CAGGCTCAACTGGTGCAGTCTGCAGGTGAAATGAAGAGGCCTGGGGACTCAGTGACGGTCTCCTGCGTGGCTGAAGATTATACCTTTGTCAACTATTACATAAATTGGGTCCGCCAGGTCCCCGGAAAAGGATTTGAATTAATGGGATGGATAAGGCCTAGAGGGGGAAGTGTAAATTATTCACGGAGATTTCAGGGCAGGGTCTCCATGTACAGGGACACTTCAAGAGACACAGCATATATGGACTTGAGAGGGCTGACATCTGCCGACACGGCCATATACTATTGT
>15;796_0;1.2728186558
CAGGTGCAACTGAAACAATTTGGGCCTCAAATGAAGAGGCCTGGGGACTCAGTGACGGTCTCCTGCGTGGCTGAAGATTATACCTTTGTCAACTATTACATAAATTGGGTCCGCCAGGTCCCCGGAAAAGGATTTGAATTAATGGGATGGATAAGGCCTAGAGGGGGAAGTGTAAATTATTCACGGAGATTTCAGGGCAGGGTCTCCATGTACAGGGACACTTCAAGAGACACAGCATATATGGACTTGAGAGGGCTGACATCTGCCGACACGGCCATATACTATTGT
>14;608_0,796_0;1.2728175463
CAGGTGCAACTGAAACAATTTGGGCCTCAAATGAAGAGGCCTGGGGACTCAGTGACGGTCTCCTGCGTGGCTGAAGATTATACCTTTGTCAACTATTACATAAATTGGGTCCGCCAGGTCCCCGGAAAAGGATTTGAATTAATGGGATGGATAAGGCCTAGAGGGGGAAGTGTAAATTATTCACGGAGATTTCAGGGCAGGGTCTCCATGTACAGGGACACTTCAAGAGACACAGCATATATGGACTTGAGAGGGCTGACATCTGCCGACACGGCCATATACTATTGT
>14;605_0;1.3156386816
CAGGTGCAACTGAAACAATTTGGGCCGCAAATGAAGAGGCCTGGGGACTTAGTGACGGTCTCCTGCGTGGCTGAAGATTATACCTTCGTCAACTATTACATAAATTGGGTCCGCCAGGTCCCCGGAAAAGGATTTGAATTCATGGGATGGATAAATCCTAGAGGGGGAAGCGTAAATTATTCACGGAGATTTCAGGGCAGGGTCTCCATGTACAGGGACACGTCAAGAGACACAGCATATATGGACCTGAGAGGGCTGACATCTGCCGACACGGCCATATATTATTGT
>13;605_0,608_0,796_0;1.2284313349
CAGGTGCAACTGAAACAATTTGGGCCTCAAATGAAGAGGCCTGGGGACTCAGTGACGGTCTCCTGCGTGGCTGAAGATTATACCTTTGTCAACTATTACATAAATTGGGTCCGCCAGGTCCCCGGAAAAGGATTTGAATTCATGGGATGGATAAATCCTAGAGGGGGAAGTGTAAATTATTCACGGAGATTTCAGGGCAGGGTCTCCATGTACAGGGACACTTCAAGAGACACAGCATATATGGACTTGAGAGGGCTGACATCTGCCGACACGGCCATATACTATTGT
>15;76_0;1.2957813885
CAGGGGCGACTGAAACAATTTGGGCCTCAAATGAAGAGGCCTGGGGCCTCAGTGACGGTCTCCTGCGTGGCTGAAGATTATACCTTTGTCAACTATTACATAAATTGGGTCCGCCAGGTCCCCGGAAAAGGATTTGAATTCATGGGATGGATCAATCCTAGAGGGGGAAGTGTAAATTATTCACGGAGATTTCAGGGCAGGGTCTCCATGTACAGGGACACCTCAACAGACACAGCGTACATGGACTTGAGAGGGCTGACATCTGCCGACACGGCCATATACTATTGT
>15;849_0;1.2957672986
CAGGGGCGACTGAAACAATTTGGGCCTCAAATGAAGAGGCCTGGGGCCTCAGTGACGGTCTCCTGCGTGGCTGAAGATTATACCTTTGTCAACTATTACATAAATTGGGTCCGCCAGGTCCCCGGAAAAGGATTTGAATTCATGGGATGGATCAATCCTAGAGGGGGAAGTGTAAATTATTCACGGAGATTTCAGGGCAGGGTCTCCATGTACAGGGACACCTCAACAGACACAGCGTACATGGACTTGAGAGGGCTGACATCTGCCGACACGGCCATATACTATTGT
>14;76_0,849_0;1.2957672886
CAGGGGCGACTGAAACAATTTGGGCCTCAAATGAAGAGGCCTGGGGCCTCAGTGACGGTCTCCTGCGTGGCTGAAGATTATACCTTTGTCAACTATTACATAAATTGGGTCCGCCAGGTCCCCGGAAAAGGATTTGAATTCATGGGATGGATCAATCCTAGAGGGGGAAGTGTAAATTATTCACGGAGATTTCAGGGCAGGGTCTCCATGTACAGGGACACCTCAACAGACACAGCGTACATGGACTTGAGAGGGCTGACATCTGCCGACACGGCCATATACTATTGT
>14;970_0;1.4085059609
CAAGTCCAAGTGGTGCAGTCTGGGCCTGAGATGAAGAGGCCTGGGTCCTCAGTGACGGTCTCCTGCGTGGCTGAAGATTATACCTTTGTCAACTATTACATAAATTGGGTCCGCCAGGTCCCCGGAAAAGGATTTGAATTCATGGGATGGATCAATCCTAGAGGGGGAAGTGTAAATTATTCACGGAGATTTCAGGGCAGGGTCTCCATGTACAGGGACACCTCAACAGACACAGCGTACATGGACTTGAGAGGGCTGACATCTGCCGACACGGCCATATACTATTGT
>13;76_0,849_0,970_0;1.2717238209
CAGGTGCAACTGAAACAATTTGGGCCTCAAATGAAGAGGCCTGGGGCCTCAGTGACGGTCTCCTGCGTGGCTGAAGATTATACCTTTGTCAACTATTACATAAATTGGGTCCGCCAGGTCCCCGGAAAAGGATTTGAATTCATGGGATGGATCAATCCTAGAGGGGGAAGTGTAAATTATTCACGGAGATTTCAGGGCAGGGTCTCCATGTACAGGGACACCTCAACAGACACAGCGTACATGGACTTGAGAGGGCTGACATCTGCCGACACGGCCATATACTATTGT
>12;605_0,608_0,76_0,796_0,849_0,970_0;1.2124967751
CAGGTGCAACTGAAACAATTTGGGCCTCAAATGAAGAGGCCTGGGGCCTCAGTGACGGTCTCCTGCGTGGCTGAAGATTATACCTTTGTCAACTATTACATAAATTGGGTCCGCCAGGTCCCCGGAAAAGGATTTGAATTCATGGGATGGATAAATCCTAGAGGGGGAAGTGTAAATTATTCACGGAGATTTCAGGGCAGGGTCTCCATGTACAGGGACACTTCAAGAGACACAGCATATATGGACTTGAGAGGGCTGACATCTGCCGACACGGCCATATACTATTGT
>13;216_0;1.3840769175
CAGGTACAACTGAAACAACCTGGGCCTCAGGTGAAGAGGCCTGGGGCCTCAGTGACGGTCTCCTGTGTGGCTGAGGGATACAATTATCTCAATTATAAGATAAGTTGGGTCCGACAGGCCCCCGGAAAAGGGCTTGAGTGGATGGGATGGATGAATCCTAGAGGAGGTGCTGTAAATTATTCATGGAGATTTCAGGGCAGGATGTCCATGTACAGGGACATATCGACAGAAACGTCGTACATGGACCTGAGAGGGCTGACACCCGCCGACACGGCCATATACTATTGT
>13;669_0;1.2366602659
CAGGTACAACTGAAACAACCTGGGCCTCAGGTGAAGAGGCCTGGGGCCTCAGTGACGGTCTCCTGTGTGGCTGAGGGATACAATTATCTCAATTATAAGATAAGTTGGGTCCGACAGGCCCCCGGAAAAGGGCTTGAGTGGATGGGATGGATGAATCCTAGAGGAGGTGCTGTAAATTATTCATGGAGATTTCAGGGCAGGATGTCCATGTACAGGGACACTTCAAGAGACACAGCATATATGGACTTGAGAGGGCTGACATCTGCCGACACGGCCATATACTATTGT
>12;216_0,669_0;1.2366597033
CAGGTACAACTGAAACAACCTGGGCCTCAGGTGAAGAGGCCTGGGGCCTCAGTGACGGTCTCCTGTGTGGCTGAGGGATACAATTATCTCAATTATAAGATAAGTTGGGTCCGACAGGCCCCCGGAAAAGGGCTTGAGTGGATGGGATGGATGAATCCTAGAGGAGGTGCTGTAAATTATTCATGGAGATTTCAGGGCAGGATGTCCATGTACAGGGACACTTCAAGAGACACAGCATATATGGACTTGAGAGGGCTGACATCTGCCGACACGGCCATATACTATTGT
>11;216_0,605_0,608_0,669_0,76_0,796_0,849_0,970_0;1.0015798148
CAGGTGCAACTGAAACAATCTGGGCCTCAGGTGAAGAGGCCTGGGGCCTCAGTGACGGTCTCCTGCGTGGCTGAAGGATACACCTTTGTCAACTATTACATAAATTGGGTCCGACAGGTCCCCGGAAAAGGATTTGAGTGGATGGGATGGATAAATCCTAGAGGGGGTACTGTAAATTATTCACGGAGATTTCAGGGCAGGGTGTCCATGTACAGGGACACTTCAAGAGACACAGCATATATGGACTTGAGAGGGCTGACATCTGCCGACACGGCCATATACTATTGT
>10;1000_171,1001_177,1006_142,101_171,1022_76,1025_148,122_76,132_148,136_85,141_136,148_177,155_148,156_161,159_142,165_136,166_161,173_177,186_171,204_136,216_0,230_171,234_136,244_171,245_76,249_161,250_171,256_85,263_161,271_171,284_171,287_154,288_85,290_136,292_148,29_177,300_171,303_171,311_148,319_76,320_136,334_171,340_148,341_85,360_177,370_161,371_142,372_171,385_76,403_177,406_177,415_161,434_142,436_148,462_171,468_177,473_85,484_76,497_161,500_171,507_171,509_171,515_85,516_171,522_171,533_76,543_76,545_171,549_161,550_136,554_161,555_76,559_171,560_171,576_177,578_85,57_161,589_76,591_76,605_0,608_0,616_177,618_76,623_171,632_161,635_76,636_161,640_177,642_142,652_161,659_76,668_177,669_0,676_76,677_142,682_171,686_136,6_171,703_142,704_171,708_76,711_177,713_171,727_171,741_142,743_85,751_136,753_177,759_171,763_148,76_0,772_177,773_171,787_177,791_161,794_76,796_0,798_148,799_161,805_177,809_136,818_171,81_142,82_142,841_171,843_142,849_0,862_171,867_148,868_154,873_85,88_171,894_171,908_136,909_154,910_177,915_177,926_161,934_171,935_148,970_0,975_85,978_171,979_76,981_177,982_161,985_142,990_171,991_142,999_171,99_154;0.7661322683
CAGGTGCAACTGGTACAATCTGGGGCTGAGGTGAAGAAGCCTGGGGCCTCAGTGAAGGTCTCCTGCGTGGCTTCTGGATACACCTTTATCAACTATTATATAAATTGGGTCCGACAGGTCCCCGGAAAAGGATTTGAGTGGATGGGATGGATAAACCCTAGAGGGGGTACCGTAAATTATTCACGGAGATTTCAGGGCAGGGTGTCCATGTACAGGGACACGTCCAGAGACACAGCATATATGGACTTGAGAGGACTGACATCTGCCGACACGGCCATATATTATTGT
>33;112_154;1.8793005938
GAGGTGCGCCTGGTACAATCTGGGGCTGTGTTGAAGAGGCCTGGGTCCTCAGTGAAGATTTCATGTCGGGCTTCTGGATACAATTTCCGTGAGATTTCGCTACATTGGGTCCGGCTCACTCCTGCCAGGGGCTTTGAGTGGATAGGGTGGATAAAGCCTAGGTGGGGTGCCGTCAATTATGCCCGACAACTGCAGGGCCGAGTCTCTATGACTCGACACCCGGACTGGGGCGTTGCCTACATGGAGTTCAGTGGACTGACGTCCGCCGACACGGCCGAATATTTTTGT
>33;884_154;1.8184288343
GAGGTGCGCCTGGTACAATCTGGGGCTGTGTTGAAGAGGCCTGGGTCCTCAGTGAAGATTTCATGTCGGGCTTCTGGATACAATTTCCGTGAGATTTCGCTACATTGGGTCCGGCTCACTCCTGCCAGGGGCTTTGAGTGGATAGGGTGGATAAAGCCTAGGTGGGGTGCCGTCGGTTATGCCCGGCAACTTCAGGGCCGAGTCTCTATGACTCGACACCCGGACTGGGGCGTTGCCTACATGGAATTCAGTGGACTGACGTCCGCCGACACGGCCGAATATTTTTGT
>32;112_154,884_154;1.8184274424
GAGGTGCGCCTGGTACAATCTGGGGCTGTGTTGAAGAGGCCTGGGTCCTCAGTGAAGATTTCATGTCGGGCTTCTGGATACAATTTCCGTGAGATTTCGCTACATTGGGTCCGGCTCACTCCTGCCAGGGGCTTTGAGTGGATAGGGTGGATAAAGCCTAGGTGGGGTGCCGTCGGTTATGCCCGGCAACTTCAGGGCCGAGTCTCTATGACTCGACACCCGGACTGGGGCGTTGCCTACATGGAATTCAGTGGACTGACGTCCGCCGACACGGCCGAATATTTTTGT
>36;540_171;2.1999161425
GAGGTGCGCCTGGTACAATCTGGGGCTGTCTTGAAGAAGCCTGGGTCCTCAGTGAAGATTTCATGTCGGGCTTCTGGATACGATTTCCGTGAGACTTCCCTACATTGGGTCCGGCTCATTCCTGCCAGGGGCTTTGAGTGGATCGGCTGGATCAAGCCTATGTGGGGTGCCGTCAGCTATGCCCGCCAACTTCAGGGCCGCGTCTCCATGAGTCGACTCTTTTCTTGGGGCACAGCCTACTTGGAATTCACTGGACTGACGTCCGCCGATACGGCCGACTATTTCTGC
>36;930_171;2.2731796597
GAGGTGCGCCTGATACAATCTGGGGCTGCGTTGAAGAAGCCTGGGTCCTCAGTGAAGATTTCGTGTCGGGCTTCTGGATACAATTTCCGTGATGAGTCGTTACATTGGGTCCGGCTCACTCCTGCCAGGGGCTTTGAGTGGATCGGCTGGATCAAGCCTATGTGGGGTGCCGTCAGCTATGCCCGCCAACTTCAGGGCCGCGTCTCCATGAGTCGACTCTTTTCTTGGGGCACAGCCTACTTGGAATTCACTGGACTGACGTCCGCCGATACGGCCGACTATTTCTGC
>35;540_171,930_171;2.1600413016
GAGGTGCGCCTGGTACAATCTGGGGCTGTGTTGAAGAAGCCTGGGTCCTCAGTGAAGATTTCATGTCGGGCTTCTGGATACAATTTCCGTGAGACTTCGCTACATTGGGTCCGGCTCATTCCTGCCAGGGGCTTTGAGTGGATCGGCTGGATCAAGCCTATGTGGGGTGCCGTCAGCTATGCCCGCCAACTTCAGGGCCGCGTCTCCATGAGTCGACTCTTTTCTTGGGGCACAGCCTACTTGGAATTCACTGGACTGACGTCCGCCGATACGGCCGACTATTTCTGC
>35;21_154;2.0596001266
GAGGTGCGCCTGGTACAATCTGGGGCTGTGTTGAAGAAGCCTGGGTCCTCAGTGAAGATTTCATGTCGGGCTTCTGGATACAATTTCCGTGAGATTTCGCTACATTGGGTCCGGCTCATTCCTGCCAGGGGCTTTGAGTGGATAGGGTGGATAAAGCCTAGGTGGGGTGCCGTCAGTTATGCCCGCCAACTTCAGGGCCGCGTCTCAATGAGTCGACTATTTTCTTGGGGCACAGCCTACTTGGAATTCAGTGGACTGACGTCCGCCGACACGGCCGACTATTTCTGC
>34;21_154,540_171,930_171;2.0474928136
GAGGTGCGCCTGGTACAATCTGGGGCTGTGTTGAAGAAGCCTGGGTCCTCAGTGAAGATTTCATGTCGGGCTTCTGGATACAATTTCCGTGAGATTTCGCTACATTGGGTCCGGCTCATTCCTGCCAGGGGCTTTGAGTGGATAGGGTGGATAAAGCCTAGGTGGGGTGCCGTCAGTTATGCCCGCCAACTTCAGGGCCGCGTCTCAATGAGTCGACTCTTTTCTTGGGGCACAGCCTACTTGGAATTCAGTGGACTGACGTCCGCCGACACGGCCGACTATTTCTGC
>35;102_177;2.1488875813
GAGGTGCGCCTGGTACAGTCTGGGGCTGTCTTGAAGAAGCCTGGGTCCTCAGTGAAGATTTCATGTCGGGCTTCTGGATACGATTTTCGTGAGATTTCACTACATTGGGTCCGGCTCATTCCTGGCAGGGGCTTTGAGTGGATAGGGTGGATAAAGCCTAGGTGGGGTGCCGTCAGTTATGCCCGACAACTTCAGGGCCGCGTCTCAATGAGTCGACTCTTTTCTTGGGGCACAGCCTACTTGGAATTCAGTGGGCTGACGTCCACCGACACGGCCGACTATTTCTGC
>35;211_177;2.2203305792
GAGGTGCGCCTGGTACAATCTGGGGCAGTCTTGAAGAAGCCTGGGTCGTCAGTGAAGATTTCATGTCGGGCGTCTGGATACGATTTCCGTGAGATTTCCCTACATTGGGTCCGCCTCATTCCTGCCAGGGGCTTTGAGTGGATAGGGTGGATCAAGCCTAGGTGGGGTGCCGTCGGATATGCCCGACAACTTCAAGGCCGCGTCTCAATGAGTCGACTCTTTTCTTGGGGCACAGCCTACTTGGAATTCAGTGGGCTGACGTCCACCGACACGGCCGACTATTTCTGC
>34;102_177,211_177;2.1056156921
GAGGTGCGCCTGGTACAATCTGGGGCTGTCTTGAAGAAGCCTGGGTCCTCAGTGAAGATTTCATGTCGGGCTTCTGGATACGATTTCCGTGAGATTTCGCTACATTGGGTCCGGCTCATTCCTGCCAGGGGCTTTGAGTGGATAGGGTGGATAAAGCCTAGGTGGGGTGCCGTCAGTTATGCCCGACAACTTCAGGGCCGCGTCTCAATGAGTCGACTCTTTTCTTGGGGCACAGCCTACTTGGAATTCAGTGGGCTGACGTCCACCGACACGGCCGACTATTTCTGC
>33;102_177,211_177,21_154,540_171,930_171;2.041518553
GAGGTGCGCCTGGTACAATCTGGGGCTGTGTTGAAGAAGCCTGGGTCCTCAGTGAAGATTTCATGTCGGGCTTCTGGATACAATTTCCGTGAGATTTCGCTACATTGGGTCCGGCTCATTCCTGCCAGGGGCTTTGAGTGGATAGGGTGGATAAAGCCTAGGTGGGGTGCCGTCAGTTATGCCCGCCAACTTCAGGGCCGCGTCTCAATGAGTCGACTCTTTTCTTGGGGCACAGCCTACTTGGAATTCAGTGGACTGACGTCCGCCGACACGGCCGACTATTTCTGC
>37;52_148;2.0330144802
GAGGTGCGCCTGGTACAATCTGGGGCTGTGTTGAGGAAGCCTGGGTCCTCAGTGAAGATTTCATGCCGGGCCTCTGGATACAATTTCCGTGAAATTTCGTTACATTGGGTCCGACTCATTCCTGCCAGGGGCTTCGAGTGGATAGGGTGGATAAAGCCTAGGTGGGGTGCCGTCGGTTATGCCCGACAACTCCAGGGCCGCGTCAGTCTGACTCGACACCCGGACTGGGGCATCGCCTACTTGGAACTCAGCGGACTGACGTCCGCCGACACGGCCGAATATTATTGT
>37;232_148;1.9948983945
GAGGTGCGCCTGGTACAATCTGGGGCTGTGTTGAGGAAGCCTGGGTCCTCAGTGAAGATTTCATGCCGGGCCTCTGGATACAATTTCCGTGAAATTTCGTTACATTGGGTCCGACTCATTCCTGCCAGGGGCTTCGAGTGGATAGGGTGGATAAAGCCTAGGTGGGGTGCCGTCGGTTATGCCCGACAACTCCAGGGCCGCGTCAGTCTGACTCGACACCCGGACTGGGGCGTTGCCTACATGGAGTTCAGTGGACTGACGTCCGCCGACACGGCCGAATATTTTTGT
>36;232_148,52_148;1.970989142
GAGGTGCGCCTGGTACAATCTGGGGCTGTGTTGAGGAAGCCTGGGTCCTCAGTGAAGATTTCATGCCGGGCCTCTGGATACAATTTCCGTGAAATTTCGTTACATTGGGTCCGACTCATTCCTGCCAGGGGCTTCGAGTGGATAGGGTGGATAAAGCCTAGGTGGGGTGCCGTCGGTTATGCCCGACAACTCCAGGGCCGCGTCAGTCTGACTCGACACCCGGACTGGGGCGTTGCCTACATGGAACTCAGTGGACTGACGTCCGCCGACACGGCCGAATATTTTTGT
>37;117_154;2.009148062
GAGGTGCGCCTGATACAATCTGGGGCTGTCTTGAGGAAGCCTGGGTCTTCAGTGAAGATTTCATGCCGGGCTTCTGGATACAATTTCCGTGAAATTTCGCTACATTGGGTCCGACTCATTCCCGCCAAGGGCTTCGAGTGGATAGGGTGGATCAAGCCTAGGTGGGGTGCCGTCGGTTATGCCCGACAACTTCAGGGCCGCGTCACTCTGACTCGACACCCAGACTGGGGCGTTGCCTACATGGAACTCAGTGGACTGACGTCCGCCGACACGGCCGAATATTTTTGT
>37;879_154;2.0730930158
GAGGTGCGCCTGATACAATCTGGGGCTGTCTTGAGGAAGCCTGGGTCTTCAGTGAAGATTTCATGCCGGGCTTCTGGATACAATTTCCGTGAAATTTCGCTACATTGGGTCCGACTCATTCCCGCCAAGGGCTTCGAGTGGATAGGGTGGATCAAGCCTAGGTGGGGTGCCGTCGGTTATGCCCGACAACTTCAGGGCCGCGTCACTCTGACTCGACACCCGGACTGGGGCATCGGCTACTTGGAACTCAGTGGACTGACGTCCGCCGATTCGGCCGAATATTTTTGT
>36;117_154,879_154;1.9978969927
GAGGTGCGCCTGATACAATCTGGGGCTGTCTTGAGGAAGCCTGGGTCTTCAGTGAAGATTTCATGCCGGGCTTCTGGATACAATTTCCGTGAAATTTCGCTACATTGGGTCCGACTCATTCCCGCCAAGGGCTTCGAGTGGATAGGGTGGATCAAGCCTAGGTGGGGTGCCGTCGGTTATGCCCGACAACTTCAGGGCCGCGTCACTCTGACTCGACACCCGGACTGGGGCGTTGCCTACATGGAACTCAGTGGACTGACGTCCGCCGACACGGCCGAATATTTTTGT
>35;117_154,232_148,52_148,879_154;1.9208432086
GAGGTGCGCCTGGTACAATCTGGGGCTGTGTTGAGGAAGCCTGGGTCCTCAGTGAAGATTTCATGCCGGGCTTCTGGATACAATTTCCGTGAAATTTCGCTACATTGGGTCCGACTCATTCCTGCCAGGGGCTTCGAGTGGATAGGGTGGATAAAGCCTAGGTGGGGTGCCGTCGGTTATGCCCGACAACTTCAGGGCCGCGTCACTCTGACTCGACACCCGGACTGGGGCGTTGCCTACATGGAACTCAGTGGACTGACGTCCGCCGACACGGCCGAATATTTTTGT
>42;939_136;2.3470554494
CTTGGTGGCCGCAGCCACCGGAGGCCAGTCCGAGGTGCGCCTGGGTCCTCAGTGAAGATTTCATGCCGGGCTTCTGGATACAATTTCCGTGAAATTTCGATACATTGGGTCCGACTCATTCCTGCCAGGGGCTTTGAGTGGATAGGGTGGATAAAGCCTAGGTGGGGTGCCGTCGGTTATGCCCGACAACTTCAAGGCCGCGTCAGTATGACTCGACACCCGGACTGGGGCATCGCCTACATGGAACTCAGTGGACTGACGTCCGGCGACTCGGCCGAATATTTTTGT
>42;765_171;2.5157729354
CTTGGTGGCCGCAGCCACCGGAGGCCAGTCCGAGGTGCGCCTGGGTCCTCAGTGAAGATTTCATGTCGGGCTTCTGGATACGATTTCCGTGAGATTTCCCTACATTGGGTCCGGCTCATTCCTGCCAGGGGCTTTGAGTGGATAGGGTGGATAAAGCCTAGGTGGGGTGCCGTCAGTTATGCCCGACAACTTCAAGGCCGCGTCACTTTGACTCGACACCCAGACTGGGGCATCGCCTACATGGAACTCAGTGGACTGACGTCCGCCGATTCGGGCGAATATTTTTGT
>41;765_171,939_136;2.3470549529
CTTGGTGGCCGCAGCCACCGGAGGCCAGTCCGAGGTGCGCCTGGGTCCTCAGTGAAGATTTCATGCCGGGCTTCTGGATACAATTTCCGTGAAATTTCGATACATTGGGTCCGACTCATTCCTGCCAGGGGCTTTGAGTGGATAGGGTGGATAAAGCCTAGGTGGGGTGCCGTCGGTTATGCCCGACAACTTCAAGGCCGCGTCAGTATGACTCGACACCCGGACTGGGGCATCGCCTACATGGAACTCAGTGGACTGACGTCCGGCGACTCGGCCGAATATTTTTGT
>41;441_136;2.0030644789
GAGGTGCGCCTGGTACAATCTGGGGCTGCGTTGAGGAAGCCTGGGTCCTCAGTGAAGATTTCATGCCGGGCTTCTGGATACAATTTCCGTGAAATTTCGATACATTGGGTCCGACTCATTCCTGCCAGGGGCTTTGAGTGGATAGGGTGGATAAAGCCTAGGTGGGGTGCCGTCGGTTATGCCCGACAACTTCAAGGCCGCGTCAGTATGACTCGACACCCGGACTGGGGCATCGCCTACATGGAACTCAGTGGACTGACGTCCGGCGACTCGGCCGAATATTTTTGT
>40;441_136,765_171,939_136;1.9910081576
GAGGTGCGCCTGGTACAATCTGGGGCTGTGTTGAGGAAGCCTGGGTCCTCAGTGAAGATTTCATGCCGGGCTTCTGGATACAATTTCCGTGAAATTTCGATACATTGGGTCCGACTCATTCCTGCCAGGGGCTTTGAGTGGATAGGGTGGATAAAGCCTAGGTGGGGTGCCGTCGGTTATGCCCGACAACTTCAAGGCCGCGTCAGTATGACTCGACACCCGGACTGGGGCATCGCCTACATGGAACTCAGTGGACTGACGTCCGGCGACTCGGCCGAATATTTTTGT
>41;863_136;1.9910088577
GAGGTGCGCCTGGTACAATCTGGGGCTGTGTTGAGGAAGCCTGGGTCCTCAGTGAAGATTTCATGCCGGGCTTCTGGATACAATTTCCGTGAAATTTCGATACATTGGGTCCGACTCATTCCTGCCAGGGGCTTTGAGTGGATAGGGTGGATAAAGCCTAGGTGGGGTGCCGTCGGTTATGCCCGACAACTTCAAGGCCGCGTCAGTATGACTCGACACCCGGACTGGGGCATCGCCTACATGGAACTCAGTGGACTGACGTCCGGCGACTCGGCCGAATATTTTTGT
>41;233_136;1.9910077662
GAGGTGCGCCTGGTACAATCTGGGGCTGTGTTGAGGAAGCCTGGGTCCTCAGTGAAGATTTCATGCCGGGCTTCTGGATACAATTTCCGTGAAATTTCGATACATTGGGTCCGACTCATTCCTGCCAGGGGCTTTGAGTGGATAGGGTGGATAAAGCCTAGGTGGGGTGCCGTCGGTTATGCCCGACAACTTCAAGGCCGCGTCAGTATGACTCGACACCCGGACTGGGGCATCGCCTACATGGAACTCAGTGGACTGACGTCCGGCGACTCGGCCGAATATTTTTGT
>40;233_136,863_136;1.9910077562
GAGGTGCGCCTGGTACAATCTGGGGCTGTGTTGAGGAAGCCTGGGTCCTCAGTGAAGATTTCATGCCGGGCTTCTGGATACAATTTCCGTGAAATTTCGATACATTGGGTCCGACTCATTCCTGCCAGGGGCTTTGAGTGGATAGGGTGGATAAAGCCTAGGTGGGGTGCCGTCGGTTATGCCCGACAACTTCAAGGCCGCGTCAGTATGACTCGACACCCGGACTGGGGCATCGCCTACATGGAACTCAGTGGACTGACGTCCGGCGACTCGGCCGAATATTTTTGT
>39;233_136,441_136,765_171,863_136,939_136;1.9910072784
GAGGTGCGCCTGGTACAATCTGGGGCTGTGTTGAGGAAGCCTGGGTCCTCAGTGAAGATTTCATGCCGGGCTTCTGGATACAATTTCCGTGAAATTTCGATACATTGGGTCCGACTCATTCCTGCCAGGGGCTTTGAGTGGATAGGGTGGATAAAGCCTAGGTGGGGTGCCGTCGGTTATGCCCGACAACTTCAAGGCCGCGTCAGTATGACTCGACACCCGGACTGGGGCATCGCCTACATGGAACTCAGTGGACTGACGTCCGGCGACTCGGCCGAATATTTTTGT
>39;260_136;1.9910061897
GAGGTGCGCCTGGTACAATCTGGGGCTGTGTTGAGGAAGCCTGGGTCCTCAGTGAAGATTTCATGCCGGGCTTCTGGATACAATTTCCGTGAAATTTCGATACATTGGGTCCGACTCATTCCTGCCAGGGGCTTTGAGTGGATAGGGTGGATAAAGCCTAGGTGGGGTGCCGTCGGTTATGCCCGACAACTTCAAGGCCGCGTCAGTATGACTCGACACCCGGACTGGGGCATCGCCTACATGGAACTCAGTGGACTGACGTCCGGCGACTCGGCCGAATATTTTTGT
>38;233_136,260_136,441_136,765_171,863_136,939_136;1.9910061797
GAGGTGCGCCTGGTACAATCTGGGGCTGTGTTGAGGAAGCCTGGGTCCTCAGTGAAGATTTCATGCCGGGCTTCTGGATACAATTTCCGTGAAATTTCGATACATTGGGTCCGACTCATTCCTGCCAGGGGCTTTGAGTGGATAGGGTGGATAAAGCCTAGGTGGGGTGCCGTCGGTTATGCCCGACAACTTCAAGGCCGCGTCAGTATGACTCGACACCCGGACTGGGGCATCGCCTACATGGAACTCAGTGGACTGACGTCCGGCGACTCGGCCGAATATTTTTGT
>41;335_142;2.0259324478
AGGGTGCGCCTGGTACAATCTGGGGCTGTGTTGAGGAAGCCTGGGTCCTCAGTGAAGATTTCATGTCGGGCTTCTGGATATAATTTCCGTGAAATTTCGATACATTGGGTCCGACTCATTCCTGCCAGGGGCTTTGAGTGGATAGGGTGGATAAAGCCTAGGTGGGGTGCCGTCGGTTATGCCCGACAACTTCAAGGCCGCGTCACTTTGAGTCGACACCCGGACTGGGGCATCGCCTACATGGAACTCAGTGGACTGACGTCCGCCGACTCGGCCGAATATTTTTGT
>41;904_142;2.0128270101
AGGGTGCGCCTGGTACAGTCTGGGGCTGTGTTGAGGAAGCCTGGGTCCTCAGTGAAGATTTCATGCCGGGCTTCTGGATACAATTTCCGTGAAATTTCGATACATTGGGTCCGACTCATTCCTGCCAGGGGCTTTGAGTGGATAGGGTGGATAAAGCCTAGGTGGGGTGCCGTCGGTTATGCCCGACAACTTCAAGGCCGCGTCACTTTGACTCGACACCCGGACTGGGGCATCGCCTACATGGAACTCAGTGGACTGACGTCCGCCGACTCGGCCGAATACTTTTGT
>40;335_142,904_142;1.9891085146
AGGGTGCGCCTGGTACAATCTGGGGCTGTGTTGAGGAAGCCTGGGTCCTCAGTGAAGATTTCATGCCGGGCTTCTGGATACAATTTCCGTGAAATTTCGATACATTGGGTCCGACTCATTCCTGCCAGGGGCTTTGAGTGGATAGGGTGGATAAAGCCTAGGTGGGGTGCCGTCGGTTATGCCCGACAACTTCAAGGCCGCGTCACTTTGACTCGACACCCGGACTGGGGCATCGCCTACATGGAACTCAGTGGACTGACGTCCGCCGACTCGGCCGAATATTTTTGT
>41;376_142;2.1357494452
AGGGTGCGCCTAGTACAATCTGGGGCTGTGTTGAGAAAGCCTGGGTCCTCAGTGAAGATTTCATGCCGGGCTTCGGGATACAATTTCCGTGAAATTTCGATACATTGGGTCCGACTCATTCCTGCCAGGGGCTTTGAGTGGATAGGGTGGATAAAGCCTAAGTGGGGTGCCGTCGGTTATGCCCGACAACTTCAAGGCCGCGTCACTTTGACTCGACACCCAGACTGGGGCATCGCCTACTTGGAATTCAGTGGACTGACGTCCGGCGATACAGCCGAATACTTTTGT
>41;681_142;2.1137913151
AGGGTGCGCCTGGTACAATCTGGGGCTGTGTTGAAGAAGCCTGGGTCCTCAGTGAAGATTTCATGCCGGGCTTCTGGATACAATTTCCGTGAAATTTCGATACATTGGGTGCGACTCATTCCCGCCAGGGGCTTTGAGTGGATCGGGTGGATAAAGCCTAGGTGGGGTGCCGTCGGTTATGCCCGACAATTGCAAGGCCGCGTCACTATGACTCGACACCCGGACTGGGGCATCGCCTACATGGAACTCAGTGGCCTGACGTCCGGCGATTCGGCCGAATATTTTTGT
>40;376_142,681_142;2.0123405369
AGGGTGCGCCTGGTACAATCTGGGGCTGTGTTGAGGAAGCCTGGGTCCTCAGTGAAGATTTCATGCCGGGCTTCTGGATACAATTTCCGTGAAATTTCGATACATTGGGTCCGACTCATTCCTGCCAGGGGCTTTGAGTGGATAGGGTGGATAAAGCCTAGGTGGGGTGCCGTCGGTTATGCCCGACAACTTCAAGGCCGCGTCACTTTGACTCGACACCCGGACTGGGGCATCGCCTACATGGAACTCAGTGGACTGACGTCCGGCGATTCGGCCGAATATTTTTGT
>39;335_142,376_142,681_142,904_142;1.9891077243
AGGGTGCGCCTGGTACAATCTGGGGCTGTGTTGAGGAAGCCTGGGTCCTCAGTGAAGATTTCATGCCGGGCTTCTGGATACAATTTCCGTGAAATTTCGATACATTGGGTCCGACTCATTCCTGCCAGGGGCTTTGAGTGGATAGGGTGGATAAAGCCTAGGTGGGGTGCCGTCGGTTATGCCCGACAACTTCAAGGCCGCGTCACTTTGACTCGACACCCGGACTGGGGCATCGCCTACATGGAACTCAGTGGACTGACGTCCGCCGACTCGGCCGAATATTTTTGT
>39;792_142;2.0302710763
AGGGTGCGCCTGGTACAATCTGGGGCTGTGTTGAGGAAGCCTGGGTCCTCAGTGAAGATTTCATGCCGGGCTTCTGGATACAATTTCCGTGAAATTTCGCTCCATTGGGTCCGACTCATTCCTGCCAGGGGCTTCGAGTGGATAGGGTGGATAAAGCCTAGGTGGGGTGCCGTCGGTTATGCCCGACAACTTCAAGGCCGCGTCAGTCTGACTCGACACCCGGACTGGGGCATCGCCTACATGGAACTCAGTGGACTGACGTCCGCCGACTCGGCCGAATATTTTTGT
>38;335_142,376_142,681_142,792_142,904_142;1.9790911855
AGGGTGCGCCTGGTACAATCTGGGGCTGTGTTGAGGAAGCCTGGGTCCTCAGTGAAGATTTCATGCCGGGCTTCTGGATACAATTTCCGTGAAATTTCGATACATTGGGTCCGACTCATTCCTGCCAGGGGCTTTGAGTGGATAGGGTGGATAAAGCCTAGGTGGGGTGCCGTCGGTTATGCCCGACAACTTCAAGGCCGCGTCACTCTGACTCGACACCCGGACTGGGGCATCGCCTACATGGAACTCAGTGGACTGACGTCCGCCGACTCGGCCGAATATTTTTGT
>37;233_136,260_136,335_142,376_142,441_136,681_142,765_171,792_142,863_136,904_142,939_136;1.9546548841
GAGGTGCGCCTGGTACAATCTGGGGCTGTGTTGAGGAAGCCTGGGTCCTCAGTGAAGATTTCATGCCGGGCTTCTGGATACAATTTCCGTGAAATTTCGATACATTGGGTCCGACTCATTCCTGCCAGGGGCTTTGAGTGGATAGGGTGGATAAAGCCTAGGTGGGGTGCCGTCGGTTATGCCCGACAACTTCAAGGCCGCGTCACTCTGACTCGACACCCGGACTGGGGCATCGCCTACATGGAACTCAGTGGACTGACGTCCGCCGACTCGGCCGAATATTTTTGT
>38;816_136;2.0424021017
GAGGTGCGCCTGGTACAATCTGGGGCTGTGTTGAGGAAGCCTGGGTCCTCAGTGAAGATTTCATGCCGGGCTTCTGGATACGATTTTCGCGAAATTTCGATACACTGGGTCCGACTCATTCCTGCCAGGGGGTTTGAATGGATAGGGTGGATAAAGCCTAGGTGGGGTGCCGTCGGTTATGCCCGACAACTTCAGGGCCGCGTCACTCTGACTCGACACCCGGACTGGGGCATCGCCTACATGGAACTCAGTGGACTGACGTCCGCCGACTCGGCCGAATATTTTTGT
>38;947_136;2.0424016268
GAGGTGCGCCTGGTACAATCTGGGGCTGTGTTGAGGAAGCCTGGGTCCTCAGTGAAGATTTCATGCCGGGCTTCTGGATACGATTTTCGCGAAATTTCGATACACTGGGTCCGACTCATTCCTGCCAGGGGGTTTGAATGGATAGGGTGGATAAAGCCTAGGTGGGGTGCCGTCGGTTATGCCCGACAACTTCAGGGCCGCGTCACTCTGACTCGACACCCGGACTGGGGCATCGCCTACATGGAACTCAGTGGACTGACGTCCGCCGACTCGGCCGAATATTTTTGT
>37;816_136,947_136;2.0424016168
GAGGTGCGCCTGGTACAATCTGGGGCTGTGTTGAGGAAGCCTGGGTCCTCAGTGAAGATTTCATGCCGGGCTTCTGGATACGATTTTCGCGAAATTTCGATACACTGGGTCCGACTCATTCCTGCCAGGGGGTTTGAATGGATAGGGTGGATAAAGCCTAGGTGGGGTGCCGTCGGTTATGCCCGACAACTTCAGGGCCGCGTCACTCTGACTCGACACCCGGACTGGGGCATCGCCTACATGGAACTCAGTGGACTGACGTCCGCCGACTCGGCCGAATATTTTTGT
>36;233_136,260_136,335_142,376_142,441_136,681_142,765_171,792_142,816_136,863_136,904_142,939_136,947_136;1.9546543062
GAGGTGCGCCTGGTACAATCTGGGGCTGTGTTGAGGAAGCCTGGGTCCTCAGTGAAGATTTCATGCCGGGCTTCTGGATACAATTTCCGTGAAATTTCGATACATTGGGTCCGACTCATTCCTGCCAGGGGCTTTGAGTGGATAGGGTGGATAAAGCCTAGGTGGGGTGCCGTCGGTTATGCCCGACAACTTCAAGGCCGCGTCACTCTGACTCGACACCCGGACTGGGGCATCGCCTACATGGAACTCAGTGGACTGACGTCCGCCGACTCGGCCGAATATTTTTGT
>39;307_161;2.0516057672
GAGGTGCGCCTGGTACAATCTGGGGCTGTGTTGAGGAAGCCTGGGTCCTCAGTGAAGATCTCATGTCGGGCTTCTGGATACAATTTTCGTGAGATTTCGCTACATTGGGTCCGGCTCATTCCTGCCAGGGGCTTTGAGTGGATAGGGTGGATAAAGCCTAGGTGGGGTGCCGTCGGTTATGCCCGACAACTTCAAGGCCGCGTCAGTTTGACTCGACACCCGGACTGGGGCATCGCCTACATGGAACTCACTGGACTGACGTCCGCCGATTCGGCCGAATATTTTTGT
>39;207_177;2.0774077857
GAGGTGCGCCTGATACAGTCTGGGGCTGCGTTGAGGAAGCCTGGGTCGTCAGTGAAGATCTCATGTCGGGCCTCTGGATACAATTTCCGTGAGATTTCCCTACATTGGGTCCGACTCATTCCTGCCAGGGGCTTTGAGTGGATAGGGTGGATAAAGCCTAGGTGGGGTGCCGTCGGTTATGCCCGACAACTTCAAGGCCGCGTCACTTTGACTCGACACCCGGACTGGGGCATCGCCTACATGGAACTCAGTGGACTGACGTCCGCCGATTCGGCCGAATATTTTTGT
>38;207_177,307_161;2.0025779677
GAGGTGCGCCTGGTACAATCTGGGGCTGTGTTGAGGAAGCCTGGGTCCTCAGTGAAGATCTCATGTCGGGCTTCTGGATACAATTTCCGTGAGATTTCGCTACATTGGGTCCGACTCATTCCTGCCAGGGGCTTTGAGTGGATAGGGTGGATAAAGCCTAGGTGGGGTGCCGTCGGTTATGCCCGACAACTTCAAGGCCGCGTCACTTTGACTCGACACCCGGACTGGGGCATCGCCTACATGGAACTCAGTGGACTGACGTCCGCCGATTCGGCCGAATATTTTTGT
>39;46_154;2.1566491426
GAGGTGCGCCTGGTGCAATCTGGGCCTGTCTTGAGGAAGCCTGGGTCCTCAGTGAAGATCTCATGTCGGGCTTCTGGATATGATTTCCGTGAAATTTCGATTCATTGGGTCCGACTCATTCCTACCAGGGGCTTTGAGTGGATAGGGTGGATTAAACCTAGGTGGGGTGCCGTCAGTTATGCCCGACAACTTCAAGGCCGCGTCACTTTGACTCGACACCCGGACTGGGGCATCGCCTACATGGAACTCAGTGGACTGACGTCCGCCGATTCGGCCGAATATTTTTGT
>39;1016_154;2.1566483516
GAGGTGCGCCTGGTGCAATCTGGGCCTGTCTTGAGGAAGCCTGGGTCCTCAGTGAAGATCTCATGTCGGGCTTCTGGATATGATTTCCGTGAAATTTCGATTCATTGGGTCCGACTCATTCCTACCAGGGGCTTTGAGTGGATAGGGTGGATTAAACCTAGGTGGGGTGCCGTCAGTTATGCCCGACAACTTCAAGGCCGCGTCACTTTGACTCGACACCCGGACTGGGGCATCGCCTACATGGAACTCAGTGGACTGACGTCCGCCGATTCGGCCGAATATTTTTGT
>38;1016_154,46_154;2.1566483416
GAGGTGCGCCTGGTGCAATCTGGGCCTGTCTTGAGGAAGCCTGGGTCCTCAGTGAAGATCTCATGTCGGGCTTCTGGATATGATTTCCGTGAAATTTCGATTCATTGGGTCCGACTCATTCCTACCAGGGGCTTTGAGTGGATAGGGTGGATTAAACCTAGGTGGGGTGCCGTCAGTTATGCCCGACAACTTCAAGGCCGCGTCACTTTGACTCGACACCCGGACTGGGGCATCGCCTACATGGAACTCAGTGGACTGACGTCCGCCGATTCGGCCGAATATTTTTGT
>37;1016_154,207_177,307_161,46_154;2.002577008
GAGGTGCGCCTGGTACAATCTGGGGCTGTGTTGAGGAAGCCTGGGTCCTCAGTGAAGATCTCATGTCGGGCTTCTGGATACAATTTCCGTGAGATTTCGCTACATTGGGTCCGACTCATTCCTGCCAGGGGCTTTGAGTGGATAGGGTGGATAAAGCCTAGGTGGGGTGCCGTCGGTTATGCCCGACAACTTCAAGGCCGCGTCACTTTGACTCGACACCCGGACTGGGGCATCGCCTACATGGAACTCAGTGGACTGACGTCCGCCGATTCGGCCGAATATTTTTGT
>41;222_154;2.1292676318
GAGGTGCGCCTGGTACAATCTGGGGCTGTGTTGAGGAAGCCTGGGTCCTCAATGAAGATTTCATGTCGGGCTTCTGGATACGATTTCCGTGAGATTTCGCTACATTGGGTCCGATTCATTCCTTCCAAGGGCTTCGAGTGGATAGGATGGATAAAGCCTCGGTGGGGTGCCGTCGGTTATGCCCGGCAACTTCAAGGCCGCGTCACTTTGACTCGACACCCGGACTGGGGCATCGGCTACATGGAACTCAGTGGACTGACGTCCGCCGATTCGGCCGAATATTTTTGT
>41;24_154;2.2159983402
GAGGTGCGCCTGGTACAATCTGGGGCTGTGTTGAGGAAGCCTGGGTCCTCAATGAAGATTTCATGTCGGGCTTCTGGATACGATTTCCGTGAGATTTCGCTACATTGGGTCCGATTCATTCCTTCCAAGGGCTTCGAGTGGATAGGATGGATAAAGCCTCGGTGGGGTGCCGTCGGTTATGCCCGGCAACTTCAAGGCCGAGTCAGTCTGACTCGACACCCGGACTGGGGCGTCGGCTACTTGGAACTCAGTGGACTGACGTCCGCCGACTCGGCCGAATATTTCTGT
>40;222_154,24_154;2.1292669057
GAGGTGCGCCTGGTACAATCTGGGGCTGTGTTGAGGAAGCCTGGGTCCTCAATGAAGATTTCATGTCGGGCTTCTGGATACGATTTCCGTGAGATTTCGCTACATTGGGTCCGATTCATTCCTTCCAAGGGCTTCGAGTGGATAGGATGGATAAAGCCTCGGTGGGGTGCCGTCGGTTATGCCCGGCAACTTCAAGGCCGCGTCACTTTGACTCGACACCCGGACTGGGGCATCGGCTACATGGAACTCAGTGGACTGACGTCCGCCGATTCGGCCGAATATTTTTGT
>41;670_154;2.1138825215
GAGGTGCGCCTGGTACAATCGGGGGCTGTACTGAGGAAGCCTGGGTCCTCAGTGAAGATTTCATGTCGGGCCTCTGGATATGATTTCCGTGAGATTTCGCTACATTGGGTCCGACTCACTCCTTCCAGGGGCTTCGAGTGGATAGGGTGGATAAAGCCTAGGTGGGGTGCCGTCGGTTATGCCCGACAACTTCAAGGCCGCGTCACTTTGACTCGACACCCGGACTGGGGCATCGGCTACATGGAACTCAGTGGACTGACGTCCGCCGATTCGGCCGAATATTTTTGT
>41;941_154;2.2632199987
GAGGTGCGCCTGGTACAATCGGGGGCTGTACTGAGGAAGCCTGGGTCCTCAGTGAAGATTTCATGTCGGGCCTCTGGATATGATTTCCGTGAGATTTCGCTACATTGGGTCCGACTCACTCCTTCCAGGGGCTTCGAGTGGATAGGGTGGATAAAGCCTCGGTGGGGTGCCGTCGGTTATGCCCGGCAACTTCAAGGCCGAGTCAGTCTGACTCGACACCCGGACTGGGGCGTTGCCTACATGGAGTTCAGTGGACTGACGTCCGCCGACACGGCCGAATATTTTTGT
>40;670_154,941_154;2.1138820201
GAGGTGCGCCTGGTACAATCGGGGGCTGTACTGAGGAAGCCTGGGTCCTCAGTGAAGATTTCATGTCGGGCCTCTGGATATGATTTCCGTGAGATTTCGCTACATTGGGTCCGACTCACTCCTTCCAGGGGCTTCGAGTGGATAGGGTGGATAAAGCCTAGGTGGGGTGCCGTCGGTTATGCCCGACAACTTCAAGGCCGCGTCACTTTGACTCGACACCCGGACTGGGGCATCGGCTACATGGAACTCAGTGGACTGACGTCCGCCGATTCGGCCGAATATTTTTGT
>39;222_154,24_154,670_154,941_154;2.0472063105
GAGGTGCGCCTGGTACAATCTGGGGCTGTGTTGAGGAAGCCTGGGTCCTCAGTGAAGATTTCATGTCGGGCTTCTGGATACGATTTCCGTGAGATTTCGCTACATTGGGTCCGACTCACTCCTTCCAGGGGCTTCGAGTGGATAGGGTGGATAAAGCCTAGGTGGGGTGCCGTCGGTTATGCCCGACAACTTCAAGGCCGCGTCACTTTGACTCGACACCCGGACTGGGGCATCGGCTACATGGAACTCAGTGGACTGACGTCCGCCGATTCGGCCGAATATTTTTGT
>42;151_154;2.2104895577
GAGGTGCGCCTGGTACAATCTGGGGCTGTGTTGAGGAAGCCTGGGTCCTCAGTGAAGATTTCCTGCCGGGCTTCTGGATACGATTTCCGTGAAATTTCTCTACATTGGGTCCGACTCACTCCTTCCAGGGGCTTCGAGTGGATAGGGTGGATAAAGCCTCGGTGGGGTGCCGTCGGTTATGCCCGGCAACTTCAAGGCCGAGTCAGTCTGACTCGACACCCGGACTGGGGCGTCGGCTACTTGGAACTCAGTGGACTGACGTCCGCCGACTCGGCCGAATATTTCTGT
>42;27_154;2.2105283159
GAGGTGCGCCTGGTACAATCTGGGGCTGTGTTGAGGAAGCCTGGGTCCTCAGTGAAGATTTCCTGCCGGGCTTCTGGATACGATTTCCGTGAAATTTCTCTACATTGGGTCCGACTCACTCCTTCCAGGGGCTTCGAGTGGATAGGGTGGATAAAGCCTCGGTGGGGTGCCGTCGGTTATGCCCGGCAACTGCAAGGCCGAGTCAGTCTGACTCGACACCCGGACTGGGGCGTCGGCTACTTGGAACTCAGTGGACTGACGTCCGCCGACTCGGCCGAATATTTTTGT
>41;151_154,27_154;2.1985371879
GAGGTGCGCCTGGTACAATCTGGGGCTGTGTTGAGGAAGCCTGGGTCCTCAGTGAAGATTTCCTGCCGGGCTTCTGGATACGATTTCCGTGAAATTTCTCTACATTGGGTCCGACTCACTCCTTCCAGGGGCTTCGAGTGGATAGGGTGGATAAAGCCTCGGTGGGGTGCCGTCGGTTATGCCCGGCAACTTCAAGGCCGAGTCAGTCTGACTCGACACCCGGACTGGGGCGTCGGCTACTTGGAACTCAGTGGACTGACGTCCGCCGACTCGGCCGAATATTTTTGT
>41;258_154;2.2764412919
CAGGTCCAGCTGGTGCAGTCTGGGGCTGGGGTGAAGAAGCCTGGGTCCTCAGTGAAGATTTCCTGCCGGGCTTCTGGATACGATTTCCGTGAAATTTCTCTACATTGGGTCCGACTCACTCCTTCCAGGGGCTTCGAGTGGATAGGGTGGATAAAGCCTCGGTGGGGTGCCGTCGGTTATGCCCGGCAACTTCAAGGCCGAGTCAGTCTGACTCGACACCCGGACTGGGGCATCGGCTACATGGAACTCAGTGGACTGACGTCCGCCGATTCGGCCGAATATTTTTGT
>40;151_154,258_154,27_154;2.1623756721
GAGGTGCGCCTGGTACAATCTGGGGCTGTGTTGAGGAAGCCTGGGTCCTCAGTGAAGATTTCCTGCCGGGCTTCTGGATACGATTTCCGTGAAATTTCTCTACATTGGGTCCGACTCACTCCTTCCAGGGGCTTCGAGTGGATAGGGTGGATAAAGCCTCGGTGGGGTGCCGTCGGTTATGCCCGGCAACTTCAAGGCCGAGTCAGTCTGACTCGACACCCGGACTGGGGCATCGGCTACATGGAACTCAGTGGACTGACGTCCGCCGATTCGGCCGAATATTTTTGT
>40;762_154;2.0757299648
GAGGTGCGCCTGGTACAATCTGGGGCTGTGTTGAGGAAGCCTGGGTCCTCAGTGAAGATTTCCTGCCGGGCTTCTGGATACGATTTCCGTGAAATTTCTCTACATTGGGTCCGACTCACTCCTGCCAGGGGCTTTGAGTGGATAGGGTGGATAAAGCCTAGGTGGGGTGCCGTCGGTTATGCCCGACAACTTCAAGGCCGCGTCACTTTGACTCGACACCCGGACTGGGGCATCGGCTACATGGAACTCAGTGGACTGACGTCCGCCGATTCGGCCGAATATTTTTGT
>39;151_154,258_154,27_154,762_154;2.0757288669
GAGGTGCGCCTGGTACAATCTGGGGCTGTGTTGAGGAAGCCTGGGTCCTCAGTGAAGATTTCCTGCCGGGCTTCTGGATACGATTTCCGTGAAATTTCTCTACATTGGGTCCGACTCACTCCTGCCAGGGGCTTTGAGTGGATAGGGTGGATAAAGCCTAGGTGGGGTGCCGTCGGTTATGCCCGACAACTTCAAGGCCGCGTCACTTTGACTCGACACCCGGACTGGGGCATCGGCTACATGGAACTCAGTGGACTGACGTCCGCCGATTCGGCCGAATATTTTTGT
>38;151_154,222_154,24_154,258_154,27_154,670_154,762_154,941_154;2.0223104721
GAGGTGCGCCTGGTACAATCTGGGGCTGTGTTGAGGAAGCCTGGGTCCTCAGTGAAGATTTCATGTCGGGCTTCTGGATACGATTTCCGTGAGATTTCGCTACATTGGGTCCGACTCACTCCTGCCAGGGGCTTTGAGTGGATAGGGTGGATAAAGCCTAGGTGGGGTGCCGTCGGTTATGCCCGACAACTTCAAGGCCGCGTCACTTTGACTCGACACCCGGACTGGGGCATCGGCTACATGGAACTCAGTGGACTGACGTCCGCCGATTCGGCCGAATATTTTTGT
>40;176_154;2.0417086239
GAGGTGCGCCTGGTACAATCTGGGTCCGTGTTGAAGAAGCCTGGGTCCTCAGTGAAGATTTCATGTCGGGCTTCTGGATACAATTTCCGTGAGATTTCGCTACATTGGGTCCGGCTCATTCCTGCCAGGGGCTTTGAGTGGATAGGGTGGATAAAGCCTAGGTGGGGTGCCGTCGGTTATGCCCGACAACTTCAAGGCCGCGTCACTTTGACTCGACACCCGGACTGGGGCATCGCCTACATGGAACTCAGTGGACTGACGTCCGCCGATTCGGCCGAATATTTTTGT
>41;826_154;2.1148899511
GAGGTGCGCCTGGTACAGTCTGGGTCTGTGATTAAGACGCCTGGGTCGTCAGTGAAGATGTCATGTCGGGCTTCTGGATACAATTTCCGTGAGATTTCGCTACATTGGGTCCGGCTCACTCCTGCCAGGGGCTTTGAGTGGATAGGGTGGATAAAGCCTAGGTGGGGTGCCGTCGGTTATGCCCGACAACTTCAAGGCCGCGTCACTTTGACTCGACACCCGGACTGGGGCATCGCCTACATGGAACTCAGTGGACTGACGTCCGCCGATTCGGCCGAATATTTTTGT
>46;111_154;2.0872938984
GAGGTGCGCCTGGTACAATCTGGGGCTGTGTTGAAGAGGCCTGGGTCCTCAGTGAAGATTTCATGTCGGGCTTCTGGATACAATTTCCGTGAGATTTCGCTACATTGGGTCCGGCTTACTCCTGCCAGGGGCTTTGAGTGGATAGGGTGGATAAAGCCTCGGTGGGGTGCCGTCGGTTATGCCCGACAACTTCAAGGCCGCGTCACTTTGACTCGACACCCGGACTGGGGCATCGGCTACATGGAGCTCAGTGGACTGACGTCCGCCGATTCGGCCGAATATTTTTGT
>47;75_154;2.0631777293
GAGGTGCGCCTGGTACAATCTGGGGCTGTGTTGAAGAGGCCTGGGTCCTCAGTGAAGATTTCATGTCGGGCTTCTGGATACAATTTCCGTGAGATTTCGCTACATTGGGTCCGGCTCACTCCTGCCAGGGGCTTTGAGTGGATAGGGTGGATAAAGCCTAGGTGGGGTGCCGTCGGTTATGCCCGACAGCTTCAAGGCCGCGTCACTTTGACTCGACACCCGGACTGGGGCATCGGCTACATGGAACTCAGTGGACTGACGTCCGCCGATTCGGCCGAATATTTTTGT
>47;110_154;2.0631691355
GAGGTGCGCCTGGTACAATCTGGGGCTGTGTTGAAGAGGCCTGGGTCCTCAGTGAAGATTTCATGTCGGACTTCTGGATACAATTTCCGTGAGATTTCGCTACATTGGGTCCGGCTCACTCCTGCCAGGGGCTTTGAGTGGATAGGGTGGATAAAGCCTAGGTGGGGTGCCGTCGGTTATGCCCGACAACTTCAAGGCCGCGTCACTTTGACTCGACACCCGGACTGGGGCATCGGCTACATGGAACTCAGTGGACTGACGTCCGCCGATTCGGCCGAATATTTTTGT
>46;110_154,75_154;2.051190543
GAGGTGCGCCTGGTACAATCTGGGGCTGTGTTGAAGAGGCCTGGGTCCTCAGTGAAGATTTCATGTCGGGCTTCTGGATACAATTTCCGTGAGATTTCGCTACATTGGGTCCGGCTCACTCCTGCCAGGGGCTTTGAGTGGATAGGGTGGATAAAGCCTAGGTGGGGTGCCGTCGGTTATGCCCGACAACTTCAAGGCCGCGTCACTTTGACTCGACACCCGGACTGGGGCATCGGCTACATGGAACTCAGTGGACTGACGTCCGCCGATTCGGCCGAATATTTTTGT
>45;110_154,111_154,75_154;2.0511897425
GAGGTGCGCCTGGTACAATCTGGGGCTGTGTTGAAGAGGCCTGGGTCCTCAGTGAAGATTTCATGTCGGGCTTCTGGATACAATTTCCGTGAGATTTCGCTACATTGGGTCCGGCTCACTCCTGCCAGGGGCTTTGAGTGGATAGGGTGGATAAAGCCTAGGTGGGGTGCCGTCGGTTATGCCCGACAACTTCAAGGCCGCGTCACTTTGACTCGACACCCGGACTGGGGCATCGGCTACATGGAACTCAGTGGACTGACGTCCGCCGATTCGGCCGAATATTTTTGT
>45;16_154;2.1635110447
GAAGTGCGCCTGATTCAATCTGGGAGTGCGATGAAGAAGCCGGGGTCGTCAGTGAAGATTTCATGTCGGGCTTCTGGATACAATTTCCGTGAGATTTCGCTACATTGGGTCCGGCTCACTCCTGCCAGGGGCTTTGAGTGGATAGGGTGGATAAAGCCTAGGTGGGGTGCCGTCGGTTATGCCCGACAGCTTCAAGGCCGCGTCACTTTGACTCGACACCCGGACTGGGGCATCGGCTACATGGAACTCAGTGGACTGACGTCCGCCGATTCGGCCGAATATTTTTGT
>44;110_154,111_154,16_154,75_154;2.039241202
GAGGTGCGCCTGGTACAATCTGGGGCTGTGTTGAAGAAGCCTGGGTCCTCAGTGAAGATTTCATGTCGGGCTTCTGGATACAATTTCCGTGAGATTTCGCTACATTGGGTCCGGCTCACTCCTGCCAGGGGCTTTGAGTGGATAGGGTGGATAAAGCCTAGGTGGGGTGCCGTCGGTTATGCCCGACAACTTCAAGGCCGCGTCACTTTGACTCGACACCCGGACTGGGGCATCGGCTACATGGAACTCAGTGGACTGACGTCCGCCGATTCGGCCGAATATTTTTGT
>45;720_171;2.12455767
GAGGTGCGCCTGGTACAATCTGGGGCTGTGTTGAAGAAGCCTGGGTCCTCAGTGAAGATTTCATGTCGGGCTTCTGGATACAATTTCCGTGAGATTTCGCTACACTGGGTCCGGCTCACTCCTGGCAGGGGCTTTGAGTGGATAGGATGGATTAAGCCCAGGTGGGGTGCCGTCAGTTATGCCCGACAACTTCAAGGCCGCGTCACTTTGACTCGACACCCGGACTGGGGCATCGGCTACATGGAACTCACTGGACTGACGTCCGCCGATTCGGCCGAATATTTTTGT
>45;629_161;2.0751732626
GAGGTGCGCCTGGTACAATCTGGGGCTGTGTTGAAGAAGCCTGGGTCCTCAGTGAAGATTTCATGTCGGGCTTCTGGATATAATTTCCGTGAGATTTCGCTACATTGGGTCCGGCTCACTCCTGGCAGGGGCTTTGAGTGGATAGGGTGGATAAAGCCTAGGTGGGGTGCCGTCGGTTATGCCCGACAACTTCAAGGCCGCGTCACTTTGACTCGACACCCGGACTGGGGCATCGGCTACATGGAACTCAGTGGACTGACGTCCGCCGATTCGGCCGAATATTTCTGT
>44;629_161,720_171;2.0512995886
GAGGTGCGCCTGGTACAATCTGGGGCTGTGTTGAAGAAGCCTGGGTCCTCAGTGAAGATTTCATGTCGGGCTTCTGGATACAATTTCCGTGAGATTTCGCTACATTGGGTCCGGCTCACTCCTGGCAGGGGCTTTGAGTGGATAGGGTGGATAAAGCCTAGGTGGGGTGCCGTCGGTTATGCCCGACAACTTCAAGGCCGCGTCACTTTGACTCGACACCCGGACTGGGGCATCGGCTACATGGAACTCAGTGGACTGACGTCCGCCGATTCGGCCGAATATTTTTGT
>43;110_154,111_154,16_154,629_161,720_171,75_154;2.039240134
GAGGTGCGCCTGGTACAATCTGGGGCTGTGTTGAAGAAGCCTGGGTCCTCAGTGAAGATTTCATGTCGGGCTTCTGGATACAATTTCCGTGAGATTTCGCTACATTGGGTCCGGCTCACTCCTGCCAGGGGCTTTGAGTGGATAGGGTGGATAAAGCCTAGGTGGGGTGCCGTCGGTTATGCCCGACAACTTCAAGGCCGCGTCACTTTGACTCGACACCCGGACTGGGGCATCGGCTACATGGAACTCAGTGGACTGACGTCCGCCGATTCGGCCGAATATTTTTGT
>45;113_154;2.1146723907
GAGGGTGCGCCTGTACAATCTGGGGCTGTGTTGAAGAAGCCTGGGTCCTCAGTGAAGATTTCATGTCGGGCTTCTGGATACAATTTCCGTGAGATTTCGCTACATTGGGTCCGGCTCACTCCTGCCAGGGGCTTTGAGTGGATAGGGTGGATAAAGCCTAGGTGGGGTGCCGTCGGTTATGCCCGACAACTTCAAGGCCGCGTCACTTTGACTCGACACCCGGACTGGGGCATCGCCTACATGGAACTCAGTGGACTGACGTCCGCCGATTCGGCCGAATATTTTTGT
>45;10_154;2.0272949968
GAGGTGCGCCTGGTACAATCTGGGGCTGTGTTGAAGAAGCCTGGGTCCTCAGTGAAGATTTCATGTCGGGCTTCTGGATACAATTTCCGTGAGATTTCGCTACATTGGGTCCGGCTCACTCCTGCCAGGGGCTTTGAGTGGATAGGGTGGATAAAGCCTAGGTGGGGTGCCGTCGGTTATGCCCGACAACTTCAAGGCCGCGTCACTTTGACTCGACACCCGGACTGGGGCATCGCCTACATGGAACTCAGTGGACTGACGTCCGCCGATTCGGCCGAATATTTTTGT
>44;10_154,113_154;2.0272949868
GAGGTGCGCCTGGTACAATCTGGGGCTGTGTTGAAGAAGCCTGGGTCCTCAGTGAAGATTTCATGTCGGGCTTCTGGATACAATTTCCGTGAGATTTCGCTACATTGGGTCCGGCTCACTCCTGCCAGGGGCTTTGAGTGGATAGGGTGGATAAAGCCTAGGTGGGGTGCCGTCGGTTATGCCCGACAACTTCAAGGCCGCGTCACTTTGACTCGACACCCGGACTGGGGCATCGCCTACATGGAACTCAGTGGACTGACGTCCGCCGATTCGGCCGAATATTTTTGT
>44;793_154;2.0754189207
GAGGTGCGCCTGGTACAATCTGGGGCTGTGTTGAAGAAGCCTGGGTCCTCAGTGAAGATTTCATGTCGGGCTTCTGGATACAATTTCCGTGAGATTTCGCTACATTGGGTCCGGCTCACTCCTGCCAGGGGCTTTGAGTGGATAGGGTGGATAAAGCCTAGGTGGGGTGCCGTCGGTTATGCCCGACAACTTCAAGGCCGCGTCACTTTGACTCGACACCCGGACTGGGGCATCGCCTACATGGAACTCAGTGGACTGACGTCCGGCGATACAGGCGAATATTTTTGT
>43;10_154,113_154,793_154;2.0272939105
GAGGTGCGCCTGGTACAATCTGGGGCTGTGTTGAAGAAGCCTGGGTCCTCAGTGAAGATTTCATGTCGGGCTTCTGGATACAATTTCCGTGAGATTTCGCTACATTGGGTCCGGCTCACTCCTGCCAGGGGCTTTGAGTGGATAGGGTGGATAAAGCCTAGGTGGGGTGCCGTCGGTTATGCCCGACAACTTCAAGGCCGCGTCACTTTGACTCGACACCCGGACTGGGGCATCGCCTACATGGAACTCAGTGGACTGACGTCCGCCGATTCGGCCGAATATTTTTGT
>42;10_154,110_154,111_154,113_154,16_154,629_161,720_171,75_154,793_154;2.0272930205
GAGGTGCGCCTGGTACAATCTGGGGCTGTGTTGAAGAAGCCTGGGTCCTCAGTGAAGATTTCATGTCGGGCTTCTGGATACAATTTCCGTGAGATTTCGCTACATTGGGTCCGGCTCACTCCTGCCAGGGGCTTTGAGTGGATAGGGTGGATAAAGCCTAGGTGGGGTGCCGTCGGTTATGCCCGACAACTTCAAGGCCGCGTCACTTTGACTCGACACCCGGACTGGGGCATCGCCTACATGGAACTCAGTGGACTGACGTCCGCCGATTCGGCCGAATATTTTTGT
>45;209_154;2.087023372
GAGGTGCGCCTGGTACAATCTGGGGCTGTGTTGAAGAAGCCTGGGTCCTCAGTGAAGATTTCATGTCGGGCTTCTGGATACAATTTCCGTGAGATTTCGCTACATTGGGTCCGGCTCACTCCTGCCAGGGGCTTTGAGTGGATAGGGTGGATAAAGCCTAGGTGGGGTGCCGTCGGTTATGCCCGACAACTTCAAGGCCGCGTCACTTTGACTCGACACCCGGACTGGGGCATCGCCTACATGGAGTTTAGTGGACTGACGTCCGCCGACACGGCCGAATATTTTTGT
>47;332_171;2.2125946043
GAGGTGCGCCTGATACAATCTGGGGCTGTCTTGAAGAAGCCTGGGTCCTCAGTGAAGATTTCATGTCGGGCTTCTGGATACGATTTCCGTGAGATTTCCCTACATTGGGTCCGCCTCATTCCTGCCAGGGGCTTTGAGTGGATAGGGTGGATAAAGCCTAGGTGGGGTGCCGTCGGATATGCCCGACAACTTCAAGGCCGCGTCACATTGACCCGACACCCGGACTGGGGCGTTGCCTACATGGAATTCAGTGGACTGACGTCCGGCGACACGGCCGAATATTTTTGT
>48;93_171;2.2576303757
GAGGTGCGCCTGGTACAATCTGGGGCTGTCTTGAAGAAGCCTGGGTCCTCAGTCAAGATTTCATGTCGGGCTTCTGGATACGATTTCCGTGAGATTTCCCTACATTGGGTCCGGCTAATTCCTGACAGGGGCTTTGAGTGGATAGGATGGATAAAGCCTAAGTGGGGTGCCGTCAGTTATGCCCGACAACTCCAAGGCCGCGTCACTTTGACTCGACACCCGGACTGGGGCATCGGCTACATGGAGTTCCGTGGACTGACGCCCGCCGACACGGCCGAATATTTTTGT
>48;361_171;2.2828546281
GAGGTGCGCCTGGTACAATCTGGGGCTGTCTTGAAGAAGCCTGGGTCCTCAGTCAAGATTTCATGTCGGGCTTCTGGATACGATTTCCGTGAGATTTCCCTACATTGGGTCCGGCTAATTCCTGACAGGGGCTTTGAGTGGATAGGATGGATAAAGCCTAAGTGGGGTGCCGTCAGTTATGCCCGACAACTCCAAGGCCGCGTCACTTTGACTCGACACCCGGACTGGGGCATCGGCTACATGGAACTCACTGGACTGACGTCCGCCGATTCGGCCGAATATTTTTGC
>47;361_171,93_171;2.221423889
GAGGTGCGCCTGGTACAATCTGGGGCTGTCTTGAAGAAGCCTGGGTCCTCAGTCAAGATTTCATGTCGGGCTTCTGGATACGATTTCCGTGAGATTTCCCTACATTGGGTCCGGCTAATTCCTGACAGGGGCTTTGAGTGGATAGGATGGATAAAGCCTAAGTGGGGTGCCGTCAGTTATGCCCGACAACTCCAAGGCCGCGTCACTTTGACTCGACACCCGGACTGGGGCATCGGCTACATGGAATTCAGTGGACTGACGTCCGCCGACACGGCCGAATATTTTTGT
>46;332_171,361_171,93_171;2.1149642631
GAGGTGCGCCTGGTACAATCTGGGGCTGTCTTGAAGAAGCCTGGGTCCTCAGTGAAGATTTCATGTCGGGCTTCTGGATACGATTTCCGTGAGATTTCCCTACATTGGGTCCGGCTCATTCCTGCCAGGGGCTTTGAGTGGATAGGGTGGATAAAGCCTAGGTGGGGTGCCGTCGGTTATGCCCGACAACTTCAAGGCCGCGTCACTTTGACTCGACACCCGGACTGGGGCATCGCCTACATGGAATTCAGTGGACTGACGTCCGCCGACACGGCCGAATATTTTTGT
>46;747_154;2.1474046089
GAGGTGCGCCTGGTACAATCTGGGGCTGTGTTGAAGAAGCCTGGGTCCTCAGTGAAGATTTCATGTCGGGCTTCTGGATACAATTTCCGTGAGATTTCGCTACATTGGGTCCGGCTCATTCCTGCCAGGGGCTTTGAGTGGATAGGGTGGATAAAGCCTAGGTGGGGTGCCGTCGGTTATGCCCGACAACTTCAAGGCCGCGTCACTTTGACTCGACACCCAGACTGGGGCATTGCCTACATGGAATTCAGCGGGCTGACGTCCGCCGACACGGCCCAGTATTTTTGT
>45;332_171,361_171,747_154,93_171;2.0785245465
GAGGTGCGCCTGGTACAATCTGGGGCTGTGTTGAAGAAGCCTGGGTCCTCAGTGAAGATTTCATGTCGGGCTTCTGGATACAATTTCCGTGAGATTTCGCTACATTGGGTCCGGCTCATTCCTGCCAGGGGCTTTGAGTGGATAGGGTGGATAAAGCCTAGGTGGGGTGCCGTCGGTTATGCCCGACAACTTCAAGGCCGCGTCACTTTGACTCGACACCCGGACTGGGGCATCGCCTACATGGAATTCAGTGGACTGACGTCCGCCGACACGGCCGAATATTTTTGT
>44;209_154,332_171,361_171,747_154,93_171;2.063161841
GAGGTGCGCCTGGTACAATCTGGGGCTGTGTTGAAGAAGCCTGGGTCCTCAGTGAAGATTTCATGTCGGGCTTCTGGATACAATTTCCGTGAGATTTCGCTACATTGGGTCCGGCTCACTCCTGCCAGGGGCTTTGAGTGGATAGGGTGGATAAAGCCTAGGTGGGGTGCCGTCGGTTATGCCCGACAACTTCAAGGCCGCGTCACTTTGACTCGACACCCGGACTGGGGCATCGCCTACATGGAATTCAGTGGACTGACGTCCGCCGACACGGCCGAATATTTTTGT
>44;423_154;2.0512097485
GAGGTGCGCCTGGTACAATCTGGGGCTGTGTTGAAGAAGCCTGGGTCCTCAGTGAAGATTTCATGTCGGGCTTCTGGATACAATTTCCGTGAGATTTCGCTACATTGGGTCCGGCTCACTCCTGCCAGGGGCTTTGAGTGGATAGGGTGGATAAAGCCTAGGTGGGGTGCCGTCGGTTATGCCCGACAACTTCAAGGCCGCGTCACTTTGACTCGACACCCGGACTGGGGCATCGCCTACATGGAACTCAGTGGACTGACGTCCGCCGACACGGCCGAATATTTTTGT
>43;209_154,332_171,361_171,423_154,747_154,93_171;2.051208864
GAGGTGCGCCTGGTACAATCTGGGGCTGTGTTGAAGAAGCCTGGGTCCTCAGTGAAGATTTCATGTCGGGCTTCTGGATACAATTTCCGTGAGATTTCGCTACATTGGGTCCGGCTCACTCCTGCCAGGGGCTTTGAGTGGATAGGGTGGATAAAGCCTAGGTGGGGTGCCGTCGGTTATGCCCGACAACTTCAAGGCCGCGTCACTTTGACTCGACACCCGGACTGGGGCATCGCCTACATGGAACTCAGTGGACTGACGTCCGCCGACACGGCCGAATATTTTTGT
>44;321_171;2.2198503756
GAGGTGCGCCTGATACAATCTGGGGCTGCGTTGAAGAAGCCTGGGTCCTCAGTGAAGATTTCATGTCGGGCTTCTGGATACAATTTCCGTGATGAATCGCTCCAGTGGGTCCGACTCACTCCTGCCAGGGGCTTTGAGTGGATCGGGTGGATAAAGCCTAGATGGGGTGCCGTCGGTTATGCCCGACAACTTCAGGGCCGCGTCACTTTGACTCGACACCCGGACTGGGGCGTCGCCTACATGGAACTCACTGGACTGACGTCCGCCGACTCGGCCGAATATTTTTGT
>44;746_154;2.1643518494
GAGGTGCGCCTGGTACAATCTGGGGCTGTGTTGAAGAGGCCTGGGTCCTCAGTGAAGATTTCATGTCGGGCTTCTGGATACAATTTCCGTGAGATTTCGCTACATTGGGTCCGGCTCACTCCTGCCAGGGGCTTTGAGTGGATAGGGTGGATAAAGCCTCGGTGGGGAGCCGTCGGTTATGCCCGTCAACTTCAAGGCCGAGTCAGTTTGACTCGACACCCGGACTGGGGCGTCGGCTACTTGGAACTCAGTGGACTGACGTCCGCCGACTCGGCCGAATATTTCTGT
>43;321_171,746_154;2.0493533319
GAGGTGCGCCTGGTACAATCTGGGGCTGTGTTGAAGAAGCCTGGGTCCTCAGTGAAGATTTCATGTCGGGCTTCTGGATACAATTTCCGTGAGATTTCGCTACATTGGGTCCGGCTCACTCCTGCCAGGGGCTTTGAGTGGATAGGGTGGATAAAGCCTAGGTGGGGTGCCGTCGGTTATGCCCGACAACTTCAAGGCCGCGTCACTTTGACTCGACACCCGGACTGGGGCGTCGCCTACATGGAACTCAGTGGACTGACGTCCGCCGACTCGGCCGAATATTTTTGT
>42;209_154,321_171,332_171,361_171,423_154,746_154,747_154,93_171;2.039211149
GAGGTGCGCCTGGTACAATCTGGGGCTGTGTTGAAGAAGCCTGGGTCCTCAGTGAAGATTTCATGTCGGGCTTCTGGATACAATTTCCGTGAGATTTCGCTACATTGGGTCCGGCTCACTCCTGCCAGGGGCTTTGAGTGGATAGGGTGGATAAAGCCTAGGTGGGGTGCCGTCGGTTATGCCCGACAACTTCAAGGCCGCGTCACTTTGACTCGACACCCGGACTGGGGCATCGCCTACATGGAACTCAGTGGACTGACGTCCGCCGACTCGGCCGAATATTTTTGT
>41;10_154,110_154,111_154,113_154,16_154,209_154,321_171,332_171,361_171,423_154,629_161,720_171,746_154,747_154,75_154,793_154,93_171;2.0272925543
GAGGTGCGCCTGGTACAATCTGGGGCTGTGTTGAAGAAGCCTGGGTCCTCAGTGAAGATTTCATGTCGGGCTTCTGGATACAATTTCCGTGAGATTTCGCTACATTGGGTCCGGCTCACTCCTGCCAGGGGCTTTGAGTGGATAGGGTGGATAAAGCCTAGGTGGGGTGCCGTCGGTTATGCCCGACAACTTCAAGGCCGCGTCACTTTGACTCGACACCCGGACTGGGGCATCGCCTACATGGAACTCAGTGGACTGACGTCCGCCGATTCGGCCGAATATTTTTGT
>40;10_154,110_154,111_154,113_154,16_154,209_154,321_171,332_171,361_171,423_154,629_161,720_171,746_154,747_154,75_154,793_154,826_154,93_171;2.0272914203
GAGGTGCGCCTGGTACAATCTGGGGCTGTGTTGAAGAAGCCTGGGTCCTCAGTGAAGATTTCATGTCGGGCTTCTGGATACAATTTCCGTGAGATTTCGCTACATTGGGTCCGGCTCACTCCTGCCAGGGGCTTTGAGTGGATAGGGTGGATAAAGCCTAGGTGGGGTGCCGTCGGTTATGCCCGACAACTTCAAGGCCGCGTCACTTTGACTCGACACCCGGACTGGGGCATCGCCTACATGGAACTCAGTGGACTGACGTCCGCCGATTCGGCCGAATATTTTTGT
>39;10_154,110_154,111_154,113_154,16_154,176_154,209_154,321_171,332_171,361_171,423_154,629_161,720_171,746_154,747_154,75_154,793_154,826_154,93_171;2.0153266062
GAGGTGCGCCTGGTACAATCTGGGGCTGTGTTGAAGAAGCCTGGGTCCTCAGTGAAGATTTCATGTCGGGCTTCTGGATACAATTTCCGTGAGATTTCGCTACATTGGGTCCGGCTCATTCCTGCCAGGGGCTTTGAGTGGATAGGGTGGATAAAGCCTAGGTGGGGTGCCGTCGGTTATGCCCGACAACTTCAAGGCCGCGTCACTTTGACTCGACACCCGGACTGGGGCATCGCCTACATGGAACTCAGTGGACTGACGTCCGCCGATTCGGCCGAATATTTTTGT
>43;530_161;2.2316397063
CAGGTGCACCTGGTGCAGTCTGGGGCTGAGGTAAAGAAGCCTGGGGCCTCGGTGAAGGTCTCCTGCAAGGCTTCTGGATACGATTTCCGTGAGATTTCCCTACATTGGGTCCGGCTCATTCCTGCCAGGGGCTTTGAGTGGATAGGGTGGATAAAGCCTAGGTGGGGTGCCGTCGGTTATGCCCGACAACTTCAAGGCCGCGTCACTTTGACTCGACACCCGGACTGGGGCATCGCCTACATGGAACTCAGTGGACTGACGTCCGCCGATTCGGCCGAATATTTTTGT
>46;972_177;2.2290566416
CAGGTTCAGCTGGTGCAGTCTGGAGCTGAGGTGAAGAAGCCTGGGTCCTCAGTGAAGATTTCATGTCGGGCTTCTGGATACGATTTCCGTGAGATTTCCCTACATTGGGTCCGACTCATTCCTGCCAGGGGTTTTGAGTGGATCGGGTGGATAAAGCCTAGGTGGGGTGCCGTCGGTTATGCCCGACAACTTCAAGGCCGCGTCACTTTGACTCGACACCCAGATTGGGGCATCGCCTACATGGAACTCACTGGACTGACGTCCGCCGATTCGGCCGAATATTTTTGT
>46;810_161;2.2134617203
CAGGTTCAACTGGTGCAATCTGGAGGCGAGGTGAAGAAGCCTGGGTCCTCAGTGAAGATTTCATGTCGGGCTTCTGGATACGATTTCCGTGAGATTTCCCTACATTGGGTCCGGCTCATTCCTGCCAGGGGCTTTGAGTGGATAGGCTGGATAAAGCCTAGGTGGGGTGCCGTCGGTTATGCCCGACAACTTCAAGGCCGCGTCACTTTGACTCGACACCCGGACTGGGGCATCGCCTACATGGAACTCAGTGGACTGACGTCCGCCGATTCGGCCGAATATTTTTGT
>45;810_161,972_177;2.1522128501
CAGGTTCAGCTGGTGCAGTCTGGAGCTGAGGTGAAGAAGCCTGGGTCCTCAGTGAAGATTTCATGTCGGGCTTCTGGATACGATTTCCGTGAGATTTCCCTACATTGGGTCCGGCTCATTCCTGCCAGGGGCTTTGAGTGGATAGGGTGGATAAAGCCTAGGTGGGGTGCCGTCGGTTATGCCCGACAACTTCAAGGCCGCGTCACTTTGACTCGACACCCGGACTGGGGCATCGCCTACATGGAACTCAGTGGACTGACGTCCGCCGATTCGGCCGAATATTTTTGT
>46;850_154;2.2934187083
CAGGTTCAGCTGGTGCAGTCTGGAGGTGACGTGAAGAAGTCTGGGGCCTCAGTGAAGATTTCATGTCGGACTTCTGGATACAATTTCCGTGAGATTTCGCTACATTGGGTCCGGCTCACTCCTGCCAGGGGCTTTGAGTGGATAGGGTGGATAAAGCCTAGGTGGGGTGCCGTCGGTTATGCCCGACAACTTCAAGGCCGCGTCACTTTGACTCGACACCCGGACTGGGGCATCGGCTACATGGAACTCAGTGGACTGACGTCCGCCGACACGGCCGAATATTTTTGT
>46;958_154;2.2873165713
CAAGTTCGATTGGTGCAGTCTAGAACTGAGGTAAAGAAGCCTGGGTCCTCAGTGAAGATTTCATGTCGGGCTTCTGGATACAATTTCCGTGAGATTTCGCTACACTGGGTCCGGCTCACTCCTGCCAGGGGCTTTGAGTGGATAGGGTGGATAAAGCCTAGGTGGGGTGCCGTCGGTTATGCCCGACAACTTCAAGGCCGCGTCACTTTGACTCGACACCCGGACTGGGGCATCGCCTACATGGAACTCAGTGGACTGACGTCCGCCGATTCGGCCGAATATTTTTGT
>45;850_154,958_154;2.1898318797
CAGGTTCAGCTGGTGCAGTCTGGAGCTGAGGTGAAGAAGCCTGGGTCCTCAGTGAAGATTTCATGTCGGGCTTCTGGATACAATTTCCGTGAGATTTCGCTACATTGGGTCCGGCTCACTCCTGCCAGGGGCTTTGAGTGGATAGGGTGGATAAAGCCTAGGTGGGGTGCCGTCGGTTATGCCCGACAACTTCAAGGCCGCGTCACTTTGACTCGACACCCGGACTGGGGCATCGCCTACATGGAACTCAGTGGACTGACGTCCGCCGATTCGGCCGAATATTTTTGT
>44;810_161,850_154,958_154,972_177;2.1522120469
CAGGTTCAGCTGGTGCAGTCTGGAGCTGAGGTGAAGAAGCCTGGGTCCTCAGTGAAGATTTCATGTCGGGCTTCTGGATACGATTTCCGTGAGATTTCCCTACATTGGGTCCGGCTCATTCCTGCCAGGGGCTTTGAGTGGATAGGGTGGATAAAGCCTAGGTGGGGTGCCGTCGGTTATGCCCGACAACTTCAAGGCCGCGTCACTTTGACTCGACACCCGGACTGGGGCATCGCCTACATGGAACTCAGTGGACTGACGTCCGCCGATTCGGCCGAATATTTTTGT
>45;639_154;2.1785880234
CAGGTGCAGCTGGTGCAGTCTGGGGCTGCGGTGAAGAAGCCTGGGTCCTCAGTGAAGATTTCATGTCGGGCTTCTGGATACAATTTCCGTGAGATTTCGCTACATTGGGTCCGGCTCACTCCTGCCAGGGGCTTTGAGTGGATAGGGTGGATAAAGCCTAGGTGGGGTGCCGTCGGTTATGCCCGACAACTTCAAGGCCGCGTCACTTTGACTCGACACCCGGACTGGGGCATCGCCTACATGGAACTCAGTGGACTGACGTCCGCCGATTCGGCCGAATATTTTTGT
>45;992_177;2.18014626
CAGGTGCAGCTGGTGCAGTCTGGGGCTGAGGTGAAGAAGCCTGGGTCCTCAGTGAAGATTTCATGTCGGGCTTCTGGATACGATTTCCGTGAGATTTCACTACATTGGGTCCGGCTCATTCCTGGCAGGGGCTTTGAGTGGATAGGGTGGATAAAGCCTAGGTGGGGTGCCGTCAGTTATGCCCGACAACTTCAAGGCCGCGTCACTTTGACTCGACACCCGGACTGGGGCATCGGCTACATGGAACTCAGTGGACTGACGTCCGCCGATTCGGCCGAATATTTTTGT
>44;639_154,992_177;2.1321713444
CAGGTGCAGCTGGTGCAGTCTGGGGCTGAGGTGAAGAAGCCTGGGTCCTCAGTGAAGATTTCATGTCGGGCTTCTGGATACGATTTCCGTGAGATTTCCCTACATTGGGTCCGGCTCATTCCTGCCAGGGGCTTTGAGTGGATAGGGTGGATAAAGCCTAGGTGGGGTGCCGTCGGTTATGCCCGACAACTTCAAGGCCGCGTCACTTTGACTCGACACCCGGACTGGGGCATCGCCTACATGGAACTCAGTGGACTGACGTCCGCCGATTCGGCCGAATATTTTTGT
>43;639_154,810_161,850_154,958_154,972_177,992_177;2.1269443667
CAGGTGCAGCTGGTGCAGTCTGGGGCTGAGGTGAAGAAGCCTGGGTCCTCAGTGAAGATTTCATGTCGGGCTTCTGGATACGATTTCCGTGAGATTTCCCTACATTGGGTCCGGCTCATTCCTGCCAGGGGCTTTGAGTGGATAGGGTGGATAAAGCCTAGGTGGGGTGCCGTCGGTTATGCCCGACAACTTCAAGGCCGCGTCACTTTGACTCGACACCCGGACTGGGGCATCGCCTACATGGAACTCAGTGGACTGACGTCCGCCGATTCGGCCGAATATTTTTGT
>42;530_161,639_154,810_161,850_154,958_154,972_177,992_177;2.1158392812
CAGGTGCACCTGGTGCAGTCTGGGGCTGAGGTGAAGAAGCCTGGGTCCTCAGTGAAGATTTCATGTCGGGCTTCTGGATACGATTTCCGTGAGATTTCCCTACATTGGGTCCGGCTCATTCCTGCCAGGGGCTTTGAGTGGATAGGGTGGATAAAGCCTAGGTGGGGTGCCGTCGGTTATGCCCGACAACTTCAAGGCCGCGTCACTTTGACTCGACACCCGGACTGGGGCATCGCCTACATGGAACTCAGTGGACTGACGTCCGCCGATTCGGCCGAATATTTTTGT
>42;164_171;2.2214652669
CAGGGGCGACTGAAGCAATTTGGGCCTCAGGTGAAGAAGCCTGGGTCCTCAGTGAAGATTTCATGTCGGGCTTCTGGATACGATTTCCGTGAGATTTCCCTACATTGGGTCCGGCTCATTCCTGCCAGGGGCTTTGAGTGGATAGGATGGATAAAGCCTAGGTGGGGTGCCGTCGGTTATGCCCGACAACTTCAAGGCCGCGTCTCTTTGAGTCGACACCCGGACTGGGGCATCGCCTACATGGAACTCAGTGGACTGACGTCCGCCGATTCGGCCGAATATTTTTGT
>41;164_171,530_161,639_154,810_161,850_154,958_154,972_177,992_177;2.0916758547
CAGGTGCGCCTGGTGCAATCTGGGGCTGAGGTGAAGAAGCCTGGGTCCTCAGTGAAGATTTCATGTCGGGCTTCTGGATACGATTTCCGTGAGATTTCCCTACATTGGGTCCGGCTCATTCCTGCCAGGGGCTTTGAGTGGATAGGGTGGATAAAGCCTAGGTGGGGTGCCGTCGGTTATGCCCGACAACTTCAAGGCCGCGTCACTTTGACTCGACACCCGGACTGGGGCATCGCCTACATGGAACTCAGTGGACTGACGTCCGCCGATTCGGCCGAATATTTTTGT
>45;400_177;2.180410845
GAGGTGCGCCTGGTACAATCTGGGGCAGTCTTGAAGAAGCCTGGGTCGTCAGTGAAGATTTCATGTCGGGCGTCTGGATACGATTTCCGTGAGATTTCCCTACATTGGGTCCGCCTCATTCCTGCCAGGGGCTTTGAGTGGATAGGGTGGATCAAGCCTAGGTGGGGTGCCGTCAGCTATGCCCGCCAACTTCAAGGCCGCGTCACTTTCACTCGACACCCGGACTGGGGCATCGCCTACATGGAACTCACTGGACTGACGTCCGCCGATTCGGCCGAATATTTTTGT
>48;558_171;2.1446440634
GAGGTGCGCCTGGTACAATCTGGGGCAGTCTTGAAGAAGCCTGGGTCGTCAGTGAAGATTTCATGTCGGGCTTCTGGATACGATTTCCGTGAGATTTCCCTACATTGGGTCCGCCTCATTCCTGCCAGGGGCTTTGAGTGGATAGGGTGGATAAAGCCTAGGTGGGGTGCCGTCGGATATGCCCGACAACTTCAAGGCCGCGTCACTTTGACCCGACACCCGGACTGGGGCATCGCCTACATGGAACTTCGTGGACTGACGTCCGCCGATTCGGCCGAATATTTTTGT
>48;190_171;2.1446451649
GAGGTGCGCCTGGTACAATCTGGGGCAGTCTTGAAGAAGCCTGGGTCGTCAGTGAAGATTTCATGTCGGGCTTCTGGATACGATTTCCGTGAGATTTCCCTACATTGGGTCCGCCTCATTCCTGCCAGGGGCTTTGAGTGGATAGGGTGGATAAAGCCTAGGTGGGGTGCCGTCGGATATGCCCGACAACTTCAAGGCCGCGTCACTTTGACCCGACACCCGGACTGGGGCATCGCCTACATGGAACTTCGTGGACTGACGTCCGCCGATTCGGCCGAATATTTTTGT
>47;190_171,558_171;2.1446440534
GAGGTGCGCCTGGTACAATCTGGGGCAGTCTTGAAGAAGCCTGGGTCGTCAGTGAAGATTTCATGTCGGGCTTCTGGATACGATTTCCGTGAGATTTCCCTACATTGGGTCCGCCTCATTCCTGCCAGGGGCTTTGAGTGGATAGGGTGGATAAAGCCTAGGTGGGGTGCCGTCGGATATGCCCGACAACTTCAAGGCCGCGTCACTTTGACCCGACACCCGGACTGGGGCATCGCCTACATGGAACTTCGTGGACTGACGTCCGCCGATTCGGCCGAATATTTTTGT
>47;897_171;2.2455654851
GAGGTGCGCCTGATTCAATCTGGGGCAATGATGAGGAAGCCGGGGTCGTCAGTGAAGATCTCATGTCGGGCTTCTGGATACGATTTCCGTGAGATTTCCCTACATTGGGTCCGCCTCATTCCTGCCAGGGGCTTTGAGTGGATAGGGTGGATAAAGCCTAGGTGGGGTGCCGTCGGATATGCCCGACAACTTCAAGGCCGCGTCACTTTGACCCGACACCCGGACTGGGGCATCGCCTACATGGAACTTCGTGGACTGACGTCCGCCGATTCGGCCGAATATTTTTGT
>46;190_171,558_171,897_171;2.144643009
GAGGTGCGCCTGGTACAATCTGGGGCAGTCTTGAAGAAGCCTGGGTCGTCAGTGAAGATTTCATGTCGGGCTTCTGGATACGATTTCCGTGAGATTTCCCTACATTGGGTCCGCCTCATTCCTGCCAGGGGCTTTGAGTGGATAGGGTGGATAAAGCCTAGGTGGGGTGCCGTCGGATATGCCCGACAACTTCAAGGCCGCGTCACTTTGACCCGACACCCGGACTGGGGCATCGCCTACATGGAACTTCGTGGACTGACGTCCGCCGATTCGGCCGAATATTTTTGT
>46;313_177;2.2034903796
GAGGTGCGCCTGGTACAATCTGGGGCAGTCTTGAAGAAGCCTGGGTCGCCAGTGAAGATTTCATGTCGGGCGTCTGGATACGATTTCCGTGAGATTTCCCTACATTGGGTCCGCCTCATTCCTGCCAGGGGCTTTGAGTGGATAGGGTGGATCAAGCCTAGGTGGGGTGCCGTCGGATATGCCCGACAACTTCAAGGCCGCGTCACTTTGACCCGACATCCGGACTGGGGCATCGGCTACATGGAACTTAGTGGACTGACGTCCGCCGACTCGGCCGAATATTTTTGT
>45;190_171,313_177,558_171,897_171;2.1306356393
GAGGTGCGCCTGGTACAATCTGGGGCAGTCTTGAAGAAGCCTGGGTCGTCAGTGAAGATTTCATGTCGGGCTTCTGGATACGATTTCCGTGAGATTTCCCTACATTGGGTCCGCCTCATTCCTGCCAGGGGCTTTGAGTGGATAGGGTGGATAAAGCCTAGGTGGGGTGCCGTCGGATATGCCCGACAACTTCAAGGCCGCGTCACTTTGACCCGACACCCGGACTGGGGCATCGCCTACATGGAACTTAGTGGACTGACGTCCGCCGATTCGGCCGAATATTTTTGT
>44;190_171,313_177,400_177,558_171,897_171;2.0962033261
GAGGTGCGCCTGGTACAATCTGGGGCAGTCTTGAAGAAGCCTGGGTCGTCAGTGAAGATTTCATGTCGGGCTTCTGGATACGATTTCCGTGAGATTTCCCTACATTGGGTCCGCCTCATTCCTGCCAGGGGCTTTGAGTGGATAGGGTGGATAAAGCCTAGGTGGGGTGCCGTCGGTTATGCCCGACAACTTCAAGGCCGCGTCACTTTGACTCGACACCCGGACTGGGGCATCGCCTACATGGAACTCAGTGGACTGACGTCCGCCGATTCGGCCGAATATTTTTGT
>47;800_161;2.0519662496
GAGGTGCGCCTGGTACAATCTGGGGCTGTCTTGAAGAAGCCTGGGTCCTCAGTGAAGATTTCATGTCGGGCTTCTGGATACGATTTCCGTGAGATTTCCCTACATTGGGTCCGGCTCATTCCTGCCAGGGGCTTTGAGTGGATAGGGTGGATAAAGCCTAGGTGGGGTGCCGTCGGTTATGCCCGACAACTTCAAGGCCGCGTCACTTTGACTCGACACCCGGACTGGGGCATCGCCTACATGGAACTCAGTGGACTGACGTCCGCCGATTCGGCCGAATATTTTTGT
>48;848_161;2.051967125
GAGGTGCGCCTGGTACAATCTGGGGCTGTCTTGAAGAAGCCTGGGTCCTCAGTGAAGATTTCATGTCGGGCTTCTGGATACGATTTCCGTGAGATTTCCCTACATTGGGTCCGGCTCATTCCTGCCAGGGGCTTTGAGTGGATAGGGTGGATAAAGCCTAGGTGGGGTGCCGTCGGTTATGCCCGACAACTTCAAGGCCGCGTCACTTTGACTCGACACCCGGACTGGGGCATCGCCTACATGGAACTCAGTGGACTGACGTCCGCCGATTCGGCCGAATATTTTTGT
>48;236_161;2.0763126037
GAGGTGCGCCTGGTACAATCTGGGGCTGTCTTGAAGAAGCCTGGGTCCTCAGTGAAGATTTCATGTCGGGCTTCTGGATACGATTTCCGTGAGATTTCCCTACACTGGGTCCGGCTCATTCCTGCCAGGGGCTTTGAGTGGATAGGGTGGATAAAGCCTAGGTGGGGTGCCGTCGGTTATGCCCGACAACTTCAAGGCCGCGTCACTTTGACTCGACACCCGGACTGGGGCATCGGCTACATGGAACTCAGTGGACTGACGTCCGCCGATTCGGCCGAATATTTTTGT
>47;236_161,848_161;2.051967115
GAGGTGCGCCTGGTACAATCTGGGGCTGTCTTGAAGAAGCCTGGGTCCTCAGTGAAGATTTCATGTCGGGCTTCTGGATACGATTTCCGTGAGATTTCCCTACATTGGGTCCGGCTCATTCCTGCCAGGGGCTTTGAGTGGATAGGGTGGATAAAGCCTAGGTGGGGTGCCGTCGGTTATGCCCGACAACTTCAAGGCCGCGTCACTTTGACTCGACACCCGGACTGGGGCATCGCCTACATGGAACTCAGTGGACTGACGTCCGCCGATTCGGCCGAATATTTTTGT
>46;236_161,800_161,848_161;2.0519662396
GAGGTGCGCCTGGTACAATCTGGGGCTGTCTTGAAGAAGCCTGGGTCCTCAGTGAAGATTTCATGTCGGGCTTCTGGATACGATTTCCGTGAGATTTCCCTACATTGGGTCCGGCTCATTCCTGCCAGGGGCTTTGAGTGGATAGGGTGGATAAAGCCTAGGTGGGGTGCCGTCGGTTATGCCCGACAACTTCAAGGCCGCGTCACTTTGACTCGACACCCGGACTGGGGCATCGCCTACATGGAACTCAGTGGACTGACGTCCGCCGATTCGGCCGAATATTTTTGT
>46;777_171;2.1638722478
GAGGTGCGCCTGGTACAATCTGGGGCTGTCTTGAAGAAGCCTGGGTCCTCAGTGAAGATTTCATGTCGGACTTCTGGATACGATTTCCGTGAAATTTCCCTACATTGGGTCCGGCTCATTCCTGCCAGGGGCTTTGAGTGGATAGGGTGGATAAAACCTAGGTGGGGGGCCGTCGGTTATGCCCGACAACTACAAGGCCGCGTCACTTTGACTCGACACCCGGACTGGGGCATCGCCTTCCTGGAACTCAGTGGACTGACGTCCGCCGATTCGGCCGAATTATTTTGT
>45;236_161,777_171,800_161,848_161;2.0519650865
GAGGTGCGCCTGGTACAATCTGGGGCTGTCTTGAAGAAGCCTGGGTCCTCAGTGAAGATTTCATGTCGGGCTTCTGGATACGATTTCCGTGAGATTTCCCTACATTGGGTCCGGCTCATTCCTGCCAGGGGCTTTGAGTGGATAGGGTGGATAAAGCCTAGGTGGGGTGCCGTCGGTTATGCCCGACAACTTCAAGGCCGCGTCACTTTGACTCGACACCCGGACTGGGGCATCGCCTACATGGAACTCAGTGGACTGACGTCCGCCGATTCGGCCGAATATTTTTGT
>45;964_161;2.064107062
GAGGTGCGCCTGGTACAATCTGGGGCTGTCTTGAAGAAGCCTGGGTCCTCAGTGAAGATTTCATGTCGGGCTTCTGGATACGATTTCCGTGAGATTTCCCTACATTGGGTCCGGCTCATTCCTGCCAGGGGCTTTGAGTGGATAGGGTGGATAAAGCCTAGGTGGGGTGCCGTCAGTTATGCCCGACAACTTCAAGGCCGCGTCACTTTGACTCGACACCCGGACTGGGGCATCGCCTACATGGAACTCAGTGGACTGACGTCCGCCGATTCGGCCGAATATTTTTGT
>44;236_161,777_171,800_161,848_161,964_161;2.0519646148
GAGGTGCGCCTGGTACAATCTGGGGCTGTCTTGAAGAAGCCTGGGTCCTCAGTGAAGATTTCATGTCGGGCTTCTGGATACGATTTCCGTGAGATTTCCCTACATTGGGTCCGGCTCATTCCTGCCAGGGGCTTTGAGTGGATAGGGTGGATAAAGCCTAGGTGGGGTGCCGTCGGTTATGCCCGACAACTTCAAGGCCGCGTCACTTTGACTCGACACCCGGACTGGGGCATCGCCTACATGGAACTCAGTGGACTGACGTCCGCCGATTCGGCCGAATATTTTTGT
>43;190_171,236_161,313_177,400_177,558_171,777_171,800_161,848_161,897_171,964_161;2.0519635032
GAGGTGCGCCTGGTACAATCTGGGGCTGTCTTGAAGAAGCCTGGGTCCTCAGTGAAGATTTCATGTCGGGCTTCTGGATACGATTTCCGTGAGATTTCCCTACATTGGGTCCGGCTCATTCCTGCCAGGGGCTTTGAGTGGATAGGGTGGATAAAGCCTAGGTGGGGTGCCGTCGGTTATGCCCGACAACTTCAAGGCCGCGTCACTTTGACTCGACACCCGGACTGGGGCATCGCCTACATGGAACTCAGTGGACTGACGTCCGCCGATTCGGCCGAATATTTTTGT
>45;58_177;2.1622620346
GAGGTGCGCCTGGTACAATCTGGGGCAGTCTTGAAGAAGCCTGGGTCGTCAGTGAAGATTTCATGTCGGGCGTCTGGATACGATTTCCGTGAGATTTCACTACATTGGGTCCGGCTCATTCCTGGCAGGGGCTTTGAGTGGATAGGGTGGATAAAGCCTAGGTGGGGTGCCGTCAGTTATGCCCGACAACTTCAAGGCCGCGTCACTTTGACTCGACACCCGGACTGGGGCATCGGCTACATGGAACTCAGTGGACTGACGTCCGCCGATTCGGCCGAATATTTTTGT
>45;948_177;2.1131962399
GAGGTGCGCCTGGTACAGTCTGGGGCTGTCTTGAAGAAGCCTGGGTCCTCAGTGAAGATTTCATGTCGGGCTTCTGGATACGATTTCCGTGAGATTTCACTACATTGGGTCCGGCTCATTCCTGGCAGGGGCTTTGAGTGGATAGGGTGGATAAAGCCTAGGTGGGGTGCCGTCAGTTATGCCCGACAACTTCAAGGCCGCGTCACTTTGACTCGACACCCGGACTGGGGCATCGGCTACATGGAACTCAGTGGACTGACGTCCGCCGATTCGGCCGAATATTTTTGT
>44;58_177,948_177;2.1131952288
GAGGTGCGCCTGGTACAGTCTGGGGCTGTCTTGAAGAAGCCTGGGTCCTCAGTGAAGATTTCATGTCGGGCTTCTGGATACGATTTCCGTGAGATTTCACTACATTGGGTCCGGCTCATTCCTGGCAGGGGCTTTGAGTGGATAGGGTGGATAAAGCCTAGGTGGGGTGCCGTCAGTTATGCCCGACAACTTCAAGGCCGCGTCACTTTGACTCGACACCCGGACTGGGGCATCGGCTACATGGAACTCAGTGGACTGACGTCCGCCGATTCGGCCGAATATTTTTGT
>45;628_177;2.100962253
GAGGTGCGCCTGGTACAGTCTGGGGCTGTCTTGAAGAAGCCTGGGTCCTCAGTGAAGATTTCATGTCGGGCTTCTGGATACGATTTCCGTGAGATTACACTACATTGGGTCCGGCTCATTCCTGGCAGGGGCTTTGAGTGGATAGGGTGGATAAAGCCTAGGTGGGGTGCCGTCGGTTATGCCCGACAACTTCAAGGCCGCGTCACTTTGACTCGACACCCGGACTGGGGCATCGCCTACATGGAACTCAGTGGACTGACGTCCGCCGATTCGGCCGAATATTTTTGT
>45;684_177;2.113055444
GAGGTGCGCCTGGTACAGTCTGGGGCTGTCTTGAAGAAGCCTGGGTCCTCAGTGAAGATTTCATGTCGGGCTTCTGGATACGATTTCCGTGAGATTACACTACATTGGGTCCGGCTCATTCCTGGCAGGGGCTTTGAGTGGATAGGGTGGATAAAGCCTAGGTGGGGTGCCGTCGGTTATGCCCGACAACTTCAAGGCCGCGTCACTTTGACTCGACACCCGGACTGGGGCATCGCCTACATGGAACTCACTGGACTGACGTCCGCCGATTCGGCCGAATATTTTTGT
>44;628_177,684_177;2.100962243
GAGGTGCGCCTGGTACAGTCTGGGGCTGTCTTGAAGAAGCCTGGGTCCTCAGTGAAGATTTCATGTCGGGCTTCTGGATACGATTTCCGTGAGATTACACTACATTGGGTCCGGCTCATTCCTGGCAGGGGCTTTGAGTGGATAGGGTGGATAAAGCCTAGGTGGGGTGCCGTCGGTTATGCCCGACAACTTCAAGGCCGCGTCACTTTGACTCGACACCCGGACTGGGGCATCGCCTACATGGAACTCAGTGGACTGACGTCCGCCGATTCGGCCGAATATTTTTGT
>43;58_177,628_177,684_177,948_177;2.0887375524
GAGGTGCGCCTGGTACAGTCTGGGGCTGTCTTGAAGAAGCCTGGGTCCTCAGTGAAGATTTCATGTCGGGCTTCTGGATACGATTTCCGTGAGATTTCACTACATTGGGTCCGGCTCATTCCTGGCAGGGGCTTTGAGTGGATAGGGTGGATAAAGCCTAGGTGGGGTGCCGTCGGTTATGCCCGACAACTTCAAGGCCGCGTCACTTTGACTCGACACCCGGACTGGGGCATCGCCTACATGGAACTCAGTGGACTGACGTCCGCCGATTCGGCCGAATATTTTTGT
>42;190_171,236_161,313_177,400_177,558_171,58_177,628_177,684_177,777_171,800_161,848_161,897_171,948_177,964_161;2.0519623831
GAGGTGCGCCTGGTACAATCTGGGGCTGTCTTGAAGAAGCCTGGGTCCTCAGTGAAGATTTCATGTCGGGCTTCTGGATACGATTTCCGTGAGATTTCCCTACATTGGGTCCGGCTCATTCCTGCCAGGGGCTTTGAGTGGATAGGGTGGATAAAGCCTAGGTGGGGTGCCGTCGGTTATGCCCGACAACTTCAAGGCCGCGTCACTTTGACTCGACACCCGGACTGGGGCATCGCCTACATGGAACTCAGTGGACTGACGTCCGCCGATTCGGCCGAATATTTTTGT
>42;37_171;2.1525383249
GAGGTGCGCCTGGTACAATCTGGGGCTGTCTTGAAGAAGCCTGGGTCCTCAGTGAAGATTTCATGTCGGGCTTCTGGATATGATTTCCGTGAGATTTCCCTACATTGGGTCCGGCTCACTCCTGCCAGGGGCTTTGAGTGGATCGGGTGGATAAAGCCTCGATGGGGTGCCGTCGGTTATGCCCGACAACTTCAAGGCCGCGTCACTTTGACTCGACACCCGGACTGGGGCGTCGCCTACATGGAACTCACTGGACTGACGTCCGCCGACTCGGCCGAATATTTTTGT
>41;190_171,236_161,313_177,37_171,400_177,558_171,58_177,628_177,684_177,777_171,800_161,848_161,897_171,948_177,964_161;2.0519613995
GAGGTGCGCCTGGTACAATCTGGGGCTGTCTTGAAGAAGCCTGGGTCCTCAGTGAAGATTTCATGTCGGGCTTCTGGATACGATTTCCGTGAGATTTCCCTACATTGGGTCCGGCTCATTCCTGCCAGGGGCTTTGAGTGGATAGGGTGGATAAAGCCTAGGTGGGGTGCCGTCGGTTATGCCCGACAACTTCAAGGCCGCGTCACTTTGACTCGACACCCGGACTGGGGCATCGCCTACATGGAACTCAGTGGACTGACGTCCGCCGATTCGGCCGAATATTTTTGT
>40;164_171,190_171,236_161,313_177,37_171,400_177,530_161,558_171,58_177,628_177,639_154,684_177,777_171,800_161,810_161,848_161,850_154,897_171,948_177,958_154,964_161,972_177,992_177;2.0396751498
GAGGTGCGCCTGGTACAATCTGGGGCTGTGTTGAAGAAGCCTGGGTCCTCAGTGAAGATTTCATGTCGGGCTTCTGGATACGATTTCCGTGAGATTTCCCTACATTGGGTCCGGCTCATTCCTGCCAGGGGCTTTGAGTGGATAGGGTGGATAAAGCCTAGGTGGGGTGCCGTCGGTTATGCCCGACAACTTCAAGGCCGCGTCACTTTGACTCGACACCCGGACTGGGGCATCGCCTACATGGAACTCAGTGGACTGACGTCCGCCGATTCGGCCGAATATTTTTGT
>43;949_171;2.4875193525
GAGGTGCGCCTGGTACAATCTGGGGCTGTCTTGAAGAAGCCTGGGTCCTCAGTGAAGATTTCATGTCGGGCTTCTGGATACGATTTCCGTGAGATTTCCCTACATTGGGTCCGGCTCATTCCTGCCAGGGGCTTTGAGTGGATAGGGTGGATAAAGCCTAGGTGGGGTGCCGTCACTTTCACTCGACAATTATCTGGCCGCGTCCAAGACCCATATGACCCGGACTGGGGCATCGCCTACATGGAACTCAGTGGACTGACGTCCGCCGATTCGGCCGAATATTTTTGT
>43;614_136;2.6333644774
GAGGTGCGCCTGGTACAATCTGGGGCTGTGTTGAGGAAGCCTGGGTCCTCAGTGAAGATTTCATGCCGGGCTTCTGGATACAATTTCCGTGAAATTTCGATACATTGGGTCCGACTCATTCCTGCCAGGGGCTTTGAGTGGATAGGGTGGATAAAGCCTAGGTGGGGTGCCGTCAGTATGACTCGACAATTATCTGGCCGCGTCCAAGACCCAGACGACCCGGACTGGGGCATCGCCTACATGGAACTCAGTGGACTGACGTCCGGCGACTCGGCCGAATATTTTTGT
>42;614_136,949_171;2.4599310264
GAGGTGCGCCTGGTACAATCTGGGGCTGTCTTGAAGAAGCCTGGGTCCTCAGTGAAGATTTCATGTCGGGCTTCTGGATACGATTTCCGTGAGATTTCCCTACATTGGGTCCGGCTCATTCCTGCCAGGGGCTTTGAGTGGATAGGGTGGATAAAGCCTAGGTGGGGTGCCGTCAGTTTCACTCGACAATTATCTGGCCGCGTCCAAGACCCATACGACCCGGACTGGGGCATCGCCTACATGGAACTCAGTGGACTGACGTCCGCCGATTCGGCCGAATATTTTTGT
>42;325_171;2.3438709992
GAGGTGCGCCTGGTACAATCTGGGGCTGTCTTGAAGAAGCCTGGGTCGTCAGTGAAGATTTCATGTCGGGCTTCTGGATACGATTTCCGTGAGATTTCCCTACATTGGGTCCGCCTCATTCCTGCCAGGGGCTTTGAGTGGATAGGGTGGATAAAGCCTAGATGGGGTGCCGTCGGTTATGCCCGACAATTATCTGGCCGCGTCCAAGACCCATACGACCCGGACTGGGGCATCGGCTACATGGAACTCAGTGGACTGACGTCCGCCGATTCGGCCGAATATTTTTGT
>41;325_171,614_136,949_171;2.3438704493
GAGGTGCGCCTGGTACAATCTGGGGCTGTCTTGAAGAAGCCTGGGTCGTCAGTGAAGATTTCATGTCGGGCTTCTGGATACGATTTCCGTGAGATTTCCCTACATTGGGTCCGCCTCATTCCTGCCAGGGGCTTTGAGTGGATAGGGTGGATAAAGCCTAGATGGGGTGCCGTCGGTTATGCCCGACAATTATCTGGCCGCGTCCAAGACCCATACGACCCGGACTGGGGCATCGGCTACATGGAACTCAGTGGACTGACGTCCGCCGATTCGGCCGAATATTTTTGT
>41;283_171;2.1300920901
GAGGTGCGCCTGGTACAATCTGGGGCTGTGTTGAAGAAGCCTGGGTCGTCAGTGAAGATTTCATGTCGGGCTTCTGGATACGATTTCCGTGAGATTTCGCTACATTGGGTCCGCCTCATTCCTGCCAGGGGCTTTGAGTGGATAGGGTGGATAAAGCCTAGATGGGGTGCCGTCGGTTATGCCCGACAACTACAAGGCCGCGTCACCTTGACTCGAGACCCGGACTGGGGCATCGGCTACATGGAGCTCGGTGGACTGACGTCCGCCGATTCGGCCGAATATTTTTGT
>40;283_171,325_171,614_136,949_171;2.1044703191
GAGGTGCGCCTGGTACAATCTGGGGCTGTGTTGAAGAAGCCTGGGTCGTCAGTGAAGATTTCATGTCGGGCTTCTGGATACGATTTCCGTGAGATTTCGCTACATTGGGTCCGCCTCATTCCTGCCAGGGGCTTTGAGTGGATAGGGTGGATAAAGCCTAGATGGGGTGCCGTCGGTTATGCCCGACAACTACAAGGCCGCGTCACCTTGACTCGAGACCCGGACTGGGGCATCGGCTACATGGAACTCAGTGGACTGACGTCCGCCGATTCGGCCGAATATTTTTGT
>39;164_171,190_171,236_161,283_171,313_177,325_171,37_171,400_177,530_161,558_171,58_177,614_136,628_177,639_154,684_177,777_171,800_161,810_161,848_161,850_154,897_171,948_177,949_171,958_154,964_161,972_177,992_177;2.0287140744
GAGGTGCGCCTGGTACAATCTGGGGCTGTGTTGAAGAAGCCTGGGTCCTCAGTGAAGATTTCATGTCGGGCTTCTGGATACGATTTCCGTGAGATTTCGCTACATTGGGTCCGGCTCATTCCTGCCAGGGGCTTTGAGTGGATAGGGTGGATAAAGCCTAGGTGGGGTGCCGTCGGTTATGCCCGACAACTTCAAGGCCGCGTCACTTTGACTCGACACCCGGACTGGGGCATCGCCTACATGGAACTCAGTGGACTGACGTCCGCCGATTCGGCCGAATATTTTTGT
>38;10_154,110_154,111_154,113_154,164_171,16_154,176_154,190_171,209_154,236_161,283_171,313_177,321_171,325_171,332_171,361_171,37_171,400_177,423_154,530_161,558_171,58_177,614_136,628_177,629_161,639_154,684_177,720_171,746_154,747_154,75_154,777_171,793_154,800_161,810_161,826_154,848_161,850_154,897_171,93_171,948_177,949_171,958_154,964_161,972_177,992_177;2.0153261128
GAGGTGCGCCTGGTACAATCTGGGGCTGTGTTGAAGAAGCCTGGGTCCTCAGTGAAGATTTCATGTCGGGCTTCTGGATACAATTTCCGTGAGATTTCGCTACATTGGGTCCGGCTCATTCCTGCCAGGGGCTTTGAGTGGATAGGGTGGATAAAGCCTAGGTGGGGTGCCGTCGGTTATGCCCGACAACTTCAAGGCCGCGTCACTTTGACTCGACACCCGGACTGGGGCATCGCCTACATGGAACTCAGTGGACTGACGTCCGCCGATTCGGCCGAATATTTTTGT
>37;10_154,110_154,111_154,113_154,151_154,164_171,16_154,176_154,190_171,209_154,222_154,236_161,24_154,258_154,27_154,283_171,313_177,321_171,325_171,332_171,361_171,37_171,400_177,423_154,530_161,558_171,58_177,614_136,628_177,629_161,639_154,670_154,684_177,720_171,746_154,747_154,75_154,762_154,777_171,793_154,800_161,810_161,826_154,848_161,850_154,897_171,93_171,941_154,948_177,949_171,958_154,964_161,972_177,992_177;1.9904379924
GAGGTGCGCCTGGTACAATCTGGGGCTGTGTTGAGGAAGCCTGGGTCCTCAGTGAAGATTTCATGTCGGGCTTCTGGATACAATTTCCGTGAGATTTCGCTACATTGGGTCCGACTCATTCCTGCCAGGGGCTTTGAGTGGATAGGGTGGATAAAGCCTAGGTGGGGTGCCGTCGGTTATGCCCGACAACTTCAAGGCCGCGTCACTTTGACTCGACACCCGGACTGGGGCATCGCCTACATGGAACTCAGTGGACTGACGTCCGCCGATTCGGCCGAATATTTTTGT
>36;1016_154,10_154,110_154,111_154,113_154,151_154,164_171,16_154,176_154,190_171,207_177,209_154,222_154,236_161,24_154,258_154,27_154,283_171,307_161,313_177,321_171,325_171,332_171,361_171,37_171,400_177,423_154,46_154,530_161,558_171,58_177,614_136,628_177,629_161,639_154,670_154,684_177,720_171,746_154,747_154,75_154,762_154,777_171,793_154,800_161,810_161,826_154,848_161,850_154,897_171,93_171,941_154,948_177,949_171,958_154,964_161,972_177,992_177;1.9904374815
GAGGTGCGCCTGGTACAATCTGGGGCTGTGTTGAGGAAGCCTGGGTCCTCAGTGAAGATTTCATGTCGGGCTTCTGGATACAATTTCCGTGAGATTTCGCTACATTGGGTCCGACTCATTCCTGCCAGGGGCTTTGAGTGGATAGGGTGGATAAAGCCTAGGTGGGGTGCCGTCGGTTATGCCCGACAACTTCAAGGCCGCGTCACTTTGACTCGACACCCGGACTGGGGCATCGCCTACATGGAACTCAGTGGACTGACGTCCGCCGATTCGGCCGAATATTTTTGT
>35;1016_154,10_154,110_154,111_154,113_154,151_154,164_171,16_154,176_154,190_171,207_177,209_154,222_154,233_136,236_161,24_154,258_154,260_136,27_154,283_171,307_161,313_177,321_171,325_171,332_171,335_142,361_171,376_142,37_171,400_177,423_154,441_136,46_154,530_161,558_171,58_177,614_136,628_177,629_161,639_154,670_154,681_142,684_177,720_171,746_154,747_154,75_154,762_154,765_171,777_171,792_142,793_154,800_161,810_161,816_136,826_154,848_161,850_154,863_136,897_171,904_142,939_136,93_171,941_154,947_136,948_177,949_171,958_154,964_161,972_177,992_177;1.9428866136
GAGGTGCGCCTGGTACAATCTGGGGCTGTGTTGAGGAAGCCTGGGTCCTCAGTGAAGATTTCATGCCGGGCTTCTGGATACAATTTCCGTGAAATTTCGCTACATTGGGTCCGACTCATTCCTGCCAGGGGCTTTGAGTGGATAGGGTGGATAAAGCCTAGGTGGGGTGCCGTCGGTTATGCCCGACAACTTCAAGGCCGCGTCACTCTGACTCGACACCCGGACTGGGGCATCGCCTACATGGAACTCAGTGGACTGACGTCCGCCGACTCGGCCGAATATTTTTGT
>34;1016_154,10_154,110_154,111_154,113_154,117_154,151_154,164_171,16_154,176_154,190_171,207_177,209_154,222_154,232_148,233_136,236_161,24_154,258_154,260_136,27_154,283_171,307_161,313_177,321_171,325_171,332_171,335_142,361_171,376_142,37_171,400_177,423_154,441_136,46_154,52_148,530_161,558_171,58_177,614_136,628_177,629_161,639_154,670_154,681_142,684_177,720_171,746_154,747_154,75_154,762_154,765_171,777_171,792_142,793_154,800_161,810_161,816_136,826_154,848_161,850_154,863_136,879_154,897_171,904_142,939_136,93_171,941_154,947_136,948_177,949_171,958_154,964_161,972_177,992_177;1.9008057111
GAGGTGCGCCTGGTACAATCTGGGGCTGTGTTGAGGAAGCCTGGGTCCTCAGTGAAGATTTCATGCCGGGCTTCTGGATACAATTTCCGTGAAATTTCGCTACATTGGGTCCGACTCATTCCTGCCAGGGGCTTTGAGTGGATAGGGTGGATAAAGCCTAGGTGGGGTGCCGTCGGTTATGCCCGACAACTTCAAGGCCGCGTCACTCTGACTCGACACCCGGACTGGGGCGTTGCCTACATGGAACTCAGTGGACTGACGTCCGCCGACACGGCCGAATATTTTTGT
>34;253_136;1.9035130347
GAGGTGCGCCTGGTACAATCTGGGGCTGTGTTGAGGAAGCCTGGGTCCTCAGTGAAGATTTCATGCCGGGCTTCTGGATACAATTTCCGTGAAATTTCGATACATTGGGTCCGACTCATTCCTGCCAGGGGCTTTGAGTGGATAGGGTGGATAAAGCCTAGGTGGGGTGCCGTCGGTTATGCCCGACAACTTCAAGGCCGCGTCAGTATGACTCGACACCCGGACTGGGGCGTTGCCTACATGGAATTCAGTGGACTGACGTCCGCCGACACGGCCGAATATTTTTGT
>33;1016_154,10_154,110_154,111_154,113_154,117_154,151_154,164_171,16_154,176_154,190_171,207_177,209_154,222_154,232_148,233_136,236_161,24_154,253_136,258_154,260_136,27_154,283_171,307_161,313_177,321_171,325_171,332_171,335_142,361_171,376_142,37_171,400_177,423_154,441_136,46_154,52_148,530_161,558_171,58_177,614_136,628_177,629_161,639_154,670_154,681_142,684_177,720_171,746_154,747_154,75_154,762_154,765_171,777_171,792_142,793_154,800_161,810_161,816_136,826_154,848_161,850_154,863_136,879_154,897_171,904_142,939_136,93_171,941_154,947_136,948_177,949_171,958_154,964_161,972_177,992_177;1.8765904563
GAGGTGCGCCTGGTACAATCTGGGGCTGTGTTGAGGAAGCCTGGGTCCTCAGTGAAGATTTCATGCCGGGCTTCTGGATACAATTTCCGTGAAATTTCGCTACATTGGGTCCGACTCATTCCTGCCAGGGGCTTTGAGTGGATAGGGTGGATAAAGCCTAGGTGGGGTGCCGTCGGTTATGCCCGACAACTTCAAGGCCGCGTCACTATGACTCGACACCCGGACTGGGGCGTTGCCTACATGGAATTCAGTGGACTGACGTCCGCCGACACGGCCGAATATTTTTGT
>32;1016_154,102_177,10_154,110_154,111_154,113_154,117_154,151_154,164_171,16_154,176_154,190_171,207_177,209_154,211_177,21_154,222_154,232_148,233_136,236_161,24_154,253_136,258_154,260_136,27_154,283_171,307_161,313_177,321_171,325_171,332_171,335_142,361_171,376_142,37_171,400_177,423_154,441_136,46_154,52_148,530_161,540_171,558_171,58_177,614_136,628_177,629_161,639_154,670_154,681_142,684_177,720_171,746_154,747_154,75_154,762_154,765_171,777_171,792_142,793_154,800_161,810_161,816_136,826_154,848_161,850_154,863_136,879_154,897_171,904_142,930_171,939_136,93_171,941_154,947_136,948_177,949_171,958_154,964_161,972_177,992_177;1.8047566135
GAGGTGCGCCTGGTACAATCTGGGGCTGTGTTGAAGAAGCCTGGGTCCTCAGTGAAGATTTCATGTCGGGCTTCTGGATACAATTTCCGTGAGATTTCGCTACATTGGGTCCGACTCATTCCTGCCAGGGGCTTTGAGTGGATAGGGTGGATAAAGCCTAGGTGGGGTGCCGTCGGTTATGCCCGGCAACTTCAGGGCCGCGTCTCTATGACTCGACACCCGGACTGGGGCGTTGCCTACATGGAATTCAGTGGACTGACGTCCGCCGACACGGCCGAATATTTTTGT
>31;1016_154,102_177,10_154,110_154,111_154,112_154,113_154,117_154,151_154,164_171,16_154,176_154,190_171,207_177,209_154,211_177,21_154,222_154,232_148,233_136,236_161,24_154,253_136,258_154,260_136,27_154,283_171,307_161,313_177,321_171,325_171,332_171,335_142,361_171,376_142,37_171,400_177,423_154,441_136,46_154,52_148,530_161,540_171,558_171,58_177,614_136,628_177,629_161,639_154,670_154,681_142,684_177,720_171,746_154,747_154,75_154,762_154,765_171,777_171,792_142,793_154,800_161,810_161,816_136,826_154,848_161,850_154,863_136,879_154,884_154,897_171,904_142,930_171,939_136,93_171,941_154,947_136,948_177,949_171,958_154,964_161,972_177,992_177;1.7873108334
GAGGTGCGCCTGGTACAATCTGGGGCTGTGTTGAAGAAGCCTGGGTCCTCAGTGAAGATTTCATGTCGGGCTTCTGGATACAATTTCCGTGAGATTTCGCTACATTGGGTCCGACTCATTCCTGCCAGGGGCTTTGAGTGGATAGGGTGGATAAAGCCTAGGTGGGGTGCCGTCGGTTATGCCCGGCAACTTCAGGGCCGAGTCTCTATGACTCGACACCCGGACTGGGGCGTTGCCTACATGGAATTCAGTGGACTGACGTCCGCCGACACGGCCGAATATTTTTGT
>31;306_154;1.8072372181
GAGGTGCGCCTGGTACAATCTGGGGCTGTGTTGAGGAAGCCTGGGTCCTCAATGAAGATTTCATGTCGGGCTTCTGGATACGATTTCCGTGAGATTTCGCTACATTGGGTCCGATTCATTCCTTCCAAGGGCTTCGAGTGGATAGGATGGATAAAGCCTCGGTGGGGTGCCGTCGGTTATGCCCGGCAACTGCAGGGCCGAGTCTCTATGACTCGACACCCGGACTGGGGCGTTGCCTACATGGAGTTTAGTGGACTGACGTCCGCCGACACGGCCGAATATTTTTGT
>30;1016_154,102_177,10_154,110_154,111_154,112_154,113_154,117_154,151_154,164_171,16_154,176_154,190_171,207_177,209_154,211_177,21_154,222_154,232_148,233_136,236_161,24_154,253_136,258_154,260_136,27_154,283_171,306_154,307_161,313_177,321_171,325_171,332_171,335_142,361_171,376_142,37_171,400_177,423_154,441_136,46_154,52_148,530_161,540_171,558_171,58_177,614_136,628_177,629_161,639_154,670_154,681_142,684_177,720_171,746_154,747_154,75_154,762_154,765_171,777_171,792_142,793_154,800_161,810_161,816_136,826_154,848_161,850_154,863_136,879_154,884_154,897_171,904_142,930_171,939_136,93_171,941_154,947_136,948_177,949_171,958_154,964_161,972_177,992_177;1.7200078304
GAGGTGCGCCTGGTACAATCTGGGGCTGTGTTGAAGAAGCCTGGGTCCTCAGTGAAGATTTCATGTCGGGCTTCTGGATACAATTTCCGTGAGATTTCGCTACATTGGGTCCGACTCATTCCTGCCAAGGGCTTTGAGTGGATAGGATGGATAAAGCCTCGGTGGGGTGCCGTCGGTTATGCCCGGCAACTGCAGGGCCGAGTCTCTATGACTCGACACCCGGACTGGGGCGTTGCCTACATGGAATTTAGTGGACTGACGTCCGCCGACACGGCCGAATATTTTTGT
>30;580_154;1.6593943615
GAGGTGCGCCTGGTACAATCTGGGGCTGTGTTGAAGAAGCCTGGGTCCTCAGTGAAGATTTCATGTCGGGCTTCTGGATACAATTTCCGTGAGATTTCGCTACATTGGGTCCGACTCATTCCTGACAAGGGATTTGAGTGGATAGGATGGATAAAACCTCTGTGGGGTGCCGTCAGTTATGCCCGGCAACTGCAGGGCCGAGTCTCTATGACTCGACACCCGGACTGGGGCGTTGCCTACATGGAATTTAGTGGACTGACGTCCGCCGACACGGCCGAATATTTTTGT
>29;1016_154,102_177,10_154,110_154,111_154,112_154,113_154,117_154,151_154,164_171,16_154,176_154,190_171,207_177,209_154,211_177,21_154,222_154,232_148,233_136,236_161,24_154,253_136,258_154,260_136,27_154,283_171,306_154,307_161,313_177,321_171,325_171,332_171,335_142,361_171,376_142,37_171,400_177,423_154,441_136,46_154,52_148,530_161,540_171,558_171,580_154,58_177,614_136,628_177,629_161,639_154,670_154,681_142,684_177,720_171,746_154,747_154,75_154,762_154,765_171,777_171,792_142,793_154,800_161,810_161,816_136,826_154,848_161,850_154,863_136,879_154,884_154,897_171,904_142,930_171,939_136,93_171,941_154,947_136,948_177,949_171,958_154,964_161,972_177,992_177;1.6593934206
GAGGTGCGCCTGGTACAATCTGGGGCTGTGTTGAAGAAGCCTGGGTCCTCAGTGAAGATTTCATGTCGGGCTTCTGGATACAATTTCCGTGAGATTTCGCTACATTGGGTCCGACTCATTCCTGACAAGGGATTTGAGTGGATAGGATGGATAAAACCTCTGTGGGGTGCCGTCAGTTATGCCCGGCAACTGCAGGGCCGAGTCTCTATGACTCGACACCCGGACTGGGGCGTTGCCTACATGGAATTTAGTGGACTGACGTCCGCCGACACGGCCGAATATTTTTGT
>29;523_154;1.5859560553
GAGGTGCGCCTGGTACAATCTGGGGCTGTGTTGAAGAAGCCTGGGTCCTCAGTGAAGATTTCATGTCGGGCTTCTGGATACAATTTCCGTGATTATTCGATTCATTGGGTCCGACTCATTCCTGACAAGGGATTTGAGTGGATAGGATGGATAAAACCTCTGTGGGGTGCCGTCAGTTATGCCCGGCAACTGCAGGGCCGAGTCTCTATGACTCGACACCCGGACTGGGGCGTTGCCTACATGGAGTTTAGTGGACTGACGTCCGCCGACACGGCCGAATATTTTTGT
[truncated: 463,134 more chars]
