# Supplementary material for: A Phylogenetic Codon Substitution Model for Antibody Lineages
Source: Genetics. 2017 Mar 16;206(1):417–27. doi: 10.1534/genetics.116.196303 (PMC5419485; doi:10.1534/genetics.116.196303)
Supplement: Supplementary file 2 [file 417FileS2.zip › Code/Ancestral_Reconstructions/results/CH103.e2e2e.norootfreq.MLcodons.fa]

>1;V4-59;1E-22
TCGGAGACCCTGTCCCTCACCTGCACTGTCTCTGGTGGCTCCATCAGTAGTTACTACTGGAGCTGGATCCGGCAGCCCCCAGGGAAGGGACTGGAGTGGATTGGGTATATCTATTACAGTGGGAGCACCAACTACAACCCCTCCCTCAAGAGTCGAGTCACCATATCAGTAGACACGTCCAAGAACCAGTTCTCCCTGAAGCTGAGCTCTGTGACCGCTGCGGACACGGCCGTGTATTACTGT
>3;356_53;0.1189900668
TCGGAGACCCTGTCCCTCACCTGCACTGTCTCTGGTGGCTCCATCAGTACTTACTACTGGAACTGGGTCCGGCAGCCCCCAGGGAAGGGACTGGAGTGGATTGGGTGTCTCTATTACAGTGGGAGTACCAACTACAACCCCTCCCTCAAGAGTCGAGTCACGATATCAGTAGACACGTCCAAGAACCACCTCTCCCTGAAGCTGAGCTCTGTGACCGCTGCGGACACGGCCGTGTATTACTGT
>3;199_53;0.1048570336
TCGGAGACCCTGTCCCTCACCTGCACTGTCTCTGGTGGCTCCATCAGTAGTTACTACTGGAGCTGGATCCGGCAGCCCCCAGGGAAGGGACTGGAGTGGATTGGGAATATCTATTACAGTGGGAGCACCAACTACAATCCCTCCCTCAGGAGTCGAGTGACCATATTAGTAGACACGTCCAAGAACCAGCTCTCCCTGGAGCTGAGCTCTGTGACCGCTGCGGACACGGCCGTGTATTATTGT
>2;199_53,356_53;0.0123175079
TCGGAGACCCTGTCCCTCACCTGCACTGTCTCTGGTGGCTCCATCAGTAGTTACTACTGGAGCTGGATCCGGCAGCCCCCAGGGAAGGGACTGGAGTGGATTGGGTATATCTATTACAGTGGGAGCACCAACTACAACCCCTCCCTCAAGAGTCGAGTCACCATATCAGTAGACACGTCCAAGAACCAGCTCTCCCTGAAGCTGAGCTCTGTGACCGCTGCGGACACGGCCGTGTATTACTGT
>4;171_53;0.265360108
TCGGAGACCCTGTCCCTCACCTGCACTGTCTCTGGTGGCTCCCTCTATAATAATTACTGGACCTGGATCCGGCAGACCCCAGGGAAGGGACTGGAGTGGATTGGGTATATCTATTACAGTGGGAGCACCTACTACAACCCGTCCCTCAGGGGTCGAGTCACCATATCCTTAGACACGTCCAAGAACTACTTCTCCCTGAGGCTGAGCGCTGTGACCGCCGCGGACACGGCCGTGTATTACTGT
>6;208_92;0.3697678488
TCGGAGACCCTGTCCCTCACCTGCACTGTCTCTGGCGGCTCCGTCAATAAAAACTACTGGAGTTGGATCCGGCAGTCCCCAGGAAAGGGACTGGAGTGGCTTGGCTATATCTATTATACTGGGAGCACCAACTACAATCCGTCTTTCAACAGTCGAGTCACCATGTCAGTGGACACGTCCAAGAATCAGGTCTCCCTGAAACTGAGATCTGTGACCGCTGCGGACACGGCCGTGTATTTCTGT
>7;282_53;0.2443919658
TCGGAGACCCTGTCCCTCACGTGCACTGTCTCTGGTGGCTCCATTAGGAGTCACTACTGGAGTTGGATCCGGCAGCCCCCAGGAAGGGGACTGGAGTGGATTGGCTATATCTATTACACTGGGAGCACCAACTACAATCCCTCTTTCGAGAGTCGAATCACCATATCAGTAGACACGTCCAAGAACCAGGTCTCCCTGAATCTGAACTCTGTGACCGCTGCGGACACGGCCGTGTATTACTGT
>7;81_53;0.3103858419
TCAGAGACCCTGTCCCTCACCTGCACTGTCTCTGGTGGCTCCATCAGTAGTGACTACTGGACTTGGATTCGGCAGGCCCCAGGAAAGGGACCGGAGTGGATTGGCTATATCTATTACACTGGGAGCACCAACTACAATCCCTCTTTCGCGAGTCGAATCACCATATCAGTAGACACGTCCAAGAAGCACTTCTCCCTGAAACTGACCTCTGTGACCGCTGCGGACACGGCCGTCTATTACTGT
>6;282_53,81_53;0.1499341741
TCGGAGACCCTGTCCCTCACCTGCACTGTCTCTGGTGGCTCCATCAGTAGTCACTACTGGAGTTGGATCCGGCAGCCCCCAGGAAAGGGACTGGAGTGGATTGGCTATATCTATTACACTGGGAGCACCAACTACAATCCCTCTTTCGAGAGTCGAATCACCATATCAGTAGACACGTCCAAGAACCAGTTCTCCCTGAAACTGAGCTCTGTGACCGCTGCGGACACGGCCGTGTATTACTGT
>5;208_92,282_53,81_53;0.122351163
TCGGAGACCCTGTCCCTCACCTGCACTGTCTCTGGTGGCTCCATCAGTAGTCACTACTGGAGTTGGATCCGGCAGCCCCCAGGAAAGGGACTGGAGTGGATTGGCTATATCTATTACACTGGGAGCACCAACTACAATCCCTCTTTCAAGAGTCGAGTCACCATATCAGTAGACACGTCCAAGAACCAGTTCTCCCTGAAACTGAGCTCTGTGACCGCTGCGGACACGGCCGTGTATTACTGT
>5;252_53;0.4204164941
TCGGAGACCCTGTCCCTAACCTGTACTGTTTCTGGTGGCTCCTTCACTACTCACTACTGGACTTGGATTCGGCAGCCCCCAGGGAAGGGACTGGAGTGGATTGGCAATATCTATTACGGGGGAAGCACCAGTTACAATGCCTCCCTCAGGAGTCGAGTCACCATATCAATGGACACGTCCAAGACCCAGTTTTCCCTGACGCTCATCTCTGTGACCGGTGCGGACACGGCCGTGTATTACTGT
>4;208_92,252_53,282_53,81_53;0.0456912352
TCGGAGACCCTGTCCCTCACCTGCACTGTCTCTGGTGGCTCCATCAGTAGTCACTACTGGAGTTGGATCCGGCAGCCCCCAGGGAAGGGACTGGAGTGGATTGGCTATATCTATTACAGTGGGAGCACCAACTACAATCCCTCCCTCAAGAGTCGAGTCACCATATCAGTAGACACGTCCAAGAACCAGTTCTCCCTGAAGCTGAGCTCTGTGACCGCTGCGGACACGGCCGTGTATTACTGT
>3;171_53,208_92,252_53,282_53,81_53;3.0239E-06
TCGGAGACCCTGTCCCTCACCTGCACTGTCTCTGGTGGCTCCATCAGTAGTTACTACTGGAGCTGGATCCGGCAGCCCCCAGGGAAGGGACTGGAGTGGATTGGGTATATCTATTACAGTGGGAGCACCAACTACAACCCCTCCCTCAAGAGTCGAGTCACCATATCAGTAGACACGTCCAAGAACCAGTTCTCCCTGAAGCTGAGCTCTGTGACCGCTGCGGACACGGCCGTGTATTACTGT
>5;347_92;0.3401956099
TCGGAGACCCTGTCCCTCACTTGCACTGTATCTGGTGGCTCCATCAGTAATTACTACTGGAGCTGGATCCGGCAGACCCCAGGGAAGGGACTGGAGTGGATTGGATATATCCAAGACAGGGGGAGCCCCAACTACATGCCCTCCCTCAAGAGGCGAGTCAGCATATCAGTAGACACCTCCAAGAACCAATTCTCCCTGAGTCTGAGCTCTGTCACCGCTGCGGACACGGCCACCTATTTCTGT
>5;290_53;0.1166235981
TCGGAGACCCTGTCCCTCACCTGCACTGTCTCTGGTGGCTCCATCAGTAGTTACTACTGGAGCTGGATCCGGCAGACCCCAGGGAAGGGACTGGAGTGGATAGGGCATATCTATTATAGTGGGAGCACGAACTACAACCCCTCCCTCACGAGTCGAGTCACCATATCAGTAGACACGTCCAAGAACCAGTTCTCCCTGAAGCTGAGCTCTGTGACCGCGGCGGACACGGCCGTCTATTACTGT
>4;290_53,347_92;0.0331218213
TCGGAGACCCTGTCCCTCACCTGCACTGTCTCTGGTGGCTCCATCAGTAGTTACTACTGGAGCTGGATCCGGCAGACCCCAGGGAAGGGACTGGAGTGGATTGGGTATATCTATTACAGTGGGAGCACCAACTACAACCCCTCCCTCAAGAGTCGAGTCACCATATCAGTAGACACGTCCAAGAACCAGTTCTCCCTGAAGCTGAGCTCTGTGACCGCTGCGGACACGGCCGTCTATTACTGT
>18;358_53;0.2550721685
TCGGAGACCCTGTCCCTCACCTGCAGTGTCTCTGGTGGCTCCATGGGTGGTTACTACTGGAGCTGGATCCGGCAGCCCCCAGGGAAGGGACTGGAGTGGATTGGGTATATGTATTACGCTGGGAGCTCCAACTACAACCCCTCCCTCAAGAGTCGAGTCACCATCTCAGTGGACACGTCCGAGGAGAAGTTCTCCCTGAAACTGAGGTCTGTGACCACTGCGGACACGGCCGTGTATTACTGT
>18;372_53;0.2686638825
TCGGAGACCCTGTCCCTCACCTGCAGTGTCTCTGGTGGCTCCATGGGTGGTTACTACTGGAGCTGGATCCGGCAGCCCCCAGGGAAGGGACTGGAGTGGATTGGGTATATGTATTACGCTGGGAGCTCCAACTACAACCCCTCCCTCAAGAGTCGAGTCACCATCTCAGTGGACACGTCCGAGGAGAAGTTCTCGCTGAAACTGAGGTCTGTGACCACTGCGGACACGGCCGTGTATTACTGT
>17;358_53,372_53;0.2550721585
TCGGAGACCCTGTCCCTCACCTGCAGTGTCTCTGGTGGCTCCATGGGTGGTTACTACTGGAGCTGGATCCGGCAGCCCCCAGGGAAGGGACTGGAGTGGATTGGGTATATGTATTACGCTGGGAGCTCCAACTACAACCCCTCCCTCAAGAGTCGAGTCACCATCTCAGTGGACACGTCCGAGGAGAAGTTCTCCCTGAAACTGAGGTCTGTGACCACTGCGGACACGGCCGTGTATTACTGT
>19;61_53;0.3676171393
TCGGAGACCCTGTCCCTCACCTGCAGTGTCTCTGGTGGCTCCATGAGCGCTTATTATTGGAGCTGGATCCGGCAGCCCCCAGGGAAGGGACTGGAGTGGATTGGATATATGTATTACGCTGGGAGCTCCAACTACAACTCCTCCCTCAAGAGTCGAGTCACCATCTCAGTGGACACGTCCGAACAGCAGTTCTCCTTGAAACTGAGGTCTGTGACCCCTGCGGACACGGCCGTTTATTACTGT
>21;212_53;0.4180553946
TCGGAGACCCTGTCCCTCACCTGCACTGTCTCTGGTGGCTCCATCAGTCCTTACTACTGGAGCTGGATCCGGCAGACCCCAGGGAAGGCACTAGAGTGGATCGGCTATATGTATTACGCTGGGAGCTCCAACTACAACCCCTCCCTCAAGAGTCGAGTCAGCATCTCAGTGGACACGTCCGAGGAGCAGTTTTCCCTGAAAGTGAGGTCTGTGACCGCTGCGGACACGGCCGTCTATTACTGT
>21;377_53;0.3679833095
TCGGAGACCCTGTCCCTCACCTGCAGTGTCTCTGGTGGCTCCATGAGTAGTTACTACTGGAGTTGGATTCGGCAGCCCCCGGGGAAGGGACTGGAGTGGATCGGCTATATGTATTACGCTGGGAGCTCCAACTACAACCCCTCCCTCAAGAGTCGAGTCAGCATCTCAGTGGACACGTCCGAGGAGCAGTTTTCCCTGAAAGTGAGGTCTGTGACCGCTGCGGACACGGCCGTCTATTACTGT
>20;212_53,377_53;0.3199837836
TCGGAGACCCTGTCCCTCACCTGCAGTGTCTCTGGTGGCTCCATGAGTGGTTACTACTGGAGCTGGATCCGGCAGCCCCCAGGGAAGGGACTGGAGTGGATCGGCTATATGTATTACGCTGGGAGCTCCAACTACAACCCCTCCCTCAAGAGTCGAGTCAGCATCTCAGTGGACACGTCCGAGGAGCAGTTTTCCCTGAAAGTGAGGTCTGTGACCGCTGCGGACACGGCCGTCTATTACTGT
>25;239_53;0.3430302641
TCGGAGACCCTGTCCCTCACCTGCACTGTCTCTGGTGGCTCCATGGGTGGTTACTACTGGAGTTGGATCCGGCAGCCCCCAGGGAAGGGACTGGAGTGGATTGGGTATATGTATTATGCTGGGAGCTCCAACTACAACCCCTCCCTCCAGAGTCGAGTCACCATCTCAGTGGACACGTCCGCGGACCAGTTCTCCCTGAAACTGAGGTCTGTGACCGCTGCGGACACGGCCGTTTATTACTGT
>25;230_53;0.486050348
TCGGAGACCCTGTCCCTCACCTGCACTGTCTCTGGTGGCTCCATGAGTACTTTTTACTGGAGCTGGATCCGGCAGCTCCCAGGAAAGGGACTGCAGTGGATTGGGTATATGTACTATGCTGGGAGCTCCAACTACAACCCCTCCCTCCAGAGTCGAGTCACCATCTCAGTGGACACGTCCGCGGACCAGTTCTCCCTGAAACTGAGGTCTGTGACCGCTGCGGACACGGCCGTTTATTACTGT
>24;230_53,239_53;0.3430291165
TCGGAGACCCTGTCCCTCACCTGCACTGTCTCTGGTGGCTCCATGGGTGGTTACTACTGGAGTTGGATCCGGCAGCCCCCAGGGAAGGGACTGGAGTGGATTGGGTATATGTATTATGCTGGGAGCTCCAACTACAACCCCTCCCTCCAGAGTCGAGTCACCATCTCAGTGGACACGTCCGCGGACCAGTTCTCCCTGAAACTGAGGTCTGTGACCGCTGCGGACACGGCCGTTTATTACTGT
>24;306_53;0.3291166642
TCGGAGACCCTGTCCCTCACCTGCAGTGTCTCTGGTGGCTCCATGGGTGGTTACTACTGGAGTTGGATCCGGCAGCCCCCAGGGAAGGGACTGGAGTGGATTGGGTATATGTATTATGCTGGGAGCTCCAACTACAACCCCTCCCTCCAGAGTCGAGTCACCATCTCAGTGGACACGTCCGCGGACCAGTTCTCCCTGAAACTGAGGTCTGTGACCGCTGCGGACACGGCCGTTTATTACTGT
>23;230_53,239_53,306_53;0.3291158261
TCGGAGACCCTGTCCCTCACCTGCAGTGTCTCTGGTGGCTCCATGGGTGGTTACTACTGGAGTTGGATCCGGCAGCCCCCAGGGAAGGGACTGGAGTGGATTGGGTATATGTATTATGCTGGGAGCTCCAACTACAACCCCTCCCTCCAGAGTCGAGTCACCATCTCAGTGGACACGTCCGCGGACCAGTTCTCCCTGAAACTGAGGTCTGTGACCGCTGCGGACACGGCCGTTTATTACTGT
>23;34_92;0.5363260384
TCGGAGACCCTGTCCCTCACCTGCAGTGTCTCTGGTGGCTCCATGGGGGCTTTTTACTGGAGTTGGATCCGACGGCCCCCCGGGAAGGGACTGGAGTGGATTGGATACATGTATTACGCTGGGAGCTCCAATTACAACACCTCCCTCCAGAGTCGGGTCACCATCTCAGTGGACACGTCCGCGAACCAGTTCTCCCTGAAACTGAGGTCTGTGACCGCTGCGGACACGGCCATCTATTACTGT
>22;230_53,239_53,306_53,34_92;0.3164357596
TCGGAGACCCTGTCCCTCACCTGCAGTGTCTCTGGTGGCTCCATGGGTGGTTACTACTGGAGTTGGATCCGGCAGCCCCCAGGGAAGGGACTGGAGTGGATTGGGTATATGTATTACGCTGGGAGCTCCAACTACAACCCCTCCCTCCAGAGTCGAGTCACCATCTCAGTGGACACGTCCGCGGACCAGTTCTCCCTGAAACTGAGGTCTGTGACCGCTGCGGACACGGCCGTTTATTACTGT
>23;202_92;0.3964350946
TCGGAGACCCTGTCCCTCACCTGTAGTGTCTCTGGTGCCTCCATGGCTGCTTACTACTGGAGTTGGATCCGGCAGCCCCCAGGGAAGGGACTGGAGTGGATTGGCTATATGTATTACGCTGGAAGCTCCAACTACAACCCCTCCCTCAAGGGTCGACTCACCATCTCAGTGGACACGTCCGAGGAGCAGTTCTCCCTGAAACTGTGGTCTGTGACCGCTGCGGACACGGCCATTTATTACTGT
>23;25_92;0.3824721274
TCGGAGACCCTGTCCCTCACCTGTAGTGTCTCTGGTGCCTCCATGGCTGCTTACTACTGGAGTTGGATCCGGCAGCCCCCAGGGAAGGGACTGGAGTGGATTGGCTATATGTATTACGCTGGAAGCTCCAACTACAACCCCTCCCTCAAGGGTCGACTCACCATCTCAGTGGACACGTCCGAGGAGCAGTTCTCCCTGAAACTGAGGTCTGTGACCGCTGCGGACACGGCCATTTATTACTGT
>22;202_92,25_92;0.3824721174
TCGGAGACCCTGTCCCTCACCTGTAGTGTCTCTGGTGCCTCCATGGCTGCTTACTACTGGAGTTGGATCCGGCAGCCCCCAGGGAAGGGACTGGAGTGGATTGGCTATATGTATTACGCTGGAAGCTCCAACTACAACCCCTCCCTCAAGGGTCGACTCACCATCTCAGTGGACACGTCCGAGGAGCAGTTCTCCCTGAAACTGAGGTCTGTGACCGCTGCGGACACGGCCATTTATTACTGT
>21;202_92,230_53,239_53,25_92,306_53,34_92;0.2595906239
TCGGAGACCCTGTCCCTCACCTGCAGTGTCTCTGGTGGCTCCATGGGTGGTTACTACTGGAGTTGGATCCGGCAGCCCCCAGGGAAGGGACTGGAGTGGATTGGCTATATGTATTACGCTGGGAGCTCCAACTACAACCCCTCCCTCAAGAGTCGAGTCACCATCTCAGTGGACACGTCCGAGGAGCAGTTCTCCCTGAAACTGAGGTCTGTGACCGCTGCGGACACGGCCGTTTATTACTGT
>21;422_53;0.3113327177
TCGGAGACCCTGTCCCTCACCTGCAGTGTCTCTGGTGGCTCCATGGGTGGTTACTACTGGAGCTGGATCCGGCAGCCCCCAGGGAAGGGAATGGAGTGGATTGGCTATATGTATTACGCTGGGAGCTCAAACTACAACCCCTCCCTGAAGAGTCGAGTCACCATCTCAGTGGACACGTCCGAGGAGCAGTTCTCCCTGAAACTGAGGTCTGTGACCGCTGCGGACACGGCCGTCTATTACTGT
>20;202_92,230_53,239_53,25_92,306_53,34_92,422_53;0.2502994737
TCGGAGACCCTGTCCCTCACCTGCAGTGTCTCTGGTGGCTCCATGGGTGGTTACTACTGGAGCTGGATCCGGCAGCCCCCAGGGAAGGGACTGGAGTGGATTGGCTATATGTATTACGCTGGGAGCTCCAACTACAACCCCTCCCTCAAGAGTCGAGTCACCATCTCAGTGGACACGTCCGAGGAGCAGTTCTCCCTGAAACTGAGGTCTGTGACCGCTGCGGACACGGCCGTTTATTACTGT
>19;202_92,212_53,230_53,239_53,25_92,306_53,34_92,377_53,422_53;0.2363156963
TCGGAGACCCTGTCCCTCACCTGCAGTGTCTCTGGTGGCTCCATGAGTGGTTACTACTGGAGCTGGATCCGGCAGCCCCCAGGGAAGGGACTGGAGTGGATTGGCTATATGTATTACGCTGGGAGCTCCAACTACAACCCCTCCCTCAAGAGTCGAGTCACCATCTCAGTGGACACGTCCGAGGAGCAGTTCTCCCTGAAACTGAGGTCTGTGACCGCTGCGGACACGGCCGTTTATTACTGT
>18;202_92,212_53,230_53,239_53,25_92,306_53,34_92,377_53,422_53,61_53;0.2276110337
TCGGAGACCCTGTCCCTCACCTGCAGTGTCTCTGGTGGCTCCATGAGTGGTTACTACTGGAGCTGGATCCGGCAGCCCCCAGGGAAGGGACTGGAGTGGATTGGGTATATGTATTACGCTGGGAGCTCCAACTACAACCCCTCCCTCAAGAGTCGAGTCACCATCTCAGTGGACACGTCCGAGGAGCAGTTCTCCCTGAAACTGAGGTCTGTGACCGCTGCGGACACGGCCGTTTATTACTGT
>22;393_92;0.5675495414
TCGGAGACCCTGTCCCTCACCTGCACTGTCTCTGCTGGCTCCATCAGGAGTTACTTCTGGAGCTGGATCCGGCAGCCCCCAGGGAAGGGGCTGGAGTGGATTGGCTATATGTACTACGCTGGGAGTTCTAATTACAGTCCTTCCCTCGAGAGTCGAGTCACCATCGAAGTGGACACGTCCGAGGAGAAATTCACCCTGAAAGTGAGGTCTGTGACCACTGCGGACACGGCCCTTTATTACTGT
>22;95_92;0.5851674386
TCGGGGACCCTGTCCCTCACCTGCAGTGTCTCCGGTGTCTCTATGGCTGATTTCTACTGGAGCTGGATGCGGCAGCCCCCAGGGAAGGGGCTGGAGTGGATTGGGTATATGTACTACGCTGGGAGTTCTAATTACAATCCTTCCCTCGAGAGTCGAGTCACCATCGAAGTGGACACGTCCGAGGAGAAATTCTCCCTGAAAGTGAGGTCTGTGACCACTGCGGACACGGCCCTTTATTACTGT
>21;393_92,95_92;0.4426883778
TCGGAGACCCTGTCCCTCACCTGCAGTGTCTCTGGTGGCTCCATGAGTGGTTACTACTGGAGCTGGATCCGGCAGCCCCCAGGGAAGGGGCTGGAGTGGATTGGGTATATGTACTACGCTGGGAGTTCTAATTACAATCCTTCCCTCGAGAGTCGAGTCACCATCGAAGTGGACACGTCCGAGGAGAAATTCTCCCTGAAAGTGAGGTCTGTGACCACTGCGGACACGGCCCTTTATTACTGT
>21;382_92;0.3940326368
TCGGAGACCCTGTCCCTCACCTGCACTGTCTCTGGTGGCTCCATCAGTACTTACTACTGGAGCTGGATCCGGCAGTCCCCAGGGAAGGGGCTGGAGTGGATTGGGTATATGTATTACGCTGGGAGCTCTAACTACAATCCCTCCCTCAAGAGTCGAGTCACCATCGAAGTGGACACGTCCGAGGAGCAGTTCTCCCTGAAACTGAGGTCTGTGACCACTGCGGACACGGCCCTTTATTACTGT
>20;382_92,393_92,95_92;0.3318609235
TCGGAGACCCTGTCCCTCACCTGCAGTGTCTCTGGTGGCTCCATGAGTGGTTACTACTGGAGCTGGATCCGGCAGCCCCCAGGGAAGGGGCTGGAGTGGATTGGGTATATGTATTACGCTGGGAGCTCTAACTACAATCCCTCCCTCAAGAGTCGAGTCACCATCGAAGTGGACACGTCCGAGGAGCAGTTCTCCCTGAAACTGAGGTCTGTGACCACTGCGGACACGGCCCTTTATTACTGT
>27;327_92;0.4767071024
TCGGGGACCCTGTCCCTCACCTGCAGTGTCTCCGGTGTTTCCATGAGTGGTTATTACTGGAGCTGGATCCGGCAGCCCCCAGGGAAGGGGCTGGAGTGGATTGGGTATATGTACTACGCTGGGAGTTCTGACTACAATCCTTCCCTCAAGAGTCGAGTCACCATCGAAGTAGACACGTCCGAGGAGCAGTTCTCCCTGAAACTGAGGTCTGTGACCACTGCGGACACGGCCGTTTATTACTGT
>27;346_92;0.5173999754
TCGGGGACGCTGTCCCTCACGTGCAGTGTCTCCGGTGTTTCCATGAGTGGTTATTACTGGAGCTGGATGCGGCAGCCCCCAGGGAAGGGGCTGGAGTGGATTGGGTATATGTACTACGCTGGGAGTTCTGACTACAATCCTTCCCTCAAGAGTCGAGTCACCATCGAAGTAGACACGTCCGAGGAGCAGTTCTCCCTGAAACTGAGGTCTGTGACCACTGCGGACACGGCCGTTTATTACTGT
>26;327_92,346_92;0.4767070924
TCGGGGACCCTGTCCCTCACCTGCAGTGTCTCCGGTGTTTCCATGAGTGGTTATTACTGGAGCTGGATCCGGCAGCCCCCAGGGAAGGGGCTGGAGTGGATTGGGTATATGTACTACGCTGGGAGTTCTGACTACAATCCTTCCCTCAAGAGTCGAGTCACCATCGAAGTAGACACGTCCGAGGAGCAGTTCTCCCTGAAACTGAGGTCTGTGACCACTGCGGACACGGCCGTTTATTACTGT
>26;60_92;0.5199203326
TCGGGGACCCTGTCCCTCACCTGCGGTGTCTCCGGTGTTTCTATGAGTGCTTATTACTGGAGCTGGATCCGGCAGCCCCCAGGGAAGGGGCTGGAGTGGATTGGCTATATGTACTACGCTGGGAGTTCTGACTACAATCCTTCCCTCAAGAGTCGAGTCAGCATCGAAGTGGACACGTCCGAGGAGCAGTTCTCCCTGAAACTGAGGTCTGTGACCACTGCGGACACGGCCGTTTATTTCTGT
>25;327_92,346_92,60_92;0.4496564071
TCGGGGACCCTGTCCCTCACCTGCAGTGTCTCCGGTGTTTCTATGAGTGGTTATTACTGGAGCTGGATCCGGCAGCCCCCAGGGAAGGGGCTGGAGTGGATTGGGTATATGTACTACGCTGGGAGTTCTGACTACAATCCTTCCCTCAAGAGTCGAGTCACCATCGAAGTGGACACGTCCGAGGAGCAGTTCTCCCTGAAACTGAGGTCTGTGACCACTGCGGACACGGCCGTTTATTACTGT
>29;213_92;0.4632525639
TCGGGGACCCTGTCCCTCACCTGCAGTGTCTCCGGTGTCTCTATGAGTGGTTATTACTGGAGCTGGATCCGGCAGCCCCCAGGGAAGGGGCTGGAGTGGATTGGGTATATGTACTACGCTGGGAGTTCTGACTACAATCCTTCCCTCAAGAGCCGAGTCTCCATCGAAGTGGACACGTCCGAGGAGCAGTTCTCCCTGAAACTGAGGTCTGTGACCACTGCGGACACGGCCGTTTATTACTGT
>30;395_92;0.477219452
TCGGGGACCCTGTCCCTCACCTGCAGTGTCTCCGGTGTCTCTATGAGTGGTTATTACTGGAGCTGGATCCGGCAGCCCCCAGGGAAGGGGCTGGAGTGGATTGGGTATATGTACTACGCTGGGAGTTCTGACTACAATCCTTCCCTCAAGAGCCGAGTCTCCATCGAAGTGGACACGTCCGAGGAGCAGTTCTCCCTGAAACTCAGGTCTGTGACCACTGCGGACACGGCCGTTTATTACTGT
>30;79_92;0.4772204829
TCGGGGACCCTGTCCCTCACCTGCAGTGTCTCCGGTGTCTCTATGAGTGGTTATTACTGGAGCTGGATCCGGCAGCCCCCAGGGAAGGGGCTGGAGTGGATTGGGTATATGTACTACGCTGGGAGTTCTGACTACAATCCTTCCCTCAAGAGCCGAGTCTCCATCGAAGTGGACACGTCCGAGGAGCAGTTCTCCCTGAAACTCAGGTCTGTGACCACTGCGGACACGGCCGTTTATTACTGT
>29;395_92,79_92;0.477219442
TCGGGGACCCTGTCCCTCACCTGCAGTGTCTCCGGTGTCTCTATGAGTGGTTATTACTGGAGCTGGATCCGGCAGCCCCCAGGGAAGGGGCTGGAGTGGATTGGGTATATGTACTACGCTGGGAGTTCTGACTACAATCCTTCCCTCAAGAGCCGAGTCTCCATCGAAGTGGACACGTCCGAGGAGCAGTTCTCCCTGAAACTCAGGTCTGTGACCACTGCGGACACGGCCGTTTATTACTGT
>28;213_92,395_92,79_92;0.4632517217
TCGGGGACCCTGTCCCTCACCTGCAGTGTCTCCGGTGTCTCTATGAGTGGTTATTACTGGAGCTGGATCCGGCAGCCCCCAGGGAAGGGGCTGGAGTGGATTGGGTATATGTACTACGCTGGGAGTTCTGACTACAATCCTTCCCTCAAGAGCCGAGTCTCCATCGAAGTGGACACGTCCGAGGAGCAGTTCTCCCTGAAACTGAGGTCTGTGACCACTGCGGACACGGCCGTTTATTACTGT
>28;76_92;0.4910304749
TCGGGGACCCTGTCCCTCACCTGCAGTGTCTCCGGTGTCTCTATGAGTGGTTATTACTGGAGCTGGATCCGGCAGCCCCCAGGGAAGGGGCTGGAGTGGATTGGGTATATGTACTACACTGGGAGTTCTGACTACAATCCTTCCCTCAAGAGCCGAGTCACCATCGAAGTGGACACGTCCGAGGAGCAGTTCTCCCTGAAACTGAGGTCTGTGAGCACTGCGGACGCGGCCGTTTATTACTGT
>27;213_92,395_92,76_92,79_92;0.4494166155
TCGGGGACCCTGTCCCTCACCTGCAGTGTCTCCGGTGTCTCTATGAGTGGTTATTACTGGAGCTGGATCCGGCAGCCCCCAGGGAAGGGGCTGGAGTGGATTGGGTATATGTACTACGCTGGGAGTTCTGACTACAATCCTTCCCTCAAGAGCCGAGTCACCATCGAAGTGGACACGTCCGAGGAGCAGTTCTCCCTGAAACTGAGGTCTGTGACCACTGCGGACACGGCCGTTTATTACTGT
>27;151_92;0.491151951
TCGGGGACCCTGTCCCTCACCTGCAGTGTCTCCGGTGTCTCAATGAGTGGTTATTACTGGAGCTGGATCCGGCAGCCCCCAGGGAAGGGGCTGGAGTGGATTGGGTATATGTACTACGCTGGGAGTTCTGACTACAATGCTTCCCTCAAGAGCCGAGTCACCATCGAAGTGGACACGTCCGAGGACCAGTTCTCCCTGAAACTGAGGTCTGTGACCACTGCGGACACGGCCGTTTATTACTGT
>26;151_92,213_92,395_92,76_92,79_92;0.4494161046
TCGGGGACCCTGTCCCTCACCTGCAGTGTCTCCGGTGTCTCTATGAGTGGTTATTACTGGAGCTGGATCCGGCAGCCCCCAGGGAAGGGGCTGGAGTGGATTGGGTATATGTACTACGCTGGGAGTTCTGACTACAATCCTTCCCTCAAGAGCCGAGTCACCATCGAAGTGGACACGTCCGAGGAGCAGTTCTCCCTGAAACTGAGGTCTGTGACCACTGCGGACACGGCCGTTTATTACTGT
>26;51_92;0.4780647493
TCGGGGACCCTGTCCCTCACCTGCAGTGTCTCCGGTGTCTCTATGAGTGGTTATTACTGGAGCTGGATCCGGCAGCCCCCAGGGAAGGGGCTGGAGTGGATTGGGTATATGTACTACGCTGGGAGTTCTGACTACAATCCTTCCCTCAAGAGTCGAGTCACCATCGAAGTGGACACGTCCGAGGACCAATTCTCCCTGAGACTGAGGTCTGTGACCACTGCGGACACGGCCGTTTATTACTGT
>25;151_92,213_92,395_92,51_92,76_92,79_92;0.435600046
TCGGGGACCCTGTCCCTCACCTGCAGTGTCTCCGGTGTCTCTATGAGTGGTTATTACTGGAGCTGGATCCGGCAGCCCCCAGGGAAGGGGCTGGAGTGGATTGGGTATATGTACTACGCTGGGAGTTCTGACTACAATCCTTCCCTCAAGAGTCGAGTCACCATCGAAGTGGACACGTCCGAGGAGCAGTTCTCCCTGAAACTGAGGTCTGTGACCACTGCGGACACGGCCGTTTATTACTGT
>24;151_92,213_92,327_92,346_92,395_92,51_92,60_92,76_92,79_92;0.4355995125
TCGGGGACCCTGTCCCTCACCTGCAGTGTCTCCGGTGTCTCTATGAGTGGTTATTACTGGAGCTGGATCCGGCAGCCCCCAGGGAAGGGGCTGGAGTGGATTGGGTATATGTACTACGCTGGGAGTTCTGACTACAATCCTTCCCTCAAGAGTCGAGTCACCATCGAAGTGGACACGTCCGAGGAGCAGTTCTCCCTGAAACTGAGGTCTGTGACCACTGCGGACACGGCCGTTTATTACTGT
>26;355_92;0.4925906388
TCGGGGACCCTGTCCCTCACCTGCAGTGTCTCCGGTGTCTCTATGAGTGGTTACTACTGGAGCTGGATCCGGCTACCCCCAGGGAAGGGGCTGGAGTGGATTGGATATATGTATTACGCTGGGAGCTCTAACTACAATCCCTCCCTGAAGAGTCGAGTCACCATCGAAGTGGACACGTCCGAGGAGCAGTTCTCCCTGAAACTGAGGTCTGTGACCCCCGCGGACACGGCCGTTTATTACTGT
>26;31_92;0.5480280148
TGGGGGACCCTGTCCCTCACCTGCAGTGTCTCCGGTGTCTCTATGAGTGGTTACTACTGGAGCTGGATCCGGCAGCCCCCAGGGAAGGGGCTGGAGTGGATTGGATATATGTATTACGCCGGGAGTTCTGATTACAATCCCTCCCTGAAGAGTCGAGTCACCATCGAAGTGGACACGTCCGAGGACCAGTTCTCCCTGAAACTGAGGTCTATGACCACTGCGGACACGGCCGTTTATTATTGT
>25;31_92,355_92;0.4346150542
TCGGGGACCCTGTCCCTCACCTGCAGTGTCTCCGGTGTCTCTATGAGTGGTTACTACTGGAGCTGGATCCGGCAGCCCCCAGGGAAGGGGCTGGAGTGGATTGGATATATGTATTACGCTGGGAGTTCTAACTACAATCCCTCCCTGAAGAGTCGAGTCACCATCGAAGTGGACACGTCCGAGGAGCAGTTCTCCCTGAAACTGAGGTCTGTGACCCCTGCGGACACGGCCGTTTATTACTGT
>25;187_92;0.4358980643
TCGGGGACCCTGTCCCTCACCTGCAGTGTCTCCGGTGTCTCTATGAGTGGTTATTACTGGAGCTGGATCCGGCAGCCCCCAGGGAAGGGGCTGGAGTGGATTGGATATATGTATTACGCTGGGAGTTCTAACTACAATCCCTCCCTCAAGAGTCGAGTCACCATCGAAGTGGACACGTCCGAGGATCAGTTCTCCCTGAAACTGAGGTCTGTGACCCCTGCGGACACGGCCGTTTATTACTGT
>24;187_92,31_92,355_92;0.4095305951
TCGGGGACCCTGTCCCTCACCTGCAGTGTCTCCGGTGTCTCTATGAGTGGTTATTACTGGAGCTGGATCCGGCAGCCCCCAGGGAAGGGGCTGGAGTGGATTGGATATATGTATTACGCTGGGAGTTCTAACTACAATCCCTCCCTCAAGAGTCGAGTCACCATCGAAGTGGACACGTCCGAGGAGCAGTTCTCCCTGAAACTGAGGTCTGTGACCCCTGCGGACACGGCCGTTTATTACTGT
>23;151_92,187_92,213_92,31_92,327_92,346_92,355_92,395_92,51_92,60_92,76_92,79_92;0.3871385102
TCGGGGACCCTGTCCCTCACCTGCAGTGTCTCCGGTGTCTCTATGAGTGGTTATTACTGGAGCTGGATCCGGCAGCCCCCAGGGAAGGGGCTGGAGTGGATTGGGTATATGTATTACGCTGGGAGTTCTAACTACAATCCCTCCCTCAAGAGTCGAGTCACCATCGAAGTGGACACGTCCGAGGAGCAGTTCTCCCTGAAACTGAGGTCTGTGACCACTGCGGACACGGCCGTTTATTACTGT
>26;323_92;0.4493907768
TCGGGGACCCTGTCCCTCACTTGCAGTGTCTCCGGTGTCTCTATGAGTGGTTATTACTGGAGCTGGATCCGACAGCCCCCAGGGAAGGGGCTGGAGTGGATTGGGTATATGTATTACGCTGGGAGCTCTAACTACAATCCCTCCCTCAAGAGTCGAGTCACCATCGAAGTGGACACGACCGAGGAGCAGTTCTCCCTGAAACTGAGGTCTGTGACCACTGCGGACACGGCCGCCTATTACTGT
>26;39_92;0.4493896492
TCGGGGACCCTGTCCCTCACTTGCAGTGTCTCCGGTGTCTCTATGAGTGGTTATTACTGGAGCTGGATCCGACAGCCCCCAGGGAAGGGGCTGGAGTGGATTGGGTATATGTATTACGCTGGGAGCTCTAACTACAATCCCTCCCTCAAGAGTCGAGTCACCATCGAAGTGGACACGACCGAGGAGCAGTTCTCCCTGAAACTGAGGTCTGTGACCACTGCGGACACGGCCGCCTATTACTGT
>25;323_92,39_92;0.4493896392
TCGGGGACCCTGTCCCTCACTTGCAGTGTCTCCGGTGTCTCTATGAGTGGTTATTACTGGAGCTGGATCCGACAGCCCCCAGGGAAGGGGCTGGAGTGGATTGGGTATATGTATTACGCTGGGAGCTCTAACTACAATCCCTCCCTCAAGAGTCGAGTCACCATCGAAGTGGACACGACCGAGGAGCAGTTCTCCCTGAAACTGAGGTCTGTGACCACTGCGGACACGGCCGCCTATTACTGT
>25;253_92;0.4356776808
TCGGGGACCCTGTCCCTCACCTGCAGTGTCTCCGGTGTCTCTATGAGTGGTTATTACTGGAGCTGGATCCGACAGCCCCCAGGGAAGGGGCTGGAGTGGATTGGGTATATGTATTACGCTGGGAGCTCTAACTACAATCCCTCCCTCAAGAGTCGAGTCACCATCGAAGTGGACACGACCGAGGAGCAGTTCTCCCTGAAACTGAGGTCTGTGACCACTGCGGACACGGCCGCCTATTACTGT
>24;253_92,323_92,39_92;0.4356776708
TCGGGGACCCTGTCCCTCACCTGCAGTGTCTCCGGTGTCTCTATGAGTGGTTATTACTGGAGCTGGATCCGACAGCCCCCAGGGAAGGGGCTGGAGTGGATTGGGTATATGTATTACGCTGGGAGCTCTAACTACAATCCCTCCCTCAAGAGTCGAGTCACCATCGAAGTGGACACGACCGAGGAGCAGTTCTCCCTGAAACTGAGGTCTGTGACCACTGCGGACACGGCCGCCTATTACTGT
>25;314_92;0.4495058954
TCGGGGACCCTGTCCCTCACCTGCAGTGTCTCCGGTGTCTCTATGAGTGGTTATTACTGGAGCTGGATCCGACAGCCCCCAGGGAAGGGGCTGGAGTGGATTGGGTATATGTATTACGCTGGGACCTCTAACTACAATCCCTCCCTCAAGAGTCGAGTCACCATCGAAGTGGACACGACCGAGGAGCAGTTCTCCCTGAAACTGAGGTCTGTGACCACTGCGGACACGGCCGCCTATTACTGT
>25;174_92;0.4495053239
TCGGGGACCCTGTCCCTCACCTGCAGTGTCTCCGGTGTCTCTATGAGTGGTTATTACTGGAGCTGGATCCGACAGCCCCCAGGGAAGGGGCTGGAGTGGATTGGGTATATGTATTACGCTGGGACCTCTAACTACAATCCCTCCCTCAAGAGTCGAGTCACCATCGAAGTGGACACGACCGAGGAGCAGTTCTCCCTGAAACTGAGGTCTGTGACCACTGCGGACACGGCCGCCTATTACTGT
>24;174_92,314_92;0.4495053139
TCGGGGACCCTGTCCCTCACCTGCAGTGTCTCCGGTGTCTCTATGAGTGGTTATTACTGGAGCTGGATCCGACAGCCCCCAGGGAAGGGGCTGGAGTGGATTGGGTATATGTATTACGCTGGGACCTCTAACTACAATCCCTCCCTCAAGAGTCGAGTCACCATCGAAGTGGACACGACCGAGGAGCAGTTCTCCCTGAAACTGAGGTCTGTGACCACTGCGGACACGGCCGCCTATTACTGT
>23;174_92,253_92,314_92,323_92,39_92;0.4356766249
TCGGGGACCCTGTCCCTCACCTGCAGTGTCTCCGGTGTCTCTATGAGTGGTTATTACTGGAGCTGGATCCGACAGCCCCCAGGGAAGGGGCTGGAGTGGATTGGGTATATGTATTACGCTGGGAGCTCTAACTACAATCCCTCCCTCAAGAGTCGAGTCACCATCGAAGTGGACACGACCGAGGAGCAGTTCTCCCTGAAACTGAGGTCTGTGACCACTGCGGACACGGCCGCCTATTACTGT
>22;151_92,174_92,187_92,213_92,253_92,314_92,31_92,323_92,327_92,346_92,355_92,395_92,39_92,51_92,60_92,76_92,79_92;0.3772723459
TCGGGGACCCTGTCCCTCACCTGCAGTGTCTCCGGTGTCTCTATGAGTGGTTATTACTGGAGCTGGATCCGGCAGCCCCCAGGGAAGGGGCTGGAGTGGATTGGGTATATGTATTACGCTGGGAGCTCTAACTACAATCCCTCCCTCAAGAGTCGAGTCACCATCGAAGTGGACACGTCCGAGGAGCAGTTCTCCCTGAAACTGAGGTCTGTGACCACTGCGGACACGGCCGTTTATTACTGT
>25;224_92;0.4509699108
TCGGGGACCCTGTCCCTCACCTGCAGTGTCTCCGGTGTCTCTATGAGTGGTTACTACTGGAGCTGGATCCGGCAGCCCCCAGGGAAGGGGCTGGAGTGGATTGGGTATATGTATTACGCTGGCAGCTCTAACTACAATCCCTCCCTCAAGAGTCGAGCCAGCATCGAAGTGGACACGTCCGAGGAGAAGTTCTCCCTGAAACTGAGGTCTCTGATCACTGCGGACACGGCCGTTTATTACTGT
>26;440_92;0.4743172624
TCGGGGACCCTGTCCCTCACCTGCAGTGTCTCCGGTGTCTCTATGGGTGGTTACTACTGGAGCTGGATCCGGCAGCCCCCAGGGAAGGGGCTGGAGTGGATTGGTTATATGTATTACGCTGGCAGCTCTAACTACAATCCCTCCCTCAAGAGTCGAGTCAGCATCGAAGTGGACACGTCCGAGGAGAAGTTCTCCCTGAAACTGCGGCCTGTCACCACTGCGGACACGGCCGTTTATTACTGT
>26;183_92;0.4743178
TCGGGGACCCTGTCCCTCACCTGCAGTGTCTCCGGTGTCTCTATGGGTGGTTACTACTGGAGCTGGATCCGGCAGCCCCCAGGGAAGGGGCTGGAGTGGATTGGTTATATGTATTACGCTGGCAGCTCTAACTACAATCCCTCCCTCAAGAGTCGAGTCAGCATCGAAGTGGACACGTCCGAGGAGAAGTTCTCCCTGAAACTGCGGCCTGTCACCACTGCGGACACGGCCGTTTATTACTGT
>25;183_92,440_92;0.4743172524
TCGGGGACCCTGTCCCTCACCTGCAGTGTCTCCGGTGTCTCTATGGGTGGTTACTACTGGAGCTGGATCCGGCAGCCCCCAGGGAAGGGGCTGGAGTGGATTGGTTATATGTATTACGCTGGCAGCTCTAACTACAATCCCTCCCTCAAGAGTCGAGTCAGCATCGAAGTGGACACGTCCGAGGAGAAGTTCTCCCTGAAACTGCGGCCTGTCACCACTGCGGACACGGCCGTTTATTACTGT
>24;183_92,224_92,440_92;0.4086152873
TCGGGGACCCTGTCCCTCACCTGCAGTGTCTCCGGTGTCTCTATGAGTGGTTACTACTGGAGCTGGATCCGGCAGCCCCCAGGGAAGGGGCTGGAGTGGATTGGGTATATGTATTACGCTGGCAGCTCTAACTACAATCCCTCCCTCAAGAGTCGAGTCAGCATCGAAGTGGACACGTCCGAGGAGAAGTTCTCCCTGAAACTGAGGTCTGTGACCACTGCGGACACGGCCGTTTATTACTGT
>26;75_92;0.4883058311
TCGGGGACCCTGTCCCTCACCTGCAGTGTCTCCGGTGTCTCTATGGCTGGTTACTATTGGAGCTGGATCCGGCAGCCCCCAGGGAAGGGGCTGGAGTGGATTGGCTATATGTATTACGCTGGGAGCTCTAACTACAATCCCTCCCTCAAGAGTCGAGTCAGCATTGAAGTGGACACGTCCGAGGAGCAGTTCTCCCTGAAACTGAGGTCTGTGACCACTACTGACACGGCCGTCTATTACTGT
>28;84_92;0.5385987254
TCGGGGACCCTGTCCCTCACCTGCAGTGTCTCCGGTGTCTCTATGGCTGGTTACTACTGGAGCTGGATCCGGCAGCCCCCAGGGAAGGGGCTGGAGTGGATTGGCTACATGTATTACGCTGGGGGCTCTGACTACAATCCTTCCCTCAAGAGTCGAGTCACCGTTGAAGTGGACACGTCCGAGGAGCAGTTCTCCCTGAAACTGAGGTCTGTGACCACTGCTGACACGGCCGTTTATTACTGT
>28;265_92;0.5385988088
TCGGGGACCCTGTCCCTCACCTGCAGTGTCTCCGGTGTCTCTATGGCTGGTTACTACTGGAGCTGGATCCGGCAGCCCCCAGGGAAGGGGCTGGAGTGGATTGGCTACATGTATTACGCTGGGGGCTCTGACTACAATCCTTCCCTCAAGAGTCGAGTCACCGTTGAAGTGGACACGTCCGAGGAGCAGTTCTCCCTGAAACTGAGGTCTGTGACCACTGCTGACACGGCCGTTTATTACTGT
>27;265_92,84_92;0.5385982752
TCGGGGACCCTGTCCCTCACCTGCAGTGTCTCCGGTGTCTCTATGGCTGGTTACTACTGGAGCTGGATCCGGCAGCCCCCAGGGAAGGGGCTGGAGTGGATTGGCTACATGTATTACGCTGGGGGCTCTGACTACAATCCTTCCCTCAAGAGTCGAGTCACCGTTGAAGTGGACACGTCCGAGGAGCAGTTCTCCCTGAAACTGAGGTCTGTGACCACTGCTGACACGGCCGTTTATTACTGT
>31;324_92;0.599774084
TCGGAGACCCTGTCCCTCACCTGCAGTGTCTCCGGTGTCTCTATGGCTGGTTACTACTGGAGCTGGATCCGGCAGTCCCCAGGGAAGGGCCTGGAGTGGGTTGGCTATATGTATTACGCTGGAAGCTCTAACTACAATCCTTCCCTCAAGAGTCGAGTCACCATTGAGGTGGACACGTCCGAGGAGCAGTTCTCCCTGAAACTGAGGTCTGTGACCACTTCTGACACGGCCGTCTACTACTGT
>31;115_92;0.5860192923
TCGGAGACCCTGTCCCTCACCTGCAGTGTCTCCGGTGTCTCTATGGCTGGTTACTACTGGAGCTGGATCCGGCAGCCCCCAGGGAAGGGCCTGGAGTGGGTTGGCTATATGTATTACGCTGGAAGCTCTAACTACAATCCTTCCCTCAAGAGTCGAGTCACCATTGAGGTGGACACGTCCGAGGAGCAGTTCTCCCTGAAACTGAGGTCTGTGACCACTTCTGACACGGCCGTCTACTACTGT
>30;115_92,324_92;0.5860187707
TCGGAGACCCTGTCCCTCACCTGCAGTGTCTCCGGTGTCTCTATGGCTGGTTACTACTGGAGCTGGATCCGGCAGCCCCCAGGGAAGGGCCTGGAGTGGGTTGGCTATATGTATTACGCTGGAAGCTCTAACTACAATCCTTCCCTCAAGAGTCGAGTCACCATTGAGGTGGACACGTCCGAGGAGCAGTTCTCCCTGAAACTGAGGTCTGTGACCACTTCTGACACGGCCGTCTACTACTGT
>33;274_92;0.613288009
TCGGGGACCCTGTCCCTCACCTGCAGTGTCTCCGGTGTCTCTATGGCTGGTTATTACTGGAGCTGGATCCGGCAGTCCCCAGGGAAGGGCCTGGAGTGGGTTGGCTATATGTATTACGCTGGAAGCTCTAACTACAATCCTTCCCTCAAGAGTCGAGTCAGCATTGAGGTGGACACGTCCGAGGAGCAGTTCTCCCTGAAACTGAGGTCTGTGACCACTTCTGACACGGCCGTCTACTACTGT
>34;62_92;0.6272782426
TCGGGGACCCTGTCCCTCACCTGCAGTGTCTCCGGTGTCTCTATGGCTGGTTACTACTGGAGCTGGATCCGGCAGTCCCCAGGGAAGGGCCTGGAGTGGGTTGGCTATATGTATTACGCTGGAAGCTCTAACTACAATCCTTCCCTCAAGAGTCGAGTCAGTATTGAGGTGGACACGTCCGAGGAGCAGTTCTCCCTGAAACTGAGGTCTGTGACCCCTTCTGACACGGCCGTCTACTACTGT
>34;266_92;0.6272787313
TCGGGGACCCTGTCCCTCACCTGCAGTGTCTCCGGTGTCTCTATGGCTGGTTACTACTGGAGCTGGATCCGGCAGTCCCCAGGGAAGGGCCTGGAGTGGGTTGGCTATATGTATTACGCTGGAAGCTCTAACTACAATCCTTCCCTCAAGAGTCGAGTCAGTATTGAGGTGGACACGTCCGAGGAGCAGTTCTCCCTGAAACTGAGGTCTGTGACCCCTTCTGACACGGCCGTCTACTACTGT
>33;266_92,62_92;0.6272782326
TCGGGGACCCTGTCCCTCACCTGCAGTGTCTCCGGTGTCTCTATGGCTGGTTACTACTGGAGCTGGATCCGGCAGTCCCCAGGGAAGGGCCTGGAGTGGGTTGGCTATATGTATTACGCTGGAAGCTCTAACTACAATCCTTCCCTCAAGAGTCGAGTCAGTATTGAGGTGGACACGTCCGAGGAGCAGTTCTCCCTGAAACTGAGGTCTGTGACCCCTTCTGACACGGCCGTCTACTACTGT
>32;266_92,274_92,62_92;0.5997459861
TCGGGGACCCTGTCCCTCACCTGCAGTGTCTCCGGTGTCTCTATGGCTGGTTACTACTGGAGCTGGATCCGGCAGTCCCCAGGGAAGGGCCTGGAGTGGGTTGGCTATATGTATTACGCTGGAAGCTCTAACTACAATCCTTCCCTCAAGAGTCGAGTCAGCATTGAGGTGGACACGTCCGAGGAGCAGTTCTCCCTGAAACTGAGGTCTGTGACCACTTCTGACACGGCCGTCTACTACTGT
>32;411_92;0.586000557
TCGGGGACCCTGTCCCTCACCTGCAGTGTCTCCGGTGTCTCTATGGCTGGTTACTACTGGAGCTGGATCCGGCAGTCCCCAGGGAAGGGCCTGGAGTGGGTTGGCTATATGTATTACGCTGGAAGCTCTAACTACAATCCTTCCCTCAAGAGTCGAGTCACCATTGAGGTGGACACGTCCGAGGAGCAGTTCTCCCTGAAACTGAGGTCTGTGACCACTTCTGACACGGCCGTCTACTACTGT
>31;266_92,274_92,411_92,62_92;0.5859996152
TCGGGGACCCTGTCCCTCACCTGCAGTGTCTCCGGTGTCTCTATGGCTGGTTACTACTGGAGCTGGATCCGGCAGTCCCCAGGGAAGGGCCTGGAGTGGGTTGGCTATATGTATTACGCTGGAAGCTCTAACTACAATCCTTCCCTCAAGAGTCGAGTCACCATTGAGGTGGACACGTCCGAGGAGCAGTTCTCCCTGAAACTGAGGTCTGTGACCACTTCTGACACGGCCGTCTACTACTGT
>31;167_92;0.5722929697
TCGGGGACCCTGTCCCTCACCTGCAGTGTCTCCGGTGTCTCTATGGCTGGTTACTACTGGAGCTGGATCCGGCAGCCCCCAGGGAAGGGCCTGGAGTGGGTTGGCTATATGTATTACGCTGGAAGCTCTAACTACAATCCTTCCCTCAAGAGTCGAGTCACCATTGAGGTGGACACGTCCGAGGAGCAGTTCTCCCTGAAACTGAGGTCTGTGACCACTTCTGACACGGCCGTCTACTACTGT
>30;167_92,266_92,274_92,411_92,62_92;0.5722924435
TCGGGGACCCTGTCCCTCACCTGCAGTGTCTCCGGTGTCTCTATGGCTGGTTACTACTGGAGCTGGATCCGGCAGCCCCCAGGGAAGGGCCTGGAGTGGGTTGGCTATATGTATTACGCTGGAAGCTCTAACTACAATCCTTCCCTCAAGAGTCGAGTCACCATTGAGGTGGACACGTCCGAGGAGCAGTTCTCCCTGAAACTGAGGTCTGTGACCACTTCTGACACGGCCGTCTACTACTGT
>29;115_92,167_92,266_92,274_92,324_92,411_92,62_92;0.5722918699
TCGGGGACCCTGTCCCTCACCTGCAGTGTCTCCGGTGTCTCTATGGCTGGTTACTACTGGAGCTGGATCCGGCAGCCCCCAGGGAAGGGCCTGGAGTGGGTTGGCTATATGTATTACGCTGGAAGCTCTAACTACAATCCTTCCCTCAAGAGTCGAGTCACCATTGAGGTGGACACGTCCGAGGAGCAGTTCTCCCTGAAACTGAGGTCTGTGACCACTTCTGACACGGCCGTCTACTACTGT
>29;193_92;0.642621961
TCGGGGACCCTGTCCCTCACCTGCAGTGTCTCCGGTGTCTCTATGGCTGCTTTCTACTGGAGCTGGATCCGGCAGCCCCCAGGGAAGGGCCTGGAGTGGGTTGGCTATATGTATTACGCTGGTAGCTCTAACTACAATCCTTCCCTCAAGGGTCGAGTCACCATTGAGGTGGACACGTCCGAGGAGCAGTTCTCCCTGAGACTGAGGTCTGTGACCACTTCTGACACGGCCGTCTACTACTGT
>28;115_92,167_92,193_92,266_92,274_92,324_92,411_92,62_92;0.5722908083
TCGGGGACCCTGTCCCTCACCTGCAGTGTCTCCGGTGTCTCTATGGCTGGTTACTACTGGAGCTGGATCCGGCAGCCCCCAGGGAAGGGCCTGGAGTGGGTTGGCTATATGTATTACGCTGGAAGCTCTAACTACAATCCTTCCCTCAAGAGTCGAGTCACCATTGAGGTGGACACGTCCGAGGAGCAGTTCTCCCTGAAACTGAGGTCTGTGACCACTTCTGACACGGCCGTCTACTACTGT
>29;181_92;0.6280392569
TCGGGGACCCTGTCCCTCACCTGCAGTGTCTCCGGTGTCTCTATGGCTGGTTACTACTGGAGCTGGATCCGGCAGTCCCCAGGGAAGGGCCTGGAGTGGGTTGGCTATATGTATTACGCTGGAAGCTCCAACTACAATCCTTCCCTCAAGAGTCGAGTCACCATTGAGGTGGACACGTCCGAGGAGCAGTTCTCCCTGAAGCTGAGGTCTCTGACCACTTCTGACACGGCCGTCTACTACTGT
>29;453_92;0.6280386926
TCGGGGACCCTGTCCCTCACCTGCAGTGTCTCCGGTGTCTCTATGGCTGGTTACTACTGGAGCTGGATCCGGCAGTCCCCAGGGAAGGGCCTGGAGTGGGTTGGCTATATGTATTACGCTGGAAGCTCCAACTACAATCCTTCCCTCAAGAGTCGAGTCACCATTGAGGTGGACACGTCCGAGGAGCAGTTCTCCCTGAAGCTGAGGTCTCTGACCACTTCTGACACGGCCGTCTACTACTGT
>28;181_92,453_92;0.6280386826
TCGGGGACCCTGTCCCTCACCTGCAGTGTCTCCGGTGTCTCTATGGCTGGTTACTACTGGAGCTGGATCCGGCAGTCCCCAGGGAAGGGCCTGGAGTGGGTTGGCTATATGTATTACGCTGGAAGCTCCAACTACAATCCTTCCCTCAAGAGTCGAGTCACCATTGAGGTGGACACGTCCGAGGAGCAGTTCTCCCTGAAGCTGAGGTCTCTGACCACTTCTGACACGGCCGTCTACTACTGT
>27;115_92,167_92,181_92,193_92,266_92,274_92,324_92,411_92,453_92,62_92;0.5722903474
TCGGGGACCCTGTCCCTCACCTGCAGTGTCTCCGGTGTCTCTATGGCTGGTTACTACTGGAGCTGGATCCGGCAGCCCCCAGGGAAGGGCCTGGAGTGGGTTGGCTATATGTATTACGCTGGAAGCTCTAACTACAATCCTTCCCTCAAGAGTCGAGTCACCATTGAGGTGGACACGTCCGAGGAGCAGTTCTCCCTGAAACTGAGGTCTGTGACCACTTCTGACACGGCCGTCTACTACTGT
>26;115_92,167_92,181_92,193_92,265_92,266_92,274_92,324_92,411_92,453_92,62_92,84_92;0.4792634662
TCGGGGACCCTGTCCCTCACCTGCAGTGTCTCCGGTGTCTCTATGGCTGGTTACTACTGGAGCTGGATCCGGCAGCCCCCAGGGAAGGGGCTGGAGTGGATTGGCTATATGTATTACGCTGGGAGCTCTAACTACAATCCTTCCCTCAAGAGTCGAGTCACCATTGAAGTGGACACGTCCGAGGAGCAGTTCTCCCTGAAACTGAGGTCTGTGACCACTGCTGACACGGCCGTTTATTACTGT
>25;115_92,167_92,181_92,193_92,265_92,266_92,274_92,324_92,411_92,453_92,62_92,75_92,84_92;0.4521358692
TCGGGGACCCTGTCCCTCACCTGCAGTGTCTCCGGTGTCTCTATGGCTGGTTACTACTGGAGCTGGATCCGGCAGCCCCCAGGGAAGGGGCTGGAGTGGATTGGCTATATGTATTACGCTGGGAGCTCTAACTACAATCCCTCCCTCAAGAGTCGAGTCAGCATTGAAGTGGACACGTCCGAGGAGCAGTTCTCCCTGAAACTGAGGTCTGTGACCACTGCTGACACGGCCGTTTATTACTGT
>25;104_92;0.4765410974
TCGGGGACCCTGTCCCTCACCTGCAGTGTCTCCGGTGTCTCTATGGCTGGTTACTACTGGAGCTGGATCCGGCAGCCCCCCGGGAAGGGGCTCGAGTGGATTGGGTATATGTATTACGCTGGGAGCTCTAACTACAATCCCTCCCTCAAGAGTCGAGTCAGCATCGAGGTGGACACGTCCGAGGACCAGTTCTCCCTGAAACTGAGGTCTCTGACCACTGCGGACACGGCCGTTTATTACTGT
>24;104_92,115_92,167_92,181_92,193_92,265_92,266_92,274_92,324_92,411_92,453_92,62_92,75_92,84_92;0.4068090693
TCGGGGACCCTGTCCCTCACCTGCAGTGTCTCCGGTGTCTCTATGGCTGGTTACTACTGGAGCTGGATCCGGCAGCCCCCAGGGAAGGGGCTGGAGTGGATTGGGTATATGTATTACGCTGGGAGCTCTAACTACAATCCCTCCCTCAAGAGTCGAGTCAGCATCGAAGTGGACACGTCCGAGGAGCAGTTCTCCCTGAAACTGAGGTCTGTGACCACTGCGGACACGGCCGTTTATTACTGT
>23;104_92,115_92,167_92,181_92,183_92,193_92,224_92,265_92,266_92,274_92,324_92,411_92,440_92,453_92,62_92,75_92,84_92;0.3819276901
TCGGGGACCCTGTCCCTCACCTGCAGTGTCTCCGGTGTCTCTATGAGTGGTTACTACTGGAGCTGGATCCGGCAGCCCCCAGGGAAGGGGCTGGAGTGGATTGGGTATATGTATTACGCTGGGAGCTCTAACTACAATCCCTCCCTCAAGAGTCGAGTCAGCATCGAAGTGGACACGTCCGAGGAGCAGTTCTCCCTGAAACTGAGGTCTGTGACCACTGCGGACACGGCCGTTTATTACTGT
>27;175_92;0.4757886641
TCGGGGACCCTGTCCCTCACGTGCAGTGTCTCCGGTGTCTCTATGGCTGCTTACTACTGGAGCTGGCTCCGGCAGTCCCCAGGGAAGGGGCTGGAGTGGATTGGGTATATGTATTACGCTGGGAGCTCTAACTACAATCCCTCCCTCAAGAGTCGAGTCACCATCGAAGTGGACACGTCCGAGGAGCAGTTCTCCCTGAAACTGAGGTCTGTGACCCCTGCGGACACGGCCCTTTATTACTGT
>27;326_92;0.4345015664
TCGGGGACCCTGTCCCTCACCTGCAGTGTCTCCGGTGTCTCTATGGCTGCTTACTACTGGAGCTGGATCCGGCAGTCCCCAGGGAAGGGGCTGGAGTGGATTGGGTATATGTATTACGCTGGGAGCTCTAACTACAATCCCTCCCTCAAGAGTCGAGTCACCATCGAAGTGGACACGTCCGAGGAGCAGTTCTCCCTGAAACTGAGGTCTGTGACCACTGCGGACACGGCCCTTTATTACTGT
>26;175_92,326_92;0.4345010352
TCGGGGACCCTGTCCCTCACCTGCAGTGTCTCCGGTGTCTCTATGGCTGCTTACTACTGGAGCTGGATCCGGCAGTCCCCAGGGAAGGGGCTGGAGTGGATTGGGTATATGTATTACGCTGGGAGCTCTAACTACAATCCCTCCCTCAAGAGTCGAGTCACCATCGAAGTGGACACGTCCGAGGAGCAGTTCTCCCTGAAACTGAGGTCTGTGACCACTGCGGACACGGCCCTTTATTACTGT
>26;70_92;0.4205676476
TCGGGGACCCTGTCCCTCACCTGCAGTGTCTCCGGTGTCTCTATGAGTGCTTACTACTGGAGCTGGATCCGGCAGTCCCCAGGGAAGGGGCTGGAGTGGATTGGCTATATGTATTACGCTGGGAGCTCTAACTACAATCCCTCCCTCAAGAGTCGAGTCACCGTCGAAGTGGACACGTCCGAGGAGCAGTTCTCCCTGAAACTGAGGTCTGTGACCACTGCGGACACGGCCGTTTATTACTGT
>25;175_92,326_92,70_92;0.3934669107
TCGGGGACCCTGTCCCTCACCTGCAGTGTCTCCGGTGTCTCTATGAGTGCTTACTACTGGAGCTGGATCCGGCAGTCCCCAGGGAAGGGGCTGGAGTGGATTGGGTATATGTATTACGCTGGGAGCTCTAACTACAATCCCTCCCTCAAGAGTCGAGTCACCATCGAAGTGGACACGTCCGAGGAGCAGTTCTCCCTGAAACTGAGGTCTGTGACCACTGCGGACACGGCCGTTTATTACTGT
>30;367_92;0.4479187396
TCGGGGACCCTGTCCCTCACCTGCAGTGTGTCCGGTGTCTCTATGAGTGCCTACTACTGGAGCTGGATCCGGCAGCCCCCAGGGAAGGGGCTGGAGTGGATTGGGTATATGTATTACGCTGGCAGCTCTAACTACAGTCCCTCCCTCAAGAGTCGCGTCACCATCGAAGTGGACACGTCCGAGGAGCAGTTCTCCCTGAAACTGAGGTCTGTGACCACTGCGGACACGGCCGTTTATTACTGT
>30;423_92;0.4479192489
TCGGGGACCCTGTCCCTCACCTGCAGTGTGTCCGGTGTCTCTATGAGTGCCTACTACTGGAGCTGGATCCGGCAGCCCCCAGGGAAGGGGCTGGAGTGGATTGGGTATATGTATTACGCTGGCAGCTCTAACTACAGTCCCTCCCTCAAGAGTCGCGTCACCATCGAAGTGGACACGTCCGAGGAGCAGTTCTCCCTGAAACTGAGGTCTGTGACCACTGCGGACACGGCCGTTTATTACTGT
>29;367_92,423_92;0.4479187296
TCGGGGACCCTGTCCCTCACCTGCAGTGTGTCCGGTGTCTCTATGAGTGCCTACTACTGGAGCTGGATCCGGCAGCCCCCAGGGAAGGGGCTGGAGTGGATTGGGTATATGTATTACGCTGGCAGCTCTAACTACAGTCCCTCCCTCAAGAGTCGCGTCACCATCGAAGTGGACACGTCCGAGGAGCAGTTCTCCCTGAAACTGAGGTCTGTGACCACTGCGGACACGGCCGTTTATTACTGT
>29;389_92;0.4339962412
TCGGGGACCCTGTCCCTCACCTGCAGTGTCTCCGGTGTCTCTATGAGTGCTTACTACTGGAGTTGGATCCGGCAGCCCCCAGGGAAGGGGCTGGAGTGGATTGGGTATATGTATTACGCTGGCAGCTCTAACTACAGTCCCTCCCTCAAGAGTCGCGTCACCATCGAAGTGGACACGTCCGAGGAGCAGTTCTCCCTGAAACTGAGGTCTGTGACCACTGCGGACACGGCCGTTTATTACTGT
>28;367_92,389_92,423_92;0.4206530985
TCGGGGACCCTGTCCCTCACCTGCAGTGTCTCCGGTGTCTCTATGAGTGCTTACTACTGGAGCTGGATCCGGCAGCCCCCAGGGAAGGGGCTGGAGTGGATTGGGTATATGTATTACGCTGGCAGCTCTAACTACAGTCCCTCCCTCAAGAGTCGCGTCACCATCGAAGTGGACACGTCCGAGGAGCAGTTCTCCCTGAAACTGAGGTCTGTGACCACTGCGGACACGGCCGTTTATTACTGT
>28;345_92;0.4632277896
TCGGGGACCCTGTCCCTCACGTGCAGAGTGTCCGGTGTCTCTATGAGTGCTTTCTACTGGAGCTGGATCCGGCAGCCCCCAGGGAAGGGGCTGGAGTGGATTGGGTATATGTATTACGCTGGCAGCTCTAACTACAATCCCTCCCTCAAGAGTCGAGTCACCATCGAAGTGGACACGTCCGAGGAGCAGTTCTCCCTGAAACTGAGGTCTGTGACCACTGCGGACACGGCCCTTTATTACTGT
>27;345_92,367_92,389_92,423_92;0.393468401
TCGGGGACCCTGTCCCTCACCTGCAGTGTCTCCGGTGTCTCTATGAGTGCTTACTACTGGAGCTGGATCCGGCAGCCCCCAGGGAAGGGGCTGGAGTGGATTGGGTATATGTATTACGCTGGCAGCTCTAACTACAATCCCTCCCTCAAGAGTCGAGTCACCATCGAAGTGGACACGTCCGAGGAGCAGTTCTCCCTGAAACTGAGGTCTGTGACCACTGCGGACACGGCCGTTTATTACTGT
>27;268_92;0.4341526843
TCGGGGACCCTGTCCCTCACCTGCAGTGTCTCCGGTGTCTCTATGAGTGCTTACTACTGGAGCTGGATCCGGCTGCCCCCAGGGAAGGGGCTGGAGTGGATTGGCTATATGTATTACGCTGGCAGCTCTAACTACAATCCCTCCCTCAAGAGTCGAGTCACCATCGAGGTGGACACGTCCGAGGAGCAGTTCTCCCTGAAACTGAGGTCTGTGACCACTGCGGACACGGCCGTTTATTACTGT
>26;268_92,345_92,367_92,389_92,423_92;0.3934675309
TCGGGGACCCTGTCCCTCACCTGCAGTGTCTCCGGTGTCTCTATGAGTGCTTACTACTGGAGCTGGATCCGGCAGCCCCCAGGGAAGGGGCTGGAGTGGATTGGGTATATGTATTACGCTGGCAGCTCTAACTACAATCCCTCCCTCAAGAGTCGAGTCACCATCGAAGTGGACACGTCCGAGGAGCAGTTCTCCCTGAAACTGAGGTCTGTGACCACTGCGGACACGGCCGTTTATTACTGT
>27;85_92;0.4343120079
TCGGGGACCCTGTCCCTCACCTGCAGTGTCTCCGGTGTCTCTATGAGTGCTTACTACTGGAGCTGGATCCGGCAGGCCCCAGGGAAGGGGCTGGAGTGGATTGGGTATATGTATTACGCTGGCAGCTCTAACTACAATCCCTCCCTCAAGAGTCGAGTCACCATCGAAGTGGACACGTCCGAGGAGCAGTTCTCCCTGAAGCTGAGGTCTGTGACCACTGCGGACACGGCCGTTTATTTCTGT
>27;406_144;0.5327293076
TCGGGGACCCTGTCCCTCACCTGCAGTGTCTCCGGTGTCTCCATGGGTGCTTACTACTGGAGCTGGATTCGGCAGGCCCCAGGGAAGGGGCTGGAGTGGATTGGATATATGTATTACGCTGGCAGTTCTAACTACAATCCCTCCCTCAAGAGTCGAGTCACCATCGAAGTGGACACGTCCGAGGAGCAGTTCTCCCTGAGGCTGAGGTCTGTGACCACTTCGGACACGGCCGTTTATTTCTGT
>26;406_144,85_92;0.4343110562
TCGGGGACCCTGTCCCTCACCTGCAGTGTCTCCGGTGTCTCTATGAGTGCTTACTACTGGAGCTGGATCCGGCAGGCCCCAGGGAAGGGGCTGGAGTGGATTGGGTATATGTATTACGCTGGCAGCTCTAACTACAATCCCTCCCTCAAGAGTCGAGTCACCATCGAAGTGGACACGTCCGAGGAGCAGTTCTCCCTGAAGCTGAGGTCTGTGACCACTGCGGACACGGCCGTTTATTTCTGT
>25;268_92,345_92,367_92,389_92,406_144,423_92,85_92;0.3934670091
TCGGGGACCCTGTCCCTCACCTGCAGTGTCTCCGGTGTCTCTATGAGTGCTTACTACTGGAGCTGGATCCGGCAGCCCCCAGGGAAGGGGCTGGAGTGGATTGGGTATATGTATTACGCTGGCAGCTCTAACTACAATCCCTCCCTCAAGAGTCGAGTCACCATCGAAGTGGACACGTCCGAGGAGCAGTTCTCCCTGAAACTGAGGTCTGTGACCACTGCGGACACGGCCGTTTATTACTGT
>24;175_92,268_92,326_92,345_92,367_92,389_92,406_144,423_92,70_92,85_92;0.3800004863
TCGGGGACCCTGTCCCTCACCTGCAGTGTCTCCGGTGTCTCTATGAGTGCTTACTACTGGAGCTGGATCCGGCAGCCCCCAGGGAAGGGGCTGGAGTGGATTGGGTATATGTATTACGCTGGGAGCTCTAACTACAATCCCTCCCTCAAGAGTCGAGTCACCATCGAAGTGGACACGTCCGAGGAGCAGTTCTCCCTGAAACTGAGGTCTGTGACCACTGCGGACACGGCCGTTTATTACTGT
>25;421_92;0.5047182836
TCGGGGACCCTGTCCCTCACCTGCAGTGTCTCCGGTGTCTCTATGGGTGCTTACTACTGGAGCTGGATCCGGCTGCCCCCAGGGAAGGGCCTGGAGTGGATTGGATATATGTATTATGCTGGGAGCTCTAACTACAATCCCTCCCTCAAGAGTCGAGTCACTGTCGAAGTGGACACGTCCGAGGAGCAATTCTCCCTGAAACTGAGGTCTGTGACCTCTGCGGACACGGCCGTTTATTACTGT
>25;148_92;0.5345229094
TCGGGGACCCTGTCCCTCACCTGCAGTGTCTCCGGTGTCTCTATGAGTGCTTATTATTGGAGTTGGATCCGGCTGCCCCCAGGTAAGGGGCTGGAGTGGATTGGATATATGTATTACGCTGGGAGCTCTAACTACAACCCGTCCCTCATGAGTCGAGTCACCATCGAAGTGGACACGTCCGAGGAGCAGTTCTCCCTGAAACTGAGGTCTCTGACCACTGCGGACACGGCCATTTATTACTGT
>24;148_92,421_92;0.4067005003
TCGGGGACCCTGTCCCTCACCTGCAGTGTCTCCGGTGTCTCTATGAGTGCTTACTACTGGAGCTGGATCCGGCTGCCCCCAGGGAAGGGGCTGGAGTGGATTGGATATATGTATTACGCTGGGAGCTCTAACTACAATCCCTCCCTCAAGAGTCGAGTCACCATCGAAGTGGACACGTCCGAGGAGCAGTTCTCCCTGAAACTGAGGTCTGTGACCACTGCGGACACGGCCGTTTATTACTGT
>23;148_92,175_92,268_92,326_92,345_92,367_92,389_92,406_144,421_92,423_92,70_92,85_92;0.3799994679
TCGGGGACCCTGTCCCTCACCTGCAGTGTCTCCGGTGTCTCTATGAGTGCTTACTACTGGAGCTGGATCCGGCAGCCCCCAGGGAAGGGGCTGGAGTGGATTGGGTATATGTATTACGCTGGGAGCTCTAACTACAATCCCTCCCTCAAGAGTCGAGTCACCATCGAAGTGGACACGTCCGAGGAGCAGTTCTCCCTGAAACTGAGGTCTGTGACCACTGCGGACACGGCCGTTTATTACTGT
>22;104_92,115_92,148_92,167_92,175_92,181_92,183_92,193_92,224_92,265_92,266_92,268_92,274_92,324_92,326_92,345_92,367_92,389_92,406_144,411_92,421_92,423_92,440_92,453_92,62_92,70_92,75_92,84_92,85_92;0.3665040542
TCGGGGACCCTGTCCCTCACCTGCAGTGTCTCCGGTGTCTCTATGAGTGGTTACTACTGGAGCTGGATCCGGCAGCCCCCAGGGAAGGGGCTGGAGTGGATTGGGTATATGTATTACGCTGGGAGCTCTAACTACAATCCCTCCCTCAAGAGTCGAGTCACCATCGAAGTGGACACGTCCGAGGAGCAGTTCTCCCTGAAACTGAGGTCTGTGACCACTGCGGACACGGCCGTTTATTACTGT
>21;104_92,115_92,148_92,151_92,167_92,174_92,175_92,181_92,183_92,187_92,193_92,213_92,224_92,253_92,265_92,266_92,268_92,274_92,314_92,31_92,323_92,324_92,326_92,327_92,345_92,346_92,355_92,367_92,389_92,395_92,39_92,406_144,411_92,421_92,423_92,440_92,453_92,51_92,60_92,62_92,70_92,75_92,76_92,79_92,84_92,85_92;0.3665032124
TCGGGGACCCTGTCCCTCACCTGCAGTGTCTCCGGTGTCTCTATGAGTGGTTACTACTGGAGCTGGATCCGGCAGCCCCCAGGGAAGGGGCTGGAGTGGATTGGGTATATGTATTACGCTGGGAGCTCTAACTACAATCCCTCCCTCAAGAGTCGAGTCACCATCGAAGTGGACACGTCCGAGGAGCAGTTCTCCCTGAAACTGAGGTCTGTGACCACTGCGGACACGGCCGTTTATTACTGT
>22;407_92;0.4252531405
TCGGGGACCCTGTCCCTCACCTGCAGTGTCTCCGGTGTCTCCATGAGTGGTTACTACTGGAGTTGGATCCGGCAGCCCCCAGGGAAGGGGCTGGAGTGGATTGGATATATGTATTACGCTGGGAGCTCTAACTACAATCCCTCCCTCGAGAGTCGAGTCACCATCGAAGTGGACACGTCCGAGGAGCAGTTCTCCCTGAAACTGAGGTCTGTGACCACTGCGGACACGGCCGTTTATTACTGT
>27;416_92;0.5184604929
TCGGCGACCCTGTCCCTCACATGCAGTGTCTCCGGTGTCTCTATGGGTGGTTACTACTGGAGCTGGATCCGGCAGCCCCCAGGGAAGGGGCTGGAGTGGGTTGGCTATATGTATTACGCTGGGAGCTCTAACTACAATCCCTCCCTCGAGAGTCGAGTCACCATCGAAGTGGACACGTCCGAGGAGCAGTTCTCCCTGAAACTGAGGTCTGTGACCACTGCGGACACGGCCCTTTATTTCTGC
>27;288_92;0.5046956677
TCGGCGACCCTGTCCCTCACATGCAGTGTCTCCGGTGTCTCTATGGGTGGTTACTACTGGAGCTGGATCCGGCAGCCCCCAGGGAAGGGGCTGGAGTGGGTTGGCTATATGTATTACGCTGGGAGCTCTAACTACAATCCCTCCCTCGAGAGTCGAGTCACCATCGAAGTGGACACGTCCGAGGAGCAGTTCTCCCTGAAACTGAGGTCTGTGACCACTGCGGACACGGCCCTTTATTTCTGT
>26;288_92,416_92;0.5046956577
TCGGCGACCCTGTCCCTCACATGCAGTGTCTCCGGTGTCTCTATGGGTGGTTACTACTGGAGCTGGATCCGGCAGCCCCCAGGGAAGGGGCTGGAGTGGGTTGGCTATATGTATTACGCTGGGAGCTCTAACTACAATCCCTCCCTCGAGAGTCGAGTCACCATCGAAGTGGACACGTCCGAGGAGCAGTTCTCCCTGAAACTGAGGTCTGTGACCACTGCGGACACGGCCCTTTATTTCTGT
>26;93_92;0.4768372595
TCGGGGACCCTGTCCCTCACATGCAGTGTCTCCGGTGTCTCTATGGGTGGTTACTACTGGAGCTGGATCCGGCAGCCCCCAGGGAAGGGGCTGGAGTGGATTGGCTATATGTATTACGCTGGGAGCTCTAACTACAATCCCTCCCTCGAGAGTCGAGTCACCATCGAAGTGGACACGTCCGAGGAGCAGTTCTCCCTGAAACTGAGGTCTGTGACCACTGCGGACACGGCCCTTTATTTCTGT
>25;288_92,416_92,93_92;0.4768372495
TCGGGGACCCTGTCCCTCACATGCAGTGTCTCCGGTGTCTCTATGGGTGGTTACTACTGGAGCTGGATCCGGCAGCCCCCAGGGAAGGGGCTGGAGTGGATTGGCTATATGTATTACGCTGGGAGCTCTAACTACAATCCCTCCCTCGAGAGTCGAGTCACCATCGAAGTGGACACGTCCGAGGAGCAGTTCTCCCTGAAACTGAGGTCTGTGACCACTGCGGACACGGCCCTTTATTTCTGT
>25;305_92;0.4801839778
TCGGGGACCCTGTCCCTCACATGCAGTGTCTCCGGTGTCTCTATGGGTGGTTATTACTGGAGTTGGATCCGGCAGCCCCCAGGGAAGGGGCTGGAGTGGATTGGCTATATGTATTACGCTGGGAGCTCTAACTACAATCCCTCCCTCGAGAGTCGAGTCACCATCGAAGTGGACACGTCCGAGGAGCAGTTCTCCCTGAAACTGAGGTCTGTGACCACTGCGGACACGGCCGTTTACTTCTGT
>24;288_92,305_92,416_92,93_92;0.4505010656
TCGGGGACCCTGTCCCTCACATGCAGTGTCTCCGGTGTCTCTATGGGTGGTTACTACTGGAGTTGGATCCGGCAGCCCCCAGGGAAGGGGCTGGAGTGGATTGGCTATATGTATTACGCTGGGAGCTCTAACTACAATCCCTCCCTCGAGAGTCGAGTCACCATCGAAGTGGACACGTCCGAGGAGCAGTTCTCCCTGAAACTGAGGTCTGTGACCACTGCGGACACGGCCGTTTATTTCTGT
>24;23_92;0.4229167678
TCGGGGACCCTGTCCCTCACCTGCAGTGTCTCCGGTGTCTCTATGAGTGGTTACTACTGGAGTTGGATCCGGCAGCCCCCAGGGAAGGGGCTGGAGTGGATTGGCTATATGTATTACGCTGGGAGCTCTAACTACAATCCCTCCCTCAAGAGTCGAGTCACCATCGAAGTGGACACGTCCGAGGAGCAGTTCTCCCTTAAAGTGAGGTCTGTGACCACTGCGGACACGGCCGTTTATTACTGT
>23;23_92,288_92,305_92,416_92,93_92;0.3938391713
TCGGGGACCCTGTCCCTCACCTGCAGTGTCTCCGGTGTCTCTATGAGTGGTTACTACTGGAGTTGGATCCGGCAGCCCCCAGGGAAGGGGCTGGAGTGGATTGGCTATATGTATTACGCTGGGAGCTCTAACTACAATCCCTCCCTCAAGAGTCGAGTCACCATCGAAGTGGACACGTCCGAGGAGCAGTTCTCCCTGAAACTGAGGTCTGTGACCACTGCGGACACGGCCGTTTATTACTGT
>24;369_92;0.4510980646
TCGGGGACCCTGTCCCTCACCTGCAGTGTCTCCGGTGTCTCTATGAGTGGTTACTACTGGAGTTGGATCCGGCAGCCCCCAGGGAAGGGGCTGGAGTGGATCGGCTATATGTATTACGCTGGGAGCTCGAACTACAATCCCTCCCTCAATAGTCGAGTCACCATCGAAGTGGACACGTCCGAGGAGCAGTTCTCCCTGAGACTGAGGTCTGTGACCACTGCGGACACGGCCGTTTATTACTGT
>24;442_92;0.4744834025
TCGGGGACCCTGTCTCTCACCTGCAGTGTCTCCGGTGTCTCTTTGAGTGGTTACTACTGGAGCTGGATCCGGCAGCCCCCAGGGAAGGGGCTGGAGTGGATCGGCTATATGTATTACGCTGGGAGCTCGAACTACAATCCCTCCCTCAAGAGTCGAGTCACCATCGAAGTGGACACGTCCGAGGAGCAGTTTTCCCTGAAACTGAGGTCTGTGACCACTGCGGACACGGCCGTTTATTACTGT
>23;369_92,442_92;0.4211675557
TCGGGGACCCTGTCCCTCACCTGCAGTGTCTCCGGTGTCTCTATGAGTGGTTACTACTGGAGTTGGATCCGGCAGCCCCCAGGGAAGGGGCTGGAGTGGATCGGCTATATGTATTACGCTGGGAGCTCGAACTACAATCCCTCCCTCAAGAGTCGAGTCACCATCGAAGTGGACACGTCCGAGGAGCAGTTCTCCCTGAAACTGAGGTCTGTGACCACTGCGGACACGGCCGTTTATTACTGT
>22;23_92,288_92,305_92,369_92,416_92,442_92,93_92;0.3938381988
TCGGGGACCCTGTCCCTCACCTGCAGTGTCTCCGGTGTCTCTATGAGTGGTTACTACTGGAGTTGGATCCGGCAGCCCCCAGGGAAGGGGCTGGAGTGGATTGGCTATATGTATTACGCTGGGAGCTCTAACTACAATCCCTCCCTCAAGAGTCGAGTCACCATCGAAGTGGACACGTCCGAGGAGCAGTTCTCCCTGAAACTGAGGTCTGTGACCACTGCGGACACGGCCGTTTATTACTGT
>21;23_92,288_92,305_92,369_92,407_92,416_92,442_92,93_92;0.3836514054
TCGGGGACCCTGTCCCTCACCTGCAGTGTCTCCGGTGTCTCTATGAGTGGTTACTACTGGAGTTGGATCCGGCAGCCCCCAGGGAAGGGGCTGGAGTGGATTGGGTATATGTATTACGCTGGGAGCTCTAACTACAATCCCTCCCTCAAGAGTCGAGTCACCATCGAAGTGGACACGTCCGAGGAGCAGTTCTCCCTGAAACTGAGGTCTGTGACCACTGCGGACACGGCCGTTTATTACTGT
>20;104_92,115_92,148_92,151_92,167_92,174_92,175_92,181_92,183_92,187_92,193_92,213_92,224_92,23_92,253_92,265_92,266_92,268_92,274_92,288_92,305_92,314_92,31_92,323_92,324_92,326_92,327_92,345_92,346_92,355_92,367_92,369_92,389_92,395_92,39_92,406_144,407_92,411_92,416_92,421_92,423_92,440_92,442_92,453_92,51_92,60_92,62_92,70_92,75_92,76_92,79_92,84_92,85_92,93_92;0.3665026998
TCGGGGACCCTGTCCCTCACCTGCAGTGTCTCCGGTGTCTCTATGAGTGGTTACTACTGGAGCTGGATCCGGCAGCCCCCAGGGAAGGGGCTGGAGTGGATTGGGTATATGTATTACGCTGGGAGCTCTAACTACAATCCCTCCCTCAAGAGTCGAGTCACCATCGAAGTGGACACGTCCGAGGAGCAGTTCTCCCTGAAACTGAGGTCTGTGACCACTGCGGACACGGCCGTTTATTACTGT
>19;104_92,115_92,148_92,151_92,167_92,174_92,175_92,181_92,183_92,187_92,193_92,213_92,224_92,23_92,253_92,265_92,266_92,268_92,274_92,288_92,305_92,314_92,31_92,323_92,324_92,326_92,327_92,345_92,346_92,355_92,367_92,369_92,382_92,389_92,393_92,395_92,39_92,406_144,407_92,411_92,416_92,421_92,423_92,440_92,442_92,453_92,51_92,60_92,62_92,70_92,75_92,76_92,79_92,84_92,85_92,93_92,95_92;0.3108999956
TCGGAGACCCTGTCCCTCACCTGCAGTGTCTCTGGTGGCTCCATGAGTGGTTACTACTGGAGCTGGATCCGGCAGCCCCCAGGGAAGGGGCTGGAGTGGATTGGGTATATGTATTACGCTGGGAGCTCTAACTACAATCCCTCCCTCAAGAGTCGAGTCACCATCGAAGTGGACACGTCCGAGGAGCAGTTCTCCCTGAAACTGAGGTCTGTGACCACTGCGGACACGGCCGTTTATTACTGT
>19;233_92;0.5078413369
TCGGAGACCCTGTCCCTCACCTGCACTGTCTCTGGTGGCTCCATGAATGGCTACTACTGGACTTGGATCCGGCAGTCCCCCGGAAAGGGACTGGAGTGGATTGGATATATCTTTTACAGTGGGAGCACCAACTACAATCCCTCCCTCAAGAGTCGAGTCACCGTCGAAGTGGACACGTCCGAGGAGCAGTTCTCCCTGAAACTGAGGTCTGTGACCACTGCGGACACGGCCGTTTATTACTGT
>18;104_92,115_92,148_92,151_92,167_92,174_92,175_92,181_92,183_92,187_92,193_92,213_92,224_92,233_92,23_92,253_92,265_92,266_92,268_92,274_92,288_92,305_92,314_92,31_92,323_92,324_92,326_92,327_92,345_92,346_92,355_92,367_92,369_92,382_92,389_92,393_92,395_92,39_92,406_144,407_92,411_92,416_92,421_92,423_92,440_92,442_92,453_92,51_92,60_92,62_92,70_92,75_92,76_92,79_92,84_92,85_92,93_92,95_92;0.2844262433
TCGGAGACCCTGTCCCTCACCTGCAGTGTCTCTGGTGGCTCCATGAGTGGTTACTACTGGAGCTGGATCCGGCAGCCCCCAGGGAAGGGACTGGAGTGGATTGGGTATATGTATTACGCTGGGAGCTCCAACTACAATCCCTCCCTCAAGAGTCGAGTCACCATCGAAGTGGACACGTCCGAGGAGCAGTTCTCCCTGAAACTGAGGTCTGTGACCACTGCGGACACGGCCGTTTATTACTGT
>17;104_92,115_92,148_92,151_92,167_92,174_92,175_92,181_92,183_92,187_92,193_92,202_92,212_53,213_92,224_92,230_53,233_92,239_53,23_92,253_92,25_92,265_92,266_92,268_92,274_92,288_92,305_92,306_53,314_92,31_92,323_92,324_92,326_92,327_92,345_92,346_92,34_92,355_92,367_92,369_92,377_53,382_92,389_92,393_92,395_92,39_92,406_144,407_92,411_92,416_92,421_92,422_53,423_92,440_92,442_92,453_92,51_92,60_92,61_53,62_92,70_92,75_92,76_92,79_92,84_92,85_92,93_92,95_92;0.2276082132
TCGGAGACCCTGTCCCTCACCTGCAGTGTCTCTGGTGGCTCCATGAGTGGTTACTACTGGAGCTGGATCCGGCAGCCCCCAGGGAAGGGACTGGAGTGGATTGGGTATATGTATTACGCTGGGAGCTCCAACTACAACCCCTCCCTCAAGAGTCGAGTCACCATCTCAGTGGACACGTCCGAGGAGCAGTTCTCCCTGAAACTGAGGTCTGTGACCGCTGCGGACACGGCCGTTTATTACTGT
>16;104_92,115_92,148_92,151_92,167_92,174_92,175_92,181_92,183_92,187_92,193_92,202_92,212_53,213_92,224_92,230_53,233_92,239_53,23_92,253_92,25_92,265_92,266_92,268_92,274_92,288_92,305_92,306_53,314_92,31_92,323_92,324_92,326_92,327_92,345_92,346_92,34_92,355_92,358_53,367_92,369_92,372_53,377_53,382_92,389_92,393_92,395_92,39_92,406_144,407_92,411_92,416_92,421_92,422_53,423_92,440_92,442_92,453_92,51_92,60_92,61_53,62_92,70_92,75_92,76_92,79_92,84_92,85_92,93_92,95_92;0.2138594149
TCGGAGACCCTGTCCCTCACCTGCAGTGTCTCTGGTGGCTCCATGAGTGGTTACTACTGGAGCTGGATCCGGCAGCCCCCAGGGAAGGGACTGGAGTGGATTGGGTATATGTATTACGCTGGGAGCTCCAACTACAACCCCTCCCTCAAGAGTCGAGTCACCATCTCAGTGGACACGTCCGAGGAGCAGTTCTCCCTGAAACTGAGGTCTGTGACCGCTGCGGACACGGCCGTGTATTACTGT
>19;30_53;0.3285525701
TCGGAGACCCTGTCCCTCACCTGCAGTGTCTCTGGTGGCTCCATGAGTAGTTACTACTGGAGTTGGATCCGGCAGCCCCCAGGGAAGGGACTGGAGTGGATTGGGTATATGTATTACGCTGGCAGTTCCAATTACAATCCCTCCCTCATGAGTCGAGTCACCATCTCAGTGGACACCTCCAAGGACCAGTTCTCCCTGAAACTGAGGTCTGTGACCGCTGCGGACACGGCCGTGTATTACTGT
>19;165_53;0.348191594
TCGGAGACCCTGTCCCTCACCTGCAGTGTCTCTGGTGCCTCCATGGGTAGTTACTACTGGAGTTGGATCCGGCAGCCGCCAGGGAAGGGACTGGAGTGGATTGGGTATATGTATTACGCTGGGAGTTCCAACTACAATTCCTCCCTCAAGAGTCGAGTCACCATCTCAGTGGACACGTCCGCGGACCAGTTCTCGCTGAAACTGAGGTCTGTGACCGCTGCGGACACGGCCGTGTATTACTGT
>18;165_53,30_53;0.2570362794
TCGGAGACCCTGTCCCTCACCTGCAGTGTCTCTGGTGGCTCCATGAGTAGTTACTACTGGAGTTGGATCCGGCAGCCCCCAGGGAAGGGACTGGAGTGGATTGGGTATATGTATTACGCTGGGAGTTCCAACTACAATCCCTCCCTCAAGAGTCGAGTCACCATCTCAGTGGACACGTCCGAGGACCAGTTCTCCCTGAAACTGAGGTCTGTGACCGCTGCGGACACGGCCGTGTATTACTGT
>19;87_53;0.3137977406
TCGGAGACCCTGTCCCTCACCTGCAGTGTCTCTGGTGGCTCCATGAGTAGTCACTACTGGAGTTGGATTCGGCAGCCCCCAGGGAAGGGATTGGAGTGGATTGGGTATATGTATTACGCTGGCAGCTCCAACTACAATGCCTCCCTCAAGAGTCGAGTCACCATCTCAGTGGACACGTCCGAGGAGGAGTTCTCCCTGAAACTGAGGTCTGTGACCGCTGCGGACACGGCCGTGTATTACTGT
>19;32_53;0.3137981934
TCGGAGACCCTGTCCCTCACCTGCAGTGTCTCTGGTGGCTCCATGAGTAGTCACTACTGGAGTTGGATTCGGCAGCCCCCAGGGAAGGGATTGGAGTGGATTGGGTATATGTATTACGCTGGCAGCTCCAACTACAATGCCTCCCTCAAGAGTCGAGTCACCATCTCAGTGGACACGTCCGAGGAGGAGTTCTCCCTGAAACTGAGGTCTGTGACCGCTGCGGACACGGCCGTGTATTACTGT
>18;32_53,87_53;0.3137977306
TCGGAGACCCTGTCCCTCACCTGCAGTGTCTCTGGTGGCTCCATGAGTAGTCACTACTGGAGTTGGATTCGGCAGCCCCCAGGGAAGGGATTGGAGTGGATTGGGTATATGTATTACGCTGGCAGCTCCAACTACAATGCCTCCCTCAAGAGTCGAGTCACCATCTCAGTGGACACGTCCGAGGAGGAGTTCTCCCTGAAACTGAGGTCTGTGACCGCTGCGGACACGGCCGTGTATTACTGT
>17;165_53,30_53,32_53,87_53;0.2289816249
TCGGAGACCCTGTCCCTCACCTGCAGTGTCTCTGGTGGCTCCATGAGTAGTTACTACTGGAGTTGGATCCGGCAGCCCCCAGGGAAGGGACTGGAGTGGATTGGGTATATGTATTACGCTGGGAGCTCCAACTACAATCCCTCCCTCAAGAGTCGAGTCACCATCTCAGTGGACACGTCCGAGGAGCAGTTCTCCCTGAAACTGAGGTCTGTGACCGCTGCGGACACGGCCGTGTATTACTGT
>22;0_53;0.3402371493
TCGGAGACCCTGTCCCTCACTTGCAGTGTCTCTGGTGCCTCCATGAGTGGTTACTACTGGAGCTGGATCCGGCAGCCCCCAGGGAAGGGACTGGAGTACATTGGGTATATGTATTACGCTGGGAGCTCCAACTACAACCCCTCCCTCCAGAGTCGAGTCTCCATCTCAGTGGACACGTCCGAGGAGCAGTTCTCCCTGAAAGTGAGGTCTGTGACCACTGCGGACACGGCCGTGTATTATTGT
>22;135_53;0.3542262412
TCGGAGACCCTGTCCCTCACTTGCAGTGTCTCTGGTGCCTCCATGAGTGGTTACTACTGGAGCTGGATCCGGCAGCCCCCAGGGAAGGGACTGGAGTACATTGGGTATATGTATTACGCTGGGAGCTCCAACTACAACCCCTCCCTCCAGAGTCGAGTCTCCATCTCAGTGGACACGTCCGAGGAGCAGCTCTCCCTGAAAGTGAGGTCTGTGACCACTGCGGACACGGCCGTGTATTATTGT
>21;0_53,135_53;0.3402371393
TCGGAGACCCTGTCCCTCACTTGCAGTGTCTCTGGTGCCTCCATGAGTGGTTACTACTGGAGCTGGATCCGGCAGCCCCCAGGGAAGGGACTGGAGTACATTGGGTATATGTATTACGCTGGGAGCTCCAACTACAACCCCTCCCTCCAGAGTCGAGTCTCCATCTCAGTGGACACGTCCGAGGAGCAGTTCTCCCTGAAAGTGAGGTCTGTGACCACTGCGGACACGGCCGTGTATTATTGT
>22;136_53;0.3835439946
TCGGAGACCCTGTCCCTCACCTGCACTGTCTCTGGTGGCTCCATCAGTCCTTACTACTGGAACTGGGTCCGGCAGCCCCCAGGGAAGGGACTGGAGTACATTGGGTATATGTATTACGCTGGGAGCTCCAACTACAACCCCTCCCTCCAGAGTCGAGTCTCCATCTCAGTGGACACGTCCGAGGAGCAGTTCTCCCTGAAAGTGAGGTCTGTGACCACTGCGGACACGGCCGTGTATTATTGT
>22;378_53;0.36956768
TCGGAGACCCTGTCCCTCACCTGCACTGTCTCTGGTGGCTCCATCAGTAGTTTCTACTGGAGCTGGATCCGGCAGCCCGCCGGGAAGGGACTGGAGTACATTGGGTATATGTATTACGCTGGGAGCTCCAACTACAACCCCTCCCTCCAGAGTCGAGTCTCCATCTCAGTGGACACGTCCGAGGAGCAGTTCTCCCTGAAAGTGAGGTCTGTGACCACTGCGGACACGGCCGTGTATTATTGT
>21;136_53,378_53;0.3265906856
TCGGAGACCCTGTCCCTCACCTGCACTGTCTCTGGTGGCTCCATCAGTAGTTACTACTGGAGCTGGATCCGGCAGCCCCCAGGGAAGGGACTGGAGTACATTGGGTATATGTATTACGCTGGGAGCTCCAACTACAACCCCTCCCTCCAGAGTCGAGTCTCCATCTCAGTGGACACGTCCGAGGAGCAGTTCTCCCTGAAAGTGAGGTCTGTGACCACTGCGGACACGGCCGTGTATTATTGT
>20;0_53,135_53,136_53,378_53;0.298021514
TCGGAGACCCTGTCCCTCACCTGCAGTGTCTCTGGTGGCTCCATGAGTAGTTACTACTGGAGCTGGATCCGGCAGCCCCCAGGGAAGGGACTGGAGTACATTGGGTATATGTATTACGCTGGGAGCTCCAACTACAACCCCTCCCTCCAGAGTCGAGTCTCCATCTCAGTGGACACGTCCGAGGAGCAGTTCTCCCTGAAAGTGAGGTCTGTGACCACTGCGGACACGGCCGTGTATTATTGT
>21;412_53;0.3401613377
TCGGAGACCCTGTCCCTCACCTGCAGTGTCTCTGGTGGTTCCATGAGTAGTTACTACTGGAGCTGGATCCGGCAGCCCCCAGGGAAGGGACTGGAGTACATTGGGTATATGTATTACGCTGGGACCTCCAACTACAACCCCTCCCTCAGCAGTCGAGTCACCATCTCAGTGGACACGTCCGAGGAGAAGTTCTCCCTGAAACTGAGGTCTGTGACAGCCGCGGATACGGCCGTGTATTACTGT
>21;287_53;0.3675080176
TCACAGACCCTGTCCCTCACCTGCAGTGTCTCTGGTGGTTCCATGAGTAGTTACTACTGGAGCTGGATCCGGCAGCCCCCAGGGAAGGGACTGGAGTACATTGGGTATATGTATTACGCTGGGACCTCCAACTACAACCCCTCCCTCAGCAGTCGAGTCACCATCTCAGTGGACACGTCCGAGGAGAAGTTCTCCCTGAAACTGAGGTCTGTGACAGCCGCGGATACGGCCGTGTATTACTGT
>20;287_53,412_53;0.3401613277
TCGGAGACCCTGTCCCTCACCTGCAGTGTCTCTGGTGGTTCCATGAGTAGTTACTACTGGAGCTGGATCCGGCAGCCCCCAGGGAAGGGACTGGAGTACATTGGGTATATGTATTACGCTGGGACCTCCAACTACAACCCCTCCCTCAGCAGTCGAGTCACCATCTCAGTGGACACGTCCGAGGAGAAGTTCTCCCTGAAACTGAGGTCTGTGACAGCCGCGGATACGGCCGTGTATTACTGT
>19;0_53,135_53,136_53,287_53,378_53,412_53;0.2263663347
TCGGAGACCCTGTCCCTCACCTGCAGTGTCTCTGGTGGCTCCATGAGTAGTTACTACTGGAGCTGGATCCGGCAGCCCCCAGGGAAGGGACTGGAGTACATTGGGTATATGTATTACGCTGGGAGCTCCAACTACAACCCCTCCCTCAAGAGTCGAGTCACCATCTCAGTGGACACGTCCGAGGAGCAGTTCTCCCTGAAACTGAGGTCTGTGACCGCTGCGGACACGGCCGTGTATTACTGT
>19;316_53;0.3126886491
TCGGGGACCCTGTCCCTCACTTGCAGTGTCTCTGGTGTCTCCATGAGTAGTTACTACTGGAGCTGGATCCGGCAGCCCCCAGGGAAGGGACTGGAGTGGATTGGGTATATGTATTACGCTGGGAGTTCCAACTACAACCCCACCCTCAAGAGTCGAGTCACCATCTCAGTGGACACGTCCCAGGAGGAGTTCTCCCTGAAACTGAGGTCTGTGACCGCTGCGGACACGGCCGTGTATTATTGT
>18;0_53,135_53,136_53,287_53,316_53,378_53,412_53;0.2001024951
TCGGAGACCCTGTCCCTCACCTGCAGTGTCTCTGGTGGCTCCATGAGTAGTTACTACTGGAGCTGGATCCGGCAGCCCCCAGGGAAGGGACTGGAGTGGATTGGGTATATGTATTACGCTGGGAGCTCCAACTACAACCCCTCCCTCAAGAGTCGAGTCACCATCTCAGTGGACACGTCCGAGGAGCAGTTCTCCCTGAAACTGAGGTCTGTGACCGCTGCGGACACGGCCGTGTATTACTGT
>18;357_53;0.2846437902
TCGGAGACCCTGTTCCTCACGTGCAGTGTCTCTGGTGGCTCCATGAGTAGTTACTACTGGAGCTGGATCCGGCAGCCCCCAGGGAAGGGACTGGAGTGGATTGGGTATATGTATTACGCTGGGAGCTCCAACTACAACCCCTCCCTCCAGAGTCGAGTCACCATCTCAGTGGACACGTCCGAGGAGCAGTTCTCCCTGAAACTGAGGTCTGTGACCGCAGCGGACACGGCCATTTATTACTGT
>17;0_53,135_53,136_53,287_53,316_53,357_53,378_53,412_53;0.2001014983
TCGGAGACCCTGTCCCTCACCTGCAGTGTCTCTGGTGGCTCCATGAGTAGTTACTACTGGAGCTGGATCCGGCAGCCCCCAGGGAAGGGACTGGAGTGGATTGGGTATATGTATTACGCTGGGAGCTCCAACTACAACCCCTCCCTCAAGAGTCGAGTCACCATCTCAGTGGACACGTCCGAGGAGCAGTTCTCCCTGAAACTGAGGTCTGTGACCGCTGCGGACACGGCCGTGTATTACTGT
>16;0_53,135_53,136_53,165_53,287_53,30_53,316_53,32_53,357_53,378_53,412_53,87_53;0.2001009985
TCGGAGACCCTGTCCCTCACCTGCAGTGTCTCTGGTGGCTCCATGAGTAGTTACTACTGGAGCTGGATCCGGCAGCCCCCAGGGAAGGGACTGGAGTGGATTGGGTATATGTATTACGCTGGGAGCTCCAACTACAACCCCTCCCTCAAGAGTCGAGTCACCATCTCAGTGGACACGTCCGAGGAGCAGTTCTCCCTGAAACTGAGGTCTGTGACCGCTGCGGACACGGCCGTGTATTACTGT
>15;0_53,104_92,115_92,135_53,136_53,148_92,151_92,165_53,167_92,174_92,175_92,181_92,183_92,187_92,193_92,202_92,212_53,213_92,224_92,230_53,233_92,239_53,23_92,253_92,25_92,265_92,266_92,268_92,274_92,287_53,288_92,305_92,306_53,30_53,314_92,316_53,31_92,323_92,324_92,326_92,327_92,32_53,345_92,346_92,34_92,355_92,357_53,358_53,367_92,369_92,372_53,377_53,378_53,382_92,389_92,393_92,395_92,39_92,406_144,407_92,411_92,412_53,416_92,421_92,422_53,423_92,440_92,442_92,453_92,51_92,60_92,61_53,62_92,70_92,75_92,76_92,79_92,84_92,85_92,87_53,93_92,95_92;0.2001004779
TCGGAGACCCTGTCCCTCACCTGCAGTGTCTCTGGTGGCTCCATGAGTAGTTACTACTGGAGCTGGATCCGGCAGCCCCCAGGGAAGGGACTGGAGTGGATTGGGTATATGTATTACGCTGGGAGCTCCAACTACAACCCCTCCCTCAAGAGTCGAGTCACCATCTCAGTGGACACGTCCGAGGAGCAGTTCTCCCTGAAACTGAGGTCTGTGACCGCTGCGGACACGGCCGTGTATTACTGT
>15;267_53;0.3872168331
TCGGAGACCCTGTCCCTCACCTGCAGTGTCTCTGCTGACTCCATGAGTCGTTACTACTGGAGCTGGATCCGGCAGTCCCCCGGGAAGGGAATGGAGTACATTGGGTACATGTATTATGCTGGGAGCACCGATTACAACCCCTCCCTCAAGAGTCGAGTCACCATATCAGTGGACACGTCCGAGGAGGAGTTCTACCTGAAACTGAGGTCTGTGACCGCCGCGGACACGGCCGTGTATTACTGT
>14;0_53,104_92,115_92,135_53,136_53,148_92,151_92,165_53,167_92,174_92,175_92,181_92,183_92,187_92,193_92,202_92,212_53,213_92,224_92,230_53,233_92,239_53,23_92,253_92,25_92,265_92,266_92,267_53,268_92,274_92,287_53,288_92,305_92,306_53,30_53,314_92,316_53,31_92,323_92,324_92,326_92,327_92,32_53,345_92,346_92,34_92,355_92,357_53,358_53,367_92,369_92,372_53,377_53,378_53,382_92,389_92,393_92,395_92,39_92,406_144,407_92,411_92,412_53,416_92,421_92,422_53,423_92,440_92,442_92,453_92,51_92,60_92,61_53,62_92,70_92,75_92,76_92,79_92,84_92,85_92,87_53,93_92,95_92;0.1719004818
TCGGAGACCCTGTCCCTCACCTGCAGTGTCTCTGGTGGCTCCATGAGTAGTTACTACTGGAGCTGGATCCGGCAGCCCCCAGGGAAGGGACTGGAGTGGATTGGGTATATGTATTACGCTGGGAGCACCAACTACAACCCCTCCCTCAAGAGTCGAGTCACCATATCAGTGGACACGTCCGAGGAGCAGTTCTCCCTGAAACTGAGGTCTGTGACCGCTGCGGACACGGCCGTGTATTACTGT
>21;318_53;0.4213484957
TCGGAGACCCTGTCCCTCACCTGCAGTGTCTCTGGTGTCTCCATGGGTGGTTACTACTGGAGTTGGATCCGGCAGCCCCCAGGGAAGGGACTGGAATACATCGGCTATATGTACTACGCTGGGACCACCAACTACAATCCCTCCCTCCAGAGTCGAGCCACCGTATCAGTGGACACGTCCGAGAACCAGTTCTTCCTGAGGCTGAGGTCTGTGACCGTTGCGGACACGGCCGTCTATTACTGT
>22;245_53;0.3669993258
TCGGAGACCCTGTCCCTCACCTGCAGTGTCTCTGGTGTCTCCATGGGTGGTTACTACTGGAGCTGGATCCGGCAGCCCCCAGGGAAGGGACTGGAATACATTGGCTATATGTATTACGCTGGGACCACCAACTACAATCCCTCCCTCCAGAGTCGAGCCACCGTATCAGTGGACACGTCCGAGAACCAGTTCTTCCTGAGGCTGAGGTCTGTGACCGTTGCGGACACGGCCGTGTATTACTGT
>22;3_53;0.3938772075
TCGGAGACCCTGTCCCTCACCTGCAGTGTCTCTGGTGTCTCCATGGGTGATTACTACTGGAGCTGGATCCGGCAGCCCCCAGGGAAGGGACTGGAATACATTGGCTATATGTATTATGCTGGGACCACCAACTACAATCCCTCCCTCCAGAGTCGAGCCACCGTATCAGTGGACACGTCCGAGAACCAGTTCTTCCTGAGGCTGAGGTCTGTGACCGTTGCGGACACGGCCGTGTATTACTGT
>21;245_53,3_53;0.3669984567
TCGGAGACCCTGTCCCTCACCTGCAGTGTCTCTGGTGTCTCCATGGGTGGTTACTACTGGAGCTGGATCCGGCAGCCCCCAGGGAAGGGACTGGAATACATTGGCTATATGTATTACGCTGGGACCACCAACTACAATCCCTCCCTCCAGAGTCGAGCCACCGTATCAGTGGACACGTCCGAGAACCAGTTCTTCCTGAGGCTGAGGTCTGTGACCGTTGCGGACACGGCCGTGTATTACTGT
>20;245_53,318_53,3_53;0.3669979548
TCGGAGACCCTGTCCCTCACCTGCAGTGTCTCTGGTGTCTCCATGGGTGGTTACTACTGGAGCTGGATCCGGCAGCCCCCAGGGAAGGGACTGGAATACATTGGCTATATGTATTACGCTGGGACCACCAACTACAATCCCTCCCTCCAGAGTCGAGCCACCGTATCAGTGGACACGTCCGAGAACCAGTTCTTCCTGAGGCTGAGGTCTGTGACCGTTGCGGACACGGCCGTGTATTACTGT
>21;418_53;0.3963768579
TCGGAGACCCTGTCCCTCACCTGCAGTGTCTCCGGTGGCTCCATGGGTGCTTACTATTGGAGCTGGATCCGGCAGCCCCCAGGGAAGGGACTGGAATACATTGGGTATATGTATTACGCTGGGACCACCAATTACAACCCGTCCCTGCAGAGTCGCGTCACCATATCAGTGGACACGTCCGAGAACCTGTTCTCCCTGAGGCTGAGGTCTGTGACCGCTGCGGACACGGCCGTTTATTACTGT
>21;430_53;0.3333063859
TCGGAGACCCTGTCCCTCACGTGCAGTGTCTCCGGTGGCTCCATGGGTGGTTACTACTGGAGCTGGATCCGGCAGCCCCCAGGGAAGGGACTGGAATATATTGGGTATATGTATTACGCTGGTACCACCAATTACAACCCGTCCCTCGAGAGTCGAGTCACCATATCAGTAGACACGTCCGAGAACCAGTTCTCCCTGAAGCTGAGGTCTGTGACCGCTGCGGACACGGCCGTGTATTACTGT
>20;418_53,430_53;0.2815276945
TCGGAGACCCTGTCCCTCACCTGCAGTGTCTCCGGTGGCTCCATGGGTGGTTACTACTGGAGCTGGATCCGGCAGCCCCCAGGGAAGGGACTGGAATATATTGGGTATATGTATTACGCTGGGACCACCAATTACAACCCGTCCCTCGAGAGTCGAGTCACCATATCAGTGGACACGTCCGAGAACCAGTTCTCCCTGAGGCTGAGGTCTGTGACCGCTGCGGACACGGCCGTGTATTACTGT
>19;245_53,318_53,3_53,418_53,430_53;0.2404197244
TCGGAGACCCTGTCCCTCACCTGCAGTGTCTCTGGTGGCTCCATGGGTGGTTACTACTGGAGCTGGATCCGGCAGCCCCCAGGGAAGGGACTGGAATATATTGGGTATATGTATTACGCTGGGACCACCAACTACAACCCCTCCCTCGAGAGTCGAGTCACCATATCAGTGGACACGTCCGAGAACCAGTTCTCCCTGAGGCTGAGGTCTGTGACCGCTGCGGACACGGCCGTGTATTACTGT
>20;246_53;0.3859619366
TCGGAGACCCTGTCCCTCACCTGTAGTGTCTCTGGTGGCTCCATGAGTAGTTACTACTGGAGTTGGATCCGGCAGCCCCCAGGACAGGGACTGGAATATATTGGCTATATGTATTATGCTGGGACTACCAACTACAACCCCTCCCTCGAGAGTCGAGTCACCATATCGGTGGACACGTCCCAGAACCAGTTCTCTCTGAAGCTGAGGTCTGTGACCGCTGCGGACACGGCCGTGTATTACTGT
>21;317_53;0.2969929297
TCGGAGACCCTGTCCCTCACCTGCAGTGTCTCTGGTGGCTCCATGGGGAGTTACTACTGGAGCTGGATCCGGCAGCCCCCAGGGAAGGGACTTGAATATATAGGGTATATGTATTACGCTGGGACCACCAACTACAACCCCTCCCTCGAGAGTCGAGTCACCATATCAGTGGACACGTCCCAGAACCAGTTCTCCCTGAGGCTGAGGTCTGTGACCGCTGCGGACACGGCCGCGTATTACTGT
>21;286_53;0.2836371312
TCGGAGACCCTGTCCCTCACCTGCAGTGTCTCTGGTGGCTCCATGGGGAGTTACTACTGGAGCTGGATCCGGCAGCCCCCAGGGAAGGGACTTGAATATATAGGGTATATGTATTACGCTGGGACCACCAACTACAACCCCTCCCTCGAGAGTCGAGTCACCATATCAGTGGACACGTCCCAGAACCAGTTCTCCCTGAGGCTGAGGTCTGTGACCGCTGCGGACACGGCCGTGTATTACTGT
>20;286_53,317_53;0.2836362112
TCGGAGACCCTGTCCCTCACCTGCAGTGTCTCTGGTGGCTCCATGGGGAGTTACTACTGGAGCTGGATCCGGCAGCCCCCAGGGAAGGGACTTGAATATATAGGGTATATGTATTACGCTGGGACCACCAACTACAACCCCTCCCTCGAGAGTCGAGTCACCATATCAGTGGACACGTCCCAGAACCAGTTCTCCCTGAGGCTGAGGTCTGTGACCGCTGCGGACACGGCCGTGTATTACTGT
>19;246_53,286_53,317_53;0.2375281271
TCGGAGACCCTGTCCCTCACCTGCAGTGTCTCTGGTGGCTCCATGGGTAGTTACTACTGGAGCTGGATCCGGCAGCCCCCAGGGAAGGGACTGGAATATATTGGGTATATGTATTACGCTGGGACCACCAACTACAACCCCTCCCTCGAGAGTCGAGTCACCATATCAGTGGACACGTCCCAGAACCAGTTCTCCCTGAGGCTGAGGTCTGTGACCGCTGCGGACACGGCCGTGTATTACTGT
>18;245_53,246_53,286_53,317_53,318_53,3_53,418_53,430_53;0.2236629195
TCGGAGACCCTGTCCCTCACCTGCAGTGTCTCTGGTGGCTCCATGGGTAGTTACTACTGGAGCTGGATCCGGCAGCCCCCAGGGAAGGGACTGGAATATATTGGGTATATGTATTACGCTGGGACCACCAACTACAACCCCTCCCTCGAGAGTCGAGTCACCATATCAGTGGACACGTCCGAGAACCAGTTCTCCCTGAGGCTGAGGTCTGTGACCGCTGCGGACACGGCCGTGTATTACTGT
>24;2_53;0.341182971
TCGGAGACCCTGTCCCTCACCTGCAGTGTCTCTGGTGCCTCCATGGGAAGTTACTACTGGAGCTGGATCCGGCAGCCCCCAGGAAAGGGACTGGAGTACATTGGCTATATGTATTACGCTGGGACAACCAACTACAACCCCTCCCTCGAGAGTCGAGTCACCATATCAGTGGACACGTCCGAGAACCAGTTCTCCCTGAGGCTGAGGTCTGTGACCGCTGCGGACACGGCCGTCTATTACTGT
>24;9_53;0.3411818293
TCGGAGACCCTGTCCCTCACCTGCAGTGTCTCTGGTGCCTCCATGGGAAGTTACTACTGGAGCTGGATCCGGCAGCCCCCAGGAAAGGGACTGGAGTACATTGGCTATATGTATTACGCTGGGACAACCAACTACAACCCCTCCCTCGAGAGTCGAGTCACCATATCAGTGGACACGTCCGAGAACCAGTTCTCCCTGAGGCTGAGGTCTGTGACCGCTGCGGACACGGCCGTCTATTACTGT
>23;2_53,9_53;0.3411818193
TCGGAGACCCTGTCCCTCACCTGCAGTGTCTCTGGTGCCTCCATGGGAAGTTACTACTGGAGCTGGATCCGGCAGCCCCCAGGAAAGGGACTGGAGTACATTGGCTATATGTATTACGCTGGGACAACCAACTACAACCCCTCCCTCGAGAGTCGAGTCACCATATCAGTGGACACGTCCGAGAACCAGTTCTCCCTGAGGCTGAGGTCTGTGACCGCTGCGGACACGGCCGTCTATTACTGT
>23;27_53;0.3411812569
TCGGAGACCCTGTCCCTCACCTGCAGTGTCTCTGGTGCCTCCATGGGAAGTTACTACTGGAGCTGGATCCGGCAGCCCCCAGGAAAGGGACTGGAGTACATTGGCTATATGTATTACGCTGGGACAACCAACTACAACCCCTCCCTCGAGAGTCGAGTCACCATATCAGTGGACACGTCCGAGAACCAGTTCTCCCTGAGGCTGAGGTCTGTGACCGCTGCGGACACGGCCGTCTATTACTGT
>22;27_53,2_53,9_53;0.3411812469
TCGGAGACCCTGTCCCTCACCTGCAGTGTCTCTGGTGCCTCCATGGGAAGTTACTACTGGAGCTGGATCCGGCAGCCCCCAGGAAAGGGACTGGAGTACATTGGCTATATGTATTACGCTGGGACAACCAACTACAACCCCTCCCTCGAGAGTCGAGTCACCATATCAGTGGACACGTCCGAGAACCAGTTCTCCCTGAGGCTGAGGTCTGTGACCGCTGCGGACACGGCCGTCTATTACTGT
>22;98_53;0.3411803595
TCGGAGACCCTGTCCCTCACCTGCAGTGTCTCTGGTGCCTCCATGGGAAGTTACTACTGGAGCTGGATCCGGCAGCCCCCAGGAAAGGGACTGGAGTACATTGGCTATATGTATTACGCTGGGACAACCAACTACAACCCCTCCCTCGAGAGTCGAGTCACCATATCAGTGGACACGTCCGAGAACCAGTTCTCCCTGAGGCTGAGGTCTGTGACCGCTGCGGACACGGCCGTCTATTACTGT
>21;27_53,2_53,98_53,9_53;0.3411803495
TCGGAGACCCTGTCCCTCACCTGCAGTGTCTCTGGTGCCTCCATGGGAAGTTACTACTGGAGCTGGATCCGGCAGCCCCCAGGAAAGGGACTGGAGTACATTGGCTATATGTATTACGCTGGGACAACCAACTACAACCCCTCCCTCGAGAGTCGAGTCACCATATCAGTGGACACGTCCGAGAACCAGTTCTCCCTGAGGCTGAGGTCTGTGACCGCTGCGGACACGGCCGTCTATTACTGT
>21;146_53;0.3550075257
TCGGAGACCCTGTCCCTCACCTGCAGTGTCTCTGGTGCCTCCATGGGAAGTTACTACTGGAGCTGGATCCGGCAGCTCCCAGGAAAGGGACTGGAGTACATTGGCTATATGTATTACGCTGGGACAACCAACTACAACCCCTCCCTCGAGAGTCGAGTCACCATATCAGTGGACACGTCCGAGAACCAGTTCTCCCTGAGGCTGAGGTCTGTGACCGCTGCGGACACGGCCGTCTATTACTGT
>20;146_53,27_53,2_53,98_53,9_53;0.341179376
TCGGAGACCCTGTCCCTCACCTGCAGTGTCTCTGGTGCCTCCATGGGAAGTTACTACTGGAGCTGGATCCGGCAGCCCCCAGGAAAGGGACTGGAGTACATTGGCTATATGTATTACGCTGGGACAACCAACTACAACCCCTCCCTCGAGAGTCGAGTCACCATATCAGTGGACACGTCCGAGAACCAGTTCTCCCTGAGGCTGAGGTCTGTGACCGCTGCGGACACGGCCGTCTATTACTGT
>21;321_53;0.3273074958
TCGGAGACCCTGTCCCTCACCTGCAGTGTCTCTGGTGCCTCCATGGGAAGTTACTACTGGAGCTGGATCCGGCAGCCCCCAGGAAAGGGACTGGAGTACATTGGCTATATGTATTACGCTGGGACCACCAACTACAACCCCTCCCTCGAGAGTCGAGTCACCATATCAGTGGACACGTCCGAGAACCAGTTCTCCCTGAGGCTGAGGTCTGTGACCGCTGCGGACACGGCCGTCTATTACTGT
>21;20_53;0.341122462
TCAGAGACCCTGTCCCTCACCTGCAGTGTCTCTGGTGCCTCCATGGGAAGTTACTACTGGAGCTGGATCCGGCAGCCCCCAGGAAAGGGACTGGAGTACATTGGCTATATGTATTACGCTGGGACCACCAACTACAACCCCTCCCTCGAGAGTCGAGTCACCATATCAGTGGACACGTCCGAGAACCAGTTCTCCCTGAGGCTGAGGTCTGTGACCGCTGCGGACACGGCCGTCTATTACTGT
>20;20_53,321_53;0.3273074858
TCGGAGACCCTGTCCCTCACCTGCAGTGTCTCTGGTGCCTCCATGGGAAGTTACTACTGGAGCTGGATCCGGCAGCCCCCAGGAAAGGGACTGGAGTACATTGGCTATATGTATTACGCTGGGACCACCAACTACAACCCCTCCCTCGAGAGTCGAGTCACCATATCAGTGGACACGTCCGAGAACCAGTTCTCCCTGAGGCTGAGGTCTGTGACCGCTGCGGACACGGCCGTCTATTACTGT
>19;146_53,20_53,27_53,2_53,321_53,98_53,9_53;0.3273070318
TCGGAGACCCTGTCCCTCACCTGCAGTGTCTCTGGTGCCTCCATGGGAAGTTACTACTGGAGCTGGATCCGGCAGCCCCCAGGAAAGGGACTGGAGTACATTGGCTATATGTATTACGCTGGGACCACCAACTACAACCCCTCCCTCGAGAGTCGAGTCACCATATCAGTGGACACGTCCGAGAACCAGTTCTCCCTGAGGCTGAGGTCTGTGACCGCTGCGGACACGGCCGTCTATTACTGT
>20;58_53;0.3985739002
TCGGAGACCCTGTCCCTCACCTGCACTGTCTCTGGTGACTCCATCAGTACTTACTACTGGACGTGGATCCGGCAGCCCCCAGGAAAGGGACTGGAGTATATTGGGTATATGTACTACGCTGGGACCACCAACTACAACCCCTCCCTCGAGAGTCGAGTCACCATATCAGTGGACACCTCCGAGAACCAGTTCTCCCTGAGGCTGAGGTCGGTGACCGCTGCGGACACGGCCGTGTATTACTGT
>20;223_53;0.3535512905
TGGGAGACCCTGGCCCTCACCTGCAGTGTCTCTGGTGGTTCCATGAGTAGTTACTACTGGAGCTGGATCCGGCAGCCCCCAGGAAAGGGACTGGAGTATATTGGGTATATGTACTACGCTGGGACCACCAACTACAACCCCTCCCTCGAGAGTCGAGTCACCATATCAGTGGACACCTCCGAGAACCAGTTCTCCCTGAGGCTGAGGTCGGTGACCGCTGCGGACACGGCCGTGTATTACTGT
>19;223_53,58_53;0.3121520032
TCGGAGACCCTGTCCCTCACCTGCAGTGTCTCTGGTGGCTCCATGAGTAGTTACTACTGGAGCTGGATCCGGCAGCCCCCAGGAAAGGGACTGGAGTATATTGGGTATATGTACTACGCTGGGACCACCAACTACAACCCCTCCCTCGAGAGTCGAGTCACCATATCAGTGGACACCTCCGAGAACCAGTTCTCCCTGAGGCTGAGGTCGGTGACCGCTGCGGACACGGCCGTGTATTACTGT
>18;146_53,20_53,223_53,27_53,2_53,321_53,58_53,98_53,9_53;0.2545921951
TCGGAGACCCTGTCCCTCACCTGCAGTGTCTCTGGTGGCTCCATGGGTAGTTACTACTGGAGCTGGATCCGGCAGCCCCCAGGAAAGGGACTGGAGTATATTGGGTATATGTATTACGCTGGGACCACCAACTACAACCCCTCCCTCGAGAGTCGAGTCACCATATCAGTGGACACGTCCGAGAACCAGTTCTCCCTGAGGCTGAGGTCTGTGACCGCTGCGGACACGGCCGTGTATTACTGT
>17;146_53,20_53,223_53,245_53,246_53,27_53,286_53,2_53,317_53,318_53,321_53,3_53,418_53,430_53,58_53,98_53,9_53;0.2236624233
TCGGAGACCCTGTCCCTCACCTGCAGTGTCTCTGGTGGCTCCATGGGTAGTTACTACTGGAGCTGGATCCGGCAGCCCCCAGGGAAGGGACTGGAATATATTGGGTATATGTATTACGCTGGGACCACCAACTACAACCCCTCCCTCGAGAGTCGAGTCACCATATCAGTGGACACGTCCGAGAACCAGTTCTCCCTGAGGCTGAGGTCTGTGACCGCTGCGGACACGGCCGTGTATTACTGT
>21;391_53;0.466619899
TCGGAGACCCTGTCCCTCACCTGCAGTGTCTCTGGAGGCTCCATGGGTGGTTACTACTGGAGCTGGATCAGGCAGCCCCCAGGGAAGGGACTGGAATACATTGGCTATATGTATTACGCTGGGACTACCGACTACAACCCCTCCCTCAAGGGTCGAGTCACCATTTCAGTGGACACGTCCGCGAAGCAGTTCTCCCTGAGGCTGCGGTCCGTGACCGCTGCAGACACGGCCGTTTATTACTGT
>21;189_53;0.4666188327
TCGGAGACCCTGTCCCTCACCTGCAGTGTCTCTGGAGGCTCCATGGGTGGTTACTACTGGAGCTGGATCAGGCAGCCCCCAGGGAAGGGACTGGAATACATTGGCTATATGTATTACGCTGGGACTACCGACTACAACCCCTCCCTCAAGGGTCGAGTCACCATTTCAGTGGACACGTCCGCGAAGCAGTTCTCCCTGAGGCTGCGGTCCGTGACCGCTGCAGACACGGCCGTTTATTACTGT
>20;189_53,391_53;0.4666188227
TCGGAGACCCTGTCCCTCACCTGCAGTGTCTCTGGAGGCTCCATGGGTGGTTACTACTGGAGCTGGATCAGGCAGCCCCCAGGGAAGGGACTGGAATACATTGGCTATATGTATTACGCTGGGACTACCGACTACAACCCCTCCCTCAAGGGTCGAGTCACCATTTCAGTGGACACGTCCGCGAAGCAGTTCTCCCTGAGGCTGCGGTCCGTGACCGCTGCAGACACGGCCGTTTATTACTGT
>20;450_53;0.3657520621
TCGGAGACCCTGTCCCTCACCTGCAGTGTCTCTGGTGACTCCATGGGTGGATATTACTGGAGCTGGATCCGGCAGCCCCCAGGGAAGGGACTGGAATATATGGGGTATATGTATTACGCTGGGACTACCGACTACAACCCCTCCCTCAAGAGTCGAGTCACCATATCAGTGGACACGTCCGAGAACAAGTTCTCCCTGAGACTGAGGTCTGTGACCGCTGCGGACACGGCCGTTTATTACTGT
>19;189_53,391_53,450_53;0.2924738792
TCGGAGACCCTGTCCCTCACCTGCAGTGTCTCTGGTGGCTCCATGGGTGGTTACTACTGGAGCTGGATCCGGCAGCCCCCAGGGAAGGGACTGGAATATATTGGGTATATGTATTACGCTGGGACTACCGACTACAACCCCTCCCTCAAGAGTCGAGTCACCATATCAGTGGACACGTCCGAGAACCAGTTCTCCCTGAGACTGAGGTCTGTGACCGCTGCGGACACGGCCGTTTATTACTGT
>22;176_53;0.4215861267
TCGGAGACCCTGTCCCTCACCTGCAGTGTCTCTGGCGCCTCCATGGGTGGTTATTATTGGAGCTGGGTCCGGCTGCCCCCAGGGAAGGGACTGGAGTATATTGGCTACATGTATTACGCTGGGACCACCAACTACAACCCCTCCCTCAAGAGTCGAGTCACCATATCAGTGGACACGTCCGAGAATCAGTTCTCCCTGAAACTGAGGTCTGTGACCGCTGCGGACACGGCCCTGTATTTCTGT
>22;366_144;0.6556352372
TCGGAGACCCTGACCCTCTCCTGCAGTGTATCTGGTCTCTACATGGGTAATTACTATTGGAGTTGGATCCGGCAGCCCCCAGGGAGGGGACTGGAGTACATTGGATACATGTATTACGCTGGGACCACCAACTATAACCCCTCCCTCACGGGTCGAGTCACCATTTCCGTGGACACGTCCACGAATCAGTTCTCCCTGCGACTGAGGTCTTTGACGCCTGCAGACACGGCCGTATATTTCTGT
>21;176_53,366_144;0.2861075895
TCGGAGACCCTGTCCCTCACCTGCAGTGTCTCTGGTGGCTCCATGGGTAGTTACTATTGGAGCTGGATCCGGCAGCCCCCAGGGAAGGGACTGGAGTATATTGGGTACATGTATTACGCTGGGACCACCAACTACAACCCCTCCCTCAAGAGTCGAGTCACCATATCAGTGGACACGTCCGAGAATCAGTTCTCCCTGAAACTGAGGTCTGTGACCGCTGCGGACACGGCCGTATATTTCTGT
>22;354_53;0.2795885849
TCGGAGACCCTGTCCCTCACCTGCAGTGTCTCTGGTGGCTCCATGGGTAGCTACTACTGGAGCTGGATCCGGCAGCCCCCAGGGAAGGGACTGGAGTACATTGGGTATATGTATTACGCTGGGACCACCAACTACAACCCCTCCCTCAAGAGTCGAGTCACCATATCAGTGGACACGTCCGAGAACCAGTTCTCCCTGAAACTGAGGTCTGTGACCGCTGCGGACACGGCCATATATTACTGT
>24;402_53;0.413497886
TCGGAGACCCTGTCCCTCACATGCACAGTCTCTGGTGGCTCCATCAGTAGTCACTACTGGAGCTGGATCCGGCAGCCCCCAGGGAAGGGACTGCAATATATTGGGTATATGTATTACGCTGGAACCACCGACTACAACCCCTCCCTCAAGAGTCGAGTCACCATATCAGTAGACACGTCCAAGAACCAGTTCTCCCTGAACCTGAGGGCTGTGACCGCTGCGGACACGGCCATATATTACTGT
>24;262_53;0.3585878545
TCGGAGACCCTGTCCCTCACCTGCAGTGTCTCTGGTGGCTCCATGGGTTCTTACTACTGGAGCTGGATCCGACAGCCCCCAGGGAAGGGACTGGAATATATTGGGTATATGTATTACGCTGGAACCACCGACTACAACCCCTCCCTCAAGAGTCGAGTCACCATATCAGTAGACACGTCCAAGAACCAGTTCTCCCTGAACCTGAGGGCTGTGACCGCTGCGGACACGGCCATATATTACTGT
>23;262_53,402_53;0.3195919905
TCGGAGACCCTGTCCCTCACCTGCAGTGTCTCTGGTGGCTCCATGGGTAGTTACTACTGGAGCTGGATCCGGCAGCCCCCAGGGAAGGGACTGGAATATATTGGGTATATGTATTACGCTGGAACCACCGACTACAACCCCTCCCTCAAGAGTCGAGTCACCATATCAGTAGACACGTCCAAGAACCAGTTCTCCCTGAACCTGAGGGCTGTGACCGCTGCGGACACGGCCATATATTACTGT
>25;125_53;0.3191750519
TCGGAGACCCTGTCCCTCACCTGCAGTGTCTCTGGTGCCTCCATGGGTGGTTACTACTGGAGTTGGATCCGGCAGTCCCCAGGGAAGGGACTGGAATATATTGGGTATATGTATTACGCTGGGAGCACCAACTACAACCCCTCCCTCAAGAGTCGAGTCACCATATCAGTGGACACGTCCGCGAACCAGTTCTCCCTGAAACTGAGGTCTGTGACCGCTGCGGACACGGCCATATATTACTGT
>25;452_53;0.3191745191
TCGGAGACCCTGTCCCTCACCTGCAGTGTCTCTGGTGCCTCCATGGGTGGTTACTACTGGAGTTGGATCCGGCAGTCCCCAGGGAAGGGACTGGAATATATTGGGTATATGTATTACGCTGGGAGCACCAACTACAACCCCTCCCTCAAGAGTCGAGTCACCATATCAGTGGACACGTCCGCGAACCAGTTCTCCCTGAAACTGAGGTCTGTGACCGCTGCGGACACGGCCATATATTACTGT
>24;125_53,452_53;0.3191745091
TCGGAGACCCTGTCCCTCACCTGCAGTGTCTCTGGTGCCTCCATGGGTGGTTACTACTGGAGTTGGATCCGGCAGTCCCCAGGGAAGGGACTGGAATATATTGGGTATATGTATTACGCTGGGAGCACCAACTACAACCCCTCCCTCAAGAGTCGAGTCACCATATCAGTGGACACGTCCGCGAACCAGTTCTCCCTGAAACTGAGGTCTGTGACCGCTGCGGACACGGCCATATATTACTGT
>24;205_53;0.3062527344
TCGGAGACCCTGTCCCTCACCTGCAGTGTCTCTGGTGCCTCCATGGGTAGTTACTACTGGAGTTGGATCCGGCAGTCCCCAGGGAAGGGACTGGAATATATTGGGTATATGTATTACGCTGGGAGCACCAACTACAACCCCTCCCTCAAGAGTCGAGTCACCATATCAGTGGACACGTCCGCGAACCAGTTCTCCCTGAAACTGAGGTCTGTGACCGCTGCGGACACGGCCATATATTACTGT
>23;125_53,205_53,452_53;0.3062521772
TCGGAGACCCTGTCCCTCACCTGCAGTGTCTCTGGTGCCTCCATGGGTAGTTACTACTGGAGTTGGATCCGGCAGTCCCCAGGGAAGGGACTGGAATATATTGGGTATATGTATTACGCTGGGAGCACCAACTACAACCCCTCCCTCAAGAGTCGAGTCACCATATCAGTGGACACGTCCGCGAACCAGTTCTCCCTGAAACTGAGGTCTGTGACCGCTGCGGACACGGCCATATATTACTGT
>22;125_53,205_53,262_53,402_53,452_53;0.2405437104
TCGGAGACCCTGTCCCTCACCTGCAGTGTCTCTGGTGGCTCCATGGGTAGTTACTACTGGAGCTGGATCCGGCAGCCCCCAGGGAAGGGACTGGAATATATTGGGTATATGTATTACGCTGGGACCACCAACTACAACCCCTCCCTCAAGAGTCGAGTCACCATATCAGTGGACACGTCCGAGAACCAGTTCTCCCTGAAACTGAGGTCTGTGACCGCTGCGGACACGGCCATATATTACTGT
>21;125_53,205_53,262_53,354_53,402_53,452_53;0.2405431625
TCGGAGACCCTGTCCCTCACCTGCAGTGTCTCTGGTGGCTCCATGGGTAGTTACTACTGGAGCTGGATCCGGCAGCCCCCAGGGAAGGGACTGGAATATATTGGGTATATGTATTACGCTGGGACCACCAACTACAACCCCTCCCTCAAGAGTCGAGTCACCATATCAGTGGACACGTCCGAGAACCAGTTCTCCCTGAAACTGAGGTCTGTGACCGCTGCGGACACGGCCATATATTACTGT
>20;125_53,176_53,205_53,262_53,354_53,366_144,402_53,452_53;0.2275579152
TCGGAGACCCTGTCCCTCACCTGCAGTGTCTCTGGTGGCTCCATGGGTAGTTACTACTGGAGCTGGATCCGGCAGCCCCCAGGGAAGGGACTGGAATATATTGGGTATATGTATTACGCTGGGACCACCAACTACAACCCCTCCCTCAAGAGTCGAGTCACCATATCAGTGGACACGTCCGAGAACCAGTTCTCCCTGAAACTGAGGTCTGTGACCGCTGCGGACACGGCCGTATATTACTGT
>20;159_53;0.3488180735
TCGGAGACCCTGTCCCTCACCTGCAGTGTCTCTGGTGACTCCATGGGTAGTTACTACTGGAGCTGGATCCGGCAGCCCCCAGGGAAGGGACTGGAATATATTGGTTATATGTATTATGCTGGGACCACCAATTATAACCCCTCCCTCAAGAGTCGAGTCACCATATCAGTGGACACGTCCGCGAACCAGTTCTCCCTGAACCTGAGGTCTGTCACCGCAGCGGACACGGCCGTATATTACTGT
>19;125_53,159_53,176_53,205_53,262_53,354_53,366_144,402_53,452_53;0.2275573128
TCGGAGACCCTGTCCCTCACCTGCAGTGTCTCTGGTGGCTCCATGGGTAGTTACTACTGGAGCTGGATCCGGCAGCCCCCAGGGAAGGGACTGGAATATATTGGGTATATGTATTACGCTGGGACCACCAACTACAACCCCTCCCTCAAGAGTCGAGTCACCATATCAGTGGACACGTCCGAGAACCAGTTCTCCCTGAAACTGAGGTCTGTGACCGCTGCGGACACGGCCGTATATTACTGT
>18;125_53,159_53,176_53,189_53,205_53,262_53,354_53,366_144,391_53,402_53,450_53,452_53;0.2275546789
TCGGAGACCCTGTCCCTCACCTGCAGTGTCTCTGGTGGCTCCATGGGTAGTTACTACTGGAGCTGGATCCGGCAGCCCCCAGGGAAGGGACTGGAATATATTGGGTATATGTATTACGCTGGGACCACCAACTACAACCCCTCCCTCAAGAGTCGAGTCACCATATCAGTGGACACGTCCGAGAACCAGTTCTCCCTGAAACTGAGGTCTGTGACCGCTGCGGACACGGCCGTATATTACTGT
>19;129_53;0.3121934249
TCGGAGACCCTGTCTCTCACCTGCAGTGTCTCTGGTGGCTCCATGGGTTCTTACTACTGGAGCTGGATCCGGCAGCCCCCAGGGAAGGGACTGGAATATATTGGGTATATGTATTACGCGGGGAGCACCAACTACAACCCGTCCCTCAAGAGTCGAGTCACCATTTCAGTGGACACGTCCGAGAACCAGTTCTCCCTGAAGCTGAGGTCTGTGACCGCTGCGGACATGGCCGTGTATTACTGT
>24;156_53;0.3951217303
TCGGAGACCCTGTCCCTCACCTGCAGTGTCTCTGGTGGTTCCATGAGTGCTTATTACTGGAGTTGGATCCGGCAGCCCCCAGGGAGGGGACTGGAATATATTGGGTATATGTATTACGCTGGGACCACGAACTACAACCCCTCCCTCAAGAGTCGAGTCACCATTTCAGTGGACACGTCCGCGAACCAGTTCTCCCTGAAGCTGAGGTCTGTGACCGCTGCGGACACGGCCGTGTATTACTGT
>24;425_53;0.3682835833
TCGGAGACCCTGTCCCTCACCTGCAGTGTCTCTGGTGGTTCCATGAGTGCTTATTACTGGAGTTGGATCCGGCAGCCCCCAGGGAGGGGACTGGAATATATTGGGTATATGTATTACGCTGGGACCACGAACTACAACCCCTCCCTCAAGAGTCGAGTCACCATTTCAGTGGACACGTCCGCGAACCAGTTCTCCCTGAAGCTGAGGTCTGTGACCGCTGCGGACACGGCCATTTATTACTGT
>23;156_53,425_53;0.3682824972
TCGGAGACCCTGTCCCTCACCTGCAGTGTCTCTGGTGGTTCCATGAGTGCTTATTACTGGAGTTGGATCCGGCAGCCCCCAGGGAGGGGACTGGAATATATTGGGTATATGTATTACGCTGGGACCACGAACTACAACCCCTCCCTCAAGAGTCGAGTCACCATTTCAGTGGACACGTCCGCGAACCAGTTCTCCCTGAAGCTGAGGTCTGTGACCGCTGCGGACACGGCCATTTATTACTGT
>23;457_53;0.3548866898
TCGGAGACCCTGTCCCTCACCTGCAGTGTCTCTGGTGGTTCCATGAGTGCTTATTACTGGAGTTGGATCCGGCAGCCCCCAGGGAGGGGACTGGAATATATTGGGTATATGTATTACGCTGGGACCACGAACTACAACCCCTCCCTCAAGAGTCGAGTCACCATTTCAGTGGACACGTCCGAGAACCAGTTCTCCCTGAAGCTGAGGTCTGTGACCGCTGCGGACACGGCCATTTATTACTGT
>22;156_53,425_53,457_53;0.3548856435
TCGGAGACCCTGTCCCTCACCTGCAGTGTCTCTGGTGGTTCCATGAGTGCTTATTACTGGAGTTGGATCCGGCAGCCCCCAGGGAGGGGACTGGAATATATTGGGTATATGTATTACGCTGGGACCACGAACTACAACCCCTCCCTCAAGAGTCGAGTCACCATTTCAGTGGACACGTCCGAGAACCAGTTCTCCCTGAAGCTGAGGTCTGTGACCGCTGCGGACACGGCCATTTATTACTGT
>25;119_53;0.3819749545
TCGGAGACCCTGTCCCTCACCTGCAGTGTCTCTGGCGGTTCCATGAGTGCTTATTACTGGAGTTGGATCCGGCAGTCCCCAGGGAGGGGACTAGAATATATTGGGTATATGTATTACGCTGGGACCACCAACTACAACCCCTCCCTCAAGAGTCGAGTCACCATTTCAGTGGACACGTCCGAGAACCAGTTCTCCCTGAAGCTGAGGTCTGTGACCGCTGCGGACACGGCCATTTATTACTGT
>25;322_53;0.3819758188
TCGGAGACCCTGTCCCTCACCTGCAGTGTCTCTGGCGGTTCCATGAGTGCTTATTACTGGAGTTGGATCCGGCAGTCCCCAGGGAGGGGACTAGAATATATTGGGTATATGTATTACGCTGGGACCACCAACTACAACCCCTCCCTCAAGAGTCGAGTCACCATTTCAGTGGACACGTCCGAGAACCAGTTCTCCCTGAAGCTGAGGTCTGTGACCGCTGCGGACACGGCCATTTATTACTGT
>24;119_53,322_53;0.3819749445
TCGGAGACCCTGTCCCTCACCTGCAGTGTCTCTGGCGGTTCCATGAGTGCTTATTACTGGAGTTGGATCCGGCAGTCCCCAGGGAGGGGACTAGAATATATTGGGTATATGTATTACGCTGGGACCACCAACTACAACCCCTCCCTCAAGAGTCGAGTCACCATTTCAGTGGACACGTCCGAGAACCAGTTCTCCCTGAAGCTGAGGTCTGTGACCGCTGCGGACACGGCCATTTATTACTGT
>24;373_53;0.3683833087
TCGGAGACCCTGTCCCTCACCTGCAGTGTCTCTGGTGGTTCCATGGGTGCTTATTACTGGAGTTGGATCCGGCTGCCCCCAGGGAGGGGACTGGAATATATTGGGTATATGTATTACGCTGGGACCACCAACTACAACCCCTCCCTCAAGAGTCGAGTCACCATTTCAGTGGACACGTCCGAGAACCAGTTCTCCCTGAAGCTGAGGTCTGTGACCGCTGCGGACACGGCCATTTATTACTGT
>23;119_53,322_53,373_53;0.3414022689
TCGGAGACCCTGTCCCTCACCTGCAGTGTCTCTGGTGGTTCCATGAGTGCTTATTACTGGAGTTGGATCCGGCAGCCCCCAGGGAGGGGACTGGAATATATTGGGTATATGTATTACGCTGGGACCACCAACTACAACCCCTCCCTCAAGAGTCGAGTCACCATTTCAGTGGACACGTCCGAGAACCAGTTCTCCCTGAAGCTGAGGTCTGTGACCGCTGCGGACACGGCCATTTATTACTGT
>23;200_53;0.3549103785
TCGGAGACCCTGTCCCTCACCTGCAGTGTCTCTGGTGGTTCCATGAGTGCTTATTACTGGAGTTGGATCCGGCAGCCCCCAGGGAGGGGACTGGAATATATTGGGTATATGTATTACGCTGGGACCACCAACTACAACCCCTCCCTCAAGAGTCGAGTCACCATTTCAGTGGACACGTCCGAGAACCAGTTCTCCCTGAACCTGAGGTCTGTGACCGCTGCGGACACGGCCATTTATTACTGT
>22;119_53,200_53,322_53,373_53;0.3414013051
TCGGAGACCCTGTCCCTCACCTGCAGTGTCTCTGGTGGTTCCATGAGTGCTTATTACTGGAGTTGGATCCGGCAGCCCCCAGGGAGGGGACTGGAATATATTGGGTATATGTATTACGCTGGGACCACCAACTACAACCCCTCCCTCAAGAGTCGAGTCACCATTTCAGTGGACACGTCCGAGAACCAGTTCTCCCTGAAGCTGAGGTCTGTGACCGCTGCGGACACGGCCATTTATTACTGT
>21;119_53,156_53,200_53,322_53,373_53,425_53,457_53;0.3414003141
TCGGAGACCCTGTCCCTCACCTGCAGTGTCTCTGGTGGTTCCATGAGTGCTTATTACTGGAGTTGGATCCGGCAGCCCCCAGGGAGGGGACTGGAATATATTGGGTATATGTATTACGCTGGGACCACCAACTACAACCCCTCCCTCAAGAGTCGAGTCACCATTTCAGTGGACACGTCCGAGAACCAGTTCTCCCTGAAGCTGAGGTCTGTGACCGCTGCGGACACGGCCATTTATTACTGT
>21;298_53;0.3420379667
TCGGAGACCCTGTCCCTCACCTGCACTGTCTCTGGTGGCTCCATCAGTAGTTACTACTGGAGTTGGATCCGGCAGCCCCCAGGGAGGGGACTGGAATATATTGGGTATATGTATTACGCTGGGACCACCAACTACAACCCCTCCCTCAAGAGTCGAGTCACCATTTCAGTGGACACGTCCGAGAACCAGTTCTCCCTGAACTTGAGGTCTGTGACCGCTGCGGACACGGCCATTTATTACTGT
>20;119_53,156_53,200_53,298_53,322_53,373_53,425_53,457_53;0.2857502586
TCGGAGACCCTGTCCCTCACCTGCAGTGTCTCTGGTGGCTCCATGAGTAGTTACTACTGGAGTTGGATCCGGCAGCCCCCAGGGAGGGGACTGGAATATATTGGGTATATGTATTACGCTGGGACCACCAACTACAACCCCTCCCTCAAGAGTCGAGTCACCATTTCAGTGGACACGTCCGAGAACCAGTTCTCCCTGAAGCTGAGGTCTGTGACCGCTGCGGACACGGCCATTTATTACTGT
>20;410_53;0.323845458
TCGGAGACCCTGGCCCTCACCTGCAGTGTCTCTGGTGGCTCCATGGGTAGTTACTACTGGAGCTGGATCCGGCAGCCCCCAGGGAAGGGACTGGAGTATATTGGGTATATGTATTACGCTGGGAGCACCGACTACAACCCCTCCCTCAAGAGTCGAGTCACCATTTCAGTGGACACGTCCGTAAACCAGTTCTCCCTGAAGCTGAGGTCTGTGACCGCTGCGGACACGGCCATTTATTACTGT
>19;119_53,156_53,200_53,298_53,322_53,373_53,410_53,425_53,457_53;0.2426370127
TCGGAGACCCTGTCCCTCACCTGCAGTGTCTCTGGTGGCTCCATGGGTAGTTACTACTGGAGCTGGATCCGGCAGCCCCCAGGGAAGGGACTGGAATATATTGGGTATATGTATTACGCTGGGACCACCAACTACAACCCCTCCCTCAAGAGTCGAGTCACCATTTCAGTGGACACGTCCGAGAACCAGTTCTCCCTGAAGCTGAGGTCTGTGACCGCTGCGGACACGGCCATTTATTACTGT
>18;119_53,129_53,156_53,200_53,298_53,322_53,373_53,410_53,425_53,457_53;0.2159777608
TCGGAGACCCTGTCCCTCACCTGCAGTGTCTCTGGTGGCTCCATGGGTAGTTACTACTGGAGCTGGATCCGGCAGCCCCCAGGGAAGGGACTGGAATATATTGGGTATATGTATTACGCTGGGACCACCAACTACAACCCCTCCCTCAAGAGTCGAGTCACCATTTCAGTGGACACGTCCGAGAACCAGTTCTCCCTGAAGCTGAGGTCTGTGACCGCTGCGGACACGGCCGTGTATTACTGT
>17;119_53,125_53,129_53,156_53,159_53,176_53,189_53,200_53,205_53,262_53,298_53,322_53,354_53,366_144,373_53,391_53,402_53,410_53,425_53,450_53,452_53,457_53;0.2020025047
TCGGAGACCCTGTCCCTCACCTGCAGTGTCTCTGGTGGCTCCATGGGTAGTTACTACTGGAGCTGGATCCGGCAGCCCCCAGGGAAGGGACTGGAATATATTGGGTATATGTATTACGCTGGGACCACCAACTACAACCCCTCCCTCAAGAGTCGAGTCACCATATCAGTGGACACGTCCGAGAACCAGTTCTCCCTGAAGCTGAGGTCTGTGACCGCTGCGGACACGGCCGTGTATTACTGT
>16;119_53,125_53,129_53,146_53,156_53,159_53,176_53,189_53,200_53,205_53,20_53,223_53,245_53,246_53,262_53,27_53,286_53,298_53,2_53,317_53,318_53,321_53,322_53,354_53,366_144,373_53,391_53,3_53,402_53,410_53,418_53,425_53,430_53,450_53,452_53,457_53,58_53,98_53,9_53;0.2020016537
TCGGAGACCCTGTCCCTCACCTGCAGTGTCTCTGGTGGCTCCATGGGTAGTTACTACTGGAGCTGGATCCGGCAGCCCCCAGGGAAGGGACTGGAATATATTGGGTATATGTATTACGCTGGGACCACCAACTACAACCCCTCCCTCAAGAGTCGAGTCACCATATCAGTGGACACGTCCGAGAACCAGTTCTCCCTGAAGCTGAGGTCTGTGACCGCTGCGGACACGGCCGTGTATTACTGT
>18;390_53;0.3839404735
TCGGAGACCCTGTCCCTCTCATGCACTGTCTCTGGTGGCTCCATTAGGAGTTACTACTGGAGCTGGATCCGGCAGCCCCCAGGCAAGGGACTGGAGTACATTGGGTATATGTATTACGCTGGGACAACCAACTACAACCCCTCCCTCAACAGTCGAGTCACCATCTCAGTGGACACGTCCGAGGACCAGTTCTCCCTGAAGCTGAGGTCTGTGACCGCTGCGGACACGGCCGTGTATTACTGT
>19;380_53;0.3401090194
TCGGAGACCCTGTCCCTCACCTGCAGTGTCTCTGGTGGCTCCATGAGCAGCTACTATTGGAGCTGGATCCGGCAGCCCCCAGGCAAGGGACTGGAGTACATTGGGTATATGTATTACGCTGGGACAACCAACTACAACCCCTCCCTCAACAGTCGAGTCACCATCTCAGTGGACACGTCCGAGGACCAGTTCTCCCTGAAGCTGAGGTCTGTGACCGCTGCGGACACGGCCGTGTATTACTGT
>21;24_53;0.3401119998
TCGGAGACCCTGTCCCTCACCTGCAGTGTCTCTGGTGGCTCCATGAGCAGCTACTATTGGAGCTGGATCCGGCAGCCCCCAGGCAAGGGACTGGAGTACATTGGGTATATGTATTACGCTGGGACAACCAACTACAACCCCTCCCTCAACAGTCGAGTCACCATCTCAGTGGACACGTCCGAGGACCAGTTCTCCCTGAAGCTGAGGTCTGTGACCGCTGCGGACACGGCCGTGTATTACTGT
>21;105_53;0.3401110471
TCGGAGACCCTGTCCCTCACCTGCAGTGTCTCTGGTGGCTCCATGAGCAGCTACTATTGGAGCTGGATCCGGCAGCCCCCAGGCAAGGGACTGGAGTACATTGGGTATATGTATTACGCTGGGACAACCAACTACAACCCCTCCCTCAACAGTCGAGTCACCATCTCAGTGGACACGTCCGAGGACCAGTTCTCCCTGAAGCTGAGGTCTGTGACCGCTGCGGACACGGCCGTGTATTACTGT
>20;105_53,24_53;0.3401110371
TCGGAGACCCTGTCCCTCACCTGCAGTGTCTCTGGTGGCTCCATGAGCAGCTACTATTGGAGCTGGATCCGGCAGCCCCCAGGCAAGGGACTGGAGTACATTGGGTATATGTATTACGCTGGGACAACCAACTACAACCCCTCCCTCAACAGTCGAGTCACCATCTCAGTGGACACGTCCGAGGACCAGTTCTCCCTGAAGCTGAGGTCTGTGACCGCTGCGGACACGGCCGTGTATTACTGT
>20;444_53;0.3401100565
TCGGAGACCCTGTCCCTCACCTGCAGTGTCTCTGGTGGCTCCATGAGCAGCTACTATTGGAGCTGGATCCGGCAGCCCCCAGGCAAGGGACTGGAGTACATTGGGTATATGTATTACGCTGGGACAACCAACTACAACCCCTCCCTCAACAGTCGAGTCACCATCTCAGTGGACACGTCCGAGGACCAGTTCTCCCTGAAGCTGAGGTCTGTGACCGCTGCGGACACGGCCGTGTATTACTGT
>19;105_53,24_53,444_53;0.3401100465
TCGGAGACCCTGTCCCTCACCTGCAGTGTCTCTGGTGGCTCCATGAGCAGCTACTATTGGAGCTGGATCCGGCAGCCCCCAGGCAAGGGACTGGAGTACATTGGGTATATGTATTACGCTGGGACAACCAACTACAACCCCTCCCTCAACAGTCGAGTCACCATCTCAGTGGACACGTCCGAGGACCAGTTCTCCCTGAAGCTGAGGTCTGTGACCGCTGCGGACACGGCCGTGTATTACTGT
>18;105_53,24_53,380_53,444_53;0.3401090094
TCGGAGACCCTGTCCCTCACCTGCAGTGTCTCTGGTGGCTCCATGAGCAGCTACTATTGGAGCTGGATCCGGCAGCCCCCAGGCAAGGGACTGGAGTACATTGGGTATATGTATTACGCTGGGACAACCAACTACAACCCCTCCCTCAACAGTCGAGTCACCATCTCAGTGGACACGTCCGAGGACCAGTTCTCCCTGAAGCTGAGGTCTGTGACCGCTGCGGACACGGCCGTGTATTACTGT
>17;105_53,24_53,380_53,390_53,444_53;0.3133767333
TCGGAGACCCTGTCCCTCACCTGCAGTGTCTCTGGTGGCTCCATGAGCAGTTACTACTGGAGCTGGATCCGGCAGCCCCCAGGCAAGGGACTGGAGTACATTGGGTATATGTATTACGCTGGGACAACCAACTACAACCCCTCCCTCAACAGTCGAGTCACCATCTCAGTGGACACGTCCGAGGACCAGTTCTCCCTGAAGCTGAGGTCTGTGACCGCTGCGGACACGGCCGTGTATTACTGT
>17;72_53;0.2995733976
TCGGAGACCCTGTCCCTCACCTGCAGTGTCTCTGGTGGCTCCATGAGCAGTTACTACTGGAGCTGGATCCGGCAGCCCCCAGGCAAGGGACTGGAGTACATTGGGTATATGTATTACGCTGGGACTACCAACTACAACCCCTCCCTCAACAGTCGAGTCACCATCTCAGTGGACACGTCCGAGGACCAGTTCTCCCTGAAGCTGAGGTCTGTGACCGCTGCGGACACGGCCGTGTATTACTGT
>16;105_53,24_53,380_53,390_53,444_53,72_53;0.2995719314
TCGGAGACCCTGTCCCTCACCTGCAGTGTCTCTGGTGGCTCCATGAGCAGTTACTACTGGAGCTGGATCCGGCAGCCCCCAGGCAAGGGACTGGAGTACATTGGGTATATGTATTACGCTGGGACTACCAACTACAACCCCTCCCTCAACAGTCGAGTCACCATCTCAGTGGACACGTCCGAGGACCAGTTCTCCCTGAAGCTGAGGTCTGTGACCGCTGCGGACACGGCCGTGTATTACTGT
>15;105_53,119_53,125_53,129_53,146_53,156_53,159_53,176_53,189_53,200_53,205_53,20_53,223_53,245_53,246_53,24_53,262_53,27_53,286_53,298_53,2_53,317_53,318_53,321_53,322_53,354_53,366_144,373_53,380_53,390_53,391_53,3_53,402_53,410_53,418_53,425_53,430_53,444_53,450_53,452_53,457_53,58_53,72_53,98_53,9_53;0.188425738
TCGGAGACCCTGTCCCTCACCTGCAGTGTCTCTGGTGGCTCCATGGGTAGTTACTACTGGAGCTGGATCCGGCAGCCCCCAGGGAAGGGACTGGAGTATATTGGGTATATGTATTACGCTGGGACCACCAACTACAACCCCTCCCTCAAGAGTCGAGTCACCATATCAGTGGACACGTCCGAGAACCAGTTCTCCCTGAAGCTGAGGTCTGTGACCGCTGCGGACACGGCCGTGTATTACTGT
>16;73_53;0.2417036023
TCGGAGACCCTGTCCCTCACCTGCAGTGTCTCTGGTGGCTCCATGGGTAGTTCCTACTGGAGCTGGATCCGGCAGCCCCCAGGGAAGGGACTGGAGTGGATTGGTTATATGTATTACGCTGGGAGCAGCAACTACAACCCCTCCCTCAAGAGTCGACTCTCCATATCAGTGGACACGTCCGAGAACCAGTTCTCCCTGAAGCTGAGGTCAGTGACCGCCGCGGACACGGCCGTGTATTACTGT
>17;139_53;0.3927488367
CTGGAGACCCTGTCCCTCACCTGCAGTGTCTCTGGTGGGTCCATGGGTACTCACTACTGGAGTTGGATCCGACAGCCCCCAGGGAAGGGACTGGAGTGGATTGGCTATATGTATTACGCTGGGAGCACTAACTACAGCCCCTCCCTCGAGAGTCGAGTCACCATATCAGTGGACACCTCCGAGAATCGGTTCTCCCTGAGACTGAGGTCTGTTACCGCTGCGGACACGGCCGTGTATTACTGT
>19;292_53;0.2426589191
TCGGAGACCCTGTCCCTCACCTGCAGTGTCTCTGGTGGCTCCATGGGTAGTTACTACTGGAGCTGGATCCGGCAGCCCCCAGGGAAGGGACTGGAGTGGATTGGGTATATGTATTACGCTGGGAGCACCAACTACAACCCCTCCCTCGAGAGTCGAGTCACCATATCAGTGGACACGTCCGAGAACCAATTCTCCCTGAAGGTGAGGTCTGTGACCCCTGCGGACACGGCCATATATTATTGT
>19;221_53;0.2426594555
TCGGAGACCCTGTCCCTCACCTGCAGTGTCTCTGGTGGCTCCATGGGTAGTTACTACTGGAGCTGGATCCGGCAGCCCCCAGGGAAGGGACTGGAGTGGATTGGGTATATGTATTACGCTGGGAGCACCAACTACAACCCCTCCCTCGAGAGTCGAGTCACCATATCAGTGGACACGTCCGAGAACCAATTCTCCCTGAAGGTGAGGTCTGTGACCCCTGCGGACACGGCCATATATTATTGT
>18;221_53,292_53;0.2426589091
TCGGAGACCCTGTCCCTCACCTGCAGTGTCTCTGGTGGCTCCATGGGTAGTTACTACTGGAGCTGGATCCGGCAGCCCCCAGGGAAGGGACTGGAGTGGATTGGGTATATGTATTACGCTGGGAGCACCAACTACAACCCCTCCCTCGAGAGTCGAGTCACCATATCAGTGGACACGTCCGAGAACCAATTCTCCCTGAAGGTGAGGTCTGTGACCCCTGCGGACACGGCCATATATTATTGT
>20;328_92;0.3451246877
TCGGAGACCCTGTCCCTCACCTGCAGTGTCTCTGGTGGTTCCATGGGTGCTTACTACTGGAGCTGGATCCGGCAGCCCCCAGGGAAGGGACTGGAGTGGATTGGGTATATGTATTACGCTGGCAGCAGCAACTATAACCCCTCCCTCGAGAGTCGAGTCACCATATCAGTGGACACGTCCGAGAGTCAGTTCTCCCTGAGGCTGAGGTCTGTGACCGCCGCGGACACGGGCATTTATTACTGT
>21;216_53;0.3863248273
TCGGAGACCCTGTCCCTCACCTGCAGTGTCTCTGGTGTCTCCATGGGTGGTTACTACTGGAGCTGGATCCGGCAGCCCCCAGGGAAGGGACTGGAGTGGATTGGATATATGTACTACGCTGGGAGCAGCGACTACAACCCCTCCCTCAAGAGTCGAGTCACCATATCAGTGGACACGTCCGTCAATCAGTTCTCCCTGAAGCTGAGGTCTGTGAGCGCTGCGGACACGGGCCTCTATTACTGT
>21;65_53;0.4834735359
TCGGAGACCCTGTCCCTCACCTGCACTCTCTCTGGTGTCTCCCTCAGTACTTACTACTGGAGCTGGATCCGGCAGCCCCCAGGGAAGGGACTGGAGTGGATTGGATATATGTACTACGCTGGGAGCAGCGACTACAACCCCTCCCTCAAGAGTCGAGTCACCATATCAGTGGACACGTCCGTCAATCAGTTCTCCCTGAAGCTGAGGTCTGTGAGCGCTGCGGACACGGGCCTCTATTACTGT
>20;216_53,65_53;0.3863226702
TCGGAGACCCTGTCCCTCACCTGCAGTGTCTCTGGTGTCTCCATGGGTGGTTACTACTGGAGCTGGATCCGGCAGCCCCCAGGGAAGGGACTGGAGTGGATTGGATATATGTACTACGCTGGGAGCAGCGACTACAACCCCTCCCTCAAGAGTCGAGTCACCATATCAGTGGACACGTCCGTCAATCAGTTCTCCCTGAAGCTGAGGTCTGTGAGCGCTGCGGACACGGGCCTCTATTACTGT
>19;216_53,328_92,65_53;0.2430247414
TCGGAGACCCTGTCCCTCACCTGCAGTGTCTCTGGTGGCTCCATGGGTGGTTACTACTGGAGCTGGATCCGGCAGCCCCCAGGGAAGGGACTGGAGTGGATTGGGTATATGTATTACGCTGGGAGCAGCAACTACAACCCCTCCCTCGAGAGTCGAGTCACCATATCAGTGGACACGTCCGAGAATCAGTTCTCCCTGAAGCTGAGGTCTGTGACCGCTGCGGACACGGGCATTTATTACTGT
>19;240_53;0.2890689961
TGGGAGACCCTGACCCTCACCTGCAGTGTCTCTGCTGGCTCCATGGGGAGTTACTACTGGAGCTGGATCCGGCAGCCCCCAGGGAAGGGACTGGAGTGGATTGGCTATATGTATTACGCTGGGAGCAGCAACTACAACCCCTCCCTCGAGAGTCGAGTCACCATATCAGTGGACACGTCCGAGAACCAGTTCTCCCTGAAGCTGAGGTCTGTGACCGCGGCGGACACGGCCATTTATTACTGT
>18;216_53,240_53,328_92,65_53;0.2046628547
TCGGAGACCCTGTCCCTCACCTGCAGTGTCTCTGGTGGCTCCATGGGTAGTTACTACTGGAGCTGGATCCGGCAGCCCCCAGGGAAGGGACTGGAGTGGATTGGGTATATGTATTACGCTGGGAGCAGCAACTACAACCCCTCCCTCGAGAGTCGAGTCACCATATCAGTGGACACGTCCGAGAACCAGTTCTCCCTGAAGCTGAGGTCTGTGACCGCTGCGGACACGGCCATTTATTACTGT
>17;216_53,221_53,240_53,292_53,328_92,65_53;0.1833157205
TCGGAGACCCTGTCCCTCACCTGCAGTGTCTCTGGTGGCTCCATGGGTAGTTACTACTGGAGCTGGATCCGGCAGCCCCCAGGGAAGGGACTGGAGTGGATTGGGTATATGTATTACGCTGGGAGCACCAACTACAACCCCTCCCTCGAGAGTCGAGTCACCATATCAGTGGACACGTCCGAGAACCAGTTCTCCCTGAAGCTGAGGTCTGTGACCGCTGCGGACACGGCCATATATTACTGT
>16;139_53,216_53,221_53,240_53,292_53,328_92,65_53;0.1587304571
TCGGAGACCCTGTCCCTCACCTGCAGTGTCTCTGGTGGCTCCATGGGTAGTTACTACTGGAGCTGGATCCGGCAGCCCCCAGGGAAGGGACTGGAGTGGATTGGGTATATGTATTACGCTGGGAGCACCAACTACAACCCCTCCCTCGAGAGTCGAGTCACCATATCAGTGGACACGTCCGAGAACCAGTTCTCCCTGAAGCTGAGGTCTGTGACCGCTGCGGACACGGCCGTGTATTACTGT
>15;139_53,216_53,221_53,240_53,292_53,328_92,65_53,73_53;0.1446782046
TCGGAGACCCTGTCCCTCACCTGCAGTGTCTCTGGTGGCTCCATGGGTAGTTACTACTGGAGCTGGATCCGGCAGCCCCCAGGGAAGGGACTGGAGTGGATTGGGTATATGTATTACGCTGGGAGCACCAACTACAACCCCTCCCTCAAGAGTCGAGTCACCATATCAGTGGACACGTCCGAGAACCAGTTCTCCCTGAAGCTGAGGTCTGTGACCGCTGCGGACACGGCCGTGTATTACTGT
>14;105_53,119_53,125_53,129_53,139_53,146_53,156_53,159_53,176_53,189_53,200_53,205_53,20_53,216_53,221_53,223_53,240_53,245_53,246_53,24_53,262_53,27_53,286_53,292_53,298_53,2_53,317_53,318_53,321_53,322_53,328_92,354_53,366_144,373_53,380_53,390_53,391_53,3_53,402_53,410_53,418_53,425_53,430_53,444_53,450_53,452_53,457_53,58_53,65_53,72_53,73_53,98_53,9_53;0.1446771206
TCGGAGACCCTGTCCCTCACCTGCAGTGTCTCTGGTGGCTCCATGGGTAGTTACTACTGGAGCTGGATCCGGCAGCCCCCAGGGAAGGGACTGGAGTGGATTGGGTATATGTATTACGCTGGGAGCACCAACTACAACCCCTCCCTCAAGAGTCGAGTCACCATATCAGTGGACACGTCCGAGAACCAGTTCTCCCTGAAGCTGAGGTCTGTGACCGCTGCGGACACGGCCGTGTATTACTGT
>13;0_53,104_92,105_53,115_92,119_53,125_53,129_53,135_53,136_53,139_53,146_53,148_92,151_92,156_53,159_53,165_53,167_92,174_92,175_92,176_53,181_92,183_92,187_92,189_53,193_92,200_53,202_92,205_53,20_53,212_53,213_92,216_53,221_53,223_53,224_92,230_53,233_92,239_53,23_92,240_53,245_53,246_53,24_53,253_92,25_92,262_53,265_92,266_92,267_53,268_92,274_92,27_53,286_53,287_53,288_92,292_53,298_53,2_53,305_92,306_53,30_53,314_92,316_53,317_53,318_53,31_92,321_53,322_53,323_92,324_92,326_92,327_92,328_92,32_53,345_92,346_92,34_92,354_53,355_92,357_53,358_53,366_144,367_92,369_92,372_53,373_53,377_53,378_53,380_53,382_92,389_92,390_53,391_53,393_92,395_92,39_92,3_53,402_53,406_144,407_92,410_53,411_92,412_53,416_92,418_53,421_92,422_53,423_92,425_53,430_53,440_92,442_92,444_53,450_53,452_53,453_92,457_53,51_92,58_53,60_92,61_53,62_92,65_53,70_92,72_53,73_53,75_92,76_92,79_92,84_92,85_92,87_53,93_92,95_92,98_53,9_53;0.1314519819
TCGGAGACCCTGTCCCTCACCTGCAGTGTCTCTGGTGGCTCCATGAGTAGTTACTACTGGAGCTGGATCCGGCAGCCCCCAGGGAAGGGACTGGAGTGGATTGGGTATATGTATTACGCTGGGAGCACCAACTACAACCCCTCCCTCAAGAGTCGAGTCACCATATCAGTGGACACGTCCGAGAACCAGTTCTCCCTGAAGCTGAGGTCTGTGACCGCTGCGGACACGGCCGTGTATTACTGT
>17;103_53;0.3425645665
TCGGAGACCCTGTCCCTCACCTGCAGTGTCTCTGGTGGCTACATGGGTAATTACTACTGGAGTTGGATCCGGCTGCCCCCAGGGAAGGGACTGGAGTACATTGGATATATGTATTATGCTGGGACCACCAACTACAACCCCTCCCTCAAGAGTCGAGTCACCATATCGGTGGACACGTCCCAGAACCAGTTCTCCCTGAAGTTGAGGTCCGTGACCGCTGCGGACACGGCCGTCTATTACTGT
>17;204_53;0.353127523
TCGGAGACCCTGTCCCTCACCTGCAGTGTCTCTGGTGGCTCCATGGGTAGTTACTACTGGAGTTGGATCCGGCAGTCCCCAGGGAAGGGACTGGAGTATATTGGATATATGTATTATGCTGGGACCACCGACTACAACCCCTCCCTCAGGAGTCGAGTCACCATATCAGTGGACACGTCCGAGAACAAGTTCTCCCTGAGGTTGAGGTCTGTCACCGCTGCGGACACGGCCGTCTATTACTGT
>16;103_53,204_53;0.2550016876
TCGGAGACCCTGTCCCTCACCTGCAGTGTCTCTGGTGGCTCCATGGGTAGTTACTACTGGAGTTGGATCCGGCAGCCCCCAGGGAAGGGACTGGAGTACATTGGATATATGTATTATGCTGGGACCACCAACTACAACCCCTCCCTCAAGAGTCGAGTCACCATATCAGTGGACACGTCCGAGAACCAGTTCTCCCTGAAGTTGAGGTCTGTGACCGCTGCGGACACGGCCGTCTATTACTGT
>18;90_53;0.2663774272
TCGGAGACCCTGTCCCTCACCTGCAGTGTCTCTGGGGGCTCCATGAGTAGTTACTACTGGAGTTGGATCCGGCAGCCCCCAGGGAAGGGACTGGAGTTCATTGGATATATGTATTACGCTGGGAGCACCAACTACAACCCCTCCCTCAAGAGCCGAGTCACCATATCAGTGGACACGTCCGAGAACCAGTTCTCGCTGAAGCTGAGGTCTGTGACCGCTGCGGACACGGGCGTTTATTACTGT
>18;341_53;0.2263756013
TCGGAGACCCTGTCCCTCACCTGCAGTGTCTCTGGGGGCTCCATGAGTAGTTACTACTGGAGTTGGATCCGGCAGCCCCCAGGGAAGGGACTGGAGTGGATTGGATATATGTATTACGCTGGGAGCACCAACTACAACCCCTCCCTCAAGAGTCGAGTCACCATTTCAGTGGACACGTCCGAGAACCAGTTCTCCCTGAAGCTGAGGTCTGTGACCGCTGCGGAGACGGCCGTTTATTACTGT
>17;341_53,90_53;0.1989108027
TCGGAGACCCTGTCCCTCACCTGCAGTGTCTCTGGGGGCTCCATGAGTAGTTACTACTGGAGTTGGATCCGGCAGCCCCCAGGGAAGGGACTGGAGTGGATTGGATATATGTATTACGCTGGGAGCACCAACTACAACCCCTCCCTCAAGAGTCGAGTCACCATATCAGTGGACACGTCCGAGAACCAGTTCTCCCTGAAGCTGAGGTCTGTGACCGCTGCGGACACGGCCGTTTATTACTGT
>17;12_53;0.1855680385
TCGGAGACCCTGTCCCTCACCTGCAGTGTCTCTGGGGGCTCCATGAGTAGTTACTACTGGAGTTGGATCCGGCAGCCCCCAGGGAAGGGACTGGAGTGGATTGGATATATGTATTACGCTGGGAGCACCAACTACAACCCCTCCCTCAAGAGTCGAGTCACCATATCAGTGGACACGTCCGAGAACCAGTTCTCCCTGAAGCTGAGGTCTGTGACCGCTGCGGACACGGCCGTCTATTACTGT
>16;12_53,341_53,90_53;0.1855674922
TCGGAGACCCTGTCCCTCACCTGCAGTGTCTCTGGGGGCTCCATGAGTAGTTACTACTGGAGTTGGATCCGGCAGCCCCCAGGGAAGGGACTGGAGTGGATTGGATATATGTATTACGCTGGGAGCACCAACTACAACCCCTCCCTCAAGAGTCGAGTCACCATATCAGTGGACACGTCCGAGAACCAGTTCTCCCTGAAGCTGAGGTCTGTGACCGCTGCGGACACGGCCGTCTATTACTGT
>15;103_53,12_53,204_53,341_53,90_53;0.1713770966
TCGGAGACCCTGTCCCTCACCTGCAGTGTCTCTGGTGGCTCCATGAGTAGTTACTACTGGAGTTGGATCCGGCAGCCCCCAGGGAAGGGACTGGAGTGGATTGGATATATGTATTACGCTGGGAGCACCAACTACAACCCCTCCCTCAAGAGTCGAGTCACCATATCAGTGGACACGTCCGAGAACCAGTTCTCCCTGAAGCTGAGGTCTGTGACCGCTGCGGACACGGCCGTCTATTACTGT
>16;41_53;0.2944355963
TCGGAGACCCTGTCCCTCACCTGCAGTGTCTCTGGTGGCTCCATGGGTAATTACTACTGGAACTGGATCCGGCAGCCCCCAGGGAAGGGACTGGAGTGGATTGGATATATGTATTACGCTGGGAGCACCAATTATAACCCCTCCCTCAAGAGTCGAGTCACCATATCAGTGGACACGTCCGAGAACAAGTTCTCCCTGAGGATGAGGTCTGTAACCGCTGCGGACACGGCCGTTTATTACTGT
>16;126_53;0.2994689529
TCGGAGACCCTGTCCCTCACCTGCAGTGTCTCTGGTGGCTCCATGAGTAATTACTACTGGAGCTGGATCCGGCAGCCCCCAGGGAAGGGACTGGAGTGGATTGGATATATGTATTACGCTGGGAGCAGCAATTACAACCCGTCCCTCAAGAGTCGAGTCACCATATCAGTGGACACGTCCGAGGACAAGTTCTCCCTGAGTCTGAGGTCTGTGACCGCCGCGGACACGGCCGTCTATTTCTGT
>15;126_53,41_53;0.2122601365
TCGGAGACCCTGTCCCTCACCTGCAGTGTCTCTGGTGGCTCCATGAGTAATTACTACTGGAGCTGGATCCGGCAGCCCCCAGGGAAGGGACTGGAGTGGATTGGATATATGTATTACGCTGGGAGCACCAATTACAACCCCTCCCTCAAGAGTCGAGTCACCATATCAGTGGACACGTCCGAGAACAAGTTCTCCCTGAGGCTGAGGTCTGTGACCGCTGCGGACACGGCCGTCTATTACTGT
>14;103_53,126_53,12_53,204_53,341_53,41_53,90_53;0.1583853707
TCGGAGACCCTGTCCCTCACCTGCAGTGTCTCTGGTGGCTCCATGAGTAGTTACTACTGGAGCTGGATCCGGCAGCCCCCAGGGAAGGGACTGGAGTGGATTGGATATATGTATTACGCTGGGAGCACCAACTACAACCCCTCCCTCAAGAGTCGAGTCACCATATCAGTGGACACGTCCGAGAACCAGTTCTCCCTGAAGCTGAGGTCTGTGACCGCTGCGGACACGGCCGTCTATTACTGT
>18;28_53;0.2709567844
TCGGAGACCCTGTCCCTCACCTGCAGTGTCTCTGGTGCCTCCATGAGTAGTTACTACTGGAGCTGGATCCGGCAGCCCCCAGGGAAGGGACTGGAATGGATTGGGTATATGTATTACGCTGGGGACACCAACTATAACCCCTCCCTCAAGAGTCGGGTCACCATTTCAGTGGACACGTCCGAGGACCAGTTCTCCCTGAGGCTGAGGTCTGTGACCGCTGCGGACACGGCCGTCTATTACTGT
>18;330_53;0.2429620509
TCGGAGACCCTGTCCCTCACCTGCAGTGTCTCTGGTGCCTCCATGAGTAGTTACTACTGGAGCTGGATCCGGCAGCCCCCAGGGAAGGGACTGGAATGGATTGGGTATATGTATTACGCTGGGGACACCAACTATAACCCCTCCCTCAAGAGTCGAGTCACCATATCAGTGGACACGTCCGAGGACCAGTTCTCCCTGAGGCTGAGGTCTGTGACCGCTGCGGACACGGCCGTCTATTACTGT
>17;28_53,330_53;0.2429611727
TCGGAGACCCTGTCCCTCACCTGCAGTGTCTCTGGTGCCTCCATGAGTAGTTACTACTGGAGCTGGATCCGGCAGCCCCCAGGGAAGGGACTGGAATGGATTGGGTATATGTATTACGCTGGGGACACCAACTATAACCCCTCCCTCAAGAGTCGAGTCACCATATCAGTGGACACGTCCGAGGACCAGTTCTCCCTGAGGCTGAGGTCTGTGACCGCTGCGGACACGGCCGTCTATTACTGT
>22;255_53;0.3691307442
TCGGAGACCCTGTCCCTCACCTGCAGTGTCTCTGGTGGCTCCATGACTACTCACTATTGGAGTTGGATCCGGCAGTCCCCAGGGAAGGGACTGGAGTGGATTGGGTATATGTATTACGCTGGGGACACCAACTACAATCCCTCCCTCAAGAGTCGAGTCACCATATCAGTGGACACGTCCGCGGACCGGTTCTCCCTGAGGCTGAGGTCTGTGACCGCTGCGGACACGGCCGTCTATTACTGT
>22;386_53;0.3400855834
TCGGAGACCCTGTCCCTCACTTGCAGTGTCTCTGGTGGCTCCATGACTAATTACTATTGGAGTTGGATCCGGCAGCCCCCAGGGAAGGGACTGGAATGGATTGGGTATATGTATTACGCTGGGGACACCAACTACAACCCCTCCCTCAAGAGTCGACTCACCATATCAGTGGACACGTCCGCGGACCAGTTCTCCCTGAGGCTTAGGTCTGTGACCGCTGCGGACACGGCCGTCTATTACTGT
>21;255_53,386_53;0.2890865994
TCGGAGACCCTGTCCCTCACCTGCAGTGTCTCTGGTGGCTCCATGACTAATTACTATTGGAGTTGGATCCGGCAGCCCCCAGGGAAGGGACTGGAATGGATTGGGTATATGTATTACGCTGGGGACACCAACTACAACCCCTCCCTCAAGAGTCGAGTCACCATATCAGTGGACACGTCCGCGGACCAGTTCTCCCTGAGGCTGAGGTCTGTGACCGCTGCGGACACGGCCGTCTATTACTGT
>22;191_53;0.3868394264
TCGGAGACCCTGTCCCTCACCTGCAGTGTCTCTGGTGGCGCCATGAACACTCACTACTGGAGCTGGATCCGCCAGCCCCCAGGGAAGGGACTGGAATGGATTGGGTATATTTATTATGCTGGGGACACCAACTACAACCCCTCCCTCAAGAGTCGAGTCACCATATCAGTGGACACGTCCGAGGACCAGTTCTCCTTGAGGCTGAGGTCTGTGAGCGCTGCGGACACGGCCGTCTATTACTGT
>22;443_92;0.4319508906
TCGGAGACCCTGTCCCTCACCTGCAGTGTCTCTGGTGCCTCCATGGCTACTTCCTACTGGAACTGGATCCGGCAGCCCCCAGGGAAGGGACTGGAATGGGTTGGTTATATATATTACACTGGGGAGACCAGGTACAACCCCTCCCTCAAGAGTCGAGTCACCATATCAGTGGACACGTCGGAGGACCAGTTCTCCCTGAGGCTGAGGTCTGTGACCGCTGCGGACACGGCCGTCTATTACTGT
>21;191_53,443_92;0.2577794176
TCGGAGACCCTGTCCCTCACCTGCAGTGTCTCTGGTGGCTCCATGACTACTTACTACTGGAGCTGGATCCGGCAGCCCCCAGGGAAGGGACTGGAATGGATTGGGTATATGTATTACGCTGGGGACACCAACTACAACCCCTCCCTCAAGAGTCGAGTCACCATATCAGTGGACACGTCCGAGGACCAGTTCTCCCTGAGGCTGAGGTCTGTGACCGCTGCGGACACGGCCGTCTATTACTGT
>20;191_53,255_53,386_53,443_92;0.2457644254
TCGGAGACCCTGTCCCTCACCTGCAGTGTCTCTGGTGGCTCCATGACTAATTACTACTGGAGCTGGATCCGGCAGCCCCCAGGGAAGGGACTGGAATGGATTGGGTATATGTATTACGCTGGGGACACCAACTACAACCCCTCCCTCAAGAGTCGAGTCACCATATCAGTGGACACGTCCGAGGACCAGTTCTCCCTGAGGCTGAGGTCTGTGACCGCTGCGGACACGGCCGTCTATTACTGT
>21;455_53;0.3479293846
TCGGAGACCCTGTCCCTCACCTGCAGTGTCTCTGGTGCCTCCATGAATAAGCACTACTGGAGCTGGATCCGGCAGCCCCCAGGGAAGGGACTGGAGTGGATTGGATATATCTATTTCGCTGGGGACACCCACTACAACCCCTCCCTCAAGAGTCGAGTCACCATATCAGTGGACACGTCCGAGGACCAGTTCTCCCTGAGGCTGAGGTCTGTGACCGCTGCGGACACGGGCGTCTATTACTGT
>25;144_53;0.416386842
TCGGAGACCCTGTCCCTCACTTGCGCTGTCTCTGGTGGCTCCATGAGTAGTCACTACTGGAGCTGGATCCGGCAGTCCCCAGGGAAGGGACTGGAGTGGATTGGGTACATCTATTACGCTGGGGATACCAGCTACAATCCCTCCCTCAAGAGTCGAGTCACCATATCAGTGGACACGTCCGAGGACCAGTTCTCCCTGAGGCTGAGGTCTGTCACCGCTGCGGACACGGCCGTCTATTACTGT
>34;37_53;0.4022473605
TCGGAGACACTGTCCCTCACCTGCACTGTCTCTGGTGGCTCCATGAGTAGTCACTACTGGAGCTGGATCCGGCAGTCCCCAGGGAAGGGACTGGAGTGGATTGGGTACATCTATTACGCTGGGGATACCAGCTACAATCCCTCCCTCAAGAGTCGAGTCACCATATCAGTGGACACGTCCGAGGACCAGTTCTCCCTGAGGCTGAGGTCTGTCACCGCTGCGGACACGGCCGTCTATTACTGT
>35;426_53;0.4165703154
TCGGAGACACTGTCCCTCACCTGCACTGTCTCTGGTGGCTCCATGAGTAGTCACTACTGGAGCTGGATCCGGCAGTCCCCAGGGAAGGGACTGGAGTGGATTGGGTACATCTATTACGCTGGGGATACCAGCTACAATCCCTCCCTCAAGAGTCGAGTCACCATATCAGTGGACACGTCCGAGGACCAGTTCTCCGTGAGGCTGAGGTCTGTCACCGCTGCGGACACGGCCGTCTATTACTGT
>35;249_53;0.4308906706
TCGGCGACACTGTCCCTCACCTGCACTGTCTCTGGTGGCTCCATGAGTAGTCACTACTGGAGCTGGATCCGGCAGTCCCCAGGGAAGGGACTGGAGTGGATTGGGTACATCTATTACGCTGGGGATACCAGCTACAATCCCTCCCTCAAGAGTCGAGTCACCATATCTGTGGACACGTCCGAGGACCAGTTCTCCCTGAGGCTGAGGTCTGTCACCGCTGCGGACACGGCCGTCTATTACTGT
>34;249_53,426_53;0.4022482894
TCGGAGACACTGTCCCTCACCTGCACTGTCTCTGGTGGCTCCATGAGTAGTCACTACTGGAGCTGGATCCGGCAGTCCCCAGGGAAGGGACTGGAGTGGATTGGGTACATCTATTACGCTGGGGATACCAGCTACAATCCCTCCCTCAAGAGTCGAGTCACCATATCAGTGGACACGTCCGAGGACCAGTTCTCCCTGAGGCTGAGGTCTGTCACCGCTGCGGACACGGCCGTCTATTACTGT
>33;249_53,37_53,426_53;0.4022473505
TCGGAGACACTGTCCCTCACCTGCACTGTCTCTGGTGGCTCCATGAGTAGTCACTACTGGAGCTGGATCCGGCAGTCCCCAGGGAAGGGACTGGAGTGGATTGGGTACATCTATTACGCTGGGGATACCAGCTACAATCCCTCCCTCAAGAGTCGAGTCACCATATCAGTGGACACGTCCGAGGACCAGTTCTCCCTGAGGCTGAGGTCTGTCACCGCTGCGGACACGGCCGTCTATTACTGT
>33;206_53;0.4022468606
TCGGAGACACTGTCCCTCACCTGCACTGTCTCTGGTGGCTCCATGAGTAGTCACTACTGGAGCTGGATCCGGCAGTCCCCAGGGAAGGGACTGGAGTGGATTGGGTACATCTATTACGCTGGGGATACCAGCTACAATCCCTCCCTCAAGAGTCGAGTCACCATATCAGTGGACACGTCCGAGGACCAGTTCTCCCTGAGGCTGAGGTCTGTCACCGCTGCGGACACGGCCGTCTATTACTGT
>32;206_53,249_53,37_53,426_53;0.4022468506
TCGGAGACACTGTCCCTCACCTGCACTGTCTCTGGTGGCTCCATGAGTAGTCACTACTGGAGCTGGATCCGGCAGTCCCCAGGGAAGGGACTGGAGTGGATTGGGTACATCTATTACGCTGGGGATACCAGCTACAATCCCTCCCTCAAGAGTCGAGTCACCATATCAGTGGACACGTCCGAGGACCAGTTCTCCCTGAGGCTGAGGTCTGTCACCGCTGCGGACACGGCCGTCTATTACTGT
>32;47_53;0.4022459158
TCGGAGACACTGTCCCTCACCTGCACTGTCTCTGGTGGCTCCATGAGTAGTCACTACTGGAGCTGGATCCGGCAGTCCCCAGGGAAGGGACTGGAGTGGATTGGGTACATCTATTACGCTGGGGATACCAGCTACAATCCCTCCCTCAAGAGTCGAGTCACCATATCAGTGGACACGTCCGAGGACCAGTTCTCCCTGAGGCTGAGGTCTGTCACCGCTGCGGACACGGCCGTCTATTACTGT
>31;206_53,249_53,37_53,426_53,47_53;0.4022459058
TCGGAGACACTGTCCCTCACCTGCACTGTCTCTGGTGGCTCCATGAGTAGTCACTACTGGAGCTGGATCCGGCAGTCCCCAGGGAAGGGACTGGAGTGGATTGGGTACATCTATTACGCTGGGGATACCAGCTACAATCCCTCCCTCAAGAGTCGAGTCACCATATCAGTGGACACGTCCGAGGACCAGTTCTCCCTGAGGCTGAGGTCTGTCACCGCTGCGGACACGGCCGTCTATTACTGT
>31;451_53;0.4022453766
TCGGAGACACTGTCCCTCACCTGCACTGTCTCTGGTGGCTCCATGAGTAGTCACTACTGGAGCTGGATCCGGCAGTCCCCAGGGAAGGGACTGGAGTGGATTGGGTACATCTATTACGCTGGGGATACCAGCTACAATCCCTCCCTCAAGAGTCGAGTCACCATATCAGTGGACACGTCCGAGGACCAGTTCTCCCTGAGGCTGAGGTCTGTCACCGCTGCGGACACGGCCGTCTATTACTGT
>30;206_53,249_53,37_53,426_53,451_53,47_53;0.4022453666
TCGGAGACACTGTCCCTCACCTGCACTGTCTCTGGTGGCTCCATGAGTAGTCACTACTGGAGCTGGATCCGGCAGTCCCCAGGGAAGGGACTGGAGTGGATTGGGTACATCTATTACGCTGGGGATACCAGCTACAATCCCTCCCTCAAGAGTCGAGTCACCATATCAGTGGACACGTCCGAGGACCAGTTCTCCCTGAGGCTGAGGTCTGTCACCGCTGCGGACACGGCCGTCTATTACTGT
>30;130_53;0.4165284175
TCGGAGACACTGTCCCTCACCTGCACTGTCTCTGGTGGCTCCATGAGTAGTCACTACTGGAGCTGGATCCGGCAGTCCCCAGGGAAGGGACTGGAGTGGATTGGGTACATCTATTACGCTGGGGATACCAGCTACAATCCCTCCCTCAAGAGTCGAGTCACCATATCAGTGGACACGTCCGAGGACCAGTTCTCCCTGAGGCTGAGGTCTGTCACCGCTGCGGACACGGCCGCCTATTACTGT
>29;130_53,206_53,249_53,37_53,426_53,451_53,47_53;0.4022447937
TCGGAGACACTGTCCCTCACCTGCACTGTCTCTGGTGGCTCCATGAGTAGTCACTACTGGAGCTGGATCCGGCAGTCCCCAGGGAAGGGACTGGAGTGGATTGGGTACATCTATTACGCTGGGGATACCAGCTACAATCCCTCCCTCAAGAGTCGAGTCACCATATCAGTGGACACGTCCGAGGACCAGTTCTCCCTGAGGCTGAGGTCTGTCACCGCTGCGGACACGGCCGTCTATTACTGT
>29;123_53;0.416564362
TCGGAGACACTGTCCCTCACCTGCACTGTCTCTGGTGGCTCCATGAGTAGTCACTACTGGAGCTGGATCCGGCAGTCCCCAGGGAAGGGACTGGAGTGGATTGGGTACATCTATTATGCTGGGGATACCAGCTACAATCCCTCCCTCAAGAGTCGAGTCACCATATCAGTGGACACGTCCGAGGACCAGTTCTCCCTGAGGCTGAGGTCTGTCACCGCTGCGGACACGGCCGTCTATTACTGT
>28;123_53,130_53,206_53,249_53,37_53,426_53,451_53,47_53;0.4022443146
TCGGAGACACTGTCCCTCACCTGCACTGTCTCTGGTGGCTCCATGAGTAGTCACTACTGGAGCTGGATCCGGCAGTCCCCAGGGAAGGGACTGGAGTGGATTGGGTACATCTATTACGCTGGGGATACCAGCTACAATCCCTCCCTCAAGAGTCGAGTCACCATATCAGTGGACACGTCCGAGGACCAGTTCTCCCTGAGGCTGAGGTCTGTCACCGCTGCGGACACGGCCGTCTATTACTGT
>29;310_53;0.4164826131
TCGGAGACACTGTCCCTCACCTGCGCTGTCTCTGGTGGCTCCATGAGTAGTCACTACTGGAGCTGGATCCGGCAGTCCCCAGGGAAGGGACTGGAGTGGATTGGGTACATCTATTACGCTGGGGATACCAGCTACAATCCCTCCCTCAAGAGTCGAGTCACCATATCAGTGGACACGTCCGAGGACCAGTTCTCCCTGAGGCTGAGGTCTGTCACCGCTGCGGACACGGCCGTCTATTACTGT
>29;17_53;0.4164835013
TCGGAGACACTGTCCCTCACCTGCGCTGTCTCTGGTGGCTCCATGAGTAGTCACTACTGGAGCTGGATCCGGCAGTCCCCAGGGAAGGGACTGGAGTGGATTGGGTACATCTATTACGCTGGGGATACCAGCTACAATCCCTCCCTCAAGAGTCGAGTCACCATATCAGTGGACACGTCCGAGGACCAGTTCTCCCTGAGGCTGAGGTCTGTCACCGCTGCGGACACGGCCGTCTATTACTGT
>28;17_53,310_53;0.4164826031
TCGGAGACACTGTCCCTCACCTGCGCTGTCTCTGGTGGCTCCATGAGTAGTCACTACTGGAGCTGGATCCGGCAGTCCCCAGGGAAGGGACTGGAGTGGATTGGGTACATCTATTACGCTGGGGATACCAGCTACAATCCCTCCCTCAAGAGTCGAGTCACCATATCAGTGGACACGTCCGAGGACCAGTTCTCCCTGAGGCTGAGGTCTGTCACCGCTGCGGACACGGCCGTCTATTACTGT
>27;123_53,130_53,17_53,206_53,249_53,310_53,37_53,426_53,451_53,47_53;0.4022434203
TCGGAGACACTGTCCCTCACCTGCACTGTCTCTGGTGGCTCCATGAGTAGTCACTACTGGAGCTGGATCCGGCAGTCCCCAGGGAAGGGACTGGAGTGGATTGGGTACATCTATTACGCTGGGGATACCAGCTACAATCCCTCCCTCAAGAGTCGAGTCACCATATCAGTGGACACGTCCGAGGACCAGTTCTCCCTGAGGCTGAGGTCTGTCACCGCTGCGGACACGGCCGTCTATTACTGT
>28;435_53;0.4598995795
TCACAGACCCTGTCCCTCACCTGCACTGTCTCTGGTGGCTCCATGAGTAGTCACTACTGGAGCTGGATCCGGCAGTCCCCAGGGAAGGGACTGGAGTGGATTGGCTACATCTATTACGCTGGGGATACCAGCTACAATCCCTCCCTCAAGAGTCGAGTCACCATATCAGTGGACACGTCCGAGGACCAGTTCTCCCTGAGGCTGAGGTCTGTCACCGCTGCGGACACGGCCGTCTATTACTGT
>28;343_53;0.4165519111
TCGGAGACACTGTCCCTCACCTGCACTGTCTCTGGTGGCTCCATGAGTAGTCACTACTGGAGCTGGATCCGGCAGTCCCCAGGGAAGGGACTGGAGTGGATTGGCTACATCTATTACGCTGGGGATACCAGCTACAATCCCTCCCTCAAGAGTCGAGTCACCATATCAGTGGACACGTCCGAGGACCAGTTCTCCCTGAGGCTGAGGTCTGTCACCGCTGCGGACACGGCCGTCTATTACTGT
>27;343_53,435_53;0.4165510892
TCGGAGACACTGTCCCTCACCTGCACTGTCTCTGGTGGCTCCATGAGTAGTCACTACTGGAGCTGGATCCGGCAGTCCCCAGGGAAGGGACTGGAGTGGATTGGCTACATCTATTACGCTGGGGATACCAGCTACAATCCCTCCCTCAAGAGTCGAGTCACCATATCAGTGGACACGTCCGAGGACCAGTTCTCCCTGAGGCTGAGGTCTGTCACCGCTGCGGACACGGCCGTCTATTACTGT
>26;123_53,130_53,17_53,206_53,249_53,310_53,343_53,37_53,426_53,435_53,451_53,47_53;0.4022426622
TCGGAGACACTGTCCCTCACCTGCACTGTCTCTGGTGGCTCCATGAGTAGTCACTACTGGAGCTGGATCCGGCAGTCCCCAGGGAAGGGACTGGAGTGGATTGGGTACATCTATTACGCTGGGGATACCAGCTACAATCCCTCCCTCAAGAGTCGAGTCACCATATCAGTGGACACGTCCGAGGACCAGTTCTCCCTGAGGCTGAGGTCTGTCACCGCTGCGGACACGGCCGTCTATTACTGT
>26;122_53;0.3879064483
TCGGAGACCCTGTCCCTCACCTGCACTGTCTCTGGTGGCTCCATGAGTAGTCACTACTGGAGCTGGATCCGGCAGTCCCCAGGGAAGGGACTGGAGTGGATTGGGTACATCTATTACGCTGGGGATACCAGCTACAATCCCTCCCTCAAGAGTCGAGTCACCATATCAGTGGACACGTCCGAGGACCAGTTCTCCCTGAGGCTGAGGTCTGTCACCGCTGCGGACACGGCCGTCTATTACTGT
>25;122_53,123_53,130_53,17_53,206_53,249_53,310_53,343_53,37_53,426_53,435_53,451_53,47_53;0.3879059424
TCGGAGACCCTGTCCCTCACCTGCACTGTCTCTGGTGGCTCCATGAGTAGTCACTACTGGAGCTGGATCCGGCAGTCCCCAGGGAAGGGACTGGAGTGGATTGGGTACATCTATTACGCTGGGGATACCAGCTACAATCCCTCCCTCAAGAGTCGAGTCACCATATCAGTGGACACGTCCGAGGACCAGTTCTCCCTGAGGCTGAGGTCTGTCACCGCTGCGGACACGGCCGTCTATTACTGT
>24;122_53,123_53,130_53,144_53,17_53,206_53,249_53,310_53,343_53,37_53,426_53,435_53,451_53,47_53;0.3879053725
TCGGAGACCCTGTCCCTCACCTGCACTGTCTCTGGTGGCTCCATGAGTAGTCACTACTGGAGCTGGATCCGGCAGTCCCCAGGGAAGGGACTGGAGTGGATTGGGTACATCTATTACGCTGGGGATACCAGCTACAATCCCTCCCTCAAGAGTCGAGTCACCATATCAGTGGACACGTCCGAGGACCAGTTCTCCCTGAGGCTGAGGTCTGTCACCGCTGCGGACACGGCCGTCTATTACTGT
>24;348_53;0.4308128327
TCGGAGACCCTGTCCCTCAGCTGCACTGTCTCTGGTGGCTCCATCAGTAGTTACTACTGGAGCTGGATCCGGCAGTCCCCAGGGAAGGGACTGGAGTGGATTGGGTACATCTATTACGCTGGGGATACCAGCTACAATCCCTCCCTCAAGAGTCGAGTCACCATATCAGTGGACACGTCCGAGGACCAGTTCTCCCTGAGGCTGAGGTCTGTCACCGCTGCGGACACGGCCGTCTATTACTGT
>23;122_53,123_53,130_53,144_53,17_53,206_53,249_53,310_53,343_53,348_53,37_53,426_53,435_53,451_53,47_53;0.3879049053
TCGGAGACCCTGTCCCTCACCTGCACTGTCTCTGGTGGCTCCATGAGTAGTCACTACTGGAGCTGGATCCGGCAGTCCCCAGGGAAGGGACTGGAGTGGATTGGGTACATCTATTACGCTGGGGATACCAGCTACAATCCCTCCCTCAAGAGTCGAGTCACCATATCAGTGGACACGTCCGAGGACCAGTTCTCCCTGAGGCTGAGGTCTGTCACCGCTGCGGACACGGCCGTCTATTACTGT
>23;429_53;0.4479319392
TCGGAGACACTGTCCCTCACCTGCACTGTCTCTGGTGGCTCCATGAGTAGTCACTACTGGAGCTGGATCCGGCAGTCCCCAGGGAAGGGACTGGAGTGGATTGGGTACATCTATTACGCTGGGGATACCAGCTACAATCCCTCCCTCAGGAGTCGAGTCACCATATCAGTGGACACGTCCGAGGACCAGTTCTCCCTGAGGCTGAGGTCCGTGACCCCTGCGGACACGGCCATCTATTACTGT
>22;122_53,123_53,130_53,144_53,17_53,206_53,249_53,310_53,343_53,348_53,37_53,426_53,429_53,435_53,451_53,47_53;0.3739870447
TCGGAGACCCTGTCCCTCACCTGCACTGTCTCTGGTGGCTCCATGAGTAGTCACTACTGGAGCTGGATCCGGCAGTCCCCAGGGAAGGGACTGGAGTGGATTGGGTACATCTATTACGCTGGGGATACCAGCTACAATCCCTCCCTCAAGAGTCGAGTCACCATATCAGTGGACACGTCCGAGGACCAGTTCTCCCTGAGGCTGAGGTCTGTGACCGCTGCGGACACGGCCGTCTATTACTGT
>24;166_53;0.3139796978
TCGGAGACCCTGTCCCTCACCTGCACTGTCTCTGGTGGCTCCATGAGTAATCACTACTGGAGCTGGATCCGGCAGTCCCCAGGGAGGGGACTGGAATGGATTGGATATATGTATTACGCTGGGGACACCAGCTACAACCCCTCCCTCAAGAGTCGAGTCACCATATCAGTGGACACGTCCGAGGACCAGTTCTCCCTGAGGCTGAGGTCTGTGACCGCTGCGGACACGGCCGTCTATTACTGT
>25;257_53;0.299873008
TCGGAGACCCTGTCCCTCACCTGCAGTGTCTCTGGTGGCTCCATGAGTAATCACTACTGGAGCTGGATCCGGCAGTCCCCAGGGAGGGGACTGGAATGGATTGGATATATGTATTACGCTGGGGACACCAGCTACAACCCCTCCCTCAAGAGTCGAGTCACCATATCAGTGGACACGTCCGAGGACCAGTTCTCCCTGAGGCTGAGGTCTGTGACCGCTGCGGACACGGCCGTCTATTACTGT
>26;160_53;0.313952614
TCGGAGACCCTGTCCCTCACCTGCAGTGTCTCTGGTGGCTCCATGAGTAATCACTACTGGAGCTGGATCCGGCAGTCCCCAGGGAGGGGACTGGAATGGATTGGATATATGTATTACGCTGGGGACACCAGCTACAACCCCTCCCTCAAGAGTCGAGTCACCATATCAGTGGACACGTCCGAGGACCAGTTCTCCCTGAGGCTGAGGTCTATGACCGCTGCGGACACGGCCGTCTATTACTGT
>26;13_53;0.3139530667
TCGGAGACCCTGTCCCTCACCTGCAGTGTCTCTGGTGGCTCCATGAGTAATCACTACTGGAGCTGGATCCGGCAGTCCCCAGGGAGGGGACTGGAATGGATTGGATATATGTATTACGCTGGGGACACCAGCTACAACCCCTCCCTCAAGAGTCGAGTCACCATATCAGTGGACACGTCCGAGGACCAGTTCTCCCTGAGGCTGAGGTCTATGACCGCTGCGGACACGGCCGTCTATTACTGT
>25;13_53,160_53;0.313952604
TCGGAGACCCTGTCCCTCACCTGCAGTGTCTCTGGTGGCTCCATGAGTAATCACTACTGGAGCTGGATCCGGCAGTCCCCAGGGAGGGGACTGGAATGGATTGGATATATGTATTACGCTGGGGACACCAGCTACAACCCCTCCCTCAAGAGTCGAGTCACCATATCAGTGGACACGTCCGAGGACCAGTTCTCCCTGAGGCTGAGGTCTATGACCGCTGCGGACACGGCCGTCTATTACTGT
>24;13_53,160_53,257_53;0.299872998
TCGGAGACCCTGTCCCTCACCTGCAGTGTCTCTGGTGGCTCCATGAGTAATCACTACTGGAGCTGGATCCGGCAGTCCCCAGGGAGGGGACTGGAATGGATTGGATATATGTATTACGCTGGGGACACCAGCTACAACCCCTCCCTCAAGAGTCGAGTCACCATATCAGTGGACACGTCCGAGGACCAGTTCTCCCTGAGGCTGAGGTCTGTGACCGCTGCGGACACGGCCGTCTATTACTGT
>23;13_53,160_53,166_53,257_53;0.299872031
TCGGAGACCCTGTCCCTCACCTGCAGTGTCTCTGGTGGCTCCATGAGTAATCACTACTGGAGCTGGATCCGGCAGTCCCCAGGGAGGGGACTGGAATGGATTGGATATATGTATTACGCTGGGGACACCAGCTACAACCCCTCCCTCAAGAGTCGAGTCACCATATCAGTGGACACGTCCGAGGACCAGTTCTCCCTGAGGCTGAGGTCTGTGACCGCTGCGGACACGGCCGTCTATTACTGT
>25;394_53;0.3593805212
TCGGAGACCCTGTCCCTCACCTGCACTGTCTCTGGTGGCTCCATCAGTAGTTACTACTGGAGCTGGATCCGGCAGTCCCCAGGGAAGGGACTGGAGTGGATTGGATATATGTATTATGCTGGGGACACCAGCTACAACCCCTCCCTCAAGAGTCGAGTCACCATCTCAGTGGACACGTCCGAGGACCAGTTCTCCCTGAGGCTGAGGTCTGTGACCGCTGCGGACACGGCCGTCTATTACTGT
>25;141_53;0.44702371
TCGGAGACCCTGTCCCTCACCTGCACTGTCTCGGGTGGCTCCATCAGTAGTTACTACTGGAGCTGGATCCGGCAGGTCGCCGGGAAGGGACTGCAGTGGATTGGATATATGTATTATGCTGGGGACACCAGCTACAACCCCTCCCTCAAGAGTCGAGTCACCATCTCAGTGGACACGTCCGAGGACCAGTTCTCCCTGAGGCTGAGGTCTGTGACCGCTGCGGACACGGCCGTCTATTACTGT
>24;141_53,394_53;0.3593795001
TCGGAGACCCTGTCCCTCACCTGCACTGTCTCTGGTGGCTCCATCAGTAGTTACTACTGGAGCTGGATCCGGCAGTCCCCAGGGAAGGGACTGGAGTGGATTGGATATATGTATTATGCTGGGGACACCAGCTACAACCCCTCCCTCAAGAGTCGAGTCACCATCTCAGTGGACACGTCCGAGGACCAGTTCTCCCTGAGGCTGAGGTCTGTGACCGCTGCGGACACGGCCGTCTATTACTGT
>27;256_53;0.3296112723
TCGGAGACCCTGTCCCTCACCTGCAGTGTCTCTGGTGTCTCCATGAATAATCACTACTGGAGCTGGATCCGGCAGTCCCCAGGGAAGGGACTGGAGTGGATTGGATATATGTATTATGCTGGGGACACCAGCTACAACCCCTCCCTCAAGAGTCGAGTCACCATCTCAGTGGACACGTCCGAGGACCAGTTCTCCCTGAGGCTGAGGTCTGTGACCGCTGCGGACACGGCCGTCTATTACTGT
>27;33_53;0.3296117102
TCGGAGACCCTGTCCCTCACCTGCAGTGTCTCTGGTGTCTCCATGAATAATCACTACTGGAGCTGGATCCGGCAGTCCCCAGGGAAGGGACTGGAGTGGATTGGATATATGTATTATGCTGGGGACACCAGCTACAACCCCTCCCTCAAGAGTCGAGTCACCATCTCAGTGGACACGTCCGAGGACCAGTTCTCCCTGAGGCTGAGGTCTGTGACCGCTGCGGACACGGCCGTCTATTACTGT
>26;256_53,33_53;0.3296112623
TCGGAGACCCTGTCCCTCACCTGCAGTGTCTCTGGTGTCTCCATGAATAATCACTACTGGAGCTGGATCCGGCAGTCCCCAGGGAAGGGACTGGAGTGGATTGGATATATGTATTATGCTGGGGACACCAGCTACAACCCCTCCCTCAAGAGTCGAGTCACCATCTCAGTGGACACGTCCGAGGACCAGTTCTCCCTGAGGCTGAGGTCTGTGACCGCTGCGGACACGGCCGTCTATTACTGT
>26;381_53;0.3296107387
TCGGAGACCCTGTCCCTCACCTGCAGTGTCTCTGGTGTCTCCATGAATAATCACTACTGGAGCTGGATCCGGCAGTCCCCAGGGAAGGGACTGGAGTGGATTGGATATATGTATTATGCTGGGGACACCAGCTACAACCCCTCCCTCAAGAGTCGAGTCACCATCTCAGTGGACACGTCCGAGGACCAGTTCTCCCTGAGGCTGAGGTCTGTGACCGCTGCGGACACGGCCGTCTATTACTGT
>25;256_53,33_53,381_53;0.3296107287
TCGGAGACCCTGTCCCTCACCTGCAGTGTCTCTGGTGTCTCCATGAATAATCACTACTGGAGCTGGATCCGGCAGTCCCCAGGGAAGGGACTGGAGTGGATTGGATATATGTATTATGCTGGGGACACCAGCTACAACCCCTCCCTCAAGAGTCGAGTCACCATCTCAGTGGACACGTCCGAGGACCAGTTCTCCCTGAGGCTGAGGTCTGTGACCGCTGCGGACACGGCCGTCTATTACTGT
>25;334_53;0.3296102603
TCGGAGACCCTGTCCCTCACCTGCAGTGTCTCTGGTGTCTCCATGAATAATCACTACTGGAGCTGGATCCGGCAGTCCCCAGGGAAGGGACTGGAGTGGATTGGATATATGTATTATGCTGGGGACACCAGCTACAACCCCTCCCTCAAGAGTCGAGTCACCATCTCAGTGGACACGTCCGAGGACCAGTTCTCCCTGAGGCTGAGGTCTGTGACCGCTGCGGACACGGCCGTCTATTACTGT
>24;256_53,334_53,33_53,381_53;0.3296102503
TCGGAGACCCTGTCCCTCACCTGCAGTGTCTCTGGTGTCTCCATGAATAATCACTACTGGAGCTGGATCCGGCAGTCCCCAGGGAAGGGACTGGAGTGGATTGGATATATGTATTATGCTGGGGACACCAGCTACAACCCCTCCCTCAAGAGTCGAGTCACCATCTCAGTGGACACGTCCGAGGACCAGTTCTCCCTGAGGCTGAGGTCTGTGACCGCTGCGGACACGGCCGTCTATTACTGT
>23;141_53,256_53,334_53,33_53,381_53,394_53;0.299914413
TCGGAGACCCTGTCCCTCACCTGCAGTGTCTCTGGTGGCTCCATGAGTAATCACTACTGGAGCTGGATCCGGCAGTCCCCAGGGAAGGGACTGGAGTGGATTGGATATATGTATTATGCTGGGGACACCAGCTACAACCCCTCCCTCAAGAGTCGAGTCACCATCTCAGTGGACACGTCCGAGGACCAGTTCTCCCTGAGGCTGAGGTCTGTGACCGCTGCGGACACGGCCGTCTATTACTGT
>22;13_53,141_53,160_53,166_53,256_53,257_53,334_53,33_53,381_53,394_53;0.2715303521
TCGGAGACCCTGTCCCTCACCTGCAGTGTCTCTGGTGGCTCCATGAGTAATCACTACTGGAGCTGGATCCGGCAGTCCCCAGGGAAGGGACTGGAGTGGATTGGATATATGTATTACGCTGGGGACACCAGCTACAACCCCTCCCTCAAGAGTCGAGTCACCATATCAGTGGACACGTCCGAGGACCAGTTCTCCCTGAGGCTGAGGTCTGTGACCGCTGCGGACACGGCCGTCTATTACTGT
>21;122_53,123_53,130_53,13_53,141_53,144_53,160_53,166_53,17_53,206_53,249_53,256_53,257_53,310_53,334_53,33_53,343_53,348_53,37_53,381_53,394_53,426_53,429_53,435_53,451_53,47_53;0.2715276381
TCGGAGACCCTGTCCCTCACCTGCAGTGTCTCTGGTGGCTCCATGAGTAATCACTACTGGAGCTGGATCCGGCAGTCCCCAGGGAAGGGACTGGAGTGGATTGGATATATGTATTACGCTGGGGACACCAGCTACAACCCCTCCCTCAAGAGTCGAGTCACCATATCAGTGGACACGTCCGAGGACCAGTTCTCCCTGAGGCTGAGGTCTGTGACCGCTGCGGACACGGCCGTCTATTACTGT
>20;122_53,123_53,130_53,13_53,141_53,144_53,160_53,166_53,17_53,206_53,249_53,256_53,257_53,310_53,334_53,33_53,343_53,348_53,37_53,381_53,394_53,426_53,429_53,435_53,451_53,455_53,47_53;0.2429979812
TCGGAGACCCTGTCCCTCACCTGCAGTGTCTCTGGTGGCTCCATGAGTAATCACTACTGGAGCTGGATCCGGCAGCCCCCAGGGAAGGGACTGGAGTGGATTGGATATATGTATTACGCTGGGGACACCAACTACAACCCCTCCCTCAAGAGTCGAGTCACCATATCAGTGGACACGTCCGAGGACCAGTTCTCCCTGAGGCTGAGGTCTGTGACCGCTGCGGACACGGCCGTCTATTACTGT
>19;122_53,123_53,130_53,13_53,141_53,144_53,160_53,166_53,17_53,191_53,206_53,249_53,255_53,256_53,257_53,310_53,334_53,33_53,343_53,348_53,37_53,381_53,386_53,394_53,426_53,429_53,435_53,443_92,451_53,455_53,47_53;0.2149191394
TCGGAGACCCTGTCCCTCACCTGCAGTGTCTCTGGTGGCTCCATGAGTAATTACTACTGGAGCTGGATCCGGCAGCCCCCAGGGAAGGGACTGGAGTGGATTGGGTATATGTATTACGCTGGGGACACCAACTACAACCCCTCCCTCAAGAGTCGAGTCACCATATCAGTGGACACGTCCGAGGACCAGTTCTCCCTGAGGCTGAGGTCTGTGACCGCTGCGGACACGGCCGTCTATTACTGT
>24;116_53;0.3130895244
TCGGAGACCCTGTCCCTCACCTGCAGTGTCTCTGGTGGCTCCATGAATAAATACTACTGGAGCTGGATCCGCCAGCCCCCAGGGAAGGGACTGGAGTGGATTGGCTACATGTATTACGCTGGGGACACCAACTACAACCCCTCCCTCAAGAGTCGAGTCACCATTTCAGTGGACACGTCCGAGGACCAGTTCTCCCTGAGGCTGAGGTCTGTGACCGCTGCGGACACGGCCATCTATTACTGT
>24;361_53;0.3130886728
TCGGAGACCCTGTCCCTCACCTGCAGTGTCTCTGGTGGCTCCATGAATAAATACTACTGGAGCTGGATCCGCCAGCCCCCAGGGAAGGGACTGGAGTGGATTGGCTACATGTATTACGCTGGGGACACCAACTACAACCCCTCCCTCAAGAGTCGAGTCACCATTTCAGTGGACACGTCCGAGGACCAGTTCTCCCTGAGGCTGAGGTCTGTGACCGCTGCGGACACGGCCATCTATTACTGT
>23;116_53,361_53;0.3130886628
TCGGAGACCCTGTCCCTCACCTGCAGTGTCTCTGGTGGCTCCATGAATAAATACTACTGGAGCTGGATCCGCCAGCCCCCAGGGAAGGGACTGGAGTGGATTGGCTACATGTATTACGCTGGGGACACCAACTACAACCCCTCCCTCAAGAGTCGAGTCACCATTTCAGTGGACACGTCCGAGGACCAGTTCTCCCTGAGGCTGAGGTCTGTGACCGCTGCGGACACGGCCATCTATTACTGT
>23;320_53;0.369191267
TCACAGACCCTGTCCCTCACCTGCACTGTGTCTGGTGGCTCCATGAATAAATACTACTGGAGCTGGATCCGCCAGCCCCCAGGGAAGGGACTGGAGTGGATTGGCTACATGTATTACGCTGGGGACACCAACTACAACCCCTCCCTCAAGAGTCGAGTCACCATTTCAGTGGACACGTCCGAGGACCAGTTCTCCCTGAGGCTGAGGTCTGTGACCGCTGCGGACACGGCCATCTATTACTGT
>22;116_53,320_53,361_53;0.3130881242
TCGGAGACCCTGTCCCTCACCTGCAGTGTCTCTGGTGGCTCCATGAATAAATACTACTGGAGCTGGATCCGCCAGCCCCCAGGGAAGGGACTGGAGTGGATTGGCTACATGTATTACGCTGGGGACACCAACTACAACCCCTCCCTCAAGAGTCGAGTCACCATTTCAGTGGACACGTCCGAGGACCAGTTCTCCCTGAGGCTGAGGTCTGTGACCGCTGCGGACACGGCCATCTATTACTGT
>22;432_53;0.356669287
TCGGAGACCCTGTCCCTCACCTGCAGTGTCTCTGGTGGGTCCATGAATAAATACTACTGGAGCTGGGTCCGCCAGCCCCCAGGGAAGGGACTGGAGTGGATTGGCTACATGTATTTCGCTGGGGACACCAACTACAACCCCTCCCTCAAGAGTCGAGTCACCATTTCAGTGGACACGTCCGAGGACCAGTTCTCCCTGAGGCTGAGGTCCGTGACCGCTGCGGACACGGCCGTCTATTACTGT
>21;116_53,320_53,361_53,432_53;0.2996103027
TCGGAGACCCTGTCCCTCACCTGCAGTGTCTCTGGTGGCTCCATGAATAAATACTACTGGAGCTGGATCCGCCAGCCCCCAGGGAAGGGACTGGAGTGGATTGGCTACATGTATTACGCTGGGGACACCAACTACAACCCCTCCCTCAAGAGTCGAGTCACCATTTCAGTGGACACGTCCGAGGACCAGTTCTCCCTGAGGCTGAGGTCTGTGACCGCTGCGGACACGGCCGTCTATTACTGT
>21;276_53;0.3130630076
TCGGAGACCCTGTCCCTCACCTGCACTGTCTCTGGTGGCTCCATGAATAAATATTACTGGAGCTGGATCCGGCAGCCCCCAGGGAAGGGACTGGAATGGATTGGGTATATGTTTTACGCTGGGGACACCAACTACAACCCCTCCCTCAAGAGTCGAGTCACCATATCAGTGGACACATCCGAGGACCAGTTCTCCCTGAGGCTGAGGTCTGTGACCGCTGCGGACACGGCCGTCTATTACTGT
>20;116_53,276_53,320_53,361_53,432_53;0.2418727097
TCGGAGACCCTGTCCCTCACCTGCAGTGTCTCTGGTGGCTCCATGAATAAATACTACTGGAGCTGGATCCGGCAGCCCCCAGGGAAGGGACTGGAGTGGATTGGGTATATGTATTACGCTGGGGACACCAACTACAACCCCTCCCTCAAGAGTCGAGTCACCATATCAGTGGACACGTCCGAGGACCAGTTCTCCCTGAGGCTGAGGTCTGTGACCGCTGCGGACACGGCCGTCTATTACTGT
>22;297_53;0.2428699926
TCGGAGACCCTGTCCCTCACCTGCAGTGTCTCTGGTGGCTCCATGAGTAAATACTACTGGAGCTGGATCCGGCAGCCCCCAGGGAAGGGACTGGAGTGGATTGGGTATATTTATTACGCTGGGGACACCAACTACAACCCCTCCCTCAAGAGTCGAGTCACCATATCAGTGGACACGTCCGAGGACCAGTTCTCCCTGAGGCTGAGGTCTGTGACCGCTGCGGACACGGCCGTCTATTACTGT
>22;63_53;0.2566601413
TCGGAGACCCTGTCCCTCACCTGCACTGTCTCTGGTGGCTCCATGAGTAAATACTACTGGAGCTGGATCCGGCAGCCCCCAGGGAAGGGACTGGAGTGGATTGGGTATATTTATTACGCTGGGGACACCAACTACAACCCCTCCCTCAAGAGTCGAGTCACCATATCAGTGGACACGTCCGAGGACCAGTTCTCCCTGAGGCTGAGGTCTGTGACCGCTGCGGACACGGCCGTCTATTACTGT
>21;297_53,63_53;0.2428689375
TCGGAGACCCTGTCCCTCACCTGCAGTGTCTCTGGTGGCTCCATGAGTAAATACTACTGGAGCTGGATCCGGCAGCCCCCAGGGAAGGGACTGGAGTGGATTGGGTATATTTATTACGCTGGGGACACCAACTACAACCCCTCCCTCAAGAGTCGAGTCACCATATCAGTGGACACGTCCGAGGACCAGTTCTCCCTGAGGCTGAGGTCTGTGACCGCTGCGGACACGGCCGTCTATTACTGT
>25;312_92;0.8295631707
TCGGAGACCCTGTCCCTCAGTTGTAGTGTCTCTAGTGGCTCCATGGGTGTATATTATTGGAATTGGTTCCGGCAGACCCCAGGGAAGGGACTGGAATGGATTGGATATGTCTTTCACACTGGGGAAACCCACTACAACCCCTCCCTCAAGAGTCGACTCACCATATCAGTGGACACGTCCGCGGACAAGTTCTCCCTGAGGCTAAGGTCTGTGACCCCTGCGGACACGGCCGTCTATTACTGT
>25;340_92;0.9932182828
TCGGAGACCCTGTCCCTCAGCTGCAGTGTCTCTGGTGGCTCCATGACTAGTTATTACTGGAATTGGATGCGGCTGTCCCCCGGGAAGGGACTGGAGTGGATTGGATATATTTATTATACTGGAGAAACGCACTATAATCCGTCCCTCCAGAGTCGGCTCACCATTTCAGTGGACGCGCCCGCGAGTCAATTTTCTCTGAGGCTGAGGACTGTGACCGCTGCGGACACCGCCGTTTATTACTGT
>24;312_92,340_92;0.562836002
TCGGAGACCCTGTCCCTCAGCTGCAGTGTCTCTGGTGGCTCCATGAGTGCTTATTACTGGAATTGGCTCCGGCAGTCCCCAGGGAAGGGACTGGAATGGATTGGATATATCTATTATACTGGGGAAACCCACTACAATCCCTCCCTCAAGAGTCGACTCACCATATCAGTGGACACGTCCGCGGACCAGTTCTCCCTGAGGCTGAGGTCTGTGACCGCTGCGGACACGGCCGTCTATTACTGT
>24;219_92;0.5950540452
TCGGAGACCCTGTCCCTCACCTGCAGTGTCTCTGGTGGCTCCATGACTGCTTACTACTGGACTTGGCTCCGGCAGTCCCCAGGGAAGGGACTGGAATGGATTGCATATATCTATTATACTGGGGAAGCCCACTACAGTCCCTCCCTCAGGAATCGAGTCACCATTTCAGTGGACACGTCCGAGGACCAGTTCTCCCTGAGGCTGAGGTCTGTGACCGCCGCGGACACGGCCGTCTATTACTGT
>23;219_92,312_92,340_92;0.4726925233
TCGGAGACCCTGTCCCTCACCTGCAGTGTCTCTGGTGGCTCCATGAGTGCTTACTACTGGAATTGGCTCCGGCAGTCCCCAGGGAAGGGACTGGAATGGATTGGATATATCTATTATACTGGGGAAACCCACTACAATCCCTCCCTCAGGAGTCGAGTCACCATATCAGTGGACACGTCCGAGGACCAGTTCTCCCTGAGGCTGAGGTCTGTGACCGCTGCGGACACGGCCGTCTATTACTGT
>24;235_53;0.3733130252
TCGGAGACCCTGTCCCTCACCTGCAGTGTCTCCGGTGGCTCCATGAGTGCTTACTACTGGAGCTGGCTCCGGCAGCCCCCAGGGAAGGGACTGGAGTGGATTGGGTATATCTATTATGCTGGGGACACCAACTACAATCCCTCCCTCAGGAGTCGAGTCACCATATCAGTGGACACGTCCGAGGACCAGTTCTCCCTGAGGCTGAGGTCTGTGACCGCTGCGGACACGGCCGTCTATTACTGT
>24;112_53;0.4163820306
TCGGGGACCCTGTCCCTCACCTGCAGTGTCTCTGGTGGCTCCATGAGTGCTTACTACTGGAGCTGGCTCCGGCAGCCCCCAGGGAAGGGACTGGAGTGGATTGGGTATATCTATTATGCTGGGGACACCAACTACAATCCCTCCCTCAGGAGTCGAGTCACCATATCAGTGGACACGTCCGAGGACCAGTTCTCCCTGAGCCTGAGGTCTGTGAGCGCAGCGGACACGGCCGTCTATTACTGT
>23;112_53,235_53;0.358883087
TCGGAGACCCTGTCCCTCACCTGCAGTGTCTCTGGTGGCTCCATGAGTGCTTACTACTGGAGCTGGCTCCGGCAGCCCCCAGGGAAGGGACTGGAGTGGATTGGGTATATCTATTATGCTGGGGACACCAACTACAATCCCTCCCTCAGGAGTCGAGTCACCATATCAGTGGACACGTCCGAGGACCAGTTCTCCCTGAGGCTGAGGTCTGTGACCGCTGCGGACACGGCCGTCTATTACTGT
>22;112_53,219_92,235_53,312_92,340_92;0.3588813969
TCGGAGACCCTGTCCCTCACCTGCAGTGTCTCTGGTGGCTCCATGAGTGCTTACTACTGGAGCTGGCTCCGGCAGCCCCCAGGGAAGGGACTGGAGTGGATTGGGTATATCTATTATGCTGGGGACACCAACTACAATCCCTCCCTCAGGAGTCGAGTCACCATATCAGTGGACACGTCCGAGGACCAGTTCTCCCTGAGGCTGAGGTCTGTGACCGCTGCGGACACGGCCGTCTATTACTGT
>25;7_53;0.4453086911
TCGGAGACCCTGTCCCTCAGCTGCAGTGTCTCTGGTGGCTCCATGGCTAAGTACTACTGGAGCTGGATCCGGCAGCCCCCAGGGAAGGGACTGGAGTGGATTGGGTATATTTATTACGCTGGGGACACCAACTACAATCCCTCCCTCGAGAGTCGAGTCACCATATCCGTGGACACGTCCGAGGCCCTCTTCTCCCTGAGGCTGAGGTCTGTGACCGCTGCGGACACGGCCGTCTATTACTGT
>25;80_53;0.4076251304
TCGGAGACCCTGTCCCTCACCTGCAGTGTCTCTGGTGGCTCCATGGCTAAATACTACTGGAGTTGGATCCGGCAGCCCCCAGGGAAGGGACTGGAGTGGATTGGGTATATCTATTACGCTGGGGACACCAACTATAATCCCGCCCTCGAGAGTCGAGTCACCATATCCGTGGACACGTCCGAGGACCACTTCTCCCTGAGGCTGAGGTCTGTGACCGCCGCGGACACGGCCGTCTATTACTGT
>24;7_53,80_53;0.360157905
TCGGAGACCCTGTCCCTCACCTGCAGTGTCTCTGGTGGCTCCATGGCTAAATACTACTGGAGCTGGATCCGGCAGCCCCCAGGGAAGGGACTGGAGTGGATTGGGTATATCTATTACGCTGGGGACACCAACTATAATCCCTCCCTCGAGAGTCGAGTCACCATATCCGTGGACACGTCCGAGGACCACTTCTCCCTGAGGCTGAGGTCTGTGACCGCTGCGGACACGGCCGTCTATTACTGT
>25;229_53;0.4108161149
TCGGAGACCCTGTCCCTCACCTGCAGTGTCTCTGGTGGCTCCATGACTAAATACTACTGGAGCTGGATCCGGCAGCCCCCAGGGAAGGGACTGGAGTGGATTGGCTATGTGTATTACGCTGGGGACACCAAGTATAATCCCTCCCTCGAGAGTCGAGTCACCATATCCGTGGACACGTCCGAGGACCACTTCTCCCTGAGGCTGAGGTCTGTGACCGCTGCGGACACGGCCGTCTATTACTGT
>26;99_53;0.3706563384
TCGGAGACCCTGTCCCTCACCTGCAGTGTCTCTGGTGGCTCCATGACTAAATACTACTGGAGCTGGATCCGGCAGCCCCCAGGGAAGGGACTGGAGTGGATTGGGTATATATATTACGCTGGGGACACCAACTATAATCCGTCCCTCGAGAGTCGAGTCACCATATCCGTGGACACGTCCGAGGACCACTTCTCCCTGAGGCTGAGGTCTGTGACCGCTGCGGACACGGCCGTCTATTACTGT
>26;434_53;0.3706567999
TCGGAGACCCTGTCCCTCACCTGCAGTGTCTCTGGTGGCTCCATGACTAAATACTACTGGAGCTGGATCCGGCAGCCCCCAGGGAAGGGACTGGAGTGGATTGGGTATATATATTACGCTGGGGACACCAACTATAATCCGTCCCTCGAGAGTCGAGTCACCATATCCGTGGACACGTCCGAGGACCACTTCTCCCTGAGGCTGAGGTCTGTGACCGCTGCGGACACGGCCGTCTATTACTGT
>25;434_53,99_53;0.3706563284
TCGGAGACCCTGTCCCTCACCTGCAGTGTCTCTGGTGGCTCCATGACTAAATACTACTGGAGCTGGATCCGGCAGCCCCCAGGGAAGGGACTGGAGTGGATTGGGTATATATATTACGCTGGGGACACCAACTATAATCCGTCCCTCGAGAGTCGAGTCACCATATCCGTGGACACGTCCGAGGACCACTTCTCCCTGAGGCTGAGGTCTGTGACCGCTGCGGACACGGCCGTCTATTACTGT
>24;229_53,434_53,99_53;0.3537472853
TCGGAGACCCTGTCCCTCACCTGCAGTGTCTCTGGTGGCTCCATGACTAAATACTACTGGAGCTGGATCCGGCAGCCCCCAGGGAAGGGACTGGAGTGGATTGGGTATATATATTACGCTGGGGACACCAACTATAATCCCTCCCTCGAGAGTCGAGTCACCATATCCGTGGACACGTCCGAGGACCACTTCTCCCTGAGGCTGAGGTCTGTGACCGCTGCGGACACGGCCGTCTATTACTGT
>23;229_53,434_53,7_53,80_53,99_53;0.345818357
TCGGAGACCCTGTCCCTCACCTGCAGTGTCTCTGGTGGCTCCATGACTAAATACTACTGGAGCTGGATCCGGCAGCCCCCAGGGAAGGGACTGGAGTGGATTGGGTATATCTATTACGCTGGGGACACCAACTATAATCCCTCCCTCGAGAGTCGAGTCACCATATCCGTGGACACGTCCGAGGACCACTTCTCCCTGAGGCTGAGGTCTGTGACCGCTGCGGACACGGCCGTCTATTACTGT
>24;353_92;0.5985393387
TCGGGGACCCTGTCCCTCACCTGCAGTGTCTCTGGTGGCTCCATGGGTGGATACTACTGGACCTGGATCCGGCAGCCCCGAGGGAAGGGACTGGAGTGGATTGGACATGTATATCATACTGGGGAGACCAACTATAATCCCTCCCTCGCGAGTCGAGTCACCATATCAGTGGACACGTCCGAGGGCCAGTTCTCCCTGAGGCTGAGGTCTGTAACCACTGCGGACACGGCCGTCTACTATTGT
>24;295_53;0.3127573118
TCGGGGACCCTGTCCCTCACCTGCAGTGTCTCTGGTGGCTCCATGAGTAAATACTACTGGAGCTGGATCCGGCAGCCCCCAGGGAAGGGACTGGAGTGGATTGGGTATATCTATTACGCTGGGGACACCAACTATAATCCCTCCCTCAAGAGTCGAGTCACCATATCAGTGGACACGTCCGAGGACCAGTTCTCCCTGAGGCTGAGGTCTGTGACCGCTGCGGACACGGCCGTCTACTACTGT
>23;295_53,353_92;0.3127562147
TCGGGGACCCTGTCCCTCACCTGCAGTGTCTCTGGTGGCTCCATGAGTAAATACTACTGGAGCTGGATCCGGCAGCCCCCAGGGAAGGGACTGGAGTGGATTGGGTATATCTATTACGCTGGGGACACCAACTATAATCCCTCCCTCAAGAGTCGAGTCACCATATCAGTGGACACGTCCGAGGACCAGTTCTCCCTGAGGCTGAGGTCTGTGACCGCTGCGGACACGGCCGTCTACTACTGT
>22;229_53,295_53,353_92,434_53,7_53,80_53,99_53;0.2834731091
TCGGAGACCCTGTCCCTCACCTGCAGTGTCTCTGGTGGCTCCATGAGTAAATACTACTGGAGCTGGATCCGGCAGCCCCCAGGGAAGGGACTGGAGTGGATTGGGTATATCTATTACGCTGGGGACACCAACTATAATCCCTCCCTCAAGAGTCGAGTCACCATATCAGTGGACACGTCCGAGGACCAGTTCTCCCTGAGGCTGAGGTCTGTGACCGCTGCGGACACGGCCGTCTATTACTGT
>21;112_53,219_92,229_53,235_53,295_53,312_92,340_92,353_92,434_53,7_53,80_53,99_53;0.269941598
TCGGAGACCCTGTCCCTCACCTGCAGTGTCTCTGGTGGCTCCATGAGTAAATACTACTGGAGCTGGATCCGGCAGCCCCCAGGGAAGGGACTGGAGTGGATTGGGTATATCTATTACGCTGGGGACACCAACTACAATCCCTCCCTCAAGAGTCGAGTCACCATATCAGTGGACACGTCCGAGGACCAGTTCTCCCTGAGGCTGAGGTCTGTGACCGCTGCGGACACGGCCGTCTATTACTGT
>20;112_53,219_92,229_53,235_53,295_53,297_53,312_92,340_92,353_92,434_53,63_53,7_53,80_53,99_53;0.2428664057
TCGGAGACCCTGTCCCTCACCTGCAGTGTCTCTGGTGGCTCCATGAGTAAATACTACTGGAGCTGGATCCGGCAGCCCCCAGGGAAGGGACTGGAGTGGATTGGGTATATTTATTACGCTGGGGACACCAACTACAACCCCTCCCTCAAGAGTCGAGTCACCATATCAGTGGACACGTCCGAGGACCAGTTCTCCCTGAGGCTGAGGTCTGTGACCGCTGCGGACACGGCCGTCTATTACTGT
>19;112_53,116_53,219_92,229_53,235_53,276_53,295_53,297_53,312_92,320_53,340_92,353_92,361_53,432_53,434_53,63_53,7_53,80_53,99_53;0.2289660602
TCGGAGACCCTGTCCCTCACCTGCAGTGTCTCTGGTGGCTCCATGAGTAAATACTACTGGAGCTGGATCCGGCAGCCCCCAGGGAAGGGACTGGAGTGGATTGGGTATATGTATTACGCTGGGGACACCAACTACAACCCCTCCCTCAAGAGTCGAGTCACCATATCAGTGGACACGTCCGAGGACCAGTTCTCCCTGAGGCTGAGGTCTGTGACCGCTGCGGACACGGCCGTCTATTACTGT
>18;112_53,116_53,122_53,123_53,130_53,13_53,141_53,144_53,160_53,166_53,17_53,191_53,206_53,219_92,229_53,235_53,249_53,255_53,256_53,257_53,276_53,295_53,297_53,310_53,312_92,320_53,334_53,33_53,340_92,343_53,348_53,353_92,361_53,37_53,381_53,386_53,394_53,426_53,429_53,432_53,434_53,435_53,443_92,451_53,455_53,47_53,63_53,7_53,80_53,99_53;0.214918068
TCGGAGACCCTGTCCCTCACCTGCAGTGTCTCTGGTGGCTCCATGAGTAATTACTACTGGAGCTGGATCCGGCAGCCCCCAGGGAAGGGACTGGAGTGGATTGGGTATATGTATTACGCTGGGGACACCAACTACAACCCCTCCCTCAAGAGTCGAGTCACCATATCAGTGGACACGTCCGAGGACCAGTTCTCCCTGAGGCTGAGGTCTGTGACCGCTGCGGACACGGCCGTCTATTACTGT
>18;409_53;0.285783124
TCGGAGACCCTGTCCCTCACCTGCAGTGTCTCTGGTGCCTCCATGAGTAATTATTACTGGAGCTGGATCCGGCAGCCCCCAGGGAAGGGACTGGAGTGGATTGGCTATATGTATTACGCTGGGGACACCAACTACAACCCCTCCCTCAAGAGTCGAGTCACCATATCAGTGGACACGTCCGAGGATCAGTTCTCCCTGAGGCTGCGGTCTGTGACCGCTGCGGACACGGCCGTCTATTACTGT
>17;112_53,116_53,122_53,123_53,130_53,13_53,141_53,144_53,160_53,166_53,17_53,191_53,206_53,219_92,229_53,235_53,249_53,255_53,256_53,257_53,276_53,295_53,297_53,310_53,312_92,320_53,334_53,33_53,340_92,343_53,348_53,353_92,361_53,37_53,381_53,386_53,394_53,409_53,426_53,429_53,432_53,434_53,435_53,443_92,451_53,455_53,47_53,63_53,7_53,80_53,99_53;0.2149171368
TCGGAGACCCTGTCCCTCACCTGCAGTGTCTCTGGTGGCTCCATGAGTAATTACTACTGGAGCTGGATCCGGCAGCCCCCAGGGAAGGGACTGGAGTGGATTGGGTATATGTATTACGCTGGGGACACCAACTACAACCCCTCCCTCAAGAGTCGAGTCACCATATCAGTGGACACGTCCGAGGACCAGTTCTCCCTGAGGCTGAGGTCTGTGACCGCTGCGGACACGGCCGTCTATTACTGT
>16;112_53,116_53,122_53,123_53,130_53,13_53,141_53,144_53,160_53,166_53,17_53,191_53,206_53,219_92,229_53,235_53,249_53,255_53,256_53,257_53,276_53,28_53,295_53,297_53,310_53,312_92,320_53,330_53,334_53,33_53,340_92,343_53,348_53,353_92,361_53,37_53,381_53,386_53,394_53,409_53,426_53,429_53,432_53,434_53,435_53,443_92,451_53,455_53,47_53,63_53,7_53,80_53,99_53;0.2009820166
TCGGAGACCCTGTCCCTCACCTGCAGTGTCTCTGGTGGCTCCATGAGTAGTTACTACTGGAGCTGGATCCGGCAGCCCCCAGGGAAGGGACTGGAGTGGATTGGGTATATGTATTACGCTGGGGACACCAACTACAACCCCTCCCTCAAGAGTCGAGTCACCATATCAGTGGACACGTCCGAGGACCAGTTCTCCCTGAGGCTGAGGTCTGTGACCGCTGCGGACACGGCCGTCTATTACTGT
>18;436_53;0.3568523793
TCGGAGACCCTGTCCCTCACCTGCAGTGTCTCTGGTGGCTCCATGAGTGCTTACTATTGGAGCTGGATCCGGCAGCCCCCAGGGAGGGGACTGGAGTGGATTGGCTATATGTATTACGCTGGGGACACCAACTACAATTCTTCCCTCAAGAGTCGAGTCACCATATCAGTGGACACGTCCGAGAACCAGTTCTCCCTGAGGTTGAGGTCTGTGACCGCTGCGGACACGGCCATCTATTACTGT
>18;364_53;0.3430016519
TCGGAGACCCTGTCCCTCACCTGCAGTGTCTCTGGTGGCTCCATGAGTGCTTACTATTGGAGCTGGATCCGGCAGCCCCCAGGGAGGGGACTGGAGTGGATTGGCTATATGTATTACGCTGGGGACACCAACTACAATTCCTCCCTCAAGAGTCGAGTCACCATATCAGTGGACACGTCCGAGAACCAGTTCTCCCTGAGGTTGAGGTCTGTGACCGCTGCGGACACGGCCATCTATTACTGT
>17;364_53,436_53;0.3430011087
TCGGAGACCCTGTCCCTCACCTGCAGTGTCTCTGGTGGCTCCATGAGTGCTTACTATTGGAGCTGGATCCGGCAGCCCCCAGGGAGGGGACTGGAGTGGATTGGCTATATGTATTACGCTGGGGACACCAACTACAATTCCTCCCTCAAGAGTCGAGTCACCATATCAGTGGACACGTCCGAGAACCAGTTCTCCCTGAGGTTGAGGTCTGTGACCGCTGCGGACACGGCCATCTATTACTGT
>17;49_53;0.3005179578
TCGGAGACCCTGTCCCTCACCTGCAGTGTCTCTGGTGGCTCCATGGGTGGTTACTACTGGAGCTGGATCCGGCAGCCCCCTGGGAAGGGACTGGAGTGGATTGGCTATATGTATTACGCTGGGGACACCAACTACAACCCGTCCCTCAAGAGTCGAGTCACCATATCAGTGGACACGACCGAGGACCAGTTCTCCCTGAGGCTGAGGTCTGTGACCCCTGCGGACACGGCCGTCTATTACTGT
>16;364_53,436_53,49_53;0.2278552498
TCGGAGACCCTGTCCCTCACCTGCAGTGTCTCTGGTGGCTCCATGAGTGGTTACTACTGGAGCTGGATCCGGCAGCCCCCAGGGAAGGGACTGGAGTGGATTGGCTATATGTATTACGCTGGGGACACCAACTACAACCCCTCCCTCAAGAGTCGAGTCACCATATCAGTGGACACGTCCGAGGACCAGTTCTCCCTGAGGCTGAGGTCTGTGACCGCTGCGGACACGGCCGTCTATTACTGT
>15;112_53,116_53,122_53,123_53,130_53,13_53,141_53,144_53,160_53,166_53,17_53,191_53,206_53,219_92,229_53,235_53,249_53,255_53,256_53,257_53,276_53,28_53,295_53,297_53,310_53,312_92,320_53,330_53,334_53,33_53,340_92,343_53,348_53,353_92,361_53,364_53,37_53,381_53,386_53,394_53,409_53,426_53,429_53,432_53,434_53,435_53,436_53,443_92,451_53,455_53,47_53,49_53,63_53,7_53,80_53,99_53;0.2009810426
TCGGAGACCCTGTCCCTCACCTGCAGTGTCTCTGGTGGCTCCATGAGTAGTTACTACTGGAGCTGGATCCGGCAGCCCCCAGGGAAGGGACTGGAGTGGATTGGGTATATGTATTACGCTGGGGACACCAACTACAACCCCTCCCTCAAGAGTCGAGTCACCATATCAGTGGACACGTCCGAGGACCAGTTCTCCCTGAGGCTGAGGTCTGTGACCGCTGCGGACACGGCCGTCTATTACTGT
>17;242_53;0.315334505
TCAGAGACCCTGTCCCTCACCTGCAGTGTCTCTGGTGCCTCCATGAGTAGTTACTACTGGAGCTGGATCCGGCAGCCCCCAGGGAAGGGAATGGAGTGGATTGGGTATATGTACTACGCTGGGACCACCAACTACAACCCCTCCCTCCAGAATCGAGTCACCATATCAGTAGACACGTCCGAGGACCAGTTTTCCCTGAACCTGAGGTCTGTGACCGCTGCGGACACGGCCGTTTATTACTGT
>17;113_53;0.3019555593
TCGGAGACCCTGTCCCTCACCTGCAGTGTCTCTGGTGCCTCCATGAGTAGTTACTACTGGAGCTGGATCCGGCAGCCCCCAGGGAAGGGAATGGAGTGGATTGGGTATATGTACTACGCTGGGACCACCAACTACAACCCCTCCCTCCAGAATCGAGTCACCATATCAGTAGACACGTCCGAGGACCAGTTTTCCCTGAACCTGAGGTCTGTGACCGCTGCGGACACGGCCGTTTATTACTGT
>16;113_53,242_53;0.3019555493
TCGGAGACCCTGTCCCTCACCTGCAGTGTCTCTGGTGCCTCCATGAGTAGTTACTACTGGAGCTGGATCCGGCAGCCCCCAGGGAAGGGAATGGAGTGGATTGGGTATATGTACTACGCTGGGACCACCAACTACAACCCCTCCCTCCAGAATCGAGTCACCATATCAGTAGACACGTCCGAGGACCAGTTTTCCCTGAACCTGAGGTCTGTGACCGCTGCGGACACGGCCGTTTATTACTGT
>16;456_53;0.2591895194
TCGGAGACCCTGTCCCTCACCTGCAGTGTCTCTGGTGCCTCCATGAGTAGTTACTACTGGAGCTGGATCCGGCAGCCCCCAGGGAAGGGACTAGAGTGGATTGGGTATATGTATTACGCTGGGACCACCAACTACAACCCCTCCCTCAAGAGTCGAGTCACCATATCAGTAGACACGTCCGAGGACCAGTTCTCCCTGAACCTGAGGTCTGTGACCGCCGCGGACACGGCCGTTTATTACTGT
>15;113_53,242_53,456_53;0.2332534173
TCGGAGACCCTGTCCCTCACCTGCAGTGTCTCTGGTGCCTCCATGAGTAGTTACTACTGGAGCTGGATCCGGCAGCCCCCAGGGAAGGGACTGGAGTGGATTGGGTATATGTATTACGCTGGGACCACCAACTACAACCCCTCCCTCAAGAGTCGAGTCACCATATCAGTAGACACGTCCGAGGACCAGTTCTCCCTGAACCTGAGGTCTGTGACCGCTGCGGACACGGCCGTTTATTACTGT
>14;112_53,113_53,116_53,122_53,123_53,130_53,13_53,141_53,144_53,160_53,166_53,17_53,191_53,206_53,219_92,229_53,235_53,242_53,249_53,255_53,256_53,257_53,276_53,28_53,295_53,297_53,310_53,312_92,320_53,330_53,334_53,33_53,340_92,343_53,348_53,353_92,361_53,364_53,37_53,381_53,386_53,394_53,409_53,426_53,429_53,432_53,434_53,435_53,436_53,443_92,451_53,455_53,456_53,47_53,49_53,63_53,7_53,80_53,99_53;0.1636759254
TCGGAGACCCTGTCCCTCACCTGCAGTGTCTCTGGTGGCTCCATGAGTAGTTACTACTGGAGCTGGATCCGGCAGCCCCCAGGGAAGGGACTGGAGTGGATTGGGTATATGTATTACGCTGGGAGCACCAACTACAACCCCTCCCTCAAGAGTCGAGTCACCATATCAGTGGACACGTCCGAGGACCAGTTCTCCCTGAAGCTGAGGTCTGTGACCGCTGCGGACACGGCCGTCTATTACTGT
>13;103_53,112_53,113_53,116_53,122_53,123_53,126_53,12_53,130_53,13_53,141_53,144_53,160_53,166_53,17_53,191_53,204_53,206_53,219_92,229_53,235_53,242_53,249_53,255_53,256_53,257_53,276_53,28_53,295_53,297_53,310_53,312_92,320_53,330_53,334_53,33_53,340_92,341_53,343_53,348_53,353_92,361_53,364_53,37_53,381_53,386_53,394_53,409_53,41_53,426_53,429_53,432_53,434_53,435_53,436_53,443_92,451_53,455_53,456_53,47_53,49_53,63_53,7_53,80_53,90_53,99_53;0.1445538667
TCGGAGACCCTGTCCCTCACCTGCAGTGTCTCTGGTGGCTCCATGAGTAGTTACTACTGGAGCTGGATCCGGCAGCCCCCAGGGAAGGGACTGGAGTGGATTGGGTATATGTATTACGCTGGGAGCACCAACTACAACCCCTCCCTCAAGAGTCGAGTCACCATATCAGTGGACACGTCCGAGAACCAGTTCTCCCTGAAGCTGAGGTCTGTGACCGCTGCGGACACGGCCGTCTATTACTGT
>12;0_53,103_53,104_92,105_53,112_53,113_53,115_92,116_53,119_53,122_53,123_53,125_53,126_53,129_53,12_53,130_53,135_53,136_53,139_53,13_53,141_53,144_53,146_53,148_92,151_92,156_53,159_53,160_53,165_53,166_53,167_92,174_92,175_92,176_53,17_53,181_92,183_92,187_92,189_53,191_53,193_92,200_53,202_92,204_53,205_53,206_53,20_53,212_53,213_92,216_53,219_92,221_53,223_53,224_92,229_53,230_53,233_92,235_53,239_53,23_92,240_53,242_53,245_53,246_53,249_53,24_53,253_92,255_53,256_53,257_53,25_92,262_53,265_92,266_92,267_53,268_92,274_92,276_53,27_53,286_53,287_53,288_92,28_53,292_53,295_53,297_53,298_53,2_53,305_92,306_53,30_53,310_53,312_92,314_92,316_53,317_53,318_53,31_92,320_53,321_53,322_53,323_92,324_92,326_92,327_92,328_92,32_53,330_53,334_53,33_53,340_92,341_53,343_53,345_92,346_92,348_53,34_92,353_92,354_53,355_92,357_53,358_53,361_53,364_53,366_144,367_92,369_92,372_53,373_53,377_53,378_53,37_53,380_53,381_53,382_92,386_53,389_92,390_53,391_53,393_92,394_53,395_92,39_92,3_53,402_53,406_144,407_92,409_53,410_53,411_92,412_53,416_92,418_53,41_53,421_92,422_53,423_92,425_53,426_53,429_53,430_53,432_53,434_53,435_53,436_53,440_92,442_92,443_92,444_53,450_53,451_53,452_53,453_92,455_53,456_53,457_53,47_53,49_53,51_92,58_53,60_92,61_53,62_92,63_53,65_53,70_92,72_53,73_53,75_92,76_92,79_92,7_53,80_53,84_92,85_92,87_53,90_53,93_92,95_92,98_53,99_53,9_53;0.1314511444
TCGGAGACCCTGTCCCTCACCTGCAGTGTCTCTGGTGGCTCCATGAGTAGTTACTACTGGAGCTGGATCCGGCAGCCCCCAGGGAAGGGACTGGAGTGGATTGGGTATATGTATTACGCTGGGAGCACCAACTACAACCCCTCCCTCAAGAGTCGAGTCACCATATCAGTGGACACGTCCGAGAACCAGTTCTCCCTGAAGCTGAGGTCTGTGACCGCTGCGGACACGGCCGTGTATTACTGT
>16;197_92;0.6023348185
TCGGGGACCCTGTCCCTCACCTGTTCTGTTTCTGTTGGCTCAATGGCTGATTATTACTGGAGCTGGGTCCGGCAGGCCCCCGGAAAGGGACTGGAATACATCGGCTATATGTATTATGCTGGGACCACCGACTACAACCCCTCCCTCAAGAGTCGAGTCTCGATATCAGTAGATACGTCCGAGAACCAGTTCTCCCTGAGGCTGAGGTCTGTGAGCGCTGCGGACACGGCCGTCTACTATTGT
>16;458_53;0.3694283136
TCGGAGACCCTGTCCCTCACCTGCACTGTCTCTGGTGGCTCCATGGGTAGTTATTACTGGAGCTGGATCCGGCAGCCCCCCGGGAAGGGACTGGAGTATATTGGCTACATGTATTATGCTGGGACCACCAACTACAACCCCTCCCTCGAGAGTCGAGTCACCATATCAGTAGACACGTCTCAGAACCAGTTCTCCCTGAAACTGAGGTCTGTCACCGGTGCGGACACGGCCGTCTATTACTGT
>15;197_92,458_53;0.2658768124
TCGGAGACCCTGTCCCTCACCTGCACTGTCTCTGGTGGCTCCATGGGTAGTTATTACTGGAGCTGGATCCGGCAGCCCCCCGGGAAGGGACTGGAGTATATTGGCTATATGTATTATGCTGGGACCACCAACTACAACCCCTCCCTCAAGAGTCGAGTCACCATATCAGTAGACACGTCCGAGAACCAGTTCTCCCTGAAGCTGAGGTCTGTGACCGCTGCGGACACGGCCGTCTATTACTGT
>15;68_53;0.3711759249
TCGGAGACCCTGTCCCTCACCTGCACTGTCTCTGGTGGCTCCATGAGCAGTTTTTACTGGAGTTGGATCCGGCAGTCCCCCGGGAAGGGACTGGAATATATTGGCTATATGTATTACGCTGGGAGCACCAACTTCAACCCCTCTCTCAAGAGTCGAGTCACCATATCAGTAGACACGTCCGCGAACGAATTCTCCCTGAAGTTGAGGTCTGTGACCGCTGCGGACACGGCCGTGTATTACTGT
>14;197_92,458_53,68_53;0.2163330191
TCGGAGACCCTGTCCCTCACCTGCACTGTCTCTGGTGGCTCCATGAGTAGTTATTACTGGAGCTGGATCCGGCAGCCCCCCGGGAAGGGACTGGAGTATATTGGCTATATGTATTACGCTGGGAACACCAACTACAACCCCTCCCTCAAGAGTCGAGTCACCATATCAGTAGACACGTCCGAGAACCAGTTCTCCCTGAAGCTGAGGTCTGTGACCGCTGCGGACACGGCCGTGTATTACTGT
>18;281_92;0.5449332213
CCGGAGACCCTGTCCCTCACCTGCACTGTCTCTGGTGGCTCCATGAGTCACTATTATTGGAGCTGGATCCGACATCCCCCCGGGAAGGGACTCGAGTGGATTGGCTACATCTATTACGCAGGAGACACCAACTATAACTCCTCCCTCAAGAGTCGACTCACCATATCAGTGGACACCAGGGTGAACCAATTCTCCCTGAAGTTGAGGTCTGTGACCGCTGCGGACACGGCCGTCTATTACTGT
>18;210_53;0.5249724365
TCGGAGACCCTGTCCCTCACCTGCAGTGTGTCTGGTGGCTCCATGAGTCATTATTACTGGACCTGGATCCGGCAGCCCCCCGGCAAGGGACTGGAATTTCTTGGCTATATCTATTACGCTGGGGACACCAACTACAACCCCTCCCTCAAGAGTCGACTCACCATATCAGTAGACACGTCCGTGAACCAGTTCTCCCTGAAGTTGAGGTCTGTCACCGGTGCGGACACGGCCGTCTATTACTGT
>17;210_53,281_92;0.3345825291
TCGGAGACCCTGTCCCTCACCTGCACTGTCTCTGGTGGCTCCATGAGTCATTATTACTGGAGCTGGATCCGGCAGCCCCCCGGGAAGGGACTGGAGTGGATTGGCTATATCTATTACGCTGGAGACACCAACTACAACCCCTCCCTCAAGAGTCGACTCACCATATCAGTGGACACGTCCGTGAACCAATTCTCCCTGAAGTTGAGGTCTGTGACCGCTGCGGACACGGCCGTCTATTACTGT
>19;158_53;0.4205765163
TCGGAGACCCTGTCCCTCACCTGCACTGTCTCTGGTGGCTCCATCAGTAGTTACTACTGGAGCTGGATCCGGCAGCCCCCAGGGAAGGGACTGGAGTGGATTGGATATGTCTATTACGCTGGAGACACCAACTACAACCCCTCCCTCGAGAGTCGACTCACCATTTCGGTTGACACGTCCGAGAACCAATTCTCCCTGAAGCTGAGGTCTGTGACCGCTGCGGACACGGCCGTCTACTACTGT
>19;299_53;0.3775957723
TCGGAGACCCTGTCTCTCACCTGCACTGTCTCTGGTGGCTCCATGAGTGGTTATTACTGGAGCTGGATCCGGCAGCCCCCCGGGAAGGGACTGGAGTGGATTGGCTATATCTATTACGCTGGAGACACCAACTACAACCCCTCCCTCGAGAGTCGACTCACCATTTCGGTTGACACGTCCGAGAACCAATTCTCCCTGAAGCTGAGGTCTGTGACCGCTGCGGACACGGCCGTCTACTACTGT
>18;158_53,299_53;0.3498737201
TCGGAGACCCTGTCCCTCACCTGCACTGTCTCTGGTGGCTCCATGAGTAGTTATTACTGGAGCTGGATCCGGCAGCCCCCCGGGAAGGGACTGGAGTGGATTGGCTATATCTATTACGCTGGAGACACCAACTACAACCCCTCCCTCGAGAGTCGACTCACCATTTCGGTTGACACGTCCGAGAACCAATTCTCCCTGAAGCTGAGGTCTGTGACCGCTGCGGACACGGCCGTCTACTACTGT
>19;383_53;0.4062367852
TCACAGACCCTGTCCCTCACCTGCACTGTCTCTGGTGGCTCCATGAGTAGTTATTACTGGAGCTGGATCCGGCAGACCCCCGGGAAGGGACTGGAGTGGATTGGCTATATCTATTACGCTGGAGACACCAACTACAACCCCTCCCTCGAAAGTCGACTCACCATTTCGGTGGACACGTCCGAGAATCAATTCTCCCTGAAGCTGAGATCTGTGACCGCTGCGGACACGGCCGTCTATTACTGT
>19;35_53;0.3785169216
TCGGAGACCCTGTCCCTCACCTGCACTGTCTCTGGTGGCTCCATGAGTAGTTATTACTGGAGCTGGATCCGGCAGACCCCCGGGAAGGGACTGGAGTGGATTGGCTATATCTATTACGCTGGAGACACCAACTACAACCCCTCCCTCGAAAGTCGACTCACCATTTCGGTGGACACGTCCGAGAATCAATTCTCCCTGAAGCTGAGATCTGTGACCGCTGCGGACACGGCCGTCTATTACTGT
>18;35_53,383_53;0.3785169116
TCGGAGACCCTGTCCCTCACCTGCACTGTCTCTGGTGGCTCCATGAGTAGTTATTACTGGAGCTGGATCCGGCAGACCCCCGGGAAGGGACTGGAGTGGATTGGCTATATCTATTACGCTGGAGACACCAACTACAACCCCTCCCTCGAAAGTCGACTCACCATTTCGGTGGACACGTCCGAGAATCAATTCTCCCTGAAGCTGAGATCTGTGACCGCTGCGGACACGGCCGTCTATTACTGT
>17;158_53,299_53,35_53,383_53;0.3221602383
TCGGAGACCCTGTCCCTCACCTGCACTGTCTCTGGTGGCTCCATGAGTAGTTATTACTGGAGCTGGATCCGGCAGCCCCCCGGGAAGGGACTGGAGTGGATTGGCTATATCTATTACGCTGGAGACACCAACTACAACCCCTCCCTCGAGAGTCGACTCACCATTTCGGTGGACACGTCCGAGAACCAATTCTCCCTGAAGCTGAGGTCTGTGACCGCTGCGGACACGGCCGTCTATTACTGT
>16;158_53,210_53,281_92,299_53,35_53,383_53;0.2794694252
TCGGAGACCCTGTCCCTCACCTGCACTGTCTCTGGTGGCTCCATGAGTAGTTATTACTGGAGCTGGATCCGGCAGCCCCCCGGGAAGGGACTGGAGTGGATTGGCTATATCTATTACGCTGGAGACACCAACTACAACCCCTCCCTCAAGAGTCGACTCACCATATCAGTGGACACGTCCGAGAACCAATTCTCCCTGAAGCTGAGGTCTGTGACCGCTGCGGACACGGCCGTCTATTACTGT
>28;46_144;0.7977170575
TCGGAAACCCTGTCCCTCACTTGCATTGTCTCTGGTGGCTCCATCAGTGTTTACTACTGGAGCTGGATCCGGCAGCCCCCAGGGAAGGGACTGGAGTGGATTGGCCATGTCTTTCACACTGGATACGCCCAGTACAACCCCTCCCTCCAGAGTCGACTCATCATATCAGTGGACACGTCCGCGAACCAATTCTCCCTGAGATTGAGGTCTGTGACCGCTGCGGACACGGCCTTATATTTCTGT
>28;153_144;0.7994078581
TCGGAGACCCTGTCCCTCACCTGCAATGTCTCTGGTGCCTCCATCACTGCTTATTACTGGAGTTGGATCCGGCAGCCCCCAGGGAAGGGACTGGAGTGGATTGGCCATGTCTTTCACACTGGATACGCCCAGTACAACCCCTCCCTCCAGAGTCGACTCATCATATCAGTGGACACGTCCGCGAACCAATTCTCCCTGAGATTGAGGTCTGTGACCGCTGCGGACACGGCCTTATATTTCTGT
>27;153_144,46_144;0.7351694202
TCGGAGACCCTGTCCCTCACCTGCAATGTCTCTGGTGGCTCCATCAGTGCTTATTACTGGAGCTGGATCCGGCAGCCCCCAGGGAAGGGACTGGAGTGGATTGGCCATGTCTTTCACACTGGATACGCCCAGTACAACCCCTCCCTCCAGAGTCGACTCATCATATCAGTGGACACGTCCGCGAACCAATTCTCCCTGAGATTGAGGTCTGTGACCGCTGCGGACACGGCCTTATATTTCTGT
>29;275_144;0.7385086555
TCGGAGACCCTGTCCCTCACCTGCTCTGTCTCTGGTGGCTCCATGGGTGGTTATTACTGGACGTGGATCCGCCAGTCCCCCGGGAAGGGTCTGGAATGGATTGGCCATGTCTTTCACACTGGATACGCCCAGTACAACCCCTCCCTCCAGAGTCGATTCATCATATCAGTGGACACGTCCGCGAACCAATTCTCCCTGAGATTGAGGTCTGTGACCGCTGCGGACACGGCCTTATATTTCTGT
>30;222_144;0.7240268868
TCGGAGACCCTGTCCCTCACCTGCTCTGTCTCTGGTGGCTCCATGGGTGGTTATTACTGGACGTGGATCCGCCAGTCCCCCGGGAAGGGTCTGGAATGGATTGGCCATGTCTTTCACACTGGATACGCCCAGTACAACCCCTCCCTCCAGAGTCGACTCATCATATCAGTGGACACGTCCGCGAACCAATTCTCCCTGAGATTGAGGTCTGTGACCGCTGCGGACACGGCCTTATATTTCTGT
>31;137_144;0.7531828443
TCACAGACCCTGTCCCTCACCTGCTCTGTCTCTGGTGGCTCCATGGGTGGTTATTACTGGACGTGGATCCGCCAGTCCCCCGGGAAGGGTCTGGAATGGATTGGCCATGTCTTTCACACTGGATACGCCCAGTACAACCCCTCCCTCCAGAGTCGACTCATCATATCAGTGGACACGTCCGCGAACCAATTCTCCCTGAGATTGAGGTCTGTGACCGCTGCGGACACGGCCTTATATTTCTGT
>31;303_144;0.7240277951
TCGGAGACCCTGTCCCTCACCTGCTCTGTCTCTGGTGGCTCCATGGGTGGTTATTACTGGACGTGGATCCGCCAGTCCCCCGGGAAGGGTCTGGAATGGATTGGCCATGTCTTTCACACTGGATACGCCCAGTACAACCCCTCCCTCCAGAGTCGACTCATCATATCAGTGGACACGTCCGCGAACCAATTCTCCCTGAGATTGAGGTCTGTGACCGCTGCGGACACGGCCTTATATTTCTGT
>30;137_144,303_144;0.7240277851
TCGGAGACCCTGTCCCTCACCTGCTCTGTCTCTGGTGGCTCCATGGGTGGTTATTACTGGACGTGGATCCGCCAGTCCCCCGGGAAGGGTCTGGAATGGATTGGCCATGTCTTTCACACTGGATACGCCCAGTACAACCCCTCCCTCCAGAGTCGACTCATCATATCAGTGGACACGTCCGCGAACCAATTCTCCCTGAGATTGAGGTCTGTGACCGCTGCGGACACGGCCTTATATTTCTGT
>29;137_144,222_144,303_144;0.7240268768
TCGGAGACCCTGTCCCTCACCTGCTCTGTCTCTGGTGGCTCCATGGGTGGTTATTACTGGACGTGGATCCGCCAGTCCCCCGGGAAGGGTCTGGAATGGATTGGCCATGTCTTTCACACTGGATACGCCCAGTACAACCCCTCCCTCCAGAGTCGACTCATCATATCAGTGGACACGTCCGCGAACCAATTCTCCCTGAGATTGAGGTCTGTGACCGCTGCGGACACGGCCTTATATTTCTGT
>28;137_144,222_144,275_144,303_144;0.724026293
TCGGAGACCCTGTCCCTCACCTGCTCTGTCTCTGGTGGCTCCATGGGTGGTTATTACTGGACGTGGATCCGCCAGTCCCCCGGGAAGGGTCTGGAATGGATTGGCCATGTCTTTCACACTGGATACGCCCAGTACAACCCCTCCCTCCAGAGTCGACTCATCATATCAGTGGACACGTCCGCGAACCAATTCTCCCTGAGATTGAGGTCTGTGACCGCTGCGGACACGGCCTTATATTTCTGT
>28;96_144;0.8028445797
TCGGAGACCCTGTCCCTCACCTGCTCTGTCTCTGGTGGCTCCATGGGTGATACTTACTGGACCTGGATCCGCCAGCCCCCCGGGAAGGGTCTGGAATGGATCGGCCATGTCTTTCACACTGGATACGCCCAGTACAACCCCTCCCTCCAGAGTCGACTCATCATATCAGTGGACACGTCCGCGAACCAATTCTCCATGAGACTGAGGTCTGTGACCGCTGCGGACACGGCCTTATATTTCTGT
>27;137_144,222_144,275_144,303_144,96_144;0.7038572592
TCGGAGACCCTGTCCCTCACCTGCTCTGTCTCTGGTGGCTCCATGGGTGGTTATTACTGGACCTGGATCCGCCAGTCCCCCGGGAAGGGTCTGGAATGGATTGGCCATGTCTTTCACACTGGATACGCCCAGTACAACCCCTCCCTCCAGAGTCGACTCATCATATCAGTGGACACGTCCGCGAACCAATTCTCCCTGAGATTGAGGTCTGTGACCGCTGCGGACACGGCCTTATATTTCTGT
>26;137_144,153_144,222_144,275_144,303_144,46_144,96_144;0.6417300447
TCGGAGACCCTGTCCCTCACCTGCACTGTCTCTGGTGGCTCCATGGGTGGTTATTACTGGAGCTGGATCCGGCAGTCCCCCGGGAAGGGACTGGAATGGATTGGCCATGTCTTTCACACTGGATACGCCCAGTACAACCCCTCCCTCCAGAGTCGACTCATCATATCAGTGGACACGTCCGCGAACCAATTCTCCCTGAGATTGAGGTCTGTGACCGCTGCGGACACGGCCTTATATTTCTGT
>29;439_92;0.6473053111
TCGGAGACCCTGTCCCTCACCTGCACTGTCTCTGGTGGCTCCATGGGTGGATATTACTGGAGCTGGATCCGGCAGTCCTCCGAGAAGGGACTGGAGTGGATTGGCTATATCTATCACACTGGAGAGACCCACTACAACCCCTCCCTCCAGAGTCGAGTCTTCATATCTGTGGACACATTCGAGAACCAATTCTCCCTGAGGCTGAGGTCTGTGACCGCTGCGGACACGGCCGTGTATTTCTGT
>29;333_92;0.6082849976
TCGGAGACCCTGTCCCTCACCTGCACTGTCTCTGGTGGCTCCATGGGTGGGTCTTACTGGAGCTGGATCCGGCAGTCCTCCGAGAAGGGACTGGAGTGGATTGGCTATATCTATCACACTGGAGAGACCCACTACAACCCCTCCCTCCAGAGTCGAGTCACCATATCAGTGGACACATTCGAGAACCAATTCTCCCTGAGGCTGAGGTCTGTGACCGCTGCGGACACGGCCGTGTATTTCTGT
>28;333_92,439_92;0.5894680116
TCGGAGACCCTGTCCCTCACCTGCACTGTCTCTGGTGGCTCCATGGGTGGGTATTACTGGAGCTGGATCCGGCAGTCCTCCGAGAAGGGACTGGAGTGGATTGGCTATATCTATCACACTGGAGAGACCCACTACAACCCCTCCCTCCAGAGTCGAGTCACCATATCAGTGGACACATTCGAGAACCAATTCTCCCTGAGGCTGAGGTCTGTGACCGCTGCGGACACGGCCGTGTATTTCTGT
>30;331_92;0.7009315743
TCGGAGACCCTGTCCCTCACCTGCTCTGTCTCTGGTGGCTCCATGGGTGGTTTTTACTGGAGCTGGCTCCGGCAGTCCTCCGAGAAGGGACTGGAGTGGATTGGCTATATCTTTCACACTGGAGAGACCCGCTACAACCCCTCCCTCCAGAGTCGAGTCAGCATATCCGTGGACACCTTCGAGAACCATTTCTCCCTGAGGCTGAGGTCTGTGACCGCTGCGGACACGGCCGTCTATTTCTGT
>30;182_92;0.6563722437
TCGGAGACCCTGTCCCTCACCTGCTCTGTCTCTGGTGGCTCCATGGGTGGTTATTACTGGAGCTGGATCCGGCAGTCCTCCGAGAAGGGACTGGAGTGGATTGGCTATATCTTTCACACTGGAGAGACCCGCTACAACCCCTCCCTCCAGAGTCGAGTCAGCATATCCGTGGACACATTCGAGAACCATTTCTCCCTGAGGCTGAGGTCTGTGACCGCTGCGGACACGGCCGTCTATTTCTGT
>29;182_92,331_92;0.6563713516
TCGGAGACCCTGTCCCTCACCTGCTCTGTCTCTGGTGGCTCCATGGGTGGTTATTACTGGAGCTGGATCCGGCAGTCCTCCGAGAAGGGACTGGAGTGGATTGGCTATATCTTTCACACTGGAGAGACCCGCTACAACCCCTCCCTCCAGAGTCGAGTCAGCATATCCGTGGACACATTCGAGAACCATTTCTCCCTGAGGCTGAGGTCTGTGACCGCTGCGGACACGGCCGTCTATTTCTGT
>31;433_92;0.6775521562
TCGGAGACCCTGTCCCTCACCTGCTCTGTCTCTGGTGGCTCCTTGGGTGGTTATTACTGGAGCTGGATCCGGCAGTCCTCCGAGAAGGGACTGGAGTGGATTGGCTATATCTTTCACACTGGAGAGACCCGCTACAACCCCTCCCTCCAGAGTCGAGTCACCATATCCGTGGACACATTCGAGAACCACTTCTCCCTGAGGCTGAGGTCTGTGACCGCTGCGGACACGGCCGTCTACTTCTGT
>31;408_92;0.6923028204
TCGGAGACCCTGTCCCTCACCTGCTCTGTCTCTGGTGGCTCCTTGGGTGGTTATTACTGGAGCTGGATCCGGCAGTCCTCCGAGAAGGGACTGGAGTGGATTGGCTATATCTTTCACACTGGAGAGACCCGCTACAACCCCTCCCTCCAGAGTCGAGTCACCATATCCGCGGACACATTCGAGAACCACTTCTCCCTGAGGCTGAGGTCTGTGACCGCTGCGGACACGGCCGTCTACTTCTGT
>30;408_92,433_92;0.6775521462
TCGGAGACCCTGTCCCTCACCTGCTCTGTCTCTGGTGGCTCCTTGGGTGGTTATTACTGGAGCTGGATCCGGCAGTCCTCCGAGAAGGGACTGGAGTGGATTGGCTATATCTTTCACACTGGAGAGACCCGCTACAACCCCTCCCTCCAGAGTCGAGTCACCATATCCGTGGACACATTCGAGAACCACTTCTCCCTGAGGCTGAGGTCTGTGACCGCTGCGGACACGGCCGTCTACTTCTGT
>30;396_92;0.7071152778
CCGGAGACCCTGTCCCTCACCTGCACTGTCTCTGGTGGCTCCTTGGGTGGTTATTACTGGAGCTGGATCCGGCAGTCCTCCGAGAAGGGACTGGAGTGGATTGGCTATATCTTTCACACTGGAGAGACCCGCTACAACCCCTCCCTCCAGAGTCGAGTCACCATATCCGTGGACACATTCGAGAACCACTTCTCCCTGAGGCTGAGGTCTGTGACCGCTGCGGACACGGCCGTCTACTTCTGT
>29;396_92,408_92,433_92;0.6775514128
TCGGAGACCCTGTCCCTCACCTGCTCTGTCTCTGGTGGCTCCTTGGGTGGTTATTACTGGAGCTGGATCCGGCAGTCCTCCGAGAAGGGACTGGAGTGGATTGGCTATATCTTTCACACTGGAGAGACCCGCTACAACCCCTCCCTCCAGAGTCGAGTCACCATATCCGTGGACACATTCGAGAACCACTTCTCCCTGAGGCTGAGGTCTGTGACCGCTGCGGACACGGCCGTCTACTTCTGT
>28;182_92,331_92,396_92,408_92,433_92;0.6364114914
TCGGAGACCCTGTCCCTCACCTGCTCTGTCTCTGGTGGCTCCATGGGTGGTTATTACTGGAGCTGGATCCGGCAGTCCTCCGAGAAGGGACTGGAGTGGATTGGCTATATCTTTCACACTGGAGAGACCCGCTACAACCCCTCCCTCCAGAGTCGAGTCACCATATCCGTGGACACATTCGAGAACCATTTCTCCCTGAGGCTGAGGTCTGTGACCGCTGCGGACACGGCCGTCTATTTCTGT
>27;182_92,331_92,333_92,396_92,408_92,433_92,439_92;0.561873766
TCGGAGACCCTGTCCCTCACCTGCACTGTCTCTGGTGGCTCCATGGGTGGTTATTACTGGAGCTGGATCCGGCAGTCCTCCGAGAAGGGACTGGAGTGGATTGGCTATATCTTTCACACTGGAGAGACCCACTACAACCCCTCCCTCCAGAGTCGAGTCACCATATCAGTGGACACATTCGAGAACCAATTCTCCCTGAGGCTGAGGTCTGTGACCGCTGCGGACACGGCCGTGTATTTCTGT
>27;111_92;0.6087597397
TGGGAGACCCTGTCCCTCACCTGCACTGTCTCTGGTGGTTCCATGGGTGGTCATTACTGGAGCTGGATCCGGCAGTCCTCCGAGAAGGGACTGGAGTGGATTGGCTATGTCTTTCACACTGGAGAGACCCACTACAACCCCTCCTTCCAGAGTCGAGTCACCATATCAGTGGACACATTCGAGAACCAATTCTCCCTGAGGCTGAGGTCTGTGACCGCTGCGGACACGGCCGTGTATTTCTGT
>26;111_92,182_92,331_92,333_92,396_92,408_92,433_92,439_92;0.5477447108
TCGGAGACCCTGTCCCTCACCTGCACTGTCTCTGGTGGCTCCATGGGTGGTTATTACTGGAGCTGGATCCGGCAGTCCTCCGAGAAGGGACTGGAGTGGATTGGCTATGTCTTTCACACTGGAGAGACCCACTACAACCCCTCCCTCCAGAGTCGAGTCACCATATCAGTGGACACATTCGAGAACCAATTCTCCCTGAGGCTGAGGTCTGTGACCGCTGCGGACACGGCCGTGTATTTCTGT
>25;111_92,137_144,153_144,182_92,222_144,275_144,303_144,331_92,333_92,396_92,408_92,433_92,439_92,46_144,96_144;0.4621354195
TCGGAGACCCTGTCCCTCACCTGCACTGTCTCTGGTGGCTCCATGGGTGGTTATTACTGGAGCTGGATCCGGCAGTCCCCCGGGAAGGGACTGGAATGGATTGGCTATGTCTTTCACACTGGAGAGACCCACTACAACCCCTCCCTCCAGAGTCGAGTCACCATATCAGTGGACACGTCCGAGAACCAATTCTCCCTGAGGCTGAGGTCTGTGACCGCTGCGGACACGGCCGTATATTTCTGT
>28;38_144;0.8628386089
TCGGAGACCCTGTCCCTCACCTGCACTGTCTCTGGTGGCTCCATGGGTGGTTTTTACTGGAGTTGGCTCCGACTGTCCCCCGGGACGGGACTGGAATTCATTGGCTATGTCTTTCACACTGGAGAGACCACCTACAGCTCTTCCCTCCAGAGTCGCGTCACCATATCAATAGACTGGACCCAGAATCAGTTCTCCCTGAGACTGAGGTCTACGTCCGCCGCGGACACGGCCGTCTATTACTGT
>28;261_144;0.8387051546
TCGGAGACCCTGTCCCTCACCTGCACTGTCTCTGGTGGCTCCATGGGTGGTTTTTACTGGAGTTGGCTCCGACTGTCCCCCGGGACGGGACTGGAATTCATTGGCTATGTCTTTCACACTGGAGAGACCACCTACAGCCCCTCCCTCCAGAGTCGCGTCACCATATCAATAGACTGGACCCAGAATCAGTTCTCCCTGAGACTGAGGTCTACGTCCGCCGCGGACACGGCCGTCTACTACTGT
>27;261_144,38_144;0.828313533
TCGGAGACCCTGTCCCTCACCTGCACTGTCTCTGGTGGCTCCATGGGTGGTTTTTACTGGAGTTGGCTCCGACTGTCCCCCGGGACGGGACTGGAATTCATTGGCTATGTCTTTCACACTGGAGAGACCACCTACAGCCCCTCCCTCCAGAGTCGCGTCACCATATCAATAGACTGGACCCAGAATCAGTTCTCCCTGAGACTGAGGTCTACGTCCGCCGCGGACACGGCCGTCTATTACTGT
>27;196_92;0.7018867465
TCGGAGACCCTGTCCCTCAGTTGCACTGTCTCTGGTGGCTCCATGGGTGGTTTTTACTGGAGCTGGGTCCGGCTGTCCCCCGTGAAGGGACTGGAATGGATTGGCTACGTCTTTCACACTGGAGAAGCGCACTACAACCCCTCCCTCGCGAGTCGCGTCATCGTATCCGTGGACACGTCCAAGAACCAATTCTCCCTGAGGCTGAGGTCTGTGACCGCAGCGGACACGGCCGTCTATTACTGT
>26;196_92,261_144,38_144;0.4855024366
TCGGAGACCCTGTCCCTCACCTGCACTGTCTCTGGTGGCTCCATGGGTGGTTTTTACTGGAGCTGGATCCGGCTGTCCCCCGGGAAGGGACTGGAATGGATTGGCTATGTCTTTCACACTGGAGAGACCCACTACAACCCCTCCCTCCAGAGTCGCGTCACCATATCAGTGGACACGTCCGAGAACCAATTCTCCCTGAGGCTGAGGTCTGTGACCGCTGCGGACACGGCCGTCTATTACTGT
>28;107_144;0.744421718
TCGGGGACCTTGTCCCTCACCTGCACTGTCTCTGGTGCCTCCATGGGTGGCTATTACTGGAGCTGGATCCGACAGTCCCCCGTGAAGGGACTGGAATGGATTGGCTATGTCTTTCACACCGGACACACCAACTACAGTCCGTCCCTCCAGAGTCGAGTCACCGTTTCAGTGGACACGTCCGAGAACACCTTCTCCCTGAGGCTGAGATCTGTGACCCCTGCGGACACAGCCGTCTATTACTGT
>29;359_144;0.7729955477
TCGGGGACCTTGTCCCTCACTTGCACTGTCTCTGGTGGCTCCATGGGTGGGTATTACTGGAGCTGGATCCGGCAGTCCCCCGTGAAGGGACTGGAATGGATTGGCTATGTCTTTCACACCGGATACACCAACTACAGTCCGTCCCTGCAGAGTCGAGTCACCGTTTCAGTGGACACGTCCGAGAACACCTTCTCCCTGAGGCTGAGATCTGTGACCCCTGCGGACACAGCCGTCTATTACTGT
>29;415_144;0.7586495797
TCGGGGACCTTGTCCCTCACTTGCACTGTCTCTGGTGGCTCCATGGGTGGCTATTACTGGAGCTGGATCCGGCAGTCCCCCGTGAAGGGACTGGAATGGATTGGCTATGTCTTTCACACCGGATACACCAACTACAGTCCGTCCCTGCAGAGTCGAGTCACCGTTTCAGTGGACACGTCCGAGAACACCTTCTCCCTGAGGCTGAGATCTGTGACCCCTGCGGACACAGCCGTCTATTACTGT
>28;359_144,415_144;0.7586485536
TCGGGGACCTTGTCCCTCACTTGCACTGTCTCTGGTGGCTCCATGGGTGGCTATTACTGGAGCTGGATCCGGCAGTCCCCCGTGAAGGGACTGGAATGGATTGGCTATGTCTTTCACACCGGATACACCAACTACAGTCCGTCCCTGCAGAGTCGAGTCACCGTTTCAGTGGACACGTCCGAGAACACCTTCTCCCTGAGGCTGAGATCTGTGACCCCTGCGGACACAGCCGTCTATTACTGT
>27;107_144,359_144,415_144;0.7148143764
TCGGGGACCTTGTCCCTCACCTGCACTGTCTCTGGTGGCTCCATGGGTGGCTATTACTGGAGCTGGATCCGGCAGTCCCCCGTGAAGGGACTGGAATGGATTGGCTATGTCTTTCACACCGGACACACCAACTACAGTCCGTCCCTCCAGAGTCGAGTCACCGTTTCAGTGGACACGTCCGAGAACACCTTCTCCCTGAGGCTGAGATCTGTGACCCCTGCGGACACAGCCGTCTATTACTGT
>27;237_144;0.7460110977
TCGGGGACCTTGTCCCTCACCTGCACTGTCTCTGGTGGCTCCATGGGTGGCTATTACTGGAGCTGGCTCCGGCTGTCCCCCGTGAAGGGACTGGAATGGATTGGCTATGTCTTTCACACCGGACACACCAACTACAGTCCCTCCCTCCAGAGTCGAGTCACCGTTTCAGTGGACACGTCCGAGAACACATTCTCCCTGCGGCTGAGGTCTCTGACCCCTGCGGACACAGCCGTATATTACTGT
>26;107_144,237_144,359_144,415_144;0.6708429259
TCGGGGACCTTGTCCCTCACCTGCACTGTCTCTGGTGGCTCCATGGGTGGCTATTACTGGAGCTGGATCCGGCAGTCCCCCGTGAAGGGACTGGAATGGATTGGCTATGTCTTTCACACCGGACACACCAACTACAGTCCCTCCCTCCAGAGTCGAGTCACCGTTTCAGTGGACACGTCCGAGAACACATTCTCCCTGAGGCTGAGGTCTGTGACCCCTGCGGACACAGCCGTCTATTACTGT
>25;107_144,196_92,237_144,261_144,359_144,38_144,415_144;0.4297505967
TCGGAGACCCTGTCCCTCACCTGCACTGTCTCTGGTGGCTCCATGGGTGGTTATTACTGGAGCTGGATCCGGCAGTCCCCCGGGAAGGGACTGGAATGGATTGGCTATGTCTTTCACACTGGAGAGACCCACTACAACCCCTCCCTCCAGAGTCGAGTCACCATATCAGTGGACACGTCCGAGAACCAATTCTCCCTGAGGCTGAGGTCTGTGACCGCTGCGGACACGGCCGTCTATTACTGT
>24;107_144,111_92,137_144,153_144,182_92,196_92,222_144,237_144,261_144,275_144,303_144,331_92,333_92,359_144,38_144,396_92,408_92,415_144,433_92,439_92,46_144,96_144;0.4297489287
TCGGAGACCCTGTCCCTCACCTGCACTGTCTCTGGTGGCTCCATGGGTGGTTATTACTGGAGCTGGATCCGGCAGTCCCCCGGGAAGGGACTGGAATGGATTGGCTATGTCTTTCACACTGGAGAGACCCACTACAACCCCTCCCTCCAGAGTCGAGTCACCATATCAGTGGACACGTCCGAGAACCAATTCTCCCTGAGGCTGAGGTCTGTGACCGCTGCGGACACGGCCGTCTATTACTGT
>26;163_92;0.6678735161
TCGGGGACTCTGTCCCTCACTTGCACTGTCTCTGGTGGCTCCATGGGTGGCTATTACTGGAGTTGGATCCGGCAGCCCCCCGGGAAGGGACTGGAGTGGATTGGCTATGTTTTTCACACTGGAGAAACCAACTACAACGCCTCCCTCAGGAGTCGACTCACCATATCAGTGGACACGTCCGAGAACAAATTCTCCCTGAGATTGAGGTCTGTCACCGCTGCGGACACGGCCATTTATTATTGT
>26;392_92;0.6056840776
TCGGGGACCCTGTCCCTCACCTGCACTGTCTCTGGCGGCTCCATGGGTGGTTATTACTGGAGCTGGATCCGGCAGACCCCCGACAAGGGACTGGAGTGGCTTGGCTATGTCTTTCACACTGGAGAAGCCCACTACAACCCCTCCCTCAAGAGTCGAGTCACCGTATCAGTGGACACGACCGAGAACCAATTCTCCCTGAAGTTGAGGTCTGTGACCGCTGCGGACACGGCCGTCTATTATTGT
>25;163_92,392_92;0.4601192546
TCGGGGACCCTGTCCCTCACCTGCACTGTCTCTGGTGGCTCCATGGGTGGTTATTACTGGAGCTGGATCCGGCAGCCCCCCGGGAAGGGACTGGAGTGGATTGGCTATGTCTTTCACACTGGAGAAACCCACTACAACCCCTCCCTCAAGAGTCGAGTCACCATATCAGTGGACACGTCCGAGAACCAATTCTCCCTGAGGTTGAGGTCTGTGACCGCTGCGGACACGGCCGTCTATTATTGT
>25;329_92;0.8368091723
TCGGAGACTCTGTCCCTCAGTTGCACTGTCTCTGGTGGCTCCATGAGTCGTTCTTACTGGAGTTGGATCCGGCAGCCCCCCGGGAAGGGGCTGGAATGGATAGGCTATGTCTATCACACTGGAGAGACGCACTACAACCCCTCCCTGACGAGTCGACTCACCATTTCGGTGGACACGAGAGACAATCAACTCTCCTTGAGACTGAGGTCTATGACCGCTGCGGACACAGCCGTCTACTACTGT
>24;163_92,329_92,392_92;0.4006439898
TCGGAGACCCTGTCCCTCACCTGCACTGTCTCTGGTGGCTCCATGGGTGGTTATTACTGGAGCTGGATCCGGCAGCCCCCCGGGAAGGGACTGGAATGGATTGGCTATGTCTTTCACACTGGAGAGACCCACTACAACCCCTCCCTCAAGAGTCGAGTCACCATATCAGTGGACACGTCCGAGAACCAATTCTCCCTGAGGCTGAGGTCTGTGACCGCTGCGGACACGGCCGTCTATTACTGT
>23;107_144,111_92,137_144,153_144,163_92,182_92,196_92,222_144,237_144,261_144,275_144,303_144,329_92,331_92,333_92,359_144,38_144,392_92,396_92,408_92,415_144,433_92,439_92,46_144,96_144;0.4006413166
TCGGAGACCCTGTCCCTCACCTGCACTGTCTCTGGTGGCTCCATGGGTGGTTATTACTGGAGCTGGATCCGGCAGCCCCCCGGGAAGGGACTGGAATGGATTGGCTATGTCTTTCACACTGGAGAGACCCACTACAACCCCTCCCTCAAGAGTCGAGTCACCATATCAGTGGACACGTCCGAGAACCAATTCTCCCTGAGGCTGAGGTCTGTGACCGCTGCGGACACGGCCGTCTATTACTGT
>28;339_53;0.5644301525
TCGGAGACCCTGTCCCTCACCTGCACTGTCTCTAGTGGCTCCTTGAGTAGTTATTACTGGAGCTGGATCCGGCAGCCCCCCGGGAAGGGCCTAGAATACATTGGCTATATCTATCACACTGGAGAGACCAACTACAGCCCCTCCCTCAAGAGTCGAGTCACCATTTCAGTGGACACGTCCGAGAACCAATTCTCCCTGAGGCTGAGGTCTGTGACCGCTGCGGACACGGCCATTTATTACTGT
>28;211_53;0.5510428722
TCGGAGACCCTGTCCCTCACCTGCACTGTCTCTAGTGGCTCCTTGAGTGGTTATTACTGGAGCTGGATCCGGCAGCCCCCCGGGAAGGGCCTAGAATACATTGGCTATATCTATCACACTGGAGAGACCAACTACAGCCCCTCCCTCAAGAGTCGAGTCACCATTTCAGTGGACACGTCCGAGAACCAATTCTCCCTGAGGCTGAGGTCTGTGACCGCTGCGGACACGGCCATTTATTACTGT
>27;211_53,339_53;0.5510418978
TCGGAGACCCTGTCCCTCACCTGCACTGTCTCTAGTGGCTCCTTGAGTGGTTATTACTGGAGCTGGATCCGGCAGCCCCCCGGGAAGGGCCTAGAATACATTGGCTATATCTATCACACTGGAGAGACCAACTACAGCCCCTCCCTCAAGAGTCGAGTCACCATTTCAGTGGACACGTCCGAGAACCAATTCTCCCTGAGGCTGAGGTCTGTGACCGCTGCGGACACGGCCATTTATTACTGT
>27;194_53;0.5364634006
TCGGAGACCCTGTCCCTCACCTGCACTGTCTCTGGTGGCTCCCTGAGTGGTTATTACTGGAGTTGGATCCGGCAGCCCCCCGGGAAGGGCCTGGAATACATTGGCTATATCTATCACACTGGAGAGACCAACTACAACCCCTCCCTCAAGAGTCGAGTCACCATTTCAGTGGACACGTCCGAGAACCAATTCTCCCTGAGGCTGAGGTCTGTGACCGCTGCGGACACGGCCACTTATTACTGT
>26;194_53,211_53,339_53;0.5021891013
TCGGAGACCCTGTCCCTCACCTGCACTGTCTCTGGTGGCTCCCTGAGTGGTTATTACTGGAGCTGGATCCGGCAGCCCCCCGGGAAGGGCCTGGAATACATTGGCTATATCTATCACACTGGAGAGACCAACTACAACCCCTCCCTCAAGAGTCGAGTCACCATTTCAGTGGACACGTCCGAGAACCAATTCTCCCTGAGGCTGAGGTCTGTGACCGCTGCGGACACGGCCATTTATTACTGT
>26;260_53;0.5891043367
TCGGAGACCCTGTCCCTCACCTGCACTGTCTCTGGTGGCTCCATGGGTGGCTATTACTGGAGCTGGATCCGGCAGACCCCCGGGAAGGGCCTGGAATACATTGGCTACATCTTTCACACTGGAGAGACGCACTACAACCCCTCCCTCCAGAGTCGAGTCACCATTTCAGTGGACACGTCCGAGAGCCAATTCTCCCTGAGGCTGAGGTCTGTGACCGCTGCGGACGCGGGCATTTATTACTGT
>25;194_53,211_53,260_53,339_53;0.4608316805
TCGGAGACCCTGTCCCTCACCTGCACTGTCTCTGGTGGCTCCATGGGTGGTTATTACTGGAGCTGGATCCGGCAGCCCCCCGGGAAGGGCCTGGAATACATTGGCTATATCTTTCACACTGGAGAGACCAACTACAACCCCTCCCTCAAGAGTCGAGTCACCATTTCAGTGGACACGTCCGAGAACCAATTCTCCCTGAGGCTGAGGTCTGTGACCGCTGCGGACACGGCCATTTATTACTGT
>25;48_53;0.532123366
TCGGAGACCCTGTCCCTCACCTGCACTGTCTCTGGTGGCTCCATGGGTGGTTATTACTGGAGCTGGATCCGGCAGCCCCCCGGGAAGGGACTGGAGTACATCGGCTATATCTTTCACACCGGAGAGACCAACTACAGCCCCTCCCTCAAGAGTCGAGTCACCATTTCGGTGGACACATCCGAGAACCAATTCTCCCTGAGGCTGAGGTCTGTGACCGCTGCGGACACGGCCGTTTATTATTGT
>24;194_53,211_53,260_53,339_53,48_53;0.4342527144
TCGGAGACCCTGTCCCTCACCTGCACTGTCTCTGGTGGCTCCATGGGTGGTTATTACTGGAGCTGGATCCGGCAGCCCCCCGGGAAGGGACTGGAATACATTGGCTATATCTTTCACACTGGAGAGACCAACTACAACCCCTCCCTCAAGAGTCGAGTCACCATTTCAGTGGACACGTCCGAGAACCAATTCTCCCTGAGGCTGAGGTCTGTGACCGCTGCGGACACGGCCGTTTATTACTGT
>25;352_53;0.4751654408
TCACAGACCCTGTCCGTCACCTGCACTGTCTCTGGTGGCTCCATGGGTGGTTATTACTGGAGCTGGATCCGGCAGTCCCCCGGGAAGGGACTGGAATACATTGGCTATATCTTTCACACTGGAGAGACCAACTACAACCCCTCCCTCAAGAGTCGAGTCACCATTTCAGTGGACACGTCCGAGAACCAATTCTCCCTGAGGCTGAGGTCTGTGACCGCTGCGGACACGGCCGTCTATTACTGT
>25;53_53;0.4476158555
TCGGAGACCCTGTCCGTCACCTGCACTGTCTCTGGTGGCTCCATGGGTGGTTATTACTGGAGCTGGATCCGGCAGTCCCCCGGGAAGGGACTGGAATACATTGGCTATATCTTTCACACTGGAGAGACCAACTACAACCCCTCCCTCAAGAGTCGAGTCACCATTTCAGTGGACACGTCCGAGAACCAATTCTCCCTGAGGCTGAGGTCTGTGACCGCTGCGGACACGGCCGTCTATTACTGT
>24;352_53,53_53;0.4476158455
TCGGAGACCCTGTCCGTCACCTGCACTGTCTCTGGTGGCTCCATGGGTGGTTATTACTGGAGCTGGATCCGGCAGTCCCCCGGGAAGGGACTGGAATACATTGGCTATATCTTTCACACTGGAGAGACCAACTACAACCCCTCCCTCAAGAGTCGAGTCACCATTTCAGTGGACACGTCCGAGAACCAATTCTCCCTGAGGCTGAGGTCTGTGACCGCTGCGGACACGGCCGTCTATTACTGT
>23;194_53,211_53,260_53,339_53,352_53,48_53,53_53;0.4202281591
TCGGAGACCCTGTCCCTCACCTGCACTGTCTCTGGTGGCTCCATGGGTGGTTATTACTGGAGCTGGATCCGGCAGCCCCCCGGGAAGGGACTGGAATACATTGGCTATATCTTTCACACTGGAGAGACCAACTACAACCCCTCCCTCAAGAGTCGAGTCACCATTTCAGTGGACACGTCCGAGAACCAATTCTCCCTGAGGCTGAGGTCTGTGACCGCTGCGGACACGGCCGTCTATTACTGT
>22;107_144,111_92,137_144,153_144,163_92,182_92,194_53,196_92,211_53,222_144,237_144,260_53,261_144,275_144,303_144,329_92,331_92,333_92,339_53,352_53,359_144,38_144,392_92,396_92,408_92,415_144,433_92,439_92,46_144,48_53,53_53,96_144;0.3762880856
TCGGAGACCCTGTCCCTCACCTGCACTGTCTCTGGTGGCTCCATGGGTGGTTATTACTGGAGCTGGATCCGGCAGCCCCCCGGGAAGGGACTGGAATGGATTGGCTATATCTTTCACACTGGAGAGACCAACTACAACCCCTCCCTCAAGAGTCGAGTCACCATATCAGTGGACACGTCCGAGAACCAATTCTCCCTGAGGCTGAGGTCTGTGACCGCTGCGGACACGGCCGTCTATTACTGT
>24;277_92;0.6686593433
TCGGAAACCCTGTCCCTCACCTGCACTATCTCTGCTGGCTCCATGGCTAATTATTACTGGAACTGGATCCGCCTGCCACCCGGGAAGGGACTGGAGTGGATTGGCTACATCTTTCACACTGGAGAGGCCCACTACAACCCCTCCTTGAAGAGTCGAGTCACCATTTCAGTGGACACGTCCGCGAACGAATTCTCCCTGAGGGTGAGGTCTGTGACCGCTGCAGACACGGCCGTCTATTACTGT
>24;11_92;0.6549652454
TCGGAGACCCTGTCCCTCACCTGCACTATCTCTGCTGGCTCCATGGCTAATTATTACTGGAACTGGATCCGCCTGCCACCCGGGAAGGGACTGGAGTGGATTGGCTACATCTTTCACACTGGAGAGGCCCACTACAACCCCTCCTTGAAGAGTCGAGTCACCATTTCAGTGGACACGTCCGCGAACGAATTCTCCCTGAGGGTGAGGTCTGTGACCGCTGCAGACACGGCCGTCTATTACTGT
>23;11_92,277_92;0.6549652354
TCGGAGACCCTGTCCCTCACCTGCACTATCTCTGCTGGCTCCATGGCTAATTATTACTGGAACTGGATCCGCCTGCCACCCGGGAAGGGACTGGAGTGGATTGGCTACATCTTTCACACTGGAGAGGCCCACTACAACCCCTCCTTGAAGAGTCGAGTCACCATTTCAGTGGACACGTCCGCGAACGAATTCTCCCTGAGGGTGAGGTCTGTGACCGCTGCAGACACGGCCGTCTATTACTGT
>28;401_144;0.834883323
TCGGAGACCCTGTCCCTCACCTGCACTGTCTCTGGTGGCTCCATGGGTGAGACTTATTGGAGTTGGCTGCGCCTGTCTCCCGGGAAGGGACTGGAGTGGATTGGCTACATCTTTCATACTGGACACACCAACTACAGTCCGTCCCTGAAGGGTCGAGTCTCCATATCAGTGGACACGTCCGAGGGCCAGTTCTCCCTGAGACTGAGGTCTGTGACCGCTGCGGACACGGCCGTCTATTTTTGT
>28;101_144;0.804285055
TCGGAGACCCTGTCCCTCACCTGCACTGTCTCTGGTGGCTCCATGGGTGAGACTTATTGGAGTTGGCTGCGCCTGTCTCCCGGGAAGGGACTGGAATGGATTGGCTATATCTTTCATACTGGACACACCAACTACAGTCCCTCCCTGAAGGGTCGGGTCTCCATATCAGTGGACACGTCCGAGAACCAGTTCTCCCTGAGACTGAGGTCTGTGACCGCTGCGGACACGGCCGTCTATTTTTGT
>27;101_144,401_144;0.7753456593
TCGGAGACCCTGTCCCTCACCTGCACTGTCTCTGGTGGCTCCATGGGTGAGACTTATTGGAGTTGGCTGCGCCTGTCTCCCGGGAAGGGACTGGAATGGATTGGCTATATCTTTCATACTGGACACACCAACTACAGTCCCTCCCTGAAGGGTCGAGTCTCCATATCAGTGGACACGTCCGAGGACCAGTTCTCCCTGAGACTGAGGTCTGTGACCGCTGCGGACACGGCCGTCTATTTTTGT
>28;350_144;0.8193552278
TCGGAGACCTTGTCCCTCACCTGCACTGTCTCTGGTGGCTCCATGGGGGGGACTTATTGGAGTTGGCTGCGCCTGTCCCCCGGGAAGGGACTGGAATGGATTGGCTATATCTTTCATACTGGACACACCAACTACAATCCCTCCCTAAAGGGTCGAGTCTCCATATCAGTGGACACGTCCGAGGACCAGTTCTTCCTGAGACTGAGGTCTGTGACCGCTGCGGACACGGCCGTCTATTTTTGT
>30;40_144;0.8076225813
TCGGAGACCCTGTCCCTCACTTGCACTGTCTCTGGTGGCTCCATGGGTGGGACTTATTGGAGTTGGCTGCGCCTGTCCCCCGGGAAGGGACTGGAATGGATTGGCTATATCTTTCATACTGGAGAGACCAATTACAGTCCCTCCCTGAAGGGTCGAGTCTCCATATCAGTGGACACGTCCGAGGACCAGTTCTCCCTGAGACTGAGGTCTGTGACCGCTGCGGACACGGCCGTCTATTTTTGT
>30;178_144;0.8229804932
TCACAGACCCTGTCCCTCACCTGCACTGTCTCTGGTGGCTCCATGGGTGGGACTTATTGGAGTTGGCTGCGCCTGTCCCCCGGGAAGGGACTGGAATGGATTGGCTATATCTTTCATACTGGAGAGACCAATTACAGTCCCTCCCTGAAGGGTCGAGTCTCCATATCAGTGGACACGTCCGAGGACCAGTTCTCCCTGAGACTGAGGTCTGTGACCGCTGCGGACACGGCCGTCTATTTTTGT
>29;178_144,40_144;0.7930536023
TCGGAGACCCTGTCCCTCACCTGCACTGTCTCTGGTGGCTCCATGGGTGGGACTTATTGGAGTTGGCTGCGCCTGTCCCCCGGGAAGGGACTGGAATGGATTGGCTATATCTTTCATACTGGAGAGACCAATTACAGTCCCTCCCTGAAGGGTCGAGTCTCCATATCAGTGGACACGTCCGAGGACCAGTTCTCCCTGAGACTGAGGTCTGTGACCGCTGCGGACACGGCCGTCTATTTTTGT
>29;448_144;0.806738825
TCGGAGACCCTGTCCCTCACCTGCACTGTCTCTGGTGGCTCCATGGGTGGGACTTATTGGAGTTGGCTGCGCCTGTCCCCCGGGAAGGGACTGGAATGGATTGGCTATGTCTTTCATACTGGATACACCAATTACAGTCCCTCCCTGAAGGGTCGAGTCTCTATATCAGTGGACACGTCCGAGGACCAGTTCTCCCTGAGACTGAGGTCTGTGACCGCTGCGGACACGGCCGTCTATTTTTGT
>28;178_144,40_144,448_144;0.7644888397
TCGGAGACCCTGTCCCTCACCTGCACTGTCTCTGGTGGCTCCATGGGTGGGACTTATTGGAGTTGGCTGCGCCTGTCCCCCGGGAAGGGACTGGAATGGATTGGCTATATCTTTCATACTGGACACACCAATTACAGTCCCTCCCTGAAGGGTCGAGTCTCCATATCAGTGGACACGTCCGAGGACCAGTTCTCCCTGAGACTGAGGTCTGTGACCGCTGCGGACACGGCCGTCTATTTTTGT
>27;178_144,350_144,40_144,448_144;0.745299088
TCGGAGACCCTGTCCCTCACCTGCACTGTCTCTGGTGGCTCCATGGGTGGGACTTATTGGAGTTGGCTGCGCCTGTCCCCCGGGAAGGGACTGGAATGGATTGGCTATATCTTTCATACTGGACACACCAACTACAGTCCCTCCCTGAAGGGTCGAGTCTCCATATCAGTGGACACGTCCGAGGACCAGTTCTCCCTGAGACTGAGGTCTGTGACCGCTGCGGACACGGCCGTCTATTTTTGT
>26;101_144,178_144,350_144,401_144,40_144,448_144;0.7452982457
TCGGAGACCCTGTCCCTCACCTGCACTGTCTCTGGTGGCTCCATGGGTGGGACTTATTGGAGTTGGCTGCGCCTGTCCCCCGGGAAGGGACTGGAATGGATTGGCTATATCTTTCATACTGGACACACCAACTACAGTCCCTCCCTGAAGGGTCGAGTCTCCATATCAGTGGACACGTCCGAGGACCAGTTCTCCCTGAGACTGAGGTCTGTGACCGCTGCGGACACGGCCGTCTATTTTTGT
>28;4_144;0.8228876464
TCACAGACCCTGTCCCTCACCTGCACTGTCTCTGGTGCCTCCATGGGTGGGACTTATTGGAGTTGGCTGCGCCTGTCCCCCGGGAAGGGACTGGAGTGGATTGGATATATCTTTCATACTGGACACACCAACTACAGTCCCTCCCTGAAGGGTCGAGTCTCCATTTCAGTGGACACGTTCGAGGACCAGTTCTCCCTGAGACTGAGGTCTGTGACCGCTGCGGACACGGCCGTCTATTTTTGT
>28;217_144;0.8228564658
TCGGAGACCCTGTCCCTCACCTGCAAAGTCTCTGGTGCCTCCATGGGTGGGACTTATTGGAGTTGGCTGCGCCTGTCCCCCGGGAAGGGACTGGAGTGGATTGGATATATCTTTCATACTGGACACACCAACTACAGTCCCTCCCTGAAGGGTCGAGTCTCCATTTCAGTGGACACGTTCGAGGACCAGTTCTCCCTGAGACTGAGGTCTGTGACCGCTGCGGACACGGCCGTCTATTTTTGT
>27;217_144,4_144;0.7921467352
TCGGAGACCCTGTCCCTCACCTGCACTGTCTCTGGTGCCTCCATGGGTGGGACTTATTGGAGTTGGCTGCGCCTGTCCCCCGGGAAGGGACTGGAGTGGATTGGATATATCTTTCATACTGGACACACCAACTACAGTCCCTCCCTGAAGGGTCGAGTCTCCATTTCAGTGGACACGTTCGAGGACCAGTTCTCCCTGAGACTGAGGTCTGTGACCGCTGCGGACACGGCCGTCTATTTTTGT
>27;301_144;0.8987728227
TCGGAGACCCTGTCCCTCACGTGCACTGTCTCTGGTGGCTCCATGGGTGGGACGTATTGGAGTTGGCTGCGCCTGTCCCCCGGGAAGGGACTGGAGTGGCTTGGCTACATCTTTCATACTGGAGAGACCAACTACAGTCCCTCCCTGAAGGGTCGAATCTCCATTTCAGTGGACACGTCCGCGTACCAGTTCTCCCTGAGACTGAGGTCTGTAACCGCTGCGGACACGGCCGTCTATTTTTGT
>26;217_144,301_144,4_144;0.7425358086
TCGGAGACCCTGTCCCTCACCTGCACTGTCTCTGGTGGCTCCATGGGTGGGACTTATTGGAGTTGGCTGCGCCTGTCCCCCGGGAAGGGACTGGAGTGGATTGGCTATATCTTTCATACTGGACACACCAACTACAGTCCCTCCCTGAAGGGTCGAGTCTCCATTTCAGTGGACACGTCCGAGGACCAGTTCTCCCTGAGACTGAGGTCTGTGACCGCTGCGGACACGGCCGTCTATTTTTGT
>25;101_144,178_144,217_144,301_144,350_144,401_144,40_144,448_144,4_144;0.7307215358
TCGGAGACCCTGTCCCTCACCTGCACTGTCTCTGGTGGCTCCATGGGTGGGACTTATTGGAGTTGGCTGCGCCTGTCCCCCGGGAAGGGACTGGAGTGGATTGGCTATATCTTTCATACTGGACACACCAACTACAGTCCCTCCCTGAAGGGTCGAGTCTCCATATCAGTGGACACGTCCGAGGACCAGTTCTCCCTGAGACTGAGGTCTGTGACCGCTGCGGACACGGCCGTCTATTTTTGT
>28;114_144;0.8739258854
TCGGAGACCCTGTCCCTCACCTGCACTGTCTCTGGTGGCTCCATGGGAGGGACTTATTGGAGTTGGCTGCGCCTGTCCCCCGGGAAGGGACTGGAGTGGATTGGCTATGTCTTTCATACTGGAGAGACCAACTATAGTCCCTCCCTGAAGGGTCGAGTCTCCATATCAGTGGACACGGTCGACGACAAGTTCTCCCTGAGACTGAGGTCTGTGACCGCTGCGGACACGGCCGTCTATTTTTGT
>28;1_144;0.8887708451
TCGGAGACCCTGTCCCTCACCTGCACTGTCTCTGGTGGCTCCATGGGAGGGACTTATTGGAGTTGGCTGCGGCTGTCCCCCGGGAAGGGACTGGAGTGGATTGGCTATGTCTTTCATACTGGAGAGACCAACTATAGTCCCTCCCTGAAGGGTCGAGTCTCCATATCAGTGGACACGGTCGACGACAAGTTCTCCCTGAGACTGAGGTCTGTGACCGCTGCGGACACGGCCGTCTATTTTTGT
>27;114_144,1_144;0.8739254221
TCGGAGACCCTGTCCCTCACCTGCACTGTCTCTGGTGGCTCCATGGGAGGGACTTATTGGAGTTGGCTGCGCCTGTCCCCCGGGAAGGGACTGGAGTGGATTGGCTATGTCTTTCATACTGGAGAGACCAACTATAGTCCCTCCCTGAAGGGTCGAGTCTCCATATCAGTGGACACGGTCGACGACAAGTTCTCCCTGAGACTGAGGTCTGTGACCGCTGCGGACACGGCCGTCTATTTTTGT
>27;419_144;0.9162827615
TCGGAGACCCTGTCCCTCACCTGCACTGTCTCTGGTGGCTCCATGGGTGACACTTATTGGAGTTGGCTGCGCCTGTCCCCCGGAAAGGGCCTGGAGTGGATTGGCTATGTCTTTCATACTGGACACACCAACTATAGTCCCTCCCTGACGGGTCGAGTCTCCATATCAGTGGACACGTCCGACAACCACTTCTCCCTGAGACTGCGGTCTGTCACCGCTGCGGACACGGCCGTCTATTTTTGT
>26;114_144,1_144,419_144;0.7755146268
TCGGAGACCCTGTCCCTCACCTGCACTGTCTCTGGTGGCTCCATGGGTGGGACTTATTGGAGTTGGCTGCGCCTGTCCCCCGGGAAGGGACTGGAGTGGATTGGCTATGTCTTTCATACTGGACACACCAACTATAGTCCCTCCCTGAAGGGTCGAGTCTCCATATCAGTGGACACGTCCGACGACCAGTTCTCCCTGAGACTGAGGTCTGTGACCGCTGCGGACACGGCCGTCTATTTTTGT
>26;254_144;0.8064562965
TCGGAGACCCTGTCCCTCACCTGCTCTGTCTCTGGTGGCTCCATGGGTGGGACTTATTGGAGTTGGCTGCGCCTGTCCCCCGGGAAGGGACTGGAGTGGATTGGCTATGTCTTTCATACTGGACACACCAACTACAGTCCCTCCCTGCAGGGTCGAGTCTCCATATCAGTGGACACGTCCGAGGACCAGTTCTCCCTGAGACTGCGGTCTGTGACCGCTGCGGACACGGCCGTTTATTTTTGT
>25;114_144,1_144,254_144,419_144;0.7480131177
TCGGAGACCCTGTCCCTCACCTGCACTGTCTCTGGTGGCTCCATGGGTGGGACTTATTGGAGTTGGCTGCGCCTGTCCCCCGGGAAGGGACTGGAGTGGATTGGCTATGTCTTTCATACTGGACACACCAACTACAGTCCCTCCCTGAAGGGTCGAGTCTCCATATCAGTGGACACGTCCGAGGACCAGTTCTCCCTGAGACTGAGGTCTGTGACCGCTGCGGACACGGCCGTCTATTTTTGT
>24;101_144,114_144,178_144,1_144,217_144,254_144,301_144,350_144,401_144,40_144,419_144,448_144,4_144;0.7307205037
TCGGAGACCCTGTCCCTCACCTGCACTGTCTCTGGTGGCTCCATGGGTGGGACTTATTGGAGTTGGCTGCGCCTGTCCCCCGGGAAGGGACTGGAGTGGATTGGCTATATCTTTCATACTGGACACACCAACTACAGTCCCTCCCTGAAGGGTCGAGTCTCCATATCAGTGGACACGTCCGAGGACCAGTTCTCCCTGAGACTGAGGTCTGTGACCGCTGCGGACACGGCCGTCTATTTTTGT
>24;405_92;0.6936163511
TCGGAGACCCTGTCCCTCACCTGCACTGTCTCTGGTGGCTCCATGGGTGGTACCTATTGGAGTTGGCTGCGACTGTCCCCCGGGAAGGGACTGGAGTGGATTGGCTATATATTTCATACTGGAGAGACCAACTATAGCCCCTCCCTGAAGGGTCGAGTCTCCATATCAGTGGACACGTCCGAGAACCAGTTCTCCCTGAGACTGAGGTCTGTGACCGCTGCGGACACGGCCGTCTATTTTTGT
>23;101_144,114_144,178_144,1_144,217_144,254_144,301_144,350_144,401_144,405_92,40_144,419_144,448_144,4_144;0.6435780273
TCGGAGACCCTGTCCCTCACCTGCACTGTCTCTGGTGGCTCCATGGGTGGTACTTATTGGAGTTGGCTGCGCCTGTCCCCCGGGAAGGGACTGGAGTGGATTGGCTATATCTTTCATACTGGAGAGACCAACTACAGCCCCTCCCTGAAGGGTCGAGTCTCCATATCAGTGGACACGTCCGAGAACCAGTTCTCCCTGAGACTGAGGTCTGTGACCGCTGCGGACACGGCCGTCTATTTTTGT
>22;101_144,114_144,11_92,178_144,1_144,217_144,254_144,277_92,301_144,350_144,401_144,405_92,40_144,419_144,448_144,4_144;0.4042894458
TCGGAGACCCTGTCCCTCACCTGCACTGTCTCTGGTGGCTCCATGGGTGGTTATTACTGGAGCTGGATCCGGCTGCCCCCCGGGAAGGGACTGGAGTGGATTGGCTATATCTTTCACACTGGAGAGACCAACTACAACCCCTCCCTGAAGAGTCGAGTCACCATATCAGTGGACACGTCCGAGAACCAATTCTCCCTGAGGCTGAGGTCTGTGACCGCTGCGGACACGGCCGTCTATTACTGT
>21;101_144,107_144,111_92,114_144,11_92,137_144,153_144,163_92,178_144,182_92,194_53,196_92,1_144,211_53,217_144,222_144,237_144,254_144,260_53,261_144,275_144,277_92,301_144,303_144,329_92,331_92,333_92,339_53,350_144,352_53,359_144,38_144,392_92,396_92,401_144,405_92,408_92,40_144,415_144,419_144,433_92,439_92,448_144,46_144,48_53,4_144,53_53,96_144;0.3679759853
TCGGAGACCCTGTCCCTCACCTGCACTGTCTCTGGTGGCTCCATGGGTGGTTATTACTGGAGCTGGATCCGGCAGCCCCCCGGGAAGGGACTGGAGTGGATTGGCTATATCTTTCACACTGGAGAGACCAACTACAACCCCTCCCTCAAGAGTCGAGTCACCATATCAGTGGACACGTCCGAGAACCAATTCTCCCTGAGGCTGAGGTCTGTGACCGCTGCGGACACGGCCGTCTATTACTGT
>28;86_92;0.7347660139
TCGGGGACCCTGTCCCTCACCTGCACTGTCTCTGGTGGCTCCATGGGTGGTTATTACTGGAGTTGGCTCCGGCAGTCCCCCGCGAGGGGCCTCGAATTCATTGGCTATATCTACTACGCTGGAGACACCAGTTACAACCCCTCCCTCCGGAGTCGAGCCTTCATCTCCGTGGACACGTCCCAGAACCAATTTTCCCTGAAACTGAGGTCTGCGACCGCTGCGGACACGGCCGTCTATTACTGT
>28;338_92;0.7209176264
TCGGGGACCCTGTCCCTCACCTGCACTGTCTCTGGTGGCTCCATGGGTGGTTATTACTGGAGTTGGCTCCGGCAGTCCCCCGCGAGGGGCCTGGAATTCATTGGCTATATCTACTACGCTGGAGACACCAGTTACAACCCCTCCCTCCGGAGTCGAGCCTTCATCTCCGTGGACACGTCCCAGAACCAATTTTCCCTGAAACTGAGGTCTGCGACCGCTGCGGACACGGCCGTCTATTACTGT
>27;338_92,86_92;0.7209176164
TCGGGGACCCTGTCCCTCACCTGCACTGTCTCTGGTGGCTCCATGGGTGGTTATTACTGGAGTTGGCTCCGGCAGTCCCCCGCGAGGGGCCTGGAATTCATTGGCTATATCTACTACGCTGGAGACACCAGTTACAACCCCTCCCTCCGGAGTCGAGCCTTCATCTCCGTGGACACGTCCCAGAACCAATTTTCCCTGAAACTGAGGTCTGCGACCGCTGCGGACACGGCCGTCTATTACTGT
>28;447_144;0.8270699565
TCACAGACCCTGTCCCTCACCTGCACTGTCTCTGGTGGCTCCATGGGTGGTTCTTACTGGAGTTGGCTCCGCCACTCCCCCGCGAGGGGTCTGGAATTCATTGGCTACATCTACCACGCTGGAGACACCAGTTACAACCCCTCCCTCCGGAGTCGAGCCTTCATCTCCGTGGACACGTCCCAGAACCAATTTTCCCTGAAACTGAGGTCTGCGACCGCTGCGGACACGGCCGTCTATTTCTGT
>30;375_144;0.7697673155
TCGGGGACCCTGTCCCTCACCTGCACTGTCTCTGGTGGCTCCATGGGTGGTTCTTACTGGAGTTGGCTTCGGCACTCCCCCGCGAGGGGCCTGGAATTCATTGGCTACATCTACCACGCTGGAGACACCAGTTACAACCCCTCCCTCCGGAGTCGAGCCTTCATCTCCGTGGACACGTCCCAGAACCAATTTTCCCTGAAACTGAGGTCTGCGACCGCTGCGGACACGGCCGTCTATTTCTGT
>30;106_144;0.755784914
TCGGGGACCCTGTCCCTCACCTGCACTGTCTCTGGTGGCTCCATGGGTGGTTCTTACTGGAGTTGGCTCCGGCACTCCCCCGCGAGGGGCCTGGAATTCATTGGCTACATCTACCACGCTGGAGACACCAGTTACAACCCCTCCCTCCGGAGTCGAGCCTTCATCTCCGTGGACACGTCCCAGAACCAATTTTCCCTGAAACTGAGGTCTGCGACCGCTGCGGACACGGCCGTCTATTTCTGT
>29;106_144,375_144;0.7557844341
TCGGGGACCCTGTCCCTCACCTGCACTGTCTCTGGTGGCTCCATGGGTGGTTCTTACTGGAGTTGGCTCCGGCACTCCCCCGCGAGGGGCCTGGAATTCATTGGCTACATCTACCACGCTGGAGACACCAGTTACAACCCCTCCCTCCGGAGTCGAGCCTTCATCTCCGTGGACACGTCCCAGAACCAATTTTCCCTGAAACTGAGGTCTGCGACCGCTGCGGACACGGCCGTCTATTTCTGT
>29;234_144;0.7981389562
TCGGGGACCCTGTCCCTCACCTGCACTGTCTCTGGTGGCTCCATGGGTGCTTCTTATTGGAGTTGGCTCCGGCACTCCCCCGCGAGGGGCCTGGAATTCATTGCCTACATCTACCACGCTGGAGACACCAGTTACAACCCCTCCCTCCGGAGTCGAGCCTTCATCTCCGTGGACACGTCCCAGAACCAATTTTCCCTGAAACTGAGGTCTGCGACCGCTGCGGACACGGCCGTCTATTTCTGT
>28;106_144,234_144,375_144;0.7557834937
TCGGGGACCCTGTCCCTCACCTGCACTGTCTCTGGTGGCTCCATGGGTGGTTCTTACTGGAGTTGGCTCCGGCACTCCCCCGCGAGGGGCCTGGAATTCATTGGCTACATCTACCACGCTGGAGACACCAGTTACAACCCCTCCCTCCGGAGTCGAGCCTTCATCTCCGTGGACACGTCCCAGAACCAATTTTCCCTGAAACTGAGGTCTGCGACCGCTGCGGACACGGCCGTCTATTTCTGT
>27;106_144,234_144,375_144,447_144;0.7557824822
TCGGGGACCCTGTCCCTCACCTGCACTGTCTCTGGTGGCTCCATGGGTGGTTCTTACTGGAGTTGGCTCCGGCACTCCCCCGCGAGGGGCCTGGAATTCATTGGCTACATCTACCACGCTGGAGACACCAGTTACAACCCCTCCCTCCGGAGTCGAGCCTTCATCTCCGTGGACACGTCCCAGAACCAATTTTCCCTGAAACTGAGGTCTGCGACCGCTGCGGACACGGCCGTCTATTTCTGT
>26;106_144,234_144,338_92,375_144,447_144,86_92;0.7031179472
TCGGGGACCCTGTCCCTCACCTGCACTGTCTCTGGTGGCTCCATGGGTGGTTATTACTGGAGTTGGCTCCGGCAGTCCCCCGCGAGGGGCCTGGAATTCATTGGCTATATCTACCACGCTGGAGACACCAGTTACAACCCCTCCCTCCGGAGTCGAGCCTTCATCTCCGTGGACACGTCCCAGAACCAATTTTCCCTGAAACTGAGGTCTGCGACCGCTGCGGACACGGCCGTCTATTACTGT
>26;247_144;0.7760733558
TCGGGGACCCTGTCCCTCACCTGCACTGTCTCTGGTGGCTCCATGGGTGGTTATTACTGGAGTTGGCTCCGTCACTCCCCCGCGAGGGGCCTCGAATTCGTTGGTTATATCTATCACGCTGGAGACACCAGTTACAACCCCTCCCTCCAGAGTCGAGCCTTCATCTCCGTGGACACGTCGCAGAACCAATTCTCTCTGAAATTGAGGTCTGCGACCGCTGCGGACACGGCCGTCTATTACTGT
>25;106_144,234_144,247_144,338_92,375_144,447_144,86_92;0.6619500172
TCGGGGACCCTGTCCCTCACCTGCACTGTCTCTGGTGGCTCCATGGGTGGTTATTACTGGAGTTGGCTCCGGCAGTCCCCCGCGAGGGGCCTGGAATTCATTGGCTATATCTATCACGCTGGAGACACCAGTTACAACCCCTCCCTCCAGAGTCGAGCCTTCATCTCCGTGGACACGTCCCAGAACCAATTCTCCCTGAAACTGAGGTCTGCGACCGCTGCGGACACGGCCGTCTATTACTGT
>25;404_92;0.6147003174
TCGGCGACCCTGTCCCTCACCTGCACTGTCTCTGGTGTGTCCATGGGTGGTTATTATTGGACCTGGATCCGGCAGTCCCCCGGGAAGGGACTGGAGTTCATCGGCTATATGTATCACGCTGGAGACACCACCTACAACCCCTCCCTCCAGAGTCGAGTCACCATTTCAATGGACCCGTCCGAGAACCAGTTCTCCCTGAAGTTGAGGTCTGTGACCGCTGCGGACACGGCCGTCTATTACTGT
>24;106_144,234_144,247_144,338_92,375_144,404_92,447_144,86_92;0.4118529036
TCGGAGACCCTGTCCCTCACCTGCACTGTCTCTGGTGGCTCCATGGGTGGTTATTACTGGAGCTGGATCCGGCAGTCCCCCGGGAAGGGACTGGAGTTCATTGGCTATATCTATCACGCTGGAGACACCAACTACAACCCCTCCCTCCAGAGTCGAGTCACCATATCAGTGGACACGTCCGAGAACCAATTCTCCCTGAAACTGAGGTCTGTGACCGCTGCGGACACGGCCGTCTATTACTGT
>29;50_53;0.4892539161
TCGGAGACCCTGTCCCTCACCTGCACTGTCTCTGGTGGCTCCATGGGTGGTTATTACTGGAGCTGGATTCGACAGACCCCCGAGAAGGGGCTGGAGTGGATTGGTTATATCTATCACGCTGGAGACACCAACTATAACCCCTCCCTCAAGAGTCGAGTCACCATATCAGTGGACACGTCCGAGAACCAATTCTCCCTGAAGCTGAGGTCTGTGACCGCTGCGGACACGGCCGTGTATTACTGT
>29;15_53;0.4892533745
TCGGAGACCCTGTCCCTCACCTGCACTGTCTCTGGTGGCTCCATGGGTGGTTATTACTGGAGCTGGATTCGACAGACCCCCGAGAAGGGGCTGGAGTGGATTGGTTATATCTATCACGCTGGAGACACCAACTATAACCCCTCCCTCAAGAGTCGAGTCACCATATCAGTGGACACGTCCGAGAACCAATTCTCCCTGAAGCTGAGGTCTGTGACCGCTGCGGACACGGCCGTGTATTACTGT
>28;15_53,50_53;0.4892533645
TCGGAGACCCTGTCCCTCACCTGCACTGTCTCTGGTGGCTCCATGGGTGGTTATTACTGGAGCTGGATTCGACAGACCCCCGAGAAGGGGCTGGAGTGGATTGGTTATATCTATCACGCTGGAGACACCAACTATAACCCCTCCCTCAAGAGTCGAGTCACCATATCAGTGGACACGTCCGAGAACCAATTCTCCCTGAAGCTGAGGTCTGTGACCGCTGCGGACACGGCCGTGTATTACTGT
>28;118_53;0.4756880821
TCGGAGACCCTGTCCCTCACCTGCACTGTCTCTGGTGGCTCCATGGGTGGTTATTACTGGAGCTGGATTCGACAGACCCCCGGGAAGGGGCTGGAGTGGATTGGTTATATCTATCACGCTGGAGACACCAACTATAACCCCTCCCTCAAGAGTCGAGTCACCATATCAGTGGACACGTCCGAGAACCAATTCTCCCTGAAGCTGAGGTCTGTGACCGCTGCGGACACGGCCGTGTATTACTGT
>27;118_53,15_53,50_53;0.4756880721
TCGGAGACCCTGTCCCTCACCTGCACTGTCTCTGGTGGCTCCATGGGTGGTTATTACTGGAGCTGGATTCGACAGACCCCCGGGAAGGGGCTGGAGTGGATTGGTTATATCTATCACGCTGGAGACACCAACTATAACCCCTCCCTCAAGAGTCGAGTCACCATATCAGTGGACACGTCCGAGAACCAATTCTCCCTGAAGCTGAGGTCTGTGACCGCTGCGGACACGGCCGTGTATTACTGT
>27;315_53;0.5167521551
TCGGAGACCCTGTCCCTCACTTGCAGTGTCTCTGGTGGCTCCATGGGTGGTTATTACTGGAGCTGGATTCGACAGACCCCCGGGAAGGGGATGGAGTGGATTGGTTATATCTATCACGCTGGAGACACCAACTATAACCCCTCCCTCAAGAGTCGAGTCACCATATCAGTGGACACGTCCGAGAACCAATTCTCCCTGAAGCTGAGGTCTGTGACCGCTGCGGACACGGCCGTGTATTACTGT
>26;118_53,15_53,315_53,50_53;0.4756872225
TCGGAGACCCTGTCCCTCACCTGCACTGTCTCTGGTGGCTCCATGGGTGGTTATTACTGGAGCTGGATTCGACAGACCCCCGGGAAGGGGCTGGAGTGGATTGGTTATATCTATCACGCTGGAGACACCAACTATAACCCCTCCCTCAAGAGTCGAGTCACCATATCAGTGGACACGTCCGAGAACCAATTCTCCCTGAAGCTGAGGTCTGTGACCGCTGCGGACACGGCCGTGTATTACTGT
>26;5_53;0.4622017059
TCGGAGACCCTGTCCCTCACCTGCACTGTCTCTGGTGGCTCCATGGGTGGTTATTACTGGAGCTGGATTCGACAGACCCCCGGGAAGGGGCTGGAGTGGATTGGTTATATCTATCACGCTGGAGACACCAACTATAACCCCTCCCTCAAGAGTCGAGTCACCATATCAGTGGACACGTCCGAGAACCAATTCTCCCTGAAACTGAGGTCTGTGACCGCTGCGGACACGGCCGTGTATTACTGT
>25;118_53,15_53,315_53,50_53,5_53;0.4622010864
TCGGAGACCCTGTCCCTCACCTGCACTGTCTCTGGTGGCTCCATGGGTGGTTATTACTGGAGCTGGATTCGACAGACCCCCGGGAAGGGGCTGGAGTGGATTGGTTATATCTATCACGCTGGAGACACCAACTATAACCCCTCCCTCAAGAGTCGAGTCACCATATCAGTGGACACGTCCGAGAACCAATTCTCCCTGAAACTGAGGTCTGTGACCGCTGCGGACACGGCCGTGTATTACTGT
>26;269_53;0.4220630887
TCGGAGACCCTGTCCCTCACCTGCACTGTCTCTGGTGGCTCCATGGGTGGTTACTACTGGAGCTGGATCCGACAGTCCCCCGGGAAGGGTCTGGAGTGGATTGGCTATGTCTATCACGCTGGAGACACCAACTACAACCCCTCCCTCAAGAGTCGAGTCACCATATCAGTGGACACGTCCGAGAACCAATTCTCCCTGAAACTGAGGTCTGTGACCGCTGCGGACACGGCCGTCTATTACTGT
>26;349_53;0.4220622527
TCGGAGACCCTGTCCCTCACCTGCACTGTCTCTGGTGGCTCCATGGGTGGTTACTACTGGAGCTGGATCCGACAGTCCCCCGGGAAGGGTCTGGAGTGGATTGGCTATGTCTATCACGCTGGAGACACCAACTACAACCCCTCCCTCAAGAGTCGAGTCACCATATCAGTGGACACGTCCGAGAACCAATTCTCCCTGAAACTGAGGTCTGTGACCGCTGCGGACACGGCCGTCTATTACTGT
>25;269_53,349_53;0.4220622427
TCGGAGACCCTGTCCCTCACCTGCACTGTCTCTGGTGGCTCCATGGGTGGTTACTACTGGAGCTGGATCCGACAGTCCCCCGGGAAGGGTCTGGAGTGGATTGGCTATGTCTATCACGCTGGAGACACCAACTACAACCCCTCCCTCAAGAGTCGAGTCACCATATCAGTGGACACGTCCGAGAACCAATTCTCCCTGAAACTGAGGTCTGTGACCGCTGCGGACACGGCCGTCTATTACTGT
>24;118_53,15_53,269_53,315_53,349_53,50_53,5_53;0.3833801494
TCGGAGACCCTGTCCCTCACCTGCACTGTCTCTGGTGGCTCCATGGGTGGTTATTACTGGAGCTGGATCCGACAGTCCCCCGGGAAGGGACTGGAGTGGATTGGCTATATCTATCACGCTGGAGACACCAACTACAACCCCTCCCTCAAGAGTCGAGTCACCATATCAGTGGACACGTCCGAGAACCAATTCTCCCTGAAACTGAGGTCTGTGACCGCTGCGGACACGGCCGTCTATTACTGT
>23;106_144,118_53,15_53,234_144,247_144,269_53,315_53,338_92,349_53,375_144,404_92,447_144,50_53,5_53,86_92;0.3576250295
TCGGAGACCCTGTCCCTCACCTGCACTGTCTCTGGTGGCTCCATGGGTGGTTATTACTGGAGCTGGATCCGGCAGTCCCCCGGGAAGGGACTGGAGTGGATTGGCTATATCTATCACGCTGGAGACACCAACTACAACCCCTCCCTCAAGAGTCGAGTCACCATATCAGTGGACACGTCCGAGAACCAATTCTCCCTGAAACTGAGGTCTGTGACCGCTGCGGACACGGCCGTCTATTACTGT
>24;157_53;0.4051893845
TCGGAGACCCTGTCCCTCACCTGCACTGTCTCCGGTGGCTCCATGGGTGGTTATTACTGGAGCTGGATCCGCCAGTCCCCCGGGAAGGGACTGGAGTGGATTGGCTATATCTATCACGCTGGAGACACCAACTACAACCCCTCCCTCAAGAGTCGAGTCTCCATTTCAGTGGACACGTCCGAGAACCAATTCTCCCTGAGGCTGAGGTCTGTGACCGCTGCGGACACGGCCGTTTATTACTGT
>24;280_53;0.4060613458
TCGGAGACCCTGTCCCTCACCTGCACTGTCTCCGGTGGCTCCATGGGTGGTTATTACTGGAGCTGGATCCGCCAGTCCCCCGGGAAGGGACTGGAGTGGATTGGCTATATCTATCACGCTGGAGACACCAACTACAACCCCTCCCTCAAGAGTCGAGTCTCCATTTCAGTGGACACGTCCGAGAACCAGTTCTCCCTGAGGCTGAGGTCTGTGACCGCTGCGGACACGGCCGTCTATTACTGT
>23;157_53,280_53;0.391512109
TCGGAGACCCTGTCCCTCACCTGCACTGTCTCCGGTGGCTCCATGGGTGGTTATTACTGGAGCTGGATCCGCCAGTCCCCCGGGAAGGGACTGGAGTGGATTGGCTATATCTATCACGCTGGAGACACCAACTACAACCCCTCCCTCAAGAGTCGAGTCTCCATTTCAGTGGACACGTCCGAGAACCAATTCTCCCTGAGGCTGAGGTCTGTGACCGCTGCGGACACGGCCGTCTATTACTGT
>22;106_144,118_53,157_53,15_53,234_144,247_144,269_53,280_53,315_53,338_92,349_53,375_144,404_92,447_144,50_53,5_53,86_92;0.3344051562
TCGGAGACCCTGTCCCTCACCTGCACTGTCTCTGGTGGCTCCATGGGTGGTTATTACTGGAGCTGGATCCGGCAGTCCCCCGGGAAGGGACTGGAGTGGATTGGCTATATCTATCACGCTGGAGACACCAACTACAACCCCTCCCTCAAGAGTCGAGTCACCATATCAGTGGACACGTCCGAGAACCAATTCTCCCTGAGGCTGAGGTCTGTGACCGCTGCGGACACGGCCGTCTATTACTGT
>23;244_53;0.4472310266
TCGGAGACCCTGTCCCTCACCTGCACTGTCTCTGGTGGCTCCATGGGAGGTTATTACTGGAGCTGGATCCGGCAGTCCCCCGGGAAGGGACTGGAGTGGATTGGCTATATTTATCACGCTGGAGACACCAATTACAACCCCTCCCTCAAGAGTCGAGTCACCATATCACTGGACCCGTCCGAGAACCAATTCTCCCTGAGGCTGAGGTCTGTGACCGCTGCGGACACGGCCAAATATTACTGT
>23;71_53;0.5461945516
TCGGAGACCCTGTCCCTCACCTGCGTTGTCTCTGGTGGCACCCTCAGTGCTTACTACTGGAGCTGGATCCGGCAGTCCCCCGGGAAGGGACTGGAGTGGATTGGCTATATTTATCACGCTGGAGACACCAATTACAACCCCTCCCTCAAGAGTCGAGTCACCATATCACTGGACCCGTCCGAGAACCAATTCTCCCTGAGGCTGAGGTCTGTGACCGCTGCGGACACGGCCAAATATTACTGT
>22;244_53,71_53;0.4336862144
TCGGAGACCCTGTCCCTCACCTGCACTGTCTCTGGTGGCTCCATGGGTGGTTATTACTGGAGCTGGATCCGGCAGTCCCCCGGGAAGGGACTGGAGTGGATTGGCTATATTTATCACGCTGGAGACACCAATTACAACCCCTCCCTCAAGAGTCGAGTCACCATATCACTGGACCCGTCCGAGAACCAATTCTCCCTGAGGCTGAGGTCTGTGACCGCTGCGGACACGGCCAAATATTACTGT
>21;106_144,118_53,157_53,15_53,234_144,244_53,247_144,269_53,280_53,315_53,338_92,349_53,375_144,404_92,447_144,50_53,5_53,71_53,86_92;0.3344046509
TCGGAGACCCTGTCCCTCACCTGCACTGTCTCTGGTGGCTCCATGGGTGGTTATTACTGGAGCTGGATCCGGCAGTCCCCCGGGAAGGGACTGGAGTGGATTGGCTATATCTATCACGCTGGAGACACCAACTACAACCCCTCCCTCAAGAGTCGAGTCACCATATCAGTGGACACGTCCGAGAACCAATTCTCCCTGAGGCTGAGGTCTGTGACCGCTGCGGACACGGCCGTCTATTACTGT
>20;101_144,106_144,107_144,111_92,114_144,118_53,11_92,137_144,153_144,157_53,15_53,163_92,178_144,182_92,194_53,196_92,1_144,211_53,217_144,222_144,234_144,237_144,244_53,247_144,254_144,260_53,261_144,269_53,275_144,277_92,280_53,301_144,303_144,315_53,329_92,331_92,333_92,338_92,339_53,349_53,350_144,352_53,359_144,375_144,38_144,392_92,396_92,401_144,404_92,405_92,408_92,40_144,415_144,419_144,433_92,439_92,447_144,448_144,46_144,48_53,4_144,50_53,53_53,5_53,71_53,86_92,96_144;0.321028008
TCGGAGACCCTGTCCCTCACCTGCACTGTCTCTGGTGGCTCCATGGGTGGTTATTACTGGAGCTGGATCCGGCAGCCCCCCGGGAAGGGACTGGAGTGGATTGGCTATATCTATCACGCTGGAGACACCAACTACAACCCCTCCCTCAAGAGTCGAGTCACCATATCAGTGGACACGTCCGAGAACCAATTCTCCCTGAGGCTGAGGTCTGTGACCGCTGCGGACACGGCCGTCTATTACTGT
>22;21_53;0.3763031918
TCGGAGACCCTGTCCCTCACCTGCACTGTCTCTGGTGGCTCCATGGGTGGCTATTACTGGACCTGGATCCGGCAGCCCCCCGGGAAGGGACTGGAGTGGATTGGCTATATCTATCACGCTGGAGACACCAACTACAATCCCTCCCTCAAGAGCCGAGTCACCATATCAGTGGACACGTCCGAGAACCAATTCTCCCTGAGGCTGAGGTCTGTGACCGCTGCGGACACGGCCGTGTATTACTGT
>23;185_53;0.3758034281
TCGGAGACCCTGTCCCTCACCTGCACTGTCTCTGGTGGCTCCATGGGTGGCTATTACTGGAACTGGATCCGGCAGCCCCCCGGGAAGGGACTGGAGTGGATTGGCTATATCTATCACGCTGGAGACACCAACTACAATCCCTCCCTCAAGAGTCGAGTCACCATATCAGTGGACACGTCCGAGAACCAATTCTCCCTGAGGCTGAGGTCTGTGACCGCTGCGGACACGGCCGTATACTACTGT
>23;231_53;0.3484698695
TCGGAGACCCTGTCCCTCACCTGCACTGTCTCTGGTGGCTCCATGGGTGGCTATTACTGGAACTGGATCCGGCAGCCCCCCGGGAAGGGACTGGAGTGGATTGGCTATATCTATCACGCTGGAGACACCAACTACAATCCCTCCCTCAAGAGTCGAGTCACCATATCAGTGGACACGTCCGAGAACCAATTCTCCCTGAGGCTGAGGTCTGTGACCGCTGCGGACACGGCCGTGTATTACTGT
>22;185_53,231_53;0.3484693748
TCGGAGACCCTGTCCCTCACCTGCACTGTCTCTGGTGGCTCCATGGGTGGCTATTACTGGAACTGGATCCGGCAGCCCCCCGGGAAGGGACTGGAGTGGATTGGCTATATCTATCACGCTGGAGACACCAACTACAATCCCTCCCTCAAGAGTCGAGTCACCATATCAGTGGACACGTCCGAGAACCAATTCTCCCTGAGGCTGAGGTCTGTGACCGCTGCGGACACGGCCGTGTATTACTGT
>21;185_53,21_53,231_53;0.3484665959
TCGGAGACCCTGTCCCTCACCTGCACTGTCTCTGGTGGCTCCATGGGTGGCTATTACTGGAACTGGATCCGGCAGCCCCCCGGGAAGGGACTGGAGTGGATTGGCTATATCTATCACGCTGGAGACACCAACTACAATCCCTCCCTCAAGAGTCGAGTCACCATATCAGTGGACACGTCCGAGAACCAATTCTCCCTGAGGCTGAGGTCTGTGACCGCTGCGGACACGGCCGTGTATTACTGT
>22;225_53;0.4197101212
TCGGAGACTCTGTCCCTCACGTGCACTGTCTCTGGTGGCTCCATGGCTGGTTATTACTGGAGTTGGATCCGGCAGCCCCCCGGGAAGGGACTGGAGTGGATTGGCTATATCTATCACGCTGGAGACACCAACTACAACCCCTCCCTTCAGAGTCGAGTCACCATATCAGTGGACACGTCCGAGAATCAATTTTCCCTGAGGCTGAGGTCTGTGACCGCTGCGGACACGGCCGTGTATTACTGT
>22;56_53;0.4057612253
TCGGAGACCCTGTCCCTCACGTGCACTGTCTCTGGTGGCTCCATGGCTGGTTATTACTGGAGTTGGATCCGGCAGCCCCCCGGGAAGGGACTGGAGTGGATTGGCTATATCTATCACGCTGGAGACACCAACTACAACCCCTCCCTTCAGAGTCGAGTCACCATATCAGTGGACACGTCCGAGAATCAATTTTCCCTGAGGCTGAGGTCTGTGACCGCTGCGGACACGGCCGTGTATTACTGT
>21;225_53,56_53;0.4057612153
TCGGAGACCCTGTCCCTCACGTGCACTGTCTCTGGTGGCTCCATGGCTGGTTATTACTGGAGTTGGATCCGGCAGCCCCCCGGGAAGGGACTGGAGTGGATTGGCTATATCTATCACGCTGGAGACACCAACTACAACCCCTCCCTTCAGAGTCGAGTCACCATATCAGTGGACACGTCCGAGAATCAATTTTCCCTGAGGCTGAGGTCTGTGACCGCTGCGGACACGGCCGTGTATTACTGT
>20;185_53,21_53,225_53,231_53,56_53;0.3069313947
TCGGAGACCCTGTCCCTCACCTGCACTGTCTCTGGTGGCTCCATGGGTGGTTATTACTGGAGCTGGATCCGGCAGCCCCCCGGGAAGGGACTGGAGTGGATTGGCTATATCTATCACGCTGGAGACACCAACTACAACCCCTCCCTCAAGAGTCGAGTCACCATATCAGTGGACACGTCCGAGAACCAATTCTCCCTGAGGCTGAGGTCTGTGACCGCTGCGGACACGGCCGTGTATTACTGT
>19;101_144,106_144,107_144,111_92,114_144,118_53,11_92,137_144,153_144,157_53,15_53,163_92,178_144,182_92,185_53,194_53,196_92,1_144,211_53,217_144,21_53,222_144,225_53,231_53,234_144,237_144,244_53,247_144,254_144,260_53,261_144,269_53,275_144,277_92,280_53,301_144,303_144,315_53,329_92,331_92,333_92,338_92,339_53,349_53,350_144,352_53,359_144,375_144,38_144,392_92,396_92,401_144,404_92,405_92,408_92,40_144,415_144,419_144,433_92,439_92,447_144,448_144,46_144,48_53,4_144,50_53,53_53,56_53,5_53,71_53,86_92,96_144;0.3069304228
TCGGAGACCCTGTCCCTCACCTGCACTGTCTCTGGTGGCTCCATGGGTGGTTATTACTGGAGCTGGATCCGGCAGCCCCCCGGGAAGGGACTGGAGTGGATTGGCTATATCTATCACGCTGGAGACACCAACTACAACCCCTCCCTCAAGAGTCGAGTCACCATATCAGTGGACACGTCCGAGAACCAATTCTCCCTGAGGCTGAGGTCTGTGACCGCTGCGGACACGGCCGTGTATTACTGT
>24;149_53;0.3961725116
TCGGAGACCCTGTCCCTCACCTGCACTGTCTCTGGTGGCTCCATGAGTGCTTATTACTGGAGCTGGATCCGGCAGTCCCCCGTGAAGGGACTGGAGTGGATTGGCTATATCTATTACGCTGGAGACACCAACTACAACCCCTCCCTCGAGAGTCGCGTCACCGTATCAGTGGACACGTCCAAGAACCAATTCTCCCTGAAGCTGAGGTCTGTGACCGCTGCGGACACGGCCGTCTATTACTGT
>24;304_53;0.3961720175
TCGGAGACCCTGTCCCTCACCTGCACTGTCTCTGGTGGCTCCATGAGTGCTTATTACTGGAGCTGGATCCGGCAGTCCCCCGTGAAGGGACTGGAGTGGATTGGCTATATCTATTACGCTGGAGACACCAACTACAACCCCTCCCTCGAGAGTCGCGTCACCGTATCAGTGGACACGTCCAAGAACCAATTCTCCCTGAAGCTGAGGTCTGTGACCGCTGCGGACACGGCCGTCTATTACTGT
>23;149_53,304_53;0.3961720075
TCGGAGACCCTGTCCCTCACCTGCACTGTCTCTGGTGGCTCCATGAGTGCTTATTACTGGAGCTGGATCCGGCAGTCCCCCGTGAAGGGACTGGAGTGGATTGGCTATATCTATTACGCTGGAGACACCAACTACAACCCCTCCCTCGAGAGTCGCGTCACCGTATCAGTGGACACGTCCAAGAACCAATTCTCCCTGAAGCTGAGGTCTGTGACCGCTGCGGACACGGCCGTCTATTACTGT
>23;67_53;0.3828762375
TCGGAGACCCTGTCCCTCACCTGCACTGTCTCTGGTGGCTCCATGAGTGCTTATTACTGGAGCTGGATCCGGCAGTCCCCCGTGAAGGGACTGGAGTGGATTGGCTATATCTATTACGCTGGAGACACCAACTACAACCCCTCCCTCGAGAGTCGCGTCACCGTATCAGTGGACACGTCCAAGAACCAATTCTCCCTGAAGCTGAGGTCTGTGACCGCTGCGGACACGGCCGTGTATTACTGT
>22;149_53,304_53,67_53;0.3828753439
TCGGAGACCCTGTCCCTCACCTGCACTGTCTCTGGTGGCTCCATGAGTGCTTATTACTGGAGCTGGATCCGGCAGTCCCCCGTGAAGGGACTGGAGTGGATTGGCTATATCTATTACGCTGGAGACACCAACTACAACCCCTCCCTCGAGAGTCGCGTCACCGTATCAGTGGACACGTCCAAGAACCAATTCTCCCTGAAGCTGAGGTCTGTGACCGCTGCGGACACGGCCGTGTATTACTGT
>23;190_53;0.393423747
TCGGAGACCCTGTCCCTCACCTGCACTGTCTCTGGTGGCTCCATTAGTAATTACTTCTGGAGCTGGATCCGGCAGTCCCCCGTGAAGGGACTGGAGTGGATTGGCTATATCTATTACGCTGGAGACACCAACTACAACCCCTCCCTCGAGAGTCGCGTCACCGTATCAGTGGACACGTCCAAGAACCAATTCTCCCTGAAGCTGAGGTCTGTGACCGCTGCGGACACGGCCGTGTATTACTGT
>23;368_53;0.3815844857
TCGGAGACCCTGTCCCTCACCTGCACTGTCTCTGGTGGCTCCATCAGTAGTCACTACTGGAGCTGGATCCGGCAGTCCCCCGTGAAGGGACTGGAGTGGATTGGCTATATCTATTACGCTGGAGACACCAACTACAACCCCTCCCTCGAGAGTCGCGTCACCGTATCAGTGGACACGTCCAAGAACCAATTCTCCCTGAAGCTGAGGTCTGTGACCGCTGCGGACACGGCCGTGTATTACTGT
>22;190_53,368_53;0.3593663462
TCGGAGACCCTGTCCCTCACCTGCACTGTCTCTGGTGGCTCCATCAGTAGTTACTACTGGAGCTGGATCCGGCAGTCCCCCGTGAAGGGACTGGAGTGGATTGGCTATATCTATTACGCTGGAGACACCAACTACAACCCCTCCCTCGAGAGTCGCGTCACCGTATCAGTGGACACGTCCAAGAACCAATTCTCCCTGAAGCTGAGGTCTGTGACCGCTGCGGACACGGCCGTGTATTACTGT
>21;149_53,190_53,304_53,368_53,67_53;0.3458745254
TCGGAGACCCTGTCCCTCACCTGCACTGTCTCTGGTGGCTCCATGAGTAGTTACTACTGGAGCTGGATCCGGCAGTCCCCCGTGAAGGGACTGGAGTGGATTGGCTATATCTATTACGCTGGAGACACCAACTACAACCCCTCCCTCGAGAGTCGCGTCACCGTATCAGTGGACACGTCCAAGAACCAATTCTCCCTGAAGCTGAGGTCTGTGACCGCTGCGGACACGGCCGTGTATTACTGT
>21;147_53;0.4927360021
TCGGAGACCCTGCTCCTCACCTGCACTGTCTCTGGTGGCTCCATCAGTCATTACTACTGGAGTTGGATCCGGCAGTCCCCAAGAAAGGGACTGGAGTTTATTGGCTATATCTATTACGCTGGAGACACCAACTACAACCCCTCCCTCATGAGTCGCGTCACCATATCAGTGGACACGTCCAAGAACCAATTCTCCCTGAAGCTGAGGTCTGTGACCGCTGCGGACACGGCCTTGTATTACTGT
>20;147_53,149_53,190_53,304_53,368_53,67_53;0.3060247068
TCGGAGACCCTGTCCCTCACCTGCACTGTCTCTGGTGGCTCCATGAGTAGTTACTACTGGAGCTGGATCCGGCAGTCCCCCGGGAAGGGACTGGAGTGGATTGGCTATATCTATTACGCTGGAGACACCAACTACAACCCCTCCCTCAAGAGTCGCGTCACCATATCAGTGGACACGTCCAAGAACCAATTCTCCCTGAAGCTGAGGTCTGTGACCGCTGCGGACACGGCCGTGTATTACTGT
>21;226_53;0.3888921126
TCGGAGACCCTGTCCCTCACCTGCACTGTCTCTGGTGGCTCCATGAGTAGTTATTACTGGACCTGGATCCGGCAGACCCCCGGGAAGGGACTGGAATACATTGGCTATATCTATTACGCTGGAGACACCAACTACAGCCCCTCCCTCAGGAGTCGAGTCACCATATCAGTGGACACGTCCCAGAACCAATTCTCCCTGAAACTGAGGTCTGTGACCGCTGCGGACACGGCCGTTTATTACTGT
>21;259_53;0.4311971369
TCGGAGACCCTGTCCCTCACCTGCACTGTCTCTGGTGGCTCCATGAGTGGTTATTACTGGACCTGGATCCGGCAGACCCCCGCAAAGGGACTGGAATACATTGGCTATATCTATTACGCTGGAGACACCAACTATAATCCCTCCCTCAGGAGTCGAGTCACCATATCAGTGGACACGTCCGAGAACCAATTCTCCCTGAAACTGAGGTCTGTGACCGCTGCGGACACGGCCGTTTATTACTGT
>20;226_53,259_53;0.36296667
TCGGAGACCCTGTCCCTCACCTGCACTGTCTCTGGTGGCTCCATGAGTAGTTATTACTGGACCTGGATCCGGCAGACCCCCGGGAAGGGACTGGAATACATTGGCTATATCTATTACGCTGGAGACACCAACTACAACCCCTCCCTCAGGAGTCGAGTCACCATATCAGTGGACACGTCCGAGAACCAATTCTCCCTGAAACTGAGGTCTGTGACCGCTGCGGACACGGCCGTTTATTACTGT
>19;147_53,149_53,190_53,226_53,259_53,304_53,368_53,67_53;0.2520477108
TCGGAGACCCTGTCCCTCACCTGCACTGTCTCTGGTGGCTCCATGAGTAGTTATTACTGGAGCTGGATCCGGCAGCCCCCCGGGAAGGGACTGGAGTGGATTGGCTATATCTATTACGCTGGAGACACCAACTACAACCCCTCCCTCAAGAGTCGAGTCACCATATCAGTGGACACGTCCGAGAACCAATTCTCCCTGAAGCTGAGGTCTGTGACCGCTGCGGACACGGCCGTGTATTACTGT
>18;101_144,106_144,107_144,111_92,114_144,118_53,11_92,137_144,147_53,149_53,153_144,157_53,15_53,163_92,178_144,182_92,185_53,190_53,194_53,196_92,1_144,211_53,217_144,21_53,222_144,225_53,226_53,231_53,234_144,237_144,244_53,247_144,254_144,259_53,260_53,261_144,269_53,275_144,277_92,280_53,301_144,303_144,304_53,315_53,329_92,331_92,333_92,338_92,339_53,349_53,350_144,352_53,359_144,368_53,375_144,38_144,392_92,396_92,401_144,404_92,405_92,408_92,40_144,415_144,419_144,433_92,439_92,447_144,448_144,46_144,48_53,4_144,50_53,53_53,56_53,5_53,67_53,71_53,86_92,96_144;0.2520462327
TCGGAGACCCTGTCCCTCACCTGCACTGTCTCTGGTGGCTCCATGAGTAGTTATTACTGGAGCTGGATCCGGCAGCCCCCCGGGAAGGGACTGGAGTGGATTGGCTATATCTATTACGCTGGAGACACCAACTACAACCCCTCCCTCAAGAGTCGAGTCACCATATCAGTGGACACGTCCGAGAACCAATTCTCCCTGAAGCTGAGGTCTGTGACCGCTGCGGACACGGCCGTGTATTACTGT
>19;307_53;0.3462364393
TCGGAGACCCTGTCCCTCACCTGCACTGTCTCTGGTGGCTCCATGAGTAGTAATTACTGGAGCTGGATCCGGCAGCCCCCCGGGAAGGGACTGGAGTGGATTGGCTATATCTATTACACTGGAGAAACCAACTACAACCCCTCCCTCAAGAGTCGAGTCACCATATCAGTGGACACGTCCGAGAACCAATTCTCCCTGCAGCTGAGGTCTGTGACCGCTGCGGACACGGCCATTTATTACTGT
>21;336_53;0.3603164338
TCGGAGACCCTGTCCCTCACCTGCACTGTCTCTGGTGGCTCCATGAGTAGTTATTACTGGAGCTGGATCCGGCAGTCCCCCGGGAAGGGACTGGAGTGGATCGGCTATATCTATTACACTGGAGAGACCCACTACAACCCCTCCCTCAAGAGTCGAGTCACCATATCAGTGGACACGTCCGAGAACCAATTCTCCCTGAGGCTGAGGTCTGTGACCGCTGCGGACACGGCCGTATATTACTGT
>23;54_92;0.6228257665
TCGGAGACCCTGTCCCTCACCTGCACTGTCTCTGGTGGCTCCATCAGAAGTAACTACTGGAGCTGGATCCGGCAGCCCCCAGGGAAGGGACTGGAGTGGATTGGGTATATCTATTACACTGGAGAGGCCCACTACAACCCTTCCCTCGAGAGTCGAGTCTCCATATCAGTGGACGGGCCCGGGAACCAGTTCTCCCTGAAGTTGAGGTCTGTGAGCGCTGCGGACACGGCCCTCTACTACTGT
>24;271_53;0.4712570662
TCGGAGACCCTGTCCCTCACCTGCACTGTCTCTGGTCTCTCCATGACTAGTTATTACTGGAGCTGGATCCGGCAGCCCCCCGGGAAGGGACTGGAGTGGATTGGCTATATCTATTACACTGGAGAAACACACTACAACCCCTCCCTCCAGAGTCGTATCACCATATCGGTGGACTCGCCCGAGAACCAATTCTCCCTGAAGCTGAGGTCTGTGACCGCTGCGGACACGGCCGTCTATTACTGT
>24;133_53;0.4915911016
TCGGAGACCCTGTCCCTCACCTGCACTGTCTCTGGTGGCCCCATCAGTAGTCACTACTGGAGCTGGATCCGGCAGCCCCCAGGGAAGGGACTGGAGTGGATTGGCTATATCTATTACACTGGAGAAACACACTACAACCCCTCCCTCCAGAGTCGTATCACCATATCGGTGGACTCGCCCGAGAACCAATTCTCCCTGAAGCTGAGGTCTGTGACCGCTGCGGACACGGCCGTCTATTACTGT
>23;133_53,271_53;0.4242265259
TCGGAGACCCTGTCCCTCACCTGCACTGTCTCTGGTGGCTCCATGAGTAGTTATTACTGGAGCTGGATCCGGCAGCCCCCCGGGAAGGGACTGGAGTGGATTGGCTATATCTATTACACTGGAGAAACACACTACAACCCCTCCCTCCAGAGTCGTATCACCATATCGGTGGACTCGCCCGAGAACCAATTCTCCCTGAAGCTGAGGTCTGTGACCGCTGCGGACACGGCCGTCTATTACTGT
>22;133_53,271_53,54_92;0.3348668352
TCGGAGACCCTGTCCCTCACCTGCACTGTCTCTGGTGGCTCCATGAGTAGTTATTACTGGAGCTGGATCCGGCAGCCCCCCGGGAAGGGACTGGAGTGGATTGGCTATATCTATTACACTGGAGAAACCCACTACAACCCCTCCCTCAAGAGTCGAGTCACCATATCAGTGGACACGCCCGAGAACCAATTCTCCCTGAAGCTGAGGTCTGTGACCGCTGCGGACACGGCCGTCTATTACTGT
>24;446_53;0.373074551
TCGGAGACCCTGTCCCTCACCTGCACTGTCTCTGGTGGCTCCATGGGTGGTTATTACTGGAGCTGGATCCGGCAGCCCCCCGGGAAGGGACTGGAATGGATTGGCTATATCTATTACACTGGAGAAACCCATTACAACCCCTCCCTCAAGAGTCGACTCACCATATCAGTGGACACGTCCGAGAACCAATTCTCCCTGAAGCTGAGGTCTGTGACCGCTGCGGACACGGCCGTATATTACTGT
>24;438_92;0.5867606684
TCGGAGACCCTGTCCCTCACCTGCTCTGTCTCTGGTGGCTCCATGGGTGGTTATTACTGGAATTGGATCCGACAGTCCCCCGCGAAGGGACTGGAATGGATTGGCTATGTCTATCACACCGGAGAAACCCATTACAACCCCTCCCTCAAGAGTCGACTCAGCATCTCAGTGGACACGTCCGAGAACCAGTTCTCCCTGAAGTTGAGGTCTGTGACCGCTGCGGACACGGCCATATATTACTGC
>23;438_92,446_53;0.3730736168
TCGGAGACCCTGTCCCTCACCTGCACTGTCTCTGGTGGCTCCATGGGTGGTTATTACTGGAGCTGGATCCGGCAGCCCCCCGGGAAGGGACTGGAATGGATTGGCTATATCTATTACACTGGAGAAACCCATTACAACCCCTCCCTCAAGAGTCGACTCACCATATCAGTGGACACGTCCGAGAACCAATTCTCCCTGAAGCTGAGGTCTGTGACCGCTGCGGACACGGCCGTATATTACTGT
>23;238_53;0.372685699
TCGGAGACCCTGTCCCTCACCTGCACTGTCTCTGGTGGCTCCATCAGTAGTTACTACTGGAGCTGGATCCGGCAGCCCCCCGGGAAGGGACTGGAATGGATTGGCTATATCTATTACACTGGAGAAACCCATTACAACCCCTCCCTCAAGAGTCGACTCACCATATCAGTGGACACGTCCGAGAACCAATTCTCCCTGAAGCTGAGGTCTGTGACCGCTGCGGACACGGCCGTATATTACTGT
>22;238_53,438_92,446_53;0.3462041855
TCGGAGACCCTGTCCCTCACCTGCACTGTCTCTGGTGGCTCCATGAGTAGTTATTACTGGAGCTGGATCCGGCAGCCCCCCGGGAAGGGACTGGAATGGATTGGCTATATCTATTACACTGGAGAAACCCATTACAACCCCTCCCTCAAGAGTCGACTCACCATATCAGTGGACACGTCCGAGAACCAATTCTCCCTGAAGCTGAGGTCTGTGACCGCTGCGGACACGGCCGTATATTACTGT
>21;133_53,238_53,271_53,438_92,446_53,54_92;0.3057333918
TCGGAGACCCTGTCCCTCACCTGCACTGTCTCTGGTGGCTCCATGAGTAGTTATTACTGGAGCTGGATCCGGCAGCCCCCCGGGAAGGGACTGGAGTGGATTGGCTATATCTATTACACTGGAGAAACCCACTACAACCCCTCCCTCAAGAGTCGAGTCACCATATCAGTGGACACGTCCGAGAACCAATTCTCCCTGAAGCTGAGGTCTGTGACCGCTGCGGACACGGCCGTATATTACTGT
>20;133_53,238_53,271_53,336_53,438_92,446_53,54_92;0.3057326365
TCGGAGACCCTGTCCCTCACCTGCACTGTCTCTGGTGGCTCCATGAGTAGTTATTACTGGAGCTGGATCCGGCAGCCCCCCGGGAAGGGACTGGAGTGGATTGGCTATATCTATTACACTGGAGAAACCCACTACAACCCCTCCCTCAAGAGTCGAGTCACCATATCAGTGGACACGTCCGAGAACCAATTCTCCCTGAAGCTGAGGTCTGTGACCGCTGCGGACACGGCCGTATATTACTGT
>20;100_53;0.4286307995
TCGGAGACCCTGTCCCTCACCTGCACTGTATCGGGTGGCTCCATGAGTAGTTATTACTGGAGCTGGATCCGGCAGTCCCCCGGGAAGGGAATGGAGTGGATTGGCTATATCTATTACACTGGAGAGACCAACTACAACCCCTCCCTGAAGAGTCGAGTCATCATATCAGTGGACGCGTCCGAGAATCAATTCTCCCTGAAGATGAGGTCTGTGACCGCTGCGGACACGGCCGTATATTACTGT
>19;100_53,133_53,238_53,271_53,336_53,438_92,446_53,54_92;0.29233254
TCGGAGACCCTGTCCCTCACCTGCACTGTCTCTGGTGGCTCCATGAGTAGTTATTACTGGAGCTGGATCCGGCAGCCCCCCGGGAAGGGACTGGAGTGGATTGGCTATATCTATTACACTGGAGAAACCAACTACAACCCCTCCCTCAAGAGTCGAGTCACCATATCAGTGGACACGTCCGAGAACCAATTCTCCCTGAAGCTGAGGTCTGTGACCGCTGCGGACACGGCCGTATATTACTGT
>18;100_53,133_53,238_53,271_53,307_53,336_53,438_92,446_53,54_92;0.2923315363
TCGGAGACCCTGTCCCTCACCTGCACTGTCTCTGGTGGCTCCATGAGTAGTTATTACTGGAGCTGGATCCGGCAGCCCCCCGGGAAGGGACTGGAGTGGATTGGCTATATCTATTACACTGGAGAAACCAACTACAACCCCTCCCTCAAGAGTCGAGTCACCATATCAGTGGACACGTCCGAGAACCAATTCTCCCTGAAGCTGAGGTCTGTGACCGCTGCGGACACGGCCGTATATTACTGT
>17;100_53,101_144,106_144,107_144,111_92,114_144,118_53,11_92,133_53,137_144,147_53,149_53,153_144,157_53,15_53,163_92,178_144,182_92,185_53,190_53,194_53,196_92,1_144,211_53,217_144,21_53,222_144,225_53,226_53,231_53,234_144,237_144,238_53,244_53,247_144,254_144,259_53,260_53,261_144,269_53,271_53,275_144,277_92,280_53,301_144,303_144,304_53,307_53,315_53,329_92,331_92,333_92,336_53,338_92,339_53,349_53,350_144,352_53,359_144,368_53,375_144,38_144,392_92,396_92,401_144,404_92,405_92,408_92,40_144,415_144,419_144,433_92,438_92,439_92,446_53,447_144,448_144,46_144,48_53,4_144,50_53,53_53,54_92,56_53,5_53,67_53,71_53,86_92,96_144;0.2520456818
TCGGAGACCCTGTCCCTCACCTGCACTGTCTCTGGTGGCTCCATGAGTAGTTATTACTGGAGCTGGATCCGGCAGCCCCCCGGGAAGGGACTGGAGTGGATTGGCTATATCTATTACGCTGGAGACACCAACTACAACCCCTCCCTCAAGAGTCGAGTCACCATATCAGTGGACACGTCCGAGAACCAATTCTCCCTGAAGCTGAGGTCTGTGACCGCTGCGGACACGGCCGTGTATTACTGT
>18;454_53;0.3774835278
TCGGAGACCCTGTCCCTCACCTGCACTGTCTCTGGTGCCTCCATCAGTAGTTACTACTGGAGCTGGATCCGGCAGCCCGCCGGGAAGGGGATGGAGTGGATTGGTTATATCTATCACGCTGGAGACACCAACTATAACCCCTCCCTCAAGAGTCGAGTCACCATATCAGTGGACACGTCCGAGAACCAATTCTCCCTGAAGCTGAGGTCTGTGACCGCTGCGGACACGGCCGTGTATTACTGT
>19;43_53;0.3637840303
TCGGAGACCCTGTCCCTCACCTGCACTGTCTCTGGTGGCTCCATCAGGAGTTACTACTGGAGCTGGATCCGGCAGCCCCCAGGGAAGGGACTGGAGTGGATTGGGTATATCTATCACGCTGGAGACACCAACTACAATCCCTCCCTCAAGAGTCGAGTCACCATATCAGTGGACACGTCCGAGAACCAATTCTCCCTGAGGCTGAGGTCTGTGACCGCTGCGGACACGGCCGTGTATTACTGT
>19;427_53;0.3782458418
TCGGAGACCCTGTCCCTCACCTGCACTGTCTCTGGTGGCTCCATCGGTACTTACTACTGGAGCTGGATCCGGCAGCCCCCAGGGAAGGGACTGGAGTGGATTGGCTATATCTATCACGCTGGAGACACCAACTACAATCCCTCCCTCAAGAGCCGAGTCACCATATCAGTGGACACGTCCGAGAACCAATTCTCCCTGAGGCTGAGGTCTGTGACCGCTGCGGACACGGCCGTGTATTACTGT
>18;427_53,43_53;0.3358539699
TCGGAGACCCTGTCCCTCACCTGCACTGTCTCTGGTGGCTCCATCAGTAGTTACTACTGGAGCTGGATCCGGCAGCCCCCAGGGAAGGGACTGGAGTGGATTGGCTATATCTATCACGCTGGAGACACCAACTACAATCCCTCCCTCAAGAGTCGAGTCACCATATCAGTGGACACGTCCGAGAACCAATTCTCCCTGAGGCTGAGGTCTGTGACCGCTGCGGACACGGCCGTGTATTACTGT
>17;427_53,43_53,454_53;0.2939674903
TCGGAGACCCTGTCCCTCACCTGCACTGTCTCTGGTGGCTCCATCAGTAGTTACTACTGGAGCTGGATCCGGCAGCCCCCCGGGAAGGGACTGGAGTGGATTGGCTATATCTATCACGCTGGAGACACCAACTACAACCCCTCCCTCAAGAGTCGAGTCACCATATCAGTGGACACGTCCGAGAACCAATTCTCCCTGAAGCTGAGGTCTGTGACCGCTGCGGACACGGCCGTGTATTACTGT
>16;100_53,101_144,106_144,107_144,111_92,114_144,118_53,11_92,133_53,137_144,147_53,149_53,153_144,157_53,15_53,163_92,178_144,182_92,185_53,190_53,194_53,196_92,1_144,211_53,217_144,21_53,222_144,225_53,226_53,231_53,234_144,237_144,238_53,244_53,247_144,254_144,259_53,260_53,261_144,269_53,271_53,275_144,277_92,280_53,301_144,303_144,304_53,307_53,315_53,329_92,331_92,333_92,336_53,338_92,339_53,349_53,350_144,352_53,359_144,368_53,375_144,38_144,392_92,396_92,401_144,404_92,405_92,408_92,40_144,415_144,419_144,427_53,433_92,438_92,439_92,43_53,446_53,447_144,448_144,454_53,46_144,48_53,4_144,50_53,53_53,54_92,56_53,5_53,67_53,71_53,86_92,96_144;0.2520451399
TCGGAGACCCTGTCCCTCACCTGCACTGTCTCTGGTGGCTCCATGAGTAGTTATTACTGGAGCTGGATCCGGCAGCCCCCCGGGAAGGGACTGGAGTGGATTGGCTATATCTATTACGCTGGAGACACCAACTACAACCCCTCCCTCAAGAGTCGAGTCACCATATCAGTGGACACGTCCGAGAACCAATTCTCCCTGAAGCTGAGGTCTGTGACCGCTGCGGACACGGCCGTGTATTACTGT
>15;100_53,101_144,106_144,107_144,111_92,114_144,118_53,11_92,133_53,137_144,147_53,149_53,153_144,157_53,158_53,15_53,163_92,178_144,182_92,185_53,190_53,194_53,196_92,1_144,210_53,211_53,217_144,21_53,222_144,225_53,226_53,231_53,234_144,237_144,238_53,244_53,247_144,254_144,259_53,260_53,261_144,269_53,271_53,275_144,277_92,280_53,281_92,299_53,301_144,303_144,304_53,307_53,315_53,329_92,331_92,333_92,336_53,338_92,339_53,349_53,350_144,352_53,359_144,35_53,368_53,375_144,383_53,38_144,392_92,396_92,401_144,404_92,405_92,408_92,40_144,415_144,419_144,427_53,433_92,438_92,439_92,43_53,446_53,447_144,448_144,454_53,46_144,48_53,4_144,50_53,53_53,54_92,56_53,5_53,67_53,71_53,86_92,96_144;0.2520443491
TCGGAGACCCTGTCCCTCACCTGCACTGTCTCTGGTGGCTCCATGAGTAGTTATTACTGGAGCTGGATCCGGCAGCCCCCCGGGAAGGGACTGGAGTGGATTGGCTATATCTATTACGCTGGAGACACCAACTACAACCCCTCCCTCAAGAGTCGAGTCACCATATCAGTGGACACGTCCGAGAACCAATTCTCCCTGAAGCTGAGGTCTGTGACCGCTGCGGACACGGCCGTGTATTACTGT
>16;198_53;0.295160128
TCGGAGACCCTGTCCCTCACCTGCACTGTCTCTGGTGGCTCCATGAGTAGTTATTACTGGAGCTGGATCCGACAGCCCCCCGGGAAGGGACTGGAGTGGATTGGCTATATCTATTACGCTGGGGACACCAACTACAACCCCTCCCTCAAGAGTCGAGTCACCATCTCAGTAGACACGTCCGAGAACCAGTTCTCCCTGAAGCTCAGATCTCTGACCGCTGCGGACACGGCCGTCTATTACTGT
>19;278_53;0.3975316417
TCGGAGACCCTGTCCCTCACCTGCACTGTCGCTGGTGGCTCCCTCAATAGTTACTACTGGAGCTGGATCCGGCAGCCCCCAGGGAAGGGACTGGAGTCGCTTGGGTATATCTATTACGCTGGGAGCACCAACTACAACCCCTCCCTCAAGAGTCGAGTCACCATCTCAGTAGACACGTCCGAGAACCAGTTCTCCCTGAACCTGAGGTCTCTGACCGCTGCGGACACGGCCGTGTATTACTGT
>19;127_53;0.3707802206
TCGGAGACCCTGTCCCTCACCTGCACTGTCTCTGGTGGCTCCATCAGTAGTGACTACTGGAGTTGGATCCGACAGCCCCCAGGGAAGGGACTGGAGTGGATTGGGTATATCTATTACGCTGGGAGCACCAACTACAACCCCTCCCTCAAGAGTCGAGTCACCATCTCAGTAGACACGTCCGAGAACCAGTTCTCCCTGAACCTGAGGTCTCTGACCGCTGCGGACACGGCCGTGTATTACTGT
>18;127_53,278_53;0.3308691697
TCGGAGACCCTGTCCCTCACCTGCACTGTCTCTGGTGGCTCCATCAGTAGTTACTACTGGAGCTGGATCCGGCAGCCCCCAGGGAAGGGACTGGAGTGGATTGGGTATATCTATTACGCTGGGAGCACCAACTACAACCCCTCCCTCAAGAGTCGAGTCACCATCTCAGTAGACACGTCCGAGAACCAGTTCTCCCTGAACCTGAGGTCTCTGACCGCTGCGGACACGGCCGTGTATTACTGT
>19;398_53;0.2771004621
TCGGAGACCCTGTCCCTCACCTGCACTGTCTCTGGTGGCTCCATGAGTAGTTATTACTGGAGCTGGATCCGGCAGCCCCCCGGGAAGGGACTGGAGTGGATTGGCTATATCTATTACGCTGGGAGCACCAACTACAACCCCTCCCTCAAGAGTCGAGTCACCATCTCAGTAGACACGTCCGAGAACCAGTTCTCCCTGAACCTGAGGTCTCTGACCGCTGCGGACACGGCCGTGTATTACTGT
>19;437_53;0.2771015588
TCGGAGACCCTGTCCCTCACCTGCACTGTCTCTGGTGGCTCCATGAGTAGTTATTACTGGAGCTGGATCCGGCAGCCCCCCGGGAAGGGACTGGAGTGGATTGGCTATATCTATTACGCTGGGAGCACCAACTACAACCCCTCCCTCAAGAGTCGAGTCACCATCTCAGTAGACACGTCCGAGAACCAGTTCTCCCTGAACCTGAGGTCTCTGACCGCTGCGGACACGGCCGTGTATTACTGT
>18;398_53,437_53;0.2771004521
TCGGAGACCCTGTCCCTCACCTGCACTGTCTCTGGTGGCTCCATGAGTAGTTATTACTGGAGCTGGATCCGGCAGCCCCCCGGGAAGGGACTGGAGTGGATTGGCTATATCTATTACGCTGGGAGCACCAACTACAACCCCTCCCTCAAGAGTCGAGTCACCATCTCAGTAGACACGTCCGAGAACCAGTTCTCCCTGAACCTGAGGTCTCTGACCGCTGCGGACACGGCCGTGTATTACTGT
>17;127_53,278_53,398_53,437_53;0.2770999414
TCGGAGACCCTGTCCCTCACCTGCACTGTCTCTGGTGGCTCCATGAGTAGTTATTACTGGAGCTGGATCCGGCAGCCCCCCGGGAAGGGACTGGAGTGGATTGGCTATATCTATTACGCTGGGAGCACCAACTACAACCCCTCCCTCAAGAGTCGAGTCACCATCTCAGTAGACACGTCCGAGAACCAGTTCTCCCTGAACCTGAGGTCTCTGACCGCTGCGGACACGGCCGTGTATTACTGT
>17;218_53;0.3171263553
TCACAGACCCTGTCCCTCACCTGCACTGTCTCTGGTGGCTCCATGAGTAGTTATTACTGGAGCTGGATCCGGCAGCCCCCCGGGAAGGGACTGGAGTGGATTGGCTATATCTATTACGCTGGGGACACCAACTACAACCCCTCCCTCAGGAGTCGAGTCACCATCTCAGTAGACACGTCCGAGAACCAGTTCTCCCTGAATCTGAGGTCTCTGACCGCTGCGGACACGGCCGTTTATTACTGT
>16;127_53,218_53,278_53,398_53,437_53;0.2482588078
TCGGAGACCCTGTCCCTCACCTGCACTGTCTCTGGTGGCTCCATGAGTAGTTATTACTGGAGCTGGATCCGGCAGCCCCCCGGGAAGGGACTGGAGTGGATTGGCTATATCTATTACGCTGGGGACACCAACTACAACCCCTCCCTCAAGAGTCGAGTCACCATCTCAGTAGACACGTCCGAGAACCAGTTCTCCCTGAACCTGAGGTCTCTGACCGCTGCGGACACGGCCGTGTATTACTGT
>15;127_53,198_53,218_53,278_53,398_53,437_53;0.2375833148
TCGGAGACCCTGTCCCTCACCTGCACTGTCTCTGGTGGCTCCATGAGTAGTTATTACTGGAGCTGGATCCGGCAGCCCCCCGGGAAGGGACTGGAGTGGATTGGCTATATCTATTACGCTGGGGACACCAACTACAACCCCTCCCTCAAGAGTCGAGTCACCATCTCAGTAGACACGTCCGAGAACCAGTTCTCCCTGAAGCTGAGGTCTCTGACCGCTGCGGACACGGCCGTGTATTACTGT
>14;100_53,101_144,106_144,107_144,111_92,114_144,118_53,11_92,127_53,133_53,137_144,147_53,149_53,153_144,157_53,158_53,15_53,163_92,178_144,182_92,185_53,190_53,194_53,196_92,198_53,1_144,210_53,211_53,217_144,218_53,21_53,222_144,225_53,226_53,231_53,234_144,237_144,238_53,244_53,247_144,254_144,259_53,260_53,261_144,269_53,271_53,275_144,277_92,278_53,280_53,281_92,299_53,301_144,303_144,304_53,307_53,315_53,329_92,331_92,333_92,336_53,338_92,339_53,349_53,350_144,352_53,359_144,35_53,368_53,375_144,383_53,38_144,392_92,396_92,398_53,401_144,404_92,405_92,408_92,40_144,415_144,419_144,427_53,433_92,437_53,438_92,439_92,43_53,446_53,447_144,448_144,454_53,46_144,48_53,4_144,50_53,53_53,54_92,56_53,5_53,67_53,71_53,86_92,96_144;0.2099810026
TCGGAGACCCTGTCCCTCACCTGCACTGTCTCTGGTGGCTCCATGAGTAGTTATTACTGGAGCTGGATCCGGCAGCCCCCCGGGAAGGGACTGGAGTGGATTGGCTATATCTATTACGCTGGGGACACCAACTACAACCCCTCCCTCAAGAGTCGAGTCACCATATCAGTAGACACGTCCGAGAACCAGTTCTCCCTGAAGCTGAGGTCTGTGACCGCTGCGGACACGGCCGTGTATTACTGT
>13;100_53,101_144,106_144,107_144,111_92,114_144,118_53,11_92,127_53,133_53,137_144,147_53,149_53,153_144,157_53,158_53,15_53,163_92,178_144,182_92,185_53,190_53,194_53,196_92,197_92,198_53,1_144,210_53,211_53,217_144,218_53,21_53,222_144,225_53,226_53,231_53,234_144,237_144,238_53,244_53,247_144,254_144,259_53,260_53,261_144,269_53,271_53,275_144,277_92,278_53,280_53,281_92,299_53,301_144,303_144,304_53,307_53,315_53,329_92,331_92,333_92,336_53,338_92,339_53,349_53,350_144,352_53,359_144,35_53,368_53,375_144,383_53,38_144,392_92,396_92,398_53,401_144,404_92,405_92,408_92,40_144,415_144,419_144,427_53,433_92,437_53,438_92,439_92,43_53,446_53,447_144,448_144,454_53,458_53,46_144,48_53,4_144,50_53,53_53,54_92,56_53,5_53,67_53,68_53,71_53,86_92,96_144;0.1838150511
TCGGAGACCCTGTCCCTCACCTGCACTGTCTCTGGTGGCTCCATGAGTAGTTATTACTGGAGCTGGATCCGGCAGCCCCCCGGGAAGGGACTGGAGTGGATTGGCTATATGTATTACGCTGGGAACACCAACTACAACCCCTCCCTCAAGAGTCGAGTCACCATATCAGTAGACACGTCCGAGAACCAGTTCTCCCTGAAGCTGAGGTCTGTGACCGCTGCGGACACGGCCGTGTATTACTGT
>13;29_53;0.2547899239
TCGGAGACCCTGTCCCTCACCTGCACTGTCTCTGGTGGTTCCATGGGGAGTTATTACTGGAGTTGGATCCGGCAGCCCCCAGGGAAGGGACTGGAGTGGATTGGGTATATGTATTATGCTGGGGACACCAACTACAACCCCTCCCTCAAGAGTCGAGTCACCATATCAGTAGACACGTCCGAGGACCAGTTCTCCCTGAAGCTGAGGTCTGTGACCGCTGCGGACACGGCCGTGTATTACTGT
>12;100_53,101_144,106_144,107_144,111_92,114_144,118_53,11_92,127_53,133_53,137_144,147_53,149_53,153_144,157_53,158_53,15_53,163_92,178_144,182_92,185_53,190_53,194_53,196_92,197_92,198_53,1_144,210_53,211_53,217_144,218_53,21_53,222_144,225_53,226_53,231_53,234_144,237_144,238_53,244_53,247_144,254_144,259_53,260_53,261_144,269_53,271_53,275_144,277_92,278_53,280_53,281_92,299_53,29_53,301_144,303_144,304_53,307_53,315_53,329_92,331_92,333_92,336_53,338_92,339_53,349_53,350_144,352_53,359_144,35_53,368_53,375_144,383_53,38_144,392_92,396_92,398_53,401_144,404_92,405_92,408_92,40_144,415_144,419_144,427_53,433_92,437_53,438_92,439_92,43_53,446_53,447_144,448_144,454_53,458_53,46_144,48_53,4_144,50_53,53_53,54_92,56_53,5_53,67_53,68_53,71_53,86_92,96_144;0.1565369824
TCGGAGACCCTGTCCCTCACCTGCACTGTCTCTGGTGGCTCCATGAGTAGTTATTACTGGAGCTGGATCCGGCAGCCCCCAGGGAAGGGACTGGAGTGGATTGGGTATATGTATTACGCTGGGAACACCAACTACAACCCCTCCCTCAAGAGTCGAGTCACCATATCAGTAGACACGTCCGAGAACCAGTTCTCCCTGAAGCTGAGGTCTGTGACCGCTGCGGACACGGCCGTGTATTACTGT
>11;0_53,100_53,101_144,103_53,104_92,105_53,106_144,107_144,111_92,112_53,113_53,114_144,115_92,116_53,118_53,119_53,11_92,122_53,123_53,125_53,126_53,127_53,129_53,12_53,130_53,133_53,135_53,136_53,137_144,139_53,13_53,141_53,144_53,146_53,147_53,148_92,149_53,151_92,153_144,156_53,157_53,158_53,159_53,15_53,160_53,163_92,165_53,166_53,167_92,174_92,175_92,176_53,178_144,17_53,181_92,182_92,183_92,185_53,187_92,189_53,190_53,191_53,193_92,194_53,196_92,197_92,198_53,1_144,200_53,202_92,204_53,205_53,206_53,20_53,210_53,211_53,212_53,213_92,216_53,217_144,218_53,219_92,21_53,221_53,222_144,223_53,224_92,225_53,226_53,229_53,230_53,231_53,233_92,234_144,235_53,237_144,238_53,239_53,23_92,240_53,242_53,244_53,245_53,246_53,247_144,249_53,24_53,253_92,254_144,255_53,256_53,257_53,259_53,25_92,260_53,261_144,262_53,265_92,266_92,267_53,268_92,269_53,271_53,274_92,275_144,276_53,277_92,278_53,27_53,280_53,281_92,286_53,287_53,288_92,28_53,292_53,295_53,297_53,298_53,299_53,29_53,2_53,301_144,303_144,304_53,305_92,306_53,307_53,30_53,310_53,312_92,314_92,315_53,316_53,317_53,318_53,31_92,320_53,321_53,322_53,323_92,324_92,326_92,327_92,328_92,329_92,32_53,330_53,331_92,333_92,334_53,336_53,338_92,339_53,33_53,340_92,341_53,343_53,345_92,346_92,348_53,349_53,34_92,350_144,352_53,353_92,354_53,355_92,357_53,358_53,359_144,35_53,361_53,364_53,366_144,367_92,368_53,369_92,372_53,373_53,375_144,377_53,378_53,37_53,380_53,381_53,382_92,383_53,386_53,389_92,38_144,390_53,391_53,392_92,393_92,394_53,395_92,396_92,398_53,39_92,3_53,401_144,402_53,404_92,405_92,406_144,407_92,408_92,409_53,40_144,410_53,411_92,412_53,415_144,416_92,418_53,419_144,41_53,421_92,422_53,423_92,425_53,426_53,427_53,429_53,430_53,432_53,433_92,434_53,435_53,436_53,437_53,438_92,439_92,43_53,440_92,442_92,443_92,444_53,446_53,447_144,448_144,450_53,451_53,452_53,453_92,454_53,455_53,456_53,457_53,458_53,46_144,47_53,48_53,49_53,4_144,50_53,51_92,53_53,54_92,56_53,58_53,5_53,60_92,61_53,62_92,63_53,65_53,67_53,68_53,70_92,71_53,72_53,73_53,75_92,76_92,79_92,7_53,80_53,84_92,85_92,86_92,87_53,90_53,93_92,95_92,96_144,98_53,99_53,9_53;0.1177503471
TCGGAGACCCTGTCCCTCACCTGCACTGTCTCTGGTGGCTCCATGAGTAGTTACTACTGGAGCTGGATCCGGCAGCCCCCAGGGAAGGGACTGGAGTGGATTGGGTATATGTATTACGCTGGGAGCACCAACTACAACCCCTCCCTCAAGAGTCGAGTCACCATATCAGTGGACACGTCCGAGAACCAGTTCTCCCTGAAGCTGAGGTCTGTGACCGCTGCGGACACGGCCGTGTATTACTGT
>12;293_53;0.2590408528
TCGGAGACCCTGTCCCTCACCTGCTCTGTCTCTGGTGGCTCCATCAGTACTTACTACTGGAACTGGATCCGGCAGTCCCCAGGGATGGGACTGGAGTGGATTGGGTATATCTATAACATTGGGAGCACCAACTACAACCCCTCCCTCAAGAGTCGAGTCACCATATCAGTTGACACGTCCAAGAACCAGTTCTCCCTGAAGCTGAGATCTGTGACCGCTGCGGACACGGCCGTATATTACTGT
>12;195_53;0.1613456287
TCGGAGACCCTGTCCCTCACCTGCACTGTCTCTGGTGGCTCCATCAGTACTTACTACTGGAACTGGATCCGGCAGTCCCCAGGGATGGGACTGGAGTGGATTGGGTATATGTATTACGCTGGGAGCACCAACTACAACCCCTCCCTCAAGAGTCGAGTCACCATATCAGTGGACACGTCCGAGAACCAGTTCTCCCTGAAGCTGAGGTCTGTGACCGCTGCGGACACGGCCGTCTATTACTGT
>11;195_53,293_53;0.1487320259
TCGGAGACCCTGTCCCTCACCTGCACTGTCTCTGGTGGCTCCATCAGTACTTACTACTGGAACTGGATCCGGCAGTCCCCAGGGATGGGACTGGAGTGGATTGGGTATATGTATTACGCTGGGAGCACCAACTACAACCCCTCCCTCAAGAGTCGAGTCACCATATCAGTGGACACGTCCGAGAACCAGTTCTCCCTGAAGCTGAGGTCTGTGACCGCTGCGGACACGGCCGTATATTACTGT
>10;0_53,100_53,101_144,103_53,104_92,105_53,106_144,107_144,111_92,112_53,113_53,114_144,115_92,116_53,118_53,119_53,11_92,122_53,123_53,125_53,126_53,127_53,129_53,12_53,130_53,133_53,135_53,136_53,137_144,139_53,13_53,141_53,144_53,146_53,147_53,148_92,149_53,151_92,153_144,156_53,157_53,158_53,159_53,15_53,160_53,163_92,165_53,166_53,167_92,174_92,175_92,176_53,178_144,17_53,181_92,182_92,183_92,185_53,187_92,189_53,190_53,191_53,193_92,194_53,195_53,196_92,197_92,198_53,1_144,200_53,202_92,204_53,205_53,206_53,20_53,210_53,211_53,212_53,213_92,216_53,217_144,218_53,219_92,21_53,221_53,222_144,223_53,224_92,225_53,226_53,229_53,230_53,231_53,233_92,234_144,235_53,237_144,238_53,239_53,23_92,240_53,242_53,244_53,245_53,246_53,247_144,249_53,24_53,253_92,254_144,255_53,256_53,257_53,259_53,25_92,260_53,261_144,262_53,265_92,266_92,267_53,268_92,269_53,271_53,274_92,275_144,276_53,277_92,278_53,27_53,280_53,281_92,286_53,287_53,288_92,28_53,292_53,293_53,295_53,297_53,298_53,299_53,29_53,2_53,301_144,303_144,304_53,305_92,306_53,307_53,30_53,310_53,312_92,314_92,315_53,316_53,317_53,318_53,31_92,320_53,321_53,322_53,323_92,324_92,326_92,327_92,328_92,329_92,32_53,330_53,331_92,333_92,334_53,336_53,338_92,339_53,33_53,340_92,341_53,343_53,345_92,346_92,348_53,349_53,34_92,350_144,352_53,353_92,354_53,355_92,357_53,358_53,359_144,35_53,361_53,364_53,366_144,367_92,368_53,369_92,372_53,373_53,375_144,377_53,378_53,37_53,380_53,381_53,382_92,383_53,386_53,389_92,38_144,390_53,391_53,392_92,393_92,394_53,395_92,396_92,398_53,39_92,3_53,401_144,402_53,404_92,405_92,406_144,407_92,408_92,409_53,40_144,410_53,411_92,412_53,415_144,416_92,418_53,419_144,41_53,421_92,422_53,423_92,425_53,426_53,427_53,429_53,430_53,432_53,433_92,434_53,435_53,436_53,437_53,438_92,439_92,43_53,440_92,442_92,443_92,444_53,446_53,447_144,448_144,450_53,451_53,452_53,453_92,454_53,455_53,456_53,457_53,458_53,46_144,47_53,48_53,49_53,4_144,50_53,51_92,53_53,54_92,56_53,58_53,5_53,60_92,61_53,62_92,63_53,65_53,67_53,68_53,70_92,71_53,72_53,73_53,75_92,76_92,79_92,7_53,80_53,84_92,85_92,86_92,87_53,90_53,93_92,95_92,96_144,98_53,99_53,9_53;0.0938589321
TCGGAGACCCTGTCCCTCACCTGCACTGTCTCTGGTGGCTCCATCAGTAGTTACTACTGGAGCTGGATCCGGCAGCCCCCAGGGAAGGGACTGGAGTGGATTGGGTATATGTATTACGCTGGGAGCACCAACTACAACCCCTCCCTCAAGAGTCGAGTCACCATATCAGTGGACACGTCCGAGAACCAGTTCTCCCTGAAGCTGAGGTCTGTGACCGCTGCGGACACGGCCGTATATTACTGT
>10;132_53;0.1882753753
TCGGAGACCCTGTCCCTCATTTGCACTGTTTCTGGTGGCTCCATCAGTAATTACTACTGGAGCTGGATCCGGCAGCCCCCAGGGAAGGGACTGGAGTGGATTGGATATATGTATTACGCTGGGAGCACCAACTACAACCCCTCCCTCAAGAGTCGAGTCACCATTTCAGTGGACACGTCCGAGAACCAGTTCTCCCTGAAGCTGAGGTCTGTGACCGCTGCGGACACGGCCGTTTATTACTGT
>9;0_53,100_53,101_144,103_53,104_92,105_53,106_144,107_144,111_92,112_53,113_53,114_144,115_92,116_53,118_53,119_53,11_92,122_53,123_53,125_53,126_53,127_53,129_53,12_53,130_53,132_53,133_53,135_53,136_53,137_144,139_53,13_53,141_53,144_53,146_53,147_53,148_92,149_53,151_92,153_144,156_53,157_53,158_53,159_53,15_53,160_53,163_92,165_53,166_53,167_92,174_92,175_92,176_53,178_144,17_53,181_92,182_92,183_92,185_53,187_92,189_53,190_53,191_53,193_92,194_53,195_53,196_92,197_92,198_53,1_144,200_53,202_92,204_53,205_53,206_53,20_53,210_53,211_53,212_53,213_92,216_53,217_144,218_53,219_92,21_53,221_53,222_144,223_53,224_92,225_53,226_53,229_53,230_53,231_53,233_92,234_144,235_53,237_144,238_53,239_53,23_92,240_53,242_53,244_53,245_53,246_53,247_144,249_53,24_53,253_92,254_144,255_53,256_53,257_53,259_53,25_92,260_53,261_144,262_53,265_92,266_92,267_53,268_92,269_53,271_53,274_92,275_144,276_53,277_92,278_53,27_53,280_53,281_92,286_53,287_53,288_92,28_53,292_53,293_53,295_53,297_53,298_53,299_53,29_53,2_53,301_144,303_144,304_53,305_92,306_53,307_53,30_53,310_53,312_92,314_92,315_53,316_53,317_53,318_53,31_92,320_53,321_53,322_53,323_92,324_92,326_92,327_92,328_92,329_92,32_53,330_53,331_92,333_92,334_53,336_53,338_92,339_53,33_53,340_92,341_53,343_53,345_92,346_92,348_53,349_53,34_92,350_144,352_53,353_92,354_53,355_92,357_53,358_53,359_144,35_53,361_53,364_53,366_144,367_92,368_53,369_92,372_53,373_53,375_144,377_53,378_53,37_53,380_53,381_53,382_92,383_53,386_53,389_92,38_144,390_53,391_53,392_92,393_92,394_53,395_92,396_92,398_53,39_92,3_53,401_144,402_53,404_92,405_92,406_144,407_92,408_92,409_53,40_144,410_53,411_92,412_53,415_144,416_92,418_53,419_144,41_53,421_92,422_53,423_92,425_53,426_53,427_53,429_53,430_53,432_53,433_92,434_53,435_53,436_53,437_53,438_92,439_92,43_53,440_92,442_92,443_92,444_53,446_53,447_144,448_144,450_53,451_53,452_53,453_92,454_53,455_53,456_53,457_53,458_53,46_144,47_53,48_53,49_53,4_144,50_53,51_92,53_53,54_92,56_53,58_53,5_53,60_92,61_53,62_92,63_53,65_53,67_53,68_53,70_92,71_53,72_53,73_53,75_92,76_92,79_92,7_53,80_53,84_92,85_92,86_92,87_53,90_53,93_92,95_92,96_144,98_53,99_53,9_53;0.093858303
TCGGAGACCCTGTCCCTCACCTGCACTGTCTCTGGTGGCTCCATCAGTAGTTACTACTGGAGCTGGATCCGGCAGCCCCCAGGGAAGGGACTGGAGTGGATTGGGTATATGTATTACGCTGGGAGCACCAACTACAACCCCTCCCTCAAGAGTCGAGTCACCATATCAGTGGACACGTCCGAGAACCAGTTCTCCCTGAAGCTGAGGTCTGTGACCGCTGCGGACACGGCCGTATATTACTGT
>11;117_53;0.5688750299
TCGGAGACCCTGTCCCTCACCTGCAATGTCTCTGGTGGCTCCATGACTGGTTACTGGTGGACCTGGATCCGGCAGCCCCCAGGAAAGGGACTGCAGTGGATTGGCTATGTCTATTACAATGGGAACGTCTACTATAATCCCTCCCTCAAGAGTCGAGTCACCATATCAATTGACACGCCCAGCAACCAACTCGCCCTGAGGCTGACCTCCGTGACCGCTGCGGACACGGCCGTTTATTACTGT
>11;8_53;0.2448981418
TCGGAGACCCTGTCCCTCACCTGCAATGTCTCTGGTGGCTCCATCAGTGATTACTATTGGAGCTGGATCCGGCAGTCCCCAGGGAAGGGACTGGAGTGGATTGGGTATATTAATTACAGTGGGAACACCAAGTACAACCCCTCCCTCAAGAGTCGAGTCACCATATCAGTGGACACGTCCGAGAACCAATTCTCCCTGCAGCTGAGGTCTGTGACCGCTGCGGACACGGCCATTTATTACTGT
>10;117_53,8_53;0.1388168212
TCGGAGACCCTGTCCCTCACCTGCAATGTCTCTGGTGGCTCCATCAGTGGTTACTACTGGAGCTGGATCCGGCAGCCCCCAGGGAAGGGACTGGAGTGGATTGGGTATATGTATTACAGTGGGAACACCAACTACAACCCCTCCCTCAAGAGTCGAGTCACCATATCAGTGGACACGTCCGAGAACCAATTCTCCCTGAAGCTGAGGTCTGTGACCGCTGCGGACACGGCCGTTTATTACTGT
>10;270_53;0.2012902454
TCGGAGACCCTGTCCCTCACCTGCACTGTCTCTGGTGGCTCCGTCAGGAGTTACTACTGGAGCTGGATCCGGCAGTCCCCAGGGAAGGGACTGGAGTGGATTGGGTATCTGTATTACAGTGGGAGCACCCACTACAACCCCTCCCTGAAGAGTCGAGCCACCATATCAGTGGACACGTCCGAGAACCAATTCTCCCTGAAACTGAGGTCTGTGACCGCTGCGGACACGGCCGTGTATTACTGT
>9;117_53,270_53,8_53;0.0825840758
TCGGAGACCCTGTCCCTCACCTGCACTGTCTCTGGTGGCTCCATCAGTAGTTACTACTGGAGCTGGATCCGGCAGCCCCCAGGGAAGGGACTGGAGTGGATTGGGTATATGTATTACAGTGGGAGCACCAACTACAACCCCTCCCTCAAGAGTCGAGTCACCATATCAGTGGACACGTCCGAGAACCAATTCTCCCTGAAGCTGAGGTCTGTGACCGCTGCGGACACGGCCGTATATTACTGT
>8;0_53,100_53,101_144,103_53,104_92,105_53,106_144,107_144,111_92,112_53,113_53,114_144,115_92,116_53,117_53,118_53,119_53,11_92,122_53,123_53,125_53,126_53,127_53,129_53,12_53,130_53,132_53,133_53,135_53,136_53,137_144,139_53,13_53,141_53,144_53,146_53,147_53,148_92,149_53,151_92,153_144,156_53,157_53,158_53,159_53,15_53,160_53,163_92,165_53,166_53,167_92,174_92,175_92,176_53,178_144,17_53,181_92,182_92,183_92,185_53,187_92,189_53,190_53,191_53,193_92,194_53,195_53,196_92,197_92,198_53,1_144,200_53,202_92,204_53,205_53,206_53,20_53,210_53,211_53,212_53,213_92,216_53,217_144,218_53,219_92,21_53,221_53,222_144,223_53,224_92,225_53,226_53,229_53,230_53,231_53,233_92,234_144,235_53,237_144,238_53,239_53,23_92,240_53,242_53,244_53,245_53,246_53,247_144,249_53,24_53,253_92,254_144,255_53,256_53,257_53,259_53,25_92,260_53,261_144,262_53,265_92,266_92,267_53,268_92,269_53,270_53,271_53,274_92,275_144,276_53,277_92,278_53,27_53,280_53,281_92,286_53,287_53,288_92,28_53,292_53,293_53,295_53,297_53,298_53,299_53,29_53,2_53,301_144,303_144,304_53,305_92,306_53,307_53,30_53,310_53,312_92,314_92,315_53,316_53,317_53,318_53,31_92,320_53,321_53,322_53,323_92,324_92,326_92,327_92,328_92,329_92,32_53,330_53,331_92,333_92,334_53,336_53,338_92,339_53,33_53,340_92,341_53,343_53,345_92,346_92,348_53,349_53,34_92,350_144,352_53,353_92,354_53,355_92,357_53,358_53,359_144,35_53,361_53,364_53,366_144,367_92,368_53,369_92,372_53,373_53,375_144,377_53,378_53,37_53,380_53,381_53,382_92,383_53,386_53,389_92,38_144,390_53,391_53,392_92,393_92,394_53,395_92,396_92,398_53,39_92,3_53,401_144,402_53,404_92,405_92,406_144,407_92,408_92,409_53,40_144,410_53,411_92,412_53,415_144,416_92,418_53,419_144,41_53,421_92,422_53,423_92,425_53,426_53,427_53,429_53,430_53,432_53,433_92,434_53,435_53,436_53,437_53,438_92,439_92,43_53,440_92,442_92,443_92,444_53,446_53,447_144,448_144,450_53,451_53,452_53,453_92,454_53,455_53,456_53,457_53,458_53,46_144,47_53,48_53,49_53,4_144,50_53,51_92,53_53,54_92,56_53,58_53,5_53,60_92,61_53,62_92,63_53,65_53,67_53,68_53,70_92,71_53,72_53,73_53,75_92,76_92,79_92,7_53,80_53,84_92,85_92,86_92,87_53,8_53,90_53,93_92,95_92,96_144,98_53,99_53,9_53;0.0647970173
TCGGAGACCCTGTCCCTCACCTGCACTGTCTCTGGTGGCTCCATCAGTAGTTACTACTGGAGCTGGATCCGGCAGCCCCCAGGGAAGGGACTGGAGTGGATTGGGTATATGTATTACAGTGGGAGCACCAACTACAACCCCTCCCTCAAGAGTCGAGTCACCATATCAGTGGACACGTCCGAGAACCAGTTCTCCCTGAAGCTGAGGTCTGTGACCGCTGCGGACACGGCCGTATATTACTGT
>12;258_53;0.4112365968
TCGGAGACCCTGTCCCTCACCTGCACTGTCGCTAGTGACTCCATCATTAATTATTACTGGAGCTGGATCCGGCAGCCCCCAGGGAGGGGCCTGGAGTTCATTGGCTATGTCCATTATAGTGGGAGCACCAACTACAACCCCTCCCTCAAGAGTCGAGCCTTCATTTCACTAGACGTGGCCGAAAACCAGTTCTCCCTGAAGCTGAGGTCTGTGACCGCTGCGGACACGGCCGTATATTACTGT
>12;319_53;0.3932411666
TCGGAGACCCTGTCCCTCACCTGCAGTGTCTCTAGTGACTCCATAATTAATTATTACTGGAGCTGGATCCGGCAGCCCCCAGGGAGGGGACTGGAATGGATTGGGTATGTCCATTACGGTGGGAGCACCAACTACAATCCCTCCCTCAAGAGTCGAGTCAACATTTTACTTGACGTCTCCGACAACCAGTTCTCCCTGAAGTTGAGGTCTGTGACCGCTGCGGACACGGCCGTCTATTACTGT
>11;258_53,319_53;0.2457393956
TCGGAGACCCTGTCCCTCACCTGCACTGTCTCTAGTGACTCCATCATTAATTATTACTGGAGCTGGATCCGGCAGCCCCCAGGGAGGGGACTGGAGTGGATTGGGTATGTCCATTACAGTGGGAGCACCAACTACAACCCCTCCCTCAAGAGTCGAGTCAACATTTTACTAGACGTGTCCGAGAACCAGTTCTCCCTGAAGCTGAGGTCTGTGACCGCTGCGGACACGGCCGTATATTACTGT
>13;120_53;0.3552470691
TCGGAGACCCTGTCCCTCACGTGCAGTTTCTCTAGTGACTCCATCATTAATTATTACTGGAGTTGGATCCGGCAGGCCCCAGGGAGGGGACTGGAGTGGATTGGGTATGTCCATTACAGTGGGAGCACCAACTACAACCCCTCCCTCAAGAGTCGAGTCTACATCTTACTAGACGCGTCCGAGAACAAGTTCTCCCTGAAGCTGAGGTCTGTGACCACTGCGGACACGGCCGTGTATTACTGT
>13;10_53;0.3552461911
TCGGAGACCCTGTCCCTCACGTGCAGTTTCTCTAGTGACTCCATCATTAATTATTACTGGAGTTGGATCCGGCAGGCCCCAGGGAGGGGACTGGAGTGGATTGGGTATGTCCATTACAGTGGGAGCACCAACTACAACCCCTCCCTCAAGAGTCGAGTCTACATCTTACTAGACGCGTCCGAGAACAAGTTCTCCCTGAAGCTGAGGTCTGTGACCACTGCGGACACGGCCGTGTATTACTGT
>12;10_53,120_53;0.3552461811
TCGGAGACCCTGTCCCTCACGTGCAGTTTCTCTAGTGACTCCATCATTAATTATTACTGGAGTTGGATCCGGCAGGCCCCAGGGAGGGGACTGGAGTGGATTGGGTATGTCCATTACAGTGGGAGCACCAACTACAACCCCTCCCTCAAGAGTCGAGTCTACATCTTACTAGACGCGTCCGAGAACAAGTTCTCCCTGAAGCTGAGGTCTGTGACCACTGCGGACACGGCCGTGTATTACTGT
>13;77_53;0.4115131878
TCGGAGACCCTGTCCCTCACCTGCACTTTCTCCAGTGACTCCATCATTAATTATTACTGGAGCTGGATACGGCAGTCCCCAGGGAGGGGACTGGAGTGGATTGGGTATGTCCATTACAGTGGGACCACCTCCTACAACCCCTCCCTCAAGAGTCGAGTCCACATGTTACTTGACGCGTCCGAGAACCGGTTCTCCCTGAAGCTGAGGTCTGTGACCGCTGCGGACACGGCCGTTTATTACTGT
>14;94_53;0.3912018954
TCGGAGACCCTGTCCCTCACGTGCACTTTTTCTAGTGACTCCATCATTAATTATTACTGGAGTTGGATCCGGCAGCCCCCAGGGAGGGGACTGGAGTGGATTGGGTATGTCCATTACAGTGGGAGCACCAACTACAACCCCTCCCTCAACAGTCGAGTCCACATTTTCCTAGACGCGGCCGAGAACCGGTTCTCCCTGAAGCTGAGGTCTGTGACCCCTGCGGACACGGCCATCTATTACTGT
>14;18_53;0.5370597319
TCGGAGACCCTGTCCCTCACCTGCACTTTCTCTAGTGACTCCATCATTAGTTATTATTGGAGTTGGATCCGACAGTCCCCAGGGAGGGGACTGGAGTGGATAGGTTATGTCCACTACAGTGGGAGCACCAACTACAACCCCTCCCTCCAAAGTCGAGTCCACATTTTACTAGACGTGGCCGAGAGCCGCTTCTCCCTGAAAATGAGGTCTGCGACCGCCGCGGACACGGCCGTCTATTACTGT
>13;18_53,94_53;0.2993641878
TCGGAGACCCTGTCCCTCACCTGCACTTTCTCTAGTGACTCCATCATTAATTATTACTGGAGTTGGATCCGGCAGCCCCCAGGGAGGGGACTGGAGTGGATTGGGTATGTCCATTACAGTGGGAGCACCAACTACAACCCCTCCCTCAAGAGTCGAGTCCACATTTTACTAGACGCGGCCGAGAACCGGTTCTCCCTGAAGCTGAGGTCTGTGACCGCTGCGGACACGGCCGTCTATTACTGT
>12;18_53,77_53,94_53;0.2719960485
TCGGAGACCCTGTCCCTCACCTGCACTTTCTCTAGTGACTCCATCATTAATTATTACTGGAGTTGGATCCGGCAGCCCCCAGGGAGGGGACTGGAGTGGATTGGGTATGTCCATTACAGTGGGAGCACCAACTACAACCCCTCCCTCAAGAGTCGAGTCCACATTTTACTAGACGCGTCCGAGAACCGGTTCTCCCTGAAGCTGAGGTCTGTGACCGCTGCGGACACGGCCGTATATTACTGT
>11;10_53,120_53,18_53,77_53,94_53;0.2457788187
TCGGAGACCCTGTCCCTCACCTGCACTTTCTCTAGTGACTCCATCATTAATTATTACTGGAGTTGGATCCGGCAGCCCCCAGGGAGGGGACTGGAGTGGATTGGGTATGTCCATTACAGTGGGAGCACCAACTACAACCCCTCCCTCAAGAGTCGAGTCCACATTTTACTAGACGCGTCCGAGAACCAGTTCTCCCTGAAGCTGAGGTCTGTGACCGCTGCGGACACGGCCGTATATTACTGT
>10;10_53,120_53,18_53,258_53,319_53,77_53,94_53;0.221260879
TCGGAGACCCTGTCCCTCACCTGCACTGTCTCTAGTGACTCCATCATTAATTATTACTGGAGTTGGATCCGGCAGCCCCCAGGGAGGGGACTGGAGTGGATTGGGTATGTCCATTACAGTGGGAGCACCAACTACAACCCCTCCCTCAAGAGTCGAGTCAACATTTTACTAGACGCGTCCGAGAACCAGTTCTCCCTGAAGCTGAGGTCTGTGACCGCTGCGGACACGGCCGTATATTACTGT
>12;431_53;0.3416893483
TCGGAGACCCTGTCCCTCACTTGCACTGTCTCTACTGACTCCATCATTAGTTACTACTGGAGTTGGATCCGGCAGCCCCCAGGGAGGGGACTGGAGTGGATTGGATATGTCCATTACAGTGGGAGCACCAACTTCAACCCCTCCCTCAAGAGTCGAGTCCACATTTTACTAGACGCGTCCGAGAACCAGGTCTCCCTGAAACTGAGGTCTGTGACCGCTGCGGACACGGCCATATATTACTGT
>13;403_53;0.3289577321
TCGGAGACCCTGTCCCTCACTTGCACTGTCTCTACTGACTCCATCATTAATTACTACTGGAGTTGGCTCCGGCAGCCCCCAGGGAGGGGACTGGAGTGGATTGGATATGTCCATTACAGTGGGAGCACCAACTTCAACCCCTCCCTCAAGAGTCGAGTCACCATATTACTAGACGCGTCCGAGAACCGGGTCTCCCTGAAGCTGAGGTCTGTGACCGCTGCGGACACGGCCATATATTATTGT
>13;285_53;0.3016087019
TCGGAGACCCTGTCCCTCACTTGCACTGTCTCTACTGACTCCATCATTAATTACTACTGGAGTTGGATCCGGCAGCCCCCAGGGAGGGGACTGGAGTGGATTGGATATGTCCATTACAGTGGGAGCACCAACTTCAACCCCTCCCTCAAGAGTCGAGTCACCATATTACTAGACGCGTCCGAGAACCAGGTCTCCCTGAAGCTGAGGTCTGTGACCGCTGCGGACACGGCCATATATTATTGT
>12;285_53,403_53;0.3016086919
TCGGAGACCCTGTCCCTCACTTGCACTGTCTCTACTGACTCCATCATTAATTACTACTGGAGTTGGATCCGGCAGCCCCCAGGGAGGGGACTGGAGTGGATTGGATATGTCCATTACAGTGGGAGCACCAACTTCAACCCCTCCCTCAAGAGTCGAGTCACCATATTACTAGACGCGTCCGAGAACCAGGTCTCCCTGAAGCTGAGGTCTGTGACCGCTGCGGACACGGCCATATATTATTGT
>11;285_53,403_53,431_53;0.280265561
TCGGAGACCCTGTCCCTCACTTGCACTGTCTCTACTGACTCCATCATTAATTACTACTGGAGTTGGATCCGGCAGCCCCCAGGGAGGGGACTGGAGTGGATTGGATATGTCCATTACAGTGGGAGCACCAACTTCAACCCCTCCCTCAAGAGTCGAGTCAACATATTACTAGACGCGTCCGAGAACCAGGTCTCCCTGAAGCTGAGGTCTGTGACCGCTGCGGACACGGCCATATATTACTGT
>11;241_53;0.3619965064
TCGGAGACCCTGTCCCTCACCTGCACTTTCTCTGCTGACTCCATCATTAATTACTACTGGAGTTGGATCCGGCAGCCCCCAGGGAGGGGACTGGAATGGATTGGCTATATCCATTACAGTGGGAGCACCAACTTCAACCCCTCCCTCCAGAGTCGAGTCACCATATTACTCGACGCGTCCGAGAACCAGTTCTCCCTGAAGCTGAGGTCTGTGACCACTGCGGACACGGCCGTTTATTACTGT
>10;241_53,285_53,403_53,431_53;0.2277749771
TCGGAGACCCTGTCCCTCACCTGCACTGTCTCTACTGACTCCATCATTAATTACTACTGGAGTTGGATCCGGCAGCCCCCAGGGAGGGGACTGGAGTGGATTGGGTATGTCCATTACAGTGGGAGCACCAACTTCAACCCCTCCCTCAAGAGTCGAGTCAACATATTACTAGACGCGTCCGAGAACCAGTTCTCCCTGAAGCTGAGGTCTGTGACCGCTGCGGACACGGCCGTATATTACTGT
>9;10_53,120_53,18_53,241_53,258_53,285_53,319_53,403_53,431_53,77_53,94_53;0.1907840387
TCGGAGACCCTGTCCCTCACCTGCACTGTCTCTAGTGACTCCATCATTAATTACTACTGGAGTTGGATCCGGCAGCCCCCAGGGAGGGGACTGGAGTGGATTGGGTATGTCCATTACAGTGGGAGCACCAACTACAACCCCTCCCTCAAGAGTCGAGTCAACATATTACTAGACGCGTCCGAGAACCAGTTCTCCCTGAAGCTGAGGTCTGTGACCGCTGCGGACACGGCCGTATATTACTGT
>9;16_53;0.4230113106
TTGGAGATTCTGTCTCTCACCTGCACTGTCTCTAATGCCTCCGTCAGTAGTTACTACTGGAGTTGGATCCGGCTGCCCGCCGGGAAGCAACTGGAGTGGATTGGGTATGTCCATTACAGTGGGAGCACCAGCTACAACCCCTCCCTCAAGAGTCGAGTCAACATCTTTCTAGACGTGTCCAAGAATCAGTTCTCCTTGAAGCTGAGGTCTGTGACCGCTGCGGACACGGCCATTTATTACTGT
>8;10_53,120_53,16_53,18_53,241_53,258_53,285_53,319_53,403_53,431_53,77_53,94_53;0.1288577367
TCGGAGACCCTGTCCCTCACCTGCACTGTCTCTAGTGGCTCCATCAGTAGTTACTACTGGAGTTGGATCCGGCAGCCCCCAGGGAAGGGACTGGAGTGGATTGGGTATGTCCATTACAGTGGGAGCACCAACTACAACCCCTCCCTCAAGAGTCGAGTCAACATATTACTAGACGCGTCCAAGAACCAGTTCTCCCTGAAGCTGAGGTCTGTGACCGCTGCGGACACGGCCGTATATTACTGT
>7;0_53,100_53,101_144,103_53,104_92,105_53,106_144,107_144,10_53,111_92,112_53,113_53,114_144,115_92,116_53,117_53,118_53,119_53,11_92,120_53,122_53,123_53,125_53,126_53,127_53,129_53,12_53,130_53,132_53,133_53,135_53,136_53,137_144,139_53,13_53,141_53,144_53,146_53,147_53,148_92,149_53,151_92,153_144,156_53,157_53,158_53,159_53,15_53,160_53,163_92,165_53,166_53,167_92,16_53,174_92,175_92,176_53,178_144,17_53,181_92,182_92,183_92,185_53,187_92,189_53,18_53,190_53,191_53,193_92,194_53,195_53,196_92,197_92,198_53,1_144,200_53,202_92,204_53,205_53,206_53,20_53,210_53,211_53,212_53,213_92,216_53,217_144,218_53,219_92,21_53,221_53,222_144,223_53,224_92,225_53,226_53,229_53,230_53,231_53,233_92,234_144,235_53,237_144,238_53,239_53,23_92,240_53,241_53,242_53,244_53,245_53,246_53,247_144,249_53,24_53,253_92,254_144,255_53,256_53,257_53,258_53,259_53,25_92,260_53,261_144,262_53,265_92,266_92,267_53,268_92,269_53,270_53,271_53,274_92,275_144,276_53,277_92,278_53,27_53,280_53,281_92,285_53,286_53,287_53,288_92,28_53,292_53,293_53,295_53,297_53,298_53,299_53,29_53,2_53,301_144,303_144,304_53,305_92,306_53,307_53,30_53,310_53,312_92,314_92,315_53,316_53,317_53,318_53,319_53,31_92,320_53,321_53,322_53,323_92,324_92,326_92,327_92,328_92,329_92,32_53,330_53,331_92,333_92,334_53,336_53,338_92,339_53,33_53,340_92,341_53,343_53,345_92,346_92,348_53,349_53,34_92,350_144,352_53,353_92,354_53,355_92,357_53,358_53,359_144,35_53,361_53,364_53,366_144,367_92,368_53,369_92,372_53,373_53,375_144,377_53,378_53,37_53,380_53,381_53,382_92,383_53,386_53,389_92,38_144,390_53,391_53,392_92,393_92,394_53,395_92,396_92,398_53,39_92,3_53,401_144,402_53,403_53,404_92,405_92,406_144,407_92,408_92,409_53,40_144,410_53,411_92,412_53,415_144,416_92,418_53,419_144,41_53,421_92,422_53,423_92,425_53,426_53,427_53,429_53,430_53,431_53,432_53,433_92,434_53,435_53,436_53,437_53,438_92,439_92,43_53,440_92,442_92,443_92,444_53,446_53,447_144,448_144,450_53,451_53,452_53,453_92,454_53,455_53,456_53,457_53,458_53,46_144,47_53,48_53,49_53,4_144,50_53,51_92,53_53,54_92,56_53,58_53,5_53,60_92,61_53,62_92,63_53,65_53,67_53,68_53,70_92,71_53,72_53,73_53,75_92,76_92,77_53,79_92,7_53,80_53,84_92,85_92,86_92,87_53,8_53,90_53,93_92,94_53,95_92,96_144,98_53,99_53,9_53;0.0251868878
TCGGAGACCCTGTCCCTCACCTGCACTGTCTCTGGTGGCTCCATCAGTAGTTACTACTGGAGCTGGATCCGGCAGCCCCCAGGGAAGGGACTGGAGTGGATTGGGTATATCTATTACAGTGGGAGCACCAACTACAACCCCTCCCTCAAGAGTCGAGTCACCATATCAGTAGACACGTCCAAGAACCAGTTCTCCCTGAAGCTGAGGTCTGTGACCGCTGCGGACACGGCCGTATATTACTGT
>10;374_53;0.5142543976
TCGGAGACCCTGTCCCTGACCTGCAGTGTCTCTGGTGGTTCCATCAGGAGCTACTCTTGGGGCTGGATCCGGAAGCCCCCAGGGATGGGACTGGAGTGGATTGGACATATGTTCCTCAGTGGGAGTGTCGACTACGACCCGTCCGTCAAGGGTCGAGTCACCATATCAGCGGACACGTCGAAGAACCAATTCTCCCTGAGGCTGACGTCTGTGACCGCTGCGGACACGGCCGTGTATTACTGT
>10;325_53;0.3089718451
TCGGAGACCCTGTCCCTCACCTGCAGTGTCTCTGGTGGTTCCATAAGTGGTTACCACTGGACTTGGATCCGGCAGCCCGCCGGGAAGGGACTGGAGTGGATTGGGCGTATGCAGAACAGTGGGAACACCAACTACAACCCCTCCCTCAAGAGTCGAGTCACCATGTCATTAGACACGTCCAAGAACCAGTTCTCCCTGAAGTTGAGGTCTGTGACCGCTGCGGACACGGCCGTGTATTACTGT
>9;325_53,374_53;0.0915742258
TCGGAGACCCTGTCCCTCACCTGCAGTGTCTCTGGTGGTTCCATCAGTAGTTACTACTGGAGCTGGATCCGGCAGCCCCCAGGGAAGGGACTGGAGTGGATTGGGCATATGTATCACAGTGGGAGCACCAACTACAACCCCTCCCTCAAGAGTCGAGTCACCATATCAGTAGACACGTCCAAGAACCAGTTCTCCCTGAAGCTGAGGTCTGTGACCGCTGCGGACACGGCCGTATATTACTGT
>9;236_53;0.288791243
TCGGAGACCCTGTCCCTCACCTGCAGTGTCTCTGGGGGCTCCATGATCAGTTACTACTGGAGCTGGATCCGGCAGACCCCAGGGAAGGAACCGGAGTGGATTGGGCATATCTATCACAGCGGGACCACCAATTACAGCCCCTCCCTCCAGAGTCGAGTCACCATGTCAGTAGACACGTCCAAGAACCAGTTGTCCCTGAAGTTGAGGTCTGTGACCGCTGCGGACACGGCCATATATTACTGT
>8;236_53,325_53,374_53;0.0663397109
TCGGAGACCCTGTCCCTCACCTGCAGTGTCTCTGGTGGCTCCATCAGTAGTTACTACTGGAGCTGGATCCGGCAGCCCCCAGGGAAGGGACTGGAGTGGATTGGGCATATCTATCACAGTGGGAGCACCAACTACAACCCCTCCCTCAAGAGTCGAGTCACCATATCAGTAGACACGTCCAAGAACCAGTTCTCCCTGAAGCTGAGGTCTGTGACCGCTGCGGACACGGCCGTATATTACTGT
>9;78_53;0.2164733595
TCGGAGACCCTGTCCCTCAATTGCAGTGTCTCTGGTGGCTCCTTCAGTATCTACTACTGGAACTGGATCCGGCAGCCCCCAGGGAAGGGACTGGAGTGGATCGGGAATGTCTATTACAGTGGGAGCACCAACTACAACCCCTCCCTCAAGAGTCGAGTCACCATATCAGTCGACACGTCCAAGAACCACTTCTCCCTGAGGCTGAGGTCTGTGACCGCTGCGGACACGGCCGTCTATTACTGT
>9;209_53;0.2460278092
TCGGAGACCCTGTCACTTACTTGCAGTGTCTCTGGTGGCTCCATCAGTACTTACTACTGGAGTTGGCTCCGGCAGCCCCCAGGGAAGGGACTGGAGTGGATTGGGTACATCTATGTCAGTGGGAGCACCAACTACAACCCCTCCCTCAAGAGTCGCGTCACCATGTCGCTGGACACGTCCAAGAACCAGTTCTCCCTGAAGCTGAGGTCTGTGACCGCTGCGGACACGGCCGTTTATTACTGT
>8;209_53,78_53;0.0382984285
TCGGAGACCCTGTCCCTCACCTGCAGTGTCTCTGGTGGCTCCATCAGTAGTTACTACTGGAGCTGGATCCGGCAGCCCCCAGGGAAGGGACTGGAGTGGATTGGGTATATCTATTACAGTGGGAGCACCAACTACAACCCCTCCCTCAAGAGTCGAGTCACCATATCAGTAGACACGTCCAAGAACCAGTTCTCCCTGAAGCTGAGGTCTGTGACCGCTGCGGACACGGCCGTATATTACTGT
>7;209_53,236_53,325_53,374_53,78_53;0.0382834229
TCGGAGACCCTGTCCCTCACCTGCAGTGTCTCTGGTGGCTCCATCAGTAGTTACTACTGGAGCTGGATCCGGCAGCCCCCAGGGAAGGGACTGGAGTGGATTGGGTATATCTATTACAGTGGGAGCACCAACTACAACCCCTCCCTCAAGAGTCGAGTCACCATATCAGTAGACACGTCCAAGAACCAGTTCTCCCTGAAGCTGAGGTCTGTGACCGCTGCGGACACGGCCGTATATTACTGT
>6;0_53,100_53,101_144,103_53,104_92,105_53,106_144,107_144,10_53,111_92,112_53,113_53,114_144,115_92,116_53,117_53,118_53,119_53,11_92,120_53,122_53,123_53,125_53,126_53,127_53,129_53,12_53,130_53,132_53,133_53,135_53,136_53,137_144,139_53,13_53,141_53,144_53,146_53,147_53,148_92,149_53,151_92,153_144,156_53,157_53,158_53,159_53,15_53,160_53,163_92,165_53,166_53,167_92,16_53,174_92,175_92,176_53,178_144,17_53,181_92,182_92,183_92,185_53,187_92,189_53,18_53,190_53,191_53,193_92,194_53,195_53,196_92,197_92,198_53,1_144,200_53,202_92,204_53,205_53,206_53,209_53,20_53,210_53,211_53,212_53,213_92,216_53,217_144,218_53,219_92,21_53,221_53,222_144,223_53,224_92,225_53,226_53,229_53,230_53,231_53,233_92,234_144,235_53,236_53,237_144,238_53,239_53,23_92,240_53,241_53,242_53,244_53,245_53,246_53,247_144,249_53,24_53,253_92,254_144,255_53,256_53,257_53,258_53,259_53,25_92,260_53,261_144,262_53,265_92,266_92,267_53,268_92,269_53,270_53,271_53,274_92,275_144,276_53,277_92,278_53,27_53,280_53,281_92,285_53,286_53,287_53,288_92,28_53,292_53,293_53,295_53,297_53,298_53,299_53,29_53,2_53,301_144,303_144,304_53,305_92,306_53,307_53,30_53,310_53,312_92,314_92,315_53,316_53,317_53,318_53,319_53,31_92,320_53,321_53,322_53,323_92,324_92,325_53,326_92,327_92,328_92,329_92,32_53,330_53,331_92,333_92,334_53,336_53,338_92,339_53,33_53,340_92,341_53,343_53,345_92,346_92,348_53,349_53,34_92,350_144,352_53,353_92,354_53,355_92,357_53,358_53,359_144,35_53,361_53,364_53,366_144,367_92,368_53,369_92,372_53,373_53,374_53,375_144,377_53,378_53,37_53,380_53,381_53,382_92,383_53,386_53,389_92,38_144,390_53,391_53,392_92,393_92,394_53,395_92,396_92,398_53,39_92,3_53,401_144,402_53,403_53,404_92,405_92,406_144,407_92,408_92,409_53,40_144,410_53,411_92,412_53,415_144,416_92,418_53,419_144,41_53,421_92,422_53,423_92,425_53,426_53,427_53,429_53,430_53,431_53,432_53,433_92,434_53,435_53,436_53,437_53,438_92,439_92,43_53,440_92,442_92,443_92,444_53,446_53,447_144,448_144,450_53,451_53,452_53,453_92,454_53,455_53,456_53,457_53,458_53,46_144,47_53,48_53,49_53,4_144,50_53,51_92,53_53,54_92,56_53,58_53,5_53,60_92,61_53,62_92,63_53,65_53,67_53,68_53,70_92,71_53,72_53,73_53,75_92,76_92,77_53,78_53,79_92,7_53,80_53,84_92,85_92,86_92,87_53,8_53,90_53,93_92,94_53,95_92,96_144,98_53,99_53,9_53;0.0251846799
TCGGAGACCCTGTCCCTCACCTGCACTGTCTCTGGTGGCTCCATCAGTAGTTACTACTGGAGCTGGATCCGGCAGCCCCCAGGGAAGGGACTGGAGTGGATTGGGTATATCTATTACAGTGGGAGCACCAACTACAACCCCTCCCTCAAGAGTCGAGTCACCATATCAGTAGACACGTCCAAGAACCAGTTCTCCCTGAAGCTGAGGTCTGTGACCGCTGCGGACACGGCCGTATATTACTGT
>8;449_53;0.1311747469
TCGGAGACCCTGTCCCTCACCTGCACTGTCTCTGGCGGCTCCATCAGTAGTTACTACTGGAGCTGGATCCGGCAGCCCCCAGGGAAGGGACTGGAGTGGATTGGGTATATCGATTACAGTGGGAACACCAACTACAACCCCTCCCTCAAGAGTCGAATTAGCATGTCAGTAGACACGTCCAAGAACCAGTTCTCCCTGAAGCTGAGGTCTGTGACCGCTGCGGACACGGCCGTCTATTACTGT
>8;26_53;0.1868467101
TCGGAGACCCTGTCCCTCACCTGCACTGTCTCTGGTGGCTCCATCAGTAATTACTACTGGAACTGGATCCGGCAGCCCCCAGGGAAGGGACTGGAGTGGGTTGGATATATCTATTACAGTGGGAGCACCAACTATAACCCCTCCCTCAAGAGTCGAGCCACCATGTCAGTAGACACGTCCAAGAATCAGTTCTCCCTGAAGCTGAGGTCTGTGAGCGCTGCGGACACGGGCCTCTATTACTGT
>7;26_53,449_53;0.0477013366
TCGGAGACCCTGTCCCTCACCTGCACTGTCTCTGGTGGCTCCATCAGTAGTTACTACTGGAGCTGGATCCGGCAGCCCCCAGGGAAGGGACTGGAGTGGATTGGGTATATCTATTACAGTGGGAGCACCAACTACAACCCCTCCCTCAAGAGTCGAGTCACCATGTCAGTAGACACGTCCAAGAACCAGTTCTCCCTGAAGCTGAGGTCTGTGACCGCTGCGGACACGGCCGTCTATTACTGT
>7;414_53;0.1883718543
TCGGGGACCCTGTCCCTCACCTGCACTGTCTCTGGTGGCTCCATCAGTGGTTTCTACTGGAGCTGGATCCGGCAGTCTCCAGGGAAGGGACTGGAGTGGATTGGGTATATCTCTTACAGTGGGAGCACCAACTACACCTCCTCTCTCAAGAGTCGACTCACCATATCAGTAGACAAGTCCAAGAACCAGTTCTCCCTGAAGCTGAGGTCTGTGACCGCTGCGGACACGGCCGTCTATTACTGT
>6;26_53,414_53,449_53;0.0368892775
TCGGAGACCCTGTCCCTCACCTGCACTGTCTCTGGTGGCTCCATCAGTAGTTACTACTGGAGCTGGATCCGGCAGCCCCCAGGGAAGGGACTGGAGTGGATTGGGTATATCTATTACAGTGGGAGCACCAACTACAACCCCTCCCTCAAGAGTCGAGTCACCATATCAGTAGACACGTCCAAGAACCAGTTCTCCCTGAAGCTGAGGTCTGTGACCGCTGCGGACACGGCCGTCTATTACTGT
>5;0_53,100_53,101_144,103_53,104_92,105_53,106_144,107_144,10_53,111_92,112_53,113_53,114_144,115_92,116_53,117_53,118_53,119_53,11_92,120_53,122_53,123_53,125_53,126_53,127_53,129_53,12_53,130_53,132_53,133_53,135_53,136_53,137_144,139_53,13_53,141_53,144_53,146_53,147_53,148_92,149_53,151_92,153_144,156_53,157_53,158_53,159_53,15_53,160_53,163_92,165_53,166_53,167_92,16_53,174_92,175_92,176_53,178_144,17_53,181_92,182_92,183_92,185_53,187_92,189_53,18_53,190_53,191_53,193_92,194_53,195_53,196_92,197_92,198_53,1_144,200_53,202_92,204_53,205_53,206_53,209_53,20_53,210_53,211_53,212_53,213_92,216_53,217_144,218_53,219_92,21_53,221_53,222_144,223_53,224_92,225_53,226_53,229_53,230_53,231_53,233_92,234_144,235_53,236_53,237_144,238_53,239_53,23_92,240_53,241_53,242_53,244_53,245_53,246_53,247_144,249_53,24_53,253_92,254_144,255_53,256_53,257_53,258_53,259_53,25_92,260_53,261_144,262_53,265_92,266_92,267_53,268_92,269_53,26_53,270_53,271_53,274_92,275_144,276_53,277_92,278_53,27_53,280_53,281_92,285_53,286_53,287_53,288_92,28_53,292_53,293_53,295_53,297_53,298_53,299_53,29_53,2_53,301_144,303_144,304_53,305_92,306_53,307_53,30_53,310_53,312_92,314_92,315_53,316_53,317_53,318_53,319_53,31_92,320_53,321_53,322_53,323_92,324_92,325_53,326_92,327_92,328_92,329_92,32_53,330_53,331_92,333_92,334_53,336_53,338_92,339_53,33_53,340_92,341_53,343_53,345_92,346_92,348_53,349_53,34_92,350_144,352_53,353_92,354_53,355_92,357_53,358_53,359_144,35_53,361_53,364_53,366_144,367_92,368_53,369_92,372_53,373_53,374_53,375_144,377_53,378_53,37_53,380_53,381_53,382_92,383_53,386_53,389_92,38_144,390_53,391_53,392_92,393_92,394_53,395_92,396_92,398_53,39_92,3_53,401_144,402_53,403_53,404_92,405_92,406_144,407_92,408_92,409_53,40_144,410_53,411_92,412_53,414_53,415_144,416_92,418_53,419_144,41_53,421_92,422_53,423_92,425_53,426_53,427_53,429_53,430_53,431_53,432_53,433_92,434_53,435_53,436_53,437_53,438_92,439_92,43_53,440_92,442_92,443_92,444_53,446_53,447_144,448_144,449_53,450_53,451_53,452_53,453_92,454_53,455_53,456_53,457_53,458_53,46_144,47_53,48_53,49_53,4_144,50_53,51_92,53_53,54_92,56_53,58_53,5_53,60_92,61_53,62_92,63_53,65_53,67_53,68_53,70_92,71_53,72_53,73_53,75_92,76_92,77_53,78_53,79_92,7_53,80_53,84_92,85_92,86_92,87_53,8_53,90_53,93_92,94_53,95_92,96_144,98_53,99_53,9_53;0.0251841061
TCGGAGACCCTGTCCCTCACCTGCACTGTCTCTGGTGGCTCCATCAGTAGTTACTACTGGAGCTGGATCCGGCAGCCCCCAGGGAAGGGACTGGAGTGGATTGGGTATATCTATTACAGTGGGAGCACCAACTACAACCCCTCCCTCAAGAGTCGAGTCACCATATCAGTAGACACGTCCAAGAACCAGTTCTCCCTGAAGCTGAGGTCTGTGACCGCTGCGGACACGGCCGTATATTACTGT
>6;413_92;0.3909923901
TCGGAAGCCCTGTCCCTCACCTGCACTGTCTCTGGTGGCTCCATGAGTGACTACTACTGGAATTGGATCCGTCAGTCCCCAGGGAAGGGACTGGAGTGGATTGCCTATGTGTCTGACAGTGGGAGCACCAACTACAACCCCTCCCTCGAGAGTCGGGTCACGATATCAGTAGACACGTCCAGGAACCGGTTCTCCCTGAAAGTGTCCTCTGTGACCGCTGCGGACACGGCCGTCTACTACTGT
>7;169_53;0.2580190869
TCGGAGACCCTGTCACTCACCTGCACTGTCTCTGGTGACTCCATCAGTCGTTTCTACTGGAACTGGATCCGGCAGACCCCCGGGAAGGGACTGGAGTGGATTGGCTATATCTATTATGGTGGGAGCACCAAGTACAACCCCTCCCTCAAGAGTCGAGCCACCATATCAGTGGACACGTCCAACAACCACTTCTCCCTGAGGCTGACGTCTGTGACCGCTGCGGACACGGCCGTATATTACTGT
>13;232_92;0.3844740181
TCGGAGACCCTGTCCCTCACCTGCACTGTCTCTGATGGCTCCATTAGAAGTTACTATTGGAGTTGGATCCGGCAGACCCCCACGAGGGGACTGGAGTGGATTGGCTATATCTATTACGCTGGAACCACCAACTACAACCCCGCCCTCAAGAGTCGAGTCACCATCTCAGTAGACACGTCCGAGAACCAGTTCTCCCTGAGGTTGAAGTCTCTGACCGCTGCGGACACGGCCACATATTTCTGT
>20;313_144;0.7199947822
GGGGGGACCCTGTCCCTCACCTGCAGTGTCTCTGGGGGCTCTTTGGCCTCTTCTTACTGGAATTGGATTCGCCAGACCCCCACGGGGGGACTGGAGTGGCTCGGCTATGTCTATCACGCTGGGACCACCAACTACAATCCCGCCCTCAAGAGTCGAGTCACCATCTCAGTAGACACGTCCGAGGACCAGTTTTCCCTGAGGTTGAAGTCTCTGACCGCTGCGGACACGGCCACATATTTCTGT
>20;332_92;0.6377932791
GGGGGGACCCTGTCCCTCACCTGCAGTGTCTCTGGGGGCTCCATGGCTAGTTTTTACTGGAATTGGGTCCGGCAGACCCCCACGGGGGGCCGTGAGTGGATTGGCTATATCTATTACGCTGGAACAACCAACTACAACCCCGCCCTCAAGAGTCGAGTCACCATCTCAGTGGACACGTCCGAGAACCAGTTCTCCCTGAGGATGAAGTCTCTGACTGCTGCGGACACGGCCACGTATTTCTGT
>19;313_144,332_92;0.4919586313
GGGGGGACCCTGTCCCTCACCTGCAGTGTCTCTGGGGGCTCCATGGCTAGTTCTTACTGGAATTGGATCCGGCAGACCCCCACGGGGGGACTGGAGTGGATTGGCTATATCTATTACGCTGGAACCACCAACTACAACCCCGCCCTCAAGAGTCGAGTCACCATCTCAGTAGACACGTCCGAGAACCAGTTCTCCCTGAGGTTGAAGTCTCTGACCGCTGCGGACACGGCCACATATTTCTGT
>23;69_92;0.5936062265
GGGGGGACCCTGTCCCTCACCTGCACTGTCTCTGGGGGCTCCATGACTAGTTCTTACTGGAATTGGATTCGGCAGACCCCCACGAGGGGACGTGAGTGGATTGGCTATATCTATTACACTGGAAGCACCAACTACAACCCCGCCCTCAAGAGTCGAGTCACCATCTCAGTGGACGCGTCCGAGAACCAGTTCTCCCTGAGATTAAGGTCTCTGACCGCTGCGGACACGGCCACATATTTCTGT
>23;227_92;0.56561357
GGGGGGACCCTGTCCCTCACCTGCACTGTCTCTGGGGGCTCCATGACTAGTTCTTACTGGAATTGGATTCGGCAGACCCCCACGAGGGGACTGGAGTGGATTGGCTATATCTATTACACTGGAAGCACCAACTACAACCCCGCCCTCAAGAGTCGAGTCACCATCTCAGTGGACGCGTCCGAGAACCAGTTCTCCCTGAGATTAAGGTCTCTGACCGCTGCGGACACGGCCACATATTTCTGT
>22;227_92,69_92;0.5656135342
GGGGGGACCCTGTCCCTCACCTGCACTGTCTCTGGGGGCTCCATGACTAGTTCTTACTGGAATTGGATTCGGCAGACCCCCACGAGGGGACTGGAGTGGATTGGCTATATCTATTACACTGGAAGCACCAACTACAACCCCGCCCTCAAGAGTCGAGTCACCATCTCAGTGGACGCGTCCGAGAACCAGTTCTCCCTGAGATTAAGGTCTCTGACCGCTGCGGACACGGCCACATATTTCTGT
>24;109_92;0.5655755842
GGGGGGACCCTGTCCCTCACCTGCACTGTCTCTGGGGGCTCCATGACTAGTTCTTACTGGAATTGGATTCGGCAGACCCCCACGAGGGGACTGGAGTGGATTGGCTATATCTATTACACTGGAAGCACCAACTACAACCCCGCCCTCAAGAGTCGCGTCACCATCTCAGTGGACGCGTCCGAGAACCAGTTCTCCCTGAGATTAAAGTCTCTGACCGCTGCGGACACGGCCACATATTTCTGT
>24;296_92;0.565567107
GGGGGGACCCTGTCCCTCACCTGCACTGTCTCTGGGGGCTCCATGACTAGTTCTTACTGGAATTGGATTCGGCAGACCCCCACGAGGGGACTGGAGTGGATTGGCTATATCTATTACACTGGAAGCACCAACTACAACCCCGCCCTTAAGAGTCGAGTCACCATCTCAGTGGACGCGTCCGAGAACCAGTTCTCCCTGAGATTAAAGTCTCTGACCGCTGCGGACACGGCCACATATTTCTGT
>23;109_92,296_92;0.5517423759
GGGGGGACCCTGTCCCTCACCTGCACTGTCTCTGGGGGCTCCATGACTAGTTCTTACTGGAATTGGATTCGGCAGACCCCCACGAGGGGACTGGAGTGGATTGGCTATATCTATTACACTGGAAGCACCAACTACAACCCCGCCCTCAAGAGTCGAGTCACCATCTCAGTGGACGCGTCCGAGAACCAGTTCTCCCTGAGATTAAAGTCTCTGACCGCTGCGGACACGGCCACATATTTCTGT
>23;379_92;0.5795004638
GGGGGGACCCTGTCCCTCACCTGCACTGTCTCTGGGGGCTCCATGACTACTTCTTACTGGAATTGGATTCGGCAGACCCCCACGAGGGGACTGGAGTGGATTGGCTATATCTATTACACTGGAAGCACCAACTACAACCCCGCCCTCAAGAGTCGAGTCACCATCTCAGTGGACGCGTCCGAGAACCAGTTCTCCCTGAGATTAAAGTCTCTGAGCGCTGCGGACACGGCCACATATTTCTGT
>22;109_92,296_92,379_92;0.5517418914
GGGGGGACCCTGTCCCTCACCTGCACTGTCTCTGGGGGCTCCATGACTAGTTCTTACTGGAATTGGATTCGGCAGACCCCCACGAGGGGACTGGAGTGGATTGGCTATATCTATTACACTGGAAGCACCAACTACAACCCCGCCCTCAAGAGTCGAGTCACCATCTCAGTGGACGCGTCCGAGAACCAGTTCTCCCTGAGATTAAAGTCTCTGACCGCTGCGGACACGGCCACATATTTCTGT
>21;109_92,227_92,296_92,379_92,69_92;0.5517414204
GGGGGGACCCTGTCCCTCACCTGCACTGTCTCTGGGGGCTCCATGACTAGTTCTTACTGGAATTGGATTCGGCAGACCCCCACGAGGGGACTGGAGTGGATTGGCTATATCTATTACACTGGAAGCACCAACTACAACCCCGCCCTCAAGAGTCGAGTCACCATCTCAGTGGACGCGTCCGAGAACCAGTTCTCCCTGAGATTAAAGTCTCTGACCGCTGCGGACACGGCCACATATTTCTGT
>21;83_92;0.6217800007
GGGGGGACCCTGTCCCTCACCTGCAGTGTCTCTGGGGGCTCGATGACTAGTTCTTACTGGAATTGGGTTCGGCAGAGCCCCACGAGGGGACTGGAGTGGATTGGCTATATCTATTACTCTGGAAGCACCAACTACAACCCCGCCCTCAAGAGTCGAGTCACCATCTCAGTGGACGCGTCCGAGAACCAGTTCTCCCTGAGATTAAAGTCTCTGACCGCTGCGGACACGGCCACATATTTCTGT
>20;109_92,227_92,296_92,379_92,69_92,83_92;0.5517394539
GGGGGGACCCTGTCCCTCACCTGCACTGTCTCTGGGGGCTCCATGACTAGTTCTTACTGGAATTGGATTCGGCAGACCCCCACGAGGGGACTGGAGTGGATTGGCTATATCTATTACACTGGAAGCACCAACTACAACCCCGCCCTCAAGAGTCGAGTCACCATCTCAGTGGACGCGTCCGAGAACCAGTTCTCCCTGAGATTAAAGTCTCTGACCGCTGCGGACACGGCCACATATTTCTGT
>20;55_92;0.5662056238
GGGGGGACCCTGTCCCTCACCTGCACTGTCTCTGGGGGCTCCATGGCTACTTCTTACTGGAATTGGATCCGGCAGACCCCCACGGGGGGACTGGAGTGGATTGGCTATATCTATTACGCTGGAACCACCAACTACAACCCCGCCCTCAAGAGTCGAGTCACCATCTCAGTGGACGCGTCCGAGAACCAGTTCTCCCTGAGATTAAAGTCTCTGAGCGCTGCGGACACGGCCACATATTTCTGT
>19;109_92,227_92,296_92,379_92,55_92,69_92,83_92;0.5090350343
GGGGGGACCCTGTCCCTCACCTGCACTGTCTCTGGGGGCTCCATGACTAGTTCTTACTGGAATTGGATCCGGCAGACCCCCACGAGGGGACTGGAGTGGATTGGCTATATCTATTACGCTGGAACCACCAACTACAACCCCGCCCTCAAGAGTCGAGTCACCATCTCAGTGGACGCGTCCGAGAACCAGTTCTCCCTGAGATTAAAGTCTCTGACCGCTGCGGACACGGCCACATATTTCTGT
>18;109_92,227_92,296_92,313_144,332_92,379_92,55_92,69_92,83_92;0.4534105606
GGGGGGACCCTGTCCCTCACCTGCACTGTCTCTGGGGGCTCCATGACTAGTTCTTACTGGAATTGGATCCGGCAGACCCCCACGAGGGGACTGGAGTGGATTGGCTATATCTATTACGCTGGAACCACCAACTACAACCCCGCCCTCAAGAGTCGAGTCACCATCTCAGTAGACACGTCCGAGAACCAGTTCTCCCTGAGGTTGAAGTCTCTGACCGCTGCGGACACGGCCACATATTTCTGT
>22;110_92;0.5501441629
GGGGGGACCCTGTCCCTCACCTGCACTGTCTCTGGGGGCTCCATGGGTAATTCCTATTGGAATTGGATCCGGCAGACCCCCACGAGGGGACTGGAGTGGATTGGCTATATCTATTACGCTGGAACCACCAACTACAATCCCGCCCTCAAGAGTCGAGTCACCATCTCAATAGACACGTCCGAGAACCAGTTCTCCCTGAGGTTGAAGTCTCTGACCGCTGCGGACACGGCCACATATTTCTGT
>22;309_92;0.5501447019
GGGGGGACCCTGTCCCTCACCTGCACTGTCTCTGGGGGCTCCATGGGTAATTCCTATTGGAATTGGATCCGGCAGACCCCCACGAGGGGACTGGAGTGGATTGGCTATATCTATTACGCTGGAACCACCAACTACAATCCCGCCCTCAAGAGTCGAGTCACCATCTCAATAGACACGTCCGAGAACCAGTTCTCCCTGAGGTTGAAGTCTCTGACCGCTGCGGACACGGCCACATATTTCTGT
>21;110_92,309_92;0.5501441529
GGGGGGACCCTGTCCCTCACCTGCACTGTCTCTGGGGGCTCCATGGGTAATTCCTATTGGAATTGGATCCGGCAGACCCCCACGAGGGGACTGGAGTGGATTGGCTATATCTATTACGCTGGAACCACCAACTACAATCCCGCCCTCAAGAGTCGAGTCACCATCTCAATAGACACGTCCGAGAACCAGTTCTCCCTGAGGTTGAAGTCTCTGACCGCTGCGGACACGGCCACATATTTCTGT
>22;52_92;0.5362115984
GGGGGGACCCTGTCCCTCACCTGCACTGTCTCTGGGGGCTCCATGGGTAATTCCTACTGGAATTGGATCCGGCAGACCCCCACGAGGGGACTGGAGTGGATTGGCTATATCTATTACACTGGAACCACCAACTACAACCCCGCCCTCAAGAGTCGAGTCACCATCTCAATAGACACGTCCGAGAACCAGTTCTCCCTGAGGTTGAAGTCTCTGACCGCTGCGGACACGGCCACATATTTCTGT
>23;384_92;0.5361872011
GGGGGGACCCTGTCCCTCACCTGCACTGTCTCTGGGGGCTCCATGGGTAATTCCTACTGGAATTGGATCCGGCAGACCCCCACGAGGGGACTGGAGTGGATTGGCTATATCTATTACGCTGGAACCACCAACTACAACCCCGCCCTCAAGAGTCGAGTCACCATCTCAATAGACACGTCCGAGAACCAGTTCTCCTTGAGGTTGAAGTCTCTGACCGCTGCGGACACGGCCACATATTTCTGT
>23;362_92;0.5224513791
GGGGGGACCCTGTCCCTCACCTGCACTGTCTCTGGGGGCTCCATGGGTAATTCCTACTGGAATTGGATCCGGCAGACCCCCACGAGGGGACTGGAGTGGATTGGCTATATCTATTACGCTGGAACCACCAACTACAACCCCGCCCTCAAGAGTCGAGTCACCATCTCAATAGACACGTCCGAGAACCAGTTCTCCCTGAGGTTGAAGTCTCTGACCGCTGCGGACACGGCCACATATTTCTGT
>22;362_92,384_92;0.5224513691
GGGGGGACCCTGTCCCTCACCTGCACTGTCTCTGGGGGCTCCATGGGTAATTCCTACTGGAATTGGATCCGGCAGACCCCCACGAGGGGACTGGAGTGGATTGGCTATATCTATTACGCTGGAACCACCAACTACAACCCCGCCCTCAAGAGTCGAGTCACCATCTCAATAGACACGTCCGAGAACCAGTTCTCCCTGAGGTTGAAGTCTCTGACCGCTGCGGACACGGCCACATATTTCTGT
>21;362_92,384_92,52_92;0.5224504876
GGGGGGACCCTGTCCCTCACCTGCACTGTCTCTGGGGGCTCCATGGGTAATTCCTACTGGAATTGGATCCGGCAGACCCCCACGAGGGGACTGGAGTGGATTGGCTATATCTATTACGCTGGAACCACCAACTACAACCCCGCCCTCAAGAGTCGAGTCACCATCTCAATAGACACGTCCGAGAACCAGTTCTCCCTGAGGTTGAAGTCTCTGACCGCTGCGGACACGGCCACATATTTCTGT
>20;110_92,309_92,362_92,384_92,52_92;0.5224498962
GGGGGGACCCTGTCCCTCACCTGCACTGTCTCTGGGGGCTCCATGGGTAATTCCTACTGGAATTGGATCCGGCAGACCCCCACGAGGGGACTGGAGTGGATTGGCTATATCTATTACGCTGGAACCACCAACTACAACCCCGCCCTCAAGAGTCGAGTCACCATCTCAATAGACACGTCCGAGAACCAGTTCTCCCTGAGGTTGAAGTCTCTGACCGCTGCGGACACGGCCACATATTTCTGT
>22;88_92;0.5219692771
GGGGGGACCCTGTCCCTCACCTGCAGTGTCTCTGGGGGCTCCATGACTAATTCTTACTGGAATTGGATCCGGCAGACCCCCACGAGGGGACTGGAGTGGATTGGCTATATCTATTACGCTGGAACCACCAACTACAACCCCGCCCTCAAGAGTCGAGTCACCATCTCAGTAGACACGTCCGAGAACCAGTTCTCCCTGAGGTTGAGGTCTCTGACCGGTGCGGACACGGCCACATACTTCTGT
>22;335_144;0.8120988221
GGGGGGACCCTGTCCCTCACCTGCAGTGTCTCTGGGGGCTTCATGGGTAATTCTTATTGGAATTGGATCCGGCAGACCCCCACGAGGGGACTGGAGTGGATTGGCTACATTTATTACGCTGGAACCACCAGCTACAACCCCGCCCTCAGCAGTCGAGTGTTCATCTCAGTGGACACGTCCGAGAACCAGGTGTCCCTGAAATTGAGGTCACTCACCGCCGCGGACACGGGCACATATTTCTGT
>21;335_144,88_92;0.4941714813
GGGGGGACCCTGTCCCTCACCTGCAGTGTCTCTGGGGGCTCCATGACTAATTCTTACTGGAATTGGATCCGGCAGACCCCCACGAGGGGACTGGAGTGGATTGGCTATATCTATTACGCTGGAACCACCAACTACAACCCCGCCCTCAAGAGTCGAGTCACCATCTCAGTAGACACGTCCGAGAACCAGTTCTCCCTGAGGTTGAGGTCTCTGACCGCTGCGGACACGGCCACATATTTCTGT
>21;400_92;0.5362459794
GGGGGGACCCTTTCCCTCACGTGCAGTGTCTCTGGGGGCTCCATGACTGGTTCTTACTGGAATTGGATCCGGCAGACCCCCACGAGGGGACTGGAGTGGATTGGCTATATCTATTACGCTGGAACGACCAACTACAACCCCGCACTCAAGAGTCGAGTCACCATCTCAGTAGACACGTCCGAGAACCAGTTCTCCCTGAGGTTGAAGTCTCTGACCGCTGCGGACACGGCCACATATTTCTGT
>20;335_144,400_92,88_92;0.467073799
GGGGGGACCCTGTCCCTCACCTGCAGTGTCTCTGGGGGCTCCATGACTAGTTCTTACTGGAATTGGATCCGGCAGACCCCCACGAGGGGACTGGAGTGGATTGGCTATATCTATTACGCTGGAACCACCAACTACAACCCCGCCCTCAAGAGTCGAGTCACCATCTCAGTAGACACGTCCGAGAACCAGTTCTCCCTGAGGTTGAAGTCTCTGACCGCTGCGGACACGGCCACATATTTCTGT
>19;110_92,309_92,335_144,362_92,384_92,400_92,52_92,88_92;0.4534105211
GGGGGGACCCTGTCCCTCACCTGCACTGTCTCTGGGGGCTCCATGACTAGTTCTTACTGGAATTGGATCCGGCAGACCCCCACGAGGGGACTGGAGTGGATTGGCTATATCTATTACGCTGGAACCACCAACTACAACCCCGCCCTCAAGAGTCGAGTCACCATCTCAGTAGACACGTCCGAGAACCAGTTCTCCCTGAGGTTGAAGTCTCTGACCGCTGCGGACACGGCCACATATTTCTGT
>30;162_92;0.5031646241
GGGGGGACCCTGTCCCTCACCTGCACTGTCTCTGGGGGCTCCATGGCTACTTCTTACTGGAATTGGATCCGGCAGACCCCCACGAGGGGACTGGAGTGGATTGGCTATATCTATTACGCTGGAACCACCAACTACAACCCCGCCCTCATGAGTCGAGTCACCATCTCAGTAGACACGTCCGAGAACCAGTTCTCCCTGAGGTTGAAGTCTCTGACCGCTGCGGACACGGCCACATATTTCTGT
>30;376_92;0.5031243911
GGGGGGACCCTGTCCCTCACCTGCACTGTCTCTGGGGACTCCATGGCTACTTCTTACTGGAATTGGATCCGGCAGACCCCCACGAGGGGACTGGAGTGGATTGGCTATATCTATTACGCTGGAACCACCAACTACAACCCCGCCCTCAAGAGTCGAGTCACCATCTCAGTAGACACGTCCGAGAACCAGTTCTCCCTGAGGTTGAAGTCTCTGACCGCTGCGGACACGGCCACATATTTCTGT
>29;162_92,376_92;0.4895351471
GGGGGGACCCTGTCCCTCACCTGCACTGTCTCTGGGGGCTCCATGGCTACTTCTTACTGGAATTGGATCCGGCAGACCCCCACGAGGGGACTGGAGTGGATTGGCTATATCTATTACGCTGGAACCACCAACTACAACCCCGCCCTCAAGAGTCGAGTCACCATCTCAGTAGACACGTCCGAGAACCAGTTCTCCCTGAGGTTGAAGTCTCTGACCGCTGCGGACACGGCCACATATTTCTGT
>32;42_92;0.4895950979
GGGGGGACCCTGTCCCTCACCTGCACTGTCTCTGGGGGCTCCATGACTACTTCTTACTGGAATTGGATCCGGCAGACCCCCACGAGGGGACTGGAGTGGATTGGCTATATCTATTACGCTGGAACCACCAACTACAACCCCGCCCTGAAGAGTCGAGTCACCATCTCAGTAGACACGTCCGAGAACCAGTTCTCCCTGAGGTTGAAGTCTCTGACCGCTGCGGACACGGCCACATATTTCTGT
>32;311_92;0.489595562
GGGGGGACCCTGTCCCTCACCTGCACTGTCTCTGGGGGCTCCATGACTACTTCTTACTGGAATTGGATCCGGCAGACCCCCACGAGGGGACTGGAGTGGATTGGCTATATCTATTACGCTGGAACCACCAACTACAACCCCGCCCTGAAGAGTCGAGTCACCATCTCAGTAGACACGTCCGAGAACCAGTTCTCCCTGAGGTTGAAGTCTCTGACCGCTGCGGACACGGCCACATATTTCTGT
>31;311_92,42_92;0.4895950879
GGGGGGACCCTGTCCCTCACCTGCACTGTCTCTGGGGGCTCCATGACTACTTCTTACTGGAATTGGATCCGGCAGACCCCCACGAGGGGACTGGAGTGGATTGGCTATATCTATTACGCTGGAACCACCAACTACAACCCCGCCCTGAAGAGTCGAGTCACCATCTCAGTAGACACGTCCGAGAACCAGTTCTCCCTGAGGTTGAAGTCTCTGACCGCTGCGGACACGGCCACATATTTCTGT
>31;283_92;0.5306502022
GGGGGGAGCCTGTCCCTCACCTGCACTGTCTCTGGGGGCTCCATGACTACTTCTTACTGGAATTGGATCCGGCAGACCCCCACGAGGGGACTGGAGTGGATTGGGTATATCTATTACGCTGGAACAACCAACTACAACCCCGCCCTGAAGAGTCGAGTCACCATCTCAGTAGACACGTCCGAGAACCAGTTCTCCCTGAGGTTGAAGTCTCTGACCGCTGCGGACACGGCCACATATTTCTGT
>30;283_92,311_92,42_92;0.4895945331
GGGGGGACCCTGTCCCTCACCTGCACTGTCTCTGGGGGCTCCATGACTACTTCTTACTGGAATTGGATCCGGCAGACCCCCACGAGGGGACTGGAGTGGATTGGCTATATCTATTACGCTGGAACCACCAACTACAACCCCGCCCTGAAGAGTCGAGTCACCATCTCAGTAGACACGTCCGAGAACCAGTTCTCCCTGAGGTTGAAGTCTCTGACCGCTGCGGACACGGCCACATATTTCTGT
>30;44_92;0.4896041611
GGGGGGACCCTGTCCCTCACCTGCACTGTCTCTGGGGGCTCCATGACCACTTCTTACTGGAATTGGATCCGGCAGACCCCCACGAGGGGACTGGAGTGGATTGGCTATATCTATTACGCTGGAACCACCAACTACAACCCCGCCCTCAAGAGTCGAGTCACCATCTCAGTAGACACGTCCGAGAACCAGTTCTCCCTGAGGTTGAAGTCTCTGACCGCTGCGGACACGGCCACATATTTCTGT
>29;283_92,311_92,42_92,44_92;0.4759842308
GGGGGGACCCTGTCCCTCACCTGCACTGTCTCTGGGGGCTCCATGACTACTTCTTACTGGAATTGGATCCGGCAGACCCCCACGAGGGGACTGGAGTGGATTGGCTATATCTATTACGCTGGAACCACCAACTACAACCCCGCCCTCAAGAGTCGAGTCACCATCTCAGTAGACACGTCCGAGAACCAGTTCTCCCTGAGGTTGAAGTCTCTGACCGCTGCGGACACGGCCACATATTTCTGT
>28;162_92,283_92,311_92,376_92,42_92,44_92;0.4759836902
GGGGGGACCCTGTCCCTCACCTGCACTGTCTCTGGGGGCTCCATGACTACTTCTTACTGGAATTGGATCCGGCAGACCCCCACGAGGGGACTGGAGTGGATTGGCTATATCTATTACGCTGGAACCACCAACTACAACCCCGCCCTCAAGAGTCGAGTCACCATCTCAGTAGACACGTCCGAGAACCAGTTCTCCCTGAGGTTGAAGTCTCTGACCGCTGCGGACACGGCCACATATTTCTGT
>32;344_92;0.4676965096
GGGGGGACCCTGTCCCTCACCTGCACTGTCTCTGGGGGCTCCATGACTAATTCTTACTGGAATTGGATCCGGCAGACCCCCACGAGGGGACTGGAGTGGATTGGCTATATCTATTACGCTGGAACCACCAACTACAACCCCGCCCTCAAGAGTCGAGTCACCATCTCAGTAGACACGTCCGAGAACCAGTTCTCCCTGAGGTTGAAGTCTCTGACCGCTGCGGACACGGCCACATATTTCTGT
>34;251_92;0.5228809934
GGGGGGACCCTGTCCCTCACCTGCACTGTCTCTGGGGGCTCCATGACTAATTCTTACTGGAATTGGATCCGGCAGACCCCCACGAGGGGACTGGAGTGGATTGGCTATATCTATTACGCTGGAACCATCAACTACAACCCCGCCCTCAAGAGTCGAGTCACCATCTCAATAGACACGTCCGTGAACCAGTTCTCCCTGAAGTTGAAGTCTCTGACCGCTGCGGACACGGCCACATATTTCTGT
>34;168_92;0.5517753742
GGGGGGACCCTGTCCCTCACCTGCACTGTCTCTGGGGGCTCCATGACTAATTCTTACTGGAATTGGATCCGGCAGACCCCCACGAGGGGATTGGAGTGGATTGGCTATATCTATTACGCTGGAACCACCAACTACAACGCCGCCCTCAACAGTCGAGTCACCATCTCAATAGACACGTCCGAGAATCAGTTCTCCCTGAGGTTGAAGTCTCTGACCGCTGCGGACACGGCCAGATATTTCTGT
>33;168_92,251_92;0.4806944888
GGGGGGACCCTGTCCCTCACCTGCACTGTCTCTGGGGGCTCCATGACTAATTCTTACTGGAATTGGATCCGGCAGACCCCCACGAGGGGACTGGAGTGGATTGGCTATATCTATTACGCTGGAACCACCAACTACAACCCCGCCCTCAAGAGTCGAGTCACCATCTCAATAGACACGTCCGAGAACCAGTTCTCCCTGAGGTTGAAGTCTCTGACCGCTGCGGACACGGCCACATATTTCTGT
>34;263_144;0.6584069936
GGAGGGACCCTGTCCCTCACCTGCACTGTCTCTGGGGGCTCCATGGCTGAGTCTTACTGGAATTGGATCCGACAGACCCCCACCAGGGGACTGGAGTGGATTGGCTACATCTATTACGCTGGAACCACCAATTACAACCCCGCCCTCAAGAGCCGAGTCACCATCTCAGTAGACACGTCCCAGAATCAGTTCTCCCTGAGGTTGAAGTCTCTGACCGCTGCGGACACGGCCACTTACTTCTGT
>34;74_92;0.5373759684
GGGGGGACCCTGTCCCTCACCTGCACTGTCTCTGGGGGCTCTATGACTACCTCTTACTGGAATTGGATCCGGCAGACCCCCACGAGGGGACTGGAGTGGATTGGCTATATCTATTACGCTGGAACCACCAACTACAACCCCGCCCTCAAGAGTCGAGTCACCATCTCAGTAGACACGTCCGAGAATCAGTTCTCCCTGAGGTTGAAGTCTCTGACCGCTGCAGACACGGCCACATATTTCTGT
>33;263_144,74_92;0.4824079257
GGGGGGACCCTGTCCCTCACCTGCACTGTCTCTGGGGGCTCCATGACTAATTCTTACTGGAATTGGATCCGGCAGACCCCCACGAGGGGACTGGAGTGGATTGGCTATATCTATTACGCTGGAACCACCAACTACAACCCCGCCCTCAAGAGTCGAGTCACCATCTCAGTAGACACGTCCGAGAATCAGTTCTCCCTGAGGTTGAAGTCTCTGACCGCTGCGGACACGGCCACATATTTCTGT
>32;168_92,251_92,263_144,74_92;0.4676962571
GGGGGGACCCTGTCCCTCACCTGCACTGTCTCTGGGGGCTCCATGACTAATTCTTACTGGAATTGGATCCGGCAGACCCCCACGAGGGGACTGGAGTGGATTGGCTATATCTATTACGCTGGAACCACCAACTACAACCCCGCCCTCAAGAGTCGAGTCACCATCTCAGTAGACACGTCCGAGAACCAGTTCTCCCTGAGGTTGAAGTCTCTGACCGCTGCGGACACGGCCACATATTTCTGT
>31;168_92,251_92,263_144,344_92,74_92;0.4676956427
GGGGGGACCCTGTCCCTCACCTGCACTGTCTCTGGGGGCTCCATGACTAATTCTTACTGGAATTGGATCCGGCAGACCCCCACGAGGGGACTGGAGTGGATTGGCTATATCTATTACGCTGGAACCACCAACTACAACCCCGCCCTCAAGAGTCGAGTCACCATCTCAGTAGACACGTCCGAGAACCAGTTCTCCCTGAGGTTGAAGTCTCTGACCGCTGCGGACACGGCCACATATTTCTGT
>33;192_92;0.5088188961
GGGGGGACCCTGTCCCTCACCTGCACTGTCTCTGGGGGCTCCATGACTAATTCTTACTGGAATTGGATCCGTCAGACCCCCACGAGGGGACTGGAGTGGATTGGCTATATCTATTACACTGGAACCACCAACTACAGCCCCGCCCTCAAGAGTCGAGTCACCATCTCAGTAGACACGTCCGAGAACCAGTTCTCCCTGAGGTTGAAGTCTCTGACCGCTGCGGACACGGCCACATATTTCTGT
>33;57_92;0.5224754891
GGGGGGACCCTGTCCCTCACCTGCACTATCTCTGGGGGCTCCATGACTAATTCTTACTGGAATTGGATCCGTCAGACCCCCACGAGGGGACTGGAGTGGATTGGCTATATCTATTACACTGGAACCACCAACTACAGCCCCGCCCTCAAGAGTCGAGTCACCATCTCAGTAGACACGTCCGAGAACCAGTTCTCCCTGAGGTTGAAGTCTCTGACCGCTGCGGACACGGCCACATATTTCTGT
>32;192_92,57_92;0.5088188861
GGGGGGACCCTGTCCCTCACCTGCACTGTCTCTGGGGGCTCCATGACTAATTCTTACTGGAATTGGATCCGTCAGACCCCCACGAGGGGACTGGAGTGGATTGGCTATATCTATTACACTGGAACCACCAACTACAGCCCCGCCCTCAAGAGTCGAGTCACCATCTCAGTAGACACGTCCGAGAACCAGTTCTCCCTGAGGTTGAAGTCTCTGACCGCTGCGGACACGGCCACATATTTCTGT
>32;154_92;0.5786420881
TCACAGACCCTGTCCCTCACCTGCACTGTCTCTGGGGGCTCCATGACTAATTCTTACTGGAATTGGATCCGTCAGACCCCCACGAGGGGACTGGAGTGGATTGGCTATATCTATTACACTGGAACCACCAACTACAGCCCCGCCCTCAAGAGTCGAGTCACCATCTCAGTAGACACGTCCGAGAACCAGTTCTCCCTGAGGTTGAAGTCTCTGACCGCTGCGGACACGGCCACATATTTCTGT
>31;154_92,192_92,57_92;0.5088183479
GGGGGGACCCTGTCCCTCACCTGCACTGTCTCTGGGGGCTCCATGACTAATTCTTACTGGAATTGGATCCGTCAGACCCCCACGAGGGGACTGGAGTGGATTGGCTATATCTATTACACTGGAACCACCAACTACAGCCCCGCCCTCAAGAGTCGAGTCACCATCTCAGTAGACACGTCCGAGAACCAGTTCTCCCTGAGGTTGAAGTCTCTGACCGCTGCGGACACGGCCACATATTTCTGT
>30;154_92,168_92,192_92,251_92,263_144,344_92,57_92,74_92;0.4676951043
GGGGGGACCCTGTCCCTCACCTGCACTGTCTCTGGGGGCTCCATGACTAATTCTTACTGGAATTGGATCCGGCAGACCCCCACGAGGGGACTGGAGTGGATTGGCTATATCTATTACGCTGGAACCACCAACTACAACCCCGCCCTCAAGAGTCGAGTCACCATCTCAGTAGACACGTCCGAGAACCAGTTCTCCCTGAGGTTGAAGTCTCTGACCGCTGCGGACACGGCCACATATTTCTGT
>31;173_92;0.4812511025
GGGGGGACCCTGTCCCTCACCTGCACTGTCTCTGGGGGCTCCATGACTAATTCTTACTGGAATTGGATCCGGCAGACCCCCACGAGGGGACTGGAGTGGATTGGTTATATCTATTACGCTGGAACCACCAACTACAACCCCGCCCTCAAGAGTCGAGTCACCATCTCAGTAGACACGTCCGAGAACCAGTTCTCCCTGAGGTTGAAGTCTCTGACCGCTGCGGACACGGCCACATATTTCTGT
>31;108_92;0.4812519202
GGGGGGACCCTGTCCCTCACCTGCACTGTCTCTGGGGGCTCCATGACTAATTCTTACTGGAATTGGATCCGGCAGACCCCCACGAGGGGACTGGAGTGGATTGGTTATATCTATTACGCTGGAACCACCAACTACAACCCCGCCCTCAAGAGTCGAGTCACCATCTCAGTAGACACGTCCGAGAACCAGTTCTCCCTGAGGTTGAAGTCTCTGACCGCTGCGGACACGGCCACATATTTCTGT
>30;108_92,173_92;0.4812510925
GGGGGGACCCTGTCCCTCACCTGCACTGTCTCTGGGGGCTCCATGACTAATTCTTACTGGAATTGGATCCGGCAGACCCCCACGAGGGGACTGGAGTGGATTGGTTATATCTATTACGCTGGAACCACCAACTACAACCCCGCCCTCAAGAGTCGAGTCACCATCTCAGTAGACACGTCCGAGAACCAGTTCTCCCTGAGGTTGAAGTCTCTGACCGCTGCGGACACGGCCACATATTTCTGT
>29;108_92,154_92,168_92,173_92,192_92,251_92,263_144,344_92,57_92,74_92;0.4676945469
GGGGGGACCCTGTCCCTCACCTGCACTGTCTCTGGGGGCTCCATGACTAATTCTTACTGGAATTGGATCCGGCAGACCCCCACGAGGGGACTGGAGTGGATTGGCTATATCTATTACGCTGGAACCACCAACTACAACCCCGCCCTCAAGAGTCGAGTCACCATCTCAGTAGACACGTCCGAGAACCAGTTCTCCCTGAGGTTGAAGTCTCTGACCGCTGCGGACACGGCCACATATTTCTGT
>29;279_92;0.5087948607
GGGGGGACCCTGTCCCTCACCTGCAGCGTCTCTGGGGGCTCCATGACTCATTCTTACTGGAATTGGATCCGGCAGACCCCCACGAGGGGACTGGAGTGGATTGGCTATATCTATTACGCTGGAACCACCAACTACAACCCCGCCCTCAAGAGTCGAGTCACCATCTCAGTAGACACGTCCGAGAACCAGTTCTCCCTGAGGTTGAAGTCTCTGACCGCTGCGGACACGGCCACATATTTCTGT
>28;108_92,154_92,168_92,173_92,192_92,251_92,263_144,279_92,344_92,57_92,74_92;0.4676940486
GGGGGGACCCTGTCCCTCACCTGCACTGTCTCTGGGGGCTCCATGACTAATTCTTACTGGAATTGGATCCGGCAGACCCCCACGAGGGGACTGGAGTGGATTGGCTATATCTATTACGCTGGAACCACCAACTACAACCCCGCCCTCAAGAGTCGAGTCACCATCTCAGTAGACACGTCCGAGAACCAGTTCTCCCTGAGGTTGAAGTCTCTGACCGCTGCGGACACGGCCACATATTTCTGT
>27;108_92,154_92,162_92,168_92,173_92,192_92,251_92,263_144,279_92,283_92,311_92,344_92,376_92,42_92,44_92,57_92,74_92;0.4631632391
GGGGGGACCCTGTCCCTCACCTGCACTGTCTCTGGGGGCTCCATGACTAATTCTTACTGGAATTGGATCCGGCAGACCCCCACGAGGGGACTGGAGTGGATTGGCTATATCTATTACGCTGGAACCACCAACTACAACCCCGCCCTCAAGAGTCGAGTCACCATCTCAGTAGACACGTCCGAGAACCAGTTCTCCCTGAGGTTGAAGTCTCTGACCGCTGCGGACACGGCCACATATTTCTGT
>29;36_92;0.4806910139
GGGGGGACCCTGTCCCTCACCTGCACTGTCTCTGGGGGCTCCATGACTAGTTCTTACTGGAATTGGATCCGGCAGACGCCCACGAGGGGACTGGAGTGGATTGGCTATATCTATTACGCTGGAACCACCAACTACAACCCCGCCCTCAAGAGTCGAGTCACCATCTCCGTAGACACGTCCGAGAACCAGTTCTCCCTGAGGTTGAAGTCTCTGACCGCTGCGGACACGGCCACATATTTCTGT
>35;138_92;0.4808599615
GGGGGGACCCTGTCCCTCACCTGCACTGTCTCTGGGGGCTCCATGACTACTTCTTACTGGAATTGGATCCGGCAGACCCCCACGAGGGGACTGGAGTGGATTGGCTATATCTATTACGCTGGAACCACCAACTACAACCCCGCCCTCAAGAGTCGAGTCACCATCTCAGTAGACACGTCCGAGAACCAGTTCTCCCTGAGGTTGAAGTCTCTGACCGCCGCGGACACGGCCACATATTTCTGT
>35;273_92;0.4670808789
GGGGGGACCCTGTCCCTCACCTGCACTGTCTCTGGGGGCTCCATGACTAGTTCTTACTGGAATTGGATCCGGCAGACCCCCACGAGGGGACTGGAGTGGATTGGCTATATCTATTACGCTGGAACCACCAACTACAACCCCGCCCTCAAGAGTCGAGTCACCATCTCAGTAGACACGTCCGAGAACCAGTTCTCCCTGAGGTTGAAGTCTCTGACCGCCGCGGACACGGCCACATATTTCTGT
>34;138_92,273_92;0.4670803655
GGGGGGACCCTGTCCCTCACCTGCACTGTCTCTGGGGGCTCCATGACTAGTTCTTACTGGAATTGGATCCGGCAGACCCCCACGAGGGGACTGGAGTGGATTGGCTATATCTATTACGCTGGAACCACCAACTACAACCCCGCCCTCAAGAGTCGAGTCACCATCTCAGTAGACACGTCCGAGAACCAGTTCTCCCTGAGGTTGAAGTCTCTGACCGCCGCGGACACGGCCACATATTTCTGT
>39;145_92;0.5084418422
GGGGGGACCCTGTCCCTCACCTGCTCTGTCTCTGGGGGCTCCATGACTAGTTCTTACTGGAATTGGATCCGGCAGACCCCCACGAGGGGACTGGAGTGGATTGGCTATATCTATTACGCTGGAACCACCAGTTACAACCCCGCCCTCAAGAGTCGAGTCACCATCTCAGTAGACACGTCCGAGAACCAGTTTTCCCTGAGGTTGAAGTCTCTGACCGCTGCGGACACGGCCACATATTTCTGT
>41;424_92;0.5645288021
GGGGGGACCCTGTCCCTCACCTGCTCTGTCTCTGGGGGCTCCATGACTAGTTCTTACTGGAATTGGATCCGACAGACCCCCACGAGGGGACTGGAGTGGCTTGGGTATTCCTATTACGCTGGAACCACCAGCTACAACCCCGCCCTCAAGAGTCGAGTCACCATCTCAGTAGACACGTCCGAGAACCAGTTTTCCCTGAGGTTGAAGTCTCTGACCGCTGCGGACACGGCCACATATTTCTGT
>41;243_92;0.5505851206
GGGGGGACCCTGTCCCTCACCTGCTCTGTCTCTGGGGGCTCCATGACTAGTTCTTACTGGAATTGGATCCGACAGACCCCCACGAGGGGACTGGAGTGGCTTGGCTATTCCTATTACGCTGGAACCACCAGCTACAACCCCGCCCTCAAGAGTCGAGTCACCATCTCAGTAGACACGTCCGAGAACCAGTTTTCCCTGAGGTTGAAGTCTCTGACCGCTGCGGACACGGCCACATATTTCTGT
>40;243_92,424_92;0.5505842327
GGGGGGACCCTGTCCCTCACCTGCTCTGTCTCTGGGGGCTCCATGACTAGTTCTTACTGGAATTGGATCCGACAGACCCCCACGAGGGGACTGGAGTGGCTTGGCTATTCCTATTACGCTGGAACCACCAGCTACAACCCCGCCCTCAAGAGTCGAGTCACCATCTCAGTAGACACGTCCGAGAACCAGTTTTCCCTGAGGTTGAAGTCTCTGACCGCTGCGGACACGGCCACATATTTCTGT
>40;420_92;0.4946856889
GGGGGGACCCTGTCCCTCACCTGCTCTGTCTCTGGGGGCTCCATGACTAGTTCTTACTGGAATTGGATCCGGCAGACCCCCACGAGGGGACTGGAGTGGATTGGCTATATCTATTACGCTGGAACCACCAGCTACAACCCCGCCCTCAAGAGTCGAGTCACCATCTCAGTAGACACGTCCGAGAACCAGTTTTCCCTGAGGTTGAAGTCTCTGACCGCTGCGGACACGGCCACATATTTCTGT
>39;243_92,420_92,424_92;0.4946856789
GGGGGGACCCTGTCCCTCACCTGCTCTGTCTCTGGGGGCTCCATGACTAGTTCTTACTGGAATTGGATCCGGCAGACCCCCACGAGGGGACTGGAGTGGATTGGCTATATCTATTACGCTGGAACCACCAGCTACAACCCCGCCCTCAAGAGTCGAGTCACCATCTCAGTAGACACGTCCGAGAACCAGTTTTCCCTGAGGTTGAAGTCTCTGACCGCTGCGGACACGGCCACATATTTCTGT
>38;145_92,243_92,420_92,424_92;0.4946851474
GGGGGGACCCTGTCCCTCACCTGCTCTGTCTCTGGGGGCTCCATGACTAGTTCTTACTGGAATTGGATCCGGCAGACCCCCACGAGGGGACTGGAGTGGATTGGCTATATCTATTACGCTGGAACCACCAGCTACAACCCCGCCCTCAAGAGTCGAGTCACCATCTCAGTAGACACGTCCGAGAACCAGTTTTCCCTGAGGTTGAAGTCTCTGACCGCTGCGGACACGGCCACATATTTCTGT
>38;134_92;0.5084522658
GGGGGGACCCTGTCCCTCACCTGCTCTGTCTCTGGGGGCTCCATGACTAGTTCTTACTGGAATTGGATCCGGCAGACCCCCACGAGGGGACTGGAGTGGATTGGCTATATCTATTACGCTGGAACCACCGGCTACAACCCCGCCCTCAAGAGTCGAGTCACCATCTCAGTAGACACGTCCGAGAACCAGTTTTCCCTGAGGTTGAAGTCTCTGACCGCTGCGGACACGGCCACATATTTCTGT
>37;134_92,145_92,243_92,420_92,424_92;0.4946843131
GGGGGGACCCTGTCCCTCACCTGCTCTGTCTCTGGGGGCTCCATGACTAGTTCTTACTGGAATTGGATCCGGCAGACCCCCACGAGGGGACTGGAGTGGATTGGCTATATCTATTACGCTGGAACCACCAGCTACAACCCCGCCCTCAAGAGTCGAGTCACCATCTCAGTAGACACGTCCGAGAACCAGTTTTCCCTGAGGTTGAAGTCTCTGACCGCTGCGGACACGGCCACATATTTCTGT
>37;155_92;0.4806110154
GGGGGGACCCTGTCCCTCACCTGCACTGTCTCTGGGGGCTCCATGACTAGTTCTTACTGGAATTGGATCCGGCAGACCCCCACGAGGGGACTGGAGTGGATTGGCTACATCTATTACGCTGGAACCACCAACTACAACCCCGCCCTCAAGAGTCGAGTCACCATCTCAGTAGACACGTCCGAGAACCAGTTGTCCCTGAGGTTGAAGTCTCTGACCGCTGCGGACACGGCCACATATTTCTGT
>36;134_92,145_92,155_92,243_92,420_92,424_92;0.4534240385
GGGGGGACCCTGTCCCTCACCTGCACTGTCTCTGGGGGCTCCATGACTAGTTCTTACTGGAATTGGATCCGGCAGACCCCCACGAGGGGACTGGAGTGGATTGGCTATATCTATTACGCTGGAACCACCAACTACAACCCCGCCCTCAAGAGTCGAGTCACCATCTCAGTAGACACGTCCGAGAACCAGTTCTCCCTGAGGTTGAAGTCTCTGACCGCTGCGGACACGGCCACATATTTCTGT
>37;142_92;0.5229310267
GGGGGGACCCTGTCCCTCACCTGCACTGTCTCTGGGGTCTCCATGACTAGTTCTTACTGGAATTGGGTCCGACAGACCCCCACGAGGGGACTGGAGTGGATTGGCTATGTCTATTACGCTGGAACCACCAACTATAACCCCGCCCTCAAGAGTCGAGTCACCATCTCAGTAGACACGTCCGAGAACCAGTTCTCCCTGAGGTTGAAGTCTCTGACCGCTGCGGACACGGCCACATATTTCTGT
>37;170_92;0.4670165526
GGGGGGACCCTGTCCCTCACCTGCACTGTCTCTGGGGGCTCCATGACTAGTTCTTACTGGAATTGGATCCGCCAGACCCCCACGAGGGGACTGGAGTGGATTGGCTATATCTATTACGCTGGAACCACCAACTACAACCCCGCCCTCAAGAGTCGAGTCACCATCTCAGTAGACACGTCCGAGAACCAGTTCTCCCTGAGGTTGAAGTCTCTGACCGCTGCGGACACGGCCACATATTTCTGT
>36;142_92,170_92;0.4534228753
GGGGGGACCCTGTCCCTCACCTGCACTGTCTCTGGGGGCTCCATGACTAGTTCTTACTGGAATTGGATCCGGCAGACCCCCACGAGGGGACTGGAGTGGATTGGCTATATCTATTACGCTGGAACCACCAACTACAACCCCGCCCTCAAGAGTCGAGTCACCATCTCAGTAGACACGTCCGAGAACCAGTTCTCCCTGAGGTTGAAGTCTCTGACCGCTGCGGACACGGCCACATATTTCTGT
>35;134_92,142_92,145_92,155_92,170_92,243_92,420_92,424_92;0.4534217102
GGGGGGACCCTGTCCCTCACCTGCACTGTCTCTGGGGGCTCCATGACTAGTTCTTACTGGAATTGGATCCGGCAGACCCCCACGAGGGGACTGGAGTGGATTGGCTATATCTATTACGCTGGAACCACCAACTACAACCCCGCCCTCAAGAGTCGAGTCACCATCTCAGTAGACACGTCCGAGAACCAGTTCTCCCTGAGGTTGAAGTCTCTGACCGCTGCGGACACGGCCACATATTTCTGT
>38;399_92;0.480755199
GGGGGGACCCTGTCCCTCACCTGCACTGTCTCTGGGGGCTCCATGACCAGTTCTTACTGGAATTGGATCCGGCAGACCCCCACGAGGGGACTGGAGTGGATTGGCTATATCTATTACGCTGGAACCACCAACTACAACCCCGCCCTCAAGAGTCGAGTCACCATCTCAGTAGACCCGTCCGAGAACCAGTTCTCCCTGAGGTTGAAGTCTCTGACCGCTGCGGACACGGCCACATATTTCTGT
>38;180_92;0.4807556851
GGGGGGACCCTGTCCCTCACCTGCACTGTCTCTGGGGGCTCCATGACCAGTTCTTACTGGAATTGGATCCGGCAGACCCCCACGAGGGGACTGGAGTGGATTGGCTATATCTATTACGCTGGAACCACCAACTACAACCCCGCCCTCAAGAGTCGAGTCACCATCTCAGTAGACCCGTCCGAGAACCAGTTCTCCCTGAGGTTGAAGTCTCTGACCGCTGCGGACACGGCCACATATTTCTGT
>37;180_92,399_92;0.480755189
GGGGGGACCCTGTCCCTCACCTGCACTGTCTCTGGGGGCTCCATGACCAGTTCTTACTGGAATTGGATCCGGCAGACCCCCACGAGGGGACTGGAGTGGATTGGCTATATCTATTACGCTGGAACCACCAACTACAACCCCGCCCTCAAGAGTCGAGTCACCATCTCAGTAGACCCGTCCGAGAACCAGTTCTCCCTGAGGTTGAAGTCTCTGACCGCTGCGGACACGGCCACATATTTCTGT
>38;272_92;0.480828449
GGGGGGACCCTGTCCCTCACCTGCACTGTCTCTGGGGGCTCCATGACTAGTTCTTACTGGAATTGGATCCGGCAGACCCCCACGAGGGGACTGGAGTGGATTGGCTATATCTATTACGCTGGAACCACCAACTACAACCCCGCCCTCAAGAGTCGAGTCACCATCTCAATAGACCCGTCCGAGAACCAGTTCTCCCTGAGGTTGAAGTCTCTGACCGCTGCGGACACGGCCACATATTTCTGT
>38;417_92;0.4949517044
GGGGGGACCCTGTCCCTCACCTGCACTGTCTCTGGGGGCTCCATGACTAGTTCTTACTGGAATTGGATCCGGCAGACCCCCACGAGGGGACTGGAGTGGATTGGCTATATCTATTACGCTGGAACCACCAACTACAACCCCGCCCTCAAGAGTCGAGTCACCATCTCAGTGGACCCGTCCGAGAACCAGTTCTCCCTGAGGTTGAAGTCTCTGACCGCTGCGGACATGGCCACATATTTCTGT
>37;272_92,417_92;0.4670577984
GGGGGGACCCTGTCCCTCACCTGCACTGTCTCTGGGGGCTCCATGACTAGTTCTTACTGGAATTGGATCCGGCAGACCCCCACGAGGGGACTGGAGTGGATTGGCTATATCTATTACGCTGGAACCACCAACTACAACCCCGCCCTCAAGAGTCGAGTCACCATCTCAGTAGACCCGTCCGAGAACCAGTTCTCCCTGAGGTTGAAGTCTCTGACCGCTGCGGACACGGCCACATATTTCTGT
>36;180_92,272_92,399_92,417_92;0.4670567927
GGGGGGACCCTGTCCCTCACCTGCACTGTCTCTGGGGGCTCCATGACTAGTTCTTACTGGAATTGGATCCGGCAGACCCCCACGAGGGGACTGGAGTGGATTGGCTATATCTATTACGCTGGAACCACCAACTACAACCCCGCCCTCAAGAGTCGAGTCACCATCTCAGTAGACCCGTCCGAGAACCAGTTCTCCCTGAGGTTGAAGTCTCTGACCGCTGCGGACACGGCCACATATTTCTGT
>36;92_92;0.5087569351
GGGGGGACCCTGTCCCTCACCTGCACTGTCTCTGGGGGTTCCATGACTAGTTCTTACTGGAATTGGATCCGGCAGACCCCCACGAGGGGACTGGAGTGGATTGGCTATATCTATTACGCTGGAACCACCAACTACAACCCCGCCCTCAAGAGTCGAGTCACCATCTCAATAGACACGCCCGAGAACCACTTCTCCCTGAGGTTGAAGTCTCTGACCGCTGCGGACACGGCCACATATTTCTGT
>35;180_92,272_92,399_92,417_92,92_92;0.4534222139
GGGGGGACCCTGTCCCTCACCTGCACTGTCTCTGGGGGCTCCATGACTAGTTCTTACTGGAATTGGATCCGGCAGACCCCCACGAGGGGACTGGAGTGGATTGGCTATATCTATTACGCTGGAACCACCAACTACAACCCCGCCCTCAAGAGTCGAGTCACCATCTCAGTAGACACGTCCGAGAACCAGTTCTCCCTGAGGTTGAAGTCTCTGACCGCTGCGGACACGGCCACATATTTCTGT
>34;134_92,142_92,145_92,155_92,170_92,180_92,243_92,272_92,399_92,417_92,420_92,424_92,92_92;0.4534212414
GGGGGGACCCTGTCCCTCACCTGCACTGTCTCTGGGGGCTCCATGACTAGTTCTTACTGGAATTGGATCCGGCAGACCCCCACGAGGGGACTGGAGTGGATTGGCTATATCTATTACGCTGGAACCACCAACTACAACCCCGCCCTCAAGAGTCGAGTCACCATCTCAGTAGACACGTCCGAGAACCAGTTCTCCCTGAGGTTGAAGTCTCTGACCGCTGCGGACACGGCCACATATTTCTGT
>33;134_92,138_92,142_92,145_92,155_92,170_92,180_92,243_92,272_92,273_92,399_92,417_92,420_92,424_92,92_92;0.4534207736
GGGGGGACCCTGTCCCTCACCTGCACTGTCTCTGGGGGCTCCATGACTAGTTCTTACTGGAATTGGATCCGGCAGACCCCCACGAGGGGACTGGAGTGGATTGGCTATATCTATTACGCTGGAACCACCAACTACAACCCCGCCCTCAAGAGTCGAGTCACCATCTCAGTAGACACGTCCGAGAACCAGTTCTCCCTGAGGTTGAAGTCTCTGACCGCTGCGGACACGGCCACATATTTCTGT
>34;441_92;0.4838173329
GGGGGGACCCTGTCCCTCACCTGCACTGTCTCTGGGGGCTCCATGACTAGTTCTTACTGGAATTGGATCCGGCAGACCCCCACGAGGGGACTGGAGTGGATTGGCTATATCTATTACGCCGGAACCACCAACTACAACCCCGCCCTCAAGAGTCGAGTCACCATCTCAGTAGACACGTCCGAGAACCAGTTCTCCCTGAGGTTGACGTCTCTGACCGCTGCGGACACGGCCACATATTTCTGT
>35;89_92;0.4816416672
GGGGGGACCCTGTCCCTCACCTGCACTGTCTCTGGGGGCTCCATGACTAGTTCTTACTGGAATTGGATCCGGCAGACCCCCACGAGGGGACTGGAGTGGATTGGCTATATCTATTACGCGGGAACCACCAACTACAACCCCGCCCTCAAGAGTCGAGTCACCATCTCAGTAGACACGTCCGAGAATCAGTTCTCCCTGAGGTTGAAGTCTCTGACCGCTGCGGACACGGCCACATATTTCTGT
>35;215_92;0.4679256559
GGGGGGACCCTGTCCCTCACCTGCACTGTCTCTGGGGGCTCCATGACTAGTTCTTACTGGAATTGGATCCGGCAGACCCCCACGAGGGGACTGGAGTGGATTGGCTATATCTATTACGCGGGAACCACCAACTACAACCCCGCCCTCAAGAGTCGAGTCACCATCTCAGTAGACACGTCCGAGAACCAGTTCTCCCTGAGGTTGAAGTCTCTGACCGCTGCGGACACGGCCACATATTTCTGT
>34;215_92,89_92;0.4679248221
GGGGGGACCCTGTCCCTCACCTGCACTGTCTCTGGGGGCTCCATGACTAGTTCTTACTGGAATTGGATCCGGCAGACCCCCACGAGGGGACTGGAGTGGATTGGCTATATCTATTACGCGGGAACCACCAACTACAACCCCGCCCTCAAGAGTCGAGTCACCATCTCAGTAGACACGTCCGAGAACCAGTTCTCCCTGAGGTTGAAGTCTCTGACCGCTGCGGACACGGCCACATATTTCTGT
>33;215_92,441_92,89_92;0.4572389431
GGGGGGACCCTGTCCCTCACCTGCACTGTCTCTGGGGGCTCCATGACTAGTTCTTACTGGAATTGGATCCGGCAGACCCCCACGAGGGGACTGGAGTGGATTGGCTATATCTATTACGCTGGAACCACCAACTACAACCCCGCCCTCAAGAGTCGAGTCACCATCTCAGTAGACACGTCCGAGAACCAGTTCTCCCTGAGGTTGAAGTCTCTGACCGCTGCGGACACGGCCACATATTTCTGT
>32;134_92,138_92,142_92,145_92,155_92,170_92,180_92,215_92,243_92,272_92,273_92,399_92,417_92,420_92,424_92,441_92,89_92,92_92;0.4534202873
GGGGGGACCCTGTCCCTCACCTGCACTGTCTCTGGGGGCTCCATGACTAGTTCTTACTGGAATTGGATCCGGCAGACCCCCACGAGGGGACTGGAGTGGATTGGCTATATCTATTACGCTGGAACCACCAACTACAACCCCGCCCTCAAGAGTCGAGTCACCATCTCAGTAGACACGTCCGAGAACCAGTTCTCCCTGAGGTTGAAGTCTCTGACCGCTGCGGACACGGCCACATATTTCTGT
>32;365_92;0.4534197731
GGGGGGACCCTGTCCCTCACCTGCACTGTCTCTGGGGGCTCCATGACTAGTTCTTACTGGAATTGGATCCGGCAGACCCCCACGAGGGGACTGGAGTGGATTGGCTATATCTATTACGCTGGAACCACCAACTACAACCCCGCCCTCAAGAGTCGAGTCACCATCTCAGTAGACACGTCCGAGAACCAGTTCTCCCTGAGGTTGAAGTCTCTGACCGCTGCGGACACGGCCACATATTTCTGT
>31;134_92,138_92,142_92,145_92,155_92,170_92,180_92,215_92,243_92,272_92,273_92,365_92,399_92,417_92,420_92,424_92,441_92,89_92,92_92;0.4534197631
GGGGGGACCCTGTCCCTCACCTGCACTGTCTCTGGGGGCTCCATGACTAGTTCTTACTGGAATTGGATCCGGCAGACCCCCACGAGGGGACTGGAGTGGATTGGCTATATCTATTACGCTGGAACCACCAACTACAACCCCGCCCTCAAGAGTCGAGTCACCATCTCAGTAGACACGTCCGAGAACCAGTTCTCCCTGAGGTTGAAGTCTCTGACCGCTGCGGACACGGCCACATATTTCTGT
>31;188_92;0.4534192464
GGGGGGACCCTGTCCCTCACCTGCACTGTCTCTGGGGGCTCCATGACTAGTTCTTACTGGAATTGGATCCGGCAGACCCCCACGAGGGGACTGGAGTGGATTGGCTATATCTATTACGCTGGAACCACCAACTACAACCCCGCCCTCAAGAGTCGAGTCACCATCTCAGTAGACACGTCCGAGAACCAGTTCTCCCTGAGGTTGAAGTCTCTGACCGCTGCGGACACGGCCACATATTTCTGT
>30;134_92,138_92,142_92,145_92,155_92,170_92,180_92,188_92,215_92,243_92,272_92,273_92,365_92,399_92,417_92,420_92,424_92,441_92,89_92,92_92;0.4534192364
GGGGGGACCCTGTCCCTCACCTGCACTGTCTCTGGGGGCTCCATGACTAGTTCTTACTGGAATTGGATCCGGCAGACCCCCACGAGGGGACTGGAGTGGATTGGCTATATCTATTACGCTGGAACCACCAACTACAACCCCGCCCTCAAGAGTCGAGTCACCATCTCAGTAGACACGTCCGAGAACCAGTTCTCCCTGAGGTTGAAGTCTCTGACCGCTGCGGACACGGCCACATATTTCTGT
>30;445_92;0.4670175254
GGGGGGACCCTGTCCCTCACCTGCACTGTCTCTGGGGGCTCCATGACTAGTTCTTACTGGAATTGGATCCGGCAGACCCCCACGAGGGGACTGGAGTGGATTGGCTATATCTATTATGCTGGAACCACCAACTACAACCCCGCCCTCAAGAGTCGAGTCACCATCTCAGTAGACACGTCCGAGAACCAGTTCTCCCTGAGGTTGAAGTCTCTGACCGCTGCGGACACGGCCACATATTTCTGT
>29;134_92,138_92,142_92,145_92,155_92,170_92,180_92,188_92,215_92,243_92,272_92,273_92,365_92,399_92,417_92,420_92,424_92,441_92,445_92,89_92,92_92;0.4534181829
GGGGGGACCCTGTCCCTCACCTGCACTGTCTCTGGGGGCTCCATGACTAGTTCTTACTGGAATTGGATCCGGCAGACCCCCACGAGGGGACTGGAGTGGATTGGCTATATCTATTACGCTGGAACCACCAACTACAACCCCGCCCTCAAGAGTCGAGTCACCATCTCAGTAGACACGTCCGAGAACCAGTTCTCCCTGAGGTTGAAGTCTCTGACCGCTGCGGACACGGCCACATATTTCTGT
>28;134_92,138_92,142_92,145_92,155_92,170_92,180_92,188_92,215_92,243_92,272_92,273_92,365_92,36_92,399_92,417_92,420_92,424_92,441_92,445_92,89_92,92_92;0.4534173206
GGGGGGACCCTGTCCCTCACCTGCACTGTCTCTGGGGGCTCCATGACTAGTTCTTACTGGAATTGGATCCGGCAGACCCCCACGAGGGGACTGGAGTGGATTGGCTATATCTATTACGCTGGAACCACCAACTACAACCCCGCCCTCAAGAGTCGAGTCACCATCTCAGTAGACACGTCCGAGAACCAGTTCTCCCTGAGGTTGAAGTCTCTGACCGCTGCGGACACGGCCACATATTTCTGT
>30;14_92;0.494451134
GGGGGGACCCTGTCCCTCACCTGTACTGTCTCTGGGGGCTCCATGACTAGTTCTTACTGGAATTGGATCCGGCAGACCCCCACGAGGGGACTGGAGTGGATTGGCTATATCTATTACGCTGGAACCACCAACTACAACCCCGCCCTCAAGAGTCGAGTCACCATGTCAGTAGACACGTCCGAGAACCAGTTCTCACTGAGGTTGAAGTCTCTGACCGCTGCGGACACGGCCACATATTTCTGT
>30;131_92;0.4670679646
GGGGGGACCCTGTCCCTCACCTGCACTGTCTCTGGGGGCTCCATGACTAGTTCTTACTGGAATTGGATCCGGCAGACCCCCACGAGGGGACTGGAGTGGATTGGCTATATCTATTACGCTGGAACCACCAACTACAACCCCGCCCTCAAGAGTCGAGTCACCATGTCAGTAGACACGTCCGAGAACCAGTTCTCCCTGAGGTTGAAGTCTCTGACCGCTGCGGACACGGCCACATATTTCTGT
>29;131_92,14_92;0.4670673988
GGGGGGACCCTGTCCCTCACCTGCACTGTCTCTGGGGGCTCCATGACTAGTTCTTACTGGAATTGGATCCGGCAGACCCCCACGAGGGGACTGGAGTGGATTGGCTATATCTATTACGCTGGAACCACCAACTACAACCCCGCCCTCAAGAGTCGAGTCACCATGTCAGTAGACACGTCCGAGAACCAGTTCTCCCTGAGGTTGAAGTCTCTGACCGCTGCGGACACGGCCACATATTTCTGT
>29;59_92;0.5080887394
GGGGGGACCCTGTCCCTCACCTGCACTGTCTCTGGGGGCTCCATGACTAGTTCTTACTGGAATTGGATCCGGCAGACCCCCACGAGGGGACTGGAGTGGATTGGCTATATCTATTACGCTGGAAGCACCAACTACAACCCCGCCCTCAAGAGTCGAGTCACCATCTCAGTAGACACGTCCGAGAACCAGTTCTTTTTGAGGTTGAAGTCTCTGACCGCTGCGGACACGGCCACATATTTCTGT
>28;131_92,14_92,59_92;0.4534168152
GGGGGGACCCTGTCCCTCACCTGCACTGTCTCTGGGGGCTCCATGACTAGTTCTTACTGGAATTGGATCCGGCAGACCCCCACGAGGGGACTGGAGTGGATTGGCTATATCTATTACGCTGGAACCACCAACTACAACCCCGCCCTCAAGAGTCGAGTCACCATCTCAGTAGACACGTCCGAGAACCAGTTCTCCCTGAGGTTGAAGTCTCTGACCGCTGCGGACACGGCCACATATTTCTGT
>27;131_92,134_92,138_92,142_92,145_92,14_92,155_92,170_92,180_92,188_92,215_92,243_92,272_92,273_92,365_92,36_92,399_92,417_92,420_92,424_92,441_92,445_92,59_92,89_92,92_92;0.4534163394
GGGGGGACCCTGTCCCTCACCTGCACTGTCTCTGGGGGCTCCATGACTAGTTCTTACTGGAATTGGATCCGGCAGACCCCCACGAGGGGACTGGAGTGGATTGGCTATATCTATTACGCTGGAACCACCAACTACAACCCCGCCCTCAAGAGTCGAGTCACCATCTCAGTAGACACGTCCGAGAACCAGTTCTCCCTGAGGTTGAAGTCTCTGACCGCTGCGGACACGGCCACATATTTCTGT
>26;108_92,131_92,134_92,138_92,142_92,145_92,14_92,154_92,155_92,162_92,168_92,170_92,173_92,180_92,188_92,192_92,215_92,243_92,251_92,263_144,272_92,273_92,279_92,283_92,311_92,344_92,365_92,36_92,376_92,399_92,417_92,420_92,424_92,42_92,441_92,445_92,44_92,57_92,59_92,74_92,89_92,92_92;0.453415341
GGGGGGACCCTGTCCCTCACCTGCACTGTCTCTGGGGGCTCCATGACTAGTTCTTACTGGAATTGGATCCGGCAGACCCCCACGAGGGGACTGGAGTGGATTGGCTATATCTATTACGCTGGAACCACCAACTACAACCCCGCCCTCAAGAGTCGAGTCACCATCTCAGTAGACACGTCCGAGAACCAGTTCTCCCTGAGGTTGAAGTCTCTGACCGCTGCGGACACGGCCACATATTTCTGT
>28;152_92;0.4803901138
GGGGGGACCCTGTCCCTCACCTGCACTGTCTCTGGGGGCTCCATGGCTAGTTCTTACTGGAATTGGATCCGGCAGACCCCCACGAGGGGACTGGAGTGGATTGGCTATATCTACTACGCTGGAACCACCAACTACAACCCCGCCCTCAAGAGTCGAGTCACCATCTCAGTAGACACGTCCGAGAACCAGTTCTCCCTGAGGTTGAAGTCTCTGACCGCTGCGGACACGGCCACATATTTCTGT
>28;385_92;0.4669413884
GGGGGGACCCTGTCCCTCACCTGCACTGTCTCTGGGGGCTCCATGGCTAGTTCTTACTGGAATTGGATCCGGCAGACCCCCACGAGGGGACTGGAGTGGATTGGCTATATCTATTACGCTGGAACCACCAACTACAACCCCGCCCTCAAGAGTCGAGTCACCATCTCAGTAGACACGTCCGAGAACCAGTTCTCCCTGAGGTTGAAGTCTCTGACCGCTGCGGACACGGCCACATATTTCTGT
>27;152_92,385_92;0.4669413784
GGGGGGACCCTGTCCCTCACCTGCACTGTCTCTGGGGGCTCCATGGCTAGTTCTTACTGGAATTGGATCCGGCAGACCCCCACGAGGGGACTGGAGTGGATTGGCTATATCTATTACGCTGGAACCACCAACTACAACCCCGCCCTCAAGAGTCGAGTCACCATCTCAGTAGACACGTCCGAGAACCAGTTCTCCCTGAGGTTGAAGTCTCTGACCGCTGCGGACACGGCCACATATTTCTGT
>27;284_92;0.521421831
GGGGGGACCCTGTCCCTCACCTGCACTGTCTCTGGGGGCTCCATGGGTAGTTCTTATTGGAATTGGATCCGGCAGACCCCCACGAGGGGACTGGAGTGGATTGGCTATATCTATTACGCTGGAACCACCAACTACAACCCCGCCCTCAAGAGTCGGGTCACCATCTCAGTAGACACGTCCGTGAACCAGTTCTCCCTGAGGTTGAAGTCTCTGACCGCTGCGGACACGGCCACATATTTCTGT
>26;152_92,284_92,385_92;0.4669408636
GGGGGGACCCTGTCCCTCACCTGCACTGTCTCTGGGGGCTCCATGGCTAGTTCTTACTGGAATTGGATCCGGCAGACCCCCACGAGGGGACTGGAGTGGATTGGCTATATCTATTACGCTGGAACCACCAACTACAACCCCGCCCTCAAGAGTCGAGTCACCATCTCAGTAGACACGTCCGAGAACCAGTTCTCCCTGAGGTTGAAGTCTCTGACCGCTGCGGACACGGCCACATATTTCTGT
>25;108_92,131_92,134_92,138_92,142_92,145_92,14_92,152_92,154_92,155_92,162_92,168_92,170_92,173_92,180_92,188_92,192_92,215_92,243_92,251_92,263_144,272_92,273_92,279_92,283_92,284_92,311_92,344_92,365_92,36_92,376_92,385_92,399_92,417_92,420_92,424_92,42_92,441_92,445_92,44_92,57_92,59_92,74_92,89_92,92_92;0.453414477
GGGGGGACCCTGTCCCTCACCTGCACTGTCTCTGGGGGCTCCATGACTAGTTCTTACTGGAATTGGATCCGGCAGACCCCCACGAGGGGACTGGAGTGGATTGGCTATATCTATTACGCTGGAACCACCAACTACAACCCCGCCCTCAAGAGTCGAGTCACCATCTCAGTAGACACGTCCGAGAACCAGTTCTCCCTGAGGTTGAAGTCTCTGACCGCTGCGGACACGGCCACATATTTCTGT
>25;82_92;0.4672451686
GGGGGGACCCTGTCCCTCACCTGCACTGTCTCTGGGGGCTCCATGACTAGTTCTTACTGGAATTGGATCCGGCAGACCCCCACGAGGGGACTGGAGTGGATTGGCTATATCTATTACGCTGGAACCACCAACTACAACCCCGCCCTCAAGAGTCGAGTCACCATCTCAGTCGACACGTCCGAGAACCAGTTCTCCCTGAGGTTGAAGTCTCTGACCGCTGCGGACACGGCCACATATTTCTGT
>24;108_92,131_92,134_92,138_92,142_92,145_92,14_92,152_92,154_92,155_92,162_92,168_92,170_92,173_92,180_92,188_92,192_92,215_92,243_92,251_92,263_144,272_92,273_92,279_92,283_92,284_92,311_92,344_92,365_92,36_92,376_92,385_92,399_92,417_92,420_92,424_92,42_92,441_92,445_92,44_92,57_92,59_92,74_92,82_92,89_92,92_92;0.453413646
GGGGGGACCCTGTCCCTCACCTGCACTGTCTCTGGGGGCTCCATGACTAGTTCTTACTGGAATTGGATCCGGCAGACCCCCACGAGGGGACTGGAGTGGATTGGCTATATCTATTACGCTGGAACCACCAACTACAACCCCGCCCTCAAGAGTCGAGTCACCATCTCAGTAGACACGTCCGAGAACCAGTTCTCCCTGAGGTTGAAGTCTCTGACCGCTGCGGACACGGCCACATATTTCTGT
>24;294_92;0.4807587657
GGGGGGACCCTGTCCCTCACCTGCACTGTCTCTGGGGGCTCCATGACTAGTTTTTACTGGAATTGGATCCGGCAGACCCCCACGAGGGGACTGGAGTGGATTGGCTATATCTATTACGCTGGAACCACCAATTACAACCCCGCCCTCAAGAGTCGAGTCACCATCTCAGTAGACACGTCCGAGAACCAGTTCTCCCTGAGGTTGAAGTCTCTGACCGCTGCGGACACGGCCACATATTTCTGT
>23;108_92,131_92,134_92,138_92,142_92,145_92,14_92,152_92,154_92,155_92,162_92,168_92,170_92,173_92,180_92,188_92,192_92,215_92,243_92,251_92,263_144,272_92,273_92,279_92,283_92,284_92,294_92,311_92,344_92,365_92,36_92,376_92,385_92,399_92,417_92,420_92,424_92,42_92,441_92,445_92,44_92,57_92,59_92,74_92,82_92,89_92,92_92;0.4534126624
GGGGGGACCCTGTCCCTCACCTGCACTGTCTCTGGGGGCTCCATGACTAGTTCTTACTGGAATTGGATCCGGCAGACCCCCACGAGGGGACTGGAGTGGATTGGCTATATCTATTACGCTGGAACCACCAACTACAACCCCGCCCTCAAGAGTCGAGTCACCATCTCAGTAGACACGTCCGAGAACCAGTTCTCCCTGAGGTTGAAGTCTCTGACCGCTGCGGACACGGCCACATATTTCTGT
>25;250_92;0.4809396371
GGGGGGACCCTGTCCCTCACCTGCACTGTCTCTGGGGGCTCCATGACTAGTTCTTACTGGAATTGGATCCGGCAGACCCCCACGAGGGGACTGGAGTGGATTGGCTATATCTATTACGCTGGAACCACCAACTACAACCCCGCCCTCAAGAGTCGAGTCACCATCTCAGTGGACACGTCCGAGAACAAGTTCTCCCTGAGGTTGAAGTCTCTGACCGCTGCGGACACGGCCACATATTTCTGT
>25;248_92;0.467144121
GGGGGGACCCTGTCCCTCACCTGCACTGTCTCTGGGGGCTCCATGACTAGTTCTTACTGGAATTGGATCCGGCAGACCCCCACGAGGGGACTGGAGTGGATTGGCTATATCTATTACGCTGGAACCACCAACTACAACCCCGCCCTCAAGAGTCGAGTCACCATCTCAGTGGACACGTCCGAGAACCAGTTCTCCCTGAGGTTGAAGTCTCTGACCGCTGCGGACACGGCCACATATTTCTGT
>24;248_92,250_92;0.467144111
GGGGGGACCCTGTCCCTCACCTGCACTGTCTCTGGGGGCTCCATGACTAGTTCTTACTGGAATTGGATCCGGCAGACCCCCACGAGGGGACTGGAGTGGATTGGCTATATCTATTACGCTGGAACCACCAACTACAACCCCGCCCTCAAGAGTCGAGTCACCATCTCAGTGGACACGTCCGAGAACCAGTTCTCCCTGAGGTTGAAGTCTCTGACCGCTGCGGACACGGCCACATATTTCTGT
>24;351_92;0.5092932344
GGGGGGACCCTGTCCCTCACCTGCTCTGTCTCTGGGGGCTCCATGACTAGTTCTTATTGGAATTGGATCCGGCAGACCCCCACGAGGGGACTGGAGTGGATTGGCTATATCTACTACGCTGGAACCACCAACTACAACCCCGCCCTCAAGAGTCGAGTCACCATCTCAGTGGACACGTCCGAGAACCAGTTCTCCCTGAGGTTGAAGTCTCTGACCGCTGCGGACACGGCCACATATTTCTGT
>23;248_92,250_92,351_92;0.467143541
GGGGGGACCCTGTCCCTCACCTGCACTGTCTCTGGGGGCTCCATGACTAGTTCTTACTGGAATTGGATCCGGCAGACCCCCACGAGGGGACTGGAGTGGATTGGCTATATCTATTACGCTGGAACCACCAACTACAACCCCGCCCTCAAGAGTCGAGTCACCATCTCAGTGGACACGTCCGAGAACCAGTTCTCCCTGAGGTTGAAGTCTCTGACCGCTGCGGACACGGCCACATATTTCTGT
>22;108_92,131_92,134_92,138_92,142_92,145_92,14_92,152_92,154_92,155_92,162_92,168_92,170_92,173_92,180_92,188_92,192_92,215_92,243_92,248_92,250_92,251_92,263_144,272_92,273_92,279_92,283_92,284_92,294_92,311_92,344_92,351_92,365_92,36_92,376_92,385_92,399_92,417_92,420_92,424_92,42_92,441_92,445_92,44_92,57_92,59_92,74_92,82_92,89_92,92_92;0.4534121995
GGGGGGACCCTGTCCCTCACCTGCACTGTCTCTGGGGGCTCCATGACTAGTTCTTACTGGAATTGGATCCGGCAGACCCCCACGAGGGGACTGGAGTGGATTGGCTATATCTATTACGCTGGAACCACCAACTACAACCCCGCCCTCAAGAGTCGAGTCACCATCTCAGTAGACACGTCCGAGAACCAGTTCTCCCTGAGGTTGAAGTCTCTGACCGCTGCGGACACGGCCACATATTTCTGT
>22;66_92;0.4808925617
GGGGGGACCCTGTCCCTCACCTGCACTGTCTCTGGGGGCTCCATGACTAGTTCTTACTGGAATTGGATCCGGCAGACCCCCACGAGGGGACTGGAGTGGATTGGCTATATCTATTACGCCGGAACCACCAACTACAACCCCGCCCTCAAGAGTCGAGTCACCATCTCAGTAGACACGTCCGAGAACCAGTTCTCCCTGAGGTTGAGGTCTCTGACCGCTGCGGACACGGCCACATATTTCTGT
>21;108_92,131_92,134_92,138_92,142_92,145_92,14_92,152_92,154_92,155_92,162_92,168_92,170_92,173_92,180_92,188_92,192_92,215_92,243_92,248_92,250_92,251_92,263_144,272_92,273_92,279_92,283_92,284_92,294_92,311_92,344_92,351_92,365_92,36_92,376_92,385_92,399_92,417_92,420_92,424_92,42_92,441_92,445_92,44_92,57_92,59_92,66_92,74_92,82_92,89_92,92_92;0.4534112962
GGGGGGACCCTGTCCCTCACCTGCACTGTCTCTGGGGGCTCCATGACTAGTTCTTACTGGAATTGGATCCGGCAGACCCCCACGAGGGGACTGGAGTGGATTGGCTATATCTATTACGCTGGAACCACCAACTACAACCCCGCCCTCAAGAGTCGAGTCACCATCTCAGTAGACACGTCCGAGAACCAGTTCTCCCTGAGGTTGAAGTCTCTGACCGCTGCGGACACGGCCACATATTTCTGT
>22;308_92;0.4943752331
GGGGGGACCCTGTCCCTCACCTGCACTGTCTCTGGGGGCTCCATGACTAGTTCTTACTGGAATTGGATCCGGCAGACCCCCACGAGGGGACTGGAGTGGATTGGCTATATTTATTACGCTGGCACCACCAACTACAACCCCGCCCTCAAGAGTCGAGTCACCATTTCAGTAGACACGTCCGAGAACCAGTTCTCCCTGAGGTTGAAGTCTCTGACCGCTGCGGACACGGCCACATATTTCTGT
>22;201_92;0.4943757349
GGGGGGACCCTGTCCCTCACCTGCACTGTCTCTGGGGGCTCCATGACTAGTTCTTACTGGAATTGGATCCGGCAGACCCCCACGAGGGGACTGGAGTGGATTGGCTATATTTATTACGCTGGCACCACCAACTACAACCCCGCCCTCAAGAGTCGAGTCACCATTTCAGTAGACACGTCCGAGAACCAGTTCTCCCTGAGGTTGAAGTCTCTGACCGCTGCGGACACGGCCACATATTTCTGT
>21;201_92,308_92;0.4943752231
GGGGGGACCCTGTCCCTCACCTGCACTGTCTCTGGGGGCTCCATGACTAGTTCTTACTGGAATTGGATCCGGCAGACCCCCACGAGGGGACTGGAGTGGATTGGCTATATTTATTACGCTGGCACCACCAACTACAACCCCGCCCTCAAGAGTCGAGTCACCATTTCAGTAGACACGTCCGAGAACCAGTTCTCCCTGAGGTTGAAGTCTCTGACCGCTGCGGACACGGCCACATATTTCTGT
>20;108_92,131_92,134_92,138_92,142_92,145_92,14_92,152_92,154_92,155_92,162_92,168_92,170_92,173_92,180_92,188_92,192_92,201_92,215_92,243_92,248_92,250_92,251_92,263_144,272_92,273_92,279_92,283_92,284_92,294_92,308_92,311_92,344_92,351_92,365_92,36_92,376_92,385_92,399_92,417_92,420_92,424_92,42_92,441_92,445_92,44_92,57_92,59_92,66_92,74_92,82_92,89_92,92_92;0.4534103834
GGGGGGACCCTGTCCCTCACCTGCACTGTCTCTGGGGGCTCCATGACTAGTTCTTACTGGAATTGGATCCGGCAGACCCCCACGAGGGGACTGGAGTGGATTGGCTATATCTATTACGCTGGAACCACCAACTACAACCCCGCCCTCAAGAGTCGAGTCACCATCTCAGTAGACACGTCCGAGAACCAGTTCTCCCTGAGGTTGAAGTCTCTGACCGCTGCGGACACGGCCACATATTTCTGT
>20;363_92;0.5242404939
GGGGGGACCCTGTCCCTCACCTGCACTGTCTCGGGGGGCTCCATGACTACTTCTTACTGGAATTGGATCCGGCAGACCCCCACGAGGGGACTGGAGTGGATTGGCTATATCTATTACGCTGGAACCACCAACTACAATCCCGCCCTCAAGAGTCGAGTCACCATCTCAGTCGACACGTCCGAGAACCAGTTCTCCCTGAGGTTGAGGTCTCTGACCGCTGCGGACACGGCCACATATTTCTGT
>19;108_92,131_92,134_92,138_92,142_92,145_92,14_92,152_92,154_92,155_92,162_92,168_92,170_92,173_92,180_92,188_92,192_92,201_92,215_92,243_92,248_92,250_92,251_92,263_144,272_92,273_92,279_92,283_92,284_92,294_92,308_92,311_92,344_92,351_92,363_92,365_92,36_92,376_92,385_92,399_92,417_92,420_92,424_92,42_92,441_92,445_92,44_92,57_92,59_92,66_92,74_92,82_92,89_92,92_92;0.4534098223
GGGGGGACCCTGTCCCTCACCTGCACTGTCTCTGGGGGCTCCATGACTAGTTCTTACTGGAATTGGATCCGGCAGACCCCCACGAGGGGACTGGAGTGGATTGGCTATATCTATTACGCTGGAACCACCAACTACAACCCCGCCCTCAAGAGTCGAGTCACCATCTCAGTAGACACGTCCGAGAACCAGTTCTCCCTGAGGTTGAAGTCTCTGACCGCTGCGGACACGGCCACATATTTCTGT
>18;108_92,110_92,131_92,134_92,138_92,142_92,145_92,14_92,152_92,154_92,155_92,162_92,168_92,170_92,173_92,180_92,188_92,192_92,201_92,215_92,243_92,248_92,250_92,251_92,263_144,272_92,273_92,279_92,283_92,284_92,294_92,308_92,309_92,311_92,335_144,344_92,351_92,362_92,363_92,365_92,36_92,376_92,384_92,385_92,399_92,400_92,417_92,420_92,424_92,42_92,441_92,445_92,44_92,52_92,57_92,59_92,66_92,74_92,82_92,88_92,89_92,92_92;0.4534090153
GGGGGGACCCTGTCCCTCACCTGCACTGTCTCTGGGGGCTCCATGACTAGTTCTTACTGGAATTGGATCCGGCAGACCCCCACGAGGGGACTGGAGTGGATTGGCTATATCTATTACGCTGGAACCACCAACTACAACCCCGCCCTCAAGAGTCGAGTCACCATCTCAGTAGACACGTCCGAGAACCAGTTCTCCCTGAGGTTGAAGTCTCTGACCGCTGCGGACACGGCCACATATTTCTGT
>17;108_92,109_92,110_92,131_92,134_92,138_92,142_92,145_92,14_92,152_92,154_92,155_92,162_92,168_92,170_92,173_92,180_92,188_92,192_92,201_92,215_92,227_92,243_92,248_92,250_92,251_92,263_144,272_92,273_92,279_92,283_92,284_92,294_92,296_92,308_92,309_92,311_92,313_144,332_92,335_144,344_92,351_92,362_92,363_92,365_92,36_92,376_92,379_92,384_92,385_92,399_92,400_92,417_92,420_92,424_92,42_92,441_92,445_92,44_92,52_92,55_92,57_92,59_92,66_92,69_92,74_92,82_92,83_92,88_92,89_92,92_92;0.4534081698
GGGGGGACCCTGTCCCTCACCTGCACTGTCTCTGGGGGCTCCATGACTAGTTCTTACTGGAATTGGATCCGGCAGACCCCCACGAGGGGACTGGAGTGGATTGGCTATATCTATTACGCTGGAACCACCAACTACAACCCCGCCCTCAAGAGTCGAGTCACCATCTCAGTAGACACGTCCGAGAACCAGTTCTCCCTGAGGTTGAAGTCTCTGACCGCTGCGGACACGGCCACATATTTCTGT
>20;102_92;0.5496459697
GGGGGGACCCTGTCCCTCACCTGCTCTGTCTCTGGGGGCTCCATGACTGCCTATTACTGGAGCTGGATCCGGCAGACCCCCACGAGGGGACTTGAGTGGATTGGCTATATCTATTACGCTGGGACCACCAACTACAACCCCGCCCTCAAGAGTCGAGTCACCATCTCAGTAGACACGTCCGAGAACCAGTTCTCCCTGAGGTTGAAGTCTCTGACCGCTGCGGACACGGCCACATATTTCTGT
>20;172_92;0.5496467855
GGGGGGACCCTGTCCCTCACCTGCTCTGTCTCTGGGGGCTCCATGACTGCCTATTACTGGAGCTGGATCCGGCAGACCCCCACGAGGGGACTTGAGTGGATTGGCTATATCTATTACGCTGGGACCACCAACTACAACCCCGCCCTCAAGAGTCGAGTCACCATCTCAGTAGACACGTCCGAGAACCAGTTCTCCCTGAGGTTGAAGTCTCTGACCGCTGCGGACACGGCCACATATTTCTGT
>19;102_92,172_92;0.5496459597
GGGGGGACCCTGTCCCTCACCTGCTCTGTCTCTGGGGGCTCCATGACTGCCTATTACTGGAGCTGGATCCGGCAGACCCCCACGAGGGGACTTGAGTGGATTGGCTATATCTATTACGCTGGGACCACCAACTACAACCCCGCCCTCAAGAGTCGAGTCACCATCTCAGTAGACACGTCCGAGAACCAGTTCTCCCTGAGGTTGAAGTCTCTGACCGCTGCGGACACGGCCACATATTTCTGT
>20;186_92;0.5223699075
GGGGGGACCCTGTCCCTCACCTGCTCTGTCTCTGGGGGCTCCATGACTGCCTATTACTGGAACTGGATCCGGCAGACCCCCACGAGGGGACTGGAGTGGATTGGCTATATCTATTACGCTGGGACCACCAACTACAACCCCGCCCTCAAGAGTCGAGTCACCATCTCAGTAGACACGTCCGAGAACCAGTTCTCCCTGAGGTTGAAGTCTCTGACCGCTGCGGACACGGCCACATATTTCTGT
>20;124_92;0.5223709259
GGGGGGACCCTGTCCCTCACCTGCTCTGTCTCTGGGGGCTCCATGACTGCCTATTACTGGAACTGGATCCGGCAGACCCCCACGAGGGGACTGGAGTGGATTGGCTATATCTATTACGCTGGGACCACCAACTACAACCCCGCCCTCAAGAGTCGAGTCACCATCTCAGTAGACACGTCCGAGAACCAGTTCTCCCTGAGGTTGAAGTCTCTGACCGCTGCGGACACGGCCACATATTTCTGT
>19;124_92,186_92;0.5223698975
GGGGGGACCCTGTCCCTCACCTGCTCTGTCTCTGGGGGCTCCATGACTGCCTATTACTGGAACTGGATCCGGCAGACCCCCACGAGGGGACTGGAGTGGATTGGCTATATCTATTACGCTGGGACCACCAACTACAACCCCGCCCTCAAGAGTCGAGTCACCATCTCAGTAGACACGTCCGAGAACCAGTTCTCCCTGAGGTTGAAGTCTCTGACCGCTGCGGACACGGCCACATATTTCTGT
>18;102_92,124_92,172_92,186_92;0.5223687746
GGGGGGACCCTGTCCCTCACCTGCTCTGTCTCTGGGGGCTCCATGACTGCCTATTACTGGAACTGGATCCGGCAGACCCCCACGAGGGGACTGGAGTGGATTGGCTATATCTATTACGCTGGGACCACCAACTACAACCCCGCCCTCAAGAGTCGAGTCACCATCTCAGTAGACACGTCCGAGAACCAGTTCTCCCTGAGGTTGAAGTCTCTGACCGCTGCGGACACGGCCACATATTTCTGT
>18;179_92;0.5818957722
GGGGGGACCCTGTCCCTCACCTGTTCTGTCTCTGGGGGCTCCATGACTAGTTTCTACTGGAATTGGCTGCGGCTGACCCCCACGAGGGGACTGGAGTGGATTGGCTATATGTATTACGCTGGAACCACCAACTACAACCCCGCCCTCAAGAGTCGAGTCACCATCTCAGTAGACACGTCCGAGAACCAGTTCTCCCTGAGGTTGAGGTCTCTGACCGCTGCGGACACGGCCACGTATTTCTGT
>17;102_92,124_92,172_92,179_92,186_92;0.45385855
GGGGGGACCCTGTCCCTCACCTGCTCTGTCTCTGGGGGCTCCATGACTAGTTATTACTGGAATTGGATCCGGCAGACCCCCACGAGGGGACTGGAGTGGATTGGCTATATCTATTACGCTGGAACCACCAACTACAACCCCGCCCTCAAGAGTCGAGTCACCATCTCAGTAGACACGTCCGAGAACCAGTTCTCCCTGAGGTTGAAGTCTCTGACCGCTGCGGACACGGCCACATATTTCTGT
>16;102_92,108_92,109_92,110_92,124_92,131_92,134_92,138_92,142_92,145_92,14_92,152_92,154_92,155_92,162_92,168_92,170_92,172_92,173_92,179_92,180_92,186_92,188_92,192_92,201_92,215_92,227_92,243_92,248_92,250_92,251_92,263_144,272_92,273_92,279_92,283_92,284_92,294_92,296_92,308_92,309_92,311_92,313_144,332_92,335_144,344_92,351_92,362_92,363_92,365_92,36_92,376_92,379_92,384_92,385_92,399_92,400_92,417_92,420_92,424_92,42_92,441_92,445_92,44_92,52_92,55_92,57_92,59_92,66_92,69_92,74_92,82_92,83_92,88_92,89_92,92_92;0.439815987
GGGGGGACCCTGTCCCTCACCTGCACTGTCTCTGGGGGCTCCATGACTAGTTATTACTGGAATTGGATCCGGCAGACCCCCACGAGGGGACTGGAGTGGATTGGCTATATCTATTACGCTGGAACCACCAACTACAACCCCGCCCTCAAGAGTCGAGTCACCATCTCAGTAGACACGTCCGAGAACCAGTTCTCCCTGAGGTTGAAGTCTCTGACCGCTGCGGACACGGCCACATATTTCTGT
>17;203_92;0.4262708941
GGGGGGACCCTGTCCCTCACCTGCACTGTCTCTGGGGGCTCCATGAGTAGTTATTACTGGAATTGGATCCGGCAGACCCCCACGAGGGGACTGGAGTGGATTGGCTATATCTATTACGCTGGAACCACCAACTACAACCCCGCCCTCAAGAGTCGAGTCACCATCTCAGTAGACACGTCCGAGAACCAGTTCTCCCTGAGGTTGAAGTCTCTGACCGCTGCGGACACGGCCACATATTTCTGT
>17;177_92;0.4262718646
GGGGGGACCCTGTCCCTCACCTGCACTGTCTCTGGGGGCTCCATGAGTAGTTATTACTGGAATTGGATCCGGCAGACCCCCACGAGGGGACTGGAGTGGATTGGCTATATCTATTACGCTGGAACCACCAACTACAACCCCGCCCTCAAGAGTCGAGTCACCATCTCAGTAGACACGTCCGAGAACCAGTTCTCCCTGAGGTTGAAGTCTCTGACCGCTGCGGACACGGCCACATATTTCTGT
>16;177_92,203_92;0.4262708841
GGGGGGACCCTGTCCCTCACCTGCACTGTCTCTGGGGGCTCCATGAGTAGTTATTACTGGAATTGGATCCGGCAGACCCCCACGAGGGGACTGGAGTGGATTGGCTATATCTATTACGCTGGAACCACCAACTACAACCCCGCCCTCAAGAGTCGAGTCACCATCTCAGTAGACACGTCCGAGAACCAGTTCTCCCTGAGGTTGAAGTCTCTGACCGCTGCGGACACGGCCACATATTTCTGT
>15;102_92,108_92,109_92,110_92,124_92,131_92,134_92,138_92,142_92,145_92,14_92,152_92,154_92,155_92,162_92,168_92,170_92,172_92,173_92,177_92,179_92,180_92,186_92,188_92,192_92,201_92,203_92,215_92,227_92,243_92,248_92,250_92,251_92,263_144,272_92,273_92,279_92,283_92,284_92,294_92,296_92,308_92,309_92,311_92,313_144,332_92,335_144,344_92,351_92,362_92,363_92,365_92,36_92,376_92,379_92,384_92,385_92,399_92,400_92,417_92,420_92,424_92,42_92,441_92,445_92,44_92,52_92,55_92,57_92,59_92,66_92,69_92,74_92,82_92,83_92,88_92,89_92,92_92;0.4262703197
GGGGGGACCCTGTCCCTCACCTGCACTGTCTCTGGGGGCTCCATGAGTAGTTATTACTGGAATTGGATCCGGCAGACCCCCACGAGGGGACTGGAGTGGATTGGCTATATCTATTACGCTGGAACCACCAACTACAACCCCGCCCTCAAGAGTCGAGTCACCATCTCAGTAGACACGTCCGAGAACCAGTTCTCCCTGAGGTTGAAGTCTCTGACCGCTGCGGACACGGCCACATATTTCTGT
>15;228_92;0.458190402
TCGGAGACCCTGTCCCTCACTTGCACTGTCTCTGGCGGCTCCATGACTGGCTTCTACTGGAATTGGATCCGGCAGACCCCCACGAGGGGACTGGAGTGGATTGGCTATATCTATTACGCTGGAACCACCAACTACAACCCCGCCCTCAAGAGTCGAGTCACCATCTCAGTGGACACGTCCGAGAACCAGTTCTCCCTGAGGTTGAAGTCTCTGACCGCTGCGGACACGGCCACATATTTCTGT
>14;102_92,108_92,109_92,110_92,124_92,131_92,134_92,138_92,142_92,145_92,14_92,152_92,154_92,155_92,162_92,168_92,170_92,172_92,173_92,177_92,179_92,180_92,186_92,188_92,192_92,201_92,203_92,215_92,227_92,228_92,243_92,248_92,250_92,251_92,263_144,272_92,273_92,279_92,283_92,284_92,294_92,296_92,308_92,309_92,311_92,313_144,332_92,335_144,344_92,351_92,362_92,363_92,365_92,36_92,376_92,379_92,384_92,385_92,399_92,400_92,417_92,420_92,424_92,42_92,441_92,445_92,44_92,52_92,55_92,57_92,59_92,66_92,69_92,74_92,82_92,83_92,88_92,89_92,92_92;0.3604070551
TCGGAGACCCTGTCCCTCACCTGCACTGTCTCTGGTGGCTCCATGAGTAGTTACTACTGGAATTGGATCCGGCAGACCCCCACGAGGGGACTGGAGTGGATTGGCTATATCTATTACGCTGGAACCACCAACTACAACCCCGCCCTCAAGAGTCGAGTCACCATCTCAGTAGACACGTCCGAGAACCAGTTCTCCCTGAGGTTGAAGTCTCTGACCGCTGCGGACACGGCCACATATTTCTGT
>14;397_92;0.4528390041
TCGGAGACCCTGTCCCTCAACTGCACTGTCTCCGGTGGCTCCATCGGTAGTAATTACTGGAATTGGATCCGTCAGACCCCCACGAGGGGACTGGAGTGGATTGGCTATATCTATTACACTGGAACCACCAACTACAGCCCCGCCCTCAAGAGTCGAGTCACCATCTCAGTAGACACGTCCGAGAACCAGTTCTCCCTGAGGTTGAAGTCTCTGACCGCTGCGGACACGGCCACATATTTCTGT
>13;102_92,108_92,109_92,110_92,124_92,131_92,134_92,138_92,142_92,145_92,14_92,152_92,154_92,155_92,162_92,168_92,170_92,172_92,173_92,177_92,179_92,180_92,186_92,188_92,192_92,201_92,203_92,215_92,227_92,228_92,243_92,248_92,250_92,251_92,263_144,272_92,273_92,279_92,283_92,284_92,294_92,296_92,308_92,309_92,311_92,313_144,332_92,335_144,344_92,351_92,362_92,363_92,365_92,36_92,376_92,379_92,384_92,385_92,397_92,399_92,400_92,417_92,420_92,424_92,42_92,441_92,445_92,44_92,52_92,55_92,57_92,59_92,66_92,69_92,74_92,82_92,83_92,88_92,89_92,92_92;0.3425088789
TCGGAGACCCTGTCCCTCACCTGCACTGTCTCTGGTGGCTCCATCAGTAGTTACTACTGGAATTGGATCCGGCAGACCCCCACGAGGGGACTGGAGTGGATTGGCTATATCTATTACGCTGGAACCACCAACTACAACCCCGCCCTCAAGAGTCGAGTCACCATCTCAGTAGACACGTCCGAGAACCAGTTCTCCCTGAGGTTGAAGTCTCTGACCGCTGCGGACACGGCCACATATTTCTGT
>12;102_92,108_92,109_92,110_92,124_92,131_92,134_92,138_92,142_92,145_92,14_92,152_92,154_92,155_92,162_92,168_92,170_92,172_92,173_92,177_92,179_92,180_92,186_92,188_92,192_92,201_92,203_92,215_92,227_92,228_92,232_92,243_92,248_92,250_92,251_92,263_144,272_92,273_92,279_92,283_92,284_92,294_92,296_92,308_92,309_92,311_92,313_144,332_92,335_144,344_92,351_92,362_92,363_92,365_92,36_92,376_92,379_92,384_92,385_92,397_92,399_92,400_92,417_92,420_92,424_92,42_92,441_92,445_92,44_92,52_92,55_92,57_92,59_92,66_92,69_92,74_92,82_92,83_92,88_92,89_92,92_92;0.3282737834
TCGGAGACCCTGTCCCTCACCTGCACTGTCTCTGGTGGCTCCATCAGTAGTTACTACTGGAGTTGGATCCGGCAGACCCCCACGAGGGGACTGGAGTGGATTGGCTATATCTATTACGCTGGAACCACCAACTACAACCCCGCCCTCAAGAGTCGAGTCACCATCTCAGTAGACACGTCCGAGAACCAGTTCTCCCTGAGGTTGAAGTCTCTGACCGCTGCGGACACGGCCACATATTTCTGT
>17;97_144;0.7911252859
GGGGGGACCCTGTCCCTCACCTGCACTGTCTCTGGGGCCTCCATGGCTACTTCTTACTGGAATTGGATCCGACAGACCCCCACGAGGGGACTGGAGTGGATTGGCTATGTCTATTACGCTGGAACCACCAACTACAACCCCGCCCTCAGCAATCGGGTCACCATCTCAGTGGACTCGTCCGAGGACAAGTTCTCACTAAGACTGAAGTCTCTGACCGCTGCGGACACGGCCACATACTTCTGT
>17;150_144;0.7911261535
GGGGGGACCCTGTCCCTCACCTGCACTGTCTCTGGGGCCTCCATGGCTACTTCTTACTGGAATTGGATCCGACAGACCCCCACGAGGGGACTGGAGTGGATTGGCTATGTCTATTACGCTGGAACCACCAACTACAACCCCGCCCTCAGCAATCGGGTCACCATCTCAGTGGACTCGTCCGAGGACAAGTTCTCACTAAGACTGAAGTCTCTGACCGCTGCGGACACGGCCACATACTTCTGT
>16;150_144,97_144;0.7911252759
GGGGGGACCCTGTCCCTCACCTGCACTGTCTCTGGGGCCTCCATGGCTACTTCTTACTGGAATTGGATCCGACAGACCCCCACGAGGGGACTGGAGTGGATTGGCTATGTCTATTACGCTGGAACCACCAACTACAACCCCGCCCTCAGCAATCGGGTCACCATCTCAGTGGACTCGTCCGAGGACAAGTTCTCACTAAGACTGAAGTCTCTGACCGCTGCGGACACGGCCACATACTTCTGT
>16;220_144;0.8051538516
GGGGGGACCCTGTCCCTCACCTGCACTGTCTCTGGGGCCTCCATGGCTACTTCTTACTGGAATTGGATCCGACAGACCCCCACGAGGGGACTGGAGTGGATTGGCTATGTCTATTACGCTGGAACCACCAACTACAACCCCGCCCTCAACAATCGGGTCACCATCTCAGTGGACTCGTCCGAGGACAAGTTCTCACTAAGACTGAAGTCTCTGACCGCTGCGGACACGGCCACATACTTCTGT
>15;150_144,220_144,97_144;0.7911235648
GGGGGGACCCTGTCCCTCACCTGCACTGTCTCTGGGGCCTCCATGGCTACTTCTTACTGGAATTGGATCCGACAGACCCCCACGAGGGGACTGGAGTGGATTGGCTATGTCTATTACGCTGGAACCACCAACTACAACCCCGCCCTCAGCAATCGGGTCACCATCTCAGTGGACTCGTCCGAGGACAAGTTCTCACTAAGACTGAAGTCTCTGACCGCTGCGGACACGGCCACATACTTCTGT
>16;264_144;0.793852
GGGGGGACCCTGTCTCTCACCTGCACTGTCTCGGGGGGCTCCATGGCTACTTCTTACTGGAATTGGATCCGACAGACCCCCACGAGGGGACTGGAGTGGATTGGCTATGTCTATTACGCTGGAACCACCAACTACAACCCCGCCCTCAGCAATCGGGTCACCATCTCAGTGGACTCGTCCGAGGACAAGTTCTCTCTAAGATTGAAGTCTCTGACCGCTGCGGACACGGCCACATATTTCTGT
>16;428_144;0.7938514736
GGGGGGACCCTGTCTCTCACCTGCACTGTCTCGGGGGGCTCCATGGCTACTTCTTACTGGAATTGGATCCGACAGACCCCCACGAGGGGACTGGAGTGGATTGGCTATGTCTATTACGCTGGAACCACCAACTACAACCCCGCCCTCAGCAATCGGGTCACCATCTCAGTGGACTCGTCCGAGGACAAGTTCTCTCTAAGATTGAAGTCTCTGACCGCTGCGGACACGGCCACATATTTCTGT
>15;264_144,428_144;0.7938514636
GGGGGGACCCTGTCTCTCACCTGCACTGTCTCGGGGGGCTCCATGGCTACTTCTTACTGGAATTGGATCCGACAGACCCCCACGAGGGGACTGGAGTGGATTGGCTATGTCTATTACGCTGGAACCACCAACTACAACCCCGCCCTCAGCAATCGGGTCACCATCTCAGTGGACTCGTCCGAGGACAAGTTCTCTCTAAGATTGAAGTCTCTGACCGCTGCGGACACGGCCACATATTTCTGT
>14;150_144,220_144,264_144,428_144,97_144;0.7495870707
GGGGGGACCCTGTCCCTCACCTGCACTGTCTCTGGGGGCTCCATGGCTACTTCTTACTGGAATTGGATCCGACAGACCCCCACGAGGGGACTGGAGTGGATTGGCTATGTCTATTACGCTGGAACCACCAACTACAACCCCGCCCTCAGCAATCGGGTCACCATCTCAGTGGACTCGTCCGAGGACAAGTTCTCACTAAGATTGAAGTCTCTGACCGCTGCGGACACGGCCACATATTTCTGT
>16;370_144;0.7132952206
GGGGGGACCCTGTCCCTCACCTGCACTGTCTCTGGAGTCTCCATGGCTAATTCTTACTGGAATTGGATCCGGCAGACCCCCACGAGGGGACTGGAGTGGATTGGCTATGTCTATTATGCTGGAACCACCAACTACAACCCCGCCCTCAACAATCGGGTCACCATCTCAGTGGACACGTCCGAGGACAAGTTCTCACTTAGATTGAAGTCTCTGACCCCTGCGGACACGGCCACATATTTCTGT
>16;291_144;0.6844019633
GGGGGGACCCTGTCCCTCACCTGCACTGTCTCTGGAGTCTCCATGGCTACTTCTTACTGGAATTGGATCCGGCAGACCCCCACGAGGGGACTGGAGTGGATTGGCTATGTCTATTATGCTGGAACCACCAACTACAACCCCGCCCTCAACAATCGGGTCACCATCTCAGTGGACACGTCCGAGGACAAGTTCTCACTTAGATTGAAGTCTCTGACCGCTGCGGACACGGCCACATATTTCTGT
>15;291_144,370_144;0.6844011631
GGGGGGACCCTGTCCCTCACCTGCACTGTCTCTGGAGTCTCCATGGCTACTTCTTACTGGAATTGGATCCGGCAGACCCCCACGAGGGGACTGGAGTGGATTGGCTATGTCTATTATGCTGGAACCACCAACTACAACCCCGCCCTCAACAATCGGGTCACCATCTCAGTGGACACGTCCGAGGACAAGTTCTCACTTAGATTGAAGTCTCTGACCGCTGCGGACACGGCCACATATTTCTGT
>15;214_144;0.6987810604
GGGGGGACCCTGTCCCTCACCTGCACTGTCTCTGGAGTCTCCATGGCTACTTCTTACTGGAATTGGATCCGGCAGACCCCCACGAGGGGACTGGAGTGGATTGGATATGTCTATTATGCTGGAACCACCAACTACAACCCCGCCCTCAACAATCGGGTCACCATCTCAGTGGACACGTCCGAGGACAAGTTCTCACTTAGATTGAAGTCTCTGACCGCTGCGGACACGGCCACATATTTCTGT
>14;214_144,291_144,370_144;0.6844006767
GGGGGGACCCTGTCCCTCACCTGCACTGTCTCTGGAGTCTCCATGGCTACTTCTTACTGGAATTGGATCCGGCAGACCCCCACGAGGGGACTGGAGTGGATTGGCTATGTCTATTATGCTGGAACCACCAACTACAACCCCGCCCTCAACAATCGGGTCACCATCTCAGTGGACACGTCCGAGGACAAGTTCTCACTTAGATTGAAGTCTCTGACCGCTGCGGACACGGCCACATATTTCTGT
>13;150_144,214_144,220_144,264_144,291_144,370_144,428_144,97_144;0.6658524162
GGGGGGACCCTGTCCCTCACCTGCACTGTCTCTGGAGGCTCCATGGCTACTTCTTACTGGAATTGGATCCGGCAGACCCCCACGAGGGGACTGGAGTGGATTGGCTATGTCTATTATGCTGGAACCACCAACTACAACCCCGCCCTCAACAATCGGGTCACCATCTCAGTGGACACGTCCGAGGACAAGTTCTCACTTAGATTGAAGTCTCTGACCGCTGCGGACACGGCCACATATTTCTGT
>13;22_144;0.4888129185
TCGGAGACCCTGTCCCTCACCTGCACTGTCTCTGGTGGCTCCATCAGTAGTTACTACTGGAGCTGGATCCGGCAGACCCCCACGAGGGGACTGGAGTGGATTGGCTATGTCTATTATGCTGGAACCACCAACTACAACCCCGCCCTCAACAATCGGGTCACCATCTCAGTGGACACGTCCGAGGACAAGTTCTCACTTAGATTGAAGTCTCTGACCGCTGCGGACACGGCCACATATTTCTGT
>12;150_144,214_144,220_144,22_144,264_144,291_144,370_144,428_144,97_144;0.4888111076
TCGGAGACCCTGTCCCTCACCTGCACTGTCTCTGGTGGCTCCATCAGTAGTTACTACTGGAGCTGGATCCGGCAGACCCCCACGAGGGGACTGGAGTGGATTGGCTATGTCTATTATGCTGGAACCACCAACTACAACCCCGCCCTCAACAATCGGGTCACCATCTCAGTGGACACGTCCGAGGACAAGTTCTCACTTAGATTGAAGTCTCTGACCGCTGCGGACACGGCCACATATTTCTGT
>11;102_92,108_92,109_92,110_92,124_92,131_92,134_92,138_92,142_92,145_92,14_92,150_144,152_92,154_92,155_92,162_92,168_92,170_92,172_92,173_92,177_92,179_92,180_92,186_92,188_92,192_92,201_92,203_92,214_144,215_92,220_144,227_92,228_92,22_144,232_92,243_92,248_92,250_92,251_92,263_144,264_144,272_92,273_92,279_92,283_92,284_92,291_144,294_92,296_92,308_92,309_92,311_92,313_144,332_92,335_144,344_92,351_92,362_92,363_92,365_92,36_92,370_144,376_92,379_92,384_92,385_92,397_92,399_92,400_92,417_92,420_92,424_92,428_144,42_92,441_92,445_92,44_92,52_92,55_92,57_92,59_92,66_92,69_92,74_92,82_92,83_92,88_92,89_92,92_92,97_144;0.3230210052
TCGGAGACCCTGTCCCTCACCTGCACTGTCTCTGGTGGCTCCATCAGTAGTTACTACTGGAGTTGGATCCGGCAGACCCCCACGAGGGGACTGGAGTGGATTGGCTATATCTATTACGCTGGAACCACCAACTACAACCCCGCCCTCAAGAGTCGAGTCACCATCTCAGTAGACACGTCCGAGAACCAGTTCTCCCTGAGGTTGAAGTCTCTGACCGCTGCGGACACGGCCACATATTTCTGT
>12;371_92;0.3341005614
TCGGAGACCCTGTCCCTCACCTGCACTGTCTCTGGTGGCTCCATCAGTCCTTACTACTGGAGCTGGATCCGGCAGCCCCCAGGGAAGGGACTTGAGTGGATTGGCTTTATCTATTATCGTGGGAGCGCCAATTACAACCCCTCCTTCAACAGTCGAGTCACCATATCCGTAGACACGTCCAAGAACCAGTTCTCCCTGAGGTTGAAGTCTCTGACCGCTGCGGACACGGCCACATATTTCTGT
>12;360_92;0.2711857672
TCGGAGACCCTGTCCCTCACCTGCACTGTCTCTGGTGGCTCCATCAGTACTTTCTTCTGGAGCTGGATCCGGCAGCCCCCAGGGAAGGGACTGGAGTGGATTGGCTATATCTATTACAGTGGGACTACCAACTACAACCCCTCCCTCAAGAGTCGAGTCACCATTTCAATTGACACGTCCGAGAACCAGTTCTCCCTGAGGTTGAAGTCTCTGACCGCTGCGGACACGGCCACATATTTCTGT
>11;360_92,371_92;0.1744555915
TCGGAGACCCTGTCCCTCACCTGCACTGTCTCTGGTGGCTCCATCAGTACTTACTACTGGAGCTGGATCCGGCAGCCCCCAGGGAAGGGACTGGAGTGGATTGGCTATATCTATTACAGTGGGACCACCAACTACAACCCCTCCCTCAAGAGTCGAGTCACCATATCAGTAGACACGTCCAAGAACCAGTTCTCCCTGAGGTTGAAGTCTCTGACCGCTGCGGACACGGCCACATATTTCTGT
>10;102_92,108_92,109_92,110_92,124_92,131_92,134_92,138_92,142_92,145_92,14_92,150_144,152_92,154_92,155_92,162_92,168_92,170_92,172_92,173_92,177_92,179_92,180_92,186_92,188_92,192_92,201_92,203_92,214_144,215_92,220_144,227_92,228_92,22_144,232_92,243_92,248_92,250_92,251_92,263_144,264_144,272_92,273_92,279_92,283_92,284_92,291_144,294_92,296_92,308_92,309_92,311_92,313_144,332_92,335_144,344_92,351_92,360_92,362_92,363_92,365_92,36_92,370_144,371_92,376_92,379_92,384_92,385_92,397_92,399_92,400_92,417_92,420_92,424_92,428_144,42_92,441_92,445_92,44_92,52_92,55_92,57_92,59_92,66_92,69_92,74_92,82_92,83_92,88_92,89_92,92_92,97_144;0.1629073126
TCGGAGACCCTGTCCCTCACCTGCACTGTCTCTGGTGGCTCCATCAGTAGTTACTACTGGAGCTGGATCCGGCAGCCCCCAGGGAAGGGACTGGAGTGGATTGGCTATATCTATTACAGTGGGACCACCAACTACAACCCCTCCCTCAAGAGTCGAGTCACCATATCAGTAGACACGTCCAAGAACCAGTTCTCCCTGAGGTTGAAGTCTCTGACCGCTGCGGACACGGCCACATATTTCTGT
>10;19_92;0.1594719988
TCGGAGACCCTGTCCCTCACCTGCAATGTCTCTGGTGGCTCCATCAGTAGTGACGACTGGAGCTGGATCCGGCAGCCCCCAGGGAAGGGACTGGAGTGGATTGGGCATATCTATTACAGTGGGACCACCAACTACAACCCCTCCCTCAAGAGTCGAGTCACCATATCAGTAGACACGTCCAAGAACCAGTTCTCCCTGAAGCTGACCTCTGTGACCGCTGCGGACACGGCCACATATTTCTGT
>9;102_92,108_92,109_92,110_92,124_92,131_92,134_92,138_92,142_92,145_92,14_92,150_144,152_92,154_92,155_92,162_92,168_92,170_92,172_92,173_92,177_92,179_92,180_92,186_92,188_92,192_92,19_92,201_92,203_92,214_144,215_92,220_144,227_92,228_92,22_144,232_92,243_92,248_92,250_92,251_92,263_144,264_144,272_92,273_92,279_92,283_92,284_92,291_144,294_92,296_92,308_92,309_92,311_92,313_144,332_92,335_144,344_92,351_92,360_92,362_92,363_92,365_92,36_92,370_144,371_92,376_92,379_92,384_92,385_92,397_92,399_92,400_92,417_92,420_92,424_92,428_144,42_92,441_92,445_92,44_92,52_92,55_92,57_92,59_92,66_92,69_92,74_92,82_92,83_92,88_92,89_92,92_92,97_144;0.0911754099
TCGGAGACCCTGTCCCTCACCTGCACTGTCTCTGGTGGCTCCATCAGTAGTTACTACTGGAGCTGGATCCGGCAGCCCCCAGGGAAGGGACTGGAGTGGATTGGCTATATCTATTACAGTGGGACCACCAACTACAACCCCTCCCTCAAGAGTCGAGTCACCATATCAGTAGACACGTCCAAGAACCAGTTCTCCCTGAAGCTGACCTCTGTGACCGCTGCGGACACGGCCACATATTTCTGT
>10;140_53;0.1899838179
TCGGAGACCCTGTCCCTCACCTGCACTGTCTCTGGTGACTCCTTCAGTAGTTACTACTGGAGCTGGATCCGACAGCCCCCAGGGAAGGGACTGGAGTGGATTGGCTATATCTATCACAGTGGGACCACCAACTACAACCCCTCCCTCATGAGTCGAGTCACCATATCACTAGACACGTCCAAGAAGCAGTTCTCCCTGAAACTGACCTCTGTGACCGCTGCGGACACGGCCATTTATTACTGT
>10;300_144;0.3027297666
TCGGAGACCCTGTCCCTCACCTGCACTGTCTCTGGTGCCTCCCTCAGTAGTCACTACTGGAGCTGGATCCGGCAGACCCCAGGGAAGGGACTGGACTGGATGGGATACATCTATTACAGTGGAACGACCAACTACAACCCCACCCTCAAGAGTCGAGTCACCATAACAATAGACACGTCCAAGAACCAGTTCTCCCTGAAACTGACCTCTGTGACCGCTGCGGACACGGCTGTTTATTACTGT
>9;140_53,300_144;0.09370829
TCGGAGACCCTGTCCCTCACCTGCACTGTCTCTGGTGGCTCCATCAGTAGTTACTACTGGAGCTGGATCCGGCAGCCCCCAGGGAAGGGACTGGAGTGGATTGGCTATATCTATTACAGTGGGACCACCAACTACAACCCCTCCCTCAAGAGTCGAGTCACCATATCAGTAGACACGTCCAAGAACCAGTTCTCCCTGAAACTGACCTCTGTGACCGCTGCGGACACGGCCATTTATTACTGT
>8;102_92,108_92,109_92,110_92,124_92,131_92,134_92,138_92,140_53,142_92,145_92,14_92,150_144,152_92,154_92,155_92,162_92,168_92,170_92,172_92,173_92,177_92,179_92,180_92,186_92,188_92,192_92,19_92,201_92,203_92,214_144,215_92,220_144,227_92,228_92,22_144,232_92,243_92,248_92,250_92,251_92,263_144,264_144,272_92,273_92,279_92,283_92,284_92,291_144,294_92,296_92,300_144,308_92,309_92,311_92,313_144,332_92,335_144,344_92,351_92,360_92,362_92,363_92,365_92,36_92,370_144,371_92,376_92,379_92,384_92,385_92,397_92,399_92,400_92,417_92,420_92,424_92,428_144,42_92,441_92,445_92,44_92,52_92,55_92,57_92,59_92,66_92,69_92,74_92,82_92,83_92,88_92,89_92,92_92,97_144;0.0642567588
TCGGAGACCCTGTCCCTCACCTGCACTGTCTCTGGTGGCTCCATCAGTAGTTACTACTGGAGCTGGATCCGGCAGCCCCCAGGGAAGGGACTGGAGTGGATTGGCTATATCTATTACAGTGGGACCACCAACTACAACCCCTCCCTCAAGAGTCGAGTCACCATATCAGTAGACACGTCCAAGAACCAGTTCTCCCTGAAGCTGACCTCTGTGACCGCTGCGGACACGGCCATATATTACTGT
>11;302_53;0.2683877712
TCGGAGACCCTGTCCCTCACCTGCACTGTCTCTGGGGACTCCATCAGTACTTACTACTGGACGTGGATCCGGCAGCTCCCAGGGAAGGGACTGGAGTACATTGGTTATATCTATTACGGTGGGAGTACCAACTACAACCCCTCCCTCCAGAGTCGAGTCACCATATCAATGGACACGTCCAAGAGCCAGTTCTCCCTGAAGTTGACCTCTGTGACCGCTGCGGACACGGCCATATATTACTGT
>11;289_53;0.18411339
TCGGAGACCCTGTCCCTCACCTGCACTGTCTCTGGTGACTCCATCAGTACTTACTACTGGACGTGGATCCGGCAGCCCCCAGGGAAGGGACTGGAGTACATTGGTTATATCTATTACAGTGGGAGCACCAACTACAACCCCTCCCTCCAGAGTCGAGTCACCATATCAGTAGACACGTCCAAGAGCCAGTTCTCCCTGAAGCTGACCTCTGTGACCGCTGCGGACACGGCCTTATATTACTGT
>10;289_53,302_53;0.1718479236
TCGGAGACCCTGTCCCTCACCTGCACTGTCTCTGGTGACTCCATCAGTACTTACTACTGGACGTGGATCCGGCAGCCCCCAGGGAAGGGACTGGAGTACATTGGTTATATCTATTACAGTGGGAGCACCAACTACAACCCCTCCCTCCAGAGTCGAGTCACCATATCAGTAGACACGTCCAAGAGCCAGTTCTCCCTGAAGCTGACCTCTGTGACCGCTGCGGACACGGCCATATATTACTGT
>10;388_53;0.1994660202
TCGGAGACCCTGTCCCTCACCTGCACTGTCTCTGGTGGCTCCATCAGTACTTACTACTGGAGCTGGATCCGGCAGCCCCCCGGGAGGGGACTGCAGTGGATTGGTCATATCTACTACAGTGGGAGCACCAACTACACCCCCTCCCTCAAGAGTCGAGTCACCATATCAGTAGACACGTCCAAGAAGCAGTTCTCCCTGAAGCTGACCTCTGTGACCGCTGCGGACACGGCCCTATATTATTGT
>9;289_53,302_53,388_53;0.0760429191
TCGGAGACCCTGTCCCTCACCTGCACTGTCTCTGGTGGCTCCATCAGTACTTACTACTGGAGCTGGATCCGGCAGCCCCCAGGGAAGGGACTGGAGTGGATTGGTTATATCTATTACAGTGGGAGCACCAACTACAACCCCTCCCTCAAGAGTCGAGTCACCATATCAGTAGACACGTCCAAGAACCAGTTCTCCCTGAAGCTGACCTCTGTGACCGCTGCGGACACGGCCATATATTACTGT
>10;64_53;0.156572338
TCGGAGACCCTGTCCCTCACCTGCACTGTCTCTGGTGGCTCCATCAGTGGTTACTACTGGAACTGGATCCGGCAGCCCCCAGGGAAGGGACTGGAGTGGATTGCCGATATCTATAACAGTGGGAGCACCCACTACAACCCCTCCCTCAAGAGTCGAGTCACCATATCAGTAGACACGTCCAAGAACCAGTTCTCCCTGAAGTTGACCTCTGTGACCGCTGCGGACACGGCCATTTATTACTGT
>11;337_53;0.5407862546
TCGGAGACCCTGTCCCTCACCTGCCGTGTCTCTGGTGGCACCATCAGTAGTTACTACTGGAACTGGATTCGGCTGCCCCCAGGGAGGGGACTGGAGTGGGTTGGCTATGGTCACTTTACTGGGAGAACCACCTCCAACCCCTCCCTCAAGGGTCGAGTCGCCGTGTCAGTAGACAGATCCAAGAATGAGGTGTCCCTGAAGTTGCACTCTGTGACCGCTGCGGACACGGCCATTTATTACTGT
>11;164_53;0.5683567875
TCGGAGACCCTGTCCCTCACCTGCCGTGTCTCTGGTGGCACCATCAGTAGTTACTACTGGAACTGGATTCGGCTGCCCCCAGGGAGGGGACTGGAGTGGGTTGGCTATGGTCACTTTACTGGGAGAACCACCTCCAACCCCTCCCTCAAGGGTCGAGTCGCCGTGTCAGTAGACAGATCCAAGAATGAGGTGTCCCTGAAGTTGCACTCTGTGACCGCTGCGGACACGGCCGTGTATTACTGT
>10;164_53,337_53;0.5407851644
TCGGAGACCCTGTCCCTCACCTGCCGTGTCTCTGGTGGCACCATCAGTAGTTACTACTGGAACTGGATTCGGCTGCCCCCAGGGAGGGGACTGGAGTGGGTTGGCTATGGTCACTTTACTGGGAGAACCACCTCCAACCCCTCCCTCAAGGGTCGAGTCGCCGTGTCAGTAGACAGATCCAAGAATGAGGTGTCCCTGAAGTTGCACTCTGTGACCGCTGCGGACACGGCCATTTATTACTGT
>9;164_53,337_53,64_53;0.0797809321
TCGGAGACCCTGTCCCTCACCTGCACTGTCTCTGGTGGCTCCATCAGTAGTTACTACTGGAACTGGATCCGGCAGCCCCCAGGGAAGGGACTGGAGTGGATTGGCTATATCTATTACAGTGGGAGCACCAACTACAACCCCTCCCTCAAGAGTCGAGTCACCATATCAGTAGACACGTCCAAGAACCAGTTCTCCCTGAAGTTGACCTCTGTGACCGCTGCGGACACGGCCATTTATTACTGT
>8;164_53,289_53,302_53,337_53,388_53,64_53;0.0507498678
TCGGAGACCCTGTCCCTCACCTGCACTGTCTCTGGTGGCTCCATCAGTAGTTACTACTGGAGCTGGATCCGGCAGCCCCCAGGGAAGGGACTGGAGTGGATTGGCTATATCTATTACAGTGGGAGCACCAACTACAACCCCTCCCTCAAGAGTCGAGTCACCATATCAGTAGACACGTCCAAGAACCAGTTCTCCCTGAAGCTGACCTCTGTGACCGCTGCGGACACGGCCATATATTACTGT
>7;102_92,108_92,109_92,110_92,124_92,131_92,134_92,138_92,140_53,142_92,145_92,14_92,150_144,152_92,154_92,155_92,162_92,164_53,168_92,170_92,172_92,173_92,177_92,179_92,180_92,186_92,188_92,192_92,19_92,201_92,203_92,214_144,215_92,220_144,227_92,228_92,22_144,232_92,243_92,248_92,250_92,251_92,263_144,264_144,272_92,273_92,279_92,283_92,284_92,289_53,291_144,294_92,296_92,300_144,302_53,308_92,309_92,311_92,313_144,332_92,335_144,337_53,344_92,351_92,360_92,362_92,363_92,365_92,36_92,370_144,371_92,376_92,379_92,384_92,385_92,388_53,397_92,399_92,400_92,417_92,420_92,424_92,428_144,42_92,441_92,445_92,44_92,52_92,55_92,57_92,59_92,64_53,66_92,69_92,74_92,82_92,83_92,88_92,89_92,92_92,97_144;0.0507488451
TCGGAGACCCTGTCCCTCACCTGCACTGTCTCTGGTGGCTCCATCAGTAGTTACTACTGGAGCTGGATCCGGCAGCCCCCAGGGAAGGGACTGGAGTGGATTGGCTATATCTATTACAGTGGGAGCACCAACTACAACCCCTCCCTCAAGAGTCGAGTCACCATATCAGTAGACACGTCCAAGAACCAGTTCTCCCTGAAGCTGACCTCTGTGACCGCTGCGGACACGGCCATATATTACTGT
>6;102_92,108_92,109_92,110_92,124_92,131_92,134_92,138_92,140_53,142_92,145_92,14_92,150_144,152_92,154_92,155_92,162_92,164_53,168_92,169_53,170_92,172_92,173_92,177_92,179_92,180_92,186_92,188_92,192_92,19_92,201_92,203_92,214_144,215_92,220_144,227_92,228_92,22_144,232_92,243_92,248_92,250_92,251_92,263_144,264_144,272_92,273_92,279_92,283_92,284_92,289_53,291_144,294_92,296_92,300_144,302_53,308_92,309_92,311_92,313_144,332_92,335_144,337_53,344_92,351_92,360_92,362_92,363_92,365_92,36_92,370_144,371_92,376_92,379_92,384_92,385_92,388_53,397_92,399_92,400_92,417_92,420_92,424_92,428_144,42_92,441_92,445_92,44_92,52_92,55_92,57_92,59_92,64_53,66_92,69_92,74_92,82_92,83_92,88_92,89_92,92_92,97_144;0.0384652587
TCGGAGACCCTGTCCCTCACCTGCACTGTCTCTGGTGGCTCCATCAGTAGTTACTACTGGAGCTGGATCCGGCAGCCCCCAGGGAAGGGACTGGAGTGGATTGGCTATATCTATTACAGTGGGAGCACCAACTACAACCCCTCCCTCAAGAGTCGAGTCACCATATCAGTAGACACGTCCAAGAACCAGTTCTCCCTGAAGCTGACCTCTGTGACCGCTGCGGACACGGCCGTATATTACTGT
>5;102_92,108_92,109_92,110_92,124_92,131_92,134_92,138_92,140_53,142_92,145_92,14_92,150_144,152_92,154_92,155_92,162_92,164_53,168_92,169_53,170_92,172_92,173_92,177_92,179_92,180_92,186_92,188_92,192_92,19_92,201_92,203_92,214_144,215_92,220_144,227_92,228_92,22_144,232_92,243_92,248_92,250_92,251_92,263_144,264_144,272_92,273_92,279_92,283_92,284_92,289_53,291_144,294_92,296_92,300_144,302_53,308_92,309_92,311_92,313_144,332_92,335_144,337_53,344_92,351_92,360_92,362_92,363_92,365_92,36_92,370_144,371_92,376_92,379_92,384_92,385_92,388_53,397_92,399_92,400_92,413_92,417_92,420_92,424_92,428_144,42_92,441_92,445_92,44_92,52_92,55_92,57_92,59_92,64_53,66_92,69_92,74_92,82_92,83_92,88_92,89_92,92_92,97_144;0.0384645426
TCGGAGACCCTGTCCCTCACCTGCACTGTCTCTGGTGGCTCCATCAGTAGTTACTACTGGAGCTGGATCCGGCAGCCCCCAGGGAAGGGACTGGAGTGGATTGGCTATATCTATTACAGTGGGAGCACCAACTACAACCCCTCCCTCAAGAGTCGAGTCACCATATCAGTAGACACGTCCAAGAACCAGTTCTCCCTGAAGCTGACCTCTGTGACCGCTGCGGACACGGCCGTATATTACTGT
>4;0_53,100_53,101_144,102_92,103_53,104_92,105_53,106_144,107_144,108_92,109_92,10_53,110_92,111_92,112_53,113_53,114_144,115_92,116_53,117_53,118_53,119_53,11_92,120_53,122_53,123_53,124_92,125_53,126_53,127_53,129_53,12_53,130_53,131_92,132_53,133_53,134_92,135_53,136_53,137_144,138_92,139_53,13_53,140_53,141_53,142_92,144_53,145_92,146_53,147_53,148_92,149_53,14_92,150_144,151_92,152_92,153_144,154_92,155_92,156_53,157_53,158_53,159_53,15_53,160_53,162_92,163_92,164_53,165_53,166_53,167_92,168_92,169_53,16_53,170_92,172_92,173_92,174_92,175_92,176_53,177_92,178_144,179_92,17_53,180_92,181_92,182_92,183_92,185_53,186_92,187_92,188_92,189_53,18_53,190_53,191_53,192_92,193_92,194_53,195_53,196_92,197_92,198_53,19_92,1_144,200_53,201_92,202_92,203_92,204_53,205_53,206_53,209_53,20_53,210_53,211_53,212_53,213_92,214_144,215_92,216_53,217_144,218_53,219_92,21_53,220_144,221_53,222_144,223_53,224_92,225_53,226_53,227_92,228_92,229_53,22_144,230_53,231_53,232_92,233_92,234_144,235_53,236_53,237_144,238_53,239_53,23_92,240_53,241_53,242_53,243_92,244_53,245_53,246_53,247_144,248_92,249_53,24_53,250_92,251_92,253_92,254_144,255_53,256_53,257_53,258_53,259_53,25_92,260_53,261_144,262_53,263_144,264_144,265_92,266_92,267_53,268_92,269_53,26_53,270_53,271_53,272_92,273_92,274_92,275_144,276_53,277_92,278_53,279_92,27_53,280_53,281_92,283_92,284_92,285_53,286_53,287_53,288_92,289_53,28_53,291_144,292_53,293_53,294_92,295_53,296_92,297_53,298_53,299_53,29_53,2_53,300_144,301_144,302_53,303_144,304_53,305_92,306_53,307_53,308_92,309_92,30_53,310_53,311_92,312_92,313_144,314_92,315_53,316_53,317_53,318_53,319_53,31_92,320_53,321_53,322_53,323_92,324_92,325_53,326_92,327_92,328_92,329_92,32_53,330_53,331_92,332_92,333_92,334_53,335_144,336_53,337_53,338_92,339_53,33_53,340_92,341_53,343_53,344_92,345_92,346_92,348_53,349_53,34_92,350_144,351_92,352_53,353_92,354_53,355_92,357_53,358_53,359_144,35_53,360_92,361_53,362_92,363_92,364_53,365_92,366_144,367_92,368_53,369_92,36_92,370_144,371_92,372_53,373_53,374_53,375_144,376_92,377_53,378_53,379_92,37_53,380_53,381_53,382_92,383_53,384_92,385_92,386_53,388_53,389_92,38_144,390_53,391_53,392_92,393_92,394_53,395_92,396_92,397_92,398_53,399_92,39_92,3_53,400_92,401_144,402_53,403_53,404_92,405_92,406_144,407_92,408_92,409_53,40_144,410_53,411_92,412_53,413_92,414_53,415_144,416_92,417_92,418_53,419_144,41_53,420_92,421_92,422_53,423_92,424_92,425_53,426_53,427_53,428_144,429_53,42_92,430_53,431_53,432_53,433_92,434_53,435_53,436_53,437_53,438_92,439_92,43_53,440_92,441_92,442_92,443_92,444_53,445_92,446_53,447_144,448_144,449_53,44_92,450_53,451_53,452_53,453_92,454_53,455_53,456_53,457_53,458_53,46_144,47_53,48_53,49_53,4_144,50_53,51_92,52_92,53_53,54_92,55_92,56_53,57_92,58_53,59_92,5_53,60_92,61_53,62_92,63_53,64_53,65_53,66_92,67_53,68_53,69_92,70_92,71_53,72_53,73_53,74_92,75_92,76_92,77_53,78_53,79_92,7_53,80_53,82_92,83_92,84_92,85_92,86_92,87_53,88_92,89_92,8_53,90_53,92_92,93_92,94_53,95_92,96_144,97_144,98_53,99_53,9_53;0.0125312736
TCGGAGACCCTGTCCCTCACCTGCACTGTCTCTGGTGGCTCCATCAGTAGTTACTACTGGAGCTGGATCCGGCAGCCCCCAGGGAAGGGACTGGAGTGGATTGGGTATATCTATTACAGTGGGAGCACCAACTACAACCCCTCCCTCAAGAGTCGAGTCACCATATCAGTAGACACGTCCAAGAACCAGTTCTCCCTGAAGCTGAGCTCTGTGACCGCTGCGGACACGGCCGTATATTACTGT
>3;0_53,100_53,101_144,102_92,103_53,104_92,105_53,106_144,107_144,108_92,109_92,10_53,110_92,111_92,112_53,113_53,114_144,115_92,116_53,117_53,118_53,119_53,11_92,120_53,122_53,123_53,124_92,125_53,126_53,127_53,129_53,12_53,130_53,131_92,132_53,133_53,134_92,135_53,136_53,137_144,138_92,139_53,13_53,140_53,141_53,142_92,144_53,145_92,146_53,147_53,148_92,149_53,14_92,150_144,151_92,152_92,153_144,154_92,155_92,156_53,157_53,158_53,159_53,15_53,160_53,162_92,163_92,164_53,165_53,166_53,167_92,168_92,169_53,16_53,170_92,172_92,173_92,174_92,175_92,176_53,177_92,178_144,179_92,17_53,180_92,181_92,182_92,183_92,185_53,186_92,187_92,188_92,189_53,18_53,190_53,191_53,192_92,193_92,194_53,195_53,196_92,197_92,198_53,19_92,1_144,200_53,201_92,202_92,203_92,204_53,205_53,206_53,209_53,20_53,210_53,211_53,212_53,213_92,214_144,215_92,216_53,217_144,218_53,219_92,21_53,220_144,221_53,222_144,223_53,224_92,225_53,226_53,227_92,228_92,229_53,22_144,230_53,231_53,232_92,233_92,234_144,235_53,236_53,237_144,238_53,239_53,23_92,240_53,241_53,242_53,243_92,244_53,245_53,246_53,247_144,248_92,249_53,24_53,250_92,251_92,253_92,254_144,255_53,256_53,257_53,258_53,259_53,25_92,260_53,261_144,262_53,263_144,264_144,265_92,266_92,267_53,268_92,269_53,26_53,270_53,271_53,272_92,273_92,274_92,275_144,276_53,277_92,278_53,279_92,27_53,280_53,281_92,283_92,284_92,285_53,286_53,287_53,288_92,289_53,28_53,290_53,291_144,292_53,293_53,294_92,295_53,296_92,297_53,298_53,299_53,29_53,2_53,300_144,301_144,302_53,303_144,304_53,305_92,306_53,307_53,308_92,309_92,30_53,310_53,311_92,312_92,313_144,314_92,315_53,316_53,317_53,318_53,319_53,31_92,320_53,321_53,322_53,323_92,324_92,325_53,326_92,327_92,328_92,329_92,32_53,330_53,331_92,332_92,333_92,334_53,335_144,336_53,337_53,338_92,339_53,33_53,340_92,341_53,343_53,344_92,345_92,346_92,347_92,348_53,349_53,34_92,350_144,351_92,352_53,353_92,354_53,355_92,357_53,358_53,359_144,35_53,360_92,361_53,362_92,363_92,364_53,365_92,366_144,367_92,368_53,369_92,36_92,370_144,371_92,372_53,373_53,374_53,375_144,376_92,377_53,378_53,379_92,37_53,380_53,381_53,382_92,383_53,384_92,385_92,386_53,388_53,389_92,38_144,390_53,391_53,392_92,393_92,394_53,395_92,396_92,397_92,398_53,399_92,39_92,3_53,400_92,401_144,402_53,403_53,404_92,405_92,406_144,407_92,408_92,409_53,40_144,410_53,411_92,412_53,413_92,414_53,415_144,416_92,417_92,418_53,419_144,41_53,420_92,421_92,422_53,423_92,424_92,425_53,426_53,427_53,428_144,429_53,42_92,430_53,431_53,432_53,433_92,434_53,435_53,436_53,437_53,438_92,439_92,43_53,440_92,441_92,442_92,443_92,444_53,445_92,446_53,447_144,448_144,449_53,44_92,450_53,451_53,452_53,453_92,454_53,455_53,456_53,457_53,458_53,46_144,47_53,48_53,49_53,4_144,50_53,51_92,52_92,53_53,54_92,55_92,56_53,57_92,58_53,59_92,5_53,60_92,61_53,62_92,63_53,64_53,65_53,66_92,67_53,68_53,69_92,70_92,71_53,72_53,73_53,74_92,75_92,76_92,77_53,78_53,79_92,7_53,80_53,82_92,83_92,84_92,85_92,86_92,87_53,88_92,89_92,8_53,90_53,92_92,93_92,94_53,95_92,96_144,97_144,98_53,99_53,9_53;0.0125303775
TCGGAGACCCTGTCCCTCACCTGCACTGTCTCTGGTGGCTCCATCAGTAGTTACTACTGGAGCTGGATCCGGCAGCCCCCAGGGAAGGGACTGGAGTGGATTGGGTATATCTATTACAGTGGGAGCACCAACTACAACCCCTCCCTCAAGAGTCGAGTCACCATATCAGTAGACACGTCCAAGAACCAGTTCTCCCTGAAGCTGAGCTCTGTGACCGCTGCGGACACGGCCGTATATTACTGT
>2;0_53,100_53,101_144,102_92,103_53,104_92,105_53,106_144,107_144,108_92,109_92,10_53,110_92,111_92,112_53,113_53,114_144,115_92,116_53,117_53,118_53,119_53,11_92,120_53,122_53,123_53,124_92,125_53,126_53,127_53,129_53,12_53,130_53,131_92,132_53,133_53,134_92,135_53,136_53,137_144,138_92,139_53,13_53,140_53,141_53,142_92,144_53,145_92,146_53,147_53,148_92,149_53,14_92,150_144,151_92,152_92,153_144,154_92,155_92,156_53,157_53,158_53,159_53,15_53,160_53,162_92,163_92,164_53,165_53,166_53,167_92,168_92,169_53,16_53,170_92,171_53,172_92,173_92,174_92,175_92,176_53,177_92,178_144,179_92,17_53,180_92,181_92,182_92,183_92,185_53,186_92,187_92,188_92,189_53,18_53,190_53,191_53,192_92,193_92,194_53,195_53,196_92,197_92,198_53,19_92,1_144,200_53,201_92,202_92,203_92,204_53,205_53,206_53,208_92,209_53,20_53,210_53,211_53,212_53,213_92,214_144,215_92,216_53,217_144,218_53,219_92,21_53,220_144,221_53,222_144,223_53,224_92,225_53,226_53,227_92,228_92,229_53,22_144,230_53,231_53,232_92,233_92,234_144,235_53,236_53,237_144,238_53,239_53,23_92,240_53,241_53,242_53,243_92,244_53,245_53,246_53,247_144,248_92,249_53,24_53,250_92,251_92,252_53,253_92,254_144,255_53,256_53,257_53,258_53,259_53,25_92,260_53,261_144,262_53,263_144,264_144,265_92,266_92,267_53,268_92,269_53,26_53,270_53,271_53,272_92,273_92,274_92,275_144,276_53,277_92,278_53,279_92,27_53,280_53,281_92,282_53,283_92,284_92,285_53,286_53,287_53,288_92,289_53,28_53,290_53,291_144,292_53,293_53,294_92,295_53,296_92,297_53,298_53,299_53,29_53,2_53,300_144,301_144,302_53,303_144,304_53,305_92,306_53,307_53,308_92,309_92,30_53,310_53,311_92,312_92,313_144,314_92,315_53,316_53,317_53,318_53,319_53,31_92,320_53,321_53,322_53,323_92,324_92,325_53,326_92,327_92,328_92,329_92,32_53,330_53,331_92,332_92,333_92,334_53,335_144,336_53,337_53,338_92,339_53,33_53,340_92,341_53,343_53,344_92,345_92,346_92,347_92,348_53,349_53,34_92,350_144,351_92,352_53,353_92,354_53,355_92,357_53,358_53,359_144,35_53,360_92,361_53,362_92,363_92,364_53,365_92,366_144,367_92,368_53,369_92,36_92,370_144,371_92,372_53,373_53,374_53,375_144,376_92,377_53,378_53,379_92,37_53,380_53,381_53,382_92,383_53,384_92,385_92,386_53,388_53,389_92,38_144,390_53,391_53,392_92,393_92,394_53,395_92,396_92,397_92,398_53,399_92,39_92,3_53,400_92,401_144,402_53,403_53,404_92,405_92,406_144,407_92,408_92,409_53,40_144,410_53,411_92,412_53,413_92,414_53,415_144,416_92,417_92,418_53,419_144,41_53,420_92,421_92,422_53,423_92,424_92,425_53,426_53,427_53,428_144,429_53,42_92,430_53,431_53,432_53,433_92,434_53,435_53,436_53,437_53,438_92,439_92,43_53,440_92,441_92,442_92,443_92,444_53,445_92,446_53,447_144,448_144,449_53,44_92,450_53,451_53,452_53,453_92,454_53,455_53,456_53,457_53,458_53,46_144,47_53,48_53,49_53,4_144,50_53,51_92,52_92,53_53,54_92,55_92,56_53,57_92,58_53,59_92,5_53,60_92,61_53,62_92,63_53,64_53,65_53,66_92,67_53,68_53,69_92,70_92,71_53,72_53,73_53,74_92,75_92,76_92,77_53,78_53,79_92,7_53,80_53,81_53,82_92,83_92,84_92,85_92,86_92,87_53,88_92,89_92,8_53,90_53,92_92,93_92,94_53,95_92,96_144,97_144,98_53,99_53,9_53;1.4538E-06
TCGGAGACCCTGTCCCTCACCTGCACTGTCTCTGGTGGCTCCATCAGTAGTTACTACTGGAGCTGGATCCGGCAGCCCCCAGGGAAGGGACTGGAGTGGATTGGGTATATCTATTACAGTGGGAGCACCAACTACAACCCCTCCCTCAAGAGTCGAGTCACCATATCAGTAGACACGTCCAAGAACCAGTTCTCCCTGAAGCTGAGCTCTGTGACCGCTGCGGACACGGCCGTGTATTACTGT
>1;0_53,100_53,101_144,102_92,103_53,104_92,105_53,106_144,107_144,108_92,109_92,10_53,110_92,111_92,112_53,113_53,114_144,115_92,116_53,117_53,118_53,119_53,11_92,120_53,122_53,123_53,124_92,125_53,126_53,127_53,129_53,12_53,130_53,131_92,132_53,133_53,134_92,135_53,136_53,137_144,138_92,139_53,13_53,140_53,141_53,142_92,144_53,145_92,146_53,147_53,148_92,149_53,14_92,150_144,151_92,152_92,153_144,154_92,155_92,156_53,157_53,158_53,159_53,15_53,160_53,162_92,163_92,164_53,165_53,166_53,167_92,168_92,169_53,16_53,170_92,171_53,172_92,173_92,174_92,175_92,176_53,177_92,178_144,179_92,17_53,180_92,181_92,182_92,183_92,185_53,186_92,187_92,188_92,189_53,18_53,190_53,191_53,192_92,193_92,194_53,195_53,196_92,197_92,198_53,199_53,19_92,1_144,200_53,201_92,202_92,203_92,204_53,205_53,206_53,208_92,209_53,20_53,210_53,211_53,212_53,213_92,214_144,215_92,216_53,217_144,218_53,219_92,21_53,220_144,221_53,222_144,223_53,224_92,225_53,226_53,227_92,228_92,229_53,22_144,230_53,231_53,232_92,233_92,234_144,235_53,236_53,237_144,238_53,239_53,23_92,240_53,241_53,242_53,243_92,244_53,245_53,246_53,247_144,248_92,249_53,24_53,250_92,251_92,252_53,253_92,254_144,255_53,256_53,257_53,258_53,259_53,25_92,260_53,261_144,262_53,263_144,264_144,265_92,266_92,267_53,268_92,269_53,26_53,270_53,271_53,272_92,273_92,274_92,275_144,276_53,277_92,278_53,279_92,27_53,280_53,281_92,282_53,283_92,284_92,285_53,286_53,287_53,288_92,289_53,28_53,290_53,291_144,292_53,293_53,294_92,295_53,296_92,297_53,298_53,299_53,29_53,2_53,300_144,301_144,302_53,303_144,304_53,305_92,306_53,307_53,308_92,309_92,30_53,310_53,311_92,312_92,313_144,314_92,315_53,316_53,317_53,318_53,319_53,31_92,320_53,321_53,322_53,323_92,324_92,325_53,326_92,327_92,328_92,329_92,32_53,330_53,331_92,332_92,333_92,334_53,335_144,336_53,337_53,338_92,339_53,33_53,340_92,341_53,343_53,344_92,345_92,346_92,347_92,348_53,349_53,34_92,350_144,351_92,352_53,353_92,354_53,355_92,356_53,357_53,358_53,359_144,35_53,360_92,361_53,362_92,363_92,364_53,365_92,366_144,367_92,368_53,369_92,36_92,370_144,371_92,372_53,373_53,374_53,375_144,376_92,377_53,378_53,379_92,37_53,380_53,381_53,382_92,383_53,384_92,385_92,386_53,388_53,389_92,38_144,390_53,391_53,392_92,393_92,394_53,395_92,396_92,397_92,398_53,399_92,39_92,3_53,400_92,401_144,402_53,403_53,404_92,405_92,406_144,407_92,408_92,409_53,40_144,410_53,411_92,412_53,413_92,414_53,415_144,416_92,417_92,418_53,419_144,41_53,420_92,421_92,422_53,423_92,424_92,425_53,426_53,427_53,428_144,429_53,42_92,430_53,431_53,432_53,433_92,434_53,435_53,436_53,437_53,438_92,439_92,43_53,440_92,441_92,442_92,443_92,444_53,445_92,446_53,447_144,448_144,449_53,44_92,450_53,451_53,452_53,453_92,454_53,455_53,456_53,457_53,458_53,46_144,47_53,48_53,49_53,4_144,50_53,51_92,52_92,53_53,54_92,55_92,56_53,57_92,58_53,59_92,5_53,60_92,61_53,62_92,63_53,64_53,65_53,66_92,67_53,68_53,69_92,70_92,71_53,72_53,73_53,74_92,75_92,76_92,77_53,78_53,79_92,7_53,80_53,81_53,82_92,83_92,84_92,85_92,86_92,87_53,88_92,89_92,8_53,90_53,92_92,93_92,94_53,95_92,96_144,97_144,98_53,99_53,9_53;5.65E-07
TCGGAGACCCTGTCCCTCACCTGCACTGTCTCTGGTGGCTCCATCAGTAGTTACTACTGGAGCTGGATCCGGCAGCCCCCAGGGAAGGGACTGGAGTGGATTGGGTATATCTATTACAGTGGGAGCACCAACTACAACCCCTCCCTCAAGAGTCGAGTCACCATATCAGTAGACACGTCCAAGAACCAGTTCTCCCTGAAGCTGAGCTCTGTGACCGCTGCGGACACGGCCGTGTATTACTGT
