# Supplementary material for: A Phylogenetic Codon Substitution Model for Antibody Lineages
Source: Genetics. 2017 Mar 16;206(1):417–27. doi: 10.1534/genetics.116.196303 (PMC5419485; doi:10.1534/genetics.116.196303)
Supplement: Supplementary file 2 [file 417FileS2.zip › Code/Ancestral_Reconstructions/results/CAP256.000.norootfreq.MLcodons.fa]

>1;V3-30_18;1E-22
CAGGTGCAGCTGGTGGAGTCTGGGGGAGGCGTGGTCCAGCCTGGGAGGTCCCTGAGACTCTCCTGTGCAGCCTCTGGATTCACCTTCAGTAGCTATGGCATGCACTGGGTCCGCCAGGCTCCAGGCAAGGGGCTGGAGTGGGTGGCAGTTATATCATATGATGGAAGTAATAAATACTATGCAGACTCCGTGAAGGGCCGATTCACCATCTCCAGAGACAATTCCAAGAACACGCTGTATCTGCAAATGAACAGCCTGAGAGCTGAGGACACGGCTGTGTATTACTGT
>5;128_119;0.2310001315
CAGGTACAGTTGGTGGAGTCTGGGGGAGGCGTGGTCCAGCCTGGGAGGTCCCTGAGACTCTCCTGTGCAGCCTCTGGATTCACCTTCAGAAGCTATGGCATGCACTGGGTCCGCCAGGCTCCAGGCAAGGGGCTGGAGTGGGTGGCAGTCATTTCATCTGATGGAGATATTGAATACTATACACAGTCCGTGAAGGGCCGATTCACCATCTCCAGAGACAATTCGAAGAACACGTTGTATCTGCAAATGAACGCTCTGAGACCTGAGGACACGGCTATGTATTACTGT
>7;16_048;0.2059275653
CAGGTGCAGCTGGTGGAGTCTGGGGGAGGCGTGGTCCAGCCTGGGAGGTCCCTGAGACTCTCCTGTGCAGTCTCTGGATTCACCTTCAGTAAATTTCCCATGCACTGGGTCCGCCAGGCTCCAGGCAAGGGGCTGGAGTGGGTGGCAGTTATATCATATGATGGAAATAAGAAATATTATGTCGACTCCGCGAAGGGGCGATTCACCATCTCCAGAGACAATTCCAGGAAAACGCTGTATCTGCAAATGACCGGCCTGAGACCTGAGGACACGGCTGTGTATTACTGT
>8;420_048;0.1322356921
CAGGTGCAGTTGGTGGAGTCTGGGGGAGGCGTGGTCCAGCCTGGGAGGTCCCTGAGACTCTCCTGTGCAGTCTCTGGATTCACCTTCAGTTTTTATGGCATGCATTGGGTCCGCCAGGCTCCAGGCAAGGGGCTGGAGTGGGTGGCAGTTATATCATATGATGGAAATAATAAATATTATGTAGACTCTGTGAAGGGCCGATTCATCATCTCCAGAGACAATTCCAAGAACACGCTGTATCTGCAAATGAACAGCCTGAGAGTTGAGGACACGGCTGTGTATTACTGT
>8;400_038;0.0870809618
CAGGTGCAGCTGGTGGAGTCTGGGGGAGGCGTGGTCCAGCCTGGGAGGTCCCTGAGACTCTCCTGTGCAGTCTCTGGATTCACCTTCAGTAGCTATGGCATGCATTGGGTCCGCCAGGCTCCAGGCAAGGGGCTGGAGTGGGTGGCAGCTATATCATATGATGGAAGTAATAAATATTATGTAGACTCTGTGAAGGGCCGATTCACCATCTCCAGAGACAATTCCAAGAACACGCTGTATCTGCAAATGAACAGCCTGAGAGCTGAGGACACGGCTGTGTATTACTGT
>7;400_038,420_048;0.0654697582
CAGGTGCAGCTGGTGGAGTCTGGGGGAGGCGTGGTCCAGCCTGGGAGGTCCCTGAGACTCTCCTGTGCAGTCTCTGGATTCACCTTCAGTAGCTATGGCATGCATTGGGTCCGCCAGGCTCCAGGCAAGGGGCTGGAGTGGGTGGCAGTTATATCATATGATGGAAATAATAAATATTATGTAGACTCTGTGAAGGGCCGATTCACCATCTCCAGAGACAATTCCAAGAACACGCTGTATCTGCAAATGAACAGCCTGAGAGCTGAGGACACGGCTGTGTATTACTGT
>6;16_048,400_038,420_048;0.0434526379
CAGGTGCAGCTGGTGGAGTCTGGGGGAGGCGTGGTCCAGCCTGGGAGGTCCCTGAGACTCTCCTGTGCAGTCTCTGGATTCACCTTCAGTAGCTATGGCATGCACTGGGTCCGCCAGGCTCCAGGCAAGGGGCTGGAGTGGGTGGCAGTTATATCATATGATGGAAATAATAAATATTATGTAGACTCCGTGAAGGGCCGATTCACCATCTCCAGAGACAATTCCAAGAACACGCTGTATCTGCAAATGAACAGCCTGAGAGCTGAGGACACGGCTGTGTATTACTGT
>8;285_059;0.166754543
CAGGTGCAGCTGGTGGAGTCTGGGGGAGGCGTGGTCCAGCCTGGGAGGTCCCTGAGACTCTCCTGTACAGCCTCTGGATTCACGTTCAGTAACTATGGCATACACTGGGTCCGCCAGGCTCCAGGCAAGGGGCTGGAGTGGGTGGCAGCTATATCATATGAGGGAAGTATTAAATATTATGTAGACTCCGTGAAGGGCCGATTCACCATCTCCAGAGACGATTCCAAGAACACGCTGTTTCTGCAAATGAACAGCCTGAGAACTGAGGACACGGCTGTGTATTATTGT
>8;580_059;0.1208534557
CAGGTGCAGCTGGTGGAGTCTGGGGGAGGCGTGGTCCAGCCTGGGAGGTCCCTGAGACTCTCCTGTGCAGCCTCTGGATTCACCTTCAGTAGTTATGGCATGCACTGGGTGCGCCAGGCTCCAGGCAAGGGGCTGGAGTGGGTGGCAGTTATATCATATGATGGAAGTAACAAATACTATGTAGACTCCGTGCAGGGCCGATTCACCATCTCCAGAGACAATTCCAAGAACACGATGTTTCTGCAAATGAACAGCCTGAGAACTGAGGACACGGCTGTGTATTATTGT
>7;285_059,580_059;0.0652238276
CAGGTGCAGCTGGTGGAGTCTGGGGGAGGCGTGGTCCAGCCTGGGAGGTCCCTGAGACTCTCCTGTGCAGCCTCTGGATTCACCTTCAGTAGCTATGGCATGCACTGGGTCCGCCAGGCTCCAGGCAAGGGGCTGGAGTGGGTGGCAGTTATATCATATGATGGAAGTAATAAATACTATGTAGACTCCGTGAAGGGCCGATTCACCATCTCCAGAGACAATTCCAAGAACACGCTGTTTCTGCAAATGAACAGCCTGAGAACTGAGGACACGGCTGTGTATTATTGT
>8;122_048;0.179510581
CAGGTGCAGCTGGCGGAGTCGGGGGGAGGCGTGGTCCAGCCTGGGAGGTCCCTGAGACTCTCCTGTGCAGCCTCTGGATTCACGTTCAGTATTTATGGCATGCACTGGGTCCGCCAGGCTCCAGGCAAGGGGCTGGAGTGGGTGGCATTTATATTATCTGATGGAACTGACAAATACTCTGCAGACTCCGTGAAGGGCCGATTCACCATCTCCAGAGACAATTCCAAGAACACGCTGTATCTGCAAATGAACAGCCTGAGAGCTGAGGACACGGCTGTGTATTATTGT
>8;79_048;0.077043494
CAGGTGCAGCTGGTGGAGTCTGGGGGAGGCGTGGTCCAGCCTGGGAGGTCCCTGAGACTCTCCTGTGCAGCCTCTGGATTCACCTTCAGTAGCTATGGCTTGCACTGGGTCCGCCAGGCTCCAGGCAAGGGGCTGGAGTGGGTGGCATTTATATCATATGATGGAAATAATAAACACTATGTAGACTCCGTGAAGGGCCGATTCACCATCTCCAGAGACAATTCCAAGAACACGCTGTATCTGCAAATGAACAGCCTGAGAGCTGAGGACACGGCTGTATATTATTGT
>7;122_048,79_048;0.0434728194
CAGGTGCAGCTGGTGGAGTCTGGGGGAGGCGTGGTCCAGCCTGGGAGGTCCCTGAGACTCTCCTGTGCAGCCTCTGGATTCACCTTCAGTAGCTATGGCATGCACTGGGTCCGCCAGGCTCCAGGCAAGGGGCTGGAGTGGGTGGCATTTATATCATATGATGGAAATAATAAATACTATGTAGACTCCGTGAAGGGCCGATTCACCATCTCCAGAGACAATTCCAAGAACACGCTGTATCTGCAAATGAACAGCCTGAGAGCTGAGGACACGGCTGTGTATTATTGT
>6;122_048,285_059,580_059,79_048;0.0324478842
CAGGTGCAGCTGGTGGAGTCTGGGGGAGGCGTGGTCCAGCCTGGGAGGTCCCTGAGACTCTCCTGTGCAGCCTCTGGATTCACCTTCAGTAGCTATGGCATGCACTGGGTCCGCCAGGCTCCAGGCAAGGGGCTGGAGTGGGTGGCAGTTATATCATATGATGGAAATAATAAATACTATGTAGACTCCGTGAAGGGCCGATTCACCATCTCCAGAGACAATTCCAAGAACACGCTGTATCTGCAAATGAACAGCCTGAGAGCTGAGGACACGGCTGTGTATTATTGT
>5;122_048,16_048,285_059,400_038,420_048,580_059,79_048;0.0215480184
CAGGTGCAGCTGGTGGAGTCTGGGGGAGGCGTGGTCCAGCCTGGGAGGTCCCTGAGACTCTCCTGTGCAGCCTCTGGATTCACCTTCAGTAGCTATGGCATGCACTGGGTCCGCCAGGCTCCAGGCAAGGGGCTGGAGTGGGTGGCAGTTATATCATATGATGGAAATAATAAATACTATGTAGACTCCGTGAAGGGCCGATTCACCATCTCCAGAGACAATTCCAAGAACACGCTGTATCTGCAAATGAACAGCCTGAGAGCTGAGGACACGGCTGTGTATTACTGT
>4;122_048,128_119,16_048,285_059,400_038,420_048,580_059,79_048;0.0106036774
CAGGTGCAGCTGGTGGAGTCTGGGGGAGGCGTGGTCCAGCCTGGGAGGTCCCTGAGACTCTCCTGTGCAGCCTCTGGATTCACCTTCAGTAGCTATGGCATGCACTGGGTCCGCCAGGCTCCAGGCAAGGGGCTGGAGTGGGTGGCAGTTATATCATATGATGGAAATAATAAATACTATGCAGACTCCGTGAAGGGCCGATTCACCATCTCCAGAGACAATTCCAAGAACACGCTGTATCTGCAAATGAACAGCCTGAGAGCTGAGGACACGGCTGTGTATTACTGT
>7;203_038;0.0767932533
CAGGTGCAGCTGGTGGAGTCTGGGGGAGGCGTGGTCCAGCCTGGGAGGTCCCTGAGACTCTCCTGTGCAGCCTCTGGATTCACCTTCAGTAGCTTTGGCATGCACTGGGTCCGCCAGGCTCCAGGCAAGGGGCTGGAGTGGGTGGCAGTTATATCATATGATGGAAATAATAAATACTATGCAGACTCCGTGAAGGGCCGATTCACCATCTCCAGAGAGAATTCCGAGAACACGCTGTATCTGCAAATGAACAGCCTGAGAGCTGACGACACGGCTGTATATTATTGT
>7;622_038;0.0767932533
CAGGTGCAGCTGGTGGAGTCTGGGGGAGGCGTGGTCCAGCCTGGGAGGTCCCTGAGACTCTCCTGTGCAGCCTCTGGATTCACCTTCAGTAGCTTTGGCATGCACTGGGTCCGCCAGGCTCCAGGCAAGGGGCTGGAGTGGGTGGCAGTTATATCATATGATGGAAATAATAAATACTATGCAGACTCCGTGAAGGGCCGATTCACCATCTCCAGAGAGAATTCCGAGAACACGCTGTATCTGCAAATGAACAGCCTGAGAGCTGACGACACGGCTGTATATTATTGT
>6;203_038,622_038;0.076792406
CAGGTGCAGCTGGTGGAGTCTGGGGGAGGCGTGGTCCAGCCTGGGAGGTCCCTGAGACTCTCCTGTGCAGCCTCTGGATTCACCTTCAGTAGCTTTGGCATGCACTGGGTCCGCCAGGCTCCAGGCAAGGGGCTGGAGTGGGTGGCAGTTATATCATATGATGGAAATAATAAATACTATGCAGACTCCGTGAAGGGCCGATTCACCATCTCCAGAGAGAATTCCGAGAACACGCTGTATCTGCAAATGAACAGCCTGAGAGCTGACGACACGGCTGTATATTATTGT
>8;664_038;0.2465861841
CAGGTGCAGCTGGTGGAGTCTGGGGGAGGCGTGGTCCAGCCTGGGGGGTCCCTGAGGCTCTCCTGTGCAGCCTCTGGATTCACTTTCAGTAGCTTTGGCATGCACTGGGTCCGCCAGGCTCCAGGCAAGGGGCTGGAGTGGGTGTCATTTATACGAAATGATGGAGGTATTAGATACTCTGCAGACTCCGTGAGGGGCCGATTCACCATCTCCAGAGACAATTCCAAGAACACGCTCTATCTTCAAATGAACAGCCTGAGAACTGACGACACGGCTGTGTATTACTGT
>8;259_038;0.222998217
GAGGTGCAACTATTGGAGTCTGGGGGAGGCCTGGTCCAGCCTGGGGGGTCCCTGAGACTCTCCTGTGCAGCCTCTGGATTCACCTTCAACATCCATCCCATGCACTGGGTCCGCCAGGCTCCAGGCAAGGGGCTGGAGTGGGTGGCAGTTATATCATATGATGGAAATAATAAATACTATGCAGACTCCGTGAAGGGCCGATTCACCATCTCCAGAGAGAATTCCAAGAACACGCTCTATCTTCAAATGAACAGCCTGAGAACTGACGACACGGCTGTGTATTACTGT
>7;259_038,664_038;0.0861801809
CAGGTGCAGCTGGTGGAGTCTGGGGGAGGCGTGGTCCAGCCTGGGGGGTCCCTGAGACTCTCCTGTGCAGCCTCTGGATTCACCTTCAGTAGCTTTGGCATGCACTGGGTCCGCCAGGCTCCAGGCAAGGGGCTGGAGTGGGTGGCAGTTATATCATATGATGGAAATAATAAATACTATGCAGACTCCGTGAAGGGCCGATTCACCATCTCCAGAGAGAATTCCAAGAACACGCTCTATCTTCAAATGAACAGCCTGAGAACTGACGACACGGCTGTGTATTACTGT
>8;90_038;0.0879130552
CAGGTGCAGCTGGTGGAGTCTGGGGGAGGCGTGGTCCAGCCTGGGAGGTCCCTGAGACTCTCCTGTGCAGCCTCTGGATTCACCTTCAGTAGCTTTGGCATGCACTGGGTCCGCCAGTCTCCAGGCAAGGGGCTGGAGTGGGTGGCAGTTATATCATATGATGGAAATAATAAATACTATGCAGACTCCGTGAAGGGCCGATTCACCATCTCCAGAGAGAATTCCAAGAACACGCTCTATCTTCAAATGAACAGCCTGAGAACTGACGACACGGCTGTGTATTACTGT
>8;674_038;0.0879130552
CAGGTGCAGCTGGTGGAGTCTGGGGGAGGCGTGGTCCAGCCTGGGAGGTCCCTGAGACTCTCCTGTGCAGCCTCTGGATTCACCTTCAGTAGCTTTGGCATGCACTGGGTCCGCCAGTCTCCAGGCAAGGGGCTGGAGTGGGTGGCAGTTATATCATATGATGGAAATAATAAATACTATGCAGACTCCGTGAAGGGCCGATTCACCATCTCCAGAGAGAATTCCAAGAACACGCTCTATCTTCAAATGAACAGCCTGAGAACTGACGACACGGCTGTGTATTACTGT
>7;674_038,90_038;0.0879122079
CAGGTGCAGCTGGTGGAGTCTGGGGGAGGCGTGGTCCAGCCTGGGAGGTCCCTGAGACTCTCCTGTGCAGCCTCTGGATTCACCTTCAGTAGCTTTGGCATGCACTGGGTCCGCCAGTCTCCAGGCAAGGGGCTGGAGTGGGTGGCAGTTATATCATATGATGGAAATAATAAATACTATGCAGACTCCGTGAAGGGCCGATTCACCATCTCCAGAGAGAATTCCAAGAACACGCTCTATCTTCAAATGAACAGCCTGAGAACTGACGACACGGCTGTGTATTACTGT
>6;259_038,664_038,674_038,90_038;0.07698195
CAGGTGCAGCTGGTGGAGTCTGGGGGAGGCGTGGTCCAGCCTGGGAGGTCCCTGAGACTCTCCTGTGCAGCCTCTGGATTCACCTTCAGTAGCTTTGGCATGCACTGGGTCCGCCAGGCTCCAGGCAAGGGGCTGGAGTGGGTGGCAGTTATATCATATGATGGAAATAATAAATACTATGCAGACTCCGTGAAGGGCCGATTCACCATCTCCAGAGAGAATTCCAAGAACACGCTCTATCTTCAAATGAACAGCCTGAGAACTGACGACACGGCTGTGTATTACTGT
>5;203_038,259_038,622_038,664_038,674_038,90_038;0.0438813195
CAGGTGCAGCTGGTGGAGTCTGGGGGAGGCGTGGTCCAGCCTGGGAGGTCCCTGAGACTCTCCTGTGCAGCCTCTGGATTCACCTTCAGTAGCTTTGGCATGCACTGGGTCCGCCAGGCTCCAGGCAAGGGGCTGGAGTGGGTGGCAGTTATATCATATGATGGAAATAATAAATACTATGCAGACTCCGTGAAGGGCCGATTCACCATCTCCAGAGAGAATTCCAAGAACACGCTGTATCTGCAAATGAACAGCCTGAGAGCTGACGACACGGCTGTGTATTACTGT
>6;477_038;0.0548456236
CAGGTGCAGCTGGTGGAGTCTGGGGGAGGCGTGGTCCAGCCTGGGAGGTCCCTGAGACTCTCCTGTGCAGCCTCTGGATTCACCTTCACTAGCTTTGGCATGCACTGGGTCCGCCAGGCTCCAGGCAAGGGGCTGGAGTGGGTGGCAGTTATATCATATGATGGAAATAATAAATACTATGCAGACTCCGTGAAGGGCCGATTCACCATCTCCAGAGAGAATTCCAAGAACACGCTGTATCTGCAAATGAACAGCCTGAGAGCTGAGGACACGGCTGTGTATCACTGT
>8;112_048;0.1933370815
CAGGTACAGTTGGTGGAGTCTGGGGGAGGCGTGGTCCAGCCTGGGATGTCCCTGAGACTCTCCTGTGCAGCCTCCGGATTCACCTTCAGTAACTTTGGCATGCACTGGGTCCGCCAGGCTCCAGGCAAGGGGCTGGAGTGGGTGGCAGTTATTTCACATGATGGAAATAATAAATACTATCCAGACTCCGTGCAGGGCCGGTTCACCATCTCCAGAGAGAATTCCAAGAACACGCTGTATCTGCAAATGAACAGCCTGAAACCTGAGGACACGGCTGTTTATTTCTGT
>8;504_048;0.2992407323
CAGGTGCAGCTGGTGGAATCTGGGGGAGGCGTGGTCCAGCCTGGGAGGTCCCTGGGACTCTCCTGTGAAGTCTCTGGATTCACCTTCAGTGACTACTTCATGAGTTGGATCCGCCAGGCTCCAGGCAAGGGGCTGGAGTGGGTGGCAGTTATTTCACATGATGGAAATAATAAATACTATCCAGACTCCGTGCAGGGCCGGTTCACCATCTCCAGAGAGAATTCCAAGAACACGCTGTATCTGCAAATGAACAGCCTGAAACCTGAGGACACGGCTGTTTATTTCTGT
>7;112_048,504_048;0.150503057
CAGGTGCAGCTGGTGGAGTCTGGGGGAGGCGTGGTCCAGCCTGGGAGGTCCCTGAGACTCTCCTGTGCAGCCTCTGGATTCACCTTCAGTAACTTTGGCATGCACTGGGTCCGCCAGGCTCCAGGCAAGGGGCTGGAGTGGGTGGCAGTTATTTCACATGATGGAAATAATAAATACTATCCAGACTCCGTGCAGGGCCGGTTCACCATCTCCAGAGAGAATTCCAAGAACACGCTGTATCTGCAAATGAACAGCCTGAAACCTGAGGACACGGCTGTTTATTTCTGT
>8;123_048;0.1221863317
CAGGTGCAGCTGGTGGAGTCTGGGGGAGGCGTGGTCCAGCCTGGGAGGTCCCTGAGACTCTCCTGTGCAGCCTCTGGATTCACCTTCAGCACCTTTGGCATGCACTGGGTCCGCCAGGCTCCAGGCAAGGGGCTGGAGTGGGTGGCAGTTATATCACATGATGGAAATAATAAATACTATGCAGACTCCGTGAAGGGCCGATTCACCATCTCCAGAGACAATTCCAAGAACACGGTGTATTTGCAAATGAACAGTCTGAGAGCTGAGGACACGGCTGTTTATTACTGT
>10;427_048;0.1445728782
CAGGTGCAGCTGGTGGAGTCTGGGGGAGGCGTGGTCCAGCCTGGGAGGTCCCTGAGACTCTCCTGTGTAGCCTCTGGATTCACCTTCAGCAGCTTTGGCATGCACTGGGTCCGCCAGGCTCCAGGCAAGGGGCTGGAGTGGGTGGCAGTTATATCACATGATGGACATAATAAATACTATGCAGACTCCCTGAAGGGCCGATTCACCGTCTCCAGAGAGAATTCCAAGAACACGCTGTTTCTGCAAATGAACAGCCTGAGAGCTGAGGACACGTCTGTGTATTACTGT
>11;604_048;0.1554336513
CAGGTGCAGCTGGTGGAGTCTGGGGGAGGCGTGGTCCAGCCTGGGAGGTCCCTGCGACTCTCCTGTGCAGCCTCTGGATTCACCTTCAACACCTTTGGCATGCACTGGGTCCGCCAGGCTCCAGGCAAGGGGCTGGAGTGGGTGGCAGTTATTTCACATGATGGAAATAATAAATACTATGCAGACTCTCTGAAGGGCCGATTCACCATCTCCAGAGAGAATTCCAAGAACACGCTGTTTCTGCAAATGAACAGTCTGAGAGCTGAGGACACGTCTGTGTATTACTGT
>11;470_048;0.111285447
CAGGTGCAGCTGGTGGAGTCTGGGGGAGGCGTGGTCCAGCCTGGGAGGTCCCTGAGACTCTCCTGTGCAGCCTCTGGATTCACCTTCAGCACCTTTGGCATGCACTGGGTCCGCCAGGCTCCAGGCAAGGGGCTGGAGTGGGTGGCACTTATATCACATGATGGAAATAATAAATACTATGCAGACTCCCTGAAGGGCCGATTCACCATCTCCAGAGAGAATTCCAAGAACACGCTGTTTCTGCAAATGAACAGCCTGAGAGCTGAGGACACGTCTGTGTATTACTGT
>10;470_048,604_048;0.1003135014
CAGGTGCAGCTGGTGGAGTCTGGGGGAGGCGTGGTCCAGCCTGGGAGGTCCCTGAGACTCTCCTGTGCAGCCTCTGGATTCACCTTCAGCACCTTTGGCATGCACTGGGTCCGCCAGGCTCCAGGCAAGGGGCTGGAGTGGGTGGCAGTTATATCACATGATGGAAATAATAAATACTATGCAGACTCCCTGAAGGGCCGATTCACCATCTCCAGAGAGAATTCCAAGAACACGCTGTTTCTGCAAATGAACAGCCTGAGAGCTGAGGACACGTCTGTGTATTACTGT
>9;427_048,470_048,604_048;0.1003126541
CAGGTGCAGCTGGTGGAGTCTGGGGGAGGCGTGGTCCAGCCTGGGAGGTCCCTGAGACTCTCCTGTGCAGCCTCTGGATTCACCTTCAGCACCTTTGGCATGCACTGGGTCCGCCAGGCTCCAGGCAAGGGGCTGGAGTGGGTGGCAGTTATATCACATGATGGAAATAATAAATACTATGCAGACTCCCTGAAGGGCCGATTCACCATCTCCAGAGAGAATTCCAAGAACACGCTGTTTCTGCAAATGAACAGCCTGAGAGCTGAGGACACGTCTGTGTATTACTGT
>9;447_048;0.1789247237
CAGGTGCAGCTGGTGGAGTCTGGGGGAGGCGTGGTCCAGCCTGGGGGGTCCCTACGACTCTCCTGTGCAGCCTCTGGATTCACCTTCAGCACCTTTGGCATGCACTGGGTCCGCCAGGCTCCAGGCAAGGGGCTGGAGTGGGTGGCAGTCATATCACATGATGGAAGTAATAAATACTATGCAGACTCTCTGAAGGGCCGATTCACCATCTCCAGAGAGAATTCCAAGAACACGCTGTATCTGCAAATGAACAGCCTGAGACTTGAGGACACGGCTGTGTATCACTGT
>8;427_048,447_048,470_048,604_048;0.078284683
CAGGTGCAGCTGGTGGAGTCTGGGGGAGGCGTGGTCCAGCCTGGGAGGTCCCTGAGACTCTCCTGTGCAGCCTCTGGATTCACCTTCAGCACCTTTGGCATGCACTGGGTCCGCCAGGCTCCAGGCAAGGGGCTGGAGTGGGTGGCAGTTATATCACATGATGGAAATAATAAATACTATGCAGACTCCCTGAAGGGCCGATTCACCATCTCCAGAGAGAATTCCAAGAACACGCTGTATCTGCAAATGAACAGCCTGAGAGCTGAGGACACGGCTGTGTATTACTGT
>7;123_048,427_048,447_048,470_048,604_048;0.0670201318
CAGGTGCAGCTGGTGGAGTCTGGGGGAGGCGTGGTCCAGCCTGGGAGGTCCCTGAGACTCTCCTGTGCAGCCTCTGGATTCACCTTCAGCACCTTTGGCATGCACTGGGTCCGCCAGGCTCCAGGCAAGGGGCTGGAGTGGGTGGCAGTTATATCACATGATGGAAATAATAAATACTATGCAGACTCCGTGAAGGGCCGATTCACCATCTCCAGAGAGAATTCCAAGAACACGCTGTATCTGCAAATGAACAGCCTGAGAGCTGAGGACACGGCTGTGTATTACTGT
>6;112_048,123_048,427_048,447_048,470_048,504_048,604_048;0.0482129438
CAGGTGCAGCTGGTGGAGTCTGGGGGAGGCGTGGTCCAGCCTGGGAGGTCCCTGAGACTCTCCTGTGCAGCCTCTGGATTCACCTTCAGTAGCTTTGGCATGCACTGGGTCCGCCAGGCTCCAGGCAAGGGGCTGGAGTGGGTGGCAGTTATATCACATGATGGAAATAATAAATACTATGCAGACTCCGTGAAGGGCCGATTCACCATCTCCAGAGAGAATTCCAAGAACACGCTGTATCTGCAAATGAACAGCCTGAGAGCTGAGGACACGGCTGTGTATTACTGT
>5;112_048,123_048,427_048,447_048,470_048,477_038,504_048,604_048;0.0329120549
CAGGTGCAGCTGGTGGAGTCTGGGGGAGGCGTGGTCCAGCCTGGGAGGTCCCTGAGACTCTCCTGTGCAGCCTCTGGATTCACCTTCAGTAGCTTTGGCATGCACTGGGTCCGCCAGGCTCCAGGCAAGGGGCTGGAGTGGGTGGCAGTTATATCATATGATGGAAATAATAAATACTATGCAGACTCCGTGAAGGGCCGATTCACCATCTCCAGAGAGAATTCCAAGAACACGCTGTATCTGCAAATGAACAGCCTGAGAGCTGAGGACACGGCTGTGTATTACTGT
>4;112_048,123_048,203_038,259_038,427_048,447_048,470_048,477_038,504_048,604_048,622_038,664_038,674_038,90_038;0.0329112076
CAGGTGCAGCTGGTGGAGTCTGGGGGAGGCGTGGTCCAGCCTGGGAGGTCCCTGAGACTCTCCTGTGCAGCCTCTGGATTCACCTTCAGTAGCTTTGGCATGCACTGGGTCCGCCAGGCTCCAGGCAAGGGGCTGGAGTGGGTGGCAGTTATATCATATGATGGAAATAATAAATACTATGCAGACTCCGTGAAGGGCCGATTCACCATCTCCAGAGAGAATTCCAAGAACACGCTGTATCTGCAAATGAACAGCCTGAGAGCTGAGGACACGGCTGTGTATTACTGT
>3;112_048,122_048,123_048,128_119,16_048,203_038,259_038,285_059,400_038,420_048,427_048,447_048,470_048,477_038,504_048,580_059,604_048,622_038,664_038,674_038,79_048,90_038;0.0106028301
CAGGTGCAGCTGGTGGAGTCTGGGGGAGGCGTGGTCCAGCCTGGGAGGTCCCTGAGACTCTCCTGTGCAGCCTCTGGATTCACCTTCAGTAGCTATGGCATGCACTGGGTCCGCCAGGCTCCAGGCAAGGGGCTGGAGTGGGTGGCAGTTATATCATATGATGGAAATAATAAATACTATGCAGACTCCGTGAAGGGCCGATTCACCATCTCCAGAGACAATTCCAAGAACACGCTGTATCTGCAAATGAACAGCCTGAGAGCTGAGGACACGGCTGTGTATTACTGT
>3;453_038;0.0663903715
CAGGTGCAGCTGGTGGAGTCTGGGGGAGGCGTGGTCCAGCCTGGGAGGTCCCTGAGACTCTCCTGTGCAGTCTCTGGATTCACCTTTAGCAGCTATGGCTTGCACTGGGTCCGCCAGGCTCCAGGCAAGGGGCTGGAGTGGGTGGCAGTTATATCATATGATGGAAGTAATAAATACTATGCAGACTCCGTGAAGGGCCGATTCACCATCTCCAGAGACAATTCCAAGAACACGCTGTATCTGCAAATCAACAGTCTGAGAGCTGAGGACACGGCTGTGTATTACTGT
>2;112_048,122_048,123_048,128_119,16_048,203_038,259_038,285_059,400_038,420_048,427_048,447_048,453_038,470_048,477_038,504_048,580_059,604_048,622_038,664_038,674_038,79_048,90_038;1.6946E-06
CAGGTGCAGCTGGTGGAGTCTGGGGGAGGCGTGGTCCAGCCTGGGAGGTCCCTGAGACTCTCCTGTGCAGCCTCTGGATTCACCTTCAGTAGCTATGGCATGCACTGGGTCCGCCAGGCTCCAGGCAAGGGGCTGGAGTGGGTGGCAGTTATATCATATGATGGAAGTAATAAATACTATGCAGACTCCGTGAAGGGCCGATTCACCATCTCCAGAGACAATTCCAAGAACACGCTGTATCTGCAAATGAACAGCCTGAGAGCTGAGGACACGGCTGTGTATTACTGT
>10;324_038;0.1220019187
CAGGCGCAGTTGGTGGAGTCTGGGGGAGGCGTGGTCCAGCCTGGGAGGTCCCTGAGACTCTCCTGTGCAGCCTCTGGATTCACCTTCAGTAACTTTGCCATGCACTGGGTCCGCCAGGCTCCAGGCAAGGGGCTGGAGTGGGTGGCGGTGATGTCAGATGATGGAAGTAATAAATACTATGCAGACTCCGTGAAGGGCCGATTCACCATCTCCAGAGACAATTCCGAGAACACGCTGTATCTGCAAATGAACAGTCTGAGAGCTGAGGACACGGCTGTGTATTACTGT
>11;30_048;0.1219317751
CAGGTGCAGCTGGTGGAGTCTGGGGGAGGCGTGGTCCAGCCTGGGAGGTCCCTGAGACTCTCCTGTGCAGCCTCTGGATTCACCTTCAGTGACTATGCCATGCACTGGGTCCGCCAGGCTCCAGGCAAGGGGCTGGAGTGGGTGGCACTTATATCATATGATGGAAGTAATAAATATTATGCAGACTCCGTGAAGGGCCGATTCACCATCTCCAGAGACAATTCCAAGAATACGCTATATCTGCAAATGAGCAGTCTGACAGCGGAGGACACGGCTGTGTATTACTGT
>12;518_038;0.0545800282
CAGGTGCAGCTGGTGGAGTCTGGGGGAGGCGTGGTCCAGCCTGGGAGGTCCCTGAGACTCTCCTGTGCAGCCTCTGGATTCACCTTCAGTAACTATGCCATGGACTGGGTCCGCCAGGCTCCAGGCAAGGGGCTGGAGTGGGTGGCAGTTATATCATATGATGGAAGTAATAAATACTATGCAGACTCTGTGAAGGGCCGATTCACCATCTCCAGAGACAATTCCAAGAACACGCTGTATCTGCAAATGAACAGTCTGAGAGCTGAGGACACGGCTGTGTATTACTGT
>20;191_048;0.3288933382
CAGGTGCAGCTGATGGAGTCTGGGGGAGGCGTGGTCCAGCCTGGGAGGTCCCTGAGACTCTCCTGTGCAATCTCTGGATTCACCTTTAGTAACTATTGGATGAGCTGGGTCCGCCAGGCTCCAGGGAAGGGGCTGGAGTGGGTGGCAGTTATATCATCTGATGGCAGTAGTAAAAACTATGCAGACTCCGTGAAGGGCCGATTCACCATCTCCAGAGACAACTCCAAGAACACGGTATCTCTGCAAATGAACAGTCTGCGACCTGAGGACACGGCTGTCTATTACTGT
>21;507_048;0.4203693777
GAGGTGCAACTGGTGCAGTCTGGGGGAGGCCTGGTCAAGCCTGGGGGGTCCCTGAGACTCTCCTGTGCAGCCTCTGGCTTCACTTTCAGTACTTACTCCATGAACTGGGTCCGCCAGGCTCCAGGGAAGGGGCTGGAGTGGGTGGCAGTTATATCATCTGATGGCAGTAGTAAAAACTATGCAGACTCCGTGAAGGGCCGATTCACCATCTCCAGAGACAACTCCAAGAACACGGTATCTCTGCAAATGAACAGTCTGCGACCTGAGGACACGGCTGTCTATTACTGT
>21;553_048;0.4303356333
CGGGTGCAGGTGGTGGAGTCTGGGGGAGGCGTGGTAAAGCCTGGGGGGTCCCTTAGACTCTCCTGTGGAGCCTCTGGATTCACTTTCAGTAATGCCTGGCTGAGCTGGGTCCGCCAGGCTCCAGGCAAGGGGCTGGAGTGGGTGGCAGTTATATCATCTGATGGCAGTAGTAAAAACTATGCAGACTCCGTGAAGGGCCGATTCACCATCTCCAGAGACAACTCCAAGAACACGGTATCTCTGCAAATGAACAGTCTGCGACCTGAGGACACGGCTGTCTATTACTGT
>20;507_048,553_048;0.3227080109
CAGGTGCAGCTGGTGGAGTCTGGGGGAGGCGTGGTCAAGCCTGGGGGGTCCCTGAGACTCTCCTGTGCAGCCTCTGGATTCACTTTCAGTAATTACTGGATGAGCTGGGTCCGCCAGGCTCCAGGGAAGGGGCTGGAGTGGGTGGCAGTTATATCATCTGATGGCAGTAGTAAAAACTATGCAGACTCCGTGAAGGGCCGATTCACCATCTCCAGAGACAACTCCAAGAACACGGTATCTCTGCAAATGAACAGTCTGCGACCTGAGGACACGGCTGTCTATTACTGT
>19;191_048,507_048,553_048;0.2699944094
CAGGTGCAGCTGGTGGAGTCTGGGGGAGGCGTGGTCCAGCCTGGGAGGTCCCTGAGACTCTCCTGTGCAGCCTCTGGATTCACCTTCAGTAACTATTGGATGAGCTGGGTCCGCCAGGCTCCAGGGAAGGGGCTGGAGTGGGTGGCAGTTATATCATCTGATGGCAGTAGTAAAAACTATGCAGACTCCGTGAAGGGCCGATTCACCATCTCCAGAGACAACTCCAAGAACACGGTATCTCTGCAAATGAACAGTCTGCGACCTGAGGACACGGCTGTCTATTACTGT
>20;64_048;0.2742971663
CAGGTGCAGCTGGTGGAGTCTGGGGGAGGCGTGGTCCAGCCTGGGAGGTCCCTGAGACTCTCCTGTGCAGCCTCTGGATTCACCTTCAGCAAATATGGCATGCACTGGGTCCGCCAGGCTCCAGGCAAGGGGCTGGAGTGGGTGGCATTTGTAGCATTTGATGGCAGTAGTAAAAACTATGCAGACTCCGTGAAGGGCCGATTCACCATCTCCAGAGACAATTCCAAGAACACGGTATCTCTGCAAATGAACAGTCTGAGACCTGAGGACACGGCTGTCTATTACTGT
>20;3_048;0.2852647459
CAGGTGCAGCTGGTGGAGTCTGGGGGAGGCGTGGTCCAGCCTGCGAGGTCCCTGAGACTCTCCTGTGCAGCCTCTGGATTCATCTTCAGTACCTATGGCATGCACTGGGTCCGCCAGGCTCCAGGCAAGGGGCTGGAGTGGGTGGCAGTTATATCATCTGATGGCAGTAGTAAAGACTATGCAGACTCCGTGAAGGGCCGATTCACCATCTCCAGAGACAATTCCAAAAACACGCTGTCTCTGCAAATGAACAGTCTGAGACCTGAGGACACGGCTGTCTATTACTGT
>19;3_048,64_048;0.2074025893
CAGGTGCAGCTGGTGGAGTCTGGGGGAGGCGTGGTCCAGCCTGGGAGGTCCCTGAGACTCTCCTGTGCAGCCTCTGGATTCACCTTCAGTAACTATGGCATGCACTGGGTCCGCCAGGCTCCAGGCAAGGGGCTGGAGTGGGTGGCAGTTATATCATCTGATGGCAGTAGTAAAAACTATGCAGACTCCGTGAAGGGCCGATTCACCATCTCCAGAGACAATTCCAAGAACACGGTATCTCTGCAAATGAACAGTCTGAGACCTGAGGACACGGCTGTCTATTACTGT
>18;191_048,3_048,507_048,553_048,64_048;0.2060199565
CAGGTGCAGCTGGTGGAGTCTGGGGGAGGCGTGGTCCAGCCTGGGAGGTCCCTGAGACTCTCCTGTGCAGCCTCTGGATTCACCTTCAGTAACTATGGCATGCACTGGGTCCGCCAGGCTCCAGGCAAGGGGCTGGAGTGGGTGGCAGTTATATCATCTGATGGCAGTAGTAAAAACTATGCAGACTCCGTGAAGGGCCGATTCACCATCTCCAGAGACAATTCCAAGAACACGGTATCTCTGCAAATGAACAGTCTGAGACCTGAGGACACGGCTGTCTATTACTGT
>21;296_048;0.285890605
GAGGTGCAGCTGGTGGAATCTGGGGGAGGTGTGGCACGGCCTGGGGGGTCCCTGAGACTCTCCTGTGCAGCCTCTGGATTCATTTTCACTCACTATGCCATGGACTGGGTCCGCCAGGCTCCAGGCAAGGGGCTGGAGTGGGTGGCAGTTATATCATCTGATGGCAGTAGTAAAAACTATGCAGACTCCGTGAAGGGCCGATTCACCATCTCCAGAGACAACTCCAAGAACACGGTATCTCTGCAAATGAACAGTCTGCGACCTGAGGACACGGCTGTCTATTACTGT
>21;246_048;0.2182674401
CAGGTGCAGCTGGTGGAGTCTGGGGGAGGCGTGGTCCAGCCTGGGAGGTCCCTGAGACTCTCCTGTGCAGCCTCTGGATTCATTTTCACTCACTATGCCATGGACTGGGTCCGCCAGGCTCCAGGCAAGGGGCTGGAGTGGGTGGCAGTTATATCATCTGATGGCAGTAGTAAAAACTATGCAGACTCCGTGAAGGGCCGATTCACCATCTCCAGAGACAACTCCAAGAACACGGTATCTCTGCAAATGAACAGTCTGCGACCTGAGGACACGGCTGTCTACTACTGT
>20;246_048,296_048;0.2079119079
CAGGTGCAGCTGGTGGAGTCTGGGGGAGGCGTGGTCCAGCCTGGGAGGTCCCTGAGACTCTCCTGTGCAGCCTCTGGATTCATTTTCACTCACTATGCCATGGACTGGGTCCGCCAGGCTCCAGGCAAGGGGCTGGAGTGGGTGGCAGTTATATCATCTGATGGCAGTAGTAAAAACTATGCAGACTCCGTGAAGGGCCGATTCACCATCTCCAGAGACAACTCCAAGAACACGGTATCTCTGCAAATGAACAGTCTGCGACCTGAGGACACGGCTGTCTATTACTGT
>20;412_048;0.1854645793
CAGGTGCAGCTGGTGGAGTCTGGGGGAGGCGTGGTCCAGCCTGGGAGGTCCCTGAGACTCTCCTGTGCAGCCTCTGGATTCACTTTCACTCACTTTGCCATGGACTGGGTCCGCCAGGCTCCAGGCAAGGGGCTGGAGTGGGTGGCAGTTATATCATCTGATGGCAGTAGTAAAAACTATGCAGACTCCGTGAAGGGCCGATTCACCATCTCCAGAGACAATTCCAAGAACACGGTATCTCTGCAAATGAACAGTCTGAGACCTGAGGACACGGCTGTCTATTACTGT
>19;246_048,296_048,412_048;0.1746201535
CAGGTGCAGCTGGTGGAGTCTGGGGGAGGCGTGGTCCAGCCTGGGAGGTCCCTGAGACTCTCCTGTGCAGCCTCTGGATTCACTTTCACTCACTATGCCATGGACTGGGTCCGCCAGGCTCCAGGCAAGGGGCTGGAGTGGGTGGCAGTTATATCATCTGATGGCAGTAGTAAAAACTATGCAGACTCCGTGAAGGGCCGATTCACCATCTCCAGAGACAATTCCAAGAACACGGTATCTCTGCAAATGAACAGTCTGAGACCTGAGGACACGGCTGTCTATTACTGT
>21;5_048;0.2182244684
CAGGTGCAGCTGGTGGAGTCTGGGGGAGGCGTGGTCCAGCCTGGGAGGTCCCTGAGACTCTCCTGTGCAGCCTCTGGATTCACTTTCACTCACTATGCCATGGACTGGGTCCGCCAGGCTCCAGGCAAGGGGCTGGAGTGGGTGGCAGTTATATCATCTGATGGCAGTAGTAAAGACTATGCAGACTCCGTGAAGGGCCGATTCACCATCTCCAGAGACAATTCCAAAAACACGCTGTCTCTGCAAATGAACAGTCTGAGACCTGAGGACACGGCTGTCTATTACTGT
>21;245_048;0.2514009035
CAGGTGCAGCTGGTGGAGTCTGGGGGAGGCGTAGTCCAGCCTGGGAGGTCCCTGAGACTCTCCTGTGCAGCCTCTGGATTCACTTTCACTCACTATGCCATGGACTGGGTCCGCCAGGCTCCAGGCAAGGGGCTGGAGTGGGTGGCAGTTATATCATCTGATGGCAGTAGTAAAAATTATGCAGACTCCGTGAGGGGCCGATTCACCATCTCCAGAGACAATTCCAAGAACACGCTGTCTCTGCTAATGAACGGTCTGAGACCTGAGGACACGGCTGTCTATTACTGT
>20;245_048,5_048;0.1963819433
CAGGTGCAGCTGGTGGAGTCTGGGGGAGGCGTGGTCCAGCCTGGGAGGTCCCTGAGACTCTCCTGTGCAGCCTCTGGATTCACTTTCACTCACTATGCCATGGACTGGGTCCGCCAGGCTCCAGGCAAGGGGCTGGAGTGGGTGGCAGTTATATCATCTGATGGCAGTAGTAAAAACTATGCAGACTCCGTGAAGGGCCGATTCACCATCTCCAGAGACAATTCCAAGAACACGCTGTCTCTGCAAATGAACAGTCTGAGACCTGAGGACACGGCTGTCTATTACTGT
>21;252_048;0.5431650031
GAGGTGCAGGTGGTGGAGTCTGGGGGAGGCCTGGTCAAGCCTGGGGGATCCCTGAGACTCTCCTGTGCAGCCTCTGGATTCACCTTCAGTTCCCATGTCATGAACTGGGTCCGCCAGGCTCCAGGGAAGGGGCTGGAGTGGGTCTCATCCATTAGTGGTGGCAGTAGTAGTAAAGACTATGCAGACTCCGTGAAGGGCCGATTCACCATCTCCAGAGACAATTCCAAGAACACGCTATCTCTGCAAATGAACAGTCTGAGACCTGAGGACACGGCTGTCTATTACTGT
>21;525_048;0.3211100788
GAGGTGCGGCTGGTGGAGTCGGGGGGAGCCTTGGTAAAGCCTGGGACGTCCCTTAGACTCTCTTGTGCAGCCTCTGGATTCACTTTCACTCACTATGCCATGGACTGGGTCCGCCAGGCTCCAGGCAAGGGGCTGGAGTGGGTGGCAATTATATCATCTGATGGCAGTACTAAAAACTATGCAGACTCCGTGAAGGGCCGATTCACCATCTCCAGAGACAATTCCAAGAACACGCTATCTCTGCAAATGAACAGTCTGAGACCTGAGGACACGGCTGTCTATTACTGT
>20;252_048,525_048;0.2161184001
GAGGTGCAGCTGGTGGAGTCTGGGGGAGGCGTGGTCAAGCCTGGGAGGTCCCTGAGACTCTCCTGTGCAGCCTCTGGATTCACTTTCACTCACTATGCCATGGACTGGGTCCGCCAGGCTCCAGGCAAGGGGCTGGAGTGGGTGGCAGTTATATCATCTGATGGCAGTAGTAAAAACTATGCAGACTCCGTGAAGGGCCGATTCACCATCTCCAGAGACAATTCCAAGAACACGCTATCTCTGCAAATGAACAGTCTGAGACCTGAGGACACGGCTGTCTATTACTGT
>19;245_048,252_048,525_048,5_048;0.1855795335
CAGGTGCAGCTGGTGGAGTCTGGGGGAGGCGTGGTCCAGCCTGGGAGGTCCCTGAGACTCTCCTGTGCAGCCTCTGGATTCACTTTCACTCACTATGCCATGGACTGGGTCCGCCAGGCTCCAGGCAAGGGGCTGGAGTGGGTGGCAGTTATATCATCTGATGGCAGTAGTAAAAACTATGCAGACTCCGTGAAGGGCCGATTCACCATCTCCAGAGACAATTCCAAGAACACGCTATCTCTGCAAATGAACAGTCTGAGACCTGAGGACACGGCTGTCTATTACTGT
>18;245_048,246_048,252_048,296_048,412_048,525_048,5_048;0.1746193062
CAGGTGCAGCTGGTGGAGTCTGGGGGAGGCGTGGTCCAGCCTGGGAGGTCCCTGAGACTCTCCTGTGCAGCCTCTGGATTCACTTTCACTCACTATGCCATGGACTGGGTCCGCCAGGCTCCAGGCAAGGGGCTGGAGTGGGTGGCAGTTATATCATCTGATGGCAGTAGTAAAAACTATGCAGACTCCGTGAAGGGCCGATTCACCATCTCCAGAGACAATTCCAAGAACACGGTATCTCTGCAAATGAACAGTCTGAGACCTGAGGACACGGCTGTCTATTACTGT
>17;191_048,245_048,246_048,252_048,296_048,3_048,412_048,507_048,525_048,553_048,5_048,64_048;0.1636316969
CAGGTGCAGCTGGTGGAGTCTGGGGGAGGCGTGGTCCAGCCTGGGAGGTCCCTGAGACTCTCCTGTGCAGCCTCTGGATTCACTTTCACTAACTATGCCATGGACTGGGTCCGCCAGGCTCCAGGCAAGGGGCTGGAGTGGGTGGCAGTTATATCATCTGATGGCAGTAGTAAAAACTATGCAGACTCCGTGAAGGGCCGATTCACCATCTCCAGAGACAATTCCAAGAACACGGTATCTCTGCAAATGAACAGTCTGAGACCTGAGGACACGGCTGTCTATTACTGT
>20;150_048;0.3135918447
GAGGTGCAGATGGTGCAGTCTGGGGGAGGCTTGGTACAGCCTGGAGGGTCCCTGAGACTCTCCTGCGCAGCCTTTGGATTCACTTTCACTAACCATGCCATGGACTGGGTCCGCCAGGTTCCAGGCAAGGGACTGGAGTGGGTGGCATTTATCTCATCTGATGGAAGTAATAAAAACTATGCAGACTCCGTGAAGGGCCGATTCACCATCTCCAGAGACAATTCCAAGAACACGGTGTATCTGCAAATGAGCAGTCTGAGACCAGAGGACACGGCTGTCTATTACTGT
>20;572_048;0.2560722996
CAGGTGCAGTTGGTGGAGTCTGGGGGAGGCGTGGTCCAGCCTGGGAGGTCCCTGAGACTCTCCTGTGCAGCGTCTGGATTCACCCTCACTAACTATGCCATGGACTGGGTCCGCCAGGCTCCAGGCAAGGGACTGGAGTGGGTGGCAGTTATCTCATCTGATGGAAGTAATAAAAACTATGAAGACTCCGTGAAGGGCCGATTTACCATCTCCAGAGACAATTCCAAGAACACGCTGTATCTGCAAATGAGCAGTCTGAGACCTGAGGACACGGCTGTCTACTACTGT
>19;150_048,572_048;0.1678577419
CAGGTGCAGCTGGTGGAGTCTGGGGGAGGCGTGGTCCAGCCTGGGAGGTCCCTGAGACTCTCCTGTGCAGCCTCTGGATTCACTTTCACTAACTATGCCATGGACTGGGTCCGCCAGGCTCCAGGCAAGGGACTGGAGTGGGTGGCAGTTATCTCATCTGATGGAAGTAATAAAAACTATGCAGACTCCGTGAAGGGCCGATTCACCATCTCCAGAGACAATTCCAAGAACACGGTGTATCTGCAAATGAGCAGTCTGAGACCTGAGGACACGGCTGTCTATTACTGT
>19;646_048;0.1678577419
CAGGTGCAGCTGGTGGAGTCTGGGGGAGGCGTGGTCCAGCCTGGGAGGTCCCTGAGACTCTCCTGTGCAGCCTCTGGATTCACTTTCACTAACTATGCCATGGACTGGGTCCGCCAGGCTCCAGGCAAGGGACTGGAGTGGGTGGCAGTTATCTCATCTGATGGAAGTAATAAAAACTATGCAGACTCCGTGAAGGGCCGATTCACCATCTCCAGAGACAATTCCAAGAACACGGTGTATCTGCAAATGAGCAGTCTGAGACCTGAGGACACGGCTGTCTATTACTGT
>18;150_048,572_048,646_048;0.1678568946
CAGGTGCAGCTGGTGGAGTCTGGGGGAGGCGTGGTCCAGCCTGGGAGGTCCCTGAGACTCTCCTGTGCAGCCTCTGGATTCACTTTCACTAACTATGCCATGGACTGGGTCCGCCAGGCTCCAGGCAAGGGACTGGAGTGGGTGGCAGTTATCTCATCTGATGGAAGTAATAAAAACTATGCAGACTCCGTGAAGGGCCGATTCACCATCTCCAGAGACAATTCCAAGAACACGGTGTATCTGCAAATGAGCAGTCTGAGACCTGAGGACACGGCTGTCTATTACTGT
>18;481_048;0.2691404459
CAGGTGCAGCTGGTGGAGTCTGGGGGAGGCGTGGTCCAGCCTGGGAGGTCCCTGAGACTCTCCTGTGCAGCCTCTGGATTCACCTTCAGTAGTTATGGCATGCACTGGGTCCGCCAGGCTCCAGGCAAGGGGCTGGAGTGGGTGGCAGTTGTCTCATCTGATGGAACTAATAAAAACTATGGAGACTCCGTGAAGGGCCGATTCACCATCTCCAGAGACAATTCCAGGAACACGGTGTATCTGCAAATGAGCAGTCTGAGACCTGAGGACACGGCTGTCTATTACTGT
>17;150_048,481_048,572_048,646_048;0.1572545728
CAGGTGCAGCTGGTGGAGTCTGGGGGAGGCGTGGTCCAGCCTGGGAGGTCCCTGAGACTCTCCTGTGCAGCCTCTGGATTCACTTTCACTAACTATGCCATGGACTGGGTCCGCCAGGCTCCAGGCAAGGGGCTGGAGTGGGTGGCAGTTATCTCATCTGATGGAAGTAATAAAAACTATGCAGACTCCGTGAAGGGCCGATTCACCATCTCCAGAGACAATTCCAAGAACACGGTGTATCTGCAAATGAGCAGTCTGAGACCTGAGGACACGGCTGTCTATTACTGT
>16;150_048,191_048,245_048,246_048,252_048,296_048,3_048,412_048,481_048,507_048,525_048,553_048,572_048,5_048,646_048,64_048;0.1274839341
CAGGTGCAGCTGGTGGAGTCTGGGGGAGGCGTGGTCCAGCCTGGGAGGTCCCTGAGACTCTCCTGTGCAGCCTCTGGATTCACTTTCACTAACTATGCCATGGACTGGGTCCGCCAGGCTCCAGGCAAGGGGCTGGAGTGGGTGGCAGTTATATCATCTGATGGAAGTAATAAAAACTATGCAGACTCCGTGAAGGGCCGATTCACCATCTCCAGAGACAATTCCAAGAACACGGTGTCTCTGCAAATGAACAGTCTGAGACCTGAGGACACGGCTGTCTATTACTGT
>16;263_048;0.1308369969
CAGGTGCAGCTGGTGGAGTCTGGGGGAGGCGTGGTCCAGCCTGGGAGGTCCCTGAGACTCTCCTGTGCAGCCTCTGGATTCATTTTCACTAACTATGCCATGGACTGGGTCCGCCAGGCTCCAGGCAAGGGGCTGGAGTGGGTGGCAGTTATATCATCTGATGGAAGTAATAAAAACTATGCAGACTCCGTGAAGGGCCGATTCACCATCTCCAGAGACAATTCCAAGAACACGGTGTCTCTGCAAATGAACAGTCTGAGAGCTGAGGACACGGCTGTCTATTACTGT
>15;150_048,191_048,245_048,246_048,252_048,263_048,296_048,3_048,412_048,481_048,507_048,525_048,553_048,572_048,5_048,646_048,64_048;0.116597515
CAGGTGCAGCTGGTGGAGTCTGGGGGAGGCGTGGTCCAGCCTGGGAGGTCCCTGAGACTCTCCTGTGCAGCCTCTGGATTCACTTTCACTAACTATGCCATGGACTGGGTCCGCCAGGCTCCAGGCAAGGGGCTGGAGTGGGTGGCAGTTATATCATCTGATGGAAGTAATAAAAACTATGCAGACTCCGTGAAGGGCCGATTCACCATCTCCAGAGACAATTCCAAGAACACGGTGTCTCTGCAAATGAACAGTCTGAGAGCTGAGGACACGGCTGTCTATTACTGT
>16;110_048;0.1642956689
CAGGTGCAGCTGGTGGAGTCTGGGGGAAGCGTGGTCCAGCCTGGGAGGTCCCTGAGACTCACCTGTACAGCCTCTGGATTCACTTTCAGTCACTATGCCATGGACTGGGTCCGCCAGGCTCCAGGCAAGGGGCTGGAGTGGGTGGCAGTTATATCATCTGATGCAACTAATAAAAACTATGCAGACTCCGTGAAGGGCCGATTCACCATCTCCAGAGACAATTCCAAGAACACGGTGTATCTGCAAATGGACAGTCTGAGAGCTGAGGACACGGCTGTGTATTACTGT
>16;99_048;0.1639352669
CAGGTGCAGCTGGTGGAGTCTGGGGGAGGCGTGGTCCAGCCTGGGAGGTCCCTGAGACTCTCCTGTACAGCCTCTGGATTCACTTTCAATCACTATGCCATGGACTGGGTCCGCCAGGCTCCAGGCAAGGGGCTGGAGTGGGTGGCAGTTATATCATCTGATGGAAGTGATAAAACCTACGCAGACTCCGTGAAGGGCCGATTCACCATCTCCAGAGACAATTCCAAGAACACGGTGTATCTGCAAATGAACAGTCTGAGAGCTGAGGACACGGCTGTGTATTATTGT
>15;110_048,99_048;0.1091618724
CAGGTGCAGCTGGTGGAGTCTGGGGGAGGCGTGGTCCAGCCTGGGAGGTCCCTGAGACTCTCCTGTACAGCCTCTGGATTCACTTTCAGTCACTATGCCATGGACTGGGTCCGCCAGGCTCCAGGCAAGGGGCTGGAGTGGGTGGCAGTTATATCATCTGATGGAAGTAATAAAAACTATGCAGACTCCGTGAAGGGCCGATTCACCATCTCCAGAGACAATTCCAAGAACACGGTGTATCTGCAAATGAACAGTCTGAGAGCTGAGGACACGGCTGTGTATTACTGT
>14;110_048,150_048,191_048,245_048,246_048,252_048,263_048,296_048,3_048,412_048,481_048,507_048,525_048,553_048,572_048,5_048,646_048,64_048,99_048;0.0873449914
CAGGTGCAGCTGGTGGAGTCTGGGGGAGGCGTGGTCCAGCCTGGGAGGTCCCTGAGACTCTCCTGTGCAGCCTCTGGATTCACTTTCAGTAACTATGCCATGGACTGGGTCCGCCAGGCTCCAGGCAAGGGGCTGGAGTGGGTGGCAGTTATATCATCTGATGGAAGTAATAAAAACTATGCAGACTCCGTGAAGGGCCGATTCACCATCTCCAGAGACAATTCCAAGAACACGGTGTATCTGCAAATGAACAGTCTGAGAGCTGAGGACACGGCTGTGTATTACTGT
>19;311_048;0.1862582875
CAGGTGCAGCTGGTGGAGTCTGGGGGAGGCGTGGTCCAGCCTGGGAGGTCCCTGAGACTCTCCTGTGCAGCCTCTGGATTCAGTTTCAGTAACTATGCCATGGACTGGGTCCGCCAGGCTCCAGGCAAGGGGCTGGAGTGGGTGGCATTTGTGTCATCTGACGGAAGTAATAAAAACTATGCAGACTCCGTGAAGGGCCGATTCACCATCTCCAGAGACAATTCCAAGAACACGGTGTATTTGCAAATGAACAGTCTGAGAGTTGAAGACACGGCTGTTTATTACTGT
>21;114_059;0.2411704678
CAGGTGCAGCTGGTGGAGTCTGGGGGAGGCTTAGTCCAGCCTGGGAGGTCCCTGAGACTCTCCTGTGCAGCCTCTGGATTCAGTTTCAATAACTTTGCCATGGACTGGGTCCGCCAGGCTCCAGGCAAGGGGCTGGAGTGGGTGGCATTTGTGTCATCTGACGGAAGTAATAAAAACTATGCAGACTCCGTGAAGGGCCGATTCATCATCTCCAGAGACAATTCCAAGAACACGGTGTATTTGCAAATGAACAGTCTGAGAGTTGAGGACACGGCTGTCTATTACTGT
>22;87_048;0.3305610862
CAGGTACAGTTGGTGGAGTCTGGGGGAGGCTTGGTCAAGCCTGGAGGGTCCCTGAGACTCTCCTGTGCAGCCTCTGGATTCACCTTCAGTAGCTATGGCATGCACTGGGTCCGCCAGGCTCCAGGCAAGGGGCTGGAGTGGGTGGCATTTGTGTCATCTGACGGAAATAATAAAAACTATGCAGACTCCGTGAAGGGCCGATTCACCATCTCCAGAGACAATTCCAAGAACACGGTGTACTTGCAAATGAACAGTCTGAGAGTTGAAGACACGGCTGTTTATTACTGT
>22;393_048;0.2411274539
CAGGTGCACCTGGTGGAGTCTGGGGGAGGCTTGGTCAAGCCTGGAGGGTCCCTGAGACTCTCCTGTGAAGCCTCTGGATTCAGTTTCAGTAACTATGCCATGGACTGGGTCCGCCAGGCTCCAGGCAAGGGGCTGGAGTGGGTGGCATTTGTGTCATCTGACGGAAGTAATAAAAACTATGCAGACTCCGTGAAGGGCCGATTCACCATCTCCAGAGACAATTCCAAGAACACGGTGTATTTGCAAATGAACAGTCTGAGAGTTGAGGACACGGCTGTTTATTACTGT
>21;393_048,87_048;0.2191500498
CAGGTGCAGCTGGTGGAGTCTGGGGGAGGCTTGGTCAAGCCTGGAGGGTCCCTGAGACTCTCCTGTGCAGCCTCTGGATTCAGTTTCAGTAACTATGCCATGGACTGGGTCCGCCAGGCTCCAGGCAAGGGGCTGGAGTGGGTGGCATTTGTGTCATCTGACGGAAGTAATAAAAACTATGCAGACTCCGTGAAGGGCCGATTCACCATCTCCAGAGACAATTCCAAGAACACGGTGTATTTGCAAATGAACAGTCTGAGAGTTGAGGACACGGCTGTTTATTACTGT
>20;114_059,393_048,87_048;0.186311415
CAGGTGCAGCTGGTGGAGTCTGGGGGAGGCTTGGTCCAGCCTGGGAGGTCCCTGAGACTCTCCTGTGCAGCCTCTGGATTCAGTTTCAGTAACTATGCCATGGACTGGGTCCGCCAGGCTCCAGGCAAGGGGCTGGAGTGGGTGGCATTTGTGTCATCTGACGGAAGTAATAAAAACTATGCAGACTCCGTGAAGGGCCGATTCACCATCTCCAGAGACAATTCCAAGAACACGGTGTATTTGCAAATGAACAGTCTGAGAGTTGAGGACACGGCTGTTTATTACTGT
>22;301_059;0.2301579717
CAGGTGCAGCTGGTGGAGTCTGGGGGAGGCGTGGTCCAGCCTGGGAGGTCCCTGAGACTCTCCTGTGCAGCCTCTGGATTCAGTTTCAATAACTATGCCATGAACTGGGTCCGCCAGGCTCCAGGCAAGGGGCTGGAGTGGGTGGCATTTGTGTCATCTGACGGAAGTAATAAAAACTATGCAGACTCCGTGACGGGCCGATTCACCCTCTCCAGAGACAATTCCAAGAACACGGTGTTTTTGCAAATGAACAGTCTGAGAGTTGAGGACACGGCTGTTTATTACTGT
>22;465_059;0.2304679818
CAGGTGCAGCTGGTGGAGTCTGGGGGAGGCGTGGTCCAGCCTGGGAGGTCCCTGAGACTCTCCTGTGCAGCCTCTGGATTCAGTTTCAGTAACTATGCCATGGACTGGGTCCGCCAGGCTCCAGGCAAGGGGCTGGAGTGGGTGGCATTTGTGTCATCTGACGGAAATAATAAAAAGTATGCAGACTCCGTGAAGGGCCGATTCACCCTCTCCAGAGACAATTACAAGAACACGGTGTATTTGCAAATGAACAGTCTGACAGTTGAGGACACGGCTGTTTATTACTGT
>21;301_059,465_059;0.186293907
CAGGTGCAGCTGGTGGAGTCTGGGGGAGGCGTGGTCCAGCCTGGGAGGTCCCTGAGACTCTCCTGTGCAGCCTCTGGATTCAGTTTCAGTAACTATGCCATGGACTGGGTCCGCCAGGCTCCAGGCAAGGGGCTGGAGTGGGTGGCATTTGTGTCATCTGACGGAAGTAATAAAAACTATGCAGACTCCGTGAAGGGCCGATTCACCCTCTCCAGAGACAATTCCAAGAACACGGTGTATTTGCAAATGAACAGTCTGAGAGTTGAGGACACGGCTGTTTATTACTGT
>21;121_059;0.2752771317
CAGGTGCAGTTGGTGGAGTCTGGGGGAGGCGTGGTCCAGCCTGGGAAGTCTCTGAGACTCTCCTGTGCAGCCTCTGGATTCACTTTCACTAACAATGCCATGAACTGGGTCCGCCAGGCTCCAGGCAAGGGGCTGGAGTGGGTGGCATTTGTGTCATCTGACGGAAGAAATAAAAACTATGCAGACTCCGTGAAGGGCCGATTCACCATCTCCAGAGACAATTCCAAGAACACGGTGTATTTGCAAATGAACAGTCTGAGAGTTGAGGACACGGCTCTTTATTACTGT
>20;121_059,301_059,465_059;0.1754273673
CAGGTGCAGCTGGTGGAGTCTGGGGGAGGCGTGGTCCAGCCTGGGAGGTCCCTGAGACTCTCCTGTGCAGCCTCTGGATTCAGTTTCAGTAACTATGCCATGGACTGGGTCCGCCAGGCTCCAGGCAAGGGGCTGGAGTGGGTGGCATTTGTGTCATCTGACGGAAGTAATAAAAACTATGCAGACTCCGTGAAGGGCCGATTCACCATCTCCAGAGACAATTCCAAGAACACGGTGTATTTGCAAATGAACAGTCTGAGAGTTGAGGACACGGCTGTTTATTACTGT
>19;114_059,121_059,301_059,393_048,465_059,87_048;0.17542652
CAGGTGCAGCTGGTGGAGTCTGGGGGAGGCGTGGTCCAGCCTGGGAGGTCCCTGAGACTCTCCTGTGCAGCCTCTGGATTCAGTTTCAGTAACTATGCCATGGACTGGGTCCGCCAGGCTCCAGGCAAGGGGCTGGAGTGGGTGGCATTTGTGTCATCTGACGGAAGTAATAAAAACTATGCAGACTCCGTGAAGGGCCGATTCACCATCTCCAGAGACAATTCCAAGAACACGGTGTATTTGCAAATGAACAGTCTGAGAGTTGAGGACACGGCTGTTTATTACTGT
>18;114_059,121_059,301_059,311_048,393_048,465_059,87_048;0.1754256727
CAGGTGCAGCTGGTGGAGTCTGGGGGAGGCGTGGTCCAGCCTGGGAGGTCCCTGAGACTCTCCTGTGCAGCCTCTGGATTCAGTTTCAGTAACTATGCCATGGACTGGGTCCGCCAGGCTCCAGGCAAGGGGCTGGAGTGGGTGGCATTTGTGTCATCTGACGGAAGTAATAAAAACTATGCAGACTCCGTGAAGGGCCGATTCACCATCTCCAGAGACAATTCCAAGAACACGGTGTATTTGCAAATGAACAGTCTGAGAGTTGAGGACACGGCTGTTTATTACTGT
>19;558_048;0.1862777535
CAGGTGAAGCTGGTGGAGTCTGGGGGAGGCGTGGTCCAGCCTGGGAGGTCCCTGAGACTCTCCTGTGCAGCCTCTGGATTCAGTTTCAGTAACTATGCCATGGACTGGGTCCGCCAGGCTCCAGGCAAGGGGCTGGAGTGGGTGGCAGTTGTGTCATCTGACGGAAGTAATAAAAACTATGCAGACTCCGTGAAGGGCCGATTCACCATCTCCAGAGACAATTCCAAGAACACGGTGTATTTGCAAATGAACAGTCTGAGAGCTGAGGACACGGCTGTTTATTACTGT
>20;418_059;0.2629822474
CAGGGGCAGCTGGTGGAGTCTGGGGGAGGCGTGGTCCAGCCTGGGAGGTCCCTGAGCCTCTCCTGTGCAGCCTCTGGATTCAGTTTCAATAACTATGCCATGGACTGGGTCCGCCAGGCTCCAGGCAAGGGACTGGAGTGGGTGGCAGTTGTGTCATCTGACGGAAATAATAAAAATTATGCGGACTCCGTGAAGGGCCGATTCACCATCTCCAGAGACAATTCCAAGAACACGGTGTATTTGCAAATGAACAGTCTGAGAGCTGAGGACACGGCTATTTATTACTGT
>21;336_059;0.2299024042
CAGGTGCAGCTGGTGGAGTCTGGGGGAGGCGTGGTCCAGCCTGGGAGGTCCCTGAGACTCTCCTGTGCAGCCTCTGGATTCAGTTTCAGTAACTATGCCATGGACTGGGTCCGCCAGGCTCCAGGCAAGGGGCTGGAGTGGGTGGCAGTTGTGTCATCTGACGGAAAAACTAAAAATTATGCAGACTCCGTGAAGGGCCGATTCACCATCTCCAGAGACAATTCCAAGAACACGGTGTATTTGCAAATGAACAGTCTGAGACCTGAGGACACGGCTGTTTATTACTGT
>21;261_059;0.3317662516
CAGGTGCAGTTGGTGGAGTCTGGGGGAGGCGTGGTCCAGCCTGGGAGGTCCCTGAGACTCTCCTGTTCAGCCTCTGCATTCAGTTTCAGTTACTTTGCCATGGACTGGGTCCGCCAGGCTCCAGGCAAGGGGCTGGAGTGGGTGGCGTTTGTGTCATCTGACGGAAATAATAAAAATTATGCAGACTCCGTGAAGGGCCGATTCACCATCTCCAGAGACAATTCCAAGAACACGGTCTTTTTGCAAATGGACAGTCTTAGACCTGAGGACACGGCTGTTTATTACTGT
>20;261_059,336_059;0.2080387628
CAGGTGCAGCTGGTGGAGTCTGGGGGAGGCGTGGTCCAGCCTGGGAGGTCCCTGAGACTCTCCTGTGCAGCCTCTGGATTCAGTTTCAGTAACTATGCCATGGACTGGGTCCGCCAGGCTCCAGGCAAGGGGCTGGAGTGGGTGGCAGTTGTGTCATCTGACGGAAATAATAAAAATTATGCAGACTCCGTGAAGGGCCGATTCACCATCTCCAGAGACAATTCCAAGAACACGGTGTATTTGCAAATGAACAGTCTGAGACCTGAGGACACGGCTGTTTATTACTGT
>19;261_059,336_059,418_059;0.1969625035
CAGGTGCAGCTGGTGGAGTCTGGGGGAGGCGTGGTCCAGCCTGGGAGGTCCCTGAGACTCTCCTGTGCAGCCTCTGGATTCAGTTTCAGTAACTATGCCATGGACTGGGTCCGCCAGGCTCCAGGCAAGGGGCTGGAGTGGGTGGCAGTTGTGTCATCTGACGGAAATAATAAAAATTATGCAGACTCCGTGAAGGGCCGATTCACCATCTCCAGAGACAATTCCAAGAACACGGTGTATTTGCAAATGAACAGTCTGAGAGCTGAGGACACGGCTGTTTATTACTGT
>18;261_059,336_059,418_059,558_048;0.1754134068
CAGGTGCAGCTGGTGGAGTCTGGGGGAGGCGTGGTCCAGCCTGGGAGGTCCCTGAGACTCTCCTGTGCAGCCTCTGGATTCAGTTTCAGTAACTATGCCATGGACTGGGTCCGCCAGGCTCCAGGCAAGGGGCTGGAGTGGGTGGCAGTTGTGTCATCTGACGGAAGTAATAAAAACTATGCAGACTCCGTGAAGGGCCGATTCACCATCTCCAGAGACAATTCCAAGAACACGGTGTATTTGCAAATGAACAGTCTGAGAGCTGAGGACACGGCTGTTTATTACTGT
>17;114_059,121_059,261_059,301_059,311_048,336_059,393_048,418_059,465_059,558_048,87_048;0.1645484917
CAGGTGCAGCTGGTGGAGTCTGGGGGAGGCGTGGTCCAGCCTGGGAGGTCCCTGAGACTCTCCTGTGCAGCCTCTGGATTCAGTTTCAGTAACTATGCCATGGACTGGGTCCGCCAGGCTCCAGGCAAGGGGCTGGAGTGGGTGGCATTTGTGTCATCTGACGGAAGTAATAAAAACTATGCAGACTCCGTGAAGGGCCGATTCACCATCTCCAGAGACAATTCCAAGAACACGGTGTATTTGCAAATGAACAGTCTGAGAGCTGAGGACACGGCTGTTTATTACTGT
>17;570_048;0.1753015873
GAGGTGCAGGTGGTGGAGTCTGGGGGAGGCGTGGTCCAGCCTGGGAGGTCCCTGAGACTCTCCTGTGCAGCCTCTGGATTCACTTTCAGTAACTATGCCATGGACTGGGTCCGCCAGGCTCCAGGCAAGGGGCTGGAGTGGGTGGCATTTGTGTCATCTGACGGAAGTAATAAAAACTATGCAGACTCCGTGAAGGGCCGATTCACCATCTCCAGAGACAATTCCAAGAACACGCTGTCTCTGCAAATGAACAGCCTGAGAGCTGAAGACACGGCTGTGTATTACTGT
>16;114_059,121_059,261_059,301_059,311_048,336_059,393_048,418_059,465_059,558_048,570_048,87_048;0.1199376102
CAGGTGCAGCTGGTGGAGTCTGGGGGAGGCGTGGTCCAGCCTGGGAGGTCCCTGAGACTCTCCTGTGCAGCCTCTGGATTCACTTTCAGTAACTATGCCATGGACTGGGTCCGCCAGGCTCCAGGCAAGGGGCTGGAGTGGGTGGCATTTGTGTCATCTGACGGAAGTAATAAAAACTATGCAGACTCCGTGAAGGGCCGATTCACCATCTCCAGAGACAATTCCAAGAACACGCTGTATCTGCAAATGAACAGTCTGAGAGCTGAGGACACGGCTGTGTATTACTGT
>19;656_059;0.2196249851
CAGGTGCAGCTGGTGGAGACTGGGGGAGGCGTGGGCCAGCCTGGGAAGTCCCTGAGACTCTCCTGTGCAGCCTCTGGATTCACTTTCAGTAACTTTGCCATGGACTGGGTCCGCCAGGCTCCAGGCAAGGGGCTGGAGTGGGTGGCTTTTATATCATCTGATGGAATTAATAAAAAGTATGGAGACTTCGTGAAGGGCCGATTCACCATCTCCAGAGACAATTCCAAGAACACGCTGTTCCTGCAAATGAACAGTCTGAGAGCTGAGGACACGGCTTTGTATTACTGT
>19;666_059;0.2080513176
CAGGTGCACCTGGTGGAGTCTGGGGGAGGCGTGGTCCAGCCTGGGAGGTCCCTGAGACTCTCCTGTGCAGCCTCTGGATTCACTTTCAGTAACTTTGCCATGGACTGGGTCCGCCAGGCTCCAGGCAAGGGACTGGAGTGGGTGGCATTTGTTTCATCTGATGGAAATAATAAGAACTATGGAGACTCCGTGAAGGGCCGATTCACCATCTCCAGAGACAATTCCAAGAACACGCTGTTCCTGCAAATGAACAGTCTGAGAGCTGAGGACACGGCTTTGTATTACTGT
>18;656_059,666_059;0.1421302872
CAGGTGCAGCTGGTGGAGTCTGGGGGAGGCGTGGTCCAGCCTGGGAGGTCCCTGAGACTCTCCTGTGCAGCCTCTGGATTCACTTTCAGTAACTTTGCCATGGACTGGGTCCGCCAGGCTCCAGGCAAGGGGCTGGAGTGGGTGGCATTTATATCATCTGATGGAAGTAATAAAAACTATGGAGACTCCGTGAAGGGCCGATTCACCATCTCCAGAGACAATTCCAAGAACACGCTGTTCCTGCAAATGAACAGTCTGAGAGCTGAGGACACGGCTTTGTATTACTGT
>21;635_048;0.2191176809
CAGGTGCAGCTGGTGGAGTCTGGGGGAGGCGTGGTCCAGCCTGGGAGGTCCCTGAGACTCTCCTGTGCAGCCTCTGGATTCACTTTCAGTAACTTTGCCATGGACTGGGTCCGCCAGGCTCCAGGCAAGGGGCTGGAGTGGGTGGCAGTTATATCATCTGATGGAAGTAAAAAAAACTATGGAGACTCCGTGAAGGGCCGATTCACCATCTCCAGAGACAATTCCAAGAATACACTGTTCCTGCAAATGAACAGTCTGAGACCTGAGGACACGGCTTTATATTACTGC
>21;143_048;0.2539609764
GAAGTGCAGCTGGTGGAGTCTGGGGGAGGCTTGGTACAGCCTGGCAGGTCCCTGAGACTCTCCTGTGCAGCCTCTGGATTCACTTTCAGTAACTTTGCCATGGACTGGGTCCGCCAGTCTCCAGGCAAGGGGCTGGAGTGGGTGGCAGTTATATCATCTGATGGAAGTAAAAAAAACTATGGAGACTCCGTGAAGGGCCGATTCACCATCACCAGAGACAATTCCAAGAACACGGTGTTCCTGCAAATGAACAGTCTGAGAGCTGAGGACACGGCTTTGTATTACTGT
>20;143_048,635_048;0.1640398026
CAGGTGCAGCTGGTGGAGTCTGGGGGAGGCGTGGTCCAGCCTGGGAGGTCCCTGAGACTCTCCTGTGCAGCCTCTGGATTCACTTTCAGTAACTTTGCCATGGACTGGGTCCGCCAGGCTCCAGGCAAGGGGCTGGAGTGGGTGGCAGTTATATCATCTGATGGAAGTAAAAAAAACTATGGAGACTCCGTGAAGGGCCGATTCACCATCTCCAGAGACAATTCCAAGAACACGCTGTTCCTGCAAATGAACAGTCTGAGAGCTGAGGACACGGCTTTGTATTACTGT
>21;560_059;0.2078887048
CAGGTGCAGCTGGTGGAGTCTGGGGGAGGCGTGGTCCAGCCTGGGAGGTCCCTGAGACTCTCCTGCGCAGCCTCTGGATTCACTTTCAGTAACTTTGCCATGGGCTGGGTCCGCCAGGCTCCAGGCAAGGGGCTGGAGTGGGTGGCAGTTATATCATCTGATGGAACTAATAAAAACTATGGAGACTCCGTGAAGGGCCGATTCACCATCTCCAGAGACAATTCCAAGAACACGCTGTTCCTGCAGATGAACAGTCTGAGAGCTGAGGACACGTCTTTGTATTACTGT
>21;357_048;0.1859104333
CAGGTGCACCTGGTGGAGTCTGGGGGAGGCGTGGTCCAGCCTGGGAGGTCCCTGAGACTCTCCTGTGCAGCCTCTGGATTCACTTTCAGTAACTTTGCCATGGGCTGGGTCCGCCAGGCTCCAGGCAAGGGGCTGGAGTGGGTGGCATTTATATCATCAGATGGAACTAATAAAAACTATGGAGACTCCGTGAAGGGCCGATTCACCATCTCCAGAGACAATTCCAAGAACACGCTGTTCCTGCAAATGAACAGTCTGAGAGCTGAGGACACGGCTTTGTATTACTGT
>20;357_048,560_059;0.1639863343
CAGGTGCAGCTGGTGGAGTCTGGGGGAGGCGTGGTCCAGCCTGGGAGGTCCCTGAGACTCTCCTGTGCAGCCTCTGGATTCACTTTCAGTAACTTTGCCATGGGCTGGGTCCGCCAGGCTCCAGGCAAGGGGCTGGAGTGGGTGGCATTTATATCATCTGATGGAACTAATAAAAACTATGGAGACTCCGTGAAGGGCCGATTCACCATCTCCAGAGACAATTCCAAGAACACGCTGTTCCTGCAAATGAACAGTCTGAGAGCTGAGGACACGGCTTTGTATTACTGT
>19;143_048,357_048,560_059,635_048;0.1421311345
CAGGTGCAGCTGGTGGAGTCTGGGGGAGGCGTGGTCCAGCCTGGGAGGTCCCTGAGACTCTCCTGTGCAGCCTCTGGATTCACTTTCAGTAACTTTGCCATGGACTGGGTCCGCCAGGCTCCAGGCAAGGGGCTGGAGTGGGTGGCATTTATATCATCTGATGGAAGTAATAAAAACTATGGAGACTCCGTGAAGGGCCGATTCACCATCTCCAGAGACAATTCCAAGAACACGCTGTTCCTGCAAATGAACAGTCTGAGAGCTGAGGACACGGCTTTGTATTACTGT
>21;257_059;0.2627848837
CAAGTGCAGGTGGTGGAGTCTGGGGGAGGCGTGGTCCAGCCTGGGAGGTCCCTGAGACTCTCCTGTACAGCCTCTGGATTCACTTTCAGCAACTTTGCCATGGGCTGGGTCCGCCAGGCTCCGGGCAAGGGTCTGGAGTGGGTGGCCTTTATATCATCTGATGGAAGTAATAAAAACTATGGAGACTCCGTGAAGGGCCGATTCACCATCTCCAGAGACAATTCCAAGAACACGGTGTTCCTGCAAATGAACAGTCTGAGAGTTGAGGACACGGCTTTGTATTACTGT
>21;430_048;0.1969126285
CAAGTGCAGCTGGTGGAGTCTGGGGGAGGCGTGGTCCAGCCTGGGAGGTCCCTGAGACTCTCCTGTGCAGCCTCTGGATTCACTTTCAGTAACTTTGCCATGGGCTGGGTCCGCCAGGCTCCGGGCAAGGGTCTGGAGTGGGTGGCGTTTATATCATCTGATGGAAGTAATAAAAACTATGGAGACTCCGTGAAGGGCCGATTCACCATCTCCAGAGACAATTCCAAGAACACGCTGTTCCTGCAAATGAACAGTCTGAGAGCTGAGGACACGGCTTTGTATTACTGT
>20;257_059,430_048;0.1969120224
CAAGTGCAGCTGGTGGAGTCTGGGGGAGGCGTGGTCCAGCCTGGGAGGTCCCTGAGACTCTCCTGTGCAGCCTCTGGATTCACTTTCAGTAACTTTGCCATGGGCTGGGTCCGCCAGGCTCCGGGCAAGGGTCTGGAGTGGGTGGCGTTTATATCATCTGATGGAAGTAATAAAAACTATGGAGACTCCGTGAAGGGCCGATTCACCATCTCCAGAGACAATTCCAAGAACACGCTGTTCCTGCAAATGAACAGTCTGAGAGCTGAGGACACGGCTTTGTATTACTGT
>21;644_048;0.3737041099
CAGGTGCAACTGGTGGAGTCTGGGGGAGGCGTTGTCCAGCCTGGGGAGTCCCTGAGACTTTCGTGTGCAGCGTCTGGATTTACCCTCAGTTCCCATGGCATCCACTGGGTCCGCCAGGCTCCGGGCAAGGGTCTGGAGTGGGTGGCGTTTATATCATCTGATGGAAGTAATAAAAACTATGGAGACTCCGTGAAGGGCCGATTCACCATCTCCAGAGACAATTCCAAGAACACGCTGTTCCTGCAAATGAACAGTCTGAGAGCTGAGGACACGGCTTTGTATTACTGT
>21;463_048;0.2697008128
CAGGTGCAGCTGGTGGAGTCTGGGGGAGGCGTGGTCCAGCCTGGGAGGTCTCTGAGACTCTCCTGTGGAGCCTCTGGATTCACCTTCAGCAGCTATGCTATGCACTGGGTCCGCCAGGCTCCGGGCAGGGGGCTGGAGTGGGTGGCATTTACATCATCTGATGGAAGTAATAAAAACTATGGAGACTCCGTGAAGGGCCGATTCACCATCTCCAGAGACAATTCCAAGAACACGCTGTTCCTGCAAATGAACAGTCTGAGAGCTGAGGACACGGCTTTGTATTACTGT
>20;463_048,644_048;0.1919410826
CAGGTGCAGCTGGTGGAGTCTGGGGGAGGCGTGGTCCAGCCTGGGAGGTCCCTGAGACTCTCCTGTGCAGCCTCTGGATTCACCTTCAGTAACTATGCCATGCACTGGGTCCGCCAGGCTCCGGGCAAGGGGCTGGAGTGGGTGGCATTTATATCATCTGATGGAAGTAATAAAAACTATGGAGACTCCGTGAAGGGCCGATTCACCATCTCCAGAGACAATTCCAAGAACACGCTGTTCCTGCAAATGAACAGTCTGAGAGCTGAGGACACGGCTTTGTATTACTGT
>19;257_059,430_048,463_048,644_048;0.1552339045
CAGGTGCAGCTGGTGGAGTCTGGGGGAGGCGTGGTCCAGCCTGGGAGGTCCCTGAGACTCTCCTGTGCAGCCTCTGGATTCACTTTCAGTAACTTTGCCATGGACTGGGTCCGCCAGGCTCCGGGCAAGGGGCTGGAGTGGGTGGCATTTATATCATCTGATGGAAGTAATAAAAACTATGGAGACTCCGTGAAGGGCCGATTCACCATCTCCAGAGACAATTCCAAGAACACGCTGTTCCTGCAAATGAACAGTCTGAGAGCTGAGGACACGGCTTTGTATTACTGT
>18;143_048,257_059,357_048,430_048,463_048,560_059,635_048,644_048;0.1421305284
CAGGTGCAGCTGGTGGAGTCTGGGGGAGGCGTGGTCCAGCCTGGGAGGTCCCTGAGACTCTCCTGTGCAGCCTCTGGATTCACTTTCAGTAACTTTGCCATGGACTGGGTCCGCCAGGCTCCAGGCAAGGGGCTGGAGTGGGTGGCATTTATATCATCTGATGGAAGTAATAAAAACTATGGAGACTCCGTGAAGGGCCGATTCACCATCTCCAGAGACAATTCCAAGAACACGCTGTTCCTGCAAATGAACAGTCTGAGAGCTGAGGACACGGCTTTGTATTACTGT
>17;143_048,257_059,357_048,430_048,463_048,560_059,635_048,644_048,656_059,666_059;0.1421296811
CAGGTGCAGCTGGTGGAGTCTGGGGGAGGCGTGGTCCAGCCTGGGAGGTCCCTGAGACTCTCCTGTGCAGCCTCTGGATTCACTTTCAGTAACTTTGCCATGGACTGGGTCCGCCAGGCTCCAGGCAAGGGGCTGGAGTGGGTGGCATTTATATCATCTGATGGAAGTAATAAAAACTATGGAGACTCCGTGAAGGGCCGATTCACCATCTCCAGAGACAATTCCAAGAACACGCTGTTCCTGCAAATGAACAGTCTGAGAGCTGAGGACACGGCTTTGTATTACTGT
>18;434_059;0.2562513947
CAGGTGCATTTGGTGGAGTCTGGGGGAGGCGTGGTCCAGCCTGGGAAGTCCCTGAGACTCTCCTGTACAGCCTCTGGATTCACCTTCACTAACTTTGCCATGGACTGGGTCCGCCAGGCTCCAGGCAAGGGGCTGGAGTGGGTGGCTTTTATATCATCTGATGGAAGTAATAAATACTATTCAGAGTCCGTGAAGGGCCGATTCACCATCTCCAGGGACAATTCCAAGAACACGCTGTATGTGCAAATGAACAGTCTGAGAACTGAGGACACGGCTGTATATTACTGT
>18;6_119;0.2447602159
CAGGAGCAGCTGGTGGAGTCTGGGGGAGGCGTGGTCCAGCCTGGGACGTCCCTGAGACTCTCCTGTTCAGCCTCTGGATTCACTTTCAGTAACTTTGCCATGAACTGGGTCCGCCAGGCTCCAGGCAAGGGGCTGGAGTGGGTGTCATTTATATCCTCTGATGGAAAGAATAAAAATTATGTAGACTCCGTGAAGGGCCGATTCACCATCTCCAGAGACAATTACAAGAACACGCTGTATCTGCAAATGAACAGTCTGAGAACTGAAGACACGGCTGTGTATTACTGT
>17;434_059,6_119;0.1086330252
CAGGTGCAGCTGGTGGAGTCTGGGGGAGGCGTGGTCCAGCCTGGGAGGTCCCTGAGACTCTCCTGTGCAGCCTCTGGATTCACTTTCAGTAACTTTGCCATGGACTGGGTCCGCCAGGCTCCAGGCAAGGGGCTGGAGTGGGTGGCATTTATATCATCTGATGGAAGTAATAAAAACTATGCAGACTCCGTGAAGGGCCGATTCACCATCTCCAGAGACAATTCCAAGAACACGCTGTATCTGCAAATGAACAGTCTGAGAACTGAGGACACGGCTGTGTATTACTGT
>16;143_048,257_059,357_048,430_048,434_059,463_048,560_059,635_048,644_048,656_059,666_059,6_119;0.0982761635
CAGGTGCAGCTGGTGGAGTCTGGGGGAGGCGTGGTCCAGCCTGGGAGGTCCCTGAGACTCTCCTGTGCAGCCTCTGGATTCACTTTCAGTAACTTTGCCATGGACTGGGTCCGCCAGGCTCCAGGCAAGGGGCTGGAGTGGGTGGCATTTATATCATCTGATGGAAGTAATAAAAACTATGCAGACTCCGTGAAGGGCCGATTCACCATCTCCAGAGACAATTCCAAGAACACGCTGTATCTGCAAATGAACAGTCTGAGAGCTGAGGACACGGCTGTGTATTACTGT
>15;114_059,121_059,143_048,257_059,261_059,301_059,311_048,336_059,357_048,393_048,418_059,430_048,434_059,463_048,465_059,558_048,560_059,570_048,635_048,644_048,656_059,666_059,6_119,87_048;0.0872962083
CAGGTGCAGCTGGTGGAGTCTGGGGGAGGCGTGGTCCAGCCTGGGAGGTCCCTGAGACTCTCCTGTGCAGCCTCTGGATTCACTTTCAGTAACTATGCCATGGACTGGGTCCGCCAGGCTCCAGGCAAGGGGCTGGAGTGGGTGGCATTTATATCATCTGATGGAAGTAATAAAAACTATGCAGACTCCGTGAAGGGCCGATTCACCATCTCCAGAGACAATTCCAAGAACACGCTGTATCTGCAAATGAACAGTCTGAGAGCTGAGGACACGGCTGTGTATTACTGT
>19;348_048;0.2090211279
CAGGTGCAGCTCGTGGAGTCTGGGGGAGGCGTGGTCCAGCCTGGGAGGTCCCTGAGACTCTCCTGTGCAGCCTCTGGATTCAGTTTCTATAACTTTGCCATGGACTGGGTCCGCCAGGCTCCAGGCAAGGGGCTGGAGTGGGTGGCAGTTATATCATCTGATGGAGGGAATAAAAACTATGTAGACTCCGTGAAGGGCCGATTCACCATCTCCAGAGACAATTCCAAGAACACGCTCTATCTGCAAATGAACAGTCTAAGAGCTGAGGACACGGCTGTCTATTACTGT
>20;158_048;0.1418889018
CAGGTGCAGCTGGTGGAGTCTGGGGGAGGCGTGGTCCAGCCTGGGAGGTCCCTGAGACTCTCCTGTGCAGCCTCTGGATTCAGTTTCAATAACTATGCCATGGACTGGGTCCGCCAGGCTCCAGGCAAGGGGCTGGAGTGGGTGGCAGTTATATCATCTGATGGAAGAAATAAAAATTATGCAGAATCCGTGAAGGGCCGATTCACCATCTCCAGAGACAATTCCAAGAACACGGTGTATCTGCAAATGAACAGTCTGAGAGCTGAGGACACGGCTGTGTATTACTGT
>20;369_048;0.1529268415
CAGGTGCAGCTGGTGGAGTCTGGGGGAGGCGTGGTCCAGCCTGGGAGGTCCCTGAGACTCTCCTGTGCAGCCTCTGGATTCAGTTTCAATTACTATGCCATGGACTGGGTCCGCCAGGCTCCAGGCAAGGGGCTGGAGTGGGTGGCAGTTATTTCATCTGATGGAAGAAATAAAAACTATGCAGACTCCGTGAAGGGCCGATTCACCATCTCCAGAGACAATTCCAAGAACACGCTGTATCTGCAAATGAACAGTCTGAGTGTTGAGGACACGGCTGTGTATTACTGT
>19;158_048,369_048;0.1090511191
CAGGTGCAGCTGGTGGAGTCTGGGGGAGGCGTGGTCCAGCCTGGGAGGTCCCTGAGACTCTCCTGTGCAGCCTCTGGATTCAGTTTCAATAACTATGCCATGGACTGGGTCCGCCAGGCTCCAGGCAAGGGGCTGGAGTGGGTGGCAGTTATATCATCTGATGGAAGAAATAAAAACTATGCAGACTCCGTGAAGGGCCGATTCACCATCTCCAGAGACAATTCCAAGAACACGCTGTATCTGCAAATGAACAGTCTGAGAGCTGAGGACACGGCTGTGTATTACTGT
>18;158_048,348_048,369_048;0.109050513
CAGGTGCAGCTGGTGGAGTCTGGGGGAGGCGTGGTCCAGCCTGGGAGGTCCCTGAGACTCTCCTGTGCAGCCTCTGGATTCAGTTTCAATAACTATGCCATGGACTGGGTCCGCCAGGCTCCAGGCAAGGGGCTGGAGTGGGTGGCAGTTATATCATCTGATGGAAGAAATAAAAACTATGCAGACTCCGTGAAGGGCCGATTCACCATCTCCAGAGACAATTCCAAGAACACGCTGTATCTGCAAATGAACAGTCTGAGAGCTGAGGACACGGCTGTGTATTACTGT
>19;673_059;0.1758790846
CAGATGCAGCTGGTGGAGTCTGGGGGAGGCGTGGTCCAGCCTGGGGGGTCCCTGAGACTCTCCTGTGCAGCCTCTGGATTCAGTTTCAGTTACTATGCCATGGACTGGGTCCGCCAGGCTCCAGGCAAGGGGCTGGAGTGGGTGGCCTTTATATCATCTGATGGAAGTGATAAAAACTATGCAGACTCCGTGAAGGGCCGATTCACCATCTCCAGAGACAATTCCAAGAACACGCTGTATTTGCAAATGAACAGTCTGAGAGCTGAGGACACGGCTGTCTATTACTGT
>19;249_048;0.1980354845
CAAGTGCACCTGGTGGAGTCTGGGGGAGGCGTGGTCCAGCCTGGGAGGTCCCTGAGACTCTCCTGTGCAGCCTCTGGATTCAGTTTCCGTAATTATGCCATGGACTGGGTCCGCCAGGCTCCAGGCAAGGGGCTGGAGTGGGTGGCAGTCATATCATCTGATGGAAGTGATAAACACTATGCAGACTCCGTGAGGGGCCGATTCACCATCTCCAGAGACAATTCCAAGAACACGCTGTATCTGCAAATGAACAGTCTGAGAGTTGAGGACACGGCTGTCTATTACTGT
>18;249_048,673_059;0.1085418754
CAGGTGCAGCTGGTGGAGTCTGGGGGAGGCGTGGTCCAGCCTGGGAGGTCCCTGAGACTCTCCTGTGCAGCCTCTGGATTCAGTTTCAGTAACTATGCCATGGACTGGGTCCGCCAGGCTCCAGGCAAGGGGCTGGAGTGGGTGGCAGTTATATCATCTGATGGAAGTGATAAAAACTATGCAGACTCCGTGAAGGGCCGATTCACCATCTCCAGAGACAATTCCAAGAACACGCTGTATCTGCAAATGAACAGTCTGAGAGCTGAGGACACGGCTGTCTATTACTGT
>17;158_048,249_048,348_048,369_048,673_059;0.087311881
CAGGTGCAGCTGGTGGAGTCTGGGGGAGGCGTGGTCCAGCCTGGGAGGTCCCTGAGACTCTCCTGTGCAGCCTCTGGATTCAGTTTCAGTAACTATGCCATGGACTGGGTCCGCCAGGCTCCAGGCAAGGGGCTGGAGTGGGTGGCAGTTATATCATCTGATGGAAGTAATAAAAACTATGCAGACTCCGTGAAGGGCCGATTCACCATCTCCAGAGACAATTCCAAGAACACGCTGTATCTGCAAATGAACAGTCTGAGAGCTGAGGACACGGCTGTGTATTACTGT
>18;61_048;0.1754994279
CAGGTGCAGCTGGTGGAGTCTGGGGGAGGCGTGGTCCAGCCTGGGAGGTCCCTGAGACTCTCCTGTTCAGCCTCTGGATTCAGTTTCACTAACTATGCCATGGACTGGGTCCGCCAGGCTCCAGGCAAGGGACTGGAGTGGGTGGCAGTTATATCATCTGATGGAAGTAATAAAAATTATGCAGACTCCGTGAAGGGCCGATTCACCATCTCCAGAGACAATTCCAAGAACACGCTGTTTCTGCAAATGAACAGTCTGAGACCTGAGGACACGGCTGTGTACTTCTGT
>19;180_048;0.1817382406
CAGGTGCAGCTGGTGGAGTCTGGGGGAGGCGTGGTCCAGCCTGGGAGGTCCCTGAGACTCTCCTGTGCAGCCTCTGGATTCAGTTTCAGTAACCATGCCATGGACTGGGTCCGCCAGGCTCCAGGCAAGGGGCTGGAGTGGGTGGCAGTAATATCATCTGATGGAAATAAAAAATTCTATGCAGACTCCGTGAAGGGCCGGTTCACCATCTCCAGAGACAATTCCAAGAACACGCTGTATCTGCAAATGAACAGTCTGAGAGTTGAGGACACGGCTGTGTATTTCTGT
>19;468_048;0.163832226
CAGGTGCAGCTGGTGGAGTCTGGGGGAGGCGTGGTCCAGCCTGGGAGGTCCCTGAGACTCTCCTGTGCAGCCTCTGGATTCAGTTTCAGTAACCATGCCATGGACTGGGTCCGCCAGGCTCCAGGCAAGGGGCTGGAGTGGGTGGCAGTTATATCATCTGATGGAAGTGATAAAATCTATGCAGAGTCCGTGAAGGGCCGGTTCACCATCTCCAGAGACAATTCCAAGAACACGCTGTATCTGCAAATGAACAGTCTGAGAGTTGAGGACACGGCTGTGTATTTCTGT
>18;180_048,468_048;0.1375711356
CAGGTGCAGCTGGTGGAGTCTGGGGGAGGCGTGGTCCAGCCTGGGAGGTCCCTGAGACTCTCCTGTGCAGCCTCTGGATTCAGTTTCAGTAACCATGCCATGGACTGGGTCCGCCAGGCTCCAGGCAAGGGGCTGGAGTGGGTGGCAGTTATATCATCTGATGGAAGTAATAAAATCTATGCAGACTCCGTGAAGGGCCGGTTCACCATCTCCAGAGACAATTCCAAGAACACGCTGTATCTGCAAATGAACAGTCTGAGAGTTGAGGACACGGCTGTGTATTTCTGT
>17;180_048,468_048,61_048;0.0981147893
CAGGTGCAGCTGGTGGAGTCTGGGGGAGGCGTGGTCCAGCCTGGGAGGTCCCTGAGACTCTCCTGTGCAGCCTCTGGATTCAGTTTCAGTAACTATGCCATGGACTGGGTCCGCCAGGCTCCAGGCAAGGGGCTGGAGTGGGTGGCAGTTATATCATCTGATGGAAGTAATAAAAACTATGCAGACTCCGTGAAGGGCCGATTCACCATCTCCAGAGACAATTCCAAGAACACGCTGTATCTGCAAATGAACAGTCTGAGAGCTGAGGACACGGCTGTGTATTTCTGT
>16;158_048,180_048,249_048,348_048,369_048,468_048,61_048,673_059;0.0873110337
CAGGTGCAGCTGGTGGAGTCTGGGGGAGGCGTGGTCCAGCCTGGGAGGTCCCTGAGACTCTCCTGTGCAGCCTCTGGATTCAGTTTCAGTAACTATGCCATGGACTGGGTCCGCCAGGCTCCAGGCAAGGGGCTGGAGTGGGTGGCAGTTATATCATCTGATGGAAGTAATAAAAACTATGCAGACTCCGTGAAGGGCCGATTCACCATCTCCAGAGACAATTCCAAGAACACGCTGTATCTGCAAATGAACAGTCTGAGAGCTGAGGACACGGCTGTGTATTACTGT
>16;584_038;0.1533406241
CAGGTGCAGCTGGTGGAGTCTGGGGGAGGCGTGGTGCAGCCTGGGAGGTCCCTGAGACTCTCCTGTGCAGCCTCTGGATTCAGTTTCAGTAACTATGCCATGGACTGGGTCCGCCAGGCTCCAGGCAAGGGGCTGGAGTGGGTGGCAGTTATTTCATCTGATGGAAGTAATAAAAACTATGCAGACTCCGTGAAGGGCCGATTCACCATCTCCAGAGACAATTCCAAGAACACGCTGTATCTGCAAATGGACAGCCTGAGAGCTGACGACACGGCTGTGTATTATTGT
>15;158_048,180_048,249_048,348_048,369_048,468_048,584_038,61_048,673_059;0.0873101864
CAGGTGCAGCTGGTGGAGTCTGGGGGAGGCGTGGTCCAGCCTGGGAGGTCCCTGAGACTCTCCTGTGCAGCCTCTGGATTCAGTTTCAGTAACTATGCCATGGACTGGGTCCGCCAGGCTCCAGGCAAGGGGCTGGAGTGGGTGGCAGTTATATCATCTGATGGAAGTAATAAAAACTATGCAGACTCCGTGAAGGGCCGATTCACCATCTCCAGAGACAATTCCAAGAACACGCTGTATCTGCAAATGAACAGTCTGAGAGCTGAGGACACGGCTGTGTATTACTGT
>14;114_059,121_059,143_048,158_048,180_048,249_048,257_059,261_059,301_059,311_048,336_059,348_048,357_048,369_048,393_048,418_059,430_048,434_059,463_048,465_059,468_048,558_048,560_059,570_048,584_038,61_048,635_048,644_048,656_059,666_059,673_059,6_119,87_048;0.0764628703
CAGGTGCAGCTGGTGGAGTCTGGGGGAGGCGTGGTCCAGCCTGGGAGGTCCCTGAGACTCTCCTGTGCAGCCTCTGGATTCACTTTCAGTAACTATGCCATGGACTGGGTCCGCCAGGCTCCAGGCAAGGGGCTGGAGTGGGTGGCAGTTATATCATCTGATGGAAGTAATAAAAACTATGCAGACTCCGTGAAGGGCCGATTCACCATCTCCAGAGACAATTCCAAGAACACGCTGTATCTGCAAATGAACAGTCTGAGAGCTGAGGACACGGCTGTGTATTACTGT
>13;110_048,114_059,121_059,143_048,150_048,158_048,180_048,191_048,245_048,246_048,249_048,252_048,257_059,261_059,263_048,296_048,301_059,311_048,336_059,348_048,357_048,369_048,393_048,3_048,412_048,418_059,430_048,434_059,463_048,465_059,468_048,481_048,507_048,525_048,553_048,558_048,560_059,570_048,572_048,584_038,5_048,61_048,635_048,644_048,646_048,64_048,656_059,666_059,673_059,6_119,87_048,99_048;0.076462023
CAGGTGCAGCTGGTGGAGTCTGGGGGAGGCGTGGTCCAGCCTGGGAGGTCCCTGAGACTCTCCTGTGCAGCCTCTGGATTCACTTTCAGTAACTATGCCATGGACTGGGTCCGCCAGGCTCCAGGCAAGGGGCTGGAGTGGGTGGCAGTTATATCATCTGATGGAAGTAATAAAAACTATGCAGACTCCGTGAAGGGCCGATTCACCATCTCCAGAGACAATTCCAAGAACACGCTGTATCTGCAAATGAACAGTCTGAGAGCTGAGGACACGGCTGTGTATTACTGT
>14;136_048;0.0988950982
CAGGTGCAGCTGGTGGAGTCTGGGGGAGGCGTGGTCCAGCCTGGGAGGTCCCTGAGACTCTCCTGTGCAGCCTCTGGATTCACCTTCAATAACTATGCCATGGACTGGGTCCGCCAGGCTCCAGGCAAGGGGCTGGAGTGGGTGGCACTTATATCATATGATGGAAGTAATAAATACTATGCAGAGTCCGTGAAGGGCCGATTCACCATCTCCAGAGACAATTCCAAGAACACACTCTATCTGCAAATGAACAGTCTGAGAGCTGAGGACACGGCTGTGTATTACTGT
>14;178_059;0.2375824616
CAGGTGCAGCTGGTGGAGTCTGGGGGCGGCGTGGTCCAGCCTGGGACGTCCCTGAGACTCTCCTGTGCAGCCTCTGGATTCACCTTCAGTAACTATGCCATGGGATGGGTCCGCCAGGCTCCAGGCAAGGGGCTGGAGTGGGTGGCAGTTGTCTCCTATGATGGAAGTAAGAAATCTTATGCAGACTCCGTGAAGGGCCGATTCACCATCTCCAGGGACAATTCCAGGAACACACTGTATTTGCAACTGAACAGTCTGAGAGCTGAGGACACGGCTATGTTTTACTGT
>13;136_048,178_059;0.0527368525
CAGGTGCAGCTGGTGGAGTCTGGGGGAGGCGTGGTCCAGCCTGGGAGGTCCCTGAGACTCTCCTGTGCAGCCTCTGGATTCACCTTCAGTAACTATGCCATGGACTGGGTCCGCCAGGCTCCAGGCAAGGGGCTGGAGTGGGTGGCAGTTATATCATATGATGGAAGTAATAAATACTATGCAGACTCCGTGAAGGGCCGATTCACCATCTCCAGAGACAATTCCAAGAACACACTGTATCTGCAAATGAACAGTCTGAGAGCTGAGGACACGGCTGTGTATTACTGT
>12;110_048,114_059,121_059,136_048,143_048,150_048,158_048,178_059,180_048,191_048,245_048,246_048,249_048,252_048,257_059,261_059,263_048,296_048,301_059,311_048,336_059,348_048,357_048,369_048,393_048,3_048,412_048,418_059,430_048,434_059,463_048,465_059,468_048,481_048,507_048,525_048,553_048,558_048,560_059,570_048,572_048,584_038,5_048,61_048,635_048,644_048,646_048,64_048,656_059,666_059,673_059,6_119,87_048,99_048;0.0437015556
CAGGTGCAGCTGGTGGAGTCTGGGGGAGGCGTGGTCCAGCCTGGGAGGTCCCTGAGACTCTCCTGTGCAGCCTCTGGATTCACCTTCAGTAACTATGCCATGGACTGGGTCCGCCAGGCTCCAGGCAAGGGGCTGGAGTGGGTGGCAGTTATATCATATGATGGAAGTAATAAATACTATGCAGACTCCGTGAAGGGCCGATTCACCATCTCCAGAGACAATTCCAAGAACACGCTGTATCTGCAAATGAACAGTCTGAGAGCTGAGGACACGGCTGTGTATTACTGT
>11;110_048,114_059,121_059,136_048,143_048,150_048,158_048,178_059,180_048,191_048,245_048,246_048,249_048,252_048,257_059,261_059,263_048,296_048,301_059,311_048,336_059,348_048,357_048,369_048,393_048,3_048,412_048,418_059,430_048,434_059,463_048,465_059,468_048,481_048,507_048,518_038,525_048,553_048,558_048,560_059,570_048,572_048,584_038,5_048,61_048,635_048,644_048,646_048,64_048,656_059,666_059,673_059,6_119,87_048,99_048;0.0437007083
CAGGTGCAGCTGGTGGAGTCTGGGGGAGGCGTGGTCCAGCCTGGGAGGTCCCTGAGACTCTCCTGTGCAGCCTCTGGATTCACCTTCAGTAACTATGCCATGGACTGGGTCCGCCAGGCTCCAGGCAAGGGGCTGGAGTGGGTGGCAGTTATATCATATGATGGAAGTAATAAATACTATGCAGACTCCGTGAAGGGCCGATTCACCATCTCCAGAGACAATTCCAAGAACACGCTGTATCTGCAAATGAACAGTCTGAGAGCTGAGGACACGGCTGTGTATTACTGT
>10;110_048,114_059,121_059,136_048,143_048,150_048,158_048,178_059,180_048,191_048,245_048,246_048,249_048,252_048,257_059,261_059,263_048,296_048,301_059,30_048,311_048,336_059,348_048,357_048,369_048,393_048,3_048,412_048,418_059,430_048,434_059,463_048,465_059,468_048,481_048,507_048,518_038,525_048,553_048,558_048,560_059,570_048,572_048,584_038,5_048,61_048,635_048,644_048,646_048,64_048,656_059,666_059,673_059,6_119,87_048,99_048;0.0327808555
CAGGTGCAGCTGGTGGAGTCTGGGGGAGGCGTGGTCCAGCCTGGGAGGTCCCTGAGACTCTCCTGTGCAGCCTCTGGATTCACCTTCAGTAACTATGCCATGCACTGGGTCCGCCAGGCTCCAGGCAAGGGGCTGGAGTGGGTGGCAGTTATATCATATGATGGAAGTAATAAATACTATGCAGACTCCGTGAAGGGCCGATTCACCATCTCCAGAGACAATTCCAAGAACACGCTGTATCTGCAAATGAACAGTCTGAGAGCTGAGGACACGGCTGTGTATTACTGT
>9;110_048,114_059,121_059,136_048,143_048,150_048,158_048,178_059,180_048,191_048,245_048,246_048,249_048,252_048,257_059,261_059,263_048,296_048,301_059,30_048,311_048,324_038,336_059,348_048,357_048,369_048,393_048,3_048,412_048,418_059,430_048,434_059,463_048,465_059,468_048,481_048,507_048,518_038,525_048,553_048,558_048,560_059,570_048,572_048,584_038,5_048,61_048,635_048,644_048,646_048,64_048,656_059,666_059,673_059,6_119,87_048,99_048;0.0327800082
CAGGTGCAGCTGGTGGAGTCTGGGGGAGGCGTGGTCCAGCCTGGGAGGTCCCTGAGACTCTCCTGTGCAGCCTCTGGATTCACCTTCAGTAACTATGCCATGCACTGGGTCCGCCAGGCTCCAGGCAAGGGGCTGGAGTGGGTGGCAGTTATATCATATGATGGAAGTAATAAATACTATGCAGACTCCGTGAAGGGCCGATTCACCATCTCCAGAGACAATTCCAAGAACACGCTGTATCTGCAAATGAACAGTCTGAGAGCTGAGGACACGGCTGTGTATTACTGT
>14;335_048;0.2576971119
CAGGTGCGGTTGGTAGAGTCTGGGGGAGGCGTGGTCCGGTCTGGGAGGTCCCTGAGACTCTCCTGTGCAGCCTCTGGATTCACCTTCAGTAACTTTGCTTTACACTGGGTCCGCCAGGCTCCAGGCAAGGGGCTGGAGTGGGTGGCAGTTATTTCATATGATGGAAACAGTAAATTTTACGCAGACTCCGTGAAGGGCCGATTCACCATCTCCACAGACAATTCCAAGAACACACTGTATCTGCAAATGAACAGCCTGACAGCTGAGGACACGGCTGTTTATTATTGT
>14;47_038;0.2115987115
CAGGTGCAGCTGGTGGAGTCTGGGGGAGGCGTGGTCCAGCCTGGGAAGTCCCTGAGACTCTCCTGTGCAGGCTCTGGATTCATTTTCAGTAACTATCCTATGCACTGGGTCCGCCAGGCTCCAGGCAAGGGGCTGGAGTGGATGGCAGATGTTTCATATGATGGAAGCAATAAAGACTATGCAGACTCCGTGAAGGGCCGATTCACCATCTCCAGGGACAATTCCAAGAACACACTGTATCTACAAATGAACAGCCTGAGAGCTGAGGACACGGCTGTGTATTACTGT
>13;335_048,47_038;0.0705427856
CAGGTGCAGCTGGTGGAGTCTGGGGGAGGCGTGGTCCAGCCTGGGAGGTCCCTGAGACTCTCCTGTGCAGCCTCTGGATTCACCTTCAGTAACTATGCTATGCACTGGGTCCGCCAGGCTCCAGGCAAGGGGCTGGAGTGGGTGGCAGTTATTTCATATGATGGAAGCAATAAATACTACGCAGACTCCGTGAAGGGCCGATTCACCATCTCCAGAGACAATTCCAAGAACACGCTGTATCTGCAAATGAACAGCCTGAGAGCTGAGGACACGGCTGTGTATTACTGT
>13;652_038;0.1669054168
CAGGTGCAGCTGGTGGAGTCTGGGGGAGGCGTGGTCCAGCCTGGGAGGTCCCTGAGACTCTCCTGTGCAGCCTCTGGATTCACCTTCAGTAACTCTGCTATGCACTGGGTCCGCCAGGCTCCAGGCAAGGGGCTGGAGTGGGTGGCACTTATTTCATATGTTGGAGGCAATATATACTACGCAGACTCTGTGAAGGGCCGATTCACCGTCTCCAGAGACAATTCCAAGAAGACGCTGTATCTGCAAATGAACAGCCTGAGAGTTGAGGACACGGCTGTGTATTACTGT
>12;335_048,47_038,652_038;0.0657811143
CAGGTGCAGCTGGTGGAGTCTGGGGGAGGCGTGGTCCAGCCTGGGAGGTCCCTGAGACTCTCCTGTGCAGCCTCTGGATTCACCTTCAGTAACTATGCTATGCACTGGGTCCGCCAGGCTCCAGGCAAGGGGCTGGAGTGGGTGGCAGTTATTTCATATGATGGAAGCAATAAATACTACGCAGACTCCGTGAAGGGCCGATTCACCATCTCCAGAGACAATTCCAAGAACACGCTGTATCTGCAAATGAACAGCCTGAGAGCTGAGGACACGGCTGTGTATTACTGT
>16;323_119;0.2225941203
CAGGTGCATCTGGTGGAGTCTGGGGGAGGCGTGGTCCAGCCTGGGAGGTCCCTGAGACTCTCCTGTGCAGCCTCTGGATTCAACTTCAGTAACTATGCTATTCACTGGGTCCGCCAGACTCCAGGCAAGGGGCTGGAGTGGGTGACACTTATATCAAATGATGGAAGCAATAAATACTACGCAGACTCCCTGAAGGGCCGATTCACCATCTCCAGAGACAATTCCAAGAACACACTATATCTGCAAATGAATAGCCTGCGAGCTGAGGACACGGCTCTGTATTACTGT
>19;237_119;0.4338773769
CAGGACCATTTGGTGGAGTCTGGGGGAGGCGGGGTCCAGCCTGGGAAGTCCCTGAGACTCTCCTGTGCAGCCTCTGGATTCACCTTCAGTGCTCATGCCATGCACTGGGTCCGCCAGGCTCCAGGCAAGGGGCCGGAGTGGGTGGCAGTTATTTCACATGATGGAGGCCAGCAATTCTACAGAGAGTCCGTGAAGGGTCGATTCACCATCTCCAGAGACAATTCCAAGAACACGCTGTATCTCCAAATGGACGGCCTGCGAGGAGAGGACACGGCTCTGTATTACTGT
>19;108_119;0.4395431667
CAGGTGCAGCTGGTGGAATCTGGGGGAGGCGTGGTCCAGCCTGGCAAGTCCCTGAGACTCTCCTGTGAAGGTTCCGGATTCACCTTCAGTGGTTTTACTATGCACTGGGTCCGCCAGGCTCCAGGCAAGGGGCTGGAGTGGGTGGCATTTATATCAAATGACGGAAACAAAGAATACTATGCCGACTCCATGAAGGGCCGATTCAGCATCTCCAGAGACAATTCTAAGAACACGCTGTATCTCCAAATGGACGGCCTGCGAGGAGAGGACACGGCTCTGTATTACTGT
>18;108_119,237_119;0.2044594994
CAGGTGCAGCTGGTGGAGTCTGGGGGAGGCGTGGTCCAGCCTGGGAAGTCCCTGAGACTCTCCTGTGCAGCCTCTGGATTCACCTTCAGTGATTATGCTATGCACTGGGTCCGCCAGGCTCCAGGCAAGGGGCTGGAGTGGGTGGCAGTTATATCATATGATGGAAGCAATCAATACTACGCAGACTCCGTGAAGGGCCGATTCACCATCTCCAGAGACAATTCCAAGAACACGCTGTATCTCCAAATGGACGGCCTGCGAGGAGAGGACACGGCTCTGTATTACTGT
>18;608_119;0.5080461338
GAAGTACAACTATTGGAGTCTGGGGGAGGCGTGGTCCAGCCTGGGAGGTCCCTGAGACTCTCCTGTGCAGCCTCTGGATTCGCCTTCAGTCACTATGGCATATTCTGGGTCCGCCAGGCTCCAGGCAAGGGGCTGGAGTGGGTGACAGTAATATCAGGAGACGGAAGTACCCAATGGTATGCAGACTCCGTGCAGGGCCGATTCACCATCTCCAGAGACAGTTCCAAGAACACCCTGTATCTCCAAATGGACGGCCTGCGAGGAGAGGACACGGCTCTGTATTACTGT
>17;108_119,237_119,608_119;0.1703284393
CAGGTGCAGCTGGTGGAGTCTGGGGGAGGCGTGGTCCAGCCTGGGAGGTCCCTGAGACTCTCCTGTGCAGCCTCTGGATTCACCTTCAGTAACTATGCTATGCACTGGGTCCGCCAGGCTCCAGGCAAGGGGCTGGAGTGGGTGGCAGTTATATCATATGATGGAAGCAATCAATACTACGCAGACTCCGTGAAGGGCCGATTCACCATCTCCAGAGACAATTCCAAGAACACGCTGTATCTCCAAATGGACGGCCTGCGAGGAGAGGACACGGCTCTGTATTACTGT
>17;124_119;0.1656990583
CAGGTGCAGCTGGTGGAGTCTGGGGGAGGCGTGGTCCAGCCTGGGAGGTCCCTGAGACTCTCCTGTGCAGCCTCTGGATTCACCTTCAGTAACTATGCTATGCACTGGGTCCGCCAGGCTCCAGGCAAGGGGCTGGAGTGGGTGGCTGTTATATCATATGATGGAAGCAATAAATACTACGCAGACTCCGTGAAGGGCCGATTCACCATCTCCAGAGACAATTCCAAGAACACGCTGTATCTCCAAATGGACGGCCTGCGAGGAGAGGACACGGCTCTGTATTACTGT
>16;108_119,124_119,237_119,608_119;0.1544105624
CAGGTGCAGCTGGTGGAGTCTGGGGGAGGCGTGGTCCAGCCTGGGAGGTCCCTGAGACTCTCCTGTGCAGCCTCTGGATTCACCTTCAGTAACTATGCTATGCACTGGGTCCGCCAGGCTCCAGGCAAGGGGCTGGAGTGGGTGGCAGTTATATCATATGATGGAAGCAATAAATACTACGCAGACTCCGTGAAGGGCCGATTCACCATCTCCAGAGACAATTCCAAGAACACGCTGTATCTCCAAATGGACGGCCTGCGAGGAGAGGACACGGCTCTGTATTACTGT
>15;108_119,124_119,237_119,323_119,608_119;0.0970981145
CAGGTGCAGCTGGTGGAGTCTGGGGGAGGCGTGGTCCAGCCTGGGAGGTCCCTGAGACTCTCCTGTGCAGCCTCTGGATTCACCTTCAGTAACTATGCTATGCACTGGGTCCGCCAGGCTCCAGGCAAGGGGCTGGAGTGGGTGGCAGTTATATCATATGATGGAAGCAATAAATACTACGCAGACTCCGTGAAGGGCCGATTCACCATCTCCAGAGACAATTCCAAGAACACGCTGTATCTGCAAATGAACAGCCTGCGAGCTGAGGACACGGCTCTGTATTACTGT
>17;34_048;0.3537858265
CAGGTGCACCTGGTGGAGTCTGGGGGAGGCGTGGTCCAGCCTGGGAGGTCCCTGAGAATCTATTGTGCAGTCTCTGAGTTCACCTTCAGAAACTATGCTATGCACTGGGTCCGCCTGGCTCCAGGCAAGGGGCTGCAGTGGGTGGCAGTCATATCATATAATGGAGGTAAAAAATATTATGCAGATTCCGTGAAGGGCCGATTCACCATCTCCAGAGACAACTCCAAGAACGCGCTGTATCTGCAAATGAACAGCCTGCGCGCTGAGGACACGGGTCTGTATTACTGT
>17;78_048;0.1655174732
CAGGTGCAGCTGGTGGAGTCTGGGGGAGGCGTGGTCCAGCCTGGGAGGTCCCTGAGACTCTCCTGTGCAGCCTCTGGATTCACCTTGAGTAGCTATGCTATGCACTGGGTCCGCCAGGCTCCGGGCAAGGGGCTGGAGTGGGTGGCAGTTATATCATATGATGGAAGTAATAAGTACTACGCAGACTCCGTGAAGGGCCGATTCACCATCTCCAGAGACAACTCCAAGAACGCGCTGTATCTGCAAATGAACAGCCTGCGCGCTGAGGACACGGCTCTGTATTACTGT
>16;34_048,78_048;0.1323429247
CAGGTGCAGCTGGTGGAGTCTGGGGGAGGCGTGGTCCAGCCTGGGAGGTCCCTGAGACTCTCCTGTGCAGCCTCTGGATTCACCTTCAGTAGCTATGCTATGCACTGGGTCCGCCAGGCTCCAGGCAAGGGGCTGGAGTGGGTGGCAGTTATATCATATGATGGAAGTAATAAATACTACGCAGACTCCGTGAAGGGCCGATTCACCATCTCCAGAGACAACTCCAAGAACGCGCTGTATCTGCAAATGAACAGCCTGCGCGCTGAGGACACGGCTCTGTATTACTGT
>23;677_119;0.5682781954
CAGGTGCAGTTGGTGGAGTTTGGGGGAGGCGTGGTCCAGCCGGGGGGGTCCCTGAGACTCTCCTGTGCAGCCTCTGGATTCTACTTCACTGATTATGGTATGCACTGGGTCCGCCAGGCCCCAGGCGAGGGCCTGCAGTGGGTGGCGTTCATTTCATATGATGGAAACACTAAAACCACTGCAGACTCCGTGAGGGGCCGATTCACCCTCTCCAGAGACAATTCCAAGAACACCCTTTATCTGCAAATGAACAGCGTGCGAGTTGAGGACACGGCTCGATATTTCTGT
>23;207_119;0.4704919999
GAGGTGCAGCTGGTGGAGTCTGGGGGAGGCTTGGTACAGCCTGGCGGGTCCCTAAACGTCTCCTGTGCAGCCTCTGGATTCACCTTCAGAACTTATGCTATGCACTGGGTCCGCCAGGCTCCAGGCAAGGGGCTGGAGTGGGTGGCAGCTATATCATATGATGGAGATAATAAATACTCCGCAGACTCCGTGAAGGGCCGATTCACCATCTCCAGAGACCAATCCAAAAACACCCTTTATCTACAAATGAACAGTGTGCGAGTTGAGGACACGGCTCGATATTACTGT
>22;207_119,677_119;0.2648225972
CAGGTGCAGCTGGTGGAGTCTGGGGGAGGCGTGGTCCAGCCTGGGGGGTCCCTGAGACTCTCCTGTGCAGCCTCTGGATTCACCTTCAGTAATTATGCTATGCACTGGGTCCGCCAGGCTCCAGGCAAGGGGCTGGAGTGGGTGGCAGTTATATCATATGATGGAAATAATAAATACTCTGCAGACTCCGTGAAGGGCCGATTCACCATCTCCAGAGACAAATCCAAGAACACCCTTTATCTGCAAATGAACAGCGTGCGAGTTGAGGACACGGCTCGATATTACTGT
>22;83_119;0.475152616
CAGGTGCAGGTGGTGGAGTCTGGGGGAGGCGTGGTCCAGCCTGGGACGTCCCTGAGACTCTCCTGTACGGTCTCTGGATTCAGTTTCAGTAATTATGATCTACACTGGGTCCGCCAGACTCCAGCCAAGGGGCTGGAGTGGGTGGCAGTTGTCTCGTATGATGGAAGTCGTGAATACTATACAGACTCCGTGAAGGGCCGATTCATCATCTCCAGAGACCAATCCAAGAACACCCTTTATCTGCAAATGAACAGCGTGCGACTTGAGGACACGGCTCGATATTACTGT
>21;207_119,677_119,83_119;0.2250188751
CAGGTGCAGCTGGTGGAGTCTGGGGGAGGCGTGGTCCAGCCTGGGAGGTCCCTGAGACTCTCCTGTGCAGCCTCTGGATTCACCTTCAGTAATTATGCTATGCACTGGGTCCGCCAGGCTCCAGGCAAGGGGCTGGAGTGGGTGGCAGTTATATCATATGATGGAAGTAATAAATACTATGCAGACTCCGTGAAGGGCCGATTCACCATCTCCAGAGACAAATCCAAGAACACCCTTTATCTGCAAATGAACAGCGTGCGACTTGAGGACACGGCTCGATATTACTGT
>23;243_119;0.3031178241
CAGGTGCAGCTGGTGGAGTCTGGGGGAGGCGTGGTCCAGCCTGGGAGGTCCCTGAGACTCTCCTGTGCAGCCTCCAGATTCACCTTCAGTAGTTATGCTATGCACTGGGTCCGCCAGGCTCCAGGCAAGGGGCTGGAGTGGGTGGCAGTTATATGGTATGATGGAAGTAATAAATACTATGCAGACTCCGTGAGGGGCCGTTTCAGCGTCTCCACAGACATTTCCAAGAACACCCTATATCTGCAAATGAACAGCCTGCGACCTGCGGACACGGCTCTCTATTTCTGT
>23;458_119;0.3894235098
CAGGTGCAGTTGGTGGAGTCTGGGGGAGGCGTTGTCCAGCCTGGGAGGTCCCTGAGACTCTCCTGTGCAGCCTCTGGATTCGCCTTCAGTAGTTATGCTTTCCACTGGGTCCGTCAGGCTCCAGGCAAGGGGCTGGAGTGGGTGGCATATATACCATTTCATGGAAATCAACAATACTATGGAGACTCCGTGAAGGGCCGATTCACCATCTCCAGAGACAATTCCAGGGACACGCTGTTTCTGGAAATGAACAGCCTGCGACCTGAGGACACGGCTCTCTATTTCTGT
>22;243_119,458_119;0.1548623348
CAGGTGCAGCTGGTGGAGTCTGGGGGAGGCGTGGTCCAGCCTGGGAGGTCCCTGAGACTCTCCTGTGCAGCCTCTGGATTCACCTTCAGTAGTTATGCTATGCACTGGGTCCGCCAGGCTCCAGGCAAGGGGCTGGAGTGGGTGGCAGTTATATCATATGATGGAAGTAATAAATACTATGCAGACTCCGTGAAGGGCCGATTCACCATCTCCAGAGACAATTCCAAGAACACGCTGTATCTGCAAATGAACAGCCTGCGACCTGAGGACACGGCTCTCTATTTCTGT
>23;589_119;0.5422549239
GAGGAGCAGCTGGTGGAGTCTGGGGGAGGCTTGGTGCAGCCAGGGCGGTCCCTGCGACTCTCCTGCACAGGTTCTGGATTCAGGTTTGGTGATTATGCTATGAATTGGGTCCGCCAGGCTCCGGGCAAGGGACTGGAGTGGGTGACATTTATTTCATATGATGGAAGCAATAAACACTATGCAGACTCCGTCAAGGGCCGATTCACCGTCTCCAGAGACAATTCCAAGAACACGCTGCATCTGCAAATGAACAGCCTGCGACCGGAAGACACGGCACTCTATTTCTGT
>23;406_119;0.3746249781
GAGGTGAAGTTGGTGGAATCCGGGGGAGGCTTGGTCCAGCCTGGGGGGTCCCTGAAACTCTCCTGTGCAGCCTCTGGATTCACCTTCAGTTACTATGCTATGCACTGGGTCCGCCAGGCTCCAGGGAAGGGGCTGGAGTGGGTGGCAGTTATATCATATGACGGCAGTGACAAATACTATGCAGACTCCGTGAAGGGCCGATTCACCATCTCCAGAGACAATTCCAAGAACACGCTGCATCTGCAAATGAACAGCCTGCGACCGGAAGACACGGCTCTCTATTTCTGT
>22;406_119,589_119;0.2291578148
GAGGTGCAGCTGGTGGAGTCTGGGGGAGGCTTGGTCCAGCCTGGGAGGTCCCTGAGACTCTCCTGTGCAGCCTCTGGATTCACCTTCAGTAATTATGCTATGCACTGGGTCCGCCAGGCTCCAGGCAAGGGGCTGGAGTGGGTGGCAGTTATATCATATGATGGAAGTAATAAATACTATGCAGACTCCGTGAAGGGCCGATTCACCATCTCCAGAGACAATTCCAAGAACACGCTGCATCTGCAAATGAACAGCCTGCGACCGGAAGACACGGCTCTCTATTTCTGT
>21;243_119,406_119,458_119,589_119;0.1548613255
CAGGTGCAGCTGGTGGAGTCTGGGGGAGGCGTGGTCCAGCCTGGGAGGTCCCTGAGACTCTCCTGTGCAGCCTCTGGATTCACCTTCAGTAGTTATGCTATGCACTGGGTCCGCCAGGCTCCAGGCAAGGGGCTGGAGTGGGTGGCAGTTATATCATATGATGGAAGTAATAAATACTATGCAGACTCCGTGAAGGGCCGATTCACCATCTCCAGAGACAATTCCAAGAACACGCTGTATCTGCAAATGAACAGCCTGCGACCTGAGGACACGGCTCTCTATTTCTGT
>20;207_119,243_119,406_119,458_119,589_119,677_119,83_119;0.1344862464
CAGGTGCAGCTGGTGGAGTCTGGGGGAGGCGTGGTCCAGCCTGGGAGGTCCCTGAGACTCTCCTGTGCAGCCTCTGGATTCACCTTCAGTAGTTATGCTATGCACTGGGTCCGCCAGGCTCCAGGCAAGGGGCTGGAGTGGGTGGCAGTTATATCATATGATGGAAGTAATAAATACTATGCAGACTCCGTGAAGGGCCGATTCACCATCTCCAGAGACAATTCCAAGAACACGCTGTATCTGCAAATGAACAGCCTGCGACCTGAGGACACGGCTCTGTATTACTGT
>21;42_048;0.1871945645
CAGATGCAACTGGTGGAGTCTGGGGGAGGCGTGGTCCAGCCTGGGAGGTCCCTGAGACTCTCCTGTGCAGCCTCTGGATTCACCTTCAATAGTTATGCTATGCACTGGGTCCGCCAGGCTCCAGGCAAGGGGCTGGAGTGGGTGGCAGTTATATCATATGATGGAAGCAATAAATATTATGCAGACTCCGTGAAGGGCCGATTCACCATCTCCAGAGACAATTCCAAGAACACGCTGTATCTGCAAATGAACAGCCTGCGAACTGAGGACGCGGCTCTGTATTACTGT
>21;575_119;0.3175960832
CAGGTGCAGCTGGTGGAGTCTGGGGGAGGCGTGGTCCAGCCTGGGAGGTCCCTGAGACTCTCCTGTTCAGCCTCTGGATTCACCTTAAGCAGTTATGGAATCCACTGGGTCCGCCAGGCTCCAGGCAAGGGGCTGGAGTGGGTGGCAGTTATGTCAAATGATGGGAGCAACCAATTCTATGGAGACTCCGTGAAGGGCCGATTCACCATCTCCAGAGACATTTCCAAGAACACGTTGTACCTGCAAATGAACAGCCTGCGACCTGAGGACACGGCTATGTATTACTGT
>20;42_048,575_119;0.1206166754
CAGGTGCAGCTGGTGGAGTCTGGGGGAGGCGTGGTCCAGCCTGGGAGGTCCCTGAGACTCTCCTGTGCAGCCTCTGGATTCACCTTCAGTAGTTATGCTATGCACTGGGTCCGCCAGGCTCCAGGCAAGGGGCTGGAGTGGGTGGCAGTTATATCATATGATGGAAGCAATAAATACTATGCAGACTCCGTGAAGGGCCGATTCACCATCTCCAGAGACAATTCCAAGAACACGCTGTATCTGCAAATGAACAGCCTGCGACCTGAGGACACGGCTCTGTATTACTGT
>19;207_119,243_119,406_119,42_048,458_119,575_119,589_119,677_119,83_119;0.1206161992
CAGGTGCAGCTGGTGGAGTCTGGGGGAGGCGTGGTCCAGCCTGGGAGGTCCCTGAGACTCTCCTGTGCAGCCTCTGGATTCACCTTCAGTAGTTATGCTATGCACTGGGTCCGCCAGGCTCCAGGCAAGGGGCTGGAGTGGGTGGCAGTTATATCATATGATGGAAGCAATAAATACTATGCAGACTCCGTGAAGGGCCGATTCACCATCTCCAGAGACAATTCCAAGAACACGCTGTATCTGCAAATGAACAGCCTGCGACCTGAGGACACGGCTCTGTATTACTGT
>19;228_119;0.2455114822
CAGGTGCAGCCGGTGGAGTCTGGGGGAGGCGTGGTCTGGCCTGGGAGGTCCCTGAGACTCTCCTGTACAACCTCTGGATTCACCTTCAGTAATTATGCTATACACTGGGTCCGCCAGGCTCCAGGCAAGGGGCTGCAGTGGGTGGCAGTTATATCATATGATGGAAGCAATAAATTCTACGCGGACTCCGTGAAGGGCCGATTCACCATCTCCAGAGACAATTCCAAGAACACGCTATATCTACAAATGAACAGCCTGCGACCTGAGGACACGGCTCTGTATTACTGT
>18;207_119,228_119,243_119,406_119,42_048,458_119,575_119,589_119,677_119,83_119;0.1094374647
CAGGTGCAGCTGGTGGAGTCTGGGGGAGGCGTGGTCCAGCCTGGGAGGTCCCTGAGACTCTCCTGTGCAGCCTCTGGATTCACCTTCAGTAGTTATGCTATGCACTGGGTCCGCCAGGCTCCAGGCAAGGGGCTGGAGTGGGTGGCAGTTATATCATATGATGGAAGCAATAAATACTACGCAGACTCCGTGAAGGGCCGATTCACCATCTCCAGAGACAATTCCAAGAACACGCTGTATCTGCAAATGAACAGCCTGCGACCTGAGGACACGGCTCTGTATTACTGT
>22;616_119;0.4716179497
CAGGTGCAACTGGTGGAGTCTGGGGGAGGCGTGGTCCAGTCTGGGAGGTCCCTCAGACTCACCTGTTCAGGCTCTGCATTCAGGTTTAGTAGTTATACTGTGCACTGGGTCCGCCAGGCTCCAGGCAAGGGGCTGGAGTGGCTGGCACTCATTTCATATGATGGACAAAAAAAACACTTCGCAGACTCCGTGAAGGGCCGATTCACCATCTCCCGAGACAATTCCAAGAACAATTTGTTTCTGCAAATGAACAGCCTGCGACTTGAGGACACGGCTCTCTATTATTGT
>22;58_119;0.3951671137
GAGGTGCAGCTGGTGGAGTCTGGAGGAGGCTTGATCCACCCTGGGGGGTGCCTGAGACTCTCCTGTGCAGTCTCTGGATTCACTTTCAGTGACTATCCTATGCACTGGGTCCGCCAGTCTCCAGGCAAGGGGCTGGAGTGGGTGGCAGTTATATCATATGATGGAATCAATTATTACTACGCAGACTCCGTGAAGGGCCGATTCACCATCTCCCGAGACAATTCCAAGAACAATTTGTTTCTGCAAATGAACAGCCTGCGACTTGAGGACACGGCTCTCTATTATTGT
>21;58_119,616_119;0.20982819
CAGGTGCAGCTGGTGGAGTCTGGGGGAGGCGTGGTCCAGCCTGGGAGGTCCCTGAGACTCTCCTGTGCAGCCTCTGGATTCACCTTCAGTAGCTATACTATGCACTGGGTCCGCCAGGCTCCAGGCAAGGGGCTGGAGTGGGTGGCAGTTATATCATATGATGGAAGCAATAAATACTACGCAGACTCCGTGAAGGGCCGATTCACCATCTCCCGAGACAATTCCAAGAACAATTTGTTTCTGCAAATGAACAGCCTGCGACTTGAGGACACGGCTCTCTATTATTGT
>21;241_119;0.3827636797
CAGGTGCAGCTGGTGCAGTCGGGGGGAGGCGTGGTCCAGCCTGGGAGGTCCCTGAGACTCTCCTGTGCAGCCTCTAAATTCACCTTCAGTACATATACTCTTCACTGGGTCCGCCAGGCTCCAGGCAAGGGGCTGGAGTGGGTGGCAGTTATATCACATGATGGAGGCAATAGATTCTACGCCGACTCCGTGAAGGGCCGATTCACCATCTCCCGAGACAATTCCAAGAACAATTTGTTTCTGCAAATGAACAGCCTGCGAGTTGAGGACACGGCTCTGTATTATTGT
>20;241_119,58_119,616_119;0.2098265653
CAGGTGCAGCTGGTGGAGTCTGGGGGAGGCGTGGTCCAGCCTGGGAGGTCCCTGAGACTCTCCTGTGCAGCCTCTGGATTCACCTTCAGTAGCTATACTATGCACTGGGTCCGCCAGGCTCCAGGCAAGGGGCTGGAGTGGGTGGCAGTTATATCATATGATGGAAGCAATAAATACTACGCAGACTCCGTGAAGGGCCGATTCACCATCTCCCGAGACAATTCCAAGAACAATTTGTTTCTGCAAATGAACAGCCTGCGACTTGAGGACACGGCTCTCTATTATTGT
>20;221_119;0.3063133711
CAAGTGCAGCTGGTGGAGTCTGGGGGAGGCGTGGTCCAGCCTGGGAGGTCCCTGAGACTCTCCTGTGCAGCCTCTGGATTCACCTTCAGTAGGAATGCTATAAACTGGGTCCGCCAGGCTCCAGGCAGGGGGCTGGAGTGGGTGGCGGTTATTTCAGATGATGGAAGTCTTAAATACTACGCAGACTCCGTGAAGGGCCGATTCACCATCTCCAGAGACAATTCCAAGAACACATTGTATCTGCAAATGAACAACCTGCGACCTGAGGACACGGCACTTTATTATTGT
>19;221_119,241_119,58_119,616_119;0.1322303298
CAGGTGCAGCTGGTGGAGTCTGGGGGAGGCGTGGTCCAGCCTGGGAGGTCCCTGAGACTCTCCTGTGCAGCCTCTGGATTCACCTTCAGTAGCTATGCTATGCACTGGGTCCGCCAGGCTCCAGGCAAGGGGCTGGAGTGGGTGGCAGTTATATCATATGATGGAAGCAATAAATACTACGCAGACTCCGTGAAGGGCCGATTCACCATCTCCAGAGACAATTCCAAGAACACGTTGTATCTGCAAATGAACAGCCTGCGACCTGAGGACACGGCTCTTTATTATTGT
>21;658_119;0.1894183708
CAGGTGCAGCTGGTGGAGTCGGGGGGAGGCGTGGTCCAGGCTGGGAGGTCCCTGAGACTCTCCTGTGCAGCCTCTGGATTCACCTTCAGTACCTATGCTATGCACTGGGTCCGCCAGGCTCCAGGCAAGGGGCTGGAGTGGGTGGCAGTTATATCATATGATGGAAGCAATAAATACTACGCAGACTCCGTGAGGGGCCGATTCACCATCTCCAGAGACAATTCCAAGAACACCCTCTATCTGCAAATGAACAGCCTGCGAGCTGAGGACACGGCTCTTTATTACTGT
>21;175_119;0.3148213014
CAGGTGCAGCTGGGGGAGTCTGGGGGAGGCGTGGTCCAGCCTGGGAGGTCCCTGAGACTCTCCTGTGCAGCCTCTGGATTCACCTTCAGTACCTTTGCCATGCACTGGGTCCGTCAGGCTCCAGGCAAGGGGCTGGAGTGGGTGGCAGTTATATCATATGATGGAAGCAATAAGTACTACGCAGATTCCGTGAAGGGCCGATTCGCCATCTCCAGGGACAACGCCAAGAACTTACTTCATCTGCAAATGAACAGCCTGCGACCTGAGGACACGGCTCTCTATTACTGT
>20;175_119,658_119;0.1334131414
CAGGTGCAGCTGGTGGAGTCTGGGGGAGGCGTGGTCCAGCCTGGGAGGTCCCTGAGACTCTCCTGTGCAGCCTCTGGATTCACCTTCAGTACCTATGCTATGCACTGGGTCCGCCAGGCTCCAGGCAAGGGGCTGGAGTGGGTGGCAGTTATATCATATGATGGAAGCAATAAATACTACGCAGACTCCGTGAAGGGCCGATTCACCATCTCCAGAGACAATTCCAAGAACACGCTCTATCTGCAAATGAACAGCCTGCGACCTGAGGACACGGCTCTTTATTACTGT
>20;472_119;0.2712715078
CAGGTGCAGTTGGTGGAGTCTGGGGGAGGCGTGGTCCAGCCTGGGAGGTCCCTGAGACTCTCCTGTGCAGCCTCTGGATTCACCTTCAATAGATATAGTTTGCACTGGGTCCGCCAGGCACCAGGCAAGGGGCTGGAGTGGGTGGCATTTACATCATATGATGGAAGCAACAAATACTACCCAGACTCCGTGAAGGGCCGATTCACCATCTCCAGAGACAGTTCCAAGAACACGCTCTATCTGGAAATGAACAGCCTGCGACCTGAGGACACGGCTCTTTATTACTGT
>19;175_119,472_119,658_119;0.1206431819
CAGGTGCAGCTGGTGGAGTCTGGGGGAGGCGTGGTCCAGCCTGGGAGGTCCCTGAGACTCTCCTGTGCAGCCTCTGGATTCACCTTCAGTAGCTATGCTATGCACTGGGTCCGCCAGGCTCCAGGCAAGGGGCTGGAGTGGGTGGCAGTTATATCATATGATGGAAGCAATAAATACTACGCAGACTCCGTGAAGGGCCGATTCACCATCTCCAGAGACAATTCCAAGAACACGCTCTATCTGCAAATGAACAGCCTGCGACCTGAGGACACGGCTCTTTATTACTGT
>18;175_119,221_119,241_119,472_119,58_119,616_119,658_119;0.1093045447
CAGGTGCAGCTGGTGGAGTCTGGGGGAGGCGTGGTCCAGCCTGGGAGGTCCCTGAGACTCTCCTGTGCAGCCTCTGGATTCACCTTCAGTAGCTATGCTATGCACTGGGTCCGCCAGGCTCCAGGCAAGGGGCTGGAGTGGGTGGCAGTTATATCATATGATGGAAGCAATAAATACTACGCAGACTCCGTGAAGGGCCGATTCACCATCTCCAGAGACAATTCCAAGAACACGCTGTATCTGCAAATGAACAGCCTGCGACCTGAGGACACGGCTCTTTATTACTGT
>17;175_119,207_119,221_119,228_119,241_119,243_119,406_119,42_048,458_119,472_119,575_119,589_119,58_119,616_119,658_119,677_119,83_119;0.0985883905
CAGGTGCAGCTGGTGGAGTCTGGGGGAGGCGTGGTCCAGCCTGGGAGGTCCCTGAGACTCTCCTGTGCAGCCTCTGGATTCACCTTCAGTAGCTATGCTATGCACTGGGTCCGCCAGGCTCCAGGCAAGGGGCTGGAGTGGGTGGCAGTTATATCATATGATGGAAGCAATAAATACTACGCAGACTCCGTGAAGGGCCGATTCACCATCTCCAGAGACAATTCCAAGAACACGCTGTATCTGCAAATGAACAGCCTGCGACCTGAGGACACGGCTCTGTATTACTGT
>18;562_119;0.2809720123
CAGGTGCAGCTGGTGGAGTCTGGGGGAGGCGTGGTCCAGCCTGGGAAGTCCCTGAGACTGTCCTGTGCAGCCTCTGGATTCACCCTCACTAGATTCGCTATGCACTGGGTCCGCCAGGCTCCAGGCAAGGGGCTGGAGTGGGTGGCAGTTATATGGTATGATGGAAGTAATAAATACTATGCAGACTCCGTGAAGGGCCGCTTCACCGTCTCCAGAGACAATTCCAAGAACACGCTGTATTTGCAAATGAACAGCCTGCGGACTGAGGACACGGCTCTGTATTACTGT
>19;551_048;0.2582825327
CAGGTGCAGTTGGTGGAATCTGGGGGAGGCGTGGTCCAGCCTGGGAGGTCCCTGAGACTCTCCTGTGCAGCCTCTGGATTCACCCTCAGGAACTATGCAATGCACTGGGTCCGCCAGGCTCCAGGCAAGGGGCTGGAGTGGGTGGCAGTTATATCATCTGATGGAAATAATAAATACTACGCAGACTCCGTGAAGGGCCGCTTCACCGTCTCCAGAGACAATTCCAAGGACACTCTGTATCTGCAAATGAACAGCCTGAGACCTGAGGACACGGCTCTGTATTACTGT
>19;605_119;0.3952297943
CAGGTGCACCTGGTGGAGTCTGGGGGAGGCGTGGTCCAGCCTGGGACGTCCCTGAGACTCTCCTGTGTAGCCTCTGGATTCACCTTCAGTAACTTTGCTATGCACTGGGTCCGCCAGGCTCCAGGCAAGGGGCTGGAGTGGGCGGCAATTATATCAACCCGCGGAAATAATAGAAACTACGCAGACTCCGTGAGGGGCCGTTTCACCGTCTCCAGAGACATTTCCAAGAACACGTTGTACCTGCAAATGAACAGCCTGCGACCTGAGGACACGGCTATGTATTACTGT
>18;551_048,605_119;0.1689471557
CAGGTGCAGCTGGTGGAGTCTGGGGGAGGCGTGGTCCAGCCTGGGAGGTCCCTGAGACTCTCCTGTGCAGCCTCTGGATTCACCTTCAGTAACTATGCTATGCACTGGGTCCGCCAGGCTCCAGGCAAGGGGCTGGAGTGGGTGGCAGTTATATCATCTGATGGAAATAATAAATACTACGCAGACTCCGTGAAGGGCCGCTTCACCGTCTCCAGAGACAATTCCAAGAACACGCTGTATCTGCAAATGAACAGCCTGCGACCTGAGGACACGGCTCTGTATTACTGT
>17;551_048,562_119,605_119;0.1379029239
CAGGTGCAGCTGGTGGAGTCTGGGGGAGGCGTGGTCCAGCCTGGGAGGTCCCTGAGACTCTCCTGTGCAGCCTCTGGATTCACCTTCAGTAGCTATGCTATGCACTGGGTCCGCCAGGCTCCAGGCAAGGGGCTGGAGTGGGTGGCAGTTATATCATATGATGGAAGTAATAAATACTACGCAGACTCCGTGAAGGGCCGCTTCACCGTCTCCAGAGACAATTCCAAGAACACGCTGTATCTGCAAATGAACAGCCTGCGACCTGAGGACACGGCTCTGTATTACTGT
>16;175_119,207_119,221_119,228_119,241_119,243_119,406_119,42_048,458_119,472_119,551_048,562_119,575_119,589_119,58_119,605_119,616_119,658_119,677_119,83_119;0.0985876909
CAGGTGCAGCTGGTGGAGTCTGGGGGAGGCGTGGTCCAGCCTGGGAGGTCCCTGAGACTCTCCTGTGCAGCCTCTGGATTCACCTTCAGTAGCTATGCTATGCACTGGGTCCGCCAGGCTCCAGGCAAGGGGCTGGAGTGGGTGGCAGTTATATCATATGATGGAAGCAATAAATACTACGCAGACTCCGTGAAGGGCCGATTCACCATCTCCAGAGACAATTCCAAGAACACGCTGTATCTGCAAATGAACAGCCTGCGACCTGAGGACACGGCTCTGTATTACTGT
>15;175_119,207_119,221_119,228_119,241_119,243_119,34_048,406_119,42_048,458_119,472_119,551_048,562_119,575_119,589_119,58_119,605_119,616_119,658_119,677_119,78_048,83_119;0.0875672369
CAGGTGCAGCTGGTGGAGTCTGGGGGAGGCGTGGTCCAGCCTGGGAGGTCCCTGAGACTCTCCTGTGCAGCCTCTGGATTCACCTTCAGTAGCTATGCTATGCACTGGGTCCGCCAGGCTCCAGGCAAGGGGCTGGAGTGGGTGGCAGTTATATCATATGATGGAAGCAATAAATACTACGCAGACTCCGTGAAGGGCCGATTCACCATCTCCAGAGACAATTCCAAGAACACGCTGTATCTGCAAATGAACAGCCTGCGAGCTGAGGACACGGCTCTGTATTACTGT
>14;108_119,124_119,175_119,207_119,221_119,228_119,237_119,241_119,243_119,323_119,34_048,406_119,42_048,458_119,472_119,551_048,562_119,575_119,589_119,58_119,605_119,608_119,616_119,658_119,677_119,78_048,83_119;0.0875665373
CAGGTGCAGCTGGTGGAGTCTGGGGGAGGCGTGGTCCAGCCTGGGAGGTCCCTGAGACTCTCCTGTGCAGCCTCTGGATTCACCTTCAGTAGCTATGCTATGCACTGGGTCCGCCAGGCTCCAGGCAAGGGGCTGGAGTGGGTGGCAGTTATATCATATGATGGAAGCAATAAATACTACGCAGACTCCGTGAAGGGCCGATTCACCATCTCCAGAGACAATTCCAAGAACACGCTGTATCTGCAAATGAACAGCCTGCGAGCTGAGGACACGGCTCTGTATTACTGT
>15;134_038;0.1656481633
CAGGTGCAGCTGGTGGAGTCTGGGGGAGGCGTGGTCCAGCCTGGGCGGTCTTTGAGACTTTCCTGTGCAGCCTCTGGATTCACCTTCAGTAGCTATGCTATGCACTGGGTCCGCCAGGCTCCAGGCAAGGGGCTGGAGTGGGTGGCAGTCATATCATATGATGGAAGCAATAAATACCACGCAGGCTCCGTGAAGGGCCGATTCATCATCTCCAGAGACAATTCCAAGAACACGCTGTATCTGCAAATGAACAGCCTGAGAGCTGAGGACACGGCTCTGTATTACTGT
>18;43_119;0.178479037
CAGGTGCAGCTGGTGGAGTCTGGGGGAGGCGTGGTCCAGCCTGGGAGGTCCCTGAGACTCTCCTGTGCAGCCTCTGGATTCACCTTCAGTAACTATGCTATGCACTGGGTCCGCCAGGCTCCAGGCAAGGGGCTGGAGTGGGTGGCAGTTATAGCATATGATGGAGACAATAAATACTATGCAGACTCCGTGAAGGGCCGATTCACCATCTCCAGAGACAATTCCAAGAACACTCTGTATCTGCAAATGAACAGCCTGAGAGCTGAGGACACGGCTCTCTATTACTGT
>19;567_119;0.490030482
CAGGTGCAACTGGTGGAGTCTGGGGGAGGCGTGGTCCAGCCGGGGAGGCCCCTGAGACTCTCCTGTGTAGGCTCTGGATTCTCCTTCATTACTTCTGCTATGCACTGGGTCCGGCAGGCTCCAGACAAGGGGCTGGAATGGGTGGCAATTATATCAGATGGTGGAAACAACAGACATTATGCAGACTCCGTGAAGGGCCGATTCACCATCTCCAGAGACAATTCCAAGAATACTGTCTTTCTGGAGGTGAACAACCTGAGACCTGAGGACACGGCTATGTATTACTGT
>19;103_119;0.4548712946
CAGGTGCAATTGGTGGAGTCTGGGGGACGCGTGGTCCAGTCTGGGGGGTCCCTGAGACTCTCCTGTGGAGCCTCTGGATTCTCCTTCACTACTTCTGCTATGCACTGGGTCCGCCAGGCTCCAGGCAAGGGGCTGGAATGGGTGGCAATTATATCATATAATGGAGCCAATAAGCACTACGCAGAGTCCGTGAAGGGCCGATTCACCATCTCCAGAGACAATTCCAAGAACACTCTCTTTCTGGAGATGAACAGCCTGAGACCTGACGACACGGCTCTTTATTTCTGT
>18;103_119,567_119;0.2952226384
CAGGTGCAACTGGTGGAGTCTGGGGGAGGCGTGGTCCAGCCTGGGAGGTCCCTGAGACTCTCCTGTGCAGCCTCTGGATTCTCCTTCACTACTTCTGCTATGCACTGGGTCCGCCAGGCTCCAGGCAAGGGGCTGGAATGGGTGGCAATTATATCATATGATGGAGACAATAAACACTATGCAGACTCCGTGAAGGGCCGATTCACCATCTCCAGAGACAATTCCAAGAACACTCTCTTTCTGGAGATGAACAGCCTGAGACCTGAGGACACGGCTCTGTATTACTGT
>17;103_119,43_119,567_119;0.1355202155
CAGGTGCAGCTGGTGGAGTCTGGGGGAGGCGTGGTCCAGCCTGGGAGGTCCCTGAGACTCTCCTGTGCAGCCTCTGGATTCACCTTCAGTAGCTATGCTATGCACTGGGTCCGCCAGGCTCCAGGCAAGGGGCTGGAATGGGTGGCAGTTATATCATATGATGGAGACAATAAATACTATGCAGACTCCGTGAAGGGCCGATTCACCATCTCCAGAGACAATTCCAAGAACACTCTGTATCTGCAAATGAACAGCCTGAGAGCTGAGGACACGGCTCTGTATTACTGT
>17;487_038;0.2251707332
CAGGTGCAGCTGGTGGAGTCTGGGGGAGGCGTGGTCCAGCCTGGGAGGTCCCTGAGACTCTCCTGTGCAGCCTCTGGATTCATCTTCAGTGGCTTTGGTCTACACTGGGTCCGCCAGGCTCCAGGCAAGGGGCTGGAATGGGTGGCATGTATATCATATGATGGAGACAATAAATACTATGCAGACTCCGTGAAGGGCCGAATCACCATCTCCAGAGACAATTCCAAGAACACGCTGTATCTGCAAATGAACAGCCTGAGAGCTGAGGACACGGCTCTGTATTACTGT
>16;103_119,43_119,487_038,567_119;0.1216088354
CAGGTGCAGCTGGTGGAGTCTGGGGGAGGCGTGGTCCAGCCTGGGAGGTCCCTGAGACTCTCCTGTGCAGCCTCTGGATTCACCTTCAGTAGCTATGCTATGCACTGGGTCCGCCAGGCTCCAGGCAAGGGGCTGGAATGGGTGGCAGTTATATCATATGATGGAGACAATAAATACTATGCAGACTCCGTGAAGGGCCGATTCACCATCTCCAGAGACAATTCCAAGAACACGCTGTATCTGCAAATGAACAGCCTGAGAGCTGAGGACACGGCTCTGTATTACTGT
>17;524_048;0.1761948101
CAGGTGCAGCTGGTGGAGTCTGGGGGAGGCGTGGTCCAGCCTGGGAGGTCCCTGAGACTCTCCTGTGCAGCCTCTGGATTCACCTTCAGTAGCTATGCTATGCACTGGGTCCGCCAGGCTCCAGGCAAGGGGCTGGAATGGGTGGCAATTATTTCATATGATGGAAGTAATAAATACTATGCAGACTCCGTGAAGGGCCGATTCACCATCTCCAGGGACAATCCCAAGAACACGCTGTATCTGCAAATGAACAGCCTGAGAGCTGAGGACACGGGACTGTATTACTGT
>17;489_048;0.1876420329
CAGGTGCAGCTGGTGGAGTCTGGGGGAGGCGTGGTCCAGCCTGGGAGGTCCCTGAGACTCTCCTGTGCAGCCTCTGGATTCACCTTCAGTAGCTATGCTATGCACTGGGTCCGCCAGGCTCCAGGCAAGGGGCTGGAATGGGTGGCAATTATTTCATATGATGGAAGCAATAAATACTATGCAGACTCCGTGAAGGGCCGATTCACCATCTCCAGAGACAATTCCAAGGGCACGCTGTATCTGCAAATGGACGGCCCGAGACCTGAGGACACGGCTCTGTATTACTGT
>16;489_048,524_048;0.1201403718
CAGGTGCAGCTGGTGGAGTCTGGGGGAGGCGTGGTCCAGCCTGGGAGGTCCCTGAGACTCTCCTGTGCAGCCTCTGGATTCACCTTCAGTAGCTATGCTATGCACTGGGTCCGCCAGGCTCCAGGCAAGGGGCTGGAATGGGTGGCAATTATTTCATATGATGGAAGCAATAAATACTATGCAGACTCCGTGAAGGGCCGATTCACCATCTCCAGAGACAATTCCAAGAACACGCTGTATCTGCAAATGAACAGCCTGAGAGCTGAGGACACGGCTCTGTATTACTGT
>15;103_119,43_119,487_038,489_048,524_048,567_119;0.099675632
CAGGTGCAGCTGGTGGAGTCTGGGGGAGGCGTGGTCCAGCCTGGGAGGTCCCTGAGACTCTCCTGTGCAGCCTCTGGATTCACCTTCAGTAGCTATGCTATGCACTGGGTCCGCCAGGCTCCAGGCAAGGGGCTGGAATGGGTGGCAGTTATATCATATGATGGAAGCAATAAATACTATGCAGACTCCGTGAAGGGCCGATTCACCATCTCCAGAGACAATTCCAAGAACACGCTGTATCTGCAAATGAACAGCCTGAGAGCTGAGGACACGGCTCTGTATTACTGT
>14;103_119,134_038,43_119,487_038,489_048,524_048,567_119;0.0765902925
CAGGTGCAGCTGGTGGAGTCTGGGGGAGGCGTGGTCCAGCCTGGGAGGTCCCTGAGACTCTCCTGTGCAGCCTCTGGATTCACCTTCAGTAGCTATGCTATGCACTGGGTCCGCCAGGCTCCAGGCAAGGGGCTGGAGTGGGTGGCAGTTATATCATATGATGGAAGCAATAAATACTACGCAGACTCCGTGAAGGGCCGATTCACCATCTCCAGAGACAATTCCAAGAACACGCTGTATCTGCAAATGAACAGCCTGAGAGCTGAGGACACGGCTCTGTATTACTGT
>13;103_119,108_119,124_119,134_038,175_119,207_119,221_119,228_119,237_119,241_119,243_119,323_119,34_048,406_119,42_048,43_119,458_119,472_119,487_038,489_048,524_048,551_048,562_119,567_119,575_119,589_119,58_119,605_119,608_119,616_119,658_119,677_119,78_048,83_119;0.0765894452
CAGGTGCAGCTGGTGGAGTCTGGGGGAGGCGTGGTCCAGCCTGGGAGGTCCCTGAGACTCTCCTGTGCAGCCTCTGGATTCACCTTCAGTAGCTATGCTATGCACTGGGTCCGCCAGGCTCCAGGCAAGGGGCTGGAGTGGGTGGCAGTTATATCATATGATGGAAGCAATAAATACTACGCAGACTCCGTGAAGGGCCGATTCACCATCTCCAGAGACAATTCCAAGAACACGCTGTATCTGCAAATGAACAGCCTGAGAGCTGAGGACACGGCTCTGTATTACTGT
>14;548_048;0.2129155081
CAGGTGCAGCTGGTGGAGTCTGGGGGAGGCGTGGTCCAGCCTGGGGGGTCCCTGAGACTCTCTTGTGCAGCGTCTGGATTCACCTTTAGTAGCTATGCCATGCACTGGGTCCGCCAGGCACCAGGCAAGGGGCTGAAGTGGGTGGCAGATATATCATATGATGCAAGCAGTAAATACTACGCAGACTCCGTGAAGGGCCGATTCACCATCTCCAGAGACAATTCCAAGAACACGCTGTATCTTGAAATGAACAGCCTGAGACCTGAGGACACGGCTGTGTATTACTGT
>16;421_119;0.0656234979
CAGGTGCAGCTGGTGGAGTCTGGGGGAGGCGTGGTCCAGCCTGGGAGGTCCCTGAGACTCTCCTGTGCAGCCTCTGGATTCACCTTCAGTAGCTATGCTATGCACTGGGTCCGCCAGGCTCCAGGCAAGGGGCTGGAGTGGGTGGCAGTTATATCATATGATGGAAGCAATAAATACTACGCAGACTCCGTGAAGGGCCGATTCACCATCTCCAGAGACAATTCCAAGAACACGCTGTATCTGCAAATGAACAGCCTGAGAGCTGAGGACACGGCTGTGTATTACTGT
>18;469_048;0.1108723456
CAGGTCCAGCTGGTGGAGTCTGGGGGAGGCGTGGTCCAGCCTGGGAGGTCCCTGAGACTCTCCTGTGCAGCCTCTGGATTCACCTTCAGTAGGAATGCTATGCACTGGGTCCGCCAGGCTCCAGGCAAGGGGCTGGAGTGGGTGGCTGTTATATCATATGATGGAAGCAATAAATACTACGCAGACTCCGTGAAGGGCCGATTCACCATCTCCAGAGACAATTCCAAGAACACGCTGTATCTGCAAATGAACAGCCTGAGAGCTGAGGACACGGCTGTGTATTACTGT
>18;678_048;0.1803222777
CAGGTGCAGCTGGTGGAGTCTGGGGGAGGCGTGGTCCAGCCTGGGAGGTCCCTGAGACTCTCCTGTGCAGCCTCTGGATTCACCTTCAGTAGGTATGCTCTGCACTGGGTCCGCCAGGCTCCAGGCAAGGGGCTGGAGTGGGTGGCGGTTATATCATATGATGGAAGCAGTAAATACTACGCAGACTCAGTGAAGGGCCGATTCAGCATCTCCAGAGACAATTCCAAGTACACGCTGTATCTGCAAATGAACAGCCTGAGAGCTGACGACACGGCTGTATATTTCTGT
>17;469_048,678_048;0.0796119279
CAGGTGCAGCTGGTGGAGTCTGGGGGAGGCGTGGTCCAGCCTGGGAGGTCCCTGAGACTCTCCTGTGCAGCCTCTGGATTCACCTTCAGTAGGTATGCTATGCACTGGGTCCGCCAGGCTCCAGGCAAGGGGCTGGAGTGGGTGGCAGTTATATCATATGATGGAAGCAATAAATACTACGCAGACTCCGTGAAGGGCCGATTCACCATCTCCAGAGACAATTCCAAGAACACGCTGTATCTGCAAATGAACAGCCTGAGAGCTGAGGACACGGCTGTGTATTACTGT
>17;610_038;0.0985931034
CAGGTGCAGCTGGTGGAATCTGGGGGAGGCGTGGTCCAGCCTGGGAGGTCCCTGAGACTCTCCTGTGCAGCCTCTGGATTCACCTTCAGTAGCTATGCTATGCACTGGGTCCGCCAGGCTCCAGGCAAGGGGCTGGAGTGGGTGGCAGTTATATCATATGATGGAAGCAATAAATACTACGCAGACTCCGTGAAGGGCCGATTCACCATCTCCAGAGACAATTCCAAGAACACGCTGTATGTGCAAATGAATAGCCTGAGAGCTGAGGACACGGCTGTGTATTACTGT
>16;469_048,610_038,678_048;0.0656234979
CAGGTGCAGCTGGTGGAGTCTGGGGGAGGCGTGGTCCAGCCTGGGAGGTCCCTGAGACTCTCCTGTGCAGCCTCTGGATTCACCTTCAGTAGCTATGCTATGCACTGGGTCCGCCAGGCTCCAGGCAAGGGGCTGGAGTGGGTGGCAGTTATATCATATGATGGAAGCAATAAATACTACGCAGACTCCGTGAAGGGCCGATTCACCATCTCCAGAGACAATTCCAAGAACACGCTGTATCTGCAAATGAACAGCCTGAGAGCTGAGGACACGGCTGTGTATTACTGT
>15;421_119,469_048,610_038,678_048;0.0656226506
CAGGTGCAGCTGGTGGAGTCTGGGGGAGGCGTGGTCCAGCCTGGGAGGTCCCTGAGACTCTCCTGTGCAGCCTCTGGATTCACCTTCAGTAGCTATGCTATGCACTGGGTCCGCCAGGCTCCAGGCAAGGGGCTGGAGTGGGTGGCAGTTATATCATATGATGGAAGCAATAAATACTACGCAGACTCCGTGAAGGGCCGATTCACCATCTCCAGAGACAATTCCAAGAACACGCTGTATCTGCAAATGAACAGCCTGAGAGCTGAGGACACGGCTGTGTATTACTGT
>16;0_038;0.1774158267
CAGGTGCAGCTGGTGGAGTCTGGGGGAGGCGCGGTCCAGCCTGGGAGGTCCCTGAGACTCTCCTGTGCAGCCGCTGGATTCACCTTCAGTAGCTATGCTATCCACTGGGTCTGCCAGGCTCCAGGCAAGGGGCTGGAGTGGGTGGCACTTATATCATATGATGGAAACAATAAATATTACGCAGACTCTGTGAAGGGCCGATTCACCATCTCCAGAGACAGTTCCAAGAACACGCTGTATCTGCAAATGAACAGTCTGAGAGCTGAGGACACGGCTGTGTATTACTGT
>19;242_048;0.1203972496
CAGGTGCAGCTGGTGGAGTCTGGGGGAGGCGTGGTCCAGCCTGGGAGGTCCCTGAGACTCTCCTGTGCAGCCTCTGGATTCACCTTCAGTAGCTATGCTATGCACTGGGTCCGCCAGGCTCCAGGCAAGGGGCTGGAGTGGGTGGTAGTTATATCAAATGATGGAAACAATAAATACTACGCAGACTCCGTGAAGGGCCGATTCACCATCTCCAGAGACAATTCCAAGAACACGGTGTATCTGCAAATGAACAGTCTGAGAGCTGAGGACACGGCTGTGTATTACTGT
>22;96_048;0.3954388255
GAGGTGAAGCTATTGGAGTCTGGGGGAGGCTTGGTGCAGCCTGGGGGGTACCGGAGACTCTCCTGTGCAGCCTCTGGATTCACCTTCAGTAGATATGCTATGCACTGGGCCCGCCAGGCTCCAGGCAAGGGGCTGGAGTGGGTGGCAGTTGTGTCAGATGATGGAGTCAAGAAATACTACCCAGACTCCGTGAGGGGCCGATTCACCATCTCCAGAGACAACTCCAGGAACACGGTATCTCTGCAAATGAACAGTCTGCGACCTGAGGACACGGCTGTCTATTACTGT
>22;295_048;0.2025125535
CAGGTGCAGCTGGTGGAGTCTGGGGGAGGCGTGGTCCAGCCTGGGAGGTCCCTGAGACTCTCCTGTGCAGCCTCTGGATTCACCTTCAGTAGCTATGCAATGCACTGGGTCCGCCAGGCTCCAGGCAAGGGGCTGGAGTGGGTGGCAATTATATCATATGATGGAACCATTAAATACTACGCAGACTCCGTGAAGGGCCGATTCACCATCTCCAGAGACAACTCCAAGAACACGGTATCTCTGCAAATGAACAGTCTGCGACCTGAGGACACGGCTGTCTATTACTGT
>21;295_048,96_048;0.1622358288
CAGGTGCAGCTGGTGGAGTCTGGGGGAGGCGTGGTCCAGCCTGGGAGGTCCCTGAGACTCTCCTGTGCAGCCTCTGGATTCACCTTCAGTAGCTATGCTATGCACTGGGTCCGCCAGGCTCCAGGCAAGGGGCTGGAGTGGGTGGCAGTTATATCATATGATGGAACCAATAAATACTACGCAGACTCCGTGAAGGGCCGATTCACCATCTCCAGAGACAACTCCAAGAACACGGTATCTCTGCAAATGAACAGTCTGCGACCTGAGGACACGGCTGTCTATTACTGT
>22;565_048;0.3143415304
CAGGTGCACCTGGTGGAGTCTGGGGGAGGCGTGGTCCAGCCTGGGAGGTCCCTGAGAATCTATTGTGCAGTCTCTGAGTTCACCTTCAGAAACTATGCTATGCACTGGGTCCGCCTGGCTCCAGGCAAGGGGCTGCAGTGGGTGGCAGTTATATCACATGACGGAATCAATGATTACTACGCAGACTCCGTGAAGGGCCGATTCACCATCTCCAGAGACAATTCCAAGAACACGGTATCTCTGCAAATGAACAGTCTGAGACCTGAGGACACGGCTGTCTATTACTGT
>22;165_048;0.2470339359
CAGGTGCAGCTGGTGGAGTCTGGGGGAGGCGTGGTCCAGCCTGGGAGGTCCCTGAGACTCTCCTGTGCAGCCTCTGGATTCACCTTCAGTAGCTATGCTATGCACTGGGTCCGCCAGGCTCCAGGCAAGGGGCTGGAGTGGGTGGCAGTTATGTCGCCTGATGGAAGTAATAGATATTATACAGACTCCGTGAAGGGCCGATTCACCATCTCCAGAGACAATTCCAAGAACACGCTATCTCTGCAAATGAACAGTCTGAGACCTGAGGACACGGCTGTCTATTACTGT
>21;165_048,565_048;0.1434798824
CAGGTGCAGCTGGTGGAGTCTGGGGGAGGCGTGGTCCAGCCTGGGAGGTCCCTGAGACTCTCCTGTGCAGCCTCTGGATTCACCTTCAGTAGCTATGCTATGCACTGGGTCCGCCAGGCTCCAGGCAAGGGGCTGGAGTGGGTGGCAGTTATATCACATGATGGAAGCAATAAATACTACGCAGACTCCGTGAAGGGCCGATTCACCATCTCCAGAGACAATTCCAAGAACACGGTATCTCTGCAAATGAACAGTCTGAGACCTGAGGACACGGCTGTCTATTACTGT
>20;165_048,295_048,565_048,96_048;0.134818647
CAGGTGCAGCTGGTGGAGTCTGGGGGAGGCGTGGTCCAGCCTGGGAGGTCCCTGAGACTCTCCTGTGCAGCCTCTGGATTCACCTTCAGTAGCTATGCTATGCACTGGGTCCGCCAGGCTCCAGGCAAGGGGCTGGAGTGGGTGGCAGTTATATCATATGATGGAAGCAATAAATACTACGCAGACTCCGTGAAGGGCCGATTCACCATCTCCAGAGACAATTCCAAGAACACGGTATCTCTGCAAATGAACAGTCTGAGACCTGAGGACACGGCTGTCTATTACTGT
>21;599_048;0.2845916493
CAGGCGCAGCTGGTGGAGTCTGGGGGAGGCGTGGTCCAACCTGGGAGGTCCCTGGTCCTGTCCTCTGTAGCCTCTGGATTCAGCTTCAGTACCTATGCTATGCACTGGGTCCGCCAGGCTCCAGGCAAGGGGCTGGAGTGGGTGGCAGTTATATCATATGATGGAGGCAATAAATATTACGCGGACTCCGTGAAGGGCCGATTCAGCATCTCCAGAGACAATTCCAAGAACACGGTGTATTTGCAAATAAACAGTCTGAGAGCTGAGGACACGGCTGTTTATTACTGT
>22;100_048;0.3331800177
CAGGTGCACCTGGTGGAGTCTGGGGGAGGCGTGGTCCAGCCTGGGAAGTCCCTGAGACTCTCCTGTACAGCCTCTCGATTCATCTTTCGTAACTATGCTATGGACTGGGTCCGCCAGGCTCCAGGCAAGGGGCTGGAGTGGGTGGCAGTTATATCATATGATGGAGTTAAGGAACACTACGCAGAGTCCGTGAAGGGCCGATTCACCATCTCCAGAGACAATTCCAAGAACACGGTGTACTTGCAAATGAACAGTCTGAGAGTTGAAGACACGGCTGTTTATTACTGT
>22;566_048;0.2035894449
CAGGTGCAGCTGGTGGAGTCTGGGGGAGGCGTGGTCCAGCCTGGGAGGTCCCTGAGACTCTCATGTGCAGCCTCTGGATTCACCTTCAGTGTCTATACTATGCACTGGGTCCGCCAGGCTCCAGGCAAGGGGCTGGAGTGGGTGGCAGTTATATCATATGATGGAAGGAATAAATACTATGCAGACTCCGTGAAGGGCCGATTCACCATCTCCAGAGACAATTCCAAGAACACGGTGTATTTGCAAATGAACAGTCTGAGAGTTGAAGACACGGCTGTTTATTACTGT
>21;100_048,566_048;0.1403801124
CAGGTGCAGCTGGTGGAGTCTGGGGGAGGCGTGGTCCAGCCTGGGAGGTCCCTGAGACTCTCCTGTGCAGCCTCTGGATTCACCTTCAGTAGCTATGCTATGCACTGGGTCCGCCAGGCTCCAGGCAAGGGGCTGGAGTGGGTGGCAGTTATATCATATGATGGAAGCAATAAATACTACGCAGACTCCGTGAAGGGCCGATTCACCATCTCCAGAGACAATTCCAAGAACACGGTGTATTTGCAAATGAACAGTCTGAGAGTTGAAGACACGGCTGTTTATTACTGT
>20;100_048,566_048,599_048;0.1148223475
CAGGTGCAGCTGGTGGAGTCTGGGGGAGGCGTGGTCCAGCCTGGGAGGTCCCTGAGACTCTCCTGTGCAGCCTCTGGATTCACCTTCAGTAGCTATGCTATGCACTGGGTCCGCCAGGCTCCAGGCAAGGGGCTGGAGTGGGTGGCAGTTATATCATATGATGGAAGCAATAAATACTACGCAGACTCCGTGAAGGGCCGATTCACCATCTCCAGAGACAATTCCAAGAACACGGTGTATTTGCAAATGAACAGTCTGAGAGCTGAGGACACGGCTGTTTATTACTGT
>19;100_048,165_048,295_048,565_048,566_048,599_048,96_048;0.0896605918
CAGGTGCAGCTGGTGGAGTCTGGGGGAGGCGTGGTCCAGCCTGGGAGGTCCCTGAGACTCTCCTGTGCAGCCTCTGGATTCACCTTCAGTAGCTATGCTATGCACTGGGTCCGCCAGGCTCCAGGCAAGGGGCTGGAGTGGGTGGCAGTTATATCATATGATGGAAGCAATAAATACTACGCAGACTCCGTGAAGGGCCGATTCACCATCTCCAGAGACAATTCCAAGAACACGGTGTATCTGCAAATGAACAGTCTGAGAGCTGAGGACACGGCTGTGTATTACTGT
>18;100_048,165_048,242_048,295_048,565_048,566_048,599_048,96_048;0.0875509747
CAGGTGCAGCTGGTGGAGTCTGGGGGAGGCGTGGTCCAGCCTGGGAGGTCCCTGAGACTCTCCTGTGCAGCCTCTGGATTCACCTTCAGTAGCTATGCTATGCACTGGGTCCGCCAGGCTCCAGGCAAGGGGCTGGAGTGGGTGGCAGTTATATCATATGATGGAAGCAATAAATACTACGCAGACTCCGTGAAGGGCCGATTCACCATCTCCAGAGACAATTCCAAGAACACGGTGTATCTGCAAATGAACAGTCTGAGAGCTGAGGACACGGCTGTGTATTACTGT
>18;625_048;0.2002084844
CAGGTGCAGCTGGTGGAGTCTGGGGGAGGCGTGGTCCAGCCCGGGGGGGTCCCGAGACTCGCCTGTGCAGCGTCTGGATTCACCTTCAGTAGCTATGCTATGCACTGGGTCCGCCAGGCTCCAGGCAAGGGGCTGGAGTGGGTGACAGTTATATCATATGATGGAAGCAATAAATACTACGCAGACTCCGTGAAGGGCCGATTCACCATCTCCAGAGACAATTCCAAGAACACGCTCTATCTGCAAATGAACAGTCTAAGAGCTGAGGACACGGCTGTCTATTACTGT
>17;100_048,165_048,242_048,295_048,565_048,566_048,599_048,625_048,96_048;0.076560684
CAGGTGCAGCTGGTGGAGTCTGGGGGAGGCGTGGTCCAGCCTGGGAGGTCCCTGAGACTCTCCTGTGCAGCCTCTGGATTCACCTTCAGTAGCTATGCTATGCACTGGGTCCGCCAGGCTCCAGGCAAGGGGCTGGAGTGGGTGGCAGTTATATCATATGATGGAAGCAATAAATACTACGCAGACTCCGTGAAGGGCCGATTCACCATCTCCAGAGACAATTCCAAGAACACGCTGTATCTGCAAATGAACAGTCTGAGAGCTGAGGACACGGCTGTGTATTACTGT
>18;113_048;0.1427911812
CAGGTGCAGCTGGTGGAGTCTGGGGGAGGCGTGGTCCAGCCTGGGAGGTCCCTGAGACTCTCCTGTGCAGCCTCTAGATTCACCTTCAGTAGCTATGCTATGCACTGGGTCCGCCAGGCTCCAGGCAAGGGGCTGGAGTGGGTGGCAATTATATCATATGATGGAAGCAATAAATACTATGCAGACTCCGTGAAGGGCCGATTCACCATCTCCAGAGACAATTCCAAGAACACGCTGTTCCTGCAAATGAACAGTCTGAGAGCTGAGGACACGGCTTTGTATTACTGT
>18;377_048;0.1429845895
CAGGTGCAACTGGTGGAGTCTGGGGGAGGCGTGGTCCAGCCTGGGAGGTCCCTGAGACTCTCCTGTGCAGCCTCTGGATTCACCTTCAGTACCTATGCTATGCACTGGGTCCGCCAGGCTCCAGGCAAGGGGCTGGAGTGGGTGGTAGTTATATCATATGATGGAAGCAATAAATACTACGCAGACTCCGTGAAGGGCCGATTCACCATCTCCAGAGACAATTCCAAGAACACGCTGTTCCTGCAAATGAACAGTCTGAGAGCTGAGGACACGGCTTTGTATTACTGT
>17;113_048,377_048;0.1097786567
CAGGTGCAGCTGGTGGAGTCTGGGGGAGGCGTGGTCCAGCCTGGGAGGTCCCTGAGACTCTCCTGTGCAGCCTCTGGATTCACCTTCAGTAGCTATGCTATGCACTGGGTCCGCCAGGCTCCAGGCAAGGGGCTGGAGTGGGTGGCAGTTATATCATATGATGGAAGCAATAAATACTACGCAGACTCCGTGAAGGGCCGATTCACCATCTCCAGAGACAATTCCAAGAACACGCTGTTCCTGCAAATGAACAGTCTGAGAGCTGAGGACACGGCTTTGTATTACTGT
>16;100_048,113_048,165_048,242_048,295_048,377_048,565_048,566_048,599_048,625_048,96_048;0.0765598367
CAGGTGCAGCTGGTGGAGTCTGGGGGAGGCGTGGTCCAGCCTGGGAGGTCCCTGAGACTCTCCTGTGCAGCCTCTGGATTCACCTTCAGTAGCTATGCTATGCACTGGGTCCGCCAGGCTCCAGGCAAGGGGCTGGAGTGGGTGGCAGTTATATCATATGATGGAAGCAATAAATACTACGCAGACTCCGTGAAGGGCCGATTCACCATCTCCAGAGACAATTCCAAGAACACGCTGTATCTGCAAATGAACAGTCTGAGAGCTGAGGACACGGCTGTGTATTACTGT
>15;0_038,100_048,113_048,165_048,242_048,295_048,377_048,565_048,566_048,599_048,625_048,96_048;0.0765589894
CAGGTGCAGCTGGTGGAGTCTGGGGGAGGCGTGGTCCAGCCTGGGAGGTCCCTGAGACTCTCCTGTGCAGCCTCTGGATTCACCTTCAGTAGCTATGCTATGCACTGGGTCCGCCAGGCTCCAGGCAAGGGGCTGGAGTGGGTGGCAGTTATATCATATGATGGAAGCAATAAATACTACGCAGACTCCGTGAAGGGCCGATTCACCATCTCCAGAGACAATTCCAAGAACACGCTGTATCTGCAAATGAACAGTCTGAGAGCTGAGGACACGGCTGTGTATTACTGT
>14;0_038,100_048,113_048,165_048,242_048,295_048,377_048,421_119,469_048,565_048,566_048,599_048,610_038,625_048,678_048,96_048;0.0656218033
CAGGTGCAGCTGGTGGAGTCTGGGGGAGGCGTGGTCCAGCCTGGGAGGTCCCTGAGACTCTCCTGTGCAGCCTCTGGATTCACCTTCAGTAGCTATGCTATGCACTGGGTCCGCCAGGCTCCAGGCAAGGGGCTGGAGTGGGTGGCAGTTATATCATATGATGGAAGCAATAAATACTACGCAGACTCCGTGAAGGGCCGATTCACCATCTCCAGAGACAATTCCAAGAACACGCTGTATCTGCAAATGAACAGCCTGAGAGCTGAGGACACGGCTGTGTATTACTGT
>13;0_038,100_048,113_048,165_048,242_048,295_048,377_048,421_119,469_048,548_048,565_048,566_048,599_048,610_038,625_048,678_048,96_048;0.065620956
CAGGTGCAGCTGGTGGAGTCTGGGGGAGGCGTGGTCCAGCCTGGGAGGTCCCTGAGACTCTCCTGTGCAGCCTCTGGATTCACCTTCAGTAGCTATGCTATGCACTGGGTCCGCCAGGCTCCAGGCAAGGGGCTGGAGTGGGTGGCAGTTATATCATATGATGGAAGCAATAAATACTACGCAGACTCCGTGAAGGGCCGATTCACCATCTCCAGAGACAATTCCAAGAACACGCTGTATCTGCAAATGAACAGCCTGAGAGCTGAGGACACGGCTGTGTATTACTGT
>12;0_038,100_048,103_119,108_119,113_048,124_119,134_038,165_048,175_119,207_119,221_119,228_119,237_119,241_119,242_048,243_119,295_048,323_119,34_048,377_048,406_119,421_119,42_048,43_119,458_119,469_048,472_119,487_038,489_048,524_048,548_048,551_048,562_119,565_048,566_048,567_119,575_119,589_119,58_119,599_048,605_119,608_119,610_038,616_119,625_048,658_119,677_119,678_048,78_048,83_119,96_048;0.0656201847
CAGGTGCAGCTGGTGGAGTCTGGGGGAGGCGTGGTCCAGCCTGGGAGGTCCCTGAGACTCTCCTGTGCAGCCTCTGGATTCACCTTCAGTAGCTATGCTATGCACTGGGTCCGCCAGGCTCCAGGCAAGGGGCTGGAGTGGGTGGCAGTTATATCATATGATGGAAGCAATAAATACTACGCAGACTCCGTGAAGGGCCGATTCACCATCTCCAGAGACAATTCCAAGAACACGCTGTATCTGCAAATGAACAGCCTGAGAGCTGAGGACACGGCTGTGTATTACTGT
>11;0_038,100_048,103_119,108_119,113_048,124_119,134_038,165_048,175_119,207_119,221_119,228_119,237_119,241_119,242_048,243_119,295_048,323_119,335_048,34_048,377_048,406_119,421_119,42_048,43_119,458_119,469_048,472_119,47_038,487_038,489_048,524_048,548_048,551_048,562_119,565_048,566_048,567_119,575_119,589_119,58_119,599_048,605_119,608_119,610_038,616_119,625_048,652_038,658_119,677_119,678_048,78_048,83_119,96_048;0.0546969482
CAGGTGCAGCTGGTGGAGTCTGGGGGAGGCGTGGTCCAGCCTGGGAGGTCCCTGAGACTCTCCTGTGCAGCCTCTGGATTCACCTTCAGTAACTATGCTATGCACTGGGTCCGCCAGGCTCCAGGCAAGGGGCTGGAGTGGGTGGCAGTTATATCATATGATGGAAGCAATAAATACTACGCAGACTCCGTGAAGGGCCGATTCACCATCTCCAGAGACAATTCCAAGAACACGCTGTATCTGCAAATGAACAGCCTGAGAGCTGAGGACACGGCTGTGTATTACTGT
>13;411_038;0.1698307269
CAGGTGCAGTTGGTGGAGTCTGGGGGAGGCGTGGTCCAGCCTGGGAGGTCCCTGAGACTCTCCTGTGTAGCCTCTGGATTCACCTTCAGTAACTACGCTATGTACTGGGTCCGCCAGGCTCCAGGCAAGGGGCTGGAGTGGGTGACAATTATATCATTTGATGGAAGCAATCAATACTACGCTGACTCCGTGAAGGGCCGATTCACCATCTCCAGAGAGAATTCCAAGAACACGCTGTATCTGCAAATGAACAGCCTGAGAGCTGAGGACACGGCTGTGTATTACTGT
>15;233_048;0.1998579087
CAGGTGCAGCTGGTGGAGTCTGGGGGAGGAGTGGTCCAGCCTGGGAGGTCCCTGAGACTCTCCTGTGCAGCCTCTGGATTCACCCTCAGTGCCTATACTATGCACTGGGTCCGCCAGGCTCCAGGCAAGGGGCTGGAGTGGGTGTCAGTTATATCATTTGCTGGAAATAATAAATACTATGCAGACTCCGTGAAGGGCCGATTCACCATCTCCAGAGAGAATTCCAAGAACATGTTGTATCTGCAAATGAACAGCCTGAGAGGTGAGGACACGGCTGTGTATTACTGT
>16;579_048;0.3399537426
GAAGTGCAGTTGGTGGAGTCTGGGGGAGGCTTGGTACAGCCTGGCAGGTCCCTGAGACTCTCCTGTGCAGGCTCTGGATTCACCTTCAGTAACTTTGGCTTCCACTGGGTCCGCCAGGCTCCAGGCAAGGGGCTGGAGTGGGTGGCAGCTATATCGTTTGCTGGATATAATAAATACTATGCAGACTCCGTGAAGGGCCGATTCACCATCTCCAGAGAGAATTCCAACAACATGTTGTATCTGCAAATGAGCAGCCTGAGAGCTGAGGACACGGCTGTGTATTACTGT
>18;445_048;0.2331694062
CAGGTGCAGCTGGTGGAGTCGGGGGGAGGCGTGGTCCAGCCTGGGAGGTCCCTGAGACTCTCCTGTGCAGCCTCTGGATTCACCTTCAGTAACTTTGGCTTCCACTGGGTCCGCCAGGCTCCAGGCAAGGGGCTGGAATGGGTGGCAGCTATATCATTTGCTGGAAATAATAAATACTATGCAGACTCCGTGAAGGGCCGATTCACCATCTCCAGAGAGAATTCCAAGAACATATTGTATCTGCAAATGAACAGCCTGAGAGGTGAGGACACGGCTGTGTATTACTGT
>18;226_048;0.2331694062
CAGGTGCAGCTGGTGGAGTCGGGGGGAGGCGTGGTCCAGCCTGGGAGGTCCCTGAGACTCTCCTGTGCAGCCTCTGGATTCACCTTCAGTAACTTTGGCTTCCACTGGGTCCGCCAGGCTCCAGGCAAGGGGCTGGAATGGGTGGCAGCTATATCATTTGCTGGAAATAATAAATACTATGCAGACTCCGTGAAGGGCCGATTCACCATCTCCAGAGAGAATTCCAAGAACATATTGTATCTGCAAATGAACAGCCTGAGAGGTGAGGACACGGCTGTGTATTACTGT
>17;226_048,445_048;0.2331685589
CAGGTGCAGCTGGTGGAGTCGGGGGGAGGCGTGGTCCAGCCTGGGAGGTCCCTGAGACTCTCCTGTGCAGCCTCTGGATTCACCTTCAGTAACTTTGGCTTCCACTGGGTCCGCCAGGCTCCAGGCAAGGGGCTGGAATGGGTGGCAGCTATATCATTTGCTGGAAATAATAAATACTATGCAGACTCCGTGAAGGGCCGATTCACCATCTCCAGAGAGAATTCCAAGAACATATTGTATCTGCAAATGAACAGCCTGAGAGGTGAGGACACGGCTGTGTATTACTGT
>18;56_059;0.3008365744
CAGGTGCAGCTGGTGGAGTCGGGGGGAGGCGTGGTCCAGCCTGGGAGGTCCCTGAGACTCTCCTGTGCAGCCTCTGGATTCAGCTTCAGTAACTTTGGCTTCCACTGGGTCCGCCAGGCTCCAGGCAAGGGGCTGGAATGGGTGGCAGCTATTTCATTTGTTGGAAATAAGAAATACTATGCAGAATCTGTGAAGGGCCGATTCACCATCTCCAGAGAGAATTCCAAGAACATGTTGTTTCTGCAAATGAACAGCCTGAGAGGTGAGGACACGGCTGTGTATTACTGT
>18;222_059;0.2893512386
CAGGTGCAGCTGGTGGAGTCGGGGGGAGGCGTGGTCCAGCCTGGGAGGTCCCTGAGACTCTCCTGTGCAGCCTCTGGATTCACCTTCAGTAACTTTGGCTTCCACTGGGTCCGCCAGGCTCCTGGCAAGGGGCTGGAATGGGTGGCAGGTATATCATTTGCTGGAACTAAAATATACTATGCAGACTCCGTGAAGGGCCGATTCACCATCTCCAGAGAGAATTCCAAGAACATGTTGTATCTGCAAATGAACAGCCTGAGAGGTGAGGACACGGCTGTGTATTTCTGT
>17;222_059,56_059;0.2222141089
CAGGTGCAGCTGGTGGAGTCGGGGGGAGGCGTGGTCCAGCCTGGGAGGTCCCTGAGACTCTCCTGTGCAGCCTCTGGATTCACCTTCAGTAACTTTGGCTTCCACTGGGTCCGCCAGGCTCCAGGCAAGGGGCTGGAATGGGTGGCAGCTATATCATTTGCTGGAAATAATAAATACTATGCAGACTCCGTGAAGGGCCGATTCACCATCTCCAGAGAGAATTCCAAGAACATGTTGTATCTGCAAATGAACAGCCTGAGAGGTGAGGACACGGCTGTGTATTACTGT
>16;222_059,226_048,445_048,56_059;0.2221619573
CAGGTGCAGCTGGTGGAGTCGGGGGGAGGCGTGGTCCAGCCTGGGAGGTCCCTGAGACTCTCCTGTGCAGCCTCTGGATTCACCTTCAGTAACTTTGGCTTCCACTGGGTCCGCCAGGCTCCAGGCAAGGGGCTGGAATGGGTGGCAGCTATATCATTTGCTGGAAATAATAAATACTATGCAGACTCCGTGAAGGGCCGATTCACCATCTCCAGAGAGAATTCCAAGAACATGTTGTATCTGCAAATGAACAGCCTGAGAGGTGAGGACACGGCTGTGTATTACTGT
>15;222_059,226_048,445_048,56_059,579_048;0.2012727442
CAGGTGCAGCTGGTGGAGTCTGGGGGAGGCGTGGTCCAGCCTGGGAGGTCCCTGAGACTCTCCTGTGCAGCCTCTGGATTCACCTTCAGTAACTTTGGCTTCCACTGGGTCCGCCAGGCTCCAGGCAAGGGGCTGGAGTGGGTGGCAGCTATATCATTTGCTGGAAATAATAAATACTATGCAGACTCCGTGAAGGGCCGATTCACCATCTCCAGAGAGAATTCCAAGAACATGTTGTATCTGCAAATGAACAGCCTGAGAGGTGAGGACACGGCTGTGTATTACTGT
>14;222_059,226_048,233_048,445_048,56_059,579_048;0.1320289226
CAGGTGCAGCTGGTGGAGTCTGGGGGAGGCGTGGTCCAGCCTGGGAGGTCCCTGAGACTCTCCTGTGCAGCCTCTGGATTCACCTTCAGTAACTATGCTATGCACTGGGTCCGCCAGGCTCCAGGCAAGGGGCTGGAGTGGGTGGCAGTTATATCATTTGCTGGAAATAATAAATACTATGCAGACTCCGTGAAGGGCCGATTCACCATCTCCAGAGAGAATTCCAAGAACATGTTGTATCTGCAAATGAACAGCCTGAGAGGTGAGGACACGGCTGTGTATTACTGT
>14;77_048;0.1762518244
CAGGTGCAGCTGGTGGAGTCTGGGGGAGGCGTGGTCCGGCCTGGGAGGTCCCTGAGACTCTCCTGTGCAGTCTCTGGATTCACCTTCAGTAACTATGCTATACATTGGGTCCGCCAGGCTCCAGGCAAGGGACTGGAGTGGGTGGCAGTTATATCATATGATGGAAGTGATAAATACTACGCAGACTCCGTGAAGGGCCGATTCACCATCTCCAGAGAGAATTCCAAGAACATGTTGTATCTGCAAATGAACAGCCTGAGAGGTGAGGACACGGCTGTGTATTACTGT
>13;222_059,226_048,233_048,445_048,56_059,579_048,77_048;0.0986348369
CAGGTGCAGCTGGTGGAGTCTGGGGGAGGCGTGGTCCAGCCTGGGAGGTCCCTGAGACTCTCCTGTGCAGCCTCTGGATTCACCTTCAGTAACTATGCTATGCACTGGGTCCGCCAGGCTCCAGGCAAGGGGCTGGAGTGGGTGGCAGTTATATCATTTGATGGAAGTAATAAATACTACGCAGACTCCGTGAAGGGCCGATTCACCATCTCCAGAGAGAATTCCAAGAACATGTTGTATCTGCAAATGAACAGCCTGAGAGGTGAGGACACGGCTGTGTATTACTGT
>12;222_059,226_048,233_048,411_038,445_048,56_059,579_048,77_048;0.066960306
CAGGTGCAGCTGGTGGAGTCTGGGGGAGGCGTGGTCCAGCCTGGGAGGTCCCTGAGACTCTCCTGTGCAGCCTCTGGATTCACCTTCAGTAACTATGCTATGCACTGGGTCCGCCAGGCTCCAGGCAAGGGGCTGGAGTGGGTGGCAGTTATATCATTTGATGGAAGTAATAAATACTACGCAGACTCCGTGAAGGGCCGATTCACCATCTCCAGAGAGAATTCCAAGAACACGCTGTATCTGCAAATGAACAGCCTGAGAGCTGAGGACACGGCTGTGTATTACTGT
>12;484_038;0.2268091091
CAGGTTCACCTGGTGGAGTCTGGGGGAGGCGTGGTCCAGCCTGGGAGGTCCCTGAGACTCTCCTGTGCAGCCTCTGGATTCACCTTCAGTAACTATCCTGTGCACTGGGTCCGCCAGGCTCCAGGCAAGGGCCTGGAGTGGGTGGCAGTTATATCCTTTGATGGGATTAATAACTACTACGCGGGCTCCGTGAAGGGCCGCTTCATCATCTCCAGAGACAATTCCAAGAACACGTTGTATTTGCAAATGAACAGCCTGAGAGCTGAGGACACGGCTGTGTATTACTGT
>11;222_059,226_048,233_048,411_038,445_048,484_038,56_059,579_048,77_048;0.0560758605
CAGGTGCAGCTGGTGGAGTCTGGGGGAGGCGTGGTCCAGCCTGGGAGGTCCCTGAGACTCTCCTGTGCAGCCTCTGGATTCACCTTCAGTAACTATGCTATGCACTGGGTCCGCCAGGCTCCAGGCAAGGGGCTGGAGTGGGTGGCAGTTATATCATTTGATGGAAGTAATAAATACTACGCAGACTCCGTGAAGGGCCGATTCACCATCTCCAGAGACAATTCCAAGAACACGCTGTATCTGCAAATGAACAGCCTGAGAGCTGAGGACACGGCTGTGTATTACTGT
>10;0_038,100_048,103_119,108_119,113_048,124_119,134_038,165_048,175_119,207_119,221_119,222_059,226_048,228_119,233_048,237_119,241_119,242_048,243_119,295_048,323_119,335_048,34_048,377_048,406_119,411_038,421_119,42_048,43_119,445_048,458_119,469_048,472_119,47_038,484_038,487_038,489_048,524_048,548_048,551_048,562_119,565_048,566_048,567_119,56_059,575_119,579_048,589_119,58_119,599_048,605_119,608_119,610_038,616_119,625_048,652_038,658_119,677_119,678_048,77_048,78_048,83_119,96_048;0.0437728449
CAGGTGCAGCTGGTGGAGTCTGGGGGAGGCGTGGTCCAGCCTGGGAGGTCCCTGAGACTCTCCTGTGCAGCCTCTGGATTCACCTTCAGTAACTATGCTATGCACTGGGTCCGCCAGGCTCCAGGCAAGGGGCTGGAGTGGGTGGCAGTTATATCATATGATGGAAGTAATAAATACTACGCAGACTCCGTGAAGGGCCGATTCACCATCTCCAGAGACAATTCCAAGAACACGCTGTATCTGCAAATGAACAGCCTGAGAGCTGAGGACACGGCTGTGTATTACTGT
>13;479_048;0.121245629
CAGGTGCAGCTGGTGGAGTCTGGGGGAGGCGTGGTCCAGCCTGGGAGGTCCCTGAGACTCTCCTGTGCAGCCTCTGGATTCACCTTCAGAAGTAATGCTATGCACTGGGTCCGCCAGGCTCCAGGCAAGGGGCTGGAGTGGGTGGCAGTTATATCATATGATGGAAGTAAAACATACTACGCAGACTCCGTGAAGGGCCGATTCACCATCTCCAGAGACAATTCCAAGAACACGCTCTATCTGCAAATGAACAGCCTGAGAGCTGAGGACACGGCTGTGTATTACTGT
>16;315_048;0.2817060536
CAGGTGCAACTGGTGGAGTCTGGGGGAGGCGTGGTCCAGCCTGGGAGGTCCCTGAGACTCTCCTGTGCAGCCTCTGGATTCACCTTCAGTGCCTATACTGTACACTGGGTCCGCCAGGCTCCAGGCAGGGGGCTGGAGTGGGTGTCAGTTATATCATATGATGATCGCAATAAATACTACGCACATTCCGTGAAGGGCCGATTCACCATCTCCAGAGACAATTCCAAGAACACACTATATCTGCAAATGAACAGCCTGAGACGTGAGGACACGGCTGTGTATTACTGT
>17;196_038;0.2345218483
CAGGTGCAACTGGTGGAGTCGGGGGGAGGCGTGGTCCAGCCTGGGAGGTCCCTGAGACTCTCCTGTGCAGCCTCTGGATTCACTTTCAGTACCTATGCTATGCACTGGGTCCGCCAGGCTCCAGGCAAGGGGCTGGAGTGGGTGGCGGTTATATCATATGATGGAAGTCATAGTTACTACGCAGGCTCCGTGAAGGGCCGATTCACCACGTCCAGAGACAATTCCAAGAACACGCTGAATCTGCAAATGAACAGCCTGAGACCTGAGGACACGGCTCTGTATTACTGT
>17;88_048;0.2108854693
CAGGTGAAGCTGGTGGAGTCTGGGGGAGGCGTGGTCCAGCCTGGGAGGTCCCTGAGACTCTCCTGTGCAGCCTCTGGATTCACCCTCAGTAGCTATGCTATGCACTGGGTCCGCCAGGCTCCAGGCAAGGGGCTGGAATGGGTGGCAGTTATATCATATGATGGAAGTAATAGATATACCGCAGACTCCGTGAAGGGCCGATTCACCATCTCCAGAGACAATTCCAAGAACACGCTGAATCTGCAAATGAACAGCCTGAGACCTGAGGACACGGCTGTCTATTACTGT
>16;196_038,88_048;0.1200460249
CAGGTGCAACTGGTGGAGTCTGGGGGAGGCGTGGTCCAGCCTGGGAGGTCCCTGAGACTCTCCTGTGCAGCCTCTGGATTCACCTTCAGTAGCTATGCTATGCACTGGGTCCGCCAGGCTCCAGGCAAGGGGCTGGAGTGGGTGGCAGTTATATCATATGATGGAAGTAATAGATACTACGCAGACTCCGTGAAGGGCCGATTCACCATCTCCAGAGACAATTCCAAGAACACGCTGAATCTGCAAATGAACAGCCTGAGACCTGAGGACACGGCTGTGTATTACTGT
>15;196_038,315_048,88_048;0.098218594
CAGGTGCAACTGGTGGAGTCTGGGGGAGGCGTGGTCCAGCCTGGGAGGTCCCTGAGACTCTCCTGTGCAGCCTCTGGATTCACCTTCAGTAGCTATGCTATGCACTGGGTCCGCCAGGCTCCAGGCAAGGGGCTGGAGTGGGTGGCAGTTATATCATATGATGGAAGTAATAAATACTACGCAGACTCCGTGAAGGGCCGATTCACCATCTCCAGAGACAATTCCAAGAACACGCTGTATCTGCAAATGAACAGCCTGAGACCTGAGGACACGGCTGTGTATTACTGT
>16;374_048;0.249490568
CAGGTGCAACTGATGGAATCTGGGGGAGGCGTGGTCCGGCCTGGGAGGTCCCTGAGACTCGCCTGTGCAGCCTCTAGATTCACCTTCAGTAGTTATTCCATGTACTGGGTCCGCCAGGCTCCAGGCAAGGGGCTGGAGTGGGTGGCAGTCATATCATATGATGGGAGTAACAAATACTACGCAGACTCCGTGAAGGGCCGATTCACCATCTCCAGAGACAATTCCAAGAACACGGTGTTTGTGCAAATGAACAGCCTGAGACCTGAGGACACGGCTGTGTATTACTGT
>17;185_119;0.3372762004
CAGGTGCAAGTGGTGGAGTCTGGGGGAGGCGTGGTCCAGCCTGGGAGGTCCCTGAGACTCTCCTGTGCAGCCTCTGGATTCACCTTTAGTAATTATGCTATTCACTGGGTCCGCCAGGCTCCAGGCAAGGGGCTGGAGTGGGTGGCACTTATATCATACGACGGATACAACAAATATTACGCAGACTCCGTGAGGGGCCGATTCACCATCTCCAGAGACAATTCCAACAACACGGTGTATTTGCAAATGAATAGCCTGAAACCAGAGGACACGGCTGTCTATTACTGT
>19;269_048;0.3488674088
CAGGTGCAACTCGTGGAGTCTGGGGGAGGCGTGGTCCAGCCTGGGAGGTCCCTGAGACTCTCCTGTGAAGCCTCTGCATTCACCTTCAGTAGTTATGGAATGCACTGGGTCCGCCAGGCTCCAGGCAAGGGTCTGGAGTGGGTGACATTCATTTCATATTCTGGAAATAATAAATATTATGCAGACTCCGTGAAGGGCCGGTTCACCGTCTCCAGAGACAATTCCAAGAACACGCTATATTTGCAAATGAACAGCCTGACATCTGAGGACACGGCTGTGTATTACTGT
>20;505_048;0.2323595359
CAGGTGCAGCTGGTGGAGTCTGGGGGAGGCGTGGTCCAGCCTGGGAGGTCCCTGAGACTCTCCTGTACAGCCTCTGGATTCACCTTCAGGAGTTATGCCATGCACTGGGTCCGCCAGGCTCCAGGCAAGGGGCTGGAGTGGGTGGCTCTTATTTCATATGATGGAAGTAATAAATATTATGCAGACTCCGTGAAGGGCCGATTCACCATCTCCAGAGACAATTCCAAGAACACGCTATATTTGCAAATGAACAGCCTGACATCTGAGGACACGGCTGTGTATTACTGT
>20;414_059;0.2542255493
CAGGTGCAGCTGGTGGAGTCTGGGGGAGGCGTGGTCCAGCCTGGGAGGTCCCTGAGACTCTCCTGTACAGCCTCTGGATTCACCTTCAGGAGTTATGCCATACACTGGGTCCGCCAGGCTCCAGGCAAGGGACTGGAGTGGGTGGCTCTTATTTCATATGATGGAAGTAATAAATATTATGCAGACTCCGTGAAGGGCCGATTCACCATCTCCAGAGACAATTCCAAGAACACGCTATATTTGCAAATGAACAGCCTGACATCTGAGGACACGGCTGTGTATTACTGT
>19;414_059,505_048;0.2323586886
CAGGTGCAGCTGGTGGAGTCTGGGGGAGGCGTGGTCCAGCCTGGGAGGTCCCTGAGACTCTCCTGTACAGCCTCTGGATTCACCTTCAGGAGTTATGCCATGCACTGGGTCCGCCAGGCTCCAGGCAAGGGGCTGGAGTGGGTGGCTCTTATTTCATATGATGGAAGTAATAAATATTATGCAGACTCCGTGAAGGGCCGATTCACCATCTCCAGAGACAATTCCAAGAACACGCTATATTTGCAAATGAACAGCCTGACATCTGAGGACACGGCTGTGTATTACTGT
>18;269_048,414_059,505_048;0.1875356074
CAGGTGCAACTGGTGGAGTCTGGGGGAGGCGTGGTCCAGCCTGGGAGGTCCCTGAGACTCTCCTGTGCAGCCTCTGGATTCACCTTCAGTAGTTATGCCATGCACTGGGTCCGCCAGGCTCCAGGCAAGGGGCTGGAGTGGGTGGCACTTATTTCATATGATGGAAGTAATAAATATTATGCAGACTCCGTGAAGGGCCGATTCACCATCTCCAGAGACAATTCCAAGAACACGCTATATTTGCAAATGAACAGCCTGACATCTGAGGACACGGCTGTGTATTACTGT
>18;519_048;0.1990845357
CAGGTGCAACTGGTGGAGTCTGGGGGAGCCGTGGTCCAGCCTGGGAGGTCCCTGAGACTCTCCTGTGTAGCCTCTGGATTCACCTTCAGTAGTTATGCCATGCACTGGGTCCGCCAGGCTCCAGGCAAGGGGCTGGACTGGGTGGCACTTATATCATATGATGGAAGTAATAAATATTTCGCAGACTCCGTGAAGGGCCGATTCGCCATCTCCAGAGACAATTCCAAGAACACTCTGTATTTGCAAATGAACAGCCTGAGACCTGAGGACACGGCTGTGTATTACTGT
>17;269_048,414_059,505_048,519_048;0.1313589301
CAGGTGCAACTGGTGGAGTCTGGGGGAGGCGTGGTCCAGCCTGGGAGGTCCCTGAGACTCTCCTGTGCAGCCTCTGGATTCACCTTCAGTAGTTATGCCATGCACTGGGTCCGCCAGGCTCCAGGCAAGGGGCTGGAGTGGGTGGCACTTATATCATATGATGGAAGTAATAAATATTACGCAGACTCCGTGAAGGGCCGATTCACCATCTCCAGAGACAATTCCAAGAACACGCTGTATTTGCAAATGAACAGCCTGAGACCTGAGGACACGGCTGTGTATTACTGT
>16;185_119,269_048,414_059,505_048,519_048;0.131357648
CAGGTGCAACTGGTGGAGTCTGGGGGAGGCGTGGTCCAGCCTGGGAGGTCCCTGAGACTCTCCTGTGCAGCCTCTGGATTCACCTTCAGTAGTTATGCCATGCACTGGGTCCGCCAGGCTCCAGGCAAGGGGCTGGAGTGGGTGGCACTTATATCATATGATGGAAGTAATAAATATTACGCAGACTCCGTGAAGGGCCGATTCACCATCTCCAGAGACAATTCCAAGAACACGCTGTATTTGCAAATGAACAGCCTGAGACCTGAGGACACGGCTGTGTATTACTGT
>15;185_119,269_048,374_048,414_059,505_048,519_048;0.1010962532
CAGGTGCAACTGGTGGAGTCTGGGGGAGGCGTGGTCCAGCCTGGGAGGTCCCTGAGACTCTCCTGTGCAGCCTCTGGATTCACCTTCAGTAGTTATGCCATGCACTGGGTCCGCCAGGCTCCAGGCAAGGGGCTGGAGTGGGTGGCAGTTATATCATATGATGGAAGTAATAAATACTACGCAGACTCCGTGAAGGGCCGATTCACCATCTCCAGAGACAATTCCAAGAACACGCTGTATCTGCAAATGAACAGCCTGAGACCTGAGGACACGGCTGTGTATTACTGT
>14;185_119,196_038,269_048,315_048,374_048,414_059,505_048,519_048,88_048;0.0876450678
CAGGTGCAACTGGTGGAGTCTGGGGGAGGCGTGGTCCAGCCTGGGAGGTCCCTGAGACTCTCCTGTGCAGCCTCTGGATTCACCTTCAGTAGTTATGCTATGCACTGGGTCCGCCAGGCTCCAGGCAAGGGGCTGGAGTGGGTGGCAGTTATATCATATGATGGAAGTAATAAATACTACGCAGACTCCGTGAAGGGCCGATTCACCATCTCCAGAGACAATTCCAAGAACACGCTGTATCTGCAAATGAACAGCCTGAGACCTGAGGACACGGCTGTGTATTACTGT
>15;441_038;0.2714969484
CAGGTGCACCTGGTGGAGTCTGGGGGAGGCGTGGTCCAGCCTGGGAGGTCCCTGAGACTCTCGTGCACAGTCTCTGGATTCACCTTCGGGAGTTATGCTTTACACTGGGTCCGCCAGGCGCCAGGCAAGGGCCTGGAGTGGCTGTCAGTTATATCATATGATGGAAATAATAAATACTATGCAGACTCCGTGAAGGGCCGATTCACCATCTCCAGAGAGAATTCCAAGAACACGCTGTATCTGCAAATGAACAGCCTGAGAGCTGAGGACACGGCTGTGTATCACTGT
>16;417_048;0.1649603905
CAGATGCAACTGGTGGAGTCTGGGGGAGGCGTGGTCCAGCCTGGGAGGTCCCTGAGACTCTCCTGTGCAGCCTCTGGATTCACCTTCAATAGTTATGCTATGCACTGGGTCCGCCAGGCTCCAGGCAAGGGGCTGGAGTGGGTGGCAGTTATATCATATGATGGAAGTAATAAATATTATGCAGACTCCGTGAAAGGCCGATTCACCATCTCCAGAGACAATTCCAAGAACACGGTGTATCTGCAAATGAACAGCCTGAGAGGTGTGGACACGGCTGTGTATTACTGT
>17;516_048;0.3797825752
CAGGTGCAACTGGTGGAGTCTGGGGGAACCGTGGTCCAGCCTGGCAGGTCCCTGAGACTCTCATGTGTAGGCTCTGGATTCTCCCTCAGCTATTATGCGATTCATTGGGTCCGTCAGGCTCCAGGCAAGGGACTTGAGTGGGTGGCAGTTATATCATATGATGGAAGTAATTATTACTACGCAGACTCCGTGAAAGGCCGATTCACCATCTCCAGAGACAATTCCAAGAACACGGTGTATCTGCAAATGAACAGCCTGAGAGGTGTGGACACGGCTGTGTATTACTGT
>17;12_048;0.2429507719
CAGGTGCAACTGGTGGAGTCTGGGGGAGGCGTGGTCCAGCCTGGGAGGTCCCTGAGACTCTCCTGTGCAGCCTCTGGATTCACCTTCAGTAACTATGTGATGCACTGGGTCCGCCAGGCTCCTGGCAAGGGGCTGGAGTGGGTGGCACTTGTGTCATTTGATGGAAGTAATAAATATTATGCAGACTCCGTGAAAGGCCGATTCACCATCTCCAGAGACAATTCCAAGAACACGGTGTATCTGCAAATGAACAGCCTGAGAGGTGTGGACACGGCTGTGTATTACTGT
>16;12_048,516_048;0.1609694752
CAGGTGCAACTGGTGGAGTCTGGGGGAGGCGTGGTCCAGCCTGGGAGGTCCCTGAGACTCTCCTGTGCAGCCTCTGGATTCACCTTCAGTAATTATGCGATGCACTGGGTCCGCCAGGCTCCAGGCAAGGGGCTGGAGTGGGTGGCAGTTATATCATATGATGGAAGTAATAAATATTATGCAGACTCCGTGAAAGGCCGATTCACCATCTCCAGAGACAATTCCAAGAACACGGTGTATCTGCAAATGAACAGCCTGAGAGGTGTGGACACGGCTGTGTATTACTGT
>15;12_048,417_048,516_048;0.1407030092
CAGGTGCAACTGGTGGAGTCTGGGGGAGGCGTGGTCCAGCCTGGGAGGTCCCTGAGACTCTCCTGTGCAGCCTCTGGATTCACCTTCAGTAGTTATGCTATGCACTGGGTCCGCCAGGCTCCAGGCAAGGGGCTGGAGTGGGTGGCAGTTATATCATATGATGGAAGTAATAAATATTATGCAGACTCCGTGAAAGGCCGATTCACCATCTCCAGAGACAATTCCAAGAACACGGTGTATCTGCAAATGAACAGCCTGAGAGGTGTGGACACGGCTGTGTATTACTGT
>14;12_048,417_048,441_038,516_048;0.0840719245
CAGGTGCAACTGGTGGAGTCTGGGGGAGGCGTGGTCCAGCCTGGGAGGTCCCTGAGACTCTCCTGTGCAGCCTCTGGATTCACCTTCAGTAGTTATGCTATGCACTGGGTCCGCCAGGCTCCAGGCAAGGGGCTGGAGTGGGTGGCAGTTATATCATATGATGGAAGTAATAAATACTATGCAGACTCCGTGAAGGGCCGATTCACCATCTCCAGAGACAATTCCAAGAACACGCTGTATCTGCAAATGAACAGCCTGAGAGCTGAGGACACGGCTGTGTATTACTGT
>13;12_048,185_119,196_038,269_048,315_048,374_048,414_059,417_048,441_038,505_048,516_048,519_048,88_048;0.0764564083
CAGGTGCAACTGGTGGAGTCTGGGGGAGGCGTGGTCCAGCCTGGGAGGTCCCTGAGACTCTCCTGTGCAGCCTCTGGATTCACCTTCAGTAGTTATGCTATGCACTGGGTCCGCCAGGCTCCAGGCAAGGGGCTGGAGTGGGTGGCAGTTATATCATATGATGGAAGTAATAAATACTACGCAGACTCCGTGAAGGGCCGATTCACCATCTCCAGAGACAATTCCAAGAACACGCTGTATCTGCAAATGAACAGCCTGAGAGCTGAGGACACGGCTGTGTATTACTGT
>12;12_048,185_119,196_038,269_048,315_048,374_048,414_059,417_048,441_038,479_048,505_048,516_048,519_048,88_048;0.0656210084
CAGGTGCAGCTGGTGGAGTCTGGGGGAGGCGTGGTCCAGCCTGGGAGGTCCCTGAGACTCTCCTGTGCAGCCTCTGGATTCACCTTCAGTAGTTATGCTATGCACTGGGTCCGCCAGGCTCCAGGCAAGGGGCTGGAGTGGGTGGCAGTTATATCATATGATGGAAGTAATAAATACTACGCAGACTCCGTGAAGGGCCGATTCACCATCTCCAGAGACAATTCCAAGAACACGCTGTATCTGCAAATGAACAGCCTGAGAGCTGAGGACACGGCTGTGTATTACTGT
>12;210_048;0.1207709754
CAGGTGCAGCTGGTGGAGTCTGGGGGAGGCGTGGTCCAGCCTGGGAGGTCCCTGAGACTCTCCTGTGCAGCCTCTGGATTCACCCTCAGTAGTTATGCTATGCACTGGGTCCGCCAGGCTCCAGGCAAGGGGCTGGAGTGGGTGGCATTTATATCAAATGATGGAAGTAATAAATACTTCGCAGACTCCGTGAAGGGCCGATTCACCATCTCCAGAGACAATTCCAAGAACACGCTGTATCTGCAAATGAACAGCCTGAGAGCTGAGGACACGGCTGTGTATTATTGT
>11;12_048,185_119,196_038,210_048,269_048,315_048,374_048,414_059,417_048,441_038,479_048,505_048,516_048,519_048,88_048;0.0656201611
CAGGTGCAGCTGGTGGAGTCTGGGGGAGGCGTGGTCCAGCCTGGGAGGTCCCTGAGACTCTCCTGTGCAGCCTCTGGATTCACCTTCAGTAGTTATGCTATGCACTGGGTCCGCCAGGCTCCAGGCAAGGGGCTGGAGTGGGTGGCAGTTATATCATATGATGGAAGTAATAAATACTACGCAGACTCCGTGAAGGGCCGATTCACCATCTCCAGAGACAATTCCAAGAACACGCTGTATCTGCAAATGAACAGCCTGAGAGCTGAGGACACGGCTGTGTATTACTGT
>14;188_048;0.2110037811
CAGGTGCAGCTGGTGGAGTCTGGGGGAGGCGTGGTCCAGCCTGGGAGGTCCCTGAGACTCTCCTGTGCAGTCTCTGGATTCATCTTCAGTAGTTATGCTATGCGCTGGGTCCGCCAGGCTCCAGGGAAGGGGCTGGAGTGGGTGGCAGTCATATCGTATGATGGAAGTAAGACAAACTACGCAGACTCCGTGAAGGGCCGATTCACCATCTCCAGAGACAATTCCAAGAACACGCTATATTTGCAAATGAACAGCCTGACATCTGAGGACACGGCTGTGTATTACTGT
>15;410_048;0.3628739721
GAGGTGCAGCTGGTGGAGTCTGGGGGAGCCGTGGTCCAGCCTGGGAGGTCCCTGAGACTCTCCTGTACAGCCTCTGGCTTCTCCTTCACTAGTTATACCATCCACTGGGTCCGCCAGGCTCCAGGCAAGGGACTTGAGTGGGTGGCGTTTATATCATATGATGGAACTGAAAAAAAGTACACAGACTCCGTGAAGGGCCGATTCACCATCTCCAGAGACAATTCCAAAAACACGCTGTCTCTGCAAATGAACAGTCTGAGACCTGAGGACACGGCTGTCTATTACTGT
>15;250_048;0.1651310676
CAGGTGCAGCTGGTGGAGTCTGGGGGAGGCGTGGTCCAGCCTGGGAGGTCCCTGAGACTCTCCTGTGCAGCCTCTGGATTCACGTTCACTAGCTATGCTATCCACTGGGTCCGCCAGGCTCCAGGCAAGGGGCTGGAGTGGGTGGCAGTCATATCATATGATGGAAGTAAGAAAAACTACGCAGACTCCGTGAAGGGCCGATTCACCATCTCCAGAGACAATTCCAAGAACACGCTGTATGTGCAAATGAACAGCCTGAGAGCTGAGGACACGGCTGTCTATTACTGT
>14;250_048,410_048;0.1260010957
CAGGTGCAGCTGGTGGAGTCTGGGGGAGGCGTGGTCCAGCCTGGGAGGTCCCTGAGACTCTCCTGTGCAGCCTCTGGATTCACCTTCACTAGTTATGCTATCCACTGGGTCCGCCAGGCTCCAGGCAAGGGGCTGGAGTGGGTGGCAGTTATATCATATGATGGAAGTAAGAAAAACTACGCAGACTCCGTGAAGGGCCGATTCACCATCTCCAGAGACAATTCCAAGAACACGCTGTATCTGCAAATGAACAGCCTGAGAGCTGAGGACACGGCTGTCTATTACTGT
>13;188_048,250_048,410_048;0.0922726272
CAGGTGCAGCTGGTGGAGTCTGGGGGAGGCGTGGTCCAGCCTGGGAGGTCCCTGAGACTCTCCTGTGCAGCCTCTGGATTCACCTTCAGTAGTTATGCTATGCACTGGGTCCGCCAGGCTCCAGGCAAGGGGCTGGAGTGGGTGGCAGTTATATCATATGATGGAAGTAAGAAAAACTACGCAGACTCCGTGAAGGGCCGATTCACCATCTCCAGAGACAATTCCAAGAACACGCTGTATCTGCAAATGAACAGCCTGAGAGCTGAGGACACGGCTGTGTATTACTGT
>14;101_048;0.2478437527
CAGGTGCAGCTGGTGCAGTCTGGGGGAGGCGTGGTCCAGCCTGGGAGGTCCCTGAGACTCTCCTGTGGAGCCTCTGGATTCACCTTCAGTAATTATGCAATGCATTGGGTCCGCCAGGCTCCAGGCAAGGGGCTGGATTGGGTGGCAGTTATATCATATGATGGGACGAACGAAAACCACGCAGACTCCGTGAAGGGCCGATTCACCATCTCCAGAGACAATTCCAAGAACACGGTGTATCTGCAAATGAACAGTCTGAGAGCTGAGGACACGGCTGTGTATTATTGT
>14;632_038;0.1880794375
CAGGTGCAGCTGGTGGAGTCTGGGGGAGGCGTGGTCCAGCCTGGAAGGTCCCTGAGACTCTCCTGTGCAGCCTCTGGATTCACCTTCAGTAGTTATGCAATGTATTGGGTCCGCCAGGCTCCAGGCAAGGGGCTGGAGTGGGTGGCAGTTATATCATCTGATGGAAGCGATAAAAACTACGCGGACTCCGTGAAGGGCCGATTCACCATCTCCAGAGACAACTCCAACAACACGCTGTATCTGCAAATGAACAGCCTGAGAGCTGAGGACACGGCTGTGTATTACTGT
>13;101_048,632_038;0.0995429174
CAGGTGCAGCTGGTGGAGTCTGGGGGAGGCGTGGTCCAGCCTGGGAGGTCCCTGAGACTCTCCTGTGCAGCCTCTGGATTCACCTTCAGTAGTTATGCAATGCATTGGGTCCGCCAGGCTCCAGGCAAGGGGCTGGAGTGGGTGGCAGTTATATCATATGATGGAAGTAATAAAAACTACGCAGACTCCGTGAAGGGCCGATTCACCATCTCCAGAGACAATTCCAAGAACACGCTGTATCTGCAAATGAACAGCCTGAGAGCTGAGGACACGGCTGTGTATTACTGT
>12;101_048,188_048,250_048,410_048,632_038;0.0765364836
CAGGTGCAGCTGGTGGAGTCTGGGGGAGGCGTGGTCCAGCCTGGGAGGTCCCTGAGACTCTCCTGTGCAGCCTCTGGATTCACCTTCAGTAGTTATGCTATGCACTGGGTCCGCCAGGCTCCAGGCAAGGGGCTGGAGTGGGTGGCAGTTATATCATATGATGGAAGTAATAAAAACTACGCAGACTCCGTGAAGGGCCGATTCACCATCTCCAGAGACAATTCCAAGAACACGCTGTATCTGCAAATGAACAGCCTGAGAGCTGAGGACACGGCTGTGTATTACTGT
>13;581_038;0.2699688383
CTGGTGCAGTTGGTGGAGTCTGGGGGAGGCGTGGTCCAGCCTGGGAAGTCCCTGAGACTCTCCTGTGCAGCCTCTGGATTCACCTTCAGCAGTTATGCTATGCACTGGATCCGCCAGGCTCCAGGCAAGGGGCTGGAGTGGGTGGCAGTTATATCAGATGATGGAAGTATTAAAAACTACGCAGACTCCGTGAAGGGCCGATTCACCATATCCAGAGACACTTCCAAGAAATTGATGTATCTGCAAATGAACAGCCTGAGCGCTAATGACACGGCTGTCTATTACTGT
>13;310_038;0.1760906457
CTGGTGCAGTTGGTGGAGTCTGGGGGAGGCGTGGTCCAGCCTGGGAAGTCCCTGAGACTCTCCTGTGCAGCCTCTGGATTCACCTTCAGCAGTTATGCTATGCACTGGATCCGCCAGGCTCCAGGCAAGGGGCTGGAGTGGGTGGCAGTTATATCAGATGATGGAAGTATTAAAAACTACGCAGACTCCGTGAAGGGCCGATTCACCATATCCAGAGACAATTCCAAGAACACGCTGTATCTGCAAATGAACAGCCTGAGAGCTGAGGACACGGCTGTGTATTATTGT
>12;310_038,581_038;0.1672257862
CTGGTGCAGTTGGTGGAGTCTGGGGGAGGCGTGGTCCAGCCTGGGAAGTCCCTGAGACTCTCCTGTGCAGCCTCTGGATTCACCTTCAGCAGTTATGCTATGCACTGGATCCGCCAGGCTCCAGGCAAGGGGCTGGAGTGGGTGGCAGTTATATCAGATGATGGAAGTATTAAAAACTACGCAGACTCCGTGAAGGGCCGATTCACCATATCCAGAGACAATTCCAAGAACACGCTGTATCTGCAAATGAACAGCCTGAGAGCTGAGGACACGGCTGTGTATTACTGT
>11;101_048,188_048,250_048,310_038,410_048,581_038,632_038;0.0765356363
CAGGTGCAGCTGGTGGAGTCTGGGGGAGGCGTGGTCCAGCCTGGGAGGTCCCTGAGACTCTCCTGTGCAGCCTCTGGATTCACCTTCAGTAGTTATGCTATGCACTGGGTCCGCCAGGCTCCAGGCAAGGGGCTGGAGTGGGTGGCAGTTATATCATATGATGGAAGTAATAAAAACTACGCAGACTCCGTGAAGGGCCGATTCACCATCTCCAGAGACAATTCCAAGAACACGCTGTATCTGCAAATGAACAGCCTGAGAGCTGAGGACACGGCTGTGTATTACTGT
>10;101_048,12_048,185_119,188_048,196_038,210_048,250_048,269_048,310_038,315_048,374_048,410_048,414_059,417_048,441_038,479_048,505_048,516_048,519_048,581_038,632_038,88_048;0.0656193138
CAGGTGCAGCTGGTGGAGTCTGGGGGAGGCGTGGTCCAGCCTGGGAGGTCCCTGAGACTCTCCTGTGCAGCCTCTGGATTCACCTTCAGTAGTTATGCTATGCACTGGGTCCGCCAGGCTCCAGGCAAGGGGCTGGAGTGGGTGGCAGTTATATCATATGATGGAAGTAATAAATACTACGCAGACTCCGTGAAGGGCCGATTCACCATCTCCAGAGACAATTCCAAGAACACGCTGTATCTGCAAATGAACAGCCTGAGAGCTGAGGACACGGCTGTGTATTACTGT
>9;0_038,100_048,101_048,103_119,108_119,113_048,124_119,12_048,134_038,165_048,175_119,185_119,188_048,196_038,207_119,210_048,221_119,222_059,226_048,228_119,233_048,237_119,241_119,242_048,243_119,250_048,269_048,295_048,310_038,315_048,323_119,335_048,34_048,374_048,377_048,406_119,410_048,411_038,414_059,417_048,421_119,42_048,43_119,441_038,445_048,458_119,469_048,472_119,479_048,47_038,484_038,487_038,489_048,505_048,516_048,519_048,524_048,548_048,551_048,562_119,565_048,566_048,567_119,56_059,575_119,579_048,581_038,589_119,58_119,599_048,605_119,608_119,610_038,616_119,625_048,632_038,652_038,658_119,677_119,678_048,77_048,78_048,83_119,88_048,96_048;0.0437719976
CAGGTGCAGCTGGTGGAGTCTGGGGGAGGCGTGGTCCAGCCTGGGAGGTCCCTGAGACTCTCCTGTGCAGCCTCTGGATTCACCTTCAGTAACTATGCTATGCACTGGGTCCGCCAGGCTCCAGGCAAGGGGCTGGAGTGGGTGGCAGTTATATCATATGATGGAAGTAATAAATACTACGCAGACTCCGTGAAGGGCCGATTCACCATCTCCAGAGACAATTCCAAGAACACGCTGTATCTGCAAATGAACAGCCTGAGAGCTGAGGACACGGCTGTGTATTACTGT
>8;0_038,100_048,101_048,103_119,108_119,110_048,113_048,114_059,121_059,124_119,12_048,134_038,136_048,143_048,150_048,158_048,165_048,175_119,178_059,180_048,185_119,188_048,191_048,196_038,207_119,210_048,221_119,222_059,226_048,228_119,233_048,237_119,241_119,242_048,243_119,245_048,246_048,249_048,250_048,252_048,257_059,261_059,263_048,269_048,295_048,296_048,301_059,30_048,310_038,311_048,315_048,323_119,324_038,335_048,336_059,348_048,34_048,357_048,369_048,374_048,377_048,393_048,3_048,406_119,410_048,411_038,412_048,414_059,417_048,418_059,421_119,42_048,430_048,434_059,43_119,441_038,445_048,458_119,463_048,465_059,468_048,469_048,472_119,479_048,47_038,481_048,484_038,487_038,489_048,505_048,507_048,516_048,518_038,519_048,524_048,525_048,548_048,551_048,553_048,558_048,560_059,562_119,565_048,566_048,567_119,56_059,570_048,572_048,575_119,579_048,581_038,584_038,589_119,58_119,599_048,5_048,605_119,608_119,610_038,616_119,61_048,625_048,632_038,635_048,644_048,646_048,64_048,652_038,656_059,658_119,666_059,673_059,677_119,678_048,6_119,77_048,78_048,83_119,87_048,88_048,96_048,99_048;0.0218720977
CAGGTGCAGCTGGTGGAGTCTGGGGGAGGCGTGGTCCAGCCTGGGAGGTCCCTGAGACTCTCCTGTGCAGCCTCTGGATTCACCTTCAGTAACTATGCCATGCACTGGGTCCGCCAGGCTCCAGGCAAGGGGCTGGAGTGGGTGGCAGTTATATCATATGATGGAAGTAATAAATACTATGCAGACTCCGTGAAGGGCCGATTCACCATCTCCAGAGACAATTCCAAGAACACGCTGTATCTGCAAATGAACAGCCTGAGAGCTGAGGACACGGCTGTGTATTACTGT
>10;334_048;0.110965666
CAGGAGCAGCTGGTGGAGTCTGGGGGAGGCGTGGTCCAGCCTGGGAGGTCCCTGAGACTCTCCTGTGCAGCCTCTGGATTCACCTTCAGTAACTATGCCATGCACTGGGTCCGCCAGGCTCCAGGCAAGGGGCTGGAGTGGGTGGCAGCTATGTCACACGATGGAAGTGATAAATACTATGCAGACTCCGTGAAGGGCCGATTCACCATCTCCAGAGACAATTCCAAGAACACGCTGTATATGCAAATGAACAGCCTGAGAGCTGAGGACACGGCTGTATATTACTGT
>10;289_048;0.110965666
CAGGAGCAGCTGGTGGAGTCTGGGGGAGGCGTGGTCCAGCCTGGGAGGTCCCTGAGACTCTCCTGTGCAGCCTCTGGATTCACCTTCAGTAACTATGCCATGCACTGGGTCCGCCAGGCTCCAGGCAAGGGGCTGGAGTGGGTGGCAGCTATGTCACACGATGGAAGTGATAAATACTATGCAGACTCCGTGAAGGGCCGATTCACCATCTCCAGAGACAATTCCAAGAACACGCTGTATATGCAAATGAACAGCCTGAGAGCTGAGGACACGGCTGTATATTACTGT
>9;289_048,334_048;0.1109648187
CAGGAGCAGCTGGTGGAGTCTGGGGGAGGCGTGGTCCAGCCTGGGAGGTCCCTGAGACTCTCCTGTGCAGCCTCTGGATTCACCTTCAGTAACTATGCCATGCACTGGGTCCGCCAGGCTCCAGGCAAGGGGCTGGAGTGGGTGGCAGCTATGTCACACGATGGAAGTGATAAATACTATGCAGACTCCGTGAAGGGCCGATTCACCATCTCCAGAGACAATTCCAAGAACACGCTGTATATGCAAATGAACAGCCTGAGAGCTGAGGACACGGCTGTATATTACTGT
>12;509_048;0.1781015197
CAGGTGCAGCTGGTGGAGTCTGGGGGAGGCGTGGTCCAGCCTGGGAGGTCCCTGAGACTCTCCTGTGCAGCCTCTGGATTCACCTTCAGCAAATATGCCATGCACTGGGTCCGCCAGGCTCCAGGCAAGGGGCTGGAGTGGGTGGCATTTGTAGCATTTGATGAAAGTGCTAAGTTCTATGCGGACTCCGTGAAGGGCCGATTCACCATCTCCAGAGACAATTCCAAGAACACACTGTCTCTGCAAATGAACAGCCTGAGAGCTGAGGACACGGCTGTGTATTACTGT
>14;549_048;0.2002235195
CAGGTGCAGCTGGTGGAGTCTGGGGGAGGCGTGGTCCAGCCTGGGAGGTCCCTAAGACTCTCCTGTGCAGCCTCTGGATTCAGCTTCAGCAAATATGGCATGCACTGGGTCCGCCAGGCTCCAGGCAAGGGGCTGGAGTGGGTGGCATTTGTAGCATTTGATGAAGGTGATAAATACTATGTGGACTCCGTGAAGGGCCGATTCACCATCTCCAGAGACAATTCCAAGAACACGCTGTCTCTGCAAATGAACAGCCTGAGAGCTGAAGACACGGCTGTGTATTACTGT
>16;82_048;0.269080002
GAGGTGCAGCTATTGGAGTCTGGGGGAGGCTTGGTACAGCCGGGGGGGTCCCTGAGACTCTCCTGTGCAGGCTCTGGATTCACCTTTAGCAAACATGGCATGCACTGGGTCCGCCAGGCTCCAGGCAAGGGGCTGGAGTGGGTGGCATTTGTAGCATTTGATGAAAGTGATAAATACTATGCGGACTCCGTGAAGGGCCGATTCACCATCTCCAGAGACAATTCCAAGAACACGCTGTCTCTGCAAATGAACAGCCTGAGAGCTGAGGACACGGCTATGTATTACTGT
>17;68_059;0.3017337756
CAGGTGCAGTTGGTGGAGTCTGGGGGAGGCGTGGTCCAGCCTGGGAGGTCCCTGAGACTCTCCTGTGCAGCCTCTGGATTCACGTTCAACCAACATGGCATGCACTGGGTCCGCCAGGCTCCAGACAAGGGGCTGGAGTGGGTGGCATTTGTGGGTTTTGATGAAAGTGAAAAATACTATGCGGACTCCGTAAAGGGCCGATTCACCATCTCTAGAGACAATTCCAAGAACACGCTGTCTCTGCAAATGAACAGCCTGAGACCTGAGGACACGGCTGTGTATTACTGT
>17;533_048;0.211336884
CAGGTGCAGCTAGTGGAGTCTGGGGGAGGCGTGGTCCAGCCTGGGAGGTCCCTGAGACTCTCCTGTGCAGCCTCTGGATTCACTTTCAACAAACATGGCATGCACTGGGTCCGCCAGGCTCCAGGCAAGGGGCTGGAGTGGGTGGCATTTGTAGCATTTGATGGAAGTGATAAATACTATGCGGACTCCGTGAAGGGCCGATTCACCATCTCCAGAGACAATTCCAAGAACACGCTGTCTCTGCAAATGAACAACCTGAGAGCTGAGGACACGGCTGTGTATTACTGT
>16;533_048,68_059;0.1730700533
CAGGTGCAGCTGGTGGAGTCTGGGGGAGGCGTGGTCCAGCCTGGGAGGTCCCTGAGACTCTCCTGTGCAGCCTCTGGATTCACCTTCAACAAACATGGCATGCACTGGGTCCGCCAGGCTCCAGGCAAGGGGCTGGAGTGGGTGGCATTTGTAGCATTTGATGAAAGTGATAAATACTATGCGGACTCCGTGAAGGGCCGATTCACCATCTCCAGAGACAATTCCAAGAACACGCTGTCTCTGCAAATGAACAGCCTGAGAGCTGAGGACACGGCTGTGTATTACTGT
>15;533_048,68_059,82_048;0.1594567105
CAGGTGCAGCTGGTGGAGTCTGGGGGAGGCGTGGTCCAGCCTGGGAGGTCCCTGAGACTCTCCTGTGCAGCCTCTGGATTCACCTTCAGCAAACATGGCATGCACTGGGTCCGCCAGGCTCCAGGCAAGGGGCTGGAGTGGGTGGCATTTGTAGCATTTGATGAAAGTGATAAATACTATGCGGACTCCGTGAAGGGCCGATTCACCATCTCCAGAGACAATTCCAAGAACACGCTGTCTCTGCAAATGAACAGCCTGAGAGCTGAGGACACGGCTGTGTATTACTGT
>17;563_059;0.2709659532
CAGGTGCAGCTGGTGGAGTCTGGGGGAGGCGTGGTCCAGCCTGGGAGGTCCCTGAGACTCTCCTGTGCAGCCTCTGGATTTACTTTCAGCAAATATGGCATGCACTGGGTCCGCCAGGCTCCAGGCAAGGGGCTGGAGTGGGTGGCGTTTGTAGCCTTTGATGAAAGTGATAAATATTATGCGGCCTCCGCGAAGGGCCGATTCATCATCTCCAGAGACAATTCCAAGAATACGCTGTCTCTGCAAATGAACAGCCTGAGAACTGAGGACACGGCTGTGTATTATTGT
>17;9_059;0.279423827
CAGGTGCAGCTGGTGGAGTCTGGGGGAGGCGTGGTCCAGCCTGGGAGGTCCCTGAGACTCTCCTGTGCAGCCTCTGGATTTACTTTCAGCAACTTTGGCATGCACTGGGTCCGCCAGGCTCCAGGCAAGGGGCTGGAGTGGGTGGCCTTTGTAGCCTTTGATGAAAGTGATAAATACTATGCGGCCTCCGTGAAGGGCCGATTCACCGTCTCCAGGGACAATTCCAAGAACACGGTGTCTCTGCAAATGAACAGCCTGAGAACTGAGGACACGGCTGTGTATTATTGT
>16;563_059,9_059;0.2165062457
CAGGTGCAGCTGGTGGAGTCTGGGGGAGGCGTGGTCCAGCCTGGGAGGTCCCTGAGACTCTCCTGTGCAGCCTCTGGATTTACTTTCAGCAAATATGGCATGCACTGGGTCCGCCAGGCTCCAGGCAAGGGGCTGGAGTGGGTGGCATTTGTAGCCTTTGATGAAAGTGATAAATACTATGCGGCCTCCGTGAAGGGCCGATTCACCATCTCCAGAGACAATTCCAAGAACACGCTGTCTCTGCAAATGAACAGCCTGAGAACTGAGGACACGGCTGTGTATTATTGT
>17;59_059;0.2689574708
CAGGTGCAGCTGGTGGAGTCTGGGGGAGGCGTGGTCCAGCCTGGGAGGTCCCTGAGACTCTCCTGTGCAGCCTCTGGATTCAGTTTCAGCAAATATGGCATGCACTGGGTCCGCCAGGCTCCAGGCAAGGGGCTGGAGTGGGTGGCCTTTGTAGCCTTTGATGAAAGTGACAGATACTATGCGGCCTCCGTGAAGGGCCGATTCACCATCTCCAGAGACAATTCCAAGAACACGCTGTCTCTGCAAATGAACAGCCTGAGAACTGAGGACACGGCTATATATTATTGT
>17;98_059;0.2820307917
CAGGTGCAGCTGGTGGAGTCTGGGGGAGGCGTGGTCCAGCCTGGGAGGTCCCTGAGACTCTCCTGTGCAGCCTCTGGGTTCAGTTTCAGCAAATATGGCATGCACTGGGTCCGCCAGGCTCCAGGCAAGGGGCTGGAGTGGGTGGCATTTGTAGCCTTTGATGAAAGTGAAAAATACTATGCGGCCTCCGTGAAGGGCCGATTCACCATCTCCAGAGACAATTCCAAGAACACACTGTCTCTGCAAATGAACAGCCTGAGAACTGAGGACACGGCTATATATTATTGT
>16;59_059,98_059;0.2461217422
CAGGTGCAGCTGGTGGAGTCTGGGGGAGGCGTGGTCCAGCCTGGGAGGTCCCTGAGACTCTCCTGTGCAGCCTCTGGATTCAGTTTCAGCAAATATGGCATGCACTGGGTCCGCCAGGCTCCAGGCAAGGGGCTGGAGTGGGTGGCATTTGTAGCCTTTGATGAAAGTGACAAATACTATGCGGCCTCCGTGAAGGGCCGATTCACCATCTCCAGAGACAATTCCAAGAACACGCTGTCTCTGCAAATGAACAGCCTGAGAACTGAGGACACGGCTATATATTATTGT
>15;563_059,59_059,98_059,9_059;0.2047482007
CAGGTGCAGCTGGTGGAGTCTGGGGGAGGCGTGGTCCAGCCTGGGAGGTCCCTGAGACTCTCCTGTGCAGCCTCTGGATTCACTTTCAGCAAATATGGCATGCACTGGGTCCGCCAGGCTCCAGGCAAGGGGCTGGAGTGGGTGGCATTTGTAGCCTTTGATGAAAGTGATAAATACTATGCGGCCTCCGTGAAGGGCCGATTCACCATCTCCAGAGACAATTCCAAGAACACGCTGTCTCTGCAAATGAACAGCCTGAGAACTGAGGACACGGCTGTGTATTATTGT
>14;533_048,563_059,59_059,68_059,82_048,98_059,9_059;0.1448910927
CAGGTGCAGCTGGTGGAGTCTGGGGGAGGCGTGGTCCAGCCTGGGAGGTCCCTGAGACTCTCCTGTGCAGCCTCTGGATTCACCTTCAGCAAATATGGCATGCACTGGGTCCGCCAGGCTCCAGGCAAGGGGCTGGAGTGGGTGGCATTTGTAGCATTTGATGAAAGTGATAAATACTATGCGGACTCCGTGAAGGGCCGATTCACCATCTCCAGAGACAATTCCAAGAACACGCTGTCTCTGCAAATGAACAGCCTGAGAGCTGAGGACACGGCTGTGTATTACTGT
>13;533_048,549_048,563_059,59_059,68_059,82_048,98_059,9_059;0.1448901537
CAGGTGCAGCTGGTGGAGTCTGGGGGAGGCGTGGTCCAGCCTGGGAGGTCCCTGAGACTCTCCTGTGCAGCCTCTGGATTCACCTTCAGCAAATATGGCATGCACTGGGTCCGCCAGGCTCCAGGCAAGGGGCTGGAGTGGGTGGCATTTGTAGCATTTGATGAAAGTGATAAATACTATGCGGACTCCGTGAAGGGCCGATTCACCATCTCCAGAGACAATTCCAAGAACACGCTGTCTCTGCAAATGAACAGCCTGAGAGCTGAGGACACGGCTGTGTATTACTGT
>13;192_059;0.3499080873
GAGGTGCATCTGGTGGAGTCTGGGGGAGGCCTGGTCAAGCCTGGTGGGTCCCTCAGACTCTCCTGTGCAGCCTCTGGATTCACCTTCAGTACCTATAGCATGAACTGGGTCCGCCAGGCTCCAGGCAAGGGGCTGGAGTGGGTGGCATTCGTAGCATTCGATGAAAGTGATAAATACTATGCGGACTCCGTGAAGGGCCGATTCACCATCTCCAGAGACAATTCCAAGAACACGCTGTCTCTGCAAATGAACAGCCTGAGAGTTGAGGACACGGCTATATACTACTGT
>12;192_059,533_048,549_048,563_059,59_059,68_059,82_048,98_059,9_059;0.1448893064
CAGGTGCAGCTGGTGGAGTCTGGGGGAGGCGTGGTCCAGCCTGGGAGGTCCCTGAGACTCTCCTGTGCAGCCTCTGGATTCACCTTCAGCAAATATGGCATGCACTGGGTCCGCCAGGCTCCAGGCAAGGGGCTGGAGTGGGTGGCATTTGTAGCATTTGATGAAAGTGATAAATACTATGCGGACTCCGTGAAGGGCCGATTCACCATCTCCAGAGACAATTCCAAGAACACGCTGTCTCTGCAAATGAACAGCCTGAGAGCTGAGGACACGGCTGTGTATTACTGT
>11;192_059,509_048,533_048,549_048,563_059,59_059,68_059,82_048,98_059,9_059;0.1339094319
CAGGTGCAGCTGGTGGAGTCTGGGGGAGGCGTGGTCCAGCCTGGGAGGTCCCTGAGACTCTCCTGTGCAGCCTCTGGATTCACCTTCAGCAAATATGCCATGCACTGGGTCCGCCAGGCTCCAGGCAAGGGGCTGGAGTGGGTGGCATTTGTAGCATTTGATGAAAGTGATAAATACTATGCGGACTCCGTGAAGGGCCGATTCACCATCTCCAGAGACAATTCCAAGAACACGCTGTCTCTGCAAATGAACAGCCTGAGAGCTGAGGACACGGCTGTGTATTACTGT
>11;305_059;0.2114875409
CAGGCGCAGCTGGTGGAGTCTGGGGGAGGCGTGGTCCAGCCTGCGAAGTCCCTGAGACTCTCCTGTGCAGCCTCTGGATTCACCTTCAACAAATATGCCATGCACTGGGTCCGCCAGGCTCCAGGCAAGGGGCTGGAGTGGGTGGCATTTGTAGCATTTGATGAGAGTGATAAATACTATGCGGACTCCGTGAAGGGCCGATTCACCATCTCCAGAGACAATTCCAAGAACACGCTGTCTCTGCAAATGAACAACCTGAGAGCTGAGGACACGGCTGTGTACTACTGT
>10;192_059,305_059,509_048,533_048,549_048,563_059,59_059,68_059,82_048,98_059,9_059;0.1339085846
CAGGTGCAGCTGGTGGAGTCTGGGGGAGGCGTGGTCCAGCCTGGGAGGTCCCTGAGACTCTCCTGTGCAGCCTCTGGATTCACCTTCAGCAAATATGCCATGCACTGGGTCCGCCAGGCTCCAGGCAAGGGGCTGGAGTGGGTGGCATTTGTAGCATTTGATGAAAGTGATAAATACTATGCGGACTCCGTGAAGGGCCGATTCACCATCTCCAGAGACAATTCCAAGAACACGCTGTCTCTGCAAATGAACAGCCTGAGAGCTGAGGACACGGCTGTGTATTACTGT
>12;436_059;0.2223561519
CAGGTGCAGCTGGTGGAGTCGGGGGGAGGCGTGGTCCAGCCTGGGAGGTCCCTGAGACTCTCCTGTGCAGCCTCTGGATTCACCTTCAGTAAAAATGCCATGCACTGGGTCCGCCAGGCTCCGGGCAGGGGGCTGGAGTGGGTGGCATCTGTAGCATTTGATGGAAGTGATAAATATTATGCGGACTCCGTGAAGGGCCGATTCACCATCTCCAGAGACAATTCCAAGAACACCCTGTCTCTGCAAATGAACAGCCTGAGAGCTGAGGACACGGCTGTCTATTACTGT
>13;277_048;0.2111863664
CAGGTGCACCTGGTGGAGTCTGGGGGAGGCGTGGTCCAGCCTGGGAGGTCCCTGAGAATCTCCTGTGCAGCCTCTGGATTCACCTTCAGTAAAAATGCCATGCACTGGGTCCGCCAGGCTCCGGGCAAGGGGCTGGAGTGGGTGGCATTTGTAGCATTTGATGAAAGTGATAAATATTATGCGGACTCCGTGAAGGGCCGATTCACCATCTCCAGAGACAATTCCAAGAACATCCTGTCTCTGCAAATGAACAGCCTGAGAGCTGAGGACACGGCTGTCTATTACTGT
>17;617_048;0.4636296314
GACGTGTACCTGGTGGAGTCTGGGGGAGGCCTGGTACAGCCTGGAGGGTCCCTAAGACTATCATGTACAGCCTCTGGAATCACCTTCAGTACTTATGAAATGAACTGGGTCCGCCAGGCTCCGGGCAAGGGGCTGGAGTGGGTGGCATTTGTAGCATTTGATGGAAGTGATAAATACTATGCGGACTCCGTGAAGGGCCGATTCGTCATCTCCAGAGACAATTCCAAGAACACCCTGTCTCTGCAAATGAACAGCCTGAGAGCTGAGGACACGGCTGTCTATTACTGT
>17;662_048;0.2672948791
GAGGTGCAGCTGATGGAGTCTGGGGGAGGCTTGGTACAGCCTGGAGGGTCCCTAAGACTCTCCTGTGCAGCCTCTGGATTCACCTTCAGTAAAAATGGCATGCACTGGGTCCGCCAGGCTCCGGGCAAGGGGCTGGAGTGGGTGGCATTTGTAGCATTTGATGAAAGTGATAAATATTATGCGGACTCCGTGAAGGGCCGATTCACCATCTCCAGAGACAATTCCAAGAACACCCTGTCTCTGCAAATGAACAGCCTGAGAGCTGAGGACACGGCTGTCTATTACTGT
>16;617_048,662_048;0.2565963521
GAGGTGCAGCTGGTGGAGTCTGGGGGAGGCTTGGTACAGCCTGGAGGGTCCCTAAGACTCTCCTGTGCAGCCTCTGGATTCACCTTCAGTAAAAATGGCATGCACTGGGTCCGCCAGGCTCCGGGCAAGGGGCTGGAGTGGGTGGCATTTGTAGCATTTGATGAAAGTGATAAATATTATGCGGACTCCGTGAAGGGCCGATTCACCATCTCCAGAGACAATTCCAAGAACACCCTGTCTCTGCAAATGAACAGCCTGAGAGCTGAGGACACGGCTGTCTATTACTGT
>16;331_048;0.278587455
CAGGTGCAGCTGGTGGAGTCTGGGGGAGGCGTGGTCCAGCCTGGGAGGTCCCTGTGGCTCTCCTGTGCAGCCTCTGAATTCACCCTCAGGAGTTATGGCATGCACTGGGTCCGCCAGGCTCCGGGCAAGGGGCTGGAGTGGGTGGCATTTGTAGCATTTGATGAAAGTGATAAATATTATGCGGACTCCGTGAAGGGCCGATTCACCATCTCCAGAGACAATTCCAAGAACACCCTGTCTCTGCAAATGAACAGCCTGAGAGCTGAGGACACGGCTGTCTATTACTGT
>15;331_048,617_048,662_048;0.1893638189
CAGGTGCAGCTGGTGGAGTCTGGGGGAGGCGTGGTCCAGCCTGGGAGGTCCCTGAGACTCTCCTGTGCAGCCTCTGGATTCACCTTCAGTAAAAATGGCATGCACTGGGTCCGCCAGGCTCCGGGCAAGGGGCTGGAGTGGGTGGCATTTGTAGCATTTGATGAAAGTGATAAATATTATGCGGACTCCGTGAAGGGCCGATTCACCATCTCCAGAGACAATTCCAAGAACACCCTGTCTCTGCAAATGAACAGCCTGAGAGCTGAGGACACGGCTGTCTATTACTGT
>15;320_048;0.2221538145
CAGGTGCAGCTGGTGGAGTCTGGGGGAGGCGTGGTCCAGCCTGGGAGGTCCCTGAGACTCTCCTGTGCAGCCTCTGGATTCAGTTTCAGTAAAAATGGCATGCACTGGGTCCGCCAGGCTCCGGGCAAGGGGCTGGAGTGGGTGGCATTTGTAGCATTTGATGAAAGTGATAAATATTATGCGGACTCCGTGAAGGGCCGATTCACCATCTCCAGAGACAATTCCAAGAACACCCTGTCTCTGCAAATGAACAGCCTGAGAGTTGAGGACACGGCTGTCTATTACTGT
>14;320_048,331_048,617_048,662_048;0.1893629716
CAGGTGCAGCTGGTGGAGTCTGGGGGAGGCGTGGTCCAGCCTGGGAGGTCCCTGAGACTCTCCTGTGCAGCCTCTGGATTCACCTTCAGTAAAAATGGCATGCACTGGGTCCGCCAGGCTCCGGGCAAGGGGCTGGAGTGGGTGGCATTTGTAGCATTTGATGAAAGTGATAAATATTATGCGGACTCCGTGAAGGGCCGATTCACCATCTCCAGAGACAATTCCAAGAACACCCTGTCTCTGCAAATGAACAGCCTGAGAGCTGAGGACACGGCTGTCTATTACTGT
>14;236_048;0.2442454275
CAGGTGCAGCTGGTGGAGTCTGGGGGAGGCGTGGTCCAGCCGGGGAGGTCCCTGAGACTCTCCTGTGCAGCCTCTGGATTCACCTTCAGTAAAAATGGCATGCACTGGGTCCGCCAGGCTCCGGGCAAGGGGCTGGAGTGGGTGGCATTTGTAGCATTTGATGGAAGTGATAAATACTATGCGGACTCCGTGAAGGGCCGATTCGTCATCTCCAGAGACAATTCCAAGAACACCCTGTCTCTGCAAATGAACAGCCTGAGAGCTGAGGACACGGCTGTCTATTACTGT
>13;236_048,320_048,331_048,617_048,662_048;0.1893621243
CAGGTGCAGCTGGTGGAGTCTGGGGGAGGCGTGGTCCAGCCTGGGAGGTCCCTGAGACTCTCCTGTGCAGCCTCTGGATTCACCTTCAGTAAAAATGGCATGCACTGGGTCCGCCAGGCTCCGGGCAAGGGGCTGGAGTGGGTGGCATTTGTAGCATTTGATGAAAGTGATAAATATTATGCGGACTCCGTGAAGGGCCGATTCACCATCTCCAGAGACAATTCCAAGAACACCCTGTCTCTGCAAATGAACAGCCTGAGAGCTGAGGACACGGCTGTCTATTACTGT
>12;236_048,277_048,320_048,331_048,617_048,662_048;0.1784807266
CAGGTGCAGCTGGTGGAGTCTGGGGGAGGCGTGGTCCAGCCTGGGAGGTCCCTGAGACTCTCCTGTGCAGCCTCTGGATTCACCTTCAGTAAAAATGCCATGCACTGGGTCCGCCAGGCTCCGGGCAAGGGGCTGGAGTGGGTGGCATTTGTAGCATTTGATGAAAGTGATAAATATTATGCGGACTCCGTGAAGGGCCGATTCACCATCTCCAGAGACAATTCCAAGAACACCCTGTCTCTGCAAATGAACAGCCTGAGAGCTGAGGACACGGCTGTCTATTACTGT
>11;236_048,277_048,320_048,331_048,436_059,617_048,662_048;0.1784798793
CAGGTGCAGCTGGTGGAGTCTGGGGGAGGCGTGGTCCAGCCTGGGAGGTCCCTGAGACTCTCCTGTGCAGCCTCTGGATTCACCTTCAGTAAAAATGCCATGCACTGGGTCCGCCAGGCTCCGGGCAAGGGGCTGGAGTGGGTGGCATTTGTAGCATTTGATGAAAGTGATAAATATTATGCGGACTCCGTGAAGGGCCGATTCACCATCTCCAGAGACAATTCCAAGAACACCCTGTCTCTGCAAATGAACAGCCTGAGAGCTGAGGACACGGCTGTCTATTACTGT
>11;307_059;0.1563685871
CAGGTGCAGCTGGTGGAGTCTGGGGGAGGCGTGGTCCAGCCTGGGAGGTCCCTGAGACTCTCCTGTGCAGCCTCTGGATTCACGTTCAGTAAATATGCCATGCACTGGGTCCGCCAGGCTCCAGGCAAGGGGCTGGAGTGGGTGGCATTTGTAGCATTTGATGAAAGTGATAAATACTATGTGGACTCCGTGAAGGGCCGATTCACCATCTCCAGAGACAATTCCAAGAACACGCTGTCTCTGCAAATGAACAGCCTGAGAGCTGAGGACACGGCTGTCTATTACTGT
>10;236_048,277_048,307_059,320_048,331_048,436_059,617_048,662_048;0.134274746
CAGGTGCAGCTGGTGGAGTCTGGGGGAGGCGTGGTCCAGCCTGGGAGGTCCCTGAGACTCTCCTGTGCAGCCTCTGGATTCACCTTCAGTAAATATGCCATGCACTGGGTCCGCCAGGCTCCAGGCAAGGGGCTGGAGTGGGTGGCATTTGTAGCATTTGATGAAAGTGATAAATACTATGCGGACTCCGTGAAGGGCCGATTCACCATCTCCAGAGACAATTCCAAGAACACGCTGTCTCTGCAAATGAACAGCCTGAGAGCTGAGGACACGGCTGTCTATTACTGT
>9;192_059,236_048,277_048,305_059,307_059,320_048,331_048,436_059,509_048,533_048,549_048,563_059,59_059,617_048,662_048,68_059,82_048,98_059,9_059;0.1231399872
CAGGTGCAGCTGGTGGAGTCTGGGGGAGGCGTGGTCCAGCCTGGGAGGTCCCTGAGACTCTCCTGTGCAGCCTCTGGATTCACCTTCAGTAAATATGCCATGCACTGGGTCCGCCAGGCTCCAGGCAAGGGGCTGGAGTGGGTGGCATTTGTAGCATTTGATGAAAGTGATAAATACTATGCGGACTCCGTGAAGGGCCGATTCACCATCTCCAGAGACAATTCCAAGAACACGCTGTCTCTGCAAATGAACAGCCTGAGAGCTGAGGACACGGCTGTGTATTACTGT
>8;192_059,236_048,277_048,289_048,305_059,307_059,320_048,331_048,334_048,436_059,509_048,533_048,549_048,563_059,59_059,617_048,662_048,68_059,82_048,98_059,9_059;0.0317292595
CAGGTGCAGCTGGTGGAGTCTGGGGGAGGCGTGGTCCAGCCTGGGAGGTCCCTGAGACTCTCCTGTGCAGCCTCTGGATTCACCTTCAGTAACTATGCCATGCACTGGGTCCGCCAGGCTCCAGGCAAGGGGCTGGAGTGGGTGGCAGTTATATCATATGATGGAAGTGATAAATACTATGCAGACTCCGTGAAGGGCCGATTCACCATCTCCAGAGACAATTCCAAGAACACGCTGTATCTGCAAATGAACAGCCTGAGAGCTGAGGACACGGCTGTGTATTACTGT
>7;0_038,100_048,101_048,103_119,108_119,110_048,113_048,114_059,121_059,124_119,12_048,134_038,136_048,143_048,150_048,158_048,165_048,175_119,178_059,180_048,185_119,188_048,191_048,192_059,196_038,207_119,210_048,221_119,222_059,226_048,228_119,233_048,236_048,237_119,241_119,242_048,243_119,245_048,246_048,249_048,250_048,252_048,257_059,261_059,263_048,269_048,277_048,289_048,295_048,296_048,301_059,305_059,307_059,30_048,310_038,311_048,315_048,320_048,323_119,324_038,331_048,334_048,335_048,336_059,348_048,34_048,357_048,369_048,374_048,377_048,393_048,3_048,406_119,410_048,411_038,412_048,414_059,417_048,418_059,421_119,42_048,430_048,434_059,436_059,43_119,441_038,445_048,458_119,463_048,465_059,468_048,469_048,472_119,479_048,47_038,481_048,484_038,487_038,489_048,505_048,507_048,509_048,516_048,518_038,519_048,524_048,525_048,533_048,548_048,549_048,551_048,553_048,558_048,560_059,562_119,563_059,565_048,566_048,567_119,56_059,570_048,572_048,575_119,579_048,581_038,584_038,589_119,58_119,599_048,59_059,5_048,605_119,608_119,610_038,616_119,617_048,61_048,625_048,632_038,635_048,644_048,646_048,64_048,652_038,656_059,658_119,662_048,666_059,673_059,677_119,678_048,68_059,6_119,77_048,78_048,82_048,83_119,87_048,88_048,96_048,98_059,99_048,9_059;0.0218712504
CAGGTGCAGCTGGTGGAGTCTGGGGGAGGCGTGGTCCAGCCTGGGAGGTCCCTGAGACTCTCCTGTGCAGCCTCTGGATTCACCTTCAGTAACTATGCCATGCACTGGGTCCGCCAGGCTCCAGGCAAGGGGCTGGAGTGGGTGGCAGTTATATCATATGATGGAAGTAATAAATACTATGCAGACTCCGTGAAGGGCCGATTCACCATCTCCAGAGACAATTCCAAGAACACGCTGTATCTGCAAATGAACAGCCTGAGAGCTGAGGACACGGCTGTGTATTACTGT
>11;654_048;0.203343471
CAGGTGCAGCTGGTGGAGTCTGGGGGAGGCGTGGTCCAGCCGGGGAGGTCCCTGAGACTCTCCTGTGCAGCCTCTGGATTCATCTTCAGCCCCTATGGCATACACTGGGTCCGCCAGGCCCCAGGCAAGGGGCTGGAGTGGGTGGCACTTATATCACATGATGGAAGTAAAAAATATTATGCAGACTCCGTGAAGGGCCGATTCACCATCTCCAGAGACAATTTCAAGGACACGCTGTATCTGCAAATGAACAGCCTGAGAGGTGTGGACACGGCTGTGTATTACTGT
>12;367_048;0.1338724332
CAGGTGCAGTTGGTGGAGTCTGGGGGAGGCGTGGTCCAGCCTGGGAGGTCCCTGAGACTCTCCTGTGCAGCCTCTGGATTCACCTTCAGTACCTATGCCATGCACTGGGTCCGTCAGGCTCCAGGCAAGGGGCTGGAGTGGGTGGCACTTATATCATATGATGGAACTGATAAATATTATGCAGACTCCGTGAAGGGCCGATTCACCATCTCCAGAGACAATTCCAAGAACACGGTGTATCTGCAAATGAACAGCCTGAGAGGTGTGGACACGGCTGTGTATTACTGT
>13;33_048;0.2933770932
CAGGTGCAGCTGGTGGAGTCGGGGGGAGGCGTGGTCCAGCCTGGGAGGTCCCTGAGACTGTCGTGTGCAGTCTCTGGATTCACCTTCAGTCAACATGCTATGCACTGGGTCCGCCAGGCTCCAGGCAAGGGGCTGGAGTGGGTGACACTTATTTCAAATGATGGAACTGAAAAATTTTACGCAGACTCCGTGAAGGGCCGATTCACCATCTCCAGAGACAATTCCAAGAACACGCTGTATCTGCAAATGAACAGTCTGAGTGTTGAGGACACGGCTGTGTATTACTGT
>15;439_048;0.1413968712
CAGGTGCAGCTGGTGGAGTCTGGGGGAGGCGTGGTCCAGCCTGGGAGGTCCCTGAGACTCTCCTGTGCAGCCTCTGGATTCACCTCCAGTACCTATGCCATGCACTGGGTCCGCCAGGCTCCAGGCAAGGGGCTGGAGTGGGTGGCACTTATATCATATGATGGAACTGATAAATATTATGCAGACTCCGTGAAGGGTCGATTCACCATCTCCAGAGACAATTCCAAGAACACGCTGTATCTGCAAATGAACAGTCTGAGAGTTGAGGACACGGCTGTGTATCACTGT
>17;398_048;0.1971205986
CAGGTGCAACTGGTGGAGTCTGGGGGAGGCGTGGTCCAGCCTGGGAGGTCCCTGAGACTCTCCTGTGCAGCCTCTGGATTCACCTTCAATACCTATGGCATTCACTGGGTCCGCCAGGCTCCAGGCAAGGGGCTGGAGTGGGTGGCACTTATATCATATGATGGAACTGATAAATATTATGCAGACTCCGTGAAGGGTCGCTTCACCATCTCCAGAGACAATTCCAAGAACACGCTGTATCTGCAAATGAACAGCCTGAGAGTTGAGGACACGGCTATTTATCACTGT
>18;620_048;0.174699008
CAAGTGCAGCTGGTGGAGTCTGGGGGAGGCGTGGTCCAGCCTGGGAGGTCCCTGAGACTCTCCTGTGCAGCCTCTGGATTCACCTTCAGTACCTATGCCATGCACTGGGTCCGCCAGGCTCCAGGCAAGGGGCTGGAGTGGGTGGCACTTATATCATATGATGGAACTGATAAATATTATGCAGACTCCGTGAAGGGTCGATTCATCATCTCCAGAGACAATTCCAGGAGCACGCTGTATCTGCAAATGAACAGCCTGAGACTTGAGGACACGGCTGTGTATCACTGT
>18;163_059;0.2436640872
CAGGTGCAGCTGGTGGAATCTGGGGGAGGCGTGGTCCAGCCAGGGAGGTCCCTGAGACTCTCCTGTGCAGCCTCTGGATTCACCTTCAATACCTATGCCATGCACTGGGTCCGCCAGGCTCCAGGCAAGGGGCTGGAGTGGGTGGCACTTATATCATATGATGGAACTGAGAAATATTATGCAGACTCCGTGAAGGGTCGATTCACCATCTCCAGAGACAATTCCAGGAACACGCTGTATCTGCAAATGAACAGCCTGAGACTTGAGGACGCGGCTTTATATCAGTGC
>17;163_059,620_048;0.1416616493
CAGGTGCAGCTGGTGGAGTCTGGGGGAGGCGTGGTCCAGCCTGGGAGGTCCCTGAGACTCTCCTGTGCAGCCTCTGGATTCACCTTCAGTACCTATGCCATGCACTGGGTCCGCCAGGCTCCAGGCAAGGGGCTGGAGTGGGTGGCACTTATATCATATGATGGAACTGATAAATATTATGCAGACTCCGTGAAGGGTCGATTCACCATCTCCAGAGACAATTCCAGGAACACGCTGTATCTGCAAATGAACAGCCTGAGACTTGAGGACACGGCTGTGTATCACTGT
>16;163_059,398_048,620_048;0.1195340444
CAGGTGCAGCTGGTGGAGTCTGGGGGAGGCGTGGTCCAGCCTGGGAGGTCCCTGAGACTCTCCTGTGCAGCCTCTGGATTCACCTTCAGTACCTATGCCATGCACTGGGTCCGCCAGGCTCCAGGCAAGGGGCTGGAGTGGGTGGCACTTATATCATATGATGGAACTGATAAATATTATGCAGACTCCGTGAAGGGTCGATTCACCATCTCCAGAGACAATTCCAAGAACACGCTGTATCTGCAAATGAACAGCCTGAGAGTTGAGGACACGGCTGTGTATCACTGT
>16;497_119;0.1977213595
CAGTTCCAGCTGGTGGAGTCTGGGGGAGGCGTGGTCCAGCCTGGGAGGTCCCTGAGACTTTCCTGTGCAGCGTCTGGATTCACCTTCAGTAGCTATCCTATGCACTGGGTCCGCCAGGCTCCAGGCAAGGGGCTGGAGTGGGTGGCACTTATATCATATGATGGAACTGATAAATATTATGCAGACTCCGTGAAGGGTCGATTCACCATCTCCAGAGACAATTCCAAGAACACGCTGTATCTGCAAATGAACAGCCTGAGAGTTGAGGACACGGCTGTGTATCACTGT
>15;163_059,398_048,497_119,620_048;0.1195331971
CAGGTGCAGCTGGTGGAGTCTGGGGGAGGCGTGGTCCAGCCTGGGAGGTCCCTGAGACTCTCCTGTGCAGCCTCTGGATTCACCTTCAGTACCTATGCCATGCACTGGGTCCGCCAGGCTCCAGGCAAGGGGCTGGAGTGGGTGGCACTTATATCATATGATGGAACTGATAAATATTATGCAGACTCCGTGAAGGGTCGATTCACCATCTCCAGAGACAATTCCAAGAACACGCTGTATCTGCAAATGAACAGCCTGAGAGTTGAGGACACGGCTGTGTATCACTGT
>14;163_059,398_048,439_048,497_119,620_048;0.1195323498
CAGGTGCAGCTGGTGGAGTCTGGGGGAGGCGTGGTCCAGCCTGGGAGGTCCCTGAGACTCTCCTGTGCAGCCTCTGGATTCACCTTCAGTACCTATGCCATGCACTGGGTCCGCCAGGCTCCAGGCAAGGGGCTGGAGTGGGTGGCACTTATATCATATGATGGAACTGATAAATATTATGCAGACTCCGTGAAGGGTCGATTCACCATCTCCAGAGACAATTCCAAGAACACGCTGTATCTGCAAATGAACAGCCTGAGAGTTGAGGACACGGCTGTGTATCACTGT
>14;432_048;0.1414047701
CAGGTGCAGTTGGTGGAGTCTGGGGGAGGCGTGGTCCAGCCTGGGAGGTCCCTGAGACTCTCCTGTGCAGCCTCTGGATTCACCTTCAGTACCTATGCCATGCACTGGGTCCGTCAGGCTCCAGGCAAGGGGCTGGAGTGGGTGGCACTTATATCATATGATGGAACTGATAAATATTATGCAGACTCCGTGAAGGGTCGATTCACCATCTCCAGAGACAATTCCAAGAACACGCTGTATCTGCAAATGAACAGCCTGAGAGTTGAGGACACGGCTGTGTATCACTGT
>13;163_059,398_048,432_048,439_048,497_119,620_048;0.1195315025
CAGGTGCAGCTGGTGGAGTCTGGGGGAGGCGTGGTCCAGCCTGGGAGGTCCCTGAGACTCTCCTGTGCAGCCTCTGGATTCACCTTCAGTACCTATGCCATGCACTGGGTCCGCCAGGCTCCAGGCAAGGGGCTGGAGTGGGTGGCACTTATATCATATGATGGAACTGATAAATATTATGCAGACTCCGTGAAGGGTCGATTCACCATCTCCAGAGACAATTCCAAGAACACGCTGTATCTGCAAATGAACAGCCTGAGAGTTGAGGACACGGCTGTGTATCACTGT
>12;163_059,33_048,398_048,432_048,439_048,497_119,620_048;0.0974816814
CAGGTGCAGCTGGTGGAGTCTGGGGGAGGCGTGGTCCAGCCTGGGAGGTCCCTGAGACTCTCCTGTGCAGCCTCTGGATTCACCTTCAGTACCTATGCCATGCACTGGGTCCGCCAGGCTCCAGGCAAGGGGCTGGAGTGGGTGGCACTTATATCATATGATGGAACTGATAAATATTATGCAGACTCCGTGAAGGGCCGATTCACCATCTCCAGAGACAATTCCAAGAACACGCTGTATCTGCAAATGAACAGCCTGAGAGTTGAGGACACGGCTGTGTATTACTGT
>11;163_059,33_048,367_048,398_048,432_048,439_048,497_119,620_048;0.0879248769
CAGGTGCAGCTGGTGGAGTCTGGGGGAGGCGTGGTCCAGCCTGGGAGGTCCCTGAGACTCTCCTGTGCAGCCTCTGGATTCACCTTCAGTACCTATGCCATGCACTGGGTCCGCCAGGCTCCAGGCAAGGGGCTGGAGTGGGTGGCACTTATATCATATGATGGAACTGATAAATATTATGCAGACTCCGTGAAGGGCCGATTCACCATCTCCAGAGACAATTCCAAGAACACGCTGTATCTGCAAATGAACAGCCTGAGAGGTGAGGACACGGCTGTGTATTACTGT
>10;163_059,33_048,367_048,398_048,432_048,439_048,497_119,620_048,654_048;0.064776294
CAGGTGCAGCTGGTGGAGTCTGGGGGAGGCGTGGTCCAGCCTGGGAGGTCCCTGAGACTCTCCTGTGCAGCCTCTGGATTCACCTTCAGTACCTATGCCATGCACTGGGTCCGCCAGGCTCCAGGCAAGGGGCTGGAGTGGGTGGCACTTATATCATATGATGGAAGTAATAAATATTATGCAGACTCCGTGAAGGGCCGATTCACCATCTCCAGAGACAATTCCAAGAACACGCTGTATCTGCAAATGAACAGCCTGAGAGGTGAGGACACGGCTGTGTATTACTGT
>10;72_038;0.1331002127
CAGGTGCAGCTGGTGGAGTCTGGGGGAGGCGTGGTCCAGCCTGGGAGGTCCCTGAGACTCTCCTGTGCAGCCTCTCGATTCACCTTCAAAACCTATACTATGCACTGGGTCCGCCAGGCTCCAGGCAAGGGGCTGGAGTGGGTGGCACTTATATCATATGATGGAAGTAATAAATACTATGCAGACTCCGTGAAGGGCCGACTCACCATCTCCAGAGACAATTCCAAGAACACGTTGTATTTGCAAATGAACAGCCTGAGAGCTGAGGACACGGCTGTGTATTACTGT
>9;163_059,33_048,367_048,398_048,432_048,439_048,497_119,620_048,654_048,72_038;0.0438531814
CAGGTGCAGCTGGTGGAGTCTGGGGGAGGCGTGGTCCAGCCTGGGAGGTCCCTGAGACTCTCCTGTGCAGCCTCTGGATTCACCTTCAGTACCTATGCCATGCACTGGGTCCGCCAGGCTCCAGGCAAGGGGCTGGAGTGGGTGGCACTTATATCATATGATGGAAGTAATAAATACTATGCAGACTCCGTGAAGGGCCGATTCACCATCTCCAGAGACAATTCCAAGAACACGCTGTATCTGCAAATGAACAGCCTGAGAGCTGAGGACACGGCTGTGTATTACTGT
>10;517_038;0.1102665226
CAGGTGCAGCTGGTGGAGTCTGGGGGAGGCGTGGTCCAGCCTGGGAGGTCCCTGAGACTCTCCTGTGCAGCCTCTGGATTCACCTTCAGTAGGAATGCCATGCACTGGGTCCGCCAGGCTCCAGGCAAGGGGCTGGAGTGGGTGGCACTTATATCATATGATGGAAGTAATAAATACTATGTAGACTCCGTGAAGGGCCGATTCACCATCTCCAGAGACAATTCCAAGAACACGCTGTATTTGCAAATGAACAGCCTGAGAGCTGACGACACGGCTGTGTATTACTGT
>13;153_048;0.1895382846
GAGGTGCAGCTGGTGGAGTCTGGGGGAGGCGTGGTCCAGCCTGGGAGGTCCCTGAGACTCTCCTGTGCAGCCTCTGGATTCACCTTCAGTAGCTATGCCATGCACTGGGTCCGCCAGGCTCCAGGCAAGGGGCTGGAATGGGTGGCACATATACGATATGATGGAAGTAATAAATACTATATAGACTCCGTGCAGGGCCGATTCACCATCTCCAGAGACAATCCCAAGAACACGCTCTATCTGCAAATGAACAGCCTGAGAACTGAAGACACGGCTGTGTATTACTGT
>14;342_059;0.1096515721
CAGGTGCAGCTGGTGGAGTCTGGGGGAGGCGTGGTCCAGCCTGGGAGGTCCCTGAGACTCTCCTGTGCAGCCTCTGGATTCACCTTCAGTACCTATGCCATGCACTGGGTCCGCCAGGCTCCAGGCAGGGGGCTGGAGTGGGTGGCACTTATATCATATGATGGAAGTAATAAATACTATGTAGACTCCGTGAAGGGCCGATTCACCATCTCCAGAGACAATTCCAAGAATACGCTCTATCTGCAAATGAACAGCCTGACAGCTGAGGACACGGCTGTGTATTATTGT
>16;650_048;0.1205712586
CAGGTGCAGCTGGTGGAGTCTGGGGGAGGCGTGGTCCAGCCTGGGAGGTCCCTGAGACTCTCCTGTGCAGCCTCTGGATTCACCTTCAGTACCTACGCCATGCACTGGGTCCGCCAGGCTCCAGGCAAGGGGCTGGAGTGGGTGGCACTTATATCATATGATGGAACTAATAAATACTATGTAGACTCCGTGAAGGGCCGATTCACCATCTCCAGAGACAATTCCAAGAACACGCTCTATCTGCAAATGAACAGCCTGACAGCTGAGGACACGGCTGTTTATTATTGT
>16;370_059;0.1426437313
CAGGTGCAGCTGGTGGAGTCTGGGGGAGGCGTGGTCCAGCCTGGGAGGTCCCTGAGACTCTCCTGTGCAGCCTCTGGATTCACCTTCAGTACCTATGCCATGCACTGGGTCCGCCAGGCTCCAGGCAAGGGGCTGGAGTGGGTGGCACTTATATCATATGATGCAACTAATAAATATTATGTAGACTCCGTGAAGGGCCGATTCACCATCTCCAGAGACAATTCCAAGAACACGCTCTATCTGCAAATGAGCAGCCTGACAGCTGAGGACACGGCTGTTTATTATTGT
>15;370_059,650_048;0.109726525
CAGGTGCAGCTGGTGGAGTCTGGGGGAGGCGTGGTCCAGCCTGGGAGGTCCCTGAGACTCTCCTGTGCAGCCTCTGGATTCACCTTCAGTACCTATGCCATGCACTGGGTCCGCCAGGCTCCAGGCAAGGGGCTGGAGTGGGTGGCACTTATATCATATGATGGAACTAATAAATACTATGTAGACTCCGTGAAGGGCCGATTCACCATCTCCAGAGACAATTCCAAGAACACGCTCTATCTGCAAATGAACAGCCTGACAGCTGAGGACACGGCTGTTTATTATTGT
>17;539_059;0.1989183716
CAGGTGCAGCTGGTGGAGTCTGGGGGAGGCGTGGTCCAGCCTGGGAGGTCCCTGAGACTCTCCTGTGCAGCCTCTGGATTCACCTTCAGTACCTATGCCATGCACTGGGTCCGCCAGGCTCCAGGCAAGGGGCTGGAGTGGGTGGCACTAATTTCATATGATGGAACTAATAAGTACTATGTGGACTCCGCGAAGGGCCGATTCACCATCTCCAGAGACAATTCCAAGAACACACTCTATCTGCAAATGAACAGCCTGACACCTGAGGACACGGCTGTGTTCTATTGT
>17;138_059;0.2335489409
CAGGTGCGGCTGGTGGAGTCTGGGGGAGGCGTGGTCCAGCCTGGGAGGTCCCTGAGACTCTCCTGTGCAGCCTCTGGATTCACCTTCAATTCCTATCCAATGCACTGGGTCCGCCAGGCTCCAGGCAAGGGGCTCGACTGGGTGGCACTTATATCATATGATGGGACTAATAAATTCTATGTAGACTCCGTGAAGGGCCGGTTCACCATCTCCAGAGACAATTCCAAGAACACGCTCTATCTGCAAATGAACAGCCTGACAGCTGAGGACACGGCTATGTACTATTGT
>16;138_059,539_059;0.1069903972
CAGGTGCAGCTGGTGGAGTCTGGGGGAGGCGTGGTCCAGCCTGGGAGGTCCCTGAGACTCTCCTGTGCAGCCTCTGGATTCACCTTCAGTACCTATGCCATGCACTGGGTCCGCCAGGCTCCAGGCAAGGGGCTGGAGTGGGTGGCACTTATATCATATGATGGAACTAATAAATACTATGTAGACTCCGTGAAGGGCCGATTCACCATCTCCAGAGACAATTCCAAGAACACGCTCTATCTGCAAATGAACAGCCTGACAGCTGAGGACACGGCTGTGTACTATTGT
>16;594_048;0.1649240931
CAGGTGCAGCTGGTGGAGTCTGGGGGAGGCGTGGTCCAGCCTGGGAGGTCCCTGAGACTCTCATGTGCAGCCTCTGGATTCACCTTCAGTGTCTATGCTCTGCACTGGGTCCGCCAGACTCCAGGCAAGGGGCTGGAGTGGGTGGCACTTATATCATATGATGGAACTAATAAATACTATGTAGACTCCGTGAAGGGCCGATTCACCATCTCCAGAGACAATTCCAAGAACACGCTCTATCTGCAAATGAACAGCCTGACAGCTGAGGACACGGCTGTGTATTATTGT
>15;138_059,539_059,594_048;0.098761515
CAGGTGCAGCTGGTGGAGTCTGGGGGAGGCGTGGTCCAGCCTGGGAGGTCCCTGAGACTCTCCTGTGCAGCCTCTGGATTCACCTTCAGTACCTATGCCATGCACTGGGTCCGCCAGGCTCCAGGCAAGGGGCTGGAGTGGGTGGCACTTATATCATATGATGGAACTAATAAATACTATGTAGACTCCGTGAAGGGCCGATTCACCATCTCCAGAGACAATTCCAAGAACACGCTCTATCTGCAAATGAACAGCCTGACAGCTGAGGACACGGCTGTGTATTATTGT
>14;138_059,370_059,539_059,594_048,650_048;0.0987606677
CAGGTGCAGCTGGTGGAGTCTGGGGGAGGCGTGGTCCAGCCTGGGAGGTCCCTGAGACTCTCCTGTGCAGCCTCTGGATTCACCTTCAGTACCTATGCCATGCACTGGGTCCGCCAGGCTCCAGGCAAGGGGCTGGAGTGGGTGGCACTTATATCATATGATGGAACTAATAAATACTATGTAGACTCCGTGAAGGGCCGATTCACCATCTCCAGAGACAATTCCAAGAACACGCTCTATCTGCAAATGAACAGCCTGACAGCTGAGGACACGGCTGTGTATTATTGT
>13;138_059,342_059,370_059,539_059,594_048,650_048;0.0877780944
CAGGTGCAGCTGGTGGAGTCTGGGGGAGGCGTGGTCCAGCCTGGGAGGTCCCTGAGACTCTCCTGTGCAGCCTCTGGATTCACCTTCAGTACCTATGCCATGCACTGGGTCCGCCAGGCTCCAGGCAAGGGGCTGGAGTGGGTGGCACTTATATCATATGATGGAAGTAATAAATACTATGTAGACTCCGTGAAGGGCCGATTCACCATCTCCAGAGACAATTCCAAGAACACGCTCTATCTGCAAATGAACAGCCTGACAGCTGAGGACACGGCTGTGTATTATTGT
>12;138_059,153_048,342_059,370_059,539_059,594_048,650_048;0.0656907652
CAGGTGCAGCTGGTGGAGTCTGGGGGAGGCGTGGTCCAGCCTGGGAGGTCCCTGAGACTCTCCTGTGCAGCCTCTGGATTCACCTTCAGTACCTATGCCATGCACTGGGTCCGCCAGGCTCCAGGCAAGGGGCTGGAGTGGGTGGCACTTATATCATATGATGGAAGTAATAAATACTATGTAGACTCCGTGAAGGGCCGATTCACCATCTCCAGAGACAATTCCAAGAACACGCTCTATCTGCAAATGAACAGCCTGAGAGCTGAGGACACGGCTGTGTATTACTGT
>13;232_119;0.1894087415
CAGGTGCAGCTGGTGGAGTCTGGGGGAGGCGTGGTCCAGCCTGGGAGGTCCCTGAGACTCTCCTGTGCAGCCTCCGGATTCAGCTTCAATACCTATGCCATGCACTGGGTCCGCCAGGCTCCAGGCAAGGGGCTGGAATGGATGGCACTTATATCATATGAAGGAAGTGACAAATACTATGTAGACTCCGTGAAGGGCCGATTCACCATCTCCCGAGACAATTCCAAGAGCACGCTGTATCTGCAAATGAACAGCCTGAGTGCTGAGGACACGGCTGTGTATTTCTGT
>13;24_048;0.1211645955
CAGGTGCAACTGGTGGAGTCTGGGGGAGGCGTGGTCCAGCCTGGGAGGTCCCTGAGACTCTCCTGTGCAGCCTCTGGATTCAGCTTCAATACCTATGCCATGCACTGGGTCCGCCAGGCTCCAGGCAAGGGGCTGGAATGGATGGCACTTATATCATATGATGGAAGTAATAAATACTATGTAGACTCCGTGAAGGGCCGATTCACCATCTCCAGAGACAATTCCAAGAACACGCTGTATCTGCAAATGAACAGCCTGAGAGCTGAGGACACGGCTGTGTATTATTGT
>12;232_119,24_048;0.0948996319
CAGGTGCAGCTGGTGGAGTCTGGGGGAGGCGTGGTCCAGCCTGGGAGGTCCCTGAGACTCTCCTGTGCAGCCTCTGGATTCAGCTTCAATACCTATGCCATGCACTGGGTCCGCCAGGCTCCAGGCAAGGGGCTGGAATGGATGGCACTTATATCATATGATGGAAGTAATAAATACTATGTAGACTCCGTGAAGGGCCGATTCACCATCTCCAGAGACAATTCCAAGAACACGCTGTATCTGCAAATGAACAGCCTGAGAGCTGAGGACACGGCTGTGTATTACTGT
>11;138_059,153_048,232_119,24_048,342_059,370_059,539_059,594_048,650_048;0.054797814
CAGGTGCAGCTGGTGGAGTCTGGGGGAGGCGTGGTCCAGCCTGGGAGGTCCCTGAGACTCTCCTGTGCAGCCTCTGGATTCACCTTCAGTACCTATGCCATGCACTGGGTCCGCCAGGCTCCAGGCAAGGGGCTGGAGTGGGTGGCACTTATATCATATGATGGAAGTAATAAATACTATGTAGACTCCGTGAAGGGCCGATTCACCATCTCCAGAGACAATTCCAAGAACACGCTGTATCTGCAAATGAACAGCCTGAGAGCTGAGGACACGGCTGTGTATTACTGT
>12;94_048;0.1322172642
CAGGTGCAACTGGTGGAGTCTGGGGGAGGCGTGGTCCAGCCTGGGAGGTCCCTGCGACTCTCCTGTGCAGCCTCTGGATTCACCTTTAGTACCTGTGCTATGCACTGGGTCCGCCAGGCTCCAGGCAAGGGGCTGGAGTGGGTGGCAGTTATATCATATGATGGAAGTAATAAATACTATGTAGACTCCGTGAAGGGCCGATTCACCATCTCCAGAGACAATTCCAAGAACACGCTGTATCTGCAAATGAACAGCCTGAGAGCTGAGGACACGGCTGTCTATTACTGT
>12;282_048;0.1659737682
CAGGTGCAGCTGGTGGAGTCTGGGGGAGGCGTGGTCCAGCCTGGGAGGTCCCTGAGACTCTCCTGTGCAACCTCTGGATTCACCTTCAGTACCTATTCTATGCACTGGGTCCGCCAGGCTCCAGGCAAGGGGCTGGAGTGGGTGGCAGTTATATCATATGATGGAAGTAATGAGTACTATGTAGACTCCGTGAAGGGCCGATTCACCATCTCCAGAGACAATTCCAAGAACACACTGTATCTGCAAATGAACAGCCTGAGAGTTGAGGACACGGCTCTGTATTATTGT
>11;282_048,94_048;0.0764465936
CAGGTGCAGCTGGTGGAGTCTGGGGGAGGCGTGGTCCAGCCTGGGAGGTCCCTGAGACTCTCCTGTGCAGCCTCTGGATTCACCTTCAGTACCTATGCTATGCACTGGGTCCGCCAGGCTCCAGGCAAGGGGCTGGAGTGGGTGGCAGTTATATCATATGATGGAAGTAATAAATACTATGTAGACTCCGTGAAGGGCCGATTCACCATCTCCAGAGACAATTCCAAGAACACGCTGTATCTGCAAATGAACAGCCTGAGAGCTGAGGACACGGCTGTGTATTACTGT
>10;138_059,153_048,232_119,24_048,282_048,342_059,370_059,539_059,594_048,650_048,94_048;0.0547969667
CAGGTGCAGCTGGTGGAGTCTGGGGGAGGCGTGGTCCAGCCTGGGAGGTCCCTGAGACTCTCCTGTGCAGCCTCTGGATTCACCTTCAGTACCTATGCCATGCACTGGGTCCGCCAGGCTCCAGGCAAGGGGCTGGAGTGGGTGGCACTTATATCATATGATGGAAGTAATAAATACTATGTAGACTCCGTGAAGGGCCGATTCACCATCTCCAGAGACAATTCCAAGAACACGCTGTATCTGCAAATGAACAGCCTGAGAGCTGAGGACACGGCTGTGTATTACTGT
>9;138_059,153_048,232_119,24_048,282_048,342_059,370_059,517_038,539_059,594_048,650_048,94_048;0.0547961194
CAGGTGCAGCTGGTGGAGTCTGGGGGAGGCGTGGTCCAGCCTGGGAGGTCCCTGAGACTCTCCTGTGCAGCCTCTGGATTCACCTTCAGTACCTATGCCATGCACTGGGTCCGCCAGGCTCCAGGCAAGGGGCTGGAGTGGGTGGCACTTATATCATATGATGGAAGTAATAAATACTATGTAGACTCCGTGAAGGGCCGATTCACCATCTCCAGAGACAATTCCAAGAACACGCTGTATCTGCAAATGAACAGCCTGAGAGCTGAGGACACGGCTGTGTATTACTGT
>8;138_059,153_048,163_059,232_119,24_048,282_048,33_048,342_059,367_048,370_059,398_048,432_048,439_048,497_119,517_038,539_059,594_048,620_048,650_048,654_048,72_038,94_048;0.0438523341
CAGGTGCAGCTGGTGGAGTCTGGGGGAGGCGTGGTCCAGCCTGGGAGGTCCCTGAGACTCTCCTGTGCAGCCTCTGGATTCACCTTCAGTACCTATGCCATGCACTGGGTCCGCCAGGCTCCAGGCAAGGGGCTGGAGTGGGTGGCACTTATATCATATGATGGAAGTAATAAATACTATGCAGACTCCGTGAAGGGCCGATTCACCATCTCCAGAGACAATTCCAAGAACACGCTGTATCTGCAAATGAACAGCCTGAGAGCTGAGGACACGGCTGTGTATTACTGT
>8;461_038;0.0657621619
CAGGTGCAGCTGGTGGAGTCTGGGGGAGGCGTGGTCCAGCCTGGGAGGTCCCTGAGACTCTCCTGTGCAGCCTCTGGAATCACCTTCAGTAGCTATGCCATACACTGGGTCCGCCAGGCTCCAGGCAAGGGGCTGGAATGGGTGGCAGTTATATCATATGATGGAAGTAATAAATACTATGCAGACTCCGTGAAGGGCCGATTCACCATCTCCAGAGACAATTCCAAGAACACGCTGTATCTGCAAATGAACAGCCTGAGAGCTGAGGACACGGCTGTGTATTACTGT
>7;138_059,153_048,163_059,232_119,24_048,282_048,33_048,342_059,367_048,370_059,398_048,432_048,439_048,461_038,497_119,517_038,539_059,594_048,620_048,650_048,654_048,72_038,94_048;0.021872215
CAGGTGCAGCTGGTGGAGTCTGGGGGAGGCGTGGTCCAGCCTGGGAGGTCCCTGAGACTCTCCTGTGCAGCCTCTGGATTCACCTTCAGTAACTATGCCATGCACTGGGTCCGCCAGGCTCCAGGCAAGGGGCTGGAGTGGGTGGCAGTTATATCATATGATGGAAGTAATAAATACTATGCAGACTCCGTGAAGGGCCGATTCACCATCTCCAGAGACAATTCCAAGAACACGCTGTATCTGCAAATGAACAGCCTGAGAGCTGAGGACACGGCTGTGTATTACTGT
>6;0_038,100_048,101_048,103_119,108_119,110_048,113_048,114_059,121_059,124_119,12_048,134_038,136_048,138_059,143_048,150_048,153_048,158_048,163_059,165_048,175_119,178_059,180_048,185_119,188_048,191_048,192_059,196_038,207_119,210_048,221_119,222_059,226_048,228_119,232_119,233_048,236_048,237_119,241_119,242_048,243_119,245_048,246_048,249_048,24_048,250_048,252_048,257_059,261_059,263_048,269_048,277_048,282_048,289_048,295_048,296_048,301_059,305_059,307_059,30_048,310_038,311_048,315_048,320_048,323_119,324_038,331_048,334_048,335_048,336_059,33_048,342_059,348_048,34_048,357_048,367_048,369_048,370_059,374_048,377_048,393_048,398_048,3_048,406_119,410_048,411_038,412_048,414_059,417_048,418_059,421_119,42_048,430_048,432_048,434_059,436_059,439_048,43_119,441_038,445_048,458_119,461_038,463_048,465_059,468_048,469_048,472_119,479_048,47_038,481_048,484_038,487_038,489_048,497_119,505_048,507_048,509_048,516_048,517_038,518_038,519_048,524_048,525_048,533_048,539_059,548_048,549_048,551_048,553_048,558_048,560_059,562_119,563_059,565_048,566_048,567_119,56_059,570_048,572_048,575_119,579_048,581_038,584_038,589_119,58_119,594_048,599_048,59_059,5_048,605_119,608_119,610_038,616_119,617_048,61_048,620_048,625_048,632_038,635_048,644_048,646_048,64_048,650_048,652_038,654_048,656_059,658_119,662_048,666_059,673_059,677_119,678_048,68_059,6_119,72_038,77_048,78_048,82_048,83_119,87_048,88_048,94_048,96_048,98_059,99_048,9_059;0.0218706443
CAGGTGCAGCTGGTGGAGTCTGGGGGAGGCGTGGTCCAGCCTGGGAGGTCCCTGAGACTCTCCTGTGCAGCCTCTGGATTCACCTTCAGTAACTATGCCATGCACTGGGTCCGCCAGGCTCCAGGCAAGGGGCTGGAGTGGGTGGCAGTTATATCATATGATGGAAGTAATAAATACTATGCAGACTCCGTGAAGGGCCGATTCACCATCTCCAGAGACAATTCCAAGAACACGCTGTATCTGCAAATGAACAGCCTGAGAGCTGAGGACACGGCTGTGTATTACTGT
>8;522_048;0.0877543572
CAGGTGCAGCTTGTGGAGTCTGGGGGAGGCGTGGTCCAGCCTGGGAGGTCCCTGAGACTCTCCTGTGCAGCCTCTGGATTCACCTTCAGTAACTATGGCATGCACTGGGTCCGCCAGACTCCAGGCAAGGGGCTGGAGTGGGTGGCAGTTATATCATATGATGGAAGTAATAAATTCTACGCAGACTCCGTGAAGGGTCGATTCACCATCTCCAGAGACAATTCCAAGAACACGCTGTATCTGCAAATGAACAGCCTGAGAGTTGAGGACACGGCTGTGTATCACTGT
>9;65_048;0.087713748
CAGGTGCAGCTGGTGGAGTCTGGGGGAGGCGTGGTCCAGCCTGGGAGGTCCCTGAGACTCTCCTGTGCAGCCTCTGGATTCACCTTCAGTAACTATGGCATGCACTGGGTCCGCCAGACTCCAGGCAAGGGGCTGGAGTGGGTGGCAGTTATATCATATGATGGAAGTAATAAATTCTACGCAGACTCCGTGAAGGGCCGATTCACCATCTCCAGAGACAATTCCAAGAACACGCTGTATCTGCAAATGAGCAGCCTGCGAGCTGACGACACGGCTGTCTATTACTGT
>9;137_048;0.261241264
CAGGTACAACTGGTGCAGTCGGGGGGAAGCGTGGTCCAGCCCGGGAAGTCCCTGAGACTCTCATGTGCAGCCTCTGGATTCACCTTCAGTAGTTTTGGCATGCACTGGGTCCGCCAGACTCCAGGCAAGGGGCTGGAGTGGGTGGCCGTTATATCATATGATGGAAGTGAAAAATCCTACGCAGACTCCGTGAAGGGCCGATTCACCATCTCCAGAGACAATTCCAAGAACACGCTCTATCTGCAAATGAACAGTCTAAGAGCTGAGGACACGGCTGTCTATTACTGT
>8;137_048,65_048;0.0539749313
CAGGTGCAGCTGGTGGAGTCTGGGGGAGGCGTGGTCCAGCCTGGGAGGTCCCTGAGACTCTCCTGTGCAGCCTCTGGATTCACCTTCAGTAACTATGGCATGCACTGGGTCCGCCAGACTCCAGGCAAGGGGCTGGAGTGGGTGGCAGTTATATCATATGATGGAAGTAATAAATTCTACGCAGACTCCGTGAAGGGCCGATTCACCATCTCCAGAGACAATTCCAAGAACACGCTGTATCTGCAAATGAACAGCCTGAGAGCTGAGGACACGGCTGTCTATTACTGT
>7;137_048,522_048,65_048;0.0437476961
CAGGTGCAGCTGGTGGAGTCTGGGGGAGGCGTGGTCCAGCCTGGGAGGTCCCTGAGACTCTCCTGTGCAGCCTCTGGATTCACCTTCAGTAACTATGGCATGCACTGGGTCCGCCAGACTCCAGGCAAGGGGCTGGAGTGGGTGGCAGTTATATCATATGATGGAAGTAATAAATTCTACGCAGACTCCGTGAAGGGCCGATTCACCATCTCCAGAGACAATTCCAAGAACACGCTGTATCTGCAAATGAACAGCCTGAGAGCTGAGGACACGGCTGTGTATTACTGT
>8;476_048;0.1576632791
CAGGTGCAGCTGGTGGAGTCTGGGGGAGGCGTGGTCCAGCCTGGGAGGTCCCTGAGACTCTCCTGTGCAGCCTCTGGATTCACCTTCAGTACCTCTGGCATGCACTGGGTCCGCCAGGCTCCAGGCAAGGGGCTGGAGTGGGTGGCTTTTATATCATCTGATAGAAGTAATAAGTTCTATGCAGACTCCGTGAAGGGCCGATTCTCCATCTCCAGAGACAATTCCAAGTACACGCTGTATCTGCAAATGAACAGCCTGAGAGCTGACGACACGGCTGTATATTTCTGT
>8;46_048;0.1222501505
CAGGTGCAGCTGGTGGAGTCTGGGGGAGGCGTGGTCCAGCCTGGGAGGTCACTGAGACTCTCCTGTTCAGCCTCTGGATTCACCTTCAGTAATTATGGCATGCACTGGGTCCGCCAGGCTCCAGGCAAGGGGCTGGAGTGGGTGGCAGTTATATCATTTGATGGAAGTAATAAAGTCTATGCAGACTCCGTGAAGGGCCGATTCACCATCTCCAGAGACAATTCCAAGAACACGTTGTATTTGGAAATGAACAGCCTGAGAGCTGAGGACACGGCTGAGTATTACTGT
>7;46_048,476_048;0.0218786302
CAGGTGCAGCTGGTGGAGTCTGGGGGAGGCGTGGTCCAGCCTGGGAGGTCCCTGAGACTCTCCTGTGCAGCCTCTGGATTCACCTTCAGTAACTATGGCATGCACTGGGTCCGCCAGGCTCCAGGCAAGGGGCTGGAGTGGGTGGCAGTTATATCATATGATGGAAGTAATAAATTCTATGCAGACTCCGTGAAGGGCCGATTCACCATCTCCAGAGACAATTCCAAGAACACGCTGTATCTGCAAATGAACAGCCTGAGAGCTGAGGACACGGCTGTGTATTACTGT
>6;137_048,46_048,476_048,522_048,65_048;0.0218776556
CAGGTGCAGCTGGTGGAGTCTGGGGGAGGCGTGGTCCAGCCTGGGAGGTCCCTGAGACTCTCCTGTGCAGCCTCTGGATTCACCTTCAGTAACTATGGCATGCACTGGGTCCGCCAGGCTCCAGGCAAGGGGCTGGAGTGGGTGGCAGTTATATCATATGATGGAAGTAATAAATTCTATGCAGACTCCGTGAAGGGCCGATTCACCATCTCCAGAGACAATTCCAAGAACACGCTGTATCTGCAAATGAACAGCCTGAGAGCTGAGGACACGGCTGTGTATTACTGT
>5;0_038,100_048,101_048,103_119,108_119,110_048,113_048,114_059,121_059,124_119,12_048,134_038,136_048,137_048,138_059,143_048,150_048,153_048,158_048,163_059,165_048,175_119,178_059,180_048,185_119,188_048,191_048,192_059,196_038,207_119,210_048,221_119,222_059,226_048,228_119,232_119,233_048,236_048,237_119,241_119,242_048,243_119,245_048,246_048,249_048,24_048,250_048,252_048,257_059,261_059,263_048,269_048,277_048,282_048,289_048,295_048,296_048,301_059,305_059,307_059,30_048,310_038,311_048,315_048,320_048,323_119,324_038,331_048,334_048,335_048,336_059,33_048,342_059,348_048,34_048,357_048,367_048,369_048,370_059,374_048,377_048,393_048,398_048,3_048,406_119,410_048,411_038,412_048,414_059,417_048,418_059,421_119,42_048,430_048,432_048,434_059,436_059,439_048,43_119,441_038,445_048,458_119,461_038,463_048,465_059,468_048,469_048,46_048,472_119,476_048,479_048,47_038,481_048,484_038,487_038,489_048,497_119,505_048,507_048,509_048,516_048,517_038,518_038,519_048,522_048,524_048,525_048,533_048,539_059,548_048,549_048,551_048,553_048,558_048,560_059,562_119,563_059,565_048,566_048,567_119,56_059,570_048,572_048,575_119,579_048,581_038,584_038,589_119,58_119,594_048,599_048,59_059,5_048,605_119,608_119,610_038,616_119,617_048,61_048,620_048,625_048,632_038,635_048,644_048,646_048,64_048,650_048,652_038,654_048,656_059,658_119,65_048,662_048,666_059,673_059,677_119,678_048,68_059,6_119,72_038,77_048,78_048,82_048,83_119,87_048,88_048,94_048,96_048,98_059,99_048,9_059;0.0109136422
CAGGTGCAGCTGGTGGAGTCTGGGGGAGGCGTGGTCCAGCCTGGGAGGTCCCTGAGACTCTCCTGTGCAGCCTCTGGATTCACCTTCAGTAACTATGGCATGCACTGGGTCCGCCAGGCTCCAGGCAAGGGGCTGGAGTGGGTGGCAGTTATATCATATGATGGAAGTAATAAATACTATGCAGACTCCGTGAAGGGCCGATTCACCATCTCCAGAGACAATTCCAAGAACACGCTGTATCTGCAAATGAACAGCCTGAGAGCTGAGGACACGGCTGTGTATTACTGT
>6;39_048;0.1815371222
GAGGTGCAATTGGTGGAGTTTGGGGGAGGCTTGGTCCAGCCTGGGAGGTCCCTGAGACTCTCCTGTGCAGCCTCTGCATTCACCTTCAGTCACTATGGCATACACTGGGTCCGCCAGGCTCCAGGCAAGGGGCTGGAATGGGTGGCAGTTATATCACATGATGGAAGTACTAAAGACTATGCAGACTCCGTGAAGGGCCGATTCACCATATCCAGAGACAATTCCAAGAACACGATGTATCTGCAAATGAACAGCCTGAGAGCTGAGGACACGGCTGTCTATTACTGT
>9;45_048;0.1832496486
GAGGTGCAGCTGGTGGAGTCTGGGGGAGGCTTGGTCCAGCCTGGGGGGTCCCTGAGACTCTCCTGTGAAGCCTCTGGATTCACCTTCAATAACTATGGCATGGTCTGGGTCCGCCAGGCTCCAGGCAAGGGGCTGGAGTGGGTGGCAATTATATCATATGATGGAACTGAAAAATACTATGTAGACTCCGTGAAGGGCCGATTCACCATCTCCAGAGACAATTCCAAGAACACGCTGTCTCTGCAAATGAACAGCCTGAGAGCTGAAGACACGGCTGTGTATTACTGT
>10;600_038;0.2969004783
GAATTGCGGCTGGTGGAGTCTGGGGGAAACTTGGTACAGCCTGGGGGGTCCCTGACACTCTCCTGCGTGGCCTCTGGATTCACTTTTGATTCCTATGGCATGAGCTGGGTCCGCCAGGCTCCAGGCAAGGGGCTGGAGTGGGTGGCACTTATATCATATGATGAAAATAAAAAATACTATGCAGACTCCGTGAAGGGCCGATTCACCATCTCCAGAGAGAATTCCAAGAACACGCTGTATCTGCAAATGAACAGCCTGAGAGCTGAGGACACGGCTGTGTATTACTGT
>10;356_038;0.1463255127
GAGGTGCAGCTGGTGGAGTCTGGGGGAGGCCTGGTCAAGCCTGGGGGGTCCCTGAGACTCTCCTGTGCAGCCTCTGGATTCACCTTCAGTAGCTATAGCATGAACTGGGTCCGCCGGGCTCCAGGCAAGGGGCTGGAGTGGGTGGCACTTATATCATATGATGAAAATAAAAAATACTATGCAGACTCCGTGAAGGGCCGATTCACCATCTCCAGAGAGAATTCCAAGAACACGCTGTATCTGCAAATGAACAGCCTGAGAGCTGAGGACACGGCTGTGTATTACTGT
>9;356_038,600_038;0.1014898772
GAGGTGCAGCTGGTGGAGTCTGGGGGAGGCTTGGTCCAGCCTGGGGGGTCCCTGAGACTCTCCTGTGCAGCCTCTGGATTCACCTTCAGTAGCTATGGCATGAACTGGGTCCGCCAGGCTCCAGGCAAGGGGCTGGAGTGGGTGGCACTTATATCATATGATGAAAATAAAAAATACTATGCAGACTCCGTGAAGGGCCGATTCACCATCTCCAGAGAGAATTCCAAGAACACGCTGTATCTGCAAATGAACAGCCTGAGAGCTGAGGACACGGCTGTGTATTACTGT
>8;356_038,45_048,600_038;0.062056832
GAGGTGCAGCTGGTGGAGTCTGGGGGAGGCTTGGTCCAGCCTGGGGGGTCCCTGAGACTCTCCTGTGCAGCCTCTGGATTCACCTTCAGTAGCTATGGCATGAACTGGGTCCGCCAGGCTCCAGGCAAGGGGCTGGAGTGGGTGGCAGTTATATCATATGATGGAAGTAAAAAATACTATGCAGACTCCGTGAAGGGCCGATTCACCATCTCCAGAGACAATTCCAAGAACACGCTGTATCTGCAAATGAACAGCCTGAGAGCTGAGGACACGGCTGTGTATTACTGT
>10;361_048;0.1894739999
GAGGTGCAGTTGGTGGAGTCTGGGGGAGGCTTGGTCCAGCCTGGGGAGTCCCTGAGACTCTCCTGTGCAGGCTCTGGATTCACCTTCAGTAGCTATTGGATGAGCTGGGTCCGCCAGGCTCCAGGCAAGGGGCTGGAATGGATGGCACTTATATCATATGATGGAAGTAATAAATACTATGTAGACTCCGTGAAGGGCCGATTCACCATCTCCAGAGACAATTCCAAGAACACGCTGTATCTGCAAATGAACAGCCTGAGAGCTGAGGACACGGCTGTGTATTATTGT
>11;184_119;0.3744099937
GAACTGCAACTGGTAGAGTCGGGGGGAGGCTTGGTACAGCCTGGCTGGTCCCTGAGACTCTCCTGTGAAGCCTCTGGATTCCCATTCAGTGCCTTCTGGATGACCTGGGTCCGCCAGGCTCCAGGGAAGGGGCTGGGGTGGGTGGCATTTATACGCTATGATGGAAGTAATAAATACTATGCAGACTCCGTGAAGGGCCGATTCACCATCTCCAGAGACAATTCCATGACCACGCTGTATCTGCAAATGAACAGCCTGAGAGCTGAGGACGCGGCTGTGTATTACTGT
>14;44_119;0.2737462939
GAGGTGCAGCTGGTGGAGTCTGGGGGCGGCTTGGTACAGCCTGGCGGGTCCCTGAGACTCTCCTGTGCAGCCTCTGGATTCGCCTTTAGTAGCTATTGGATGACCTGGGTCCGCCAGGCTCCAGGGAAGGGGCTGGAGTGGGTGGCAGTTATATCATATGATGGAAGTAATAAATACTACGCAGATTCCGTGAGGGGCCGATTCACCATCTCCAGAGACAGTTCCAAGAACACGCTCTATCTGGAAATGAACAGCCTGCGACCTGAGGACACGGCTCTTTATTACTGT
>14;459_048;0.2633593354
GAGGTGCAACTGGTGGAGTCTGGGGGAGGCTTGGTCCAGCCGGGGGGGTCCCTGAGACTCTCCTGTGTAGACTTTGGATTCAGGTTTAGTGAGTATTGGATGAGCTGGGTCCGCCAGGCTCCAGGGAAGGGGCTGGAGTGGGTGGCAGTTATATCATATGATGGAACTAATAAATACTATGCAGATTCCGTGAAGGGCCGATTCACCATCTCCAGAGACAATTCCAAGAACACGCTGTATCTGCAAATGAACAGCCTGCGAGCTGAGGACACGGCTCTGTATTACTGT
>13;44_119,459_048;0.1335595241
GAGGTGCAGCTGGTGGAGTCTGGGGGAGGCTTGGTCCAGCCTGGGGGGTCCCTGAGACTCTCCTGTGCAGCCTCTGGATTCACCTTTAGTAGCTATTGGATGAGCTGGGTCCGCCAGGCTCCAGGGAAGGGGCTGGAGTGGGTGGCAGTTATATCATATGATGGAAGTAATAAATACTATGCAGATTCCGTGAAGGGCCGATTCACCATCTCCAGAGACAATTCCAAGAACACGCTGTATCTGCAAATGAACAGCCTGCGAGCTGAGGACACGGCTCTGTATTACTGT
>13;168_038;0.1890287881
GAGGTGCAGCTGGTGGAGTCTGGGGGAGGCTTGGTCCGGCCTGGGGGGTCCCTGAGACTCTCCTGTGCAGCCTCTGGATTCAGCCTTGGTAGTTATTGGATGACGTGGGTCCGCCAGGCTCCAGGGAAGGGGCTGGAGTGGGTGGCAGTTATATCATATGATGGAAGTAATAAATACTATGCAGACTCCGTGAAGGGCCGATTCACCATCTCCAGAGACAATTCCAAGAACACGCTGTATCTGCAAATGAACAGCCTGAGAGCTGAGGACACGGCTCTGTATTACTGT
>12;168_038,44_119,459_048;0.1142846352
GAGGTGCAGCTGGTGGAGTCTGGGGGAGGCTTGGTCCAGCCTGGGGGGTCCCTGAGACTCTCCTGTGCAGCCTCTGGATTCACCTTTAGTAGCTATTGGATGAGCTGGGTCCGCCAGGCTCCAGGGAAGGGGCTGGAGTGGGTGGCAGTTATATCATATGATGGAAGTAATAAATACTATGCAGACTCCGTGAAGGGCCGATTCACCATCTCCAGAGACAATTCCAAGAACACGCTGTATCTGCAAATGAACAGCCTGAGAGCTGAGGACACGGCTCTGTATTACTGT
>14;503_038;0.222401113
GAGGTGCAGCTGGTGGAGTCTGGGGGAGGCTTGGTCCAGCCGGGGGGGTCCTTGAGACTTTCCTGTGCAGCCTCCGGATTCACCTTTAGTAGTTATTGGATGACCTGGGTCCGCCAGGCTCCAGGCAAGGGGCTGGAGTGGGTGGCAGTTATATCTGATGATGGAAATAATAAATACTATGCAGACTCCGTGAAGGGCCGATTCACCATCTCCAGAGACAATTCCAAGAACACGCTGTATCTGCAAATGAACAGCCTGAGAGTTGAGGACACGGCTGTGTATTACTGT
>14;615_048;0.2466020965
GAGGTGCAGCTGGTGGAGTCTGGGGGAGGCTTGGTCCAGCCTGGGGGGTCCGTGAGACTCTCCTGTGCAGTCTCTGGATTCACCTTTAGTAGCTATTGGATGAGCTGGGTCCGCCAGGCTCCAGGGAAAGGGCTGGAGTGGGTGGCAGTCATATCTGATTCTGGAAGTAATAAATACTATGCAGACTCCGTGAAGGGCCGATTCACCATTTCCAGAGACAATTCCAAGAACACACTATATCTGCAAATGAACAGCCTGAGGGCTGAGGACACGGCTGTGTATTTCTGT
>13;503_038,615_048;0.1221456991
GAGGTGCAGCTGGTGGAGTCTGGGGGAGGCTTGGTCCAGCCTGGGGGGTCCCTGAGACTCTCCTGTGCAGCCTCTGGATTCACCTTTAGTAGCTATTGGATGAGCTGGGTCCGCCAGGCTCCAGGGAAGGGGCTGGAGTGGGTGGCAGTTATATCTGATGATGGAAGTAATAAATACTATGCAGACTCCGTGAAGGGCCGATTCACCATCTCCAGAGACAATTCCAAGAACACGCTGTATCTGCAAATGAACAGCCTGAGAGCTGAGGACACGGCTGTGTATTACTGT
>13;186_038;0.3801374577
GAGGTGCAGGTGGTGGAGTCTGGGGGAGGGTTGGTCCAGCCTGGGGGGTCCCTGAGACTCTCCTGTGCAGCCTCTGGATTCACCTTTAGTAACTATTGGATGAGTTGGGTCCGCCAGGCTCCAGGGAAGGGGCTTGAGTGGGTGGCGGTTATGTCTTTTAGTGGAAGTGGTTCTTATTATGCAGACTCCGTGAAGGGCCGATTCACTATCTCCAGCGACGATTCCATGAACACGGTGTATCTGCAAATGAACAGTCTGAGAGCGGAGGACACGGCTGTGTATTACTGT
>12;186_038,503_038,615_048;0.1102311663
GAGGTGCAGCTGGTGGAGTCTGGGGGAGGCTTGGTCCAGCCTGGGGGGTCCCTGAGACTCTCCTGTGCAGCCTCTGGATTCACCTTTAGTAGCTATTGGATGAGCTGGGTCCGCCAGGCTCCAGGGAAGGGGCTGGAGTGGGTGGCAGTTATATCTTATGATGGAAGTAATAAATACTATGCAGACTCCGTGAAGGGCCGATTCACCATCTCCAGAGACAATTCCAAGAACACGCTGTATCTGCAAATGAACAGCCTGAGAGCTGAGGACACGGCTGTGTATTACTGT
>11;168_038,186_038,44_119,459_048,503_038,615_048;0.0992685477
GAGGTGCAGCTGGTGGAGTCTGGGGGAGGCTTGGTCCAGCCTGGGGGGTCCCTGAGACTCTCCTGTGCAGCCTCTGGATTCACCTTTAGTAGCTATTGGATGAGCTGGGTCCGCCAGGCTCCAGGGAAGGGGCTGGAGTGGGTGGCAGTTATATCATATGATGGAAGTAATAAATACTATGCAGACTCCGTGAAGGGCCGATTCACCATCTCCAGAGACAATTCCAAGAACACGCTGTATCTGCAAATGAACAGCCTGAGAGCTGAGGACACGGCTGTGTATTACTGT
>10;168_038,184_119,186_038,44_119,459_048,503_038,615_048;0.0882103155
GAGGTGCAGCTGGTGGAGTCTGGGGGAGGCTTGGTCCAGCCTGGGGGGTCCCTGAGACTCTCCTGTGCAGCCTCTGGATTCACCTTCAGTAGCTATTGGATGAGCTGGGTCCGCCAGGCTCCAGGGAAGGGGCTGGAGTGGGTGGCAGTTATATCATATGATGGAAGTAATAAATACTATGCAGACTCCGTGAAGGGCCGATTCACCATCTCCAGAGACAATTCCAAGAACACGCTGTATCTGCAAATGAACAGCCTGAGAGCTGAGGACACGGCTGTGTATTACTGT
>9;168_038,184_119,186_038,361_048,44_119,459_048,503_038,615_048;0.0882097094
GAGGTGCAGCTGGTGGAGTCTGGGGGAGGCTTGGTCCAGCCTGGGGGGTCCCTGAGACTCTCCTGTGCAGCCTCTGGATTCACCTTCAGTAGCTATTGGATGAGCTGGGTCCGCCAGGCTCCAGGGAAGGGGCTGGAGTGGGTGGCAGTTATATCATATGATGGAAGTAATAAATACTATGCAGACTCCGTGAAGGGCCGATTCACCATCTCCAGAGACAATTCCAAGAACACGCTGTATCTGCAAATGAACAGCCTGAGAGCTGAGGACACGGCTGTGTATTACTGT
>11;621_048;0.3650072816
CAGGTGCAACTGGTGGAGTCTGGGGGAGGCTTGGTCAAGCCTGGAGGGTCCCTGAGACTCTCATGTGAAGCCTCTGGATTCTCCTTTACTAACTACTACATGAGTTGGATCCGCCAGGCTCCAGGGAAGGGGCTGGAGTGGGTGGCTGTTATCTCATTTAATGGAAGGAATAAATACTACGCAGACTTCGTGAAGGGCCGATTCACCATCTCCAGAGACAATTCCAAGAACACCCTGTCTCTGCAAATGAACAGCCTGAGAGTTGAGGACACGGCTGTCTATTACTGT
>12;585_038;0.2594867477
CAGGTGCACCTGGTGGAGTCTGGGGGAGGCTTGGTCAAGCCTGGAGGGTCCCTGAGACTCTCCTGTGCAGCCTCTGGATTCACCTTCAGTGACTACTACATGATCTGGATCCGCCAGGCTCCAGGCAAGGGGCTGGAGTGGGTGGCAGTTATTTCATCTGATGGAAGTAATAAAAACTATGCAGACTCCGTGAAGGGCCGATTCACCATCTCCAGAGACAACTCCAAGAACACGCTGTATCTGCAAATGAACAGTCTGAGAGCTGAGGACACGGCTGTGTATTACTGT
>12;179_038;0.212322213
CAGGTGCAGCTGGTGGAGTCTGGGGGAGGCTTGGTCAAGCCTGGAGGGTCCCTGAGACTCTCCTGTGCAGCCTCTGGATTCACCTTCAGTGACTACTACATGACCTGGATCCGCCAGGCTCCAGGGAAGGGGCTGGAGTGGGTGGCAGTTATATCATATGATGGAGGTAATAAATACTATGCAGACTCCGTGAAGGGCCGATTCACCATCTCCAGAGACAATTCCAAGAACACTCTGTATCTGCAAATGAACAGCCTGAGAGCTGAGGACACGGCTCTGTATTACTGT
>11;179_038,585_038;0.1719463048
CAGGTGCAGCTGGTGGAGTCTGGGGGAGGCTTGGTCAAGCCTGGAGGGTCCCTGAGACTCTCCTGTGCAGCCTCTGGATTCACCTTCAGTGACTACTACATGAGCTGGATCCGCCAGGCTCCAGGGAAGGGGCTGGAGTGGGTGGCAGTTATATCATATGATGGAAGTAATAAATACTATGCAGACTCCGTGAAGGGCCGATTCACCATCTCCAGAGACAATTCCAAGAACACGCTGTATCTGCAAATGAACAGCCTGAGAGCTGAGGACACGGCTGTGTATTACTGT
>10;179_038,585_038,621_048;0.1564308644
CAGGTGCAGCTGGTGGAGTCTGGGGGAGGCTTGGTCAAGCCTGGAGGGTCCCTGAGACTCTCCTGTGCAGCCTCTGGATTCACCTTCAGTAACTACTACATGAGCTGGATCCGCCAGGCTCCAGGGAAGGGGCTGGAGTGGGTGGCAGTTATATCATATGATGGAAGTAATAAATACTATGCAGACTCCGTGAAGGGCCGATTCACCATCTCCAGAGACAATTCCAAGAACACGCTGTATCTGCAAATGAACAGCCTGAGAGCTGAGGACACGGCTGTGTATTACTGT
>17;498_119;0.4852017774
GAGGTGCAGCTGGTGGAGTCCGGGGGAGGCTTGGTCCAGCCGGGGGGGTCCCTGAGACTCTCCTGTGCAGCCTCTGGATTCACCTTCAGTGACTACTACATGAGCTGGATCCGCCAGGCTCCAGGGAAGGGGCTGGAGTGGGTGGCATCTATATCATTTGCCGGAACTAAACAACACTATGGAAATTCCGTGAAGGGCCGATTCACCATCTCCAGAGACAATTCCAAAAACACGGTGTATCTGCAAATGAACAGCCTGCGACTTGAGGACACGGCTCTCTACTACTGT
>17;21_119;0.4961249509
GAGGTGCGGCTGGTGGAGTCTGGGGGAGGCTTGGTACAGCCTGGGGGGTCCCTGAGACTCTCCTGTGCAGCCTCTGGATTCACCTTAAGTGATTACTACATGAGCTGGATCCGCCAGGCTCCAGGGAAGGGGCTGGAGTGGGTGGCGGCTATATCGTTTGCCGGAACTAAAAAACACTATGGAAATTCCGTGAAGGGCCGATTCACCATCTCCAGAGACAATTCCAAAAACACGCTCTATCTGGAAATGAATAGCCTGCGAGTTGAGGACACGGCTCTCTACTACTGT
>16;21_119,498_119;0.4053851192
GAGGTGCAGCTGGTGGAGTCTGGGGGAGGCTTGGTCCAGCCTGGGGGGTCCCTGAGACTCTCCTGTGCAGCCTCTGGATTCACCTTCAGTGACTACTACATGAGCTGGATCCGCCAGGCTCCAGGGAAGGGGCTGGAGTGGGTGGCGTCTATATCGTTTGCCGGAACTAAAAAACACTATGGAAATTCCGTGAAGGGCCGATTCACCATCTCCAGAGACAATTCCAAAAACACGCTGTATCTGCAAATGAACAGCCTGCGAGTTGAGGACACGGCTCTCTACTACTGT
>16;254_119;0.3379084417
GAGGTGCAGCTGGTGGAGTCTGGGGGAGGCTTGGTCCAGCCTGGGGGGTCCCTGAGACTCTCCTGTGCAGCCTCTGGATTCACCGTCAGTAGCAACTACATGAGCTGGGTCCGCCAGGCTCCAGGGAAGGGGCTGGAGTGGGTGGCGTCTATATCGTTTGCCGGAACTAAAAAACACTATGGAAATTCCGTGAAGGGCCGATTCACCATCTCCAGAGACAATTCCAAAAACACGCTGTATCTGCAAATGAACAGCCTGCGAGGTGAGGACACGGCTCTCTACTACTGT
>15;21_119,254_119,498_119;0.3379078356
GAGGTGCAGCTGGTGGAGTCTGGGGGAGGCTTGGTCCAGCCTGGGGGGTCCCTGAGACTCTCCTGTGCAGCCTCTGGATTCACCGTCAGTAGCAACTACATGAGCTGGGTCCGCCAGGCTCCAGGGAAGGGGCTGGAGTGGGTGGCGTCTATATCGTTTGCCGGAACTAAAAAACACTATGGAAATTCCGTGAAGGGCCGATTCACCATCTCCAGAGACAATTCCAAAAACACGCTGTATCTGCAAATGAACAGCCTGCGAGGTGAGGACACGGCTCTCTACTACTGT
>15;319_119;0.3822850373
GAAGTGCAGCTGGTGGAGTCTGGGGGAGGCTTGGTACAGCCTGGCAGGTCCCTGAGACTCTCCTGTGCAGTCTCTGGATTCACCGTCAGTAGCAACTACATGAGCTGGGTCCGCCAGGCTCCAGGGAAGGGGCTGGAGTGGGTGGCGAGTATATCATTTGCTGGAATTAAAAAATACTATGGAGATTCCGTGAAGGGCCGATTCACCATCTCCAGAGACAATTCCAAGAACACGCTGTATCTCCAAATGGACGGCCTGCGAGGAGAGGACACGGCTCTGTATTACTGT
>14;21_119,254_119,319_119,498_119;0.2487309189
GAGGTGCAGCTGGTGGAGTCTGGGGGAGGCTTGGTCCAGCCTGGGGGGTCCCTGAGACTCTCCTGTGCAGCCTCTGGATTCACCGTCAGTAGCAACTACATGAGCTGGGTCCGCCAGGCTCCAGGGAAGGGGCTGGAGTGGGTGGCGGCTATATCATTTGCTGGAACTAAAAAATACTATGGAGATTCCGTGAAGGGCCGATTCACCATCTCCAGAGACAATTCCAAGAACACGCTGTATCTGCAAATGAACAGCCTGCGAGGTGAGGACACGGCTCTGTATTACTGT
>15;266_048;0.3793591313
GAGGTGCAGCTGGTGGAGTCTGGGGGAGGCTTGGTGAAGCCTGGGGGGTCCCTTAGACTCTCCTGTGCGGCCTCTGGATTCACTTTCAGTGACGCCTGGATGAATTGGGTCCGCCAGGCTCCAGGGAAGGGGCTGGAGTGGGTGGCAGGTATATCATTTGCTGGAACTAACAAATACTATGCAGATTCCGTGAAGGGCCGATTCACCATCTCCAGAGACAATTCCAAGAACACGCTGTATCTGCAAATGAACAGCCTGCGAGCTGAGGACACGGCTCTGTATTACTGT
>15;574_048;0.2774614972
GAGGTGCGGCTGGTGGAGTCTGGGGGAGGCCTGGTCAAGCCTGGGGGGTCCCTGAGACTCTCCTGTGCAGCCTCTGGATTCACCGTCAGTAGCAACTACATGAGCTGGGTCCGCCAGGCTCCAGGGAAGGGGCTGGAGTGGGTGGCAGCTATATCATTTGCTGGAACTAATAAATATTATGCAGATTCCGTGAAGGGCCGATTCACCATCTCCAGAGACAACTCCAAGAACGCGCTGTATCTGCAAATGAACAGCCTGCGCGCTGAGGACACGGCTCTGTATTACTGT
>14;266_048,574_048;0.2091422468
GAGGTGCAGCTGGTGGAGTCTGGGGGAGGCTTGGTCAAGCCTGGGGGGTCCCTGAGACTCTCCTGTGCAGCCTCTGGATTCACCGTCAGTAGCAACTACATGAGCTGGGTCCGCCAGGCTCCAGGGAAGGGGCTGGAGTGGGTGGCAGCTATATCATTTGCTGGAACTAATAAATACTATGCAGATTCCGTGAAGGGCCGATTCACCATCTCCAGAGACAATTCCAAGAACACGCTGTATCTGCAAATGAACAGCCTGCGAGCTGAGGACACGGCTCTGTATTACTGT
>13;21_119,254_119,266_048,319_119,498_119,574_048;0.1987760365
GAGGTGCAGCTGGTGGAGTCTGGGGGAGGCTTGGTCCAGCCTGGGGGGTCCCTGAGACTCTCCTGTGCAGCCTCTGGATTCACCGTCAGTAGCAACTACATGAGCTGGGTCCGCCAGGCTCCAGGGAAGGGGCTGGAGTGGGTGGCAGCTATATCATTTGCTGGAACTAATAAATACTATGCAGATTCCGTGAAGGGCCGATTCACCATCTCCAGAGACAATTCCAAGAACACGCTGTATCTGCAAATGAACAGCCTGCGAGCTGAGGACACGGCTCTGTATTACTGT
>13;325_038;0.209764427
GAACTACAGCTGGTGGAGTCTGGGGGAGGCTTGGTCCAGCCTGGGGGGTCCCTGAGACTCTCCTGTGTAGTCTCTGGATTCACCGTCAGTACCAACTACATTAGCTGGGTCCGCCAGGCTCCAGGGAAGGGGCTGGAGTGGGTGGCAGTTATATCATATGATGGAAGTAATAAATACTATGCAGACTCCGTGAAGGGCCGATTCACCATCTCCAGAGACAATTCCAAGAACACGCTGTATCTGCAAATGAACAGCCTGAGAGCTGAGGACACGGCTCTGTATTACTGT
>12;21_119,254_119,266_048,319_119,325_038,498_119,574_048;0.1320426391
GAGGTGCAGCTGGTGGAGTCTGGGGGAGGCTTGGTCCAGCCTGGGGGGTCCCTGAGACTCTCCTGTGCAGCCTCTGGATTCACCGTCAGTAGCAACTACATGAGCTGGGTCCGCCAGGCTCCAGGGAAGGGGCTGGAGTGGGTGGCAGTTATATCATATGATGGAAGTAATAAATACTATGCAGACTCCGTGAAGGGCCGATTCACCATCTCCAGAGACAATTCCAAGAACACGCTGTATCTGCAAATGAACAGCCTGAGAGCTGAGGACACGGCTCTGTATTACTGT
>15;593_048;0.3590398387
GAGGTGCAGCTGGTGGAGTCTGGGGGAGGCTTGGTCCAGCCTGGGGGGTCCCAGAGACTTTCCTGTGCAGCCTCTGGACTCACCGTCAACAGCAACTACATGACCTGGGTCCGCCAGGCTCCAGGCAAGGGGCTGGAGTGGGTGGCAATTATTTCATCTGATGGAAGCGGTCAATACTACGCAGACTCCGTGAAGGGCCGATTCACCATCTCCAGAGACAATTCCAAAAACACGCTGTCTCTGCAAATGAACAGTCTGAGACCTGAGGACACGGCTGTCTATTACTGT
>15;426_048;0.2109929778
GAGGTGCAGCTGGTGGAGTCTGGGGGAGGCTTGGTCCAGCCTGGGGGGTCCCTGAGACTCTCCTGTGCAGCCTCTGGATTCACCGTCAGTAGCAACTACATGAGCTGGGTCCGCCAGGCTCCAGGGAAGGGGCTGGAGTGGGTGGCAGTTATATCATCTGATGGAAGTAATAAAAATTATGCAGACTCCGTGAAGGGCCGATTCACCATCTCCAGAGACAATTCCAAGAACACGCTGTTTCTGCAAATGAACAGTCTGAGACCTGAGGACACGGCTGTGTACTTCTGT
>14;426_048,593_048;0.1629721514
GAGGTGCAGCTGGTGGAGTCTGGGGGAGGCTTGGTCCAGCCTGGGGGGTCCCTGAGACTCTCCTGTGCAGCCTCTGGATTCACCGTCAGTAGCAACTACATGAGCTGGGTCCGCCAGGCTCCAGGGAAGGGGCTGGAGTGGGTGGCAGTTATATCATCTGATGGAAGTAATAAATACTATGCAGACTCCGTGAAGGGCCGATTCACCATCTCCAGAGACAATTCCAAGAACACGCTGTATCTGCAAATGAACAGTCTGAGACCTGAGGACACGGCTGTGTATTACTGT
>14;537_048;0.3006848045
GAGGTGCAGTTGGTGGAGTCTGGGGGAGGCTTGGTCCAGCCTGGGGGGTCCCTGAGACTCTCCTGTGCAGCCTCTGGACTCACCGTCAGTGACACCTACATGAACTGGCTCCGCCAGGCTCCAGGGAAGGGGCTGGAGTGGGTGGCAGTTGTGTCATCTGACGGAAGTAATAAAAACTATGCAGACTCCGTGAAGGGCCGATTCACCATCTCCAGAGACAATTCCAAGAACACGGTGTATTTGCAAATGAACAGTCTGAGAGCTGAGGACACGGCTGTTTATTACTGT
>13;426_048,537_048,593_048;0.1469314903
GAGGTGCAGCTGGTGGAGTCTGGGGGAGGCTTGGTCCAGCCTGGGGGGTCCCTGAGACTCTCCTGTGCAGCCTCTGGATTCACCGTCAGTAGCAACTACATGAGCTGGGTCCGCCAGGCTCCAGGGAAGGGGCTGGAGTGGGTGGCAGTTATATCATCTGATGGAAGTAATAAATACTATGCAGACTCCGTGAAGGGCCGATTCACCATCTCCAGAGACAATTCCAAGAACACGCTGTATCTGCAAATGAACAGTCTGAGAGCTGAGGACACGGCTGTGTATTACTGT
>14;457_038;0.2901674447
GAGGTGCAGCTGGTGGAGTCTGGAGGAGGCTTGATCCAGCCTGGGGGGTCCCTAAGACTCTCCTGTGCAGCCTCTGGGTTCACCGTCAGTACCAATTTCATGAGTTGGGTCCGCCAGGCTCCAGGGAAGGGGCTGGAGTGGGTCGCAGTTATATCATATGATGGAAATAATAAATACTATGCAGACTCCGTGAAGGGCCGATTCACCATCTCCAGAGAGAATTCCAAGAACACGCTCTATCTTCAAATGAACAGCCTGAGAACTGACGACACGGCTGTGTATTACTGT
>14;618_119;0.3764635911
GAGGTGCGGCTGGTGGAGTCTGGAGGAGGCTTGATCCAGCCTGGGGGGTCCCTGAGACTCTCGTGTGCAGCCTCTGGGTTAACCGTCAGTAGCAACCACATGAGCTGGGTCCGCCAGGCTCCAGGCAAGGGGCTGGAGTGGGTCGCAGTTATATCATATGATGGAAGTAATACCTTTTATGGAGACTCCGTGAAGGGCCGTTTCACCGTCTCCAGAGACATTTCCAAGAACACGTTGTACCTGCAAATGAACAGCCTGCGACCTGAGGACACGGCTATGTATTACTGT
>13;457_038,618_119;0.1663083424
GAGGTGCAGCTGGTGGAGTCTGGAGGAGGCTTGATCCAGCCTGGGGGGTCCCTGAGACTCTCCTGTGCAGCCTCTGGGTTCACCGTCAGTAGCAACTACATGAGCTGGGTCCGCCAGGCTCCAGGGAAGGGGCTGGAGTGGGTCGCAGTTATATCATATGATGGAAGTAATAAATACTATGCAGACTCCGTGAAGGGCCGATTCACCATCTCCAGAGACAATTCCAAGAACACGCTGTATCTGCAAATGAACAGCCTGAGAGCTGAGGACACGGCTGTGTATTACTGT
>12;426_048,457_038,537_048,593_048,618_119;0.1211670185
GAGGTGCAGCTGGTGGAGTCTGGGGGAGGCTTGGTCCAGCCTGGGGGGTCCCTGAGACTCTCCTGTGCAGCCTCTGGATTCACCGTCAGTAGCAACTACATGAGCTGGGTCCGCCAGGCTCCAGGGAAGGGGCTGGAGTGGGTGGCAGTTATATCATATGATGGAAGTAATAAATACTATGCAGACTCCGTGAAGGGCCGATTCACCATCTCCAGAGACAATTCCAAGAACACGCTGTATCTGCAAATGAACAGCCTGAGAGCTGAGGACACGGCTGTGTATTACTGT
>11;21_119,254_119,266_048,319_119,325_038,426_048,457_038,498_119,537_048,574_048,593_048,618_119;0.1211665292
GAGGTGCAGCTGGTGGAGTCTGGGGGAGGCTTGGTCCAGCCTGGGGGGTCCCTGAGACTCTCCTGTGCAGCCTCTGGATTCACCGTCAGTAGCAACTACATGAGCTGGGTCCGCCAGGCTCCAGGGAAGGGGCTGGAGTGGGTGGCAGTTATATCATATGATGGAAGTAATAAATACTATGCAGACTCCGTGAAGGGCCGATTCACCATCTCCAGAGACAATTCCAAGAACACGCTGTATCTGCAAATGAACAGCCTGAGAGCTGAGGACACGGCTGTGTATTACTGT
>11;597_048;0.367408719
GAGGTGCAGCTGGTGGAGTCTGGGGGAGGCTTGGTCCAGCCTGGGGGGTCCCTCAGACTCTCCTGTGCAGCCTCTGGACTCACCGTCAGCGGCTACTACATGAGTTGGGTCCGCCAGGCTCCAGGCAAGGGGCTGGAGTGGCTGGCATTTATACATTTTGATGGAAGTAAGATACACTATGCAGGCTCCGTGAAGGGCCGAATCACCGTCTCCAGAGACAATTCCAAGAACACTCTGGATCTGCAAATGAACAGCCTGAGAGCAGAGGACACGGCTGTCTATTACTGT
>10;21_119,254_119,266_048,319_119,325_038,426_048,457_038,498_119,537_048,574_048,593_048,597_048,618_119;0.1101460551
GAGGTGCAGCTGGTGGAGTCTGGGGGAGGCTTGGTCCAGCCTGGGGGGTCCCTGAGACTCTCCTGTGCAGCCTCTGGATTCACCGTCAGTAGCTACTACATGAGCTGGGTCCGCCAGGCTCCAGGGAAGGGGCTGGAGTGGGTGGCAGTTATATCATATGATGGAAGTAATAAATACTATGCAGACTCCGTGAAGGGCCGATTCACCATCTCCAGAGACAATTCCAAGAACACGCTGTATCTGCAAATGAACAGCCTGAGAGCTGAGGACACGGCTGTGTATTACTGT
>9;179_038,21_119,254_119,266_048,319_119,325_038,426_048,457_038,498_119,537_048,574_048,585_038,593_048,597_048,618_119,621_048;0.099096091
GAGGTGCAGCTGGTGGAGTCTGGGGGAGGCTTGGTCCAGCCTGGGGGGTCCCTGAGACTCTCCTGTGCAGCCTCTGGATTCACCTTCAGTAGCTACTACATGAGCTGGGTCCGCCAGGCTCCAGGGAAGGGGCTGGAGTGGGTGGCAGTTATATCATATGATGGAAGTAATAAATACTATGCAGACTCCGTGAAGGGCCGATTCACCATCTCCAGAGACAATTCCAAGAACACGCTGTATCTGCAAATGAACAGCCTGAGAGCTGAGGACACGGCTGTGTATTACTGT
>8;168_038,179_038,184_119,186_038,21_119,254_119,266_048,319_119,325_038,361_048,426_048,44_119,457_038,459_048,498_119,503_038,537_048,574_048,585_038,593_048,597_048,615_048,618_119,621_048;0.0770982493
GAGGTGCAGCTGGTGGAGTCTGGGGGAGGCTTGGTCCAGCCTGGGGGGTCCCTGAGACTCTCCTGTGCAGCCTCTGGATTCACCTTCAGTAGCTATTGCATGAGCTGGGTCCGCCAGGCTCCAGGGAAGGGGCTGGAGTGGGTGGCAGTTATATCATATGATGGAAGTAATAAATACTATGCAGACTCCGTGAAGGGCCGATTCACCATCTCCAGAGACAATTCCAAGAACACGCTGTATCTGCAAATGAACAGCCTGAGAGCTGAGGACACGGCTGTGTATTACTGT
>7;168_038,179_038,184_119,186_038,21_119,254_119,266_048,319_119,325_038,356_038,361_048,426_048,44_119,457_038,459_048,45_048,498_119,503_038,537_048,574_048,585_038,593_048,597_048,600_038,615_048,618_119,621_048;0.0440279376
GAGGTGCAGCTGGTGGAGTCTGGGGGAGGCTTGGTCCAGCCTGGGGGGTCCCTGAGACTCTCCTGTGCAGCCTCTGGATTCACCTTCAGTAGCTATGGCATGAACTGGGTCCGCCAGGCTCCAGGCAAGGGGCTGGAGTGGGTGGCAGTTATATCATATGATGGAAGTAATAAATACTATGCAGACTCCGTGAAGGGCCGATTCACCATCTCCAGAGACAATTCCAAGAACACGCTGTATCTGCAAATGAACAGCCTGAGAGCTGAGGACACGGCTGTGTATTACTGT
>12;107_038;0.1784620067
GAGGTGCAGCTGTTGGAGTCTGGGGGAGGGTTGGTACAGCCTGGGGGGTCCCTGAGACTCTCCTGTGCAGCCTCTGGATTCACCTTTAGCAGCTATGCCATGAACTGGGTCCGCCAGGCTCCAGGGAAGGGGCTGGAGTGGGTGGCAGTTATATCATATGATGGAGGTGATAAATACTATGCAGACTCCGTGAAGGGCCGATTCACCATCTCCAGAGACAATTCCAAGAACACGCTGTATCTGCAAATGAACAGCCTGAGAGTTGAGGACACGGCTGTGTATTACTGT
>13;375_048;0.3150097706
GAGGTGCAGCTGCTGGAGTCGGGGGGAGGCTTGGTACAGCCGGGGGGGTCTCTGAGACTCTCCTGTGCAGCCTCTGGATTCACCTTTAGCTCCTATGCCATGGACTGGGTCCGCCAGGCTCCAGGCAAGGGACTGGAGTGGGTGGCAGTTATCTCATCTGATGGAAGTAATAAAAACTATGCAGACTCCGTGAAGGGCCGATTCACCATCTCCAGAGACAATTCCAAGAACACGCTGTATCTGCAAATGAGCAGTCTGAGACCTGAGGACACGGCTGTCTATTACTGT
>13;139_038;0.3027771622
GAGGTGCAGCTATTGGAGTCTGGGGGAGACTTGGTACAGTCTGGGGGGTCCCTGAGACTCTCCTGTGTGGCGTCTGGATTTACCTTTAGCACCCATGCCATGACCTGGGTCCGCCAGGCTCCAGGGAAGGGGCTGGAGTGGGTGGCAGTTATATCATCTGATGGAAGTAATAAAAACTTTGCAGACTCCGTGAAGGGCCGATTCACCATCTCCAGAGACAATTCCAAGAACACGCTGTATCTGCAAATGAACAGTCTGAGACCTGAGGACACGGCTGTGTATTACTGT
>12;139_038,375_048;0.1893406712
GAGGTGCAGCTGTTGGAGTCTGGGGGAGGCTTGGTACAGCCTGGGGGGTCCCTGAGACTCTCCTGTGCAGCCTCTGGATTCACCTTTAGCACCTATGCCATGAACTGGGTCCGCCAGGCTCCAGGGAAGGGGCTGGAGTGGGTGGCAGTTATATCATCTGATGGAAGTAATAAAAACTATGCAGACTCCGTGAAGGGCCGATTCACCATCTCCAGAGACAATTCCAAGAACACGCTGTATCTGCAAATGAACAGTCTGAGACCTGAGGACACGGCTGTGTATTACTGT
>11;107_038,139_038,375_048;0.133829198
GAGGTGCAGCTGTTGGAGTCTGGGGGAGGCTTGGTACAGCCTGGGGGGTCCCTGAGACTCTCCTGTGCAGCCTCTGGATTCACCTTTAGCAGCTATGCCATGAACTGGGTCCGCCAGGCTCCAGGGAAGGGGCTGGAGTGGGTGGCAGTTATATCATATGATGGAAGTAATAAATACTATGCAGACTCCGTGAAGGGCCGATTCACCATCTCCAGAGACAATTCCAAGAACACGCTGTATCTGCAAATGAACAGCCTGAGAGCTGAGGACACGGCTGTGTATTACTGT
>12;490_038;0.1999966191
GAGGTGCAGCTGTTGGAGTCTGGGGGAGGCTTGGTACAGCCTGGGGGGTCCCTGAGACTCTCCTGTGCAGCCTCTGGATTCACCTTTAGCAGCTATGCCATGAGCTGGGTCCGCCAGGCTCCAGGCAAGGGGCTGGAGTGGGTGGCAGTTATATCATATGATGGAGGTAATAAATACTATGCAGACTCCGTGAAGGGCCGATTCACCATCTCCAGAGACAATTCCAAAAACACTCTGTATCTGCAAATGAACAGCCTGAGAGCTGAGGACACGGCTCTGTATTACTGT
>14;7_048;0.3330648787
CAGGTGCAGCTGTTGGGGTCTGGGGGAGGCTCGGTACAGCCTGGGGGGTCCCTGAGACTCACCTGTGCAGTCTCTGGATTCACCTTTAGCAGCTTTGCCATGAGCTGGGTCCGCCAGGCTCCAGGGAAGGGGCTGGAGTGGGTGGCATTTATATCATCAGATGGAACTAATAAAAACTATGGAGACTCCGTGAAGGGCCGATTCACCATCTCCAGAGACAATTCCAAGAACACGCTGTTCCTGCAAATGAACAGTCTGAGAGCTGAGGACACGGCTTTGTATTACTGT
>14;588_048;0.3299021402
GAGGTGCAGCTGTTGGGTTCTGGGGGAGGCTTGGTACAGCCTGGGGGGTCCCTGAGACTCACCTGTGCAGTCTCTGGATTCACCTTTAGCAGCTTTGCCATGAGCTGGGTCCGCCAGGCTCCAGGCAAGGGGCTGGAGTGGGTGGCACTTATATCATATGATGGAACTGATAAATATTATGCAGACTCCGTGAAGGGTCGCTTCACCATCTCCAGAGACAATTCCAAGAACACGCTGTATCTGCAAATGAACAGCCTGAGAGTTGAGGACACGGCTATTTATCACTGT
>13;588_048,7_048;0.2129748809
GAGGTGCAGCTGTTGGGGTCTGGGGGAGGCTTGGTACAGCCTGGGGGGTCCCTGAGACTCACCTGTGCAGTCTCTGGATTCACCTTTAGCAGCTTTGCCATGAGCTGGGTCCGCCAGGCTCCAGGGAAGGGGCTGGAGTGGGTGGCACTTATATCATATGATGGAACTAATAAATACTATGCAGACTCCGTGAAGGGCCGATTCACCATCTCCAGAGACAATTCCAAGAACACGCTGTATCTGCAAATGAACAGCCTGAGAGCTGAGGACACGGCTGTGTATTACTGT
>14;583_038;0.2575284223
GAGGTGCAGTTGTTGGAGTCTGGGGGAGGCTTGGTACAGCCTGGGGGGTCCCTGAGACTCTCCTGTGCAGCCTCTGGATTCACCTTTAGCAGCTATGCCATGAGCTGGGTCCGCCAGGCTCCAGGGAAGGGGCTGGAGTGGGTGGCAGTTATATCAAAGGATGGAAGTGATAACTCCTATGTAGACTCCGTCAAGGGACGATTCACCATCTCCAGAGACAATTCCAAGAACACACTGTATCTGCAAATGAACAGCCTGAGAGCTGAGGACACGGCTGTGTATTACTGT
>15;104_038;0.2234454941
GAGGTGCAGTTGTTGGAGTCTGGGGGAGGCTTGGTACAGCCTGGGGGGTCCCTGAGACTCTCCTGTGCAGCCTCTGGATTCACCTTTAGCAGCTACGCCATGAGCTGGGTCCGCCAGGCTCCAGGGAAGGGGCTGGAGTGGGTGGCACTTATATCATATGATGAAAATAAAAAATACTATGCAGACTCCGTGAAGGGCCGATTCACCATCTCCAGAGAGAATTCCAAGAACACGCTGTATCTGCAAATGAACAGCCTGAGAGCTGAGGACACGGCTGTGTATTACTGT
>15;543_038;0.2003216776
GAGGTGCAGTTGTTGGAGTCTGGGGGAGGCTTGGTACAGCCTGGGGGGTCCCTGAGACTCTCCTGTGCAGCCTCTGGATTCACCTTTAGCAGGTATGCCATGAGCTGGGTCCGCCAGGCTCCAGGGAAGGGGCTGGAGTGGGTGGCAGTTATATCATATGATGGAAGTAATAAATATTATGCAGACTCCGTGAAGGGCCGATTCACCATCTCCAGAGACAATTCCAAGAACACGTTGTATCTGCAAATGAACAGCCTGAGAGCTGTGGACACGGCTGTGTATTACTGT
>14;104_038,543_038;0.1559724373
GAGGTGCAGTTGTTGGAGTCTGGGGGAGGCTTGGTACAGCCTGGGGGGTCCCTGAGACTCTCCTGTGCAGCCTCTGGATTCACCTTTAGCAGCTATGCCATGAGCTGGGTCCGCCAGGCTCCAGGGAAGGGGCTGGAGTGGGTGGCAGTTATATCATATGATGGAAGTAATAAATACTATGCAGACTCCGTGAAGGGCCGATTCACCATCTCCAGAGACAATTCCAAGAACACGCTGTATCTGCAAATGAACAGCCTGAGAGCTGAGGACACGGCTGTGTATTACTGT
>13;104_038,543_038,583_038;0.15597159
GAGGTGCAGTTGTTGGAGTCTGGGGGAGGCTTGGTACAGCCTGGGGGGTCCCTGAGACTCTCCTGTGCAGCCTCTGGATTCACCTTTAGCAGCTATGCCATGAGCTGGGTCCGCCAGGCTCCAGGGAAGGGGCTGGAGTGGGTGGCAGTTATATCATATGATGGAAGTAATAAATACTATGCAGACTCCGTGAAGGGCCGATTCACCATCTCCAGAGACAATTCCAAGAACACGCTGTATCTGCAAATGAACAGCCTGAGAGCTGAGGACACGGCTGTGTATTACTGT
>12;104_038,543_038,583_038,588_048,7_048;0.1446931803
GAGGTGCAGCTGTTGGAGTCTGGGGGAGGCTTGGTACAGCCTGGGGGGTCCCTGAGACTCTCCTGTGCAGCCTCTGGATTCACCTTTAGCAGCTATGCCATGAGCTGGGTCCGCCAGGCTCCAGGGAAGGGGCTGGAGTGGGTGGCAGTTATATCATATGATGGAAGTAATAAATACTATGCAGACTCCGTGAAGGGCCGATTCACCATCTCCAGAGACAATTCCAAGAACACGCTGTATCTGCAAATGAACAGCCTGAGAGCTGAGGACACGGCTGTGTATTACTGT
>11;104_038,490_038,543_038,583_038,588_048,7_048;0.144692333
GAGGTGCAGCTGTTGGAGTCTGGGGGAGGCTTGGTACAGCCTGGGGGGTCCCTGAGACTCTCCTGTGCAGCCTCTGGATTCACCTTTAGCAGCTATGCCATGAGCTGGGTCCGCCAGGCTCCAGGGAAGGGGCTGGAGTGGGTGGCAGTTATATCATATGATGGAAGTAATAAATACTATGCAGACTCCGTGAAGGGCCGATTCACCATCTCCAGAGACAATTCCAAGAACACGCTGTATCTGCAAATGAACAGCCTGAGAGCTGAGGACACGGCTGTGTATTACTGT
>10;104_038,107_038,139_038,375_048,490_038,543_038,583_038,588_048,7_048;0.1338283507
GAGGTGCAGCTGTTGGAGTCTGGGGGAGGCTTGGTACAGCCTGGGGGGTCCCTGAGACTCTCCTGTGCAGCCTCTGGATTCACCTTTAGCAGCTATGCCATGAACTGGGTCCGCCAGGCTCCAGGGAAGGGGCTGGAGTGGGTGGCAGTTATATCATATGATGGAAGTAATAAATACTATGCAGACTCCGTGAAGGGCCGATTCACCATCTCCAGAGACAATTCCAAGAACACGCTGTATCTGCAAATGAACAGCCTGAGAGCTGAGGACACGGCTGTGTATTACTGT
>11;166_038;0.2674463535
GAGGTGCAGCTGGTGGAGTCTGGGGGAGGCTTGGTACAGCCAGGGCGGTCCCTGAGACTCTCCTGTACAGCTTCTGGATTCACCTTTGGTGATTATGCTATGAGCTGGTTCCGCCAGGCTCCAGGCAAGGGGCTGGAGTGGGTGGCAGATATATCATATGATGGAAGTAATAAATACTATGCAGACTCCGTGAAGGGCCGACTCACCATCTCCAGAGACAATTCCAAGAACACGTTGTATTTGCAAATGAACAGCCTGAGAGCTGAGGACACGGCTGTGTATTACTGT
>12;115_038;0.2934470772
GAGGTGCAGTTGGTGGAGTCTGGGGGAAGTGTGGTACGGCCTGGGGGGTCCCTGAGACTCTCCTGTGCAGCCTCTGGATTCACCTTTGATGATTCTGGCATGAGCTGGGTCCGCCAAGGTCCAGGGAAGGGGCTGGAGTGGGTGGCAGTTATATCATATGATGGAGGTAATAAATACTATGCAGACTCCGTGAAGGGCCGATTCACCATCTCCAGAGACAATTCCAAGAACACTCTGTATCTGCAAATGAACAGCCTGAGAGCTGAGGACACGGCTCTGTATTACTGT
>13;612_048;0.4786784698
CAGGTGCAGCTGGTGGAGTCTGGGGGAGGCCTGGTACAGCCTGGCGGGGCCCTGAGACTCTCCTGTTTAGTCTCTGGATTCACCTTTGATGACTATGCCCTACACTGGGTCCGGCAAGCTCCAGGGAAGGGCCCAGAGTGGGTGGCTGTTTTGTCATCTGATGGAAGTTATAAATACTACACAGAGTCCGTGCAGGGCCGATTCACCATCTCCAGAGACAATTCCAAGAACACGGTGTATCTGCAAATGAACAGCCTGAGAGGTGTGGACACGGCTGTGTATTACTGT
>15;49_038;0.2928665588
GAAGTGCAGCTGGTGGAGTCTGGGGGAGGCTTGGTACAGCCTGGCAGGTCCCTGAGAGTCTCCTGTGCAGCCTCTGGATTCACCTTTGAAGATTATGCCATGCACTGGGTCCGGCAAGCTCCAGGGAAGGGCCTGGAGTGGGTGGCAGTTATATCTGATGATGGAAATAATAAATACTATGCAGACTCCGTGAAGGGCCGATTCACCATCTCCAGAGACAATTCCAAGAACACGCTGTATCTGCAAATGAACAGCCTGAGAGTTGAGGACACGGCTGTGTATTACTGT
>16;568_119;0.5080225305
GAAGTGCAGCTGGTGGAGTCTGGGGGAGGCTTGGTACAGCCTGGCGGGTCCCTGAGACTCTCCTGTGCAGCCTCTAGATTCACCTTTGACAATTATGGCATGCACTGGGTCCGGCAAGCTCCGGGGAAGGGCCTGGAGTGGGTGGCACTTCTAAATTATGATGGAAGTAAGAAATATTATGTAGACTCCGTGAAGGGCCGATTCATCATCTTCAGAGACAATTCCAAGAACACACTGTTTCTGCAAATGAACAGCCTGCGACCTGAGGACACGGCTCTATATTTCTGT
>16;443_038;0.2617721878
GAAGTGCAGCTGGTGGAGTCTGGGGGAGGCTTGGTACAGCCTGGCAGGTCCCTGAGACTCTCCTGTGCAGCCTCTGGATTCACCTTTGAAGATTATGCCATGCACTGGGTCCGGCAAGCTCCAGGGAAGGGCCTGGAGTGGGTGGCAGTTATATCATATGATGGAAGTAATAAATACTATGTAGACTCCGTGAAGGGCCGATTCACCATCTCCAGAGACAATTCCAAGAACACGCTGTATCTGCAAATGAACAGCCTGAGAGCTGAGGACACGGCTGTGTATTATTGT
>15;443_038,568_119;0.2509754898
GAAGTGCAGCTGGTGGAGTCTGGGGGAGGCTTGGTACAGCCTGGCAGGTCCCTGAGACTCTCCTGTGCAGCCTCTGGATTCACCTTTGAAGATTATGCCATGCACTGGGTCCGGCAAGCTCCAGGGAAGGGCCTGGAGTGGGTGGCAGTTATATCATATGATGGAAGTAATAAATACTATGTAGACTCCGTGAAGGGCCGATTCACCATCTCCAGAGACAATTCCAAGAACACGCTGTATCTGCAAATGAACAGCCTGAGAGCTGAGGACACGGCTGTGTATTACTGT
>14;443_038,49_038,568_119;0.2386308978
GAAGTGCAGCTGGTGGAGTCTGGGGGAGGCTTGGTACAGCCTGGCAGGTCCCTGAGACTCTCCTGTGCAGCCTCTGGATTCACCTTTGAAGATTATGCCATGCACTGGGTCCGGCAAGCTCCAGGGAAGGGCCTGGAGTGGGTGGCAGTTATATCATATGATGGAAGTAATAAATACTATGCAGACTCCGTGAAGGGCCGATTCACCATCTCCAGAGACAATTCCAAGAACACGCTGTATCTGCAAATGAACAGCCTGAGAGCTGAGGACACGGCTGTGTATTACTGT
>14;614_048;0.3377895973
GAAGTGCAGCTGGTGGAGTCTGGGGGAGGCTTGGTACAGCCTGGCAGGTCCCTGAGACTCTCCTGTGCAGCCTCTGGATTCACCTTTGATGATTATGCCATCCACTGGGTCCGGCAAGCTCCAGGCAAGGGGCTGGAGTGGGTGGCACTTATATCATATGATGGAACTGATAAATATTATGCAGACTCCGTGAAGGGTCGCTTCACCATCTCCAGAGACAATTCCAAGAACACGCTGTATCTGCAAATGAACAGCCTGAGAGTTGAGGACACGGCTGTGTATCACTGT
>13;443_038,49_038,568_119,614_048;0.2210471742
GAAGTGCAGCTGGTGGAGTCTGGGGGAGGCTTGGTACAGCCTGGCAGGTCCCTGAGACTCTCCTGTGCAGCCTCTGGATTCACCTTTGATGATTATGCCATGCACTGGGTCCGGCAAGCTCCAGGGAAGGGGCTGGAGTGGGTGGCAGTTATATCATATGATGGAAGTAATAAATACTATGCAGACTCCGTGAAGGGCCGATTCACCATCTCCAGAGACAATTCCAAGAACACGCTGTATCTGCAAATGAACAGCCTGAGAGCTGAGGACACGGCTGTGTATTACTGT
>12;443_038,49_038,568_119,612_048,614_048;0.2000298349
GAGGTGCAGCTGGTGGAGTCTGGGGGAGGCTTGGTACAGCCTGGCGGGTCCCTGAGACTCTCCTGTGCAGCCTCTGGATTCACCTTTGATGATTATGCCATGCACTGGGTCCGGCAAGCTCCAGGGAAGGGGCTGGAGTGGGTGGCAGTTATATCATATGATGGAAGTAATAAATACTATGCAGACTCCGTGAAGGGCCGATTCACCATCTCCAGAGACAATTCCAAGAACACGCTGTATCTGCAAATGAACAGCCTGAGAGCTGAGGACACGGCTGTGTATTACTGT
>11;115_038,443_038,49_038,568_119,612_048,614_048;0.1581701392
GAGGTGCAGCTGGTGGAGTCTGGGGGAGGCTTGGTACAGCCTGGGGGGTCCCTGAGACTCTCCTGTGCAGCCTCTGGATTCACCTTTGATGATTATGCCATGAACTGGGTCCGCCAAGCTCCAGGGAAGGGGCTGGAGTGGGTGGCAGTTATATCATATGATGGAAGTAATAAATACTATGCAGACTCCGTGAAGGGCCGATTCACCATCTCCAGAGACAATTCCAAGAACACGCTGTATCTGCAAATGAACAGCCTGAGAGCTGAGGACACGGCTGTGTATTACTGT
>10;115_038,166_038,443_038,49_038,568_119,612_048,614_048;0.1344751448
GAGGTGCAGCTGGTGGAGTCTGGGGGAGGCTTGGTACAGCCTGGGGGGTCCCTGAGACTCTCCTGTGCAGCCTCTGGATTCACCTTTGGTGATTATGCCATGAACTGGGTCCGCCAGGCTCCAGGGAAGGGGCTGGAGTGGGTGGCAGTTATATCATATGATGGAAGTAATAAATACTATGCAGACTCCGTGAAGGGCCGATTCACCATCTCCAGAGACAATTCCAAGAACACGCTGTATCTGCAAATGAACAGCCTGAGAGCTGAGGACACGGCTGTGTATTACTGT
>9;104_038,107_038,115_038,139_038,166_038,375_048,443_038,490_038,49_038,543_038,568_119,583_038,588_048,612_048,614_048,7_048;0.0993313346
GAGGTGCAGCTGGTGGAGTCTGGGGGAGGCTTGGTACAGCCTGGGGGGTCCCTGAGACTCTCCTGTGCAGCCTCTGGATTCACCTTTAGTAGTTATGCCATGAACTGGGTCCGCCAGGCTCCAGGGAAGGGGCTGGAGTGGGTGGCAGTTATATCATATGATGGAAGTAATAAATACTATGCAGACTCCGTGAAGGGCCGATTCACCATCTCCAGAGACAATTCCAAGAACACGCTGTATCTGCAAATGAACAGCCTGAGAGCTGAGGACACGGCTGTGTATTACTGT
>9;595_048;0.2032241082
GAGGTGCAGTTATTGGAGTCTGGGGGAGGCTTGGTACAGCCTGGGGGGTCCCTGAGACTCTCCTGTGCAGCCTCTGGATTCACCTTCAGTAGTTATGCTATGCACTGGGTCCGCCAGGCTCCAGGCAAGGGGCTGGAGTGGGTGGCAGTTACATCATATGATGGAAGCAATAAATACTACGCAGACTCCGTGAAGGGCCGATTCACCATCTCCAGGGACAATTCCAAGAACACGCTGTATATGCAAATGAACAGCCTGAGAGCTGAGGACACGGCTGTATATTACTGT
>8;104_038,107_038,115_038,139_038,166_038,375_048,443_038,490_038,49_038,543_038,568_119,583_038,588_048,595_048,612_048,614_048,7_048;0.079728781
GAGGTGCAGCTGGTGGAGTCTGGGGGAGGCTTGGTACAGCCTGGGGGGTCCCTGAGACTCTCCTGTGCAGCCTCTGGATTCACCTTCAGTAGTTATGCCATGAACTGGGTCCGCCAGGCTCCAGGCAAGGGGCTGGAGTGGGTGGCAGTTATATCATATGATGGAAGTAATAAATACTATGCAGACTCCGTGAAGGGCCGATTCACCATCTCCAGAGACAATTCCAAGAACACGCTGTATCTGCAAATGAACAGCCTGAGAGCTGAGGACACGGCTGTGTATTACTGT
>9;542_048;0.2541847396
GAGGTGCAGCTGGTGGAGTCTGGGGGAGGCTTGGTAAAGCCTGGGGGGTCCCTGAGACTCTCCTGTGCAGCATCAGGCATCACCTTCAGTACTTATGAAATGAATTGGGTCCGCCAGGCTCCAGGCAAGGGTATGGAGTGGGTGGCAGTTATATCATATGATGGAAGTAATAAATATTATGCAGACTCCGTGAAAGGCCGATTCACCATCTCCAGAGACAATTCCAAGAACACGGTGTATCTGCAAATGAACAGCCTGAGAGGTGTGGACACGGCTGTGTATTACTGT
>10;606_038;0.2444831102
GAAGTGCAGTTGGTGGAGTCTGGGGGAGGCTTGGTACAGCCTGGAGGGTCCCTGAGACTCTCCTGTACAGCCTCTGGATTCACCTTCAGCAGTTATGAAATGAACTGGGTCCGCCAGGCTCCAGGGAAGGGGCCGGAGTGGGTGGCAGTTATATCATATGATGGAAATAATAAATACTATGCAGACTCCGTGAAGGGCCGATTCACCATCTCCAGAGAGAATTCCAAGAACACGCTCTATCTTCAAATGAACAGCCTGAGAACTGACGACACGGCTGTGTATTACTGT
>10;316_048;0.2064269846
GAGGTGCAGCTGGTGGAGTCTGGGGGAGGCTTGGTACAGCCTGGAGGGTCCCTGAGACTCTCCTGTGAAGCCTCTGGATTCAGCTTCAGCACTTATGAATTAAACTGGGTCCGCCAGGCTCCAGGCAAGGGGCTGGAGTGGGTGGCAGTTATATCATATGATGGAAGTAATTATTACTACGCAGACTCCGTGAAGGGCCGATTCACCATCTCCAGAGACAATTCCAAGAACACGCTGTATCTGCAAATGAACAGCCTGAGAGCTGAGGACACGGCTGTGTATTACTGT
>9;316_048,606_038;0.116060275
GAGGTGCAGCTGGTGGAGTCTGGGGGAGGCTTGGTACAGCCTGGAGGGTCCCTGAGACTCTCCTGTGCAGCCTCTGGATTCACCTTCAGCAGTTATGAAATGAACTGGGTCCGCCAGGCTCCAGGCAAGGGGCTGGAGTGGGTGGCAGTTATATCATATGATGGAAGTAATAAATACTATGCAGACTCCGTGAAGGGCCGATTCACCATCTCCAGAGACAATTCCAAGAACACGCTGTATCTGCAAATGAACAGCCTGAGAGCTGAGGACACGGCTGTGTATTACTGT
>8;316_048,542_048,606_038;0.0967128562
GAGGTGCAGCTGGTGGAGTCTGGGGGAGGCTTGGTACAGCCTGGGGGGTCCCTGAGACTCTCCTGTGCAGCCTCTGGATTCACCTTCAGTAGTTATGAAATGAACTGGGTCCGCCAGGCTCCAGGCAAGGGGCTGGAGTGGGTGGCAGTTATATCATATGATGGAAGTAATAAATACTATGCAGACTCCGTGAAGGGCCGATTCACCATCTCCAGAGACAATTCCAAGAACACGCTGTATCTGCAAATGAACAGCCTGAGAGCTGAGGACACGGCTGTGTATTACTGT
>7;104_038,107_038,115_038,139_038,166_038,316_048,375_048,443_038,490_038,49_038,542_048,543_038,568_119,583_038,588_048,595_048,606_038,612_048,614_048,7_048;0.0746359708
GAGGTGCAGCTGGTGGAGTCTGGGGGAGGCTTGGTACAGCCTGGGGGGTCCCTGAGACTCTCCTGTGCAGCCTCTGGATTCACCTTCAGTAGTTATGCCATGAACTGGGTCCGCCAGGCTCCAGGCAAGGGGCTGGAGTGGGTGGCAGTTATATCATATGATGGAAGTAATAAATACTATGCAGACTCCGTGAAGGGCCGATTCACCATCTCCAGAGACAATTCCAAGAACACGCTGTATCTGCAAATGAACAGCCTGAGAGCTGAGGACACGGCTGTGTATTACTGT
>6;104_038,107_038,115_038,139_038,166_038,168_038,179_038,184_119,186_038,21_119,254_119,266_048,316_048,319_119,325_038,356_038,361_048,375_048,426_048,443_038,44_119,457_038,459_048,45_048,490_038,498_119,49_038,503_038,537_048,542_048,543_038,568_119,574_048,583_038,585_038,588_048,593_048,595_048,597_048,600_038,606_038,612_048,614_048,615_048,618_119,621_048,7_048;0.0440270903
GAGGTGCAGCTGGTGGAGTCTGGGGGAGGCTTGGTCCAGCCTGGGGGGTCCCTGAGACTCTCCTGTGCAGCCTCTGGATTCACCTTCAGTAGCTATGGCATGAACTGGGTCCGCCAGGCTCCAGGCAAGGGGCTGGAGTGGGTGGCAGTTATATCATATGATGGAAGTAATAAATACTATGCAGACTCCGTGAAGGGCCGATTCACCATCTCCAGAGACAATTCCAAGAACACGCTGTATCTGCAAATGAACAGCCTGAGAGCTGAGGACACGGCTGTGTATTACTGT
>5;104_038,107_038,115_038,139_038,166_038,168_038,179_038,184_119,186_038,21_119,254_119,266_048,316_048,319_119,325_038,356_038,361_048,375_048,39_048,426_048,443_038,44_119,457_038,459_048,45_048,490_038,498_119,49_038,503_038,537_048,542_048,543_038,568_119,574_048,583_038,585_038,588_048,593_048,595_048,597_048,600_038,606_038,612_048,614_048,615_048,618_119,621_048,7_048;0.0221408991
GAGGTGCAGCTGGTGGAGTCTGGGGGAGGCTTGGTCCAGCCTGGGAGGTCCCTGAGACTCTCCTGTGCAGCCTCTGGATTCACCTTCAGTAGCTATGGCATGCACTGGGTCCGCCAGGCTCCAGGCAAGGGGCTGGAGTGGGTGGCAGTTATATCATATGATGGAAGTAATAAATACTATGCAGACTCCGTGAAGGGCCGATTCACCATCTCCAGAGACAATTCCAAGAACACGCTGTATCTGCAAATGAACAGCCTGAGAGCTGAGGACACGGCTGTGTATTACTGT
>4;0_038,100_048,101_048,103_119,104_038,107_038,108_119,110_048,113_048,114_059,115_038,121_059,124_119,12_048,134_038,136_048,137_048,138_059,139_038,143_048,150_048,153_048,158_048,163_059,165_048,166_038,168_038,175_119,178_059,179_038,180_048,184_119,185_119,186_038,188_048,191_048,192_059,196_038,207_119,210_048,21_119,221_119,222_059,226_048,228_119,232_119,233_048,236_048,237_119,241_119,242_048,243_119,245_048,246_048,249_048,24_048,250_048,252_048,254_119,257_059,261_059,263_048,266_048,269_048,277_048,282_048,289_048,295_048,296_048,301_059,305_059,307_059,30_048,310_038,311_048,315_048,316_048,319_119,320_048,323_119,324_038,325_038,331_048,334_048,335_048,336_059,33_048,342_059,348_048,34_048,356_038,357_048,361_048,367_048,369_048,370_059,374_048,375_048,377_048,393_048,398_048,39_048,3_048,406_119,410_048,411_038,412_048,414_059,417_048,418_059,421_119,426_048,42_048,430_048,432_048,434_059,436_059,439_048,43_119,441_038,443_038,445_048,44_119,457_038,458_119,459_048,45_048,461_038,463_048,465_059,468_048,469_048,46_048,472_119,476_048,479_048,47_038,481_048,484_038,487_038,489_048,490_038,497_119,498_119,49_038,503_038,505_048,507_048,509_048,516_048,517_038,518_038,519_048,522_048,524_048,525_048,533_048,537_048,539_059,542_048,543_038,548_048,549_048,551_048,553_048,558_048,560_059,562_119,563_059,565_048,566_048,567_119,568_119,56_059,570_048,572_048,574_048,575_119,579_048,581_038,583_038,584_038,585_038,588_048,589_119,58_119,593_048,594_048,595_048,597_048,599_048,59_059,5_048,600_038,605_119,606_038,608_119,610_038,612_048,614_048,615_048,616_119,617_048,618_119,61_048,620_048,621_048,625_048,632_038,635_048,644_048,646_048,64_048,650_048,652_038,654_048,656_059,658_119,65_048,662_048,666_059,673_059,677_119,678_048,68_059,6_119,72_038,77_048,78_048,7_048,82_048,83_119,87_048,88_048,94_048,96_048,98_059,99_048,9_059;3.3892E-06
CAGGTGCAGCTGGTGGAGTCTGGGGGAGGCGTGGTCCAGCCTGGGAGGTCCCTGAGACTCTCCTGTGCAGCCTCTGGATTCACCTTCAGTAGCTATGGCATGCACTGGGTCCGCCAGGCTCCAGGCAAGGGGCTGGAGTGGGTGGCAGTTATATCATATGATGGAAGTAATAAATACTATGCAGACTCCGTGAAGGGCCGATTCACCATCTCCAGAGACAATTCCAAGAACACGCTGTATCTGCAAATGAACAGCCTGAGAGCTGAGGACACGGCTGTGTATTACTGT
>5;275_038;0.1002852262
CAGGTGCAGTTGGTGGAGTCTGGGGGAGGCGTGGTCCAGCCTGGGAAGTCCCTGAGACTCTCCTGCGCAGCGTCTGGATTCACCTTCAGTAGCTATGTCATGCACTGGGTCCGCCAGGCTCCAGGCAAGGGGCTGGAGTGGGTGGCAGATATATCATATGATGGAAGTAATAAATACTATGCAGACTCCGTGAAGGGCCGACTCACCATCTCCAGAGACAATTCCAAGAACACGTTGTATTTGCAAATGAACAGCCTGAGAGCTGAGGACACGGCTGTGTATTACTGT
>9;279_038;0.2025072561
CTGGTGCAGCTGGTGGAGTCTGGGGGAGGCGTGGTCCAGCCTGGGGGGTCCCTGAGACTCTCCTGTGCAGCGTCTGGATTCAGGTTCAGTAGTTATGGCATGCACTGGGTCCGCCAGGCTCCAGGCAAGGGGCTGGAGTGGGTGGCATTTATACGATATGATGGAAGTTTTAAAGACTATGCAGACTCCGTGAGGGGCCGATTCACCATCTCCAGAGAGAATTCCAAGAACACGCTCTATCTTCAAATGAACAGCCTGAGAACTGACGACACGGCTGTGTATTACTGT
>10;431_038;0.1789875271
CTGGTGCAGCTGGTGGAGTCTGGGGGAGGCGTGGTCCAGCCTGGGGGGTCCCTGAGACTCTCCTGTGCAGCGTCTGGATTCAGGTTCAGTAGTTATGGCATGCACTGGGTCCGCCAGGCTCCAGGCAAGGGGCTGGAGTGGGTGGCATTTATACGATATGATGGAAGTTTTAAAGACTATGCAGACTCCGTGAGGGGCCGATTCACCATCTCCAGAGACAATTCCAAGAACACAGTGTATTTGCAAATGAACAGCCTGAGAGCTGAGGACACGGCTGTGTATTACTGT
>10;195_038;0.1899734625
CTGGTGCAGCTGGTGGAGTCTGGGGGAGGCGTGGTCCAGCCTGGGGGGTCCCTGAGACTCTCCTGTGCAGCGTCTGGATTCAGGTTCAGTAGTTATGGCATGCACTGGGTCCGCCAGGCTCCAGGCAAGGGGCTGGAGTGGGTGGCATTTATACGATATGATGGAAGTTTTAAAGACTATGCAGACTCCGTGAGGGGCCGATTCACCATCTCCAGAGACAATTCCAAGAACACAGTGTATGTGCAAATGAACAGCCTGAGAGCTGAGGACACGGCTGTGTATTACTGT
>9;195_038,431_038;0.1789848982
CTGGTGCAGCTGGTGGAGTCTGGGGGAGGCGTGGTCCAGCCTGGGGGGTCCCTGAGACTCTCCTGTGCAGCGTCTGGATTCAGGTTCAGTAGTTATGGCATGCACTGGGTCCGCCAGGCTCCAGGCAAGGGGCTGGAGTGGGTGGCATTTATACGATATGATGGAAGTTTTAAAGACTATGCAGACTCCGTGAGGGGCCGATTCACCATCTCCAGAGACAATTCCAAGAACACAGTGTATTTGCAAATGAACAGCCTGAGAGCTGAGGACACGGCTGTGTATTACTGT
>8;195_038,279_038,431_038;0.1460331916
CTGGTGCAGCTGGTGGAGTCTGGGGGAGGCGTGGTCCAGCCTGGGGGGTCCCTGAGACTCTCCTGTGCAGCGTCTGGATTCAGGTTCAGTAGTTATGGCATGCACTGGGTCCGCCAGGCTCCAGGCAAGGGGCTGGAGTGGGTGGCATTTATACGATATGATGGAAGTTTTAAAGACTATGCAGACTCCGTGAGGGGCCGATTCACCATCTCCAGAGACAATTCCAAGAACACGCTGTATCTGCAAATGAACAGCCTGAGAGCTGAGGACACGGCTGTGTATTACTGT
>13;378_119;0.3782480675
GAGGTGCAGCTGGTGGAGTCTGGGGGAGGCGTGGTCCAGCCTGGGGGGTCCCTGAGACTCTCCTGTGCAACGTCTGGATTCACGTTTGGTACCTTTGGCATGCACTGGGTCCGCCAGGCTCCAGGCAAGGGGCTGGATTGGGTGGCTTATATACGATATGATGGAAAGACTAAAAATTATGGAGAGTCCGTGAAGGGCCGATTCACCATTTCCAGAGACAATTCCAAGAATACGATGTCTCTGCAAATGAACAGCCTGCGACCTGAGGACACGGCTCTGTATTACTGT
>13;287_119;0.2628632982
CAGGTGCAGCTGGTGGAGTCTGGGGGAGGCGTGGTCCAGCCTGGGGGGTCCCTGAGACTCTCCTGTGTAGCGTCTGGATTCACCTTCAGTAACTATGGCATGCACTGGGTCCGCCAGGCTCCAGGCAAGGGGCTGGCGTGGGTGGCATTTATACGGTATGATGGAAGTAATAAATATTATGTAGACTCCGTGTGGGGCCGCTTCACCATCTCCAGAGACAATTCCAAGAACACGCTGCATCTGCAAATGAACAGCCTGCGACCGGAAGACACGGCACTCTATTTCTGT
>12;287_119,378_119;0.1288827891
CAGGTGCAGCTGGTGGAGTCTGGGGGAGGCGTGGTCCAGCCTGGGGGGTCCCTGAGACTCTCCTGTGCAGCGTCTGGATTCACCTTCAGTAACTATGGCATGCACTGGGTCCGCCAGGCTCCAGGCAAGGGGCTGGAGTGGGTGGCATTTATACGGTATGATGGAAGTAATAAATATTATGTAGACTCCGTGAAGGGCCGATTCACCATCTCCAGAGACAATTCCAAGAACACGCTGTATCTGCAAATGAACAGCCTGCGACCTGAGGACACGGCTCTGTATTACTGT
>12;444_048;0.2243210345
CAGGTGCAGCTGGTGGAGTCTGGGGGAGGCGTGGTCCAGCCTGGGGGGTCCCTGAGACTCTCCTGTGCAGCGTCTGGATTCACCTTCAGTAACTATGGCATGCACTGGGTCCGCCAGGCTCCAGGCAAGGGGCTGGAGTGGGTGGCATTTATTCGGTATGATGGGGATATTACATACTATGTTGACTCCGTGAAGGGCCGATTCACCATCTCCAGAGACAACTCCAAGAACGCGCTGTATCTGCAAATGAACAGCCTGCGCGCTGAGGACACGGCTCTGTATTACTGT
>11;287_119,378_119,444_048;0.1111981597
CAGGTGCAGCTGGTGGAGTCTGGGGGAGGCGTGGTCCAGCCTGGGGGGTCCCTGAGACTCTCCTGTGCAGCGTCTGGATTCACCTTCAGTAACTATGGCATGCACTGGGTCCGCCAGGCTCCAGGCAAGGGGCTGGAGTGGGTGGCATTTATACGGTATGATGGAAGTAATAAATACTATGTAGACTCCGTGAAGGGCCGATTCACCATCTCCAGAGACAATTCCAAGAACACGCTGTATCTGCAAATGAACAGCCTGCGAGCTGAGGACACGGCTCTGTATTACTGT
>14;672_048;0.3503765165
CAGGTGCAACTGGTGGAGTCTGGGGGAGGCGTGGTCCAGCCTGGAGGGTCCCTGAGACTCTCCTGTGCAACATCTGGACTCACGTTCAGTAACTATGGCATGCACTGGGTCCGCCAGGCTCCAGGCCGGGGACTGGAGTGGGTGGCTTTTACACGTTATGATGGAACATATAATTATTATGCAGACTCCGTGAAGGGCCGATTCACCATCTCCAGAGACAATTCCAAGGGCACGCTGTATCTGCAAATGGACGGCCTGAGACCTGAGGACACGGCTCTGTATTACTGT
>14;41_048;0.202922521
CAGGTGCTCCTGGTGGAGTCTGGGGGAGGCGTGGTCCAGCCTGGGGGGTCCCTGACACTCTCCTGTGCAGCGTCTGGATTCACCTTCAGTAACTATGGCATGCACTGGGTCCGCCAGGCTCCAGGCAAGGGGCTGGAGTGGGTGGCATTTATACGGTATGATGGAAATAACAAATACTATGCAGACTCCGTGAAGGGCCGATTCACCATCTCCAGAGACAATTCCAAGGATACGCTGTATCTGCAAATGGACGGCCTGAGACCTGAGGACACGGCTCTGTATTACTGT
>13;41_048,672_048;0.1410993413
CAGGTGCAGCTGGTGGAGTCTGGGGGAGGCGTGGTCCAGCCTGGGGGGTCCCTGAGACTCTCCTGTGCAGCGTCTGGATTCACCTTCAGTAACTATGGCATGCACTGGGTCCGCCAGGCTCCAGGCAAGGGGCTGGAGTGGGTGGCATTTATACGGTATGATGGAAGTAATAAATACTATGCAGACTCCGTGAAGGGCCGATTCACCATCTCCAGAGACAATTCCAAGGACACGCTGTATCTGCAAATGGACGGCCTGAGACCTGAGGACACGGCTCTGTATTACTGT
>14;540_119;0.2594599233
GAAGTGCAGCTGGTGGAGTCTGGGGGAGGCTTGGTACAGCCTGGCAGGTCCCTGAGACTCTCCTGTGCAGCGTCTGGATTCAGCTTCAATACCTATGGCATGCACTGGGTCCGCCAGGCTCCAGGCAAGGGGCTGGAGTGGGTGGCATTTATACGATATGATGGAAGTAATAAATACTATGCAGACTCCGTGAAGGGCCGATTCACCATCTCCAGAGACAATTCCAAGAACACGCTGTATCTCCAAATGGACGGCCTGCGAGGAGAGGACACGGCTCTGTATTACTGT
>15;29_119;0.2243565067
GAGGTGCAGTTGGTGGAGTCTGGGGGAGGCTTGGTCCAGCCTGGGGGGTCCCTGAGACTCTCCTGTGCAGCGTCTGGAATCACCTTCAGTAGCTATGGCATGCACTGGGTCCGCCAGGCTCCAGGCAAGGGGCTGGAGTGGGTGGCATTTATACGGTATGATGGAAGCAGTAAGTACTATGCAGACTCCGTGAAGGGCCGATTCACCATCTCCAGAGACAATTCCAAGAACACGCTGTATCTCCAAATGGACGGCCTGCGAGGAGAGGACACGGCTCTGTATTACTGT
>15;330_119;0.4915760841
GAGGTGCAGCTGGTGGAGTCTGGGGGAGGCTTGGTCCAGCCTGGGGGGTCCCTGAGACTCGCCTGTGCAGCGTCTGGACTCACTTTCAGGAAACATGGCATGCACTGGGTCCGCCAGGCTCCAGGCAAGGGGCTGGAGTGGGTGTCTTATATTTCGTCTGACGGAGTTAATAACTACTTAATAGATTCCGTGAGGGGGCGATTCACCGTCTCCAGAGACAATTCCAAGAACACCCTGTATCTCCAAATGGACGGCCTGCGAGGAGAGGACACGGCTCTGTATTACTGT
>14;29_119,330_119;0.1683594345
GAGGTGCAGCTGGTGGAGTCTGGGGGAGGCTTGGTCCAGCCTGGGGGGTCCCTGAGACTCTCCTGTGCAGCGTCTGGATTCACCTTCAGTAGCTATGGCATGCACTGGGTCCGCCAGGCTCCAGGCAAGGGGCTGGAGTGGGTGGCATTTATACGGTATGATGGAAGTAATAAATACTATGCAGACTCCGTGAAGGGCCGATTCACCATCTCCAGAGACAATTCCAAGAACACGCTGTATCTCCAAATGGACGGCCTGCGAGGAGAGGACACGGCTCTGTATTACTGT
>13;29_119,330_119,540_119;0.1683578638
GAGGTGCAGCTGGTGGAGTCTGGGGGAGGCTTGGTCCAGCCTGGGGGGTCCCTGAGACTCTCCTGTGCAGCGTCTGGATTCACCTTCAGTAGCTATGGCATGCACTGGGTCCGCCAGGCTCCAGGCAAGGGGCTGGAGTGGGTGGCATTTATACGGTATGATGGAAGTAATAAATACTATGCAGACTCCGTGAAGGGCCGATTCACCATCTCCAGAGACAATTCCAAGAACACGCTGTATCTCCAAATGGACGGCCTGCGAGGAGAGGACACGGCTCTGTATTACTGT
>12;29_119,330_119,41_048,540_119,672_048;0.0997996168
CAGGTGCAGCTGGTGGAGTCTGGGGGAGGCGTGGTCCAGCCTGGGGGGTCCCTGAGACTCTCCTGTGCAGCGTCTGGATTCACCTTCAGTAGCTATGGCATGCACTGGGTCCGCCAGGCTCCAGGCAAGGGGCTGGAGTGGGTGGCATTTATACGGTATGATGGAAGTAATAAATACTATGCAGACTCCGTGAAGGGCCGATTCACCATCTCCAGAGACAATTCCAAGAACACGCTGTATCTGCAAATGGACGGCCTGAGAGCTGAGGACACGGCTCTGTATTACTGT
>13;133_119;0.238096989
CAGGTGCAGCTGGTGGAGTCTGGGGGAGGCGTGGTCCAGCCTGGGGGGTCCCTGAGACTCTCCTGTGCAGCGTCTGGATTCACCTTCAGTAGCTATGGCATGCACTGGGTCCGCCAGGCTCCAGGCAAGGGGCTGGAGTGGGTGGCATTTACACGGTATGATGGAAGTGACAAATATTATCTAGACTCCGTGAAGGGCCGATTCACCATCTCCAGAGACAACTCCAAGTACACGCTGTTTCTGCAAATGGTCAGCCTGAGAACTGAGGACACGGCTCTCTATTTCTGT
>13;521_119;0.2148489187
GAAGTGCAGCTGGTGGAGTCTGGGGGAGGCGTGGTCCAGCCTGGGGGGTCCCTGAGACTCTCCTGTGCAGCGTCTGGATTCACCTTCAGTAGCTATGGCATGCACTGGGTCCGCCAGGCTCCAGGCAAGGGGCTGGAGTGGGTGGCATTTATACGGTATGATGGAAGTAATAAATACTATGCAGACTCCGTGAAGGGCCGATTCACCATCTCCAGAGACAATTCCAACCACACACTGTATATGCAACTGGATAGTCTGAGAGCTGAGGACACGGCTCTCTACTACTGT
>12;133_119,521_119;0.1024690146
CAGGTGCAGCTGGTGGAGTCTGGGGGAGGCGTGGTCCAGCCTGGGGGGTCCCTGAGACTCTCCTGTGCAGCGTCTGGATTCACCTTCAGTAGCTATGGCATGCACTGGGTCCGCCAGGCTCCAGGCAAGGGGCTGGAGTGGGTGGCATTTATACGGTATGATGGAAGTAATAAATACTATGCAGACTCCGTGAAGGGCCGATTCACCATCTCCAGAGACAATTCCAAGAACACGCTGTATCTGCAAATGGACAGCCTGAGAGCTGAGGACACGGCTCTCTATTACTGT
>11;133_119,29_119,330_119,41_048,521_119,540_119,672_048;0.0885230969
CAGGTGCAGCTGGTGGAGTCTGGGGGAGGCGTGGTCCAGCCTGGGGGGTCCCTGAGACTCTCCTGTGCAGCGTCTGGATTCACCTTCAGTAGCTATGGCATGCACTGGGTCCGCCAGGCTCCAGGCAAGGGGCTGGAGTGGGTGGCATTTATACGGTATGATGGAAGTAATAAATACTATGCAGACTCCGTGAAGGGCCGATTCACCATCTCCAGAGACAATTCCAAGAACACGCTGTATCTGCAAATGGACAGCCTGAGAGCTGAGGACACGGCTCTGTATTACTGT
>10;133_119,287_119,29_119,330_119,378_119,41_048,444_048,521_119,540_119,672_048;0.0774876987
CAGGTGCAGCTGGTGGAGTCTGGGGGAGGCGTGGTCCAGCCTGGGGGGTCCCTGAGACTCTCCTGTGCAGCGTCTGGATTCACCTTCAGTAGCTATGGCATGCACTGGGTCCGCCAGGCTCCAGGCAAGGGGCTGGAGTGGGTGGCATTTATACGGTATGATGGAAGTAATAAATACTATGCAGACTCCGTGAAGGGCCGATTCACCATCTCCAGAGACAATTCCAAGAACACGCTGTATCTGCAAATGAACAGCCTGAGAGCTGAGGACACGGCTCTGTATTACTGT
>14;213_038;0.2993013773
CAGGTGCAGCTGGTGGAGTCTGGGGGAGGCGTGGTCCAGCCTGGGGGGTCCCTGAGACTCTCCTGTGCAGCGCTGGATTTCCCTTTCAGCAGCTTTGGCATGCACTGGGTCCGCCAGACTCCAGGCAGGGGGCTGGAGTGGGTGGCGATTATATGGTCTGATGGAAGTAATAGATACTATGTAGACTCCGTGAAGGGCCGATTCACCATCTCCAGAGACAATTCCAAGAACACCCTGTATCTGCAAATGAACAGCCTGAGACCTGACGACACGGCTGTGTATTACTGT
>14;164_038;0.386363087
CACATACAACTGGTGGAGTCTGGGGGAGGCGTGGTCCAGCCTGGGGGGTCCCTGAGACTCTCCTGTGCAGCGTCTGGATTTCCCTTCAGCAGCTTTGGCATGCACTGGGTCCGCCAGACTCCAGGCAGGGGGCTGGAGTGGGTGGCGATTATATGGTCTGATGGAAGTCATAAAGAATATACAGACTCCGTGAAAGGCCGATTCACCATCTCCAGAGACAATTCCAGGAGCACTATGGATCTGCAAATGAATAACCTGAGACCTGAGGACACGGCTGTGTATTACTGT
>13;164_038,213_038;0.1907091219
CAGGTGCAGCTGGTGGAGTCTGGGGGAGGCGTGGTCCAGCCTGGGGGGTCCCTGAGACTCTCCTGTGCAGCGTCTGGATTCCCCTTCAGCAGCTTTGGCATGCACTGGGTCCGCCAGACTCCAGGCAGGGGGCTGGAGTGGGTGGCGATTATATGGTCTGATGGAAGTAATAAATACTATGCAGACTCCGTGAAGGGCCGATTCACCATCTCCAGAGACAATTCCAAGAACACCCTGTATCTGCAAATGAACAGCCTGAGACCTGAGGACACGGCTGTGTATTACTGT
>15;240_038;0.246559545
CAGGTACAATTGGTGGAGTCTGGGGGAGGCGTGGTCCAACCTGGGGGGTCCCTGAGACTCTCCTGTGCAGCGTCTGGATTCATCTTCAGTGATTATGGCATGCACTGGGTCCGCCAGGCTCCAGGCAAGGGGCTGGAGTGGGTGGCATCTATATGGCATGATGGAAGTAAAAAATACTATGCAGACTCCGTGAAGGGCCGATTCACCATCTCCAGAGAGAATTCCAAGAACACGCTGTATCTGCAAATGAACAGCCTGAGAGCTGAGGACACGGCTGTGTATCACTGT
>15;528_038;0.099353582
CAGGTGCAGCTGGTGGAGTCTGGGGGAGGCGTGGTCCAGCCTGGGGGGTCCCTGAGACTCTCCTGTGCAGCGTCTGGATTCACCTTCAGTAGCTATGGCATGCACTGGGTCCGCCAGGCTCCAGGCAAGGGGCTGGAGTGGGTGGCATTTATACGGTATGATGGAAATAATAAATACTATGCAGACTCCGTGAAGGGCCGATTCACCATCTCCAGAGAGAATTCCAAGAACACGCTGTATCTGCAAATGAACAGCCTGAGAGCTGAGGACACGGCTGTGTATCACTGT
>14;240_038,528_038;0.0993524049
CAGGTGCAGCTGGTGGAGTCTGGGGGAGGCGTGGTCCAGCCTGGGGGGTCCCTGAGACTCTCCTGTGCAGCGTCTGGATTCACCTTCAGTAGCTATGGCATGCACTGGGTCCGCCAGGCTCCAGGCAAGGGGCTGGAGTGGGTGGCATTTATACGGTATGATGGAAATAATAAATACTATGCAGACTCCGTGAAGGGCCGATTCACCATCTCCAGAGAGAATTCCAAGAACACGCTGTATCTGCAAATGAACAGCCTGAGAGCTGAGGACACGGCTGTGTATCACTGT
>14;106_038;0.155690048
CAGGTGCAGCTGGTGGAGTCTGGGGGAGGCGTGGTCCAGCCTGGGGAGTCCCTGAGACTCTCCTGTGCAGCGTCTGGATTCACCTTCAGTAACTATGGCATACACTGGGTCCGCCAGGCTCCAGGCAAGGGGCTGGAGTGGGTGGCATTTATACGGTATGATGGGAATACTAAATACTATGCAGACTCCGTGAAGGGCCGATTCACCATCTCCAGAGACAATTCCAAGAACACGCTGTATCTGCAAATGAACAGCCTGAGAAATGAGGACACGGCTGTGTATTACTGT
>13;106_038,240_038,528_038;0.0769174969
CAGGTGCAGCTGGTGGAGTCTGGGGGAGGCGTGGTCCAGCCTGGGGGGTCCCTGAGACTCTCCTGTGCAGCGTCTGGATTCACCTTCAGTAGCTATGGCATGCACTGGGTCCGCCAGGCTCCAGGCAAGGGGCTGGAGTGGGTGGCATTTATACGGTATGATGGAAATAATAAATACTATGCAGACTCCGTGAAGGGCCGATTCACCATCTCCAGAGACAATTCCAAGAACACGCTGTATCTGCAAATGAACAGCCTGAGAGCTGAGGACACGGCTGTGTATTACTGT
>12;106_038,164_038,213_038,240_038,528_038;0.0662596017
CAGGTGCAGCTGGTGGAGTCTGGGGGAGGCGTGGTCCAGCCTGGGGGGTCCCTGAGACTCTCCTGTGCAGCGTCTGGATTCACCTTCAGTAGCTATGGCATGCACTGGGTCCGCCAGGCTCCAGGCAAGGGGCTGGAGTGGGTGGCATTTATACGGTATGATGGAAGTAATAAATACTATGCAGACTCCGTGAAGGGCCGATTCACCATCTCCAGAGACAATTCCAAGAACACGCTGTATCTGCAAATGAACAGCCTGAGAGCTGAGGACACGGCTGTGTATTACTGT
>14;557_038;0.1334407712
CAGGTGCAGCTGGTGGAGTCTGGGGGAGGCGTGGTCCAGGCTGGGGGGTCCCTGAGACTCTCCTGTGCAGCGTCTGGATTCACCTTCAATAACTATGGCATGCACTGGGTCCGCCAGGCTCCAGGCAAGGGGCTGGAGTGGGCGGCATTTATACGGTATGATGGAAGTAATAAATACTATGCAGACTCCGTGAGGGGCCGATTCACCATCTCCAGAGACAATTCCAAGAACACGCTGTATCTGCAAATGAACAGTCTGAGAGCTGAGGACACGGCTGTGTATTACTGT
>14;661_048;0.1460789577
CAGGTGCAGCTGGTGGAGTCTGGGGGAGGCGTGGTCCAGCCTGGGGGGTCCCTGAGACTCTCCTGTGCAGCGTCTGGATTCACCTTCAATACCTATGGCATGCACTGGGTCCGCCAGGCTCCAGGCAAGGGGCTGGAGTGGGTGACATTTATACGGTATGATGGAAGTAATGAATACTATGCAGACTCCGTGAAGGGCCGATTCACCATCTCCAGAGACAATTCCAAGAACACGCTGTATCTGCAAATGAACAGTCTGAGTGTTGAGGACACGGCTGTGTATTACTGT
>13;557_038,661_048;0.0914425454
CAGGTGCAGCTGGTGGAGTCTGGGGGAGGCGTGGTCCAGCCTGGGGGGTCCCTGAGACTCTCCTGTGCAGCGTCTGGATTCACCTTCAATAGCTATGGCATGCACTGGGTCCGCCAGGCTCCAGGCAAGGGGCTGGAGTGGGTGGCATTTATACGGTATGATGGAAGTAATAAATACTATGCAGACTCCGTGAAGGGCCGATTCACCATCTCCAGAGACAATTCCAAGAACACGCTGTATCTGCAAATGAACAGTCTGAGAGCTGAGGACACGGCTGTGTATTACTGT
>14;2_038;0.2471845122
CAGGTGCAGCTGGTGGAGTTTGGGGGAGGCGTGGTCCAGCCTGGGGGGTCCCTGAGACTCTCCTGTGCAGCGTTTGGATTCACCATCAGCAGTTATGGCATGCACTGGGTCCGCCAGGCTCCAGGCAAGGGGCTGCAGTGGGTGGCTTTTATACGGTATGATGAAAGTAGTAAATTCTATGCAGACTCCGTGAAGGGCCGATTCACCATCTCCAGAGACAACTCCGAGAACACCCTATATCTGCAAATGAACAGTCTGAGAGCTGAGGACACGGCTGTGTATTATTGT
>16;149_048;0.3348783287
GAGGTGCAGGTGTTGGAGTCTGGGGGAGGCTTGGTCCAGCCGGGGGGGTCCCTGAGACTCGCCTGTGCAGCGTCTGGATTCAGCTTCAGTAGTTATGGCATGCACTGGGTCCGCCAGGCTCCTGGCAAGGGGCTGGAGTGGGTGTCATTTATACGATATGATGGAGCTAATAAATATCATGCAGACTCCGTGAAGGGCCGATTCATCATCTCCAGAGACGATTCCAAGAACACGGTATCTCTGCAAATGAACAGTCTGAGACCTGAGGACACGGCTGTCTATTACTGT
>16;341_048;0.2470692513
CAGGTGCAGCTGGTGGAGTCTGGGGGAGGCGTGGTCCAGCCTGGGGGGTCCCTGAGACTCTCCTGTGTAGTGTCTGGATTCACCTTCAGTAGTTATGGCATGCACTGGGTCCGCCAGGCTCCAGGCAAGGGGCTGGAGTGGGTGTCATTTATACGATTTGATGGGAATTATGAATACTATGTGGATTCCGTGAAGGGCCGATTCACCATCTCCAGAGACAATTCCAAGAACACGGTGTATCTGCAAATGGACAGTCTGAGAGCTGAGGACACGGCTGTGTATTACTGT
>15;149_048,341_048;0.1225596039
CAGGTGCAGCTGGTGGAGTCTGGGGGAGGCGTGGTCCAGCCTGGGGGGTCCCTGAGACTCTCCTGTGCAGCGTCTGGATTCACCTTCAGTAGTTATGGCATGCACTGGGTCCGCCAGGCTCCAGGCAAGGGGCTGGAGTGGGTGTCATTTATACGATATGATGGAAGTAATAAATACTATGCAGACTCCGTGAAGGGCCGATTCACCATCTCCAGAGACAATTCCAAGAACACGGTGTATCTGCAAATGAACAGTCTGAGAGCTGAGGACACGGCTGTGTATTACTGT
>15;172_048;0.1213874832
CAGGTGCAGCTGGTGGAGTCTGGGGGAGGCGTGGTCCAGCCTGGGGGGTCCCTGAGACTCTCCTGTGCAGCGTCTGGATTCACCTTCAGTAGCTATGGCATGCACTGGGTCCGCCAGGCTCCAGGCAAGGGGCTGGAGTGGGTGGCATTTATACGGTATGATGGAAGTAATAAATACTATGCAGACTCCGTGAAGGGCCGATTCACCATCTCCAGAGACAATTCCAAGAACACGGTGTATTTGCAAATGAACAGTCTGAGAGTTGAGGACACGGCTGTTTATTACTGT
>14;149_048,172_048,341_048;0.0883833129
CAGGTGCAGCTGGTGGAGTCTGGGGGAGGCGTGGTCCAGCCTGGGGGGTCCCTGAGACTCTCCTGTGCAGCGTCTGGATTCACCTTCAGTAGCTATGGCATGCACTGGGTCCGCCAGGCTCCAGGCAAGGGGCTGGAGTGGGTGGCATTTATACGGTATGATGGAAGTAATAAATACTATGCAGACTCCGTGAAGGGCCGATTCACCATCTCCAGAGACAATTCCAAGAACACGGTGTATCTGCAAATGAACAGTCTGAGAGCTGAGGACACGGCTGTGTATTACTGT
>13;149_048,172_048,2_038,341_048;0.0772348807
CAGGTGCAGCTGGTGGAGTCTGGGGGAGGCGTGGTCCAGCCTGGGGGGTCCCTGAGACTCTCCTGTGCAGCGTCTGGATTCACCTTCAGTAGCTATGGCATGCACTGGGTCCGCCAGGCTCCAGGCAAGGGGCTGGAGTGGGTGGCATTTATACGGTATGATGGAAGTAATAAATACTATGCAGACTCCGTGAAGGGCCGATTCACCATCTCCAGAGACAATTCCAAGAACACGCTGTATCTGCAAATGAACAGTCTGAGAGCTGAGGACACGGCTGTGTATTACTGT
>12;149_048,172_048,2_038,341_048,557_038,661_048;0.0772340334
CAGGTGCAGCTGGTGGAGTCTGGGGGAGGCGTGGTCCAGCCTGGGGGGTCCCTGAGACTCTCCTGTGCAGCGTCTGGATTCACCTTCAGTAGCTATGGCATGCACTGGGTCCGCCAGGCTCCAGGCAAGGGGCTGGAGTGGGTGGCATTTATACGGTATGATGGAAGTAATAAATACTATGCAGACTCCGTGAAGGGCCGATTCACCATCTCCAGAGACAATTCCAAGAACACGCTGTATCTGCAAATGAACAGTCTGAGAGCTGAGGACACGGCTGTGTATTACTGT
>11;106_038,149_048,164_038,172_048,213_038,240_038,2_038,341_048,528_038,557_038,661_048;0.0662587544
CAGGTGCAGCTGGTGGAGTCTGGGGGAGGCGTGGTCCAGCCTGGGGGGTCCCTGAGACTCTCCTGTGCAGCGTCTGGATTCACCTTCAGTAGCTATGGCATGCACTGGGTCCGCCAGGCTCCAGGCAAGGGGCTGGAGTGGGTGGCATTTATACGGTATGATGGAAGTAATAAATACTATGCAGACTCCGTGAAGGGCCGATTCACCATCTCCAGAGACAATTCCAAGAACACGCTGTATCTGCAAATGAACAGCCTGAGAGCTGAGGACACGGCTGTGTATTACTGT
>12;119_048;0.2390836914
GACGTGTACCTGGTGGAGTCTGGGGGAGGCTTGGTCCAGCCTGGAGGGTCCCTGAGACTCTCCTGTGTAGCTTCTGGCATCACCTTCAGTAGCTATGGCATGCACTGGGTCCGCCAGGCTCCAGGCAAGGGGCTGGAGTGGGCGGCATTTATACGTTATGATGGAAGGAATAAATACTATGCAGACTCCGTGAAGGGCCGATTCACCATCTCCAGAGACAATTCCAAGAACACGCTGTCTCTGCAAATGAACAACCTGAGAGCTGAGGACACGGCTGTGTATTACTGT
>12;573_048;0.2417464694
GAGGTGCACTTGGTGGAGTCTGGGGGAGACTTGGTTCAGCCTGGAGGGTCCCTGAGACTCTCCTGTGTAGTCTCTGAATTCACCTTCAGTAGCTATGGCATGCACTGGGTCCGCCAGGCTCCAGGCAAGGGGCTGGAGTGGGTGGCATTTATACGGTATGATGGAAGTAATAAATACTATGCAGACTCCGTGAAGGGCCGATTCACCATCTCCAGAGACAATTCCAAGAACACGGTGTATCTTGAAATGAACAGCCTGAGAGCTGAAGACACGGCTGTGTATTACTGT
>11;119_048,573_048;0.1300958889
GAGGTGCACCTGGTGGAGTCTGGGGGAGGCTTGGTCCAGCCTGGAGGGTCCCTGAGACTCTCCTGTGTAGCTTCTGGATTCACCTTCAGTAGCTATGGCATGCACTGGGTCCGCCAGGCTCCAGGCAAGGGGCTGGAGTGGGTGGCATTTATACGGTATGATGGAAGTAATAAATACTATGCAGACTCCGTGAAGGGCCGATTCACCATCTCCAGAGACAATTCCAAGAACACGCTGTATCTGCAAATGAACAGCCTGAGAGCTGAGGACACGGCTGTGTATTACTGT
>10;106_038,119_048,149_048,164_038,172_048,213_038,240_038,2_038,341_048,528_038,557_038,573_048,661_048;0.0662579071
CAGGTGCAGCTGGTGGAGTCTGGGGGAGGCGTGGTCCAGCCTGGGGGGTCCCTGAGACTCTCCTGTGCAGCGTCTGGATTCACCTTCAGTAGCTATGGCATGCACTGGGTCCGCCAGGCTCCAGGCAAGGGGCTGGAGTGGGTGGCATTTATACGGTATGATGGAAGTAATAAATACTATGCAGACTCCGTGAAGGGCCGATTCACCATCTCCAGAGACAATTCCAAGAACACGCTGTATCTGCAAATGAACAGCCTGAGAGCTGAGGACACGGCTGTGTATTACTGT
>9;106_038,119_048,133_119,149_048,164_038,172_048,213_038,240_038,287_119,29_119,2_038,330_119,341_048,378_119,41_048,444_048,521_119,528_038,540_119,557_038,573_048,661_048,672_048;0.0662570598
CAGGTGCAGCTGGTGGAGTCTGGGGGAGGCGTGGTCCAGCCTGGGGGGTCCCTGAGACTCTCCTGTGCAGCGTCTGGATTCACCTTCAGTAGCTATGGCATGCACTGGGTCCGCCAGGCTCCAGGCAAGGGGCTGGAGTGGGTGGCATTTATACGGTATGATGGAAGTAATAAATACTATGCAGACTCCGTGAAGGGCCGATTCACCATCTCCAGAGACAATTCCAAGAACACGCTGTATCTGCAAATGAACAGCCTGAGAGCTGAGGACACGGCTGTGTATTACTGT
>12;167_048;0.2233276953
CAGGTGCAGCTGGTGGAGTCTGGGGGAGGCGTGGTCCAGCCTGGGAGGTCCCTGACACTCTCCTGTGCAGCGTCTGGATTCACTTTCAATAACTATGACATGCACTGGGTCCGCCAGGCTCCAGGCAAGGGGCTGGAGTGGGTGGCATTTACACGGTATGATGGAAGTAATCAGTACTATGCAGACTCCGTGACGGGCCGATTCACCATCTCCAGAGACAATTCCAAGAACACGGTGTATCTGCAAATGAACAGCCTGAGAGGTGTGGACACGGCTGTGTATTACTGT
>12;670_048;0.166209093
CAGGTGCAGCTGGTGGAGTCTGGGGGAGGCGTGGTCCAGCCGGGGGGGTCACTGAGACTCTCCTGTGCAGCGTCTGGATTCACCTTCAGTACCAATGGCATGCACTGGGTCCGCCAGGCTCCAGGCAAGGGGCTGGAGTGGGTGGCATTTATACGGTATGATGGAAGTAATAAATATTATGCAGACTCCGTGAAAGGCCGATTCACCATCTCCAGAGACAATTCCAAGAACACGGTGTATCTGCAAATGAACAGCCTGAGAGGTGTGGACACGGCTGTGTATTACTGT
>11;167_048,670_048;0.1108157796
CAGGTGCAGCTGGTGGAGTCTGGGGGAGGCGTGGTCCAGCCTGGGGGGTCCCTGAGACTCTCCTGTGCAGCGTCTGGATTCACCTTCAGTACCTATGGCATGCACTGGGTCCGCCAGGCTCCAGGCAAGGGGCTGGAGTGGGTGGCATTTATACGGTATGATGGAAGTAATAAATACTATGCAGACTCCGTGAAGGGCCGATTCACCATCTCCAGAGACAATTCCAAGAACACGGTGTATCTGCAAATGAACAGCCTGAGAGGTGTGGACACGGCTGTGTATTACTGT
>12;438_038;0.2573322267
CAGGTGCAGCTGGTGGAGTCTGGGGGAGGCGTGGTCCAGCCTGGGGGGTCCCTGAGACTCTCCTGTACAGCGTCTGGATTCACCTTCAGTGCTTACGACATGCACTGGATCCGCCAGGCTCCAGGCAAGGGACTGGGGTGGGTGGCATTTATAACGAATGAGGGAAGTAGTAAAAACTATGTAGACTCCGTGAAGGGCCGATTCACCATCTCCAGAGACAATTCCAAGAACACGCTGTATCTGCAAATGAACAGCCTGAGAGCTGAGGACACGGCTGTGTATTATTGT
>13;215_038;0.1421699192
CAGGTGCAGCTGGTGGAGTCTGGGGGAGGCGTGGTCCAGCCAGGGGGGTCCCTGAGACTCTCCTGTGCAGCGTCTGGATTCACCTTCAGTACCTATGGCATGCACTGGGTCCGCCAGGCTCCAGGCAAGGGGCTGGAGTGGGTGGCATTTATACGGGATAATGGAAGTAATAAATACTATGCAGACTCCGTGAAGGGCCGATTCACCATCTCCAGAGACAATTCCAAGAACACTCTGTATCTGCAAATGAACAGCCTGAGAGCTGAGGACACGGCTCTGTATTACTGT
>13;592_038;0.1552088749
CAGGTGCAGCTGGTGGAGTCTGGGGGAGGCGTGGTCCAGCCTGGGGGGTCCCTGAGACTCTCCTGTGCAGCGTCTGGATTCACCTTCAGTACCTATGGCATGCACTGGGTCCGCCAGGCTCCAGGCAAGGGGCTGGAGTGGGTGACATTTATACGGAATGATGGAACTAATAAATATTATGCAGACTCCGTGAAGGGCCGATTCACCATCTCCAGAGACAATACCAAGAACACGCTGTATCTGCAAATGTACAGCCTGAGAGCTGAGGACACGGCTGTCTATTACTGT
>12;215_038,592_038;0.0873540416
CAGGTGCAGCTGGTGGAGTCTGGGGGAGGCGTGGTCCAGCCTGGGGGGTCCCTGAGACTCTCCTGTGCAGCGTCTGGATTCACCTTCAGTACCTATGGCATGCACTGGGTCCGCCAGGCTCCAGGCAAGGGGCTGGAGTGGGTGGCATTTATACGGAATGATGGAAGTAATAAATACTATGCAGACTCCGTGAAGGGCCGATTCACCATCTCCAGAGACAATTCCAAGAACACGCTGTATCTGCAAATGAACAGCCTGAGAGCTGAGGACACGGCTGTGTATTACTGT
>11;215_038,438_038,592_038;0.0873531943
CAGGTGCAGCTGGTGGAGTCTGGGGGAGGCGTGGTCCAGCCTGGGGGGTCCCTGAGACTCTCCTGTGCAGCGTCTGGATTCACCTTCAGTACCTATGGCATGCACTGGGTCCGCCAGGCTCCAGGCAAGGGGCTGGAGTGGGTGGCATTTATACGGAATGATGGAAGTAATAAATACTATGCAGACTCCGTGAAGGGCCGATTCACCATCTCCAGAGACAATTCCAAGAACACGCTGTATCTGCAAATGAACAGCCTGAGAGCTGAGGACACGGCTGTGTATTACTGT
>10;167_048,215_038,438_038,592_038,670_048;0.0772504711
CAGGTGCAGCTGGTGGAGTCTGGGGGAGGCGTGGTCCAGCCTGGGGGGTCCCTGAGACTCTCCTGTGCAGCGTCTGGATTCACCTTCAGTACCTATGGCATGCACTGGGTCCGCCAGGCTCCAGGCAAGGGGCTGGAGTGGGTGGCATTTATACGGTATGATGGAAGTAATAAATACTATGCAGACTCCGTGAAGGGCCGATTCACCATCTCCAGAGACAATTCCAAGAACACGCTGTATCTGCAAATGAACAGCCTGAGAGCTGAGGACACGGCTGTGTATTACTGT
>11;384_048;0.1785770562
CAGGTGCGACTGGTGGACTCTGGGGGAGGCGTGGTCCAGCCGGGGGGGTCCCTGAGACTCTCCTGTGCAGCGTCTGGATTCACCTTCAGTACCTATGGCATGCACTGGGTCCGCCAGGCTCCAGGCAAGGGGCTGGAGTGGGTGGCATTTATACGGTCTGATGGAAGTAATAAATACTATGCAGACTCCGTGCAGGGCCGATTCTCCATCTCCAGAGACAATTCCAAGAACACGCTGTATCTGCAAATGAACAGCCTGAGAGCTGAGGACACGGCTGTCTATTATTGT
>12;230_048;0.2007922763
CAGGTGCAGCTGGTGGAGTCTGGGGGAGGCGTGGTCCAGCCTGGGGGGTCCCTGAGACTCTCCTGTGCAGCGTCTGGATTCACCTTCAGTAGTTATGGCATGCACTGGGTCCGCCAGGCTCCAGGCAAGGGGCTGGAGTGGGTGGCATTTATGCGGTTTGATGGAAGCAATAGATACTATGGAGACTCCGTGAAGGGCCGATTCACCATCTCCAGAGACAATTCCAAGAACACGCTGTATCTGCAAATGAACAGCCTGCGAACTGAGGACGCGGCTCTGTATTACTGT
>12;480_048;0.1779107494
CAGGTGCAGCTGGTGGAGTCGGGGGGAGGCGTGGTCCAGCCTGGGGGGTCCCTGAGACTCTCCTGTGTAGCGTCTGGATTCACCTTCAGTACCTATGGCATGCACTGGGTCCGCCAGGCTCCAGGCAAGGGGCTGGAGTGGGTGGCATTTATGCGGTTTGATGGAAGCAATAGATACTATGGAGACTCCGTGAAGGGCCGATTCACCATCTCCAGAGACAATTCCAAGAACACGCTGTATCTGCAAATGATCAGCCTGAGAGCTGAGGACACGGCTGTGTATCACTGT
>11;230_048,480_048;0.1331534497
CAGGTGCAGCTGGTGGAGTCTGGGGGAGGCGTGGTCCAGCCTGGGGGGTCCCTGAGACTCTCCTGTGCAGCGTCTGGATTCACCTTCAGTACCTATGGCATGCACTGGGTCCGCCAGGCTCCAGGCAAGGGGCTGGAGTGGGTGGCATTTATGCGGTTTGATGGAAGCAATAGATACTATGGAGACTCCGTGAAGGGCCGATTCACCATCTCCAGAGACAATTCCAAGAACACGCTGTATCTGCAAATGAACAGCCTGAGAGCTGAGGACACGGCTGTGTATTACTGT
>10;230_048,384_048,480_048;0.0772507834
CAGGTGCAGCTGGTGGAGTCTGGGGGAGGCGTGGTCCAGCCTGGGGGGTCCCTGAGACTCTCCTGTGCAGCGTCTGGATTCACCTTCAGTACCTATGGCATGCACTGGGTCCGCCAGGCTCCAGGCAAGGGGCTGGAGTGGGTGGCATTTATACGGTATGATGGAAGTAATAAATACTATGCAGACTCCGTGAAGGGCCGATTCACCATCTCCAGAGACAATTCCAAGAACACGCTGTATCTGCAAATGAACAGCCTGAGAGCTGAGGACACGGCTGTGTATTACTGT
>9;167_048,215_038,230_048,384_048,438_038,480_048,592_038,670_048;0.0772496238
CAGGTGCAGCTGGTGGAGTCTGGGGGAGGCGTGGTCCAGCCTGGGGGGTCCCTGAGACTCTCCTGTGCAGCGTCTGGATTCACCTTCAGTACCTATGGCATGCACTGGGTCCGCCAGGCTCCAGGCAAGGGGCTGGAGTGGGTGGCATTTATACGGTATGATGGAAGTAATAAATACTATGCAGACTCCGTGAAGGGCCGATTCACCATCTCCAGAGACAATTCCAAGAACACGCTGTATCTGCAAATGAACAGCCTGAGAGCTGAGGACACGGCTGTGTATTACTGT
>8;106_038,119_048,133_119,149_048,164_038,167_048,172_048,213_038,215_038,230_048,240_038,287_119,29_119,2_038,330_119,341_048,378_119,384_048,41_048,438_038,444_048,480_048,521_119,528_038,540_119,557_038,573_048,592_038,661_048,670_048,672_048;0.0662562125
CAGGTGCAGCTGGTGGAGTCTGGGGGAGGCGTGGTCCAGCCTGGGGGGTCCCTGAGACTCTCCTGTGCAGCGTCTGGATTCACCTTCAGTAGCTATGGCATGCACTGGGTCCGCCAGGCTCCAGGCAAGGGGCTGGAGTGGGTGGCATTTATACGGTATGATGGAAGTAATAAATACTATGCAGACTCCGTGAAGGGCCGATTCACCATCTCCAGAGACAATTCCAAGAACACGCTGTATCTGCAAATGAACAGCCTGAGAGCTGAGGACACGGCTGTGTATTACTGT
>7;106_038,119_048,133_119,149_048,164_038,167_048,172_048,195_038,213_038,215_038,230_048,240_038,279_038,287_119,29_119,2_038,330_119,341_048,378_119,384_048,41_048,431_038,438_038,444_048,480_048,521_119,528_038,540_119,557_038,573_048,592_038,661_048,670_048,672_048;0.0552699
CAGGTGCAGCTGGTGGAGTCTGGGGGAGGCGTGGTCCAGCCTGGGGGGTCCCTGAGACTCTCCTGTGCAGCGTCTGGATTCACCTTCAGTAGCTATGGCATGCACTGGGTCCGCCAGGCTCCAGGCAAGGGGCTGGAGTGGGTGGCATTTATACGATATGATGGAAGTAATAAATACTATGCAGACTCCGTGAAGGGCCGATTCACCATCTCCAGAGACAATTCCAAGAACACGCTGTATCTGCAAATGAACAGCCTGAGAGCTGAGGACACGGCTGTGTATTACTGT
>7;486_038;0.0885237143
CAGGTGCAGCTGGTGGAGTCTGGGGGAGGCGTGGTCCAGCCTGGGGGGTCCCTGAGACTCTCCTGTGCAGCGTCTGGATTCACCTTCAGTACCTATGGCATGCACTGGGTCCGCCAGCCTCCAGGCAAGGGGCTGGAGTGGGTGGCATTTATACGATATGATGGAAGTAATACATACTATGCAGACTCCGTGAAGGGCCGATTCACCATCTCCAGAGACAATTCCAAGAACACGCTGTATCTGCAAATGAACAGCCTGAGAGCTGAGGACACGGCTGTGTATTACTGT
>6;106_038,119_048,133_119,149_048,164_038,167_048,172_048,195_038,213_038,215_038,230_048,240_038,279_038,287_119,29_119,2_038,330_119,341_048,378_119,384_048,41_048,431_038,438_038,444_048,480_048,486_038,521_119,528_038,540_119,557_038,573_048,592_038,661_048,670_048,672_048;0.0552690527
CAGGTGCAGCTGGTGGAGTCTGGGGGAGGCGTGGTCCAGCCTGGGGGGTCCCTGAGACTCTCCTGTGCAGCGTCTGGATTCACCTTCAGTAGCTATGGCATGCACTGGGTCCGCCAGGCTCCAGGCAAGGGGCTGGAGTGGGTGGCATTTATACGATATGATGGAAGTAATAAATACTATGCAGACTCCGTGAAGGGCCGATTCACCATCTCCAGAGACAATTCCAAGAACACGCTGTATCTGCAAATGAACAGCCTGAGAGCTGAGGACACGGCTGTGTATTACTGT
>6;154_038;0.226107348
CAGGTAAAACTGGTGGAGTCTGGGGGAGGCGTGGTCCAGCCTGGGGGGTCCCTGAGACTCTCCTGTGCAGCGGCTGGATTTATATTCAGTAACTCTGGCATGCACTGGGTCCGCCAGGCTCCAGACAAGGGGCTGGAGTGGGTGGCATTTGTACCATATGATGGAAGTAATAAATACTATGCAGACTCCGTGAAGGGCCGATTCACCATCTCCAGAGACAATTCCAAGAACACACTGTCTCTACAAATGAACAGCCTGAGAACTGAGGACACGGCTGTCTATTACTGT
>5;106_038,119_048,133_119,149_048,154_038,164_038,167_048,172_048,195_038,213_038,215_038,230_048,240_038,279_038,287_119,29_119,2_038,330_119,341_048,378_119,384_048,41_048,431_038,438_038,444_048,480_048,486_038,521_119,528_038,540_119,557_038,573_048,592_038,661_048,670_048,672_048;0.0442003477
CAGGTGCAGCTGGTGGAGTCTGGGGGAGGCGTGGTCCAGCCTGGGGGGTCCCTGAGACTCTCCTGTGCAGCGTCTGGATTCACCTTCAGTAGCTATGGCATGCACTGGGTCCGCCAGGCTCCAGGCAAGGGGCTGGAGTGGGTGGCATTTATACCATATGATGGAAGTAATAAATACTATGCAGACTCCGTGAAGGGCCGATTCACCATCTCCAGAGACAATTCCAAGAACACGCTGTATCTGCAAATGAACAGCCTGAGAGCTGAGGACACGGCTGTGTATTACTGT
>4;106_038,119_048,133_119,149_048,154_038,164_038,167_048,172_048,195_038,213_038,215_038,230_048,240_038,275_038,279_038,287_119,29_119,2_038,330_119,341_048,378_119,384_048,41_048,431_038,438_038,444_048,480_048,486_038,521_119,528_038,540_119,557_038,573_048,592_038,661_048,670_048,672_048;0.0108417771
CAGGTGCAGCTGGTGGAGTCTGGGGGAGGCGTGGTCCAGCCTGGGAGGTCCCTGAGACTCTCCTGTGCAGCGTCTGGATTCACCTTCAGTAGCTATGGCATGCACTGGGTCCGCCAGGCTCCAGGCAAGGGGCTGGAGTGGGTGGCAGTTATATCATATGATGGAAGTAATAAATACTATGCAGACTCCGTGAAGGGCCGATTCACCATCTCCAGAGACAATTCCAAGAACACGCTGTATCTGCAAATGAACAGCCTGAGAGCTGAGGACACGGCTGTGTATTACTGT
>3;0_038,100_048,101_048,103_119,104_038,106_038,107_038,108_119,110_048,113_048,114_059,115_038,119_048,121_059,124_119,12_048,133_119,134_038,136_048,137_048,138_059,139_038,143_048,149_048,150_048,153_048,154_038,158_048,163_059,164_038,165_048,166_038,167_048,168_038,172_048,175_119,178_059,179_038,180_048,184_119,185_119,186_038,188_048,191_048,192_059,195_038,196_038,207_119,210_048,213_038,215_038,21_119,221_119,222_059,226_048,228_119,230_048,232_119,233_048,236_048,237_119,240_038,241_119,242_048,243_119,245_048,246_048,249_048,24_048,250_048,252_048,254_119,257_059,261_059,263_048,266_048,269_048,275_038,277_048,279_038,282_048,287_119,289_048,295_048,296_048,29_119,2_038,301_059,305_059,307_059,30_048,310_038,311_048,315_048,316_048,319_119,320_048,323_119,324_038,325_038,330_119,331_048,334_048,335_048,336_059,33_048,341_048,342_059,348_048,34_048,356_038,357_048,361_048,367_048,369_048,370_059,374_048,375_048,377_048,378_119,384_048,393_048,398_048,39_048,3_048,406_119,410_048,411_038,412_048,414_059,417_048,418_059,41_048,421_119,426_048,42_048,430_048,431_038,432_048,434_059,436_059,438_038,439_048,43_119,441_038,443_038,444_048,445_048,44_119,457_038,458_119,459_048,45_048,461_038,463_048,465_059,468_048,469_048,46_048,472_119,476_048,479_048,47_038,480_048,481_048,484_038,486_038,487_038,489_048,490_038,497_119,498_119,49_038,503_038,505_048,507_048,509_048,516_048,517_038,518_038,519_048,521_119,522_048,524_048,525_048,528_038,533_048,537_048,539_059,540_119,542_048,543_038,548_048,549_048,551_048,553_048,557_038,558_048,560_059,562_119,563_059,565_048,566_048,567_119,568_119,56_059,570_048,572_048,573_048,574_048,575_119,579_048,581_038,583_038,584_038,585_038,588_048,589_119,58_119,592_038,593_048,594_048,595_048,597_048,599_048,59_059,5_048,600_038,605_119,606_038,608_119,610_038,612_048,614_048,615_048,616_119,617_048,618_119,61_048,620_048,621_048,625_048,632_038,635_048,644_048,646_048,64_048,650_048,652_038,654_048,656_059,658_119,65_048,661_048,662_048,666_059,670_048,672_048,673_059,677_119,678_048,68_059,6_119,72_038,77_048,78_048,7_048,82_048,83_119,87_048,88_048,94_048,96_048,98_059,99_048,9_059;2.5419E-06
CAGGTGCAGCTGGTGGAGTCTGGGGGAGGCGTGGTCCAGCCTGGGAGGTCCCTGAGACTCTCCTGTGCAGCCTCTGGATTCACCTTCAGTAGCTATGGCATGCACTGGGTCCGCCAGGCTCCAGGCAAGGGGCTGGAGTGGGTGGCAGTTATATCATATGATGGAAGTAATAAATACTATGCAGACTCCGTGAAGGGCCGATTCACCATCTCCAGAGACAATTCCAAGAACACGCTGTATCTGCAAATGAACAGCCTGAGAGCTGAGGACACGGCTGTGTATTACTGT
>8;544_048;0.1113745894
CAGGTGCAGCTGGTGGAGTCTGGGGGAGGCGTGGTCCAGCCTGGGAGGTCCCTGAGACTCTCCTGTGCAGCCTCTGGATTCACCTTCAGTAACTATGGCATGCACTGGGTCCGCCAGGCTCCAGGCAAGGGGCTGGAGTGGGTGGCACTTATATCACATGATGGAAGTAATAAAAACTTTGCAGACTCCGTGAAGGGCCGATTCACCATCTCCAGAGACAATTCCAAGAACACACTATATCTGCAAATGAACAGCCTGAGAACTGAGGACACGGCTATATATTACTGT
>10;675_038;0.088724243
CACGTGCAGCTGGTGGAGTCTGGGGGAGGCGTGGTCCAGCCTGGGAGGTCCCTGAGACTCTCCTGTGCAGCCTCTGGAATCACCTTCAGTACCTATGACATGCACTGGGTCCGCCAGGCTCCAGGCAAGGGGCTGGAGTGGGTGGCAGTTATATCAAATGATGGAAGTAATAAATACTATGCAGACTCCGTGAAGGGCCGATTCACCATCTCCAGAGACAATTCCAAGAACACACTGTATCTGCAAATGAACAGCCTGAGAGCTGAGGACACGGCTCTGTATTACTGT
>11;526_038;0.2359674324
CAGGTGCAACTGGTGGAGTCTGGGGGAGGCGTGGTCCAGCCTGGGAGGTCCCTGAGACTCTCCTGTACAGCCTCTCGATTCTCCTTCAACAATTATGCTATGCACTGGGTCCGCCAGGCTCCAGGCAAGGGGCTGGAGTGGGTGGCAATTATATCAAAGGATGGAAGTGATAACTCCTATGTAGACTCCGTCAAGGGACGATTCACCATCTCCAGAGACAATTCCAAGAACACACTGTATCTGCAAATGAACAGCCTGAGAGCTGAGGACACGGCTGTGTATTACTGT
>11;288_038;0.1230147664
CAGGTGCAGCTGGTGGAGTCTGGGGGAGGCGTGGTCCAGCCTGGGAGGTCCCTGAGACTCTCCTGTGCAGCCTCTGGATTCACCTTCAGTAGCTTTGGCATGCACTGGGTCCGCCAGGCTCCAGGCAAGGGGCTGGAGTGGGTGGCAGTTATATCAAAGGATGGAAGTGATAACTCCTATGTAGACTCCGTCAAGGGACGATTCACCATCTCCAGAGACAATTCCAAGAACACACTGTATCTGCAAATGAACAGCCTGAGAGCTGAGGACACGGCTGTGTATTACTGT
>10;288_038,526_038;0.112667464
CAGGTGCAGCTGGTGGAGTCTGGGGGAGGCGTGGTCCAGCCTGGGAGGTCCCTGAGACTCTCCTGTGCAGCCTCTGGATTCACCTTCAGTAGCTATGGCATGCACTGGGTCCGCCAGGCTCCAGGCAAGGGGCTGGAGTGGGTGGCAGTTATATCAAAGGATGGAAGTGATAACTCCTATGTAGACTCCGTCAAGGGACGATTCACCATCTCCAGAGACAATTCCAAGAACACACTGTATCTGCAAATGAACAGCCTGAGAGCTGAGGACACGGCTGTGTATTACTGT
>9;288_038,526_038,675_038;0.0332936944
CAGGTGCAGCTGGTGGAGTCTGGGGGAGGCGTGGTCCAGCCTGGGAGGTCCCTGAGACTCTCCTGTGCAGCCTCTGGATTCACCTTCAGTAGCTATGGCATGCACTGGGTCCGCCAGGCTCCAGGCAAGGGGCTGGAGTGGGTGGCAGTTATATCAAATGATGGAAGTAATAAATACTATGCAGACTCCGTGAAGGGCCGATTCACCATCTCCAGAGACAATTCCAAGAACACACTGTATCTGCAAATGAACAGCCTGAGAGCTGAGGACACGGCTGTGTATTACTGT
>9;511_119;0.1237022907
CAGGTGCAGCTGGTGGAGTCTGGGGGAGGCGTGGCCCAGCCTGGGAGGTCCCTGAGACTCTCCTGTGCAGCCTCTGGATTCACCTTCAGAAGTTATGGCATGCACTGGGTCCGCCAGGCTCCTGGCAAGGGGCTAGAGTGGGTGGCAGTTATATCACTTGATGGAAGTAATAAATACTATGCAGACTCCGTGAAGGGCCGATTCAGCATCTCCAGAGACAATTCCAAGAACACACTGTATCTGCAAATGAACAGCCTGCGACCTGAGGACACGGCTGTGTATTACTGT
>8;288_038,511_119,526_038,675_038;0.0226337033
CAGGTGCAGCTGGTGGAGTCTGGGGGAGGCGTGGTCCAGCCTGGGAGGTCCCTGAGACTCTCCTGTGCAGCCTCTGGATTCACCTTCAGTAGCTATGGCATGCACTGGGTCCGCCAGGCTCCAGGCAAGGGGCTGGAGTGGGTGGCAGTTATATCACATGATGGAAGTAATAAATACTATGCAGACTCCGTGAAGGGCCGATTCACCATCTCCAGAGACAATTCCAAGAACACACTGTATCTGCAAATGAACAGCCTGAGAGCTGAGGACACGGCTGTGTATTACTGT
>7;288_038,511_119,526_038,544_048,675_038;0.022632856
CAGGTGCAGCTGGTGGAGTCTGGGGGAGGCGTGGTCCAGCCTGGGAGGTCCCTGAGACTCTCCTGTGCAGCCTCTGGATTCACCTTCAGTAGCTATGGCATGCACTGGGTCCGCCAGGCTCCAGGCAAGGGGCTGGAGTGGGTGGCAGTTATATCACATGATGGAAGTAATAAATACTATGCAGACTCCGTGAAGGGCCGATTCACCATCTCCAGAGACAATTCCAAGAACACACTGTATCTGCAAATGAACAGCCTGAGAGCTGAGGACACGGCTGTGTATTACTGT
>7;190_038;0.0447302581
CAGGTGCAGCTGGTGGAGTCTGGGGGAGGCGTGGTCCACCCTGGGAGGTCCCTGAGACTCTCCTGTGCAGCCTCTGGATTCACCTTCAGTAGCTATGGCATGCACTGGGTCCGCCAGGCTCCAGGCAAGGGGCTGGAGTGGGTGGCTGTTATATCACATGATGGAAGTAATAAATATTATGCAGACTCCGTGAAGGGCCGATTCACCATCTCCAGAGACAATTCCAAGAACACGCTGTATCTGCAAATGAACAGCCTGAGAGCTGAGGACACGGCTGTGTATTACTGT
>6;190_038,288_038,511_119,526_038,544_048,675_038;0.0116843438
CAGGTGCAGCTGGTGGAGTCTGGGGGAGGCGTGGTCCAGCCTGGGAGGTCCCTGAGACTCTCCTGTGCAGCCTCTGGATTCACCTTCAGTAGCTATGGCATGCACTGGGTCCGCCAGGCTCCAGGCAAGGGGCTGGAGTGGGTGGCAGTTATATCACATGATGGAAGTAATAAATACTATGCAGACTCCGTGAAGGGCCGATTCACCATCTCCAGAGACAATTCCAAGAACACGCTGTATCTGCAAATGAACAGCCTGAGAGCTGAGGACACGGCTGTGTATTACTGT
>7;402_038;0.0595770327
CAGGTGCAGCTGGTGGAGTCTGGGGGAGGCGTGGTCCAGCCTGGGAGGTCCCTGAGACTCTCCTGTGCAGCCTCTGGATTCACCTTCAGTAGCTTTGGCATGCACTGGGTCCGCCAGGCTCCAGGCAAGGGGCTGGAGTGGGTGGCAGTTATATCTGATGATGGAAATAATAAATACTATGCAGACTCCGTGAAGGGCCGATTCACCATCTCCAGAGACAATTCCAAGAACACGCTGTATCTGCAAATGAACAGCCTGAGAGTTGAGGACACGGCTGTGTATTACTGT
>8;623_048;0.1606912408
CAGGTGCAGCTGGTGGAGTCTGGGGGAGGCGTGGTCCAGCCTGGGAGGTCCCTGAGACTCTCCTGTGCAGCCTCTGGATTCACCTTCAATAACTATGGCACACACTGGGTCCGCCAGGCTCCAGGCAAGGGGCTGGAGTGGGTGGCAGTCATATCTGATTCTGGAAGTAATAAATACTATGCAGACTCCGTGAAGGGCCGATTCACCATTTCCAGAGACAATTCCAAGAACACACTATATCTGCAAATGAACAGCCTGAGGGCTGAGGACACGGCTGTGTATTTCTGT
>10;205_048;0.1927452631
CAGGTGCAGCTGGTGGAGTCTGGGGGAGGCGTGGTCCAGCCTGGGAGGTCCCTGAGACTCTCCTGTGCAGCCTCTGGATTCATCTTCAGTAGTTATGGCATGCACTGGGTCCGCCAGGCTCCAGGCAAGGGGCTGGAGTGGGTGGCAGTTATATCTGGTGATGGAACTAAAAAAGACTTTGCAGACTCCGTGAAGGGCCGATTCACCATCTCCAAAGACAATTCCAAGAACATGGTGTCTCTGCAGATGAACAGCCTGAGAGCTGAGGACGCGGCTGTGTACTACTGT
>11;155_048;0.2045769166
CAGGTACAGCTGGTGGAGTCTGGGGGAGGCGTGGTCCAGCCTGGGAGGTCCCTGAGACTTTCCTGTGTAGCCTCTGGATTCATCTTCAGTAGTTATGGCATTCACTGGGTCCGCCAGGCTCCAGGCAAGGGGCTGGAGTGGGTGGCCGTTATATCTGGTGATGGAACTAACAAATACTGTGCAGACTCTGTGAAGGGCCGATTCACCATCTCCAGAGACAACTCCAAGAACACGGTGTTTCTGCAAATGAACAGCCTGAGAGCTGAGGACACGGCTGTGTTTTACTGT
>11;270_048;0.2097187542
GAGGTGCAGCTGGTGGAGTCTGGGGGAGGTGTGGTACGGCCTGGGGGGTCCCTGAGACTCTCCTGTGCAGCCTCTGGATTCATCTTCAGTAGTTATGGCATTCACTGGGTCCGCCAGGCTCCAGGCAAGGGGCTGGAGTGGGTGGCCGTTATATCTGGTGATGGAACTAACAAATACTGTGCAGACTCCGTGAAGGGCCGATTCACCATCTCCAGAGACAATTCCAAGAACACGCTGTATCTGCAAATCAACAGTCTGAGAGTTGAGGACACGGCTGTGTATTACTGT
>10;155_048,270_048;0.1180110327
CAGGTGCAGCTGGTGGAGTCTGGGGGAGGCGTGGTCCAGCCTGGGAGGTCCCTGAGACTCTCCTGTGCAGCCTCTGGATTCATCTTCAGTAGTTATGGCATTCACTGGGTCCGCCAGGCTCCAGGCAAGGGGCTGGAGTGGGTGGCCGTTATATCTGGTGATGGAACTAACAAATACTGTGCAGACTCCGTGAAGGGCCGATTCACCATCTCCAGAGACAATTCCAAGAACACGCTGTATCTGCAAATGAACAGCCTGAGAGCTGAGGACACGGCTGTGTATTACTGT
>9;155_048,205_048,270_048;0.0845344641
CAGGTGCAGCTGGTGGAGTCTGGGGGAGGCGTGGTCCAGCCTGGGAGGTCCCTGAGACTCTCCTGTGCAGCCTCTGGATTCATCTTCAGTAGTTATGGCATGCACTGGGTCCGCCAGGCTCCAGGCAAGGGGCTGGAGTGGGTGGCAGTTATATCTGGTGATGGAACTAATAAATACTGTGCAGACTCCGTGAAGGGCCGATTCACCATCTCCAGAGACAATTCCAAGAACACGCTGTATCTGCAAATGAACAGCCTGAGAGCTGAGGACACGGCTGTGTATTACTGT
>11;344_048;0.2180668057
GAAGTGCAGCTGGTGGAGTCTGGGGGAGGCTTGGTACAGCCTGGCAGGTCCCTGAGACTCTCCTGTGCAGCCTCTGGATTCATTTTCAGTAGTTATGGCATACACTGGGTCCGCCAGGGTCCAGGCAAGGGGCTGGAGTGGGTGGCACTTATATCTGGTGATGGAAATAATAAATACTATGCAGACTCCGTGCAGGGCCGATTCTCCATCTCCAGAGACAATTCCAAGAACACGCTGTATCTGCAAATGAACAGCCTGAGAGCTGAGGACACGGCTGTCTATTATTGT
>11;26_048;0.1604059575
CAGGTGCAGCTGGTGGAGTCTGGGGGAGGCGTGGTCCAGCCTGGGAGGTCCCTGAGACTCTCCTGTGCAGCCTCTGGATTCATCTTCAGTAGCTATGGCATGCACTGGGTCCGCCAGGCTCCAGGCAAGGGACTGGAGTGGGTGGCTCTTATATCTGGTGATGGGAGTAATAAATACTATGCAGACTCCGTGAAGGGCCGATTCACCATCTCCAGAGACAATTCCAAGAACACGCTGTATTTGCAGATGAACAGCCTGAGAGCTGAGGACTCGGCTCTCTATTTCTGT
>10;26_048,344_048;0.0701016698
CAGGTGCAGCTGGTGGAGTCTGGGGGAGGCGTGGTCCAGCCTGGGAGGTCCCTGAGACTCTCCTGTGCAGCCTCTGGATTCATCTTCAGTAGCTATGGCATGCACTGGGTCCGCCAGGCTCCAGGCAAGGGGCTGGAGTGGGTGGCACTTATATCTGGTGATGGAAGTAATAAATACTATGCAGACTCCGTGAAGGGCCGATTCACCATCTCCAGAGACAATTCCAAGAACACGCTGTATCTGCAAATGAACAGCCTGAGAGCTGAGGACACGGCTGTCTATTACTGT
>10;162_048;0.1713012454
CAGGTGCAGCTGGTGGAATCTGGGGGAGGCGTGGTCCAGCCTGGGAGGTCCCTGAGACTCTCCTGTGCAGCCTCTGGATTCATCTTCAATAGCTATGGCATGCACTGGGTCCGCCAGGCTCCAGGCAAGGGGCTGGAGTGGGTGGCAGTTGTACATGGTGATGGAGGTAATAAATACTATGCAGACTCCGTGAAGGGTCGATTCACCATCTCCAGAGACAATTCCAAGAACACGTTGTATTTGGAAATGAACAGCCTGAGAGCTGAGGACACGGCTGAGTATTACTGT
>9;162_048,26_048,344_048;0.0487811707
CAGGTGCAGCTGGTGGAGTCTGGGGGAGGCGTGGTCCAGCCTGGGAGGTCCCTGAGACTCTCCTGTGCAGCCTCTGGATTCATCTTCAGTAGCTATGGCATGCACTGGGTCCGCCAGGCTCCAGGCAAGGGGCTGGAGTGGGTGGCAGTTATATCTGGTGATGGAAGTAATAAATACTATGCAGACTCCGTGAAGGGCCGATTCACCATCTCCAGAGACAATTCCAAGAACACGCTGTATCTGCAAATGAACAGCCTGAGAGCTGAGGACACGGCTGTGTATTACTGT
>8;155_048,162_048,205_048,26_048,270_048,344_048;0.0487803234
CAGGTGCAGCTGGTGGAGTCTGGGGGAGGCGTGGTCCAGCCTGGGAGGTCCCTGAGACTCTCCTGTGCAGCCTCTGGATTCATCTTCAGTAGCTATGGCATGCACTGGGTCCGCCAGGCTCCAGGCAAGGGGCTGGAGTGGGTGGCAGTTATATCTGGTGATGGAAGTAATAAATACTATGCAGACTCCGTGAAGGGCCGATTCACCATCTCCAGAGACAATTCCAAGAACACGCTGTATCTGCAAATGAACAGCCTGAGAGCTGAGGACACGGCTGTGTATTACTGT
>7;155_048,162_048,205_048,26_048,270_048,344_048,623_048;0.0268518553
CAGGTGCAGCTGGTGGAGTCTGGGGGAGGCGTGGTCCAGCCTGGGAGGTCCCTGAGACTCTCCTGTGCAGCCTCTGGATTCACCTTCAGTAGCTATGGCATGCACTGGGTCCGCCAGGCTCCAGGCAAGGGGCTGGAGTGGGTGGCAGTTATATCTGATGATGGAAGTAATAAATACTATGCAGACTCCGTGAAGGGCCGATTCACCATCTCCAGAGACAATTCCAAGAACACGCTGTATCTGCAAATGAACAGCCTGAGAGCTGAGGACACGGCTGTGTATTACTGT
>6;155_048,162_048,205_048,26_048,270_048,344_048,402_038,623_048;0.026851008
CAGGTGCAGCTGGTGGAGTCTGGGGGAGGCGTGGTCCAGCCTGGGAGGTCCCTGAGACTCTCCTGTGCAGCCTCTGGATTCACCTTCAGTAGCTATGGCATGCACTGGGTCCGCCAGGCTCCAGGCAAGGGGCTGGAGTGGGTGGCAGTTATATCTGATGATGGAAGTAATAAATACTATGCAGACTCCGTGAAGGGCCGATTCACCATCTCCAGAGACAATTCCAAGAACACGCTGTATCTGCAAATGAACAGCCTGAGAGCTGAGGACACGGCTGTGTATTACTGT
>5;155_048,162_048,190_038,205_048,26_048,270_048,288_038,344_048,402_038,511_119,526_038,544_048,623_048,675_038;0.005674303
CAGGTGCAGCTGGTGGAGTCTGGGGGAGGCGTGGTCCAGCCTGGGAGGTCCCTGAGACTCTCCTGTGCAGCCTCTGGATTCACCTTCAGTAGCTATGGCATGCACTGGGTCCGCCAGGCTCCAGGCAAGGGGCTGGAGTGGGTGGCAGTTATATCATATGATGGAAGTAATAAATACTATGCAGACTCCGTGAAGGGCCGATTCACCATCTCCAGAGACAATTCCAAGAACACGCTGTATCTGCAAATGAACAGCCTGAGAGCTGAGGACACGGCTGTGTATTACTGT
>8;23_038;0.0774226992
CAGGTGCAGCTGGTGGAGTCTGGGGGAGGCGTGGTCCAGCCTGGGAGGTCCCTGAGACTCTCCTGTGAAGCCTCTGGATTCACCTTCAGTAGCTATGGCATGGACTGGGTCCGCCAGGCTCCAGGCAAGGGGCTGGAGTGGGTGGCACTTATATCACATGATGGAAGTAATAAACACTATGCAGACTCCGTGAAGGGCCGATTCACCATCTCCAGAGACAATTCCAGGAACACGCTGTATCTGCAAATGAACAGCCTGAGAGCTGAGGACACGGCTCTGTATTACTGT
>12;18_048;0.2429245535
CAGGTGCAGTTGGTGGAGTCTGGGGGAGGCGTGGTCCAGCCTGGGAGGTCCCTGAGACTCTCCTGTGCAGCCTCTGGATTCACCTTCAGTAGCTATGGCATGGCCTGGGTCCGCCAGGCCCCAGGCAAGGGGCTTGAGTGGGTGACAGCGATATCATTTGCTGGAACGAATAAATACTATGCAGACTCCGTGAAGGGCCGATTTACCATCTCCAGAGACAATTCCAAGGATACGCTGTATCTGCAAATGGACGGCCTGAGACCTGAGGACACGGCTCTGTATTACTGT
>12;642_048;0.2429245535
CAGGTGCAGTTGGTGGAGTCTGGGGGAGGCGTGGTCCAGCCTGGGAGGTCCCTGAGACTCTCCTGTGCAGCCTCTGGATTCACCTTCAGTAGCTATGGCATGGCCTGGGTCCGCCAGGCCCCAGGCAAGGGGCTTGAGTGGGTGACAGCGATATCATTTGCTGGAACGAATAAATACTATGCAGACTCCGTGAAGGGCCGATTTACCATCTCCAGAGACAATTCCAAGGATACGCTGTATCTGCAAATGGACGGCCTGAGACCTGAGGACACGGCTCTGTATTACTGT
>11;18_048,642_048;0.2429237062
CAGGTGCAGTTGGTGGAGTCTGGGGGAGGCGTGGTCCAGCCTGGGAGGTCCCTGAGACTCTCCTGTGCAGCCTCTGGATTCACCTTCAGTAGCTATGGCATGGCCTGGGTCCGCCAGGCCCCAGGCAAGGGGCTTGAGTGGGTGACAGCGATATCATTTGCTGGAACGAATAAATACTATGCAGACTCCGTGAAGGGCCGATTTACCATCTCCAGAGACAATTCCAAGGATACGCTGTATCTGCAAATGGACGGCCTGAGACCTGAGGACACGGCTCTGTATTACTGT
>13;11_059;0.3460068353
CAGGTGCAGTTGGTGGAGTCTGGGGGAGGCGTGGTCCAGCCTGGGAGGTCCCTGAGACTCTCCTGTGTAGCCTCTGGATTCAGCTTCAGTAGCTATGGCATGGCCTGGGTCCGCCAGGCCCCAGGCAAGGGGCTGGAGTGGGTGACAGTGATATCGTTTGCTGGAGTGAAGACATACTATGCAGACTCCGTGAAGGGCCGATTCACCATTTCCAGAGACAATTCCAAGGGCACGCTATATCTTCAAATGGACGGCCTGAGACCTGAGGACACGGCTCTCTATTACTGT
>13;534_048;0.2670330938
CAGGTGCAGTTGGTGGAGTCTGGGGGAGGCGTGGTCCAGCCTGGGAGGTCCCTGAGACTCTCCTGTGCAGCCTCTGGATTCACCTTCAGTAGCTATGGCATGGCCTGGGTCCGCCAGGCCCCAGGCAAGGGGCTGGAGTGGGTGACAGTGATATCGTTTGCTGGAGTGAAGAAATACTATGCAGACTCCGTGAAGGGCCGATTCACCATCTCCAGAGACAATTCCAAGGGCACGCTGTATCTGCAAATGGACGGCCTGAGACCTGAGGACACGGCTCTGTATTACTGT
>12;11_059,534_048;0.2670322465
CAGGTGCAGTTGGTGGAGTCTGGGGGAGGCGTGGTCCAGCCTGGGAGGTCCCTGAGACTCTCCTGTGCAGCCTCTGGATTCACCTTCAGTAGCTATGGCATGGCCTGGGTCCGCCAGGCCCCAGGCAAGGGGCTGGAGTGGGTGACAGTGATATCGTTTGCTGGAGTGAAGAAATACTATGCAGACTCCGTGAAGGGCCGATTCACCATCTCCAGAGACAATTCCAAGGGCACGCTGTATCTGCAAATGGACGGCCTGAGACCTGAGGACACGGCTCTGTATTACTGT
>12;651_048;0.3228398985
CAGGTGCAGTTGGTGGAGTCTGGGGGAGGCGTGGTCCAGCCTGGGAGGTCCCTGAGACTCTCCTGTGCAGCCTCTGGATTCACCTTCAGTAGCTATGGCATGGCCTGGGTCCGCCAGGCCCCAGGCAAGGGGCTGGAGTGGGTGACAGTGATATCGTTTGCTGGAGTGAAGAAATACTATGCAGACTCCGTGAAGGGCCGATTCACCATCTCCAGAGACAATTCCAAGGGCACGCTGTATCTGCAAATGAACAGTCTGAGAGCTGAGGACACGGCTGTGTATTACTGT
>11;11_059,534_048,651_048;0.2670313992
CAGGTGCAGTTGGTGGAGTCTGGGGGAGGCGTGGTCCAGCCTGGGAGGTCCCTGAGACTCTCCTGTGCAGCCTCTGGATTCACCTTCAGTAGCTATGGCATGGCCTGGGTCCGCCAGGCCCCAGGCAAGGGGCTGGAGTGGGTGACAGTGATATCGTTTGCTGGAGTGAAGAAATACTATGCAGACTCCGTGAAGGGCCGATTCACCATCTCCAGAGACAATTCCAAGGGCACGCTGTATCTGCAAATGGACGGCCTGAGACCTGAGGACACGGCTCTGTATTACTGT
>10;11_059,18_048,534_048,642_048,651_048;0.2040174382
CAGGTGCAGTTGGTGGAGTCTGGGGGAGGCGTGGTCCAGCCTGGGAGGTCCCTGAGACTCTCCTGTGCAGCCTCTGGATTCACCTTCAGTAGCTATGGCATGGCCTGGGTCCGCCAGGCCCCAGGCAAGGGGCTGGAGTGGGTGACAGTGATATCATTTGCTGGAACGAATAAATACTATGCAGACTCCGTGAAGGGCCGATTCACCATCTCCAGAGACAATTCCAAGGATACGCTGTATCTGCAAATGGACGGCCTGAGACCTGAGGACACGGCTCTGTATTACTGT
>10;397_048;0.1452113206
CAGGTGCAGCTGGTGGAGTCTGGGGGAGGCGTGGTCCAGCCTGGGAGGTCCCTGAGACTCTCCTGTGCAGCCTCTGGATTCACCTTCAATAGTTATGGCATGGCCTGGGTCCGCCAGGCTCCAGGCAAGGGGCTGGAGTGGGTGGCACTTATATCATATGATGGAAGTAATAAATACTATGCAGACTCCGTGAGGGGCCGATTCACCATCTCCAGAGACAATTCCAAGGATACGCTGTATCTGCAAATGGACGGCCTCAGACCTGAGGACACGGCTCTGTATTACTGT
>9;11_059,18_048,397_048,534_048,642_048,651_048;0.1002989391
CAGGTGCAGCTGGTGGAGTCTGGGGGAGGCGTGGTCCAGCCTGGGAGGTCCCTGAGACTCTCCTGTGCAGCCTCTGGATTCACCTTCAGTAGCTATGGCATGGCCTGGGTCCGCCAGGCTCCAGGCAAGGGGCTGGAGTGGGTGGCACTTATATCATATGATGGAAGTAATAAATACTATGCAGACTCCGTGAAGGGCCGATTCACCATCTCCAGAGACAATTCCAAGGATACGCTGTATCTGCAAATGGACGGCCTGAGACCTGAGGACACGGCTCTGTATTACTGT
>9;514_119;0.2169218065
CAGGTGCAGCTGGTGGAGTCTGGGGGAGGCTTGGTCCAGCCTGGGAAGTCCCTGAGACTCTCCTGCGCAGCCTCTGGATTCACCTTCAGTACCTATGGCATGCACTGGGTCCGCCAGGCTCCAGGCAAAGGGCTGGAGTGGGTGGCACTTATATCATATGATGGAAGTTATACATACTATGCAGACTCCGTGAAGGGCCGATTCACCATCTCCAGAGACAATTCCAAGAGTACACTAGATCTACAACTGAACACCCTGAGACCTGAGGACACGGCTCTGTATTATTGT
>8;11_059,18_048,397_048,514_119,534_048,642_048,651_048;0.0424155049
CAGGTGCAGCTGGTGGAGTCTGGGGGAGGCGTGGTCCAGCCTGGGAGGTCCCTGAGACTCTCCTGTGCAGCCTCTGGATTCACCTTCAGTAGCTATGGCATGCACTGGGTCCGCCAGGCTCCAGGCAAGGGGCTGGAGTGGGTGGCACTTATATCATATGATGGAAGTAATAAATACTATGCAGACTCCGTGAAGGGCCGATTCACCATCTCCAGAGACAATTCCAAGAATACGCTGTATCTGCAAATGAACAGCCTGAGACCTGAGGACACGGCTCTGTATTACTGT
>7;11_059,18_048,23_038,397_048,514_119,534_048,642_048,651_048;0.0219952792
CAGGTGCAGCTGGTGGAGTCTGGGGGAGGCGTGGTCCAGCCTGGGAGGTCCCTGAGACTCTCCTGTGCAGCCTCTGGATTCACCTTCAGTAGCTATGGCATGCACTGGGTCCGCCAGGCTCCAGGCAAGGGGCTGGAGTGGGTGGCACTTATATCATATGATGGAAGTAATAAATACTATGCAGACTCCGTGAAGGGCCGATTCACCATCTCCAGAGACAATTCCAAGAACACGCTGTATCTGCAAATGAACAGCCTGAGAGCTGAGGACACGGCTCTGTATTACTGT
>7;408_038;0.0440512646
CAGGTGCAGCTGGTGGAGTCTGGGGGAGGCGTGGTCCAGCCTGGGAGGTCCCTGAGACTCTCCTGTGCAGCCTCTGGATTCACCTTCAGTAGCTATGGCATGCACTGGGTCCGCCAGGCTCCAGGCAAGGGGCTGGAGTGGGTGGCACTTATATCATATGATGGAACTAATAAATACTATGCAGACTCCGTGAAGGGCCGATTCACCATCTCCAGAGACAATTCCAAGAACACGCTGTTTCTGCAAATGAACAGCCTGAGAGCTGAGGACACGGCTCTGTATTACTGT
>6;11_059,18_048,23_038,397_048,408_038,514_119,534_048,642_048,651_048;0.0219937085
CAGGTGCAGCTGGTGGAGTCTGGGGGAGGCGTGGTCCAGCCTGGGAGGTCCCTGAGACTCTCCTGTGCAGCCTCTGGATTCACCTTCAGTAGCTATGGCATGCACTGGGTCCGCCAGGCTCCAGGCAAGGGGCTGGAGTGGGTGGCACTTATATCATATGATGGAAGTAATAAATACTATGCAGACTCCGTGAAGGGCCGATTCACCATCTCCAGAGACAATTCCAAGAACACGCTGTATCTGCAAATGAACAGCCTGAGAGCTGAGGACACGGCTCTGTATTACTGT
>10;627_119;0.3520630216
CAGGTGCAGCTGGTGGAGTCTGGGGGAGGCGTGGTCCAGCCTGGGAGGTCCCTGAGACTCTCCTGTGCAGCCTCTGGGTTCTCCTTCGGTACCTCTGACGTCCACTGGGTCCGCCAGGCTCCAGGCGAGGGGCTGGAGTGGGTGGCCCTTATATCATTTGACGGACGCCAGAAAGACCTTGCGGACTCCGTGAGGGGCCGATTCACCATCTCCAGAGACAGTTCCAAGAACACGCTCTATCTGGAAATGAACAGCCTGCGACCTGAGGACACGGCTCTTTATTACTGT
>10;262_119;0.3784733846
CAGGTGCACCTGGTGGAGTCTGGGGGAGGCGTGGTCCAGCCTGGGAGGTCCCTGAGACTCTCCTGTGCAGCCTCTGGATTCAGCGTCAGCAACAACTACATGAATTGGGTCCGCCAGGCTCCAGGCGAGGGGCTGGAGTGGGTGGCCCTTATATCATTTGACGGACGCCAGAAAGACCTTGCGGACTCCGTGAAGGGCCGATTCGCCATCTCCAGAGACAATTCCAAGAACACGCTGTATCTGCAAATGAACAGCCTGCGACTTGAGGACACGGCTCTCTATTATTGT
>9;262_119,627_119;0.2229390539
CAGGTGCAGCTGGTGGAGTCTGGGGGAGGCGTGGTCCAGCCTGGGAGGTCCCTGAGACTCTCCTGTGCAGCCTCTGGATTCACCTTCAGTAACTATGACATGCACTGGGTCCGCCAGGCTCCAGGCGAGGGGCTGGAGTGGGTGGCCCTTATATCATTTGACGGACGCCAGAAAGACCTTGCGGACTCCGTGAAGGGCCGATTCACCATCTCCAGAGACAATTCCAAGAACACGCTGTATCTGCAAATGAACAGCCTGCGACCTGAGGACACGGCTCTTTATTACTGT
>9;147_119;0.1467105669
CAGGTGCAGCTGGTGGAGTCTGGGGGAGGCGTGGTCCAGCCTGGGAGGTCCCTGAGACTCTCCTGTGCAGCCTCTGGATTCACCTTCAGTAGCTCTGGCATGCACTGGGTCCGCCAGGCTCCAGGCAAGGGGCTGCAGTGGGTGGCCGTTATATCATATGATGGAGGTAATAAATACTATGCAGACTCCGTGAAGGGCCGATTCACCATCTCCCGAGACAATTCCAAGAACAACTTGTATCTGCAAATGAATAGCCTGCGACCTGAGGACACGGCTCTGTATTATTGT
>8;147_119,262_119,627_119;0.0525529823
CAGGTGCAGCTGGTGGAGTCTGGGGGAGGCGTGGTCCAGCCTGGGAGGTCCCTGAGACTCTCCTGTGCAGCCTCTGGATTCACCTTCAGTAGCTATGGCATGCACTGGGTCCGCCAGGCTCCAGGCAAGGGGCTGGAGTGGGTGGCCGTTATATCATATGATGGAAGTAATAAATACTATGCAGACTCCGTGAAGGGCCGATTCACCATCTCCAGAGACAATTCCAAGAACACGCTGTATCTGCAAATGAACAGCCTGCGACCTGAGGACACGGCTCTGTATTACTGT
>11;73_059;0.1439354232
CTGGTGCAGCTGGTGGAGTCTGGGGGAGGCGTGGTCCAGCCTGGGAGGTCCCTGAGACTCTCCTGTGCAGCGTCTAGATTCACCTTCAGTAACTATGGCATGCACTGGGTCCGCCAGGCTCCAGGCAAGGGGCTGGAGTGGGTGGCAGGTATATCATTTGCTGGAACTACTAAATACTATGCAGATTCCGTGAGGGGCCGATTCACCATCTCCAGAGACAATTCCAAGAACACGCTGTATCTGCAAATGAACAGCCTGCGAGCTGAGGACACGGCTCTGTATTACTGT
>12;419_048;0.178292625
CAGGTGCACCTGGTGGAGTCTGGGGGAGGCGTGGTCCAGCCTGGGGGGTCCCTGAGACTCTCCTGTGCAGCGTCTGGATTCACCTTCAGTAACTATGGCATGCACTGGGTCCGCCAGGCTCCAGGCAAGGGGCTGGAGTGGGTGGCAGCTATATCATTTGCTGGAACTAATAAATATTATGCAGATTCCGTGAAGGGCCGATTCACCATCTCCAGAGACAACTCCAAGAACGCGCTGTATCTGCAAATGAACAGCCTGCGCGCTGAGGACACGGCTCTGTATTACTGT
>12;660_048;0.2471525634
GAGGTGCAACTGGTGGAGTCTGGGGGAGGCCTGGTCAAGCCGGGGGGGTCCCTGAGACTCTCCTGTGTTGCGTCTGGGTTCACCTTCAGTAACTATGGCATGCACTGGGTCCGCCAGGCTCCAGGGAAGGGGCTGGTGTGGGTGGCGGGTATATCATTTGCTGGAACTAATAAATACTATGCAGCTTCCGTGAAGGGCCGATTCACCATCTCCAGAGACAATTCCAAGAACACGCTGTATCTGCAAATGAACAGCCTGCGAGCTGAGGACACGGCTCTGTATTACTGT
>11;419_048,660_048;0.1115216328
CAGGTGCAGCTGGTGGAGTCTGGGGGAGGCGTGGTCCAGCCTGGGGGGTCCCTGAGACTCTCCTGTGCAGCGTCTGGATTCACCTTCAGTAACTATGGCATGCACTGGGTCCGCCAGGCTCCAGGCAAGGGGCTGGAGTGGGTGGCAGGTATATCATTTGCTGGAACTAATAAATACTATGCAGATTCCGTGAAGGGCCGATTCACCATCTCCAGAGACAATTCCAAGAACACGCTGTATCTGCAAATGAACAGCCTGCGAGCTGAGGACACGGCTCTGTATTACTGT
>10;419_048,660_048,73_059;0.0995810021
CAGGTGCAGCTGGTGGAGTCTGGGGGAGGCGTGGTCCAGCCTGGGAGGTCCCTGAGACTCTCCTGTGCAGCGTCTGGATTCACCTTCAGTAACTATGGCATGCACTGGGTCCGCCAGGCTCCAGGCAAGGGGCTGGAGTGGGTGGCAGGTATATCATTTGCTGGAACTAATAAATACTATGCAGATTCCGTGAAGGGCCGATTCACCATCTCCAGAGACAATTCCAAGAACACGCTGTATCTGCAAATGAACAGCCTGCGAGCTGAGGACACGGCTCTGTATTACTGT
>12;390_059;0.1773159712
CAGGTGCAGCTGGTGGAGTCCGGGGGAGGCGTGGTCCAGCCTGGGAGGTCCCTGAGACTCTCCTGTGCAGCCTCTCAATTCACCTTTAGTAACTATGGCATGCACTGGGTCCGCCAGGCTCCAGGCAAGGGGCTGGAGTGGGTGGCAGGTATGTCATTTGCTGGAACTAATACATACTATGCAGATTCCGTGAAGGGCCGATTCACCATCTCCAGAGACAATTCCAAGAACACGCTGTATCTGCAAATGAACAGCCTGCGAGCTGTTGACACGGCTCTGTATTACTGT
>16;229_059;0.2437236745
CAGGAGCAGCTGGTGGAGTCTGGGGGAGGCGTGGTCCAGCCTGGGAGGTCCCTGAGACTCTCCTGTGCAGCCTCTCAGTTCAGCATTAGTGCCTATGGCATGCACTGGGTCCGCCAGGCTCCAGGGAAGGGGCTGGAGTGGGTGGCAGGTATATCATTTGCTGGAACTAAAAAGTACTATGCAGATTCCGTGAAGGGCCGATTCACCATCTCCAGAGACAATTCCAAGAACACGCTGTATCTCCAAATGAACAGCCTGCGAGGTGAGGACACGGCTCTGTATTACTGT
>16;264_059;0.2437974205
CAGGAGCAGCTGGTGGAGTCTGGGGGAGGCGTGGTCCAGCCTGGGAGGTCCCTGAGACTCTCCTGTGCAGCCTCTCAGTTCAGTTTTAGTGCCTATGGCATGCACTGGGTCCGCCAGGCTCCAGGGAAGGGGCTGGAGTGGGTGGCAGGTATATCATTTGCTGCAACTAAAAAATACTATGAAGATTCCGTGAAGGGCCGATTCACCATCTCCAGAGACAATTCCAAGAACACGCTGTATCTGCAAATGAACAGCCTGCGAGGTGAGGACACGGCTCTGTATTACTGT
>15;229_059,264_059;0.2101687117
CAGGAGCAGCTGGTGGAGTCTGGGGGAGGCGTGGTCCAGCCTGGGAGGTCCCTGAGACTCTCCTGTGCAGCCTCTCAGTTCAGCTTTAGTGCCTATGGCATGCACTGGGTCCGCCAGGCTCCAGGGAAGGGGCTGGAGTGGGTGGCAGGTATATCATTTGCTGGAACTAAAAAATACTATGCAGATTCCGTGAAGGGCCGATTCACCATCTCCAGAGACAATTCCAAGAACACGCTGTATCTGCAAATGAACAGCCTGCGAGGTGAGGACACGGCTCTGTATTACTGT
>17;663_206;0.5072198587
CAGGAGAAGCTGGTGGAGTCTGGGGGAGGCGTGGTCCAGCCTGGGAGGTCCCTGACTCTCTCCTGTGTAGCCTCCCACTTCACCTTTAGTGGCGTAGGGATGCACTGGGTCCGCCAGGCTCCAGGGAAGGGGCTGGAATGGGTGGCAGGTATATCCTTTGCCGGGACAAGAAAATACTATGCAGATTCTGTGAAGGGCCGATTCACCATCTCCAGAGACAACTCCAAGAACACGGTGTATCTCCAAATGAACGGCCTGCGCGGAGAGGACACGGCTCTTTATCACTGC
>24;102_206;0.5539904211
CAGGAGCAGCTGGTGGAGTCTGGGGGAGGCGTGGTCCCGCCCTGGAAGTCCCTGACACTCTCCTGTGAAGCCTCTCGATTCACCTTTAGTGCCTTTGGGATGCACTGGGTCCGCCAGGCTCCAGGGAAGGGGCTGGAGTGGGTGGCAGGTATATCATTTGCCGGAATTAAGAAATATTATGCAGATTCCGTGAAGGGCCGATTCTTCATCTCAAGAGACAATTCCAAGAACAGGGTACTTCTCGAAATGAACGGCCTGCGAAGAGAGGACACGGCTCGATATTTCTGT
>26;676_206;0.5729170842
CAGGAGCAGCTGGTGGAGTCTGGGGGAGGCGTGGTCCCGCCTGGGAAGTCCCTGACACTCTCCTGTGTAGCCTCTCGATTCAGTTTTAGTGCCTTTGGGATGCATTGGGTCCGCCAGGCTCCAGGGAAGGGGCTGGAGTGGGTGGCAAGTATATCATTTGTTGGAATCAAAAAATATTATGGAGATTCCGTGAAGGGCCGATTCTTCATCTCAAGGGACAACTCCAAGAACACAGTCTTTCTCGAAATGAACGGCCTGCGAGGAGAGGACACGGGTCTGTATTACTGT
>26;234_206;0.5500841364
CAGGAGCAGCTGGTGGAGTCTGGGGGAGGCGTGATCCCGCCTGGGCAGTCCCTAAGACTCTCCTGTGTAGCCTCTCGATTCACCTTTAGTGCCTTTGGGATGCACTGGGTCCGCCAGGCTCCAGGGAAGGGGCTGGAGTGGGTGTCAAGTGTGTCATTTGCTGGAATTAAAAAATATTATGCAGATTCCGTGAAGGGCCGATTCTTCATTTCAAGAGACAACTCCAAGAATACGGTCTTTCTCGAAATGAACGGCCTGCGAGGAGAGGACACGGGTCTATATTACTGT
>25;234_206,676_206;0.4601881534
CAGGAGCAGCTGGTGGAGTCTGGGGGAGGCGTGGTCCCGCCTGGGAAGTCCCTGAGACTCTCCTGTGTAGCCTCTCGATTCACCTTTAGTGCCTTTGGGATGCACTGGGTCCGCCAGGCTCCAGGGAAGGGGCTGGAGTGGGTGGCAAGTATATCATTTGCTGGAATTAAAAAATATTATGCAGATTCCGTGAAGGGCCGATTCTTCATCTCAAGAGACAACTCCAAGAACACGGTCTTTCTCGAAATGAACGGCCTGCGAGGAGAGGACACGGGTCTATATTACTGT
>27;535_176;0.5853524377
CAGGTGCAGTTGGTGGAGTCTGGGGGAGGCGTGGTCCCGCCTGGGAAGTCCCTGACACTCTCCTGTGTCGCCTCTCGATTCACCTTTAGTGCCTTTGGGATGCACTGGGTCCGCCAGGCTCCAGGGAAGGGGCTGGAGTGGGTGGCAGGTATATCATTTGTTGGAATTAGAAAATATTATGCAGATTCCGTGAAGGGCCGATTCAGCATCTCAAGAGACAACTCCAAGAACACGGTCTTTCTCGAAATGAACGGCCTCCGAGGAGAAGACACGGGTCTATATTACTGT
>27;368_176;0.5940107663
GAGGTGCAGCTGGTGGAGTCTGGGGGAGGCGTGGTCCCGCCTGGGAAGTCCCTGAGACTCTCCTGTGTAACCTCTCGATTGGCCTTTGGTGCCTTTGGGATGCACTGGGTCCGCCAGGCTCCAGGGAAGGGGCTGGAGTGGGTGGCAAGTATATCATTTGCTGGAATTAAAAAATATTATGCAGATTCCGTGAAGGGCCGATTCACCATCTCAAGAGACAACTCCAAGGACACAGTCTTTCTCGAAATGAACGGCCTGCGAGGAGATGACACGGGTCTATATTACTGT
>26;368_176,535_176;0.4945041598
CAGGTGCAGCTGGTGGAGTCTGGGGGAGGCGTGGTCCCGCCTGGGAAGTCCCTGAGACTCTCCTGTGTAGCCTCTCGATTCACCTTTAGTGCCTTTGGGATGCACTGGGTCCGCCAGGCTCCAGGGAAGGGGCTGGAGTGGGTGGCAAGTATATCATTTGCTGGAATTAAAAAATATTATGCAGATTCCGTGAAGGGCCGATTCATCATCTCAAGAGACAACTCCAAGAACACGGTCTTTCTCGAAATGAACGGCCTGCGAGGAGAAGACACGGGTCTATATTACTGT
>26;446_206;0.5382188306
CAGGAGCAGCTGGTGGAGTCTGGGGGAGGCGTGGTCCCGCCTGGGAAGTCCCTGAGACTCTCCTGTGTAGGTTCTCGATTCACCTTTAGTGCCTTTGGGATGCACTGGGTCCGCCAGGCTCCAGGGAAGGGGCTGGAGTGGGTGGCAAGTATATCATTTGCTGGAACTAAAAAGTACTATGTAGATTCCGTGAAGGGCCGATTCTTCATCTCAAGAGACAACTCCAAGAACACGGTCTTTCTCGAAATGAACGGCCTGCGAGGAGAAGACACGGGTCTATATTACTGT
>25;368_176,446_206,535_176;0.4691823567
CAGGAGCAGCTGGTGGAGTCTGGGGGAGGCGTGGTCCCGCCTGGGAAGTCCCTGAGACTCTCCTGTGTAGCCTCTCGATTCACCTTTAGTGCCTTTGGGATGCACTGGGTCCGCCAGGCTCCAGGGAAGGGGCTGGAGTGGGTGGCAAGTATATCATTTGCTGGAATTAAAAAATATTATGCAGATTCCGTGAAGGGCCGATTCTTCATCTCAAGAGACAACTCCAAGAACACGGTCTTTCTCGAAATGAACGGCCTGCGAGGAGAAGACACGGGTCTATATTACTGT
>24;234_206,368_176,446_206,535_176,676_206;0.4601873061
CAGGAGCAGCTGGTGGAGTCTGGGGGAGGCGTGGTCCCGCCTGGGAAGTCCCTGAGACTCTCCTGTGTAGCCTCTCGATTCACCTTTAGTGCCTTTGGGATGCACTGGGTCCGCCAGGCTCCAGGGAAGGGGCTGGAGTGGGTGGCAAGTATATCATTTGCTGGAATTAAAAAATATTATGCAGATTCCGTGAAGGGCCGATTCTTCATCTCAAGAGACAACTCCAAGAACACGGTCTTTCTCGAAATGAACGGCCTGCGAGGAGAGGACACGGGTCTATATTACTGT
>23;102_206,234_206,368_176,446_206,535_176,676_206;0.4174599534
CAGGAGCAGCTGGTGGAGTCTGGGGGAGGCGTGGTCCCGCCTGGGAAGTCCCTGAGACTCTCCTGTGTAGCCTCTCGATTCACCTTTAGTGCCTTTGGGATGCACTGGGTCCGCCAGGCTCCAGGGAAGGGGCTGGAGTGGGTGGCAGGTATATCATTTGCTGGAATTAAAAAATATTATGCAGATTCCGTGAAGGGCCGATTCTTCATCTCAAGAGACAATTCCAAGAACACGGTGTTTCTCGAAATGAACGGCCTGCGAGGAGAGGACACGGCTCTATATTACTGT
>24;144_206;0.5656479722
CAGGAGCAGCTGGTGGAGTCTGGGGGAGGCGTGGTCCCGCCTGGGACGTCCCTGAGACTCTCCTGTGTTGCCTCTCGATTCAGCTTTGGTTCCTTTGGGATGCACTGGGTCCGCCAGGCTCCAGGGAAGGGGCTAGAATGGGTGGCTGGAATATCATTTGTTGGAATTAAAAAATATTATGGAGATTCCGTGAAGGGCCGATTCTTCATCTCCAGAGACAATTCCAAGAACACGCTGTTTCTCGAAATGAACGGCCTGCGAGGAGAGGACACGGCTCGCTATTATTGT
>24;607_206;0.5614702783
CAGGAGCAGCTGGTGGAGTCTGGGGGAGGCGTGGTCCCGCCTGGGAAGTCCCTGAAACTCTCCTGTGTAGCCTCGCGATTTAGCTTTGGTGCCTTTGGGATGCACTGGGTCCGCCAGGCTCCAGGGAAGGGGCTGGAGTGGGTGGCAGGTATATCGTTTGTTGGAATTAAGAAGTATTATGCAGATTCCGTGAAGGGCCGATTCTACATCTCCAGAGACAATTCCAAGAACACGGTGTTTCTCGAAATGAATGCCCTGCGAGGAGAGGACACGGCTCTATATCATTGT
>23;144_206,607_206;0.4420457587
CAGGAGCAGCTGGTGGAGTCTGGGGGAGGCGTGGTCCCGCCTGGGAAGTCCCTGAGACTCTCCTGTGTAGCCTCTCGATTCAGCTTTGGTGCCTTTGGGATGCACTGGGTCCGCCAGGCTCCAGGGAAGGGGCTGGAGTGGGTGGCAGGTATATCATTTGTTGGAATTAAAAAATATTATGCAGATTCCGTGAAGGGCCGATTCTTCATCTCCAGAGACAATTCCAAGAACACGGTGTTTCTCGAAATGAACGGCCTGCGAGGAGAGGACACGGCTCTATATTATTGT
>22;102_206,144_206,234_206,368_176,446_206,535_176,607_206,676_206;0.3982969317
CAGGAGCAGCTGGTGGAGTCTGGGGGAGGCGTGGTCCCGCCTGGGAAGTCCCTGAGACTCTCCTGTGTAGCCTCTCGATTCACCTTTAGTGCCTTTGGGATGCACTGGGTCCGCCAGGCTCCAGGGAAGGGGCTGGAGTGGGTGGCAGGTATATCATTTGCTGGAATTAAAAAATATTATGCAGATTCCGTGAAGGGCCGATTCTTCATCTCCAGAGACAATTCCAAGAACACGGTGTTTCTCGAAATGAACGGCCTGCGAGGAGAGGACACGGCTCTATATTACTGT
>23;403_206;0.4690990317
CAGGAGCAGCTGGTGGAGTCTGGGGGAGGCGTGGTCCCGCCTGGGACGTCCCTGAGACTCTCCTGTGTAGCCTCTCGATTCACCTTTAGTGCCTTTGGGATGCACTGGGTCCGCCAGGCTCCAGGGAAGGGGCTGGAGTGGGTGGCAGGTATATCATTTGCTGGAATTAAAAAGTACTATGCAGATTCTGTGAAGGGCCGATTCACCATCTCCAGAGACAATTCCAAGAACTCTCTGTTTCTCGAAATGAACGGCCTGCGAGGAGACGACACGGCCCTCTATTATTGT
>24;520_206;0.4700470688
CAGGAGCAGCTGGTGGAGTCTGGGGGAGGCGTGGTCCCGCCTGGGAAGTCCCTGAGACTCTCCTGTGTAGCCTCTCGATTCACCTTTAGTGCCTTTGGGATGCACTGGGTCCGCCAGGCTCCAGGGAAGGGGCTGGAGTGGGTGGCTGGTATATCATTTGTTGGAATTAAAAAATACTATTCAGATGCCGTGAAGGGCCGATTCTACATCTCCAGAGACAATTCCAAGAACACTCTGTTTCTCGAAATGAACGGCCTGCGAGGAGACGACACGGCCCGATATTACTGT
>24;8_206;0.5159048436
CAGGAGCAGCTGGTGGAGTCTGGGGGAGGCGTGGTCCCGCCTGGGAAGTCCCTGAAACTCTCCTGTGTAGCCTCTCGATTCAGCTTTGGTGCCTTTGGGATGCACTGGGTCCGCCAGGCTCCAGGGAAGGGGCTGGAGTGGGTGGCAGGTATCTCTTTTGCTGGAATTAAAAAATACTATGGAGATTCCGTGAAGGGCCGATTCTACATCTCCAGAGACAATTCCCAGAACACTCTGTTTCTCGAAATGAACGGCCTGCGAGGAGACGACACGGCCCGATACTACTGT
>23;520_206,8_206;0.4252829393
CAGGAGCAGCTGGTGGAGTCTGGGGGAGGCGTGGTCCCGCCTGGGAAGTCCCTGAGACTCTCCTGTGTAGCCTCTCGATTCACCTTTAGTGCCTTTGGGATGCACTGGGTCCGCCAGGCTCCAGGGAAGGGGCTGGAGTGGGTGGCAGGTATATCATTTGCTGGAATTAAAAAATACTATGCAGATTCCGTGAAGGGCCGATTCTACATCTCCAGAGACAATTCCAAGAACACTCTGTTTCTCGAAATGAACGGCCTGCGAGGAGACGACACGGCCCGATATTACTGT
>22;403_206,520_206,8_206;0.3965846882
CAGGAGCAGCTGGTGGAGTCTGGGGGAGGCGTGGTCCCGCCTGGGAAGTCCCTGAGACTCTCCTGTGTAGCCTCTCGATTCACCTTTAGTGCCTTTGGGATGCACTGGGTCCGCCAGGCTCCAGGGAAGGGGCTGGAGTGGGTGGCAGGTATATCATTTGCTGGAATTAAAAAATACTATGCAGATTCCGTGAAGGGCCGATTCACCATCTCCAGAGACAATTCCAAGAACACTCTGTTTCTCGAAATGAACGGCCTGCGAGGAGACGACACGGCCCTATATTACTGT
>21;102_206,144_206,234_206,368_176,403_206,446_206,520_206,535_176,607_206,676_206,8_206;0.3634516608
CAGGAGCAGCTGGTGGAGTCTGGGGGAGGCGTGGTCCCGCCTGGGAAGTCCCTGAGACTCTCCTGTGTAGCCTCTCGATTCACCTTTAGTGCCTTTGGGATGCACTGGGTCCGCCAGGCTCCAGGGAAGGGGCTGGAGTGGGTGGCAGGTATATCATTTGCTGGAATTAAAAAATATTATGCAGATTCCGTGAAGGGCCGATTCACCATCTCCAGAGACAATTCCAAGAACACGCTGTTTCTCGAAATGAACGGCCTGCGAGGAGACGACACGGCTCTATATTACTGT
>25;347_206;0.5231023619
CAGGAGAAGTTGGTGGAGTCTGGGGGAGGCGTGGTCCCGCCTGGAAAGTCCCTGAGACTCTCCTGTGTAGCCTCTGGATTCACGTTTAGTGCCTTTGGGATGCACTGGGTCCGCCAGGCTCCAGGGAAGGGTCTGGAGTGGGTGGCAGGCATTTCATTTGCTGGAATTAAAAACTATTATGCAGATTCCGTGAAGGGCCGATTCACCATCTCAAGAGACAATTCCAAGAACTCGCTGTTCCTCCAAATGAACGGCCTGCGAGGAGACGACACGGCTCGATATTACTGT
>25;399_206;0.5718988653
CAGGAGCAGCTGGTGGAGTCGGGGGGAGGCGTGGTCCCGCCTGGGAAGTCCCTGAGACTCTCCTGTGCAGCCTCTGGATTCAGTTTTGGTGCCTTTGGGATGCACTGGGTCCGCCAGGCTCCAGGGAAGGGCCTGGAGTGGGTGGCAGGCATCTCATTTGTTGGTATTAAATACTATTATGCAGACTCCGTGAAGGGCCGATTCACCATCTCAAGAGACAATTCCAAGAATACGGTGTTTCTCCAAATGAACGGCCTGCGAGGAGACGACACGGGTCGATATTACTGT
>24;347_206,399_206;0.4295518293
CAGGAGCAGCTGGTGGAGTCTGGGGGAGGCGTGGTCCCGCCTGGGAAGTCCCTGAGACTCTCCTGTGTAGCCTCTGGATTCACCTTTAGTGCCTTTGGGATGCACTGGGTCCGCCAGGCTCCAGGGAAGGGGCTGGAGTGGGTGGCAGGCATATCATTTGCTGGAATTAAATACTATTATGCAGATTCCGTGAAGGGCCGATTCACCATCTCAAGAGACAATTCCAAGAACACGCTGTTTCTCCAAATGAACGGCCTGCGAGGAGACGACACGGCTCGATATTACTGT
>27;247_206;0.5164270361
CAGGAGCAGCTGGTGGAGTCTGGGGGAGGCGTGGTCCCGCCTGGGAAGTCCCTGAGACTCTCCTGTGTAGTCTCTGGATTCACCTTTAGTGCCTTTGGGATGCACTGGGTCCGCCAGGCTCCAGGGAAGGGCCTGGAGTGGGTGGCAGGTATATCATTTGCTGGAACAAAATCCTATTATGCAGAGTCCGTGAAGGGCCGATTCACCATCTCAAGAGACAATTCCAAGAATTCGTTGTTTCTCCAAATGAACGGCCTGCGAGGAGACGACACGGCTCTTTATTATTGT
>28;231_206;0.5396910064
CAGGAGCAGCTGGTGGTATCTGGGGGAGACGTGGTCCCGCCTGGGAAGTCCCTGAGACTCTCCTGTGTAGCCTCTGGATTCACCTTTAGTGCCTTTGGAATGCACTGGGTCCGCCAGGCTCCAGGGAAGGGGCTCGAGTGGGTGGCAAGTATATCATTTGCTGGAACTAAATACTATTATGCAGATTCCGTGAAGGGCCGATTCGCCATCTCAAGAGACAATTCCAAGAACACCCTGTTTCTCCAAATGAACGGCTTGCGAAGAGAGGACACGGGTCTATATTACTGT
>28;297_206;0.5163127275
CAGGAGCAGCTGGTGGAGTCTGGGGGAGGCGTGGTCCCGCCAGGGAAGTCCCTGAGACTCTCCTGTGTAGCCTCTGGATTCACCTTCAGTGGCTTTGGGATGCACTGGGTCCGCCAGGCTCCAGGGAAGGGGCTGCAGTGGGTGGCAGGTATATCATTTGCTGGAACGAAATACTACTATGAAGATTCTGTGAAGGGCCGATTCACCATTTCAAGAGACAATTCCAAGAACACGGTGTTTCTCCAAATGAACGGCCTGCGAGGAGACGACACGGCTCTATATTACTGT
>27;231_206,297_206;0.4027309644
CAGGAGCAGCTGGTGGAGTCTGGGGGAGGCGTGGTCCCGCCTGGGAAGTCCCTGAGACTCTCCTGTGTAGCCTCTGGATTCACCTTTAGTGCCTTTGGGATGCACTGGGTCCGCCAGGCTCCAGGGAAGGGGCTGGAGTGGGTGGCAGGTATATCATTTGCTGGAACTAAATACTATTATGCAGATTCCGTGAAGGGCCGATTCACCATCTCAAGAGACAATTCCAAGAACACGCTGTTTCTCCAAATGAACGGCCTGCGAGGAGACGACACGGCTCTATATTACTGT
>26;231_206,247_206,297_206;0.4027298455
CAGGAGCAGCTGGTGGAGTCTGGGGGAGGCGTGGTCCCGCCTGGGAAGTCCCTGAGACTCTCCTGTGTAGCCTCTGGATTCACCTTTAGTGCCTTTGGGATGCACTGGGTCCGCCAGGCTCCAGGGAAGGGGCTGGAGTGGGTGGCAGGTATATCATTTGCTGGAACTAAATACTATTATGCAGATTCCGTGAAGGGCCGATTCACCATCTCAAGAGACAATTCCAAGAACACGCTGTTTCTCCAAATGAACGGCCTGCGAGGAGACGACACGGCTCTATATTACTGT
>26;117_206;0.4936953659
CAGGAGCAGCTGGTGGAGTCTGGGGGAGGCGTGGTCCCGCCTGGGAAGTCCCTGAGACTCTCCTGTGTAGCCTCTGGATTTTCCTTTGGTGCCTTTGGGATGCACTGGGTCCGCCAGGCTCCAGGGAAGGGGCTCGAGTGGGTGGCAGGTATATCATTTGTTGGAATTAAATACTATTATGCAGATTCCGTGAAGGGCCGATTCACCATATCAAGAGACAATTCCAAGAAGACGCTGTTTCTCCAAATGAACGGCCTGCGAGGAGACGACACGGCTCTTTATTATTGT
>25;117_206,231_206,247_206,297_206;0.3915896136
CAGGAGCAGCTGGTGGAGTCTGGGGGAGGCGTGGTCCCGCCTGGGAAGTCCCTGAGACTCTCCTGTGTAGCCTCTGGATTCACCTTTAGTGCCTTTGGGATGCACTGGGTCCGCCAGGCTCCAGGGAAGGGGCTGGAGTGGGTGGCAGGTATATCATTTGCTGGAATTAAATACTATTATGCAGATTCCGTGAAGGGCCGATTCACCATCTCAAGAGACAATTCCAAGAACACGCTGTTTCTCCAAATGAACGGCCTGCGAGGAGACGACACGGCTCTATATTACTGT
>25;515_176;0.4360346302
CAGGAGCAGCTGGTGGAGTCTGGGGGAGGCGTGGTCCCGCCTGGGAAGTCCCTGAGACTCTCCTGTGTAGCCTCTGGATTCACCTTTAGTGCCTTTGGGATGCACTGGGTCCGCCAGGCTCCAGGGAAGGGGCTGGAGTGGGTGGCAGGTGTATCATTTGCTGGAATTAAATACTATTATGCAGATTCCGTGAAGGGCCGATTCACCATCTCAAGAGACAACTCCAAGAACACGCTGTTTCTCCAAATGAACGGCCTGCGAGGAGACGACACGGCCCTATATTACTGC
>24;117_206,231_206,247_206,297_206,515_176;0.3915884966
CAGGAGCAGCTGGTGGAGTCTGGGGGAGGCGTGGTCCCGCCTGGGAAGTCCCTGAGACTCTCCTGTGTAGCCTCTGGATTCACCTTTAGTGCCTTTGGGATGCACTGGGTCCGCCAGGCTCCAGGGAAGGGGCTGGAGTGGGTGGCAGGTATATCATTTGCTGGAATTAAATACTATTATGCAGATTCCGTGAAGGGCCGATTCACCATCTCAAGAGACAATTCCAAGAACACGCTGTTTCTCCAAATGAACGGCCTGCGAGGAGACGACACGGCTCTATATTACTGT
>23;117_206,231_206,247_206,297_206,347_206,399_206,515_176;0.3915876493
CAGGAGCAGCTGGTGGAGTCTGGGGGAGGCGTGGTCCCGCCTGGGAAGTCCCTGAGACTCTCCTGTGTAGCCTCTGGATTCACCTTTAGTGCCTTTGGGATGCACTGGGTCCGCCAGGCTCCAGGGAAGGGGCTGGAGTGGGTGGCAGGTATATCATTTGCTGGAATTAAATACTATTATGCAGATTCCGTGAAGGGCCGATTCACCATCTCAAGAGACAATTCCAAGAACACGCTGTTTCTCCAAATGAACGGCCTGCGAGGAGACGACACGGCTCTATATTACTGT
>23;545_206;0.4939049981
CAGGAGCAGCTGGTGGAGTCTGGGGGAGGCGTGGTCCCGCCTGGGAAGTCTCTGAGACTCTCCTGTGTAGCCTCTGGATTCACCTTTAGTGGCTTTGGGATGCACTGGGTCCGCCAGGCTCCAGGAAAGGGGCTGGAGTGGGTGGCAGGTATCTCATTTGTTGGCATTAAATACTATTATGCAGATTCCGTGAAGGGCCGATTCAGTATCTCCAGAGACAATTCCAAGAACACGCTGTTTCTCCAAATGAACGGCCTGCGCGGAGACGACACGGCACTATATTACTGT
>22;117_206,231_206,247_206,297_206,347_206,399_206,515_176,545_206;0.3805771615
CAGGAGCAGCTGGTGGAGTCTGGGGGAGGCGTGGTCCCGCCTGGGAAGTCCCTGAGACTCTCCTGTGTAGCCTCTGGATTCACCTTTAGTGCCTTTGGGATGCACTGGGTCCGCCAGGCTCCAGGGAAGGGGCTGGAGTGGGTGGCAGGTATATCATTTGCTGGAATTAAATACTATTATGCAGATTCCGTGAAGGGCCGATTCACCATCTCCAGAGACAATTCCAAGAACACGCTGTTTCTCCAAATGAACGGCCTGCGAGGAGACGACACGGCTCTATATTACTGT
>22;638_206;0.4594051523
CAGGAGCAGCTGGTGGAGTCTGGGGGAGGCGTGGTCCCGCCTGGGAAGTCCCTGACACTCTCCTGTGTAGCCTCTGGATTCACTTTTAGTGCCTTTGGGATGCACTGGGTCCGCCAGGCTCCAGGGAAGGGGCTGGAGTGGGTGGCAGGTATATCATTTGTTGGAATTAAAAAATATTATGGAGATTCAGTGAAGGGCCGATTCACCATCTCCAGAGACAATTCCAAGAATACGCTGTTTCTTCAAATGAACGGCCTGCGAGGAGACGACACGGCTCTCTATCACTGT
>21;117_206,231_206,247_206,297_206,347_206,399_206,515_176,545_206,638_206;0.3582465654
CAGGAGCAGCTGGTGGAGTCTGGGGGAGGCGTGGTCCCGCCTGGGAAGTCCCTGAGACTCTCCTGTGTAGCCTCTGGATTCACCTTTAGTGCCTTTGGGATGCACTGGGTCCGCCAGGCTCCAGGGAAGGGGCTGGAGTGGGTGGCAGGTATATCATTTGCTGGAATTAAAAAATATTATGCAGATTCCGTGAAGGGCCGATTCACCATCTCCAGAGACAATTCCAAGAACACGCTGTTTCTCCAAATGAACGGCCTGCGAGGAGACGACACGGCTCTATATTACTGT
>20;102_206,117_206,144_206,231_206,234_206,247_206,297_206,347_206,368_176,399_206,403_206,446_206,515_176,520_206,535_176,545_206,607_206,638_206,676_206,8_206;0.3470492646
CAGGAGCAGCTGGTGGAGTCTGGGGGAGGCGTGGTCCCGCCTGGGAAGTCCCTGAGACTCTCCTGTGTAGCCTCTCGATTCACCTTTAGTGCCTTTGGGATGCACTGGGTCCGCCAGGCTCCAGGGAAGGGGCTGGAGTGGGTGGCAGGTATATCATTTGCTGGAATTAAAAAATATTATGCAGATTCCGTGAAGGGCCGATTCACCATCTCCAGAGACAATTCCAAGAACACGCTGTTTCTCCAAATGAACGGCCTGCGAGGAGACGACACGGCTCTATATTACTGT
>21;333_206;0.4650079074
CAGGAGCTGCTGGTGGAGTCTGGGGGAGGCGTGGTCCCGCCTGGGAAGTCCCTTAAACTCTCCTGTGTAGCCTCTCGATTCACGTTTGGTGCCTTTGGGATGCACTGGGTCCGCCAGGCTCCAGGGAAGGGTCTGGAGTGGGTGGCAGGTATATCATTTGCTGGAACTAAAAACTATTATGCAGATTCCGTGAAGGGCCGATTCACCATCTCCAGAGACAATCCCAAGAACACGCTGTTTCTCCAAATGAACGGCCTGCGAGGAGACGACACGGGTCTATATTACTGT
>22;395_206;0.47016363
CAGGAGCAGCTGGAGGAGTCCGGGGGAGGCGTAGTCCCGCCTGGGAAGTCCCTGAGACTCTCTTGTGTGGCCTCTCGATTCACCTTTAGTGCCTTTGGGATGCACTGGGTCCGCCAGGCTCCAGGGAAGGGGCTGGAGTGGGTGGCAGGTATATCGTTTGTTGGAATTAAAAAGTATTATGCAGATTCCGTGAAGGGCCGATTCACCATCTCCAGAGACAATTCCAAGAACACGCTGTTTCTCCAAATGAACGGCCTGCGAGGAGACGACACGGGTCTATATTTTTGT
>23;193_206;0.5152796799
CAGGAGCAGCTGGTGGAGTCTGGGGGAGGCGTGGTCCCGCCTGGGTCGTCCCTGAGACTCTCCTGTGTTGCCTCTCGATTCACCTTCAGTGCCTTTGGAATGCACTGGGTCCGCCAGGCTCCAGGGAAGGGGCTGGAGTGGGTGGCAGGTATATCATTTGTTGGCATTAAATACTACTATGCAGATTCCGTGAAGGGCCGATTCACCATCTCCAGAGACAACTCCAAGAACACGCTGTTTCTCCAAATGAACGGCCTGCGAGGAGAAGACACGGGTCTATATTATTGT
>24;352_206;0.4812136818
CAGGAGCAGCTGGTGGAGTCTGGGGGAGGCGTGGTCCCGCCTGGGTCGTCCCTGACACTCTCCTGTGTAGCCTCTCGATTCACCTTCAGTGCCTTTGGAATGCACTGGGTCCGCCAGGCTCCAGGGAAGGGGCTGGAGTGGGTGGCAGGTGTCTCATTTGTTGGAATTAAAAAGTACTATGCAGATTCCGTGAAGGGCCGATTCACCATCTCCAGAGACAATTCCAAGAACACGCTGTTTCTCCAAATGAACGGCCTGCGAGGAGAAGACACGGGTCTATATTACTGT
>24;648_206;0.4588565355
CAGGAGCAGCTGGTGGAGTCTGGGGGAGGCGTGGTCCCGCCTGGGTCGTCCCTGAGACTCTCCTGTGTAGCCTCTCGATTCACCTTCAGTGCCTTTGGAATGCACTGGGTCCGCCAGGCTCCAGGGAAGGGGCTGGAGTGGGTGGCAGGTATATCATTTGTTGGAATTAAAAAGTACTATGCAGATTCCGTGAAGGGCCGATTCACCATCTCCAGAGACAATTCCAAGAACACGTTGTTTCTCCAAATGAACGGCCTGCGAGGAGAAGACACGGGTCTATATTACTGT
>23;352_206,648_206;0.4477840625
CAGGAGCAGCTGGTGGAGTCTGGGGGAGGCGTGGTCCCGCCTGGGTCGTCCCTGAGACTCTCCTGTGTAGCCTCTCGATTCACCTTCAGTGCCTTTGGAATGCACTGGGTCCGCCAGGCTCCAGGGAAGGGGCTGGAGTGGGTGGCAGGTATATCATTTGTTGGAATTAAAAAGTACTATGCAGATTCCGTGAAGGGCCGATTCACCATCTCCAGAGACAATTCCAAGAACACGCTGTTTCTCCAAATGAACGGCCTGCGAGGAGAAGACACGGGTCTATATTACTGT
>22;193_206,352_206,648_206;0.4477832152
CAGGAGCAGCTGGTGGAGTCTGGGGGAGGCGTGGTCCCGCCTGGGTCGTCCCTGAGACTCTCCTGTGTAGCCTCTCGATTCACCTTCAGTGCCTTTGGAATGCACTGGGTCCGCCAGGCTCCAGGGAAGGGGCTGGAGTGGGTGGCAGGTATATCATTTGTTGGAATTAAAAAGTACTATGCAGATTCCGTGAAGGGCCGATTCACCATCTCCAGAGACAATTCCAAGAACACGCTGTTTCTCCAAATGAACGGCCTGCGAGGAGAAGACACGGGTCTATATTACTGT
>21;193_206,352_206,395_206,648_206;0.3793812592
CAGGAGCAGCTGGTGGAGTCTGGGGGAGGCGTGGTCCCGCCTGGGAAGTCCCTGAGACTCTCCTGTGTAGCCTCTCGATTCACCTTTAGTGCCTTTGGGATGCACTGGGTCCGCCAGGCTCCAGGGAAGGGGCTGGAGTGGGTGGCAGGTATATCATTTGTTGGAATTAAAAAGTATTATGCAGATTCCGTGAAGGGCCGATTCACCATCTCCAGAGACAATTCCAAGAACACGCTGTTTCTCCAAATGAACGGCCTGCGAGGAGACGACACGGGTCTATATTACTGT
>20;193_206,333_206,352_206,395_206,648_206;0.3636098099
CAGGAGCAGCTGGTGGAGTCTGGGGGAGGCGTGGTCCCGCCTGGGAAGTCCCTGAGACTCTCCTGTGTAGCCTCTCGATTCACCTTTAGTGCCTTTGGGATGCACTGGGTCCGCCAGGCTCCAGGGAAGGGGCTGGAGTGGGTGGCAGGTATATCATTTGCTGGAATTAAAAAATATTATGCAGATTCCGTGAAGGGCCGATTCACCATCTCCAGAGACAATTCCAAGAACACGCTGTTTCTCCAAATGAACGGCCTGCGAGGAGACGACACGGGTCTATATTACTGT
>19;102_206,117_206,144_206,193_206,231_206,234_206,247_206,297_206,333_206,347_206,352_206,368_176,395_206,399_206,403_206,446_206,515_176,520_206,535_176,545_206,607_206,638_206,648_206,676_206,8_206;0.3470484173
CAGGAGCAGCTGGTGGAGTCTGGGGGAGGCGTGGTCCCGCCTGGGAAGTCCCTGAGACTCTCCTGTGTAGCCTCTCGATTCACCTTTAGTGCCTTTGGGATGCACTGGGTCCGCCAGGCTCCAGGGAAGGGGCTGGAGTGGGTGGCAGGTATATCATTTGCTGGAATTAAAAAATATTATGCAGATTCCGTGAAGGGCCGATTCACCATCTCCAGAGACAATTCCAAGAACACGCTGTTTCTCCAAATGAACGGCCTGCGAGGAGACGACACGGCTCTATATTACTGT
>19;156_206;0.5520700428
CAGGAGCTCCTGGTGGAGTCAGGGGGAGGCGTGGTGCCGCCTGGGAAGTCCCTGACAATCTCCTGTGTGGCCTCTCGATTCACCTTTAGTGCCTTTGGAATGCACTGGGTCCGCCAGGCCCCAGGGAAGGGGCTGCAGTGGGTGGCAAGTATATCATTTGCTGGAACTAAAAAGTATTACGCAGATTTTGTGAAGGGCCGATTTACCATCTCCAGAGACAATTCCAAGAACACGATATTTCTCCAAATGAACGGCCTGCGAGGAGAGGACACGGCTCTGTATCACTGT
>18;102_206,117_206,144_206,156_206,193_206,231_206,234_206,247_206,297_206,333_206,347_206,352_206,368_176,395_206,399_206,403_206,446_206,515_176,520_206,535_176,545_206,607_206,638_206,648_206,676_206,8_206;0.321971752
CAGGAGCAGCTGGTGGAGTCTGGGGGAGGCGTGGTCCCGCCTGGGAAGTCCCTGAGACTCTCCTGTGTAGCCTCTCGATTCACCTTTAGTGCCTTTGGGATGCACTGGGTCCGCCAGGCTCCAGGGAAGGGGCTGGAGTGGGTGGCAGGTATATCATTTGCTGGAATTAAAAAATATTATGCAGATTCCGTGAAGGGCCGATTCACCATCTCCAGAGACAATTCCAAGAACACGCTGTTTCTCCAAATGAACGGCCTGCGAGGAGAGGACACGGCTCTGTATTACTGT
>20;187_119;0.5311689252
CAGGTGCAGCTGGTGGAGTCTGGGGGAGGCGTGGTCCAGCCTGGGGAGTCCCTGAGACTCTCCTGTGCAGCCTCTGGGTTCTCCTTCGGTACCTCTGACGTCCACTGGGTCCGCCAGGCTCCAGGCGAGGGGCTGGAGTGGGTGGCGAGTATATCATTTGCTGGAATTAAAAAATACTATGGAGATTCCGTGAAGGGCCGATTCACCATCTCCAGAGACAATTCCAAGAACACGCTGTATCTCCAAATGGACGGCCTGCGAGGAGAGGACACGGCTCTGTATTACTGT
>20;448_119;0.5205753859
CAGGTGCAGTTGGTGGAATCGGGGGGAGGCGTGGTCCAGCCTGGGAAGTCCCTGAGACTCTCATGTGTAGTCTCTGGATTCACCTTCAGTAACTATCCTATGCACTGGGTCCGCCAGGCTCCAGGCAAGGGGCTGGAGTGGGTGGCGAGTATATCATTTGCTGGAATTAAAAAATACTATGGAGATTCCGTGAAGGGCCGATTCACCATCTCCAGAGACAATTCCAAGAACACGCTGTATCTCCAAATGGACGGCCTGCGAGGAGAGGACACGGCTCTGTATTACTGT
>19;187_119,448_119;0.4172139461
CAGGTGCAGCTGGTGGAGTCTGGGGGAGGCGTGGTCCAGCCTGGGAAGTCCCTGAGACTCTCCTGTGTAGCCTCTGGATTCACCTTCAGTACCTTTGGTATGCACTGGGTCCGCCAGGCTCCAGGCAAGGGGCTGGAGTGGGTGGCGAGTATATCATTTGCTGGAATTAAAAAATACTATGGAGATTCCGTGAAGGGCCGATTCACCATCTCCAGAGACAATTCCAAGAACACGCTGTATCTCCAAATGGACGGCCTGCGAGGAGAGGACACGGCTCTGTATTACTGT
>21;25_206;0.6562972
CAGGAGAAGTTGGTGGAGTCCGGGGGAGGCGCGGTCCAGCCTGGGGGGTCCCTCCGACTCTCATGTGTGGCCTCTGGCTTCACCTTTAGTGGCTTTGGAATGCACTGGGTCCGCCAGGCTCCAGGGAAGGGGCTGGAGTGGGTGGCGACTATCTCATTTTCTGGAATGAAAAAGTACTATGGTACTTCCGCGAAGGGCCGATTCAGCATCTACAGAGACAATTCCAAGAACACGCTGTATCTCCAAATGGACGGCCTGCGAGAAAAGGACACGGCTCTGTATTACTGT
>22;332_206;0.7862832193
CAGGAGAAATTGGTGGAGTCCGGGGGAGGCGCGGTCCAGCCTGGGGGGTCCCTCCGACTCTCATGTGTAGCCTCTGGGTTCACTTTCAGTGGCTTTGGAATGCACTGGTTCCGCCAGGCTCCAGGGAAGGGGCTGGAGTGGGTGGCGACTATCTCATTTTCTGGAATTAAAAAGTACTATAATACTTCCGCGAAGGGCCGCTTCTTCATCTCCAGAGACAACACCAAGGACACGCTGTATCTCCAAATGGACGGCCTGCAAGAGAAGGACACGGCTCTGTATCTCTGT
>24;171_206;0.8000124827
CAGGAGAAATTGGTGGAGTCCGGGGGAGGCGCGGTCCAGCCTGGGGGGTCCCTCCGACTCTCATGTGTAGCCTCTGGGTTCAGTTTTAGTGGCTATGGAATGCACTGGGTCCGCCAGGCTCCAGGGAAGGGGCTGGAGTGGCTGGCGACTATTTCATTCTCTGGAGTTAAAAAGTACTATGGTACTTCCGCGAAGGGCCGATTCTACATCTACAGAGACAATACCAAGAACACGATGTATCTCGAAATGAACGGCCTGCGAGGAGAGGACACGGCTCTATATTATTGT
>24;381_206;0.7403014376
CAGGAGAAATTGGTGGAGTCCGGGGGAGGCGCGGTCCAGCCTGGGGGGTCCCTCCGACTCTCATGTGTAGCCTCTGGGTTCACCTTTAGTGGCTTTGGAATGCACTGGGTCCGCCAGGCTCCAGGGAAGGGGCTGGAGTGGCTGGCGACTATTTCATTTTCTGGAGTTAAAAAGTACTATGGTACTTCCGCGAAGGGCCGATTCTACATCTCCAGAGACAATACCAAGAACACGGTGTATCTCCAAATGGACGGCCTGCGAGGAGACGACACGGCTATATATTATTGT
>23;171_206,381_206;0.7127495015
CAGGAGAAATTGGTGGAGTCCGGGGGAGGCGCGGTCCAGCCTGGGGGGTCCCTCCGACTCTCATGTGTAGCCTCTGGGTTCACCTTTAGTGGCTTTGGAATGCACTGGGTCCGCCAGGCTCCAGGGAAGGGGCTGGAGTGGCTGGCGACTATTTCATTTTCTGGAGTTAAAAAGTACTATGGTACTTCCGCGAAGGGCCGATTCTACATCTCCAGAGACAATACCAAGAACACGGTGTATCTCCAAATGGACGGCCTGCGAGGAGAGGACACGGCTCTATATTATTGT
>24;52_206;0.73638531
CAGGAGAAATTGGTGGAGTCCGGGGGAGGCGCGGTCCAGCCTGGGGGGTCCCTCCGACTCTCATGTGTAGCCTCTGGGTTCACCTTTAAAGGCTTTGGAATGCACTGGGTCCGCCAGGCTCCAGGGAAGGGACTGGAGTGGGTGGCGACTATCTCATTTTCTGGAGTTAAAAAGTACTATGGTAATTCCGCGAAGGGCCGATTCTTCATCTCCAGAGACAATTTGAAGAACACGGTGTATCTCGAAATGAACGGCCTGCGAGGAGAGGACACGGCTCTGTATTACTGT
>25;598_206;0.7056107193
CAGGAGAAATTGGTGGAGTCCGGGGGAGGCGCGGTCCAGCCTGGGGGGTCCCTCCGACTCTCATGTGTAGCCTCTGGGTTCACCTTTAATGGCTTTGGAATGCACTGGGTCCGCCAGGCTCCAGGGAAGGGACTGGAGTGGGTGGCGACTATCTCATTTTCTGGAGTTAAAAAGTACTATGGTACTTCCGCGAAGGGCCGAGTCTACATCTCCAGAGAAAATTCCAAGAACACGCTGTATCTCCAAATGAACGGCCTGCGAGGAGAGGACACGGCTCTGTATTACTGT
>25;478_206;0.6797366546
CAGGAGAAATTGGTGGAGTCCGGGGGAGGCGCGGTCCAGCCTGGGGGGTCCCTCCGACTCTCATGTGTAGCCTCTGGGTTCACCTTTAATGGCTTTGGAATGCACTGGGTCCGCCAGGCTCCAGGGAAGGGACTGGAGTGGGTGGCGACTATCTCATTTTCTGGAGTTAAAAAGTACTATGGTACTTCCGCGAAGGGCCGATTCTTCATCTCCAGAGAAAATTCCAAGAACACGCTGTATCTCCAAATGAACGGCCTGCGAGGAGAGGACACGGCTCTGTATTACTGT
>24;478_206,598_206;0.6797358073
CAGGAGAAATTGGTGGAGTCCGGGGGAGGCGCGGTCCAGCCTGGGGGGTCCCTCCGACTCTCATGTGTAGCCTCTGGGTTCACCTTTAATGGCTTTGGAATGCACTGGGTCCGCCAGGCTCCAGGGAAGGGACTGGAGTGGGTGGCGACTATCTCATTTTCTGGAGTTAAAAAGTACTATGGTACTTCCGCGAAGGGCCGATTCTTCATCTCCAGAGAAAATTCCAAGAACACGCTGTATCTCCAAATGAACGGCCTGCGAGGAGAGGACACGGCTCTGTATTACTGT
>23;478_206,52_206,598_206;0.6684196334
CAGGAGAAATTGGTGGAGTCCGGGGGAGGCGCGGTCCAGCCTGGGGGGTCCCTCCGACTCTCATGTGTAGCCTCTGGGTTCACCTTTAATGGCTTTGGAATGCACTGGGTCCGCCAGGCTCCAGGGAAGGGACTGGAGTGGGTGGCGACTATCTCATTTTCTGGAGTTAAAAAGTACTATGGTACTTCCGCGAAGGGCCGATTCTTCATCTCCAGAGACAATTCCAAGAACACGCTGTATCTCCAAATGAACGGCCTGCGAGGAGAGGACACGGCTCTGTATTACTGT
>22;171_206,381_206,478_206,52_206,598_206;0.6351343312
CAGGAGAAATTGGTGGAGTCCGGGGGAGGCGCGGTCCAGCCTGGGGGGTCCCTCCGACTCTCATGTGTAGCCTCTGGGTTCACCTTTAGTGGCTTTGGAATGCACTGGGTCCGCCAGGCTCCAGGGAAGGGGCTGGAGTGGGTGGCGACTATCTCATTTTCTGGAGTTAAAAAGTACTATGGTACTTCCGCGAAGGGCCGATTCTTCATCTCCAGAGACAATTCCAAGAACACGCTGTATCTCCAAATGGACGGCCTGCGAGGAGAGGACACGGCTCTGTATTACTGT
>21;171_206,332_206,381_206,478_206,52_206,598_206;0.6184877686
CAGGAGAAATTGGTGGAGTCCGGGGGAGGCGCGGTCCAGCCTGGGGGGTCCCTCCGACTCTCATGTGTAGCCTCTGGGTTCACCTTTAGTGGCTTTGGAATGCACTGGGTCCGCCAGGCTCCAGGGAAGGGGCTGGAGTGGGTGGCGACTATCTCATTTTCTGGAATTAAAAAGTACTATGGTACTTCCGCGAAGGGCCGATTCTTCATCTCCAGAGACAATTCCAAGAACACGCTGTATCTCCAAATGGACGGCCTGCGAGGAGAGGACACGGCTCTGTATTACTGT
>20;171_206,25_206,332_206,381_206,478_206,52_206,598_206;0.5869602717
CAGGAGAAGTTGGTGGAGTCCGGGGGAGGCGCGGTCCAGCCTGGGGGGTCCCTCCGACTCTCATGTGTAGCCTCTGGGTTCACCTTTAGTGGCTTTGGAATGCACTGGGTCCGCCAGGCTCCAGGGAAGGGGCTGGAGTGGGTGGCGACTATCTCATTTTCTGGAATTAAAAAGTACTATGGTACTTCCGCGAAGGGCCGATTCATCATCTCCAGAGACAATTCCAAGAACACGCTGTATCTCCAAATGGACGGCCTGCGAGGAGAGGACACGGCTCTGTATTACTGT
>21;433_119;0.3601881528
CAGGAGCAGCTGGTGGAGTCCGGGGGAGGCGTGGTCCAGCCTGGGAGGTCCCTGCGACTCTCCTGTGTAGCCTCTCGTTTCACCTTTAGTGCCTTTGGGATGCACTGGGTCCGCCAGGCTCCAGGGAAGGGGCTGGAGTGGGTGGCGAGTATATCATTTGCTGGAATTAAAAAATACTATGGAGATTCCGTGAAGGGCCGATTCACCATCTCCAGAGACAATTCCAAGAACACGCTGTATCTCCAAATGGACGGCCTGCGAGGAGAGGACACGGCTCTGTATTACTGT
>21;198_119;0.3601881528
CAGGAGCAGCTGGTGGAGTCCGGGGGAGGCGTGGTCCAGCCTGGGAGGTCCCTGCGACTCTCCTGTGTAGCCTCTCGTTTCACCTTTAGTGCCTTTGGGATGCACTGGGTCCGCCAGGCTCCAGGGAAGGGGCTGGAGTGGGTGGCGAGTATATCATTTGCTGGAATTAAAAAATACTATGGAGATTCCGTGAAGGGCCGATTCACCATCTCCAGAGACAATTCCAAGAACACGCTGTATCTCCAAATGGACGGCCTGCGAGGAGAGGACACGGCTCTGTATTACTGT
>20;198_119,433_119;0.3601873055
CAGGAGCAGCTGGTGGAGTCCGGGGGAGGCGTGGTCCAGCCTGGGAGGTCCCTGCGACTCTCCTGTGTAGCCTCTCGTTTCACCTTTAGTGCCTTTGGGATGCACTGGGTCCGCCAGGCTCCAGGGAAGGGGCTGGAGTGGGTGGCGAGTATATCATTTGCTGGAATTAAAAAATACTATGGAGATTCCGTGAAGGGCCGATTCACCATCTCCAGAGACAATTCCAAGAACACGCTGTATCTCCAAATGGACGGCCTGCGAGGAGAGGACACGGCTCTGTATTACTGT
>19;171_206,198_119,25_206,332_206,381_206,433_119,478_206,52_206,598_206;0.3601857348
CAGGAGCAGCTGGTGGAGTCCGGGGGAGGCGTGGTCCAGCCTGGGAGGTCCCTGCGACTCTCCTGTGTAGCCTCTCGTTTCACCTTTAGTGCCTTTGGGATGCACTGGGTCCGCCAGGCTCCAGGGAAGGGGCTGGAGTGGGTGGCGAGTATATCATTTGCTGGAATTAAAAAATACTATGGAGATTCCGTGAAGGGCCGATTCACCATCTCCAGAGACAATTCCAAGAACACGCTGTATCTCCAAATGGACGGCCTGCGAGGAGAGGACACGGCTCTGTATTACTGT
>18;171_206,187_119,198_119,25_206,332_206,381_206,433_119,448_119,478_206,52_206,598_206;0.326183321
CAGGAGCAGCTGGTGGAGTCTGGGGGAGGCGTGGTCCAGCCTGGGAGGTCCCTGAGACTCTCCTGTGTAGCCTCTCGATTCACCTTTAGTGCCTTTGGGATGCACTGGGTCCGCCAGGCTCCAGGGAAGGGGCTGGAGTGGGTGGCGAGTATATCATTTGCTGGAATTAAAAAATACTATGGAGATTCCGTGAAGGGCCGATTCACCATCTCCAGAGACAATTCCAAGAACACGCTGTATCTCCAAATGGACGGCCTGCGAGGAGAGGACACGGCTCTGTATTACTGT
>17;102_206,117_206,144_206,156_206,171_206,187_119,193_206,198_119,231_206,234_206,247_206,25_206,297_206,332_206,333_206,347_206,352_206,368_176,381_206,395_206,399_206,403_206,433_119,446_206,448_119,478_206,515_176,520_206,52_206,535_176,545_206,598_206,607_206,638_206,648_206,676_206,8_206;0.277757405
CAGGAGCAGCTGGTGGAGTCTGGGGGAGGCGTGGTCCAGCCTGGGAGGTCCCTGAGACTCTCCTGTGTAGCCTCTCGATTCACCTTTAGTGCCTTTGGGATGCACTGGGTCCGCCAGGCTCCAGGGAAGGGGCTGGAGTGGGTGGCAGGTATATCATTTGCTGGAATTAAAAAATACTATGCAGATTCCGTGAAGGGCCGATTCACCATCTCCAGAGACAATTCCAAGAACACGCTGTATCTCCAAATGAACGGCCTGCGAGGAGAGGACACGGCTCTGTATTACTGT
>16;102_206,117_206,144_206,156_206,171_206,187_119,193_206,198_119,231_206,234_206,247_206,25_206,297_206,332_206,333_206,347_206,352_206,368_176,381_206,395_206,399_206,403_206,433_119,446_206,448_119,478_206,515_176,520_206,52_206,535_176,545_206,598_206,607_206,638_206,648_206,663_206,676_206,8_206;0.2582569516
CAGGAGCAGCTGGTGGAGTCTGGGGGAGGCGTGGTCCAGCCTGGGAGGTCCCTGAGACTCTCCTGTGTAGCCTCTCAATTCACCTTTAGTGCCTTTGGGATGCACTGGGTCCGCCAGGCTCCAGGGAAGGGGCTGGAGTGGGTGGCAGGTATATCATTTGCTGGAACTAAAAAATACTATGCAGATTCCGTGAAGGGCCGATTCACCATCTCCAGAGACAATTCCAAGAACACGCTGTATCTCCAAATGAACGGCCTGCGAGGAGAGGACACGGCTCTGTATTACTGT
>16;313_059;0.2673575537
CAGGAGCAGCTGGTGCAGTCTGGGGGAGGCGTGGTCCAGCCTGGGAGGTCCCTGAGACTCTCCTGTGCACCCTCTCAATTCACCTTTAGTGCCCATGGCATGCACTGGGTCCGCCAGGCTCCGGGGAAGGGGCTGGAGTGGGTGGCAGGTATATCATTTGCTGGAACTAAGAACTACTATGCAGATTCCGTGAAGGGCCGATTCACCATCTCCAGAGACAATTCCAAGAACACGCTGTATCTGCAAATGAACAGCCTGCGAGTTGAGGACACGGCTCTGTATTACTGT
>15;102_206,117_206,144_206,156_206,171_206,187_119,193_206,198_119,231_206,234_206,247_206,25_206,297_206,313_059,332_206,333_206,347_206,352_206,368_176,381_206,395_206,399_206,403_206,433_119,446_206,448_119,478_206,515_176,520_206,52_206,535_176,545_206,598_206,607_206,638_206,648_206,663_206,676_206,8_206;0.1880711498
CAGGAGCAGCTGGTGGAGTCTGGGGGAGGCGTGGTCCAGCCTGGGAGGTCCCTGAGACTCTCCTGTGCAGCCTCTCAATTCACCTTTAGTGCCTATGGCATGCACTGGGTCCGCCAGGCTCCAGGGAAGGGGCTGGAGTGGGTGGCAGGTATATCATTTGCTGGAACTAAAAAATACTATGCAGATTCCGTGAAGGGCCGATTCACCATCTCCAGAGACAATTCCAAGAACACGCTGTATCTGCAAATGAACAGCCTGCGAGGTGAGGACACGGCTCTGTATTACTGT
>14;102_206,117_206,144_206,156_206,171_206,187_119,193_206,198_119,229_059,231_206,234_206,247_206,25_206,264_059,297_206,313_059,332_206,333_206,347_206,352_206,368_176,381_206,395_206,399_206,403_206,433_119,446_206,448_119,478_206,515_176,520_206,52_206,535_176,545_206,598_206,607_206,638_206,648_206,663_206,676_206,8_206;0.1880706524
CAGGAGCAGCTGGTGGAGTCTGGGGGAGGCGTGGTCCAGCCTGGGAGGTCCCTGAGACTCTCCTGTGCAGCCTCTCAATTCACCTTTAGTGCCTATGGCATGCACTGGGTCCGCCAGGCTCCAGGGAAGGGGCTGGAGTGGGTGGCAGGTATATCATTTGCTGGAACTAAAAAATACTATGCAGATTCCGTGAAGGGCCGATTCACCATCTCCAGAGACAATTCCAAGAACACGCTGTATCTGCAAATGAACAGCCTGCGAGGTGAGGACACGGCTCTGTATTACTGT
>14;204_059;0.2675518129
CAGGAGCAGCTGGTGGAGTCTGGGGGAGGCGTGGTCCAGCCTGGGAGGTCCCTGAGACTCTCCTGTGCAGCCTCTCAGTTCACCTTTGGTGCCTATGGCATGCACTGGGTCCGCCAGGCTCCAGGGAAGGGGCTGGAGTGGGTGGCAGGTGTTTCATTTGTTGGAAATAATAAATACTATGCAGATTCCGTGAAGGGCCGATTCACCATCTCCAGAGACAATTCCAAGAACACGCTCTATCTGCAAATGAACAGCCTGCGAGGTGAGGACACGGCTCTCTATTACTGT
>13;102_206,117_206,144_206,156_206,171_206,187_119,193_206,198_119,204_059,229_059,231_206,234_206,247_206,25_206,264_059,297_206,313_059,332_206,333_206,347_206,352_206,368_176,381_206,395_206,399_206,403_206,433_119,446_206,448_119,478_206,515_176,520_206,52_206,535_176,545_206,598_206,607_206,638_206,648_206,663_206,676_206,8_206;0.177301744
CAGGAGCAGCTGGTGGAGTCTGGGGGAGGCGTGGTCCAGCCTGGGAGGTCCCTGAGACTCTCCTGTGCAGCCTCTCAATTCACCTTTAGTGCCTATGGCATGCACTGGGTCCGCCAGGCTCCAGGGAAGGGGCTGGAGTGGGTGGCAGGTATATCATTTGCTGGAACTAATAAATACTATGCAGATTCCGTGAAGGGCCGATTCACCATCTCCAGAGACAATTCCAAGAACACGCTGTATCTGCAAATGAACAGCCTGCGAGGTGAGGACACGGCTCTGTATTACTGT
>13;428_048;0.1886543815
CAGGAGCAGCTGGTGGAGTCTGGGGGAGGCGTGGTCCAGCCTGGGAGGTCCCTGAGACTCTCCTGTGCGGCCTCTCAATTCACCTTTAGTAACTATGGCATGCACTGGGTCCGCCAGGCTCCAGGGAAGGGGCTGGTGTGGGTGGCGGGTATATCATTTGCTGGAACTAATAAATACTATGCAGCTTCCGTGAAGGGCCGATTCACCATCTCCAGAGACAATTCCAAGAACACGCTGTATCTGCAAATGAACAGCCTGCGAGCTGAGGACACGGCTCTGTATTACTGT
>12;102_206,117_206,144_206,156_206,171_206,187_119,193_206,198_119,204_059,229_059,231_206,234_206,247_206,25_206,264_059,297_206,313_059,332_206,333_206,347_206,352_206,368_176,381_206,395_206,399_206,403_206,428_048,433_119,446_206,448_119,478_206,515_176,520_206,52_206,535_176,545_206,598_206,607_206,638_206,648_206,663_206,676_206,8_206;0.1433888589
CAGGAGCAGCTGGTGGAGTCTGGGGGAGGCGTGGTCCAGCCTGGGAGGTCCCTGAGACTCTCCTGTGCAGCCTCTCAATTCACCTTTAGTAACTATGGCATGCACTGGGTCCGCCAGGCTCCAGGGAAGGGGCTGGAGTGGGTGGCAGGTATATCATTTGCTGGAACTAATAAATACTATGCAGATTCCGTGAAGGGCCGATTCACCATCTCCAGAGACAATTCCAAGAACACGCTGTATCTGCAAATGAACAGCCTGCGAGCTGAGGACACGGCTCTGTATTACTGT
>11;102_206,117_206,144_206,156_206,171_206,187_119,193_206,198_119,204_059,229_059,231_206,234_206,247_206,25_206,264_059,297_206,313_059,332_206,333_206,347_206,352_206,368_176,381_206,390_059,395_206,399_206,403_206,428_048,433_119,446_206,448_119,478_206,515_176,520_206,52_206,535_176,545_206,598_206,607_206,638_206,648_206,663_206,676_206,8_206;0.1207490893
CAGGTGCAGCTGGTGGAGTCTGGGGGAGGCGTGGTCCAGCCTGGGAGGTCCCTGAGACTCTCCTGTGCAGCCTCTCAATTCACCTTTAGTAACTATGGCATGCACTGGGTCCGCCAGGCTCCAGGCAAGGGGCTGGAGTGGGTGGCAGGTATATCATTTGCTGGAACTAATAAATACTATGCAGATTCCGTGAAGGGCCGATTCACCATCTCCAGAGACAATTCCAAGAACACGCTGTATCTGCAAATGAACAGCCTGCGAGCTGAGGACACGGCTCTGTATTACTGT
>18;253_119;0.5039852531
CAAGTGCAGCTGGTGGAGTCTGGGGGAGGCGTGGTCCAGTCTGGGAGGTCCCTGAGACTCTCCTGTGCAGCATCTGGATTCCCTTTCAGTGACTTTGCCATGCACTGGGTCCGCCAGGCTCCAGGCAAGGGGCTGGAGTGGGTTGCAAGTATATCATTTGTTGGTATTAAAACACACTATGCGAATTCCGTGAGGGGCCGATTCACCATCTCCAGAGACCAGTCCAAGAACACCCTTTATCTGCAAATGAACAGCGTGCGAGTTGAGGACACGGGTCGATATTACTGT
>18;506_119;0.5138413319
CAGGTGCAGTTGGTGGAGTCTGGGGGAGGCGTGGTCCAGCCTGGGAGGTCCCTGAGACTCTCTTGTGCAGCCTCTGGATTCAGTTTCAGTAGCTATGGCATGCACTGGGTCCGCCAGGCTCCAGGCAAGGGGCTAGAGTGGGTTGCAAGTATATCATTTGTTGGTATTAAAACACACTATGCGAATTCCGTGAGGGGCCGATTCACCATCTCCAGAGACCAATCCAAGAACACCCTTTATCTGCAAATGAACAGCGTGCGAATTGAGGACACGGCTCGATATTTCTGT
>17;253_119,506_119;0.418225843
CAGGTGCAGCTGGTGGAGTCTGGGGGAGGCGTGGTCCAGCCTGGGAGGTCCCTGAGACTCTCCTGTGCAGCCTCTGGATTCACTTTCAGTAACTTTGGCATGCACTGGGTCCGCCAGGCTCCAGGCAAGGGGCTGGAGTGGGTTGCAAGTATATCATTTGTTGGTATTAAAACACACTATGCGAATTCCGTGAGGGGCCGATTCACCATCTCCAGAGACCAATCCAAGAACACCCTTTATCTGCAAATGAACAGCGTGCGAGTTGAGGACACGGCTCGATATTACTGT
>18;140_119;0.4697272714
GAGGTGCAGCTGGTGGAGTCTGGGGGAGGTGTGGTACGGCCGGGGGGGTCCCTGAGACTCTCCTGTGCAGCCTCGCAATTCACGTTTAGTAATTTTGGCATGCACTGGGTCCGCCAGGCTCCAGGCAAGGGGCTGGAGTGGGTTGCAAGTATATCATTTGTTGGTATTAAAACACACTATGCGAATTCCGTGAGGGGCCGATTCACCATCTCCAGAGACCAGTCCAAGAACACCCTTTATCTGCAAATGAACAGCGTGCGAGTTGAGGACACGGGTCGATATTACTGT
>19;238_119;0.4784532972
GAGGTGCAGCTGGTGGAGTCCGGGGGAGGCGTGGTCCAGCCTGGGAAGTCCCTGAGGCTCTCCTGCACAGCCTCGCAATTCACCTTTAGTAATTTTGGCATGCACTGGGTCCGCCAGGCTCCAGGCAAGGGGCTAGAGTGGGTTGCAAGTATATCATTTGTTGGTATTAAAACACACTATGCGAATTCCGTGAGGGGCCGATTCACCATCTCCAGAGACCAATCCAAGAACACCCTTTATCTGCAAATGAACAGCGTGCGAATTGAGGACACGGCTCGATATTTCTGT
>21;475_119;0.5011561523
CAGGTAAAACTGGTGGAGTCCGGGGGAGGCGTGGTCCAGCCTGGGAAGTCCCTGAGGCTCTCTTGTACAGCCTCGCAATTCACCTTTAGTAATTTTGGCATGCACTGGGTCCGCCAGGCTCCAGGCAAGGGGCTGGAGTGGGTTGCAAGTATATCATTTGTTGGTATTAAAAAACACTATGCGAATTCAGTGAGGGGCCGATTCACCATCTCCAGAGACCAATCCAAGAACACCCTTTATCTGCAAATGAACAGCGTGCGAGTTGAGGACACGGCTCGATATTTCTGT
>21;27_119;0.5454814723
CAGGTAAAACTGGTGGAGTCCGGGGGAGGCGTGGTCCAGCCTGGGAAGTCCCTGAGGCTCTCCTGCACAGCCTCGCAATTCACCTTTAGTAATTTTGGCATGCACTGGGTCCGCCAGGCTCCAGGCAAGGGTCTGGAGTGGGTTGCAAGTATATCATTTGTTGGTATTAAGAAACACTATGCGAATTTCGTGAGGGGCCGATTCACCATCTCCAGAGACCAATCCAAAAACACCCTTTATCTACAAATGAACAGTGTGCGAGTTGAGGACACGGCTCGATATTACTGT
>20;27_119,475_119;0.4680629563
CAGGTAAAACTGGTGGAGTCCGGGGGAGGCGTGGTCCAGCCTGGGAAGTCCCTGAGGCTCTCCTGTACAGCCTCGCAATTCACCTTTAGTAATTTTGGCATGCACTGGGTCCGCCAGGCTCCAGGCAAGGGGCTGGAGTGGGTTGCAAGTATATCATTTGTTGGTATTAAAAAACACTATGCGAATTCCGTGAGGGGCCGATTCACCATCTCCAGAGACCAATCCAAGAACACCCTTTATCTGCAAATGAACAGCGTGCGAGTTGAGGACACGGCTCGATATTACTGT
>20;211_119;0.4986705425
CAGGTAAAACTGGTGGAGTCCGGGGGAGGCGTGGTCCCGCCTGGGAAGTCCCTGAGGCTCTCCTGTACAGCCTCGCAATTCACGTTTAGTAATTTTGGCATGCACTGGGTCCGCCAGGCTCCAGGCAAGGGGCTGGAGTGGGTTGCAAGTATATCATTTGTTGGTATTAAAACACACTATGCGAATTCCGTGAGGGGCCGATTCACCATCTCCAGAGACCAGTCCAAGAACACCCTTTATCTGCAAATGAACAGCGTGCGAGTTGAGGACACGGGTCGATATTACTGT
>19;211_119,27_119,475_119;0.455790722
CAGGTAAAACTGGTGGAGTCCGGGGGAGGCGTGGTCCAGCCTGGGAAGTCCCTGAGGCTCTCCTGTACAGCCTCGCAATTCACCTTTAGTAATTTTGGCATGCACTGGGTCCGCCAGGCTCCAGGCAAGGGGCTGGAGTGGGTTGCAAGTATATCATTTGTTGGTATTAAAACACACTATGCGAATTCCGTGAGGGGCCGATTCACCATCTCCAGAGACCAATCCAAGAACACCCTTTATCTGCAAATGAACAGCGTGCGAGTTGAGGACACGGCTCGATATTACTGT
>18;211_119,238_119,27_119,475_119;0.4222033269
CAGGTGCAGCTGGTGGAGTCCGGGGGAGGCGTGGTCCAGCCTGGGAAGTCCCTGAGGCTCTCCTGTACAGCCTCGCAATTCACCTTTAGTAATTTTGGCATGCACTGGGTCCGCCAGGCTCCAGGCAAGGGGCTGGAGTGGGTTGCAAGTATATCATTTGTTGGTATTAAAACACACTATGCGAATTCCGTGAGGGGCCGATTCACCATCTCCAGAGACCAATCCAAGAACACCCTTTATCTGCAAATGAACAGCGTGCGAGTTGAGGACACGGCTCGATATTACTGT
>17;140_119,211_119,238_119,27_119,475_119;0.3737019921
CAGGTGCAGCTGGTGGAGTCTGGGGGAGGCGTGGTCCAGCCTGGGAGGTCCCTGAGACTCTCCTGTGCAGCCTCGCAATTCACCTTTAGTAATTTTGGCATGCACTGGGTCCGCCAGGCTCCAGGCAAGGGGCTGGAGTGGGTTGCAAGTATATCATTTGTTGGTATTAAAACACACTATGCGAATTCCGTGAGGGGCCGATTCACCATCTCCAGAGACCAATCCAAGAACACCCTTTATCTGCAAATGAACAGCGTGCGAGTTGAGGACACGGCTCGATATTACTGT
>16;140_119,211_119,238_119,253_119,27_119,475_119,506_119;0.3628005004
CAGGTGCAGCTGGTGGAGTCTGGGGGAGGCGTGGTCCAGCCTGGGAGGTCCCTGAGACTCTCCTGTGCAGCCTCTCAATTCACCTTTAGTAATTTTGGCATGCACTGGGTCCGCCAGGCTCCAGGCAAGGGGCTGGAGTGGGTTGCAAGTATATCATTTGTTGGTATTAAAACACACTATGCGAATTCCGTGAGGGGCCGATTCACCATCTCCAGAGACCAATCCAAGAACACCCTTTATCTGCAAATGAACAGCGTGCGAGTTGAGGACACGGCTCGATATTACTGT
>17;601_059;0.2666559137
CAGGTGTACCTGGTGGAGTCTGGGGGAGGCGTGGTCCAGCCTGGGAAGTCCCTGAGACTCTCCTGTGCAGCCTCTCAATTCACCTTTAGTAATTTTGGCATGCACTGGGTCCGCCAGGCTCCAGGCAAGGGGCTGGAGTGGGTGGCAGGTTTATCATTTGCTGGTACTAAAAAATACTATGCAGATTCCGTGAAGGGCCGATTCACCATCTCCAGAGACAATTCCAAGAACACACTTTATCTGCAAATGAACAGCGTGCGAGTTGAGGACACGGCTCTGTATTACTGT
>17;306_059;0.2350012981
CAGGTGCACCTGGTGGAGTCTGGGGGAGGCGTGGTCCAGCCTGGGAAGTCCCTGAGACTCTCCTGTGCAGCCTCTCAATTCACCTTTAGTAATTTTGGCATGCACTGGGTCCGCCAGGCTCCAGGCAAGGGGCTGGAGTGGGTGGCAGGTATATCATTTGCTGGTACTAAAAAGTACTATGCAGATTCCGTGAAGGGCCGATTCACCATCTCCAGAGACAATTCCAAGAACACCCTTTATCTGCAAATGAACAGCGTGCGAGCTGAGGACACGGCTCTGTATTACTGT
>16;306_059,601_059;0.2232174249
CAGGTGCACCTGGTGGAGTCTGGGGGAGGCGTGGTCCAGCCTGGGAAGTCCCTGAGACTCTCCTGTGCAGCCTCTCAATTCACCTTTAGTAATTTTGGCATGCACTGGGTCCGCCAGGCTCCAGGCAAGGGGCTGGAGTGGGTGGCAGGTATATCATTTGCTGGTACTAAAAAATACTATGCAGATTCCGTGAAGGGCCGATTCACCATCTCCAGAGACAATTCCAAGAACACCCTTTATCTGCAAATGAACAGCGTGCGAGCTGAGGACACGGCTCTGTATTACTGT
>15;140_119,211_119,238_119,253_119,27_119,306_059,475_119,506_119,601_059;0.2015888672
CAGGTGCAGCTGGTGGAGTCTGGGGGAGGCGTGGTCCAGCCTGGGAGGTCCCTGAGACTCTCCTGTGCAGCCTCTCAATTCACCTTTAGTAATTTTGGCATGCACTGGGTCCGCCAGGCTCCAGGCAAGGGGCTGGAGTGGGTGGCAGGTATATCATTTGCTGGTACTAAAAAATACTATGCAGATTCCGTGAAGGGCCGATTCACCATCTCCAGAGACAATTCCAAGAACACCCTTTATCTGCAAATGAACAGCGTGCGAGCTGAGGACACGGCTCTGTATTACTGT
>19;530_059;0.2801209505
CAGGTGCAGCTGGTGGAATCTGGGGGAGGCGTGGTCCAGCCTGGGAGGTCCCTGAGACTCTCCTGTGCAGCCTCTCAGTTCAGCTTTAGCAGTTATGGCATGCACTGGGTCCGCCAGGCTCCAGGCAAGGGGCTGGAGTGGGTGGCAGCTATGTCATTTGCTGGGACTAATCAATACTATGCAGCTTCCGTGAAGGGCCGGTTCACCATCTCCAGAGACAATTCCAAGAACACGCTGTATCTGCATATGAACAGCCTGCGACCTGAGGACACGGCTCTGTATTACTGT
>19;173_059;0.2449638202
CAGGTGCAGCTGGTGGAGTCTGGGGGAGGCGTGGTCCAGCCTGGGAGGTCCCTGAGACTCTCCTGTGCAGTCTCTCAATTCACCTTTAGTAATTATGGCATGCACTGGGTCCGCCAGGCTCCAGGCAAGGGGCTGGAGTGGGTGGCAGCTATATCATTTGCTGGAACTAAAAAATCCTATGCGGCTTCCGTGAAGGGCCGATTCACCATCTCCAGAGACAATTCGAAGAACACGTTGTATTTGCAAATGAACAGCCTGCGACCTGAGGACACGGCTCTGTATTACTGT
>18;173_059,530_059;0.1659121973
CAGGTGCAGCTGGTGGAGTCTGGGGGAGGCGTGGTCCAGCCTGGGAGGTCCCTGAGACTCTCCTGTGCAGCCTCTCAATTCACCTTTAGTAGTTATGGCATGCACTGGGTCCGCCAGGCTCCAGGCAAGGGGCTGGAGTGGGTGGCAGCTATATCATTTGCTGGAACTAAAAAATACTATGCAGCTTCCGTGAAGGGCCGATTCACCATCTCCAGAGACAATTCCAAGAACACGCTGTATCTGCAAATGAACAGCCTGCGACCTGAGGACACGGCTCTGTATTACTGT
>23;321_059;0.2665711723
CAGGTGCAGCTGGCGGAGTCTGGGGGAGGCGTGGTCCAGCCTGGGAGGTCCCTGAGACTCTCCTGTGCAGCCTCTCAATTCACCTTTAGTAGTTATGGCATGCACTGGGTCCGCCAGGCTCCAGGCAAGGGGCTGGAGTGGGTGGCAGCCATTTCATTTGCTGGAACGAAGAAACACTATGCAGATTCCGTGAAGGGCCGATTCACCATCTCCAGAGACAACTCCAAGAACACGCTGAATCTGCAAATGAACAGCCTGCGAGCTGAGGACACGGCTTTGTATTACTGT
>25;50_059;0.288410084
CAGGTGCAGCTGGTGGAGTCTGGGGGAGGCGTGGTCCAGCCTGGGAGGTCCCTGAGACTCTCCTGTACAGCCTCTCAATTCAGCTTTAGTAGCTATGGCATGCACTGGGTCCGCCAGGCTCCAGGCAAGGGACTGGAGTGGGTGGCAGCCATTTCATTTGCTGGAACTAAGAAAAACTATGTAGATTCCGTGAAGGGCCGATTCACCATCTCCAGAGACAATTCCAAGAACACTCTGTATCTGCAAATGAACAGCCTGCGAGCTGACGACACGGCTCTTTATTATTGT
>27;386_119;0.3357374026
CAGGTGCAGCTGGTGGAGTCTGGGGGAGGCGTGGTCCAGCCTGGGAGGTCCCTGAGACTCTCCTGTGCAGCCTCTCAATTCAGCTTTGGTAACTTTGGCATGCACTGGGTCCGCCAGGCTCCAGGCAAGGGACTGGAGTGGGTGGCAGCCATTTCATTTGCTGGAACTAAGGAAAACTATGCAAATTCCGTGAGGGGCCGATTCACCATCTCCAGAGACAATTCCAAGAACACCCTCTATCTGCAAATGAACAGCCTGCGAGCTGAGGACACGGCTCTTTATTACTGT
>29;407_119;0.4457669617
CAGGTGCAGCTGGTGGAGTCTGGGGGAGGCGTGGTCCAGCCTGGGGGGTCCCTGAGACTCTCCTGTGCAACGTCTGGATTCACGTTTGGTACCTTTGGCATGCACTGGGTCCGCCAGGCTCCAGGCAAGGGGCTGGATTGGGTGGCAGCCATTTCATTTGCTGGAACTAAGAAAAACTATGCAGATTCCGTGAGGGGCCGATTCACCATCTCCAGAGACAGTTCCAAGAACACTCTCTATCTGCAAATGAACAGCCTGCGACCTGAGGACACGGCTCTTTATTACTGT
>30;125_119;0.6101307736
GAGGTGCAGCTCGTGGAGTCTGGGGGAGGCTTAGTCCAGCCGGGGGGGTCCCTGAGACTCTCCTGTGCAGCCTCTGGATTCACCTTCACTACCTATTCTCTGCACTGGGTCCGCCAGTCTCCAGGCAAGGGACTGGAGTGGGTGGCAGCCATTTCATTTGCTGGAACTAAGGAAAACTATGCAAATTCCGTGAGGGGCCGATTCACCATCTCCAGAGACAATTCCAAGAACACCCTCTATCTGCAAATGAACAGCCTGCGAGCTGAGGACACGGCTCTTTATTACTGT
>31;84_119;0.5712423866
CAGGTACAACTGATGGAGTCTGGGGGAGGCGTGGTCCAGCCTGGGAGGTCCCTGAGACTCGCCTGTGCGGCCTCTGGATTCACCTTCAGTAGTTATGCCATACACTGGGTCCGCCAGGCTCCGGGCAAGGGGCTGGAGTGGGTGGCTGCCATTTCATTTGCTGGAACTAAGAAAAACTATGCAGATTCCGTGAGGGGCCGATTCACCATCTCCAGAGACAGTTCCAAGAACACGCTCTATCTGGAAATGAACAGCCTGCGACCTGAGGACACGGCTCTTTATTACTGT
>31;387_119;0.4801790778
CAGGTGCAGTTGGTGGAGTCTGGGGGAGACGTGGTCCAGCCTGGGAGGTCCCTGAGACTCTCCTGTGCAGCGTCTGGATTCACCTTCAGTACCTATGGCATGCACTGGGTCCGCCAGGCTCCAGGCAAGGGACTGGAGTGGGTGGCTGCCATTTCATTTGCTGGAACTAAGAAAAACTATGCAGATTCCGTGAGGGGCCGATTCACCATCTCCAGAGACAGTTCCAAGAACACGCTCTATCTGGAAATGAACAGCCTGCGACCTGAGGACACGGCTCTTTATTACTGT
>30;387_119,84_119;0.4470893015
CAGGTGCAGCTGGTGGAGTCTGGGGGAGGCGTGGTCCAGCCTGGGAGGTCCCTGAGACTCTCCTGTGCAGCCTCTGGATTCACCTTCAGTACCTATGGCATGCACTGGGTCCGCCAGGCTCCAGGCAAGGGACTGGAGTGGGTGGCTGCCATTTCATTTGCTGGAACTAAGAAAAACTATGCAGATTCCGTGAGGGGCCGATTCACCATCTCCAGAGACAGTTCCAAGAACACGCTCTATCTGGAAATGAACAGCCTGCGACCTGAGGACACGGCTCTTTATTACTGT
>29;125_119,387_119,84_119;0.4164158844
CAGGTGCAGCTGGTGGAGTCTGGGGGAGGCGTGGTCCAGCCTGGGAGGTCCCTGAGACTCTCCTGTGCAGCCTCTGGATTCACCTTCAGTACCTATGGCATGCACTGGGTCCGCCAGGCTCCAGGCAAGGGACTGGAGTGGGTGGCAGCCATTTCATTTGCTGGAACTAAGAAAAACTATGCAGATTCCGTGAGGGGCCGATTCACCATCTCCAGAGACAGTTCCAAGAACACTCTCTATCTGCAAATGAACAGCCTGCGACCTGAGGACACGGCTCTTTATTACTGT
>28;125_119,387_119,407_119,84_119;0.3788377514
CAGGTGCAGCTGGTGGAGTCTGGGGGAGGCGTGGTCCAGCCTGGGAGGTCCCTGAGACTCTCCTGTGCAGCCTCTGGATTCACCTTTGGTACCTTTGGCATGCACTGGGTCCGCCAGGCTCCAGGCAAGGGACTGGAGTGGGTGGCAGCCATTTCATTTGCTGGAACTAAGAAAAACTATGCAGATTCCGTGAGGGGCCGATTCACCATCTCCAGAGACAGTTCCAAGAACACTCTCTATCTGCAAATGAACAGCCTGCGACCTGAGGACACGGCTCTTTATTACTGT
>28;353_119;0.3553261614
CAGGTGCAGTTGGTGGAGTCTGGGGGAGGCGTGGTCCAGCCTGGGAGGTCCCTGAGACTCTCCTGTGCAGCCTCTCAATTCAGCTTTGGTGACTTTGGCATGCACTGGGTCCGCCAGGCTCCAGGCAAGGGACTGGAGTGGGTGGCAGCCATTTCATTTGCTGGAACTAAGAAAAACTATGCAGATTCCGTGAGGGGCCGATTCACCATCTCCAGAGACAGTTCCAAGAACACTCTCTATCTGCAAATGAACAGCCTGCGACCTGAGGACACGGCTCTTTATTACTGT
>27;125_119,353_119,387_119,407_119,84_119;0.331534582
CAGGTGCAGCTGGTGGAGTCTGGGGGAGGCGTGGTCCAGCCTGGGAGGTCCCTGAGACTCTCCTGTGCAGCCTCTCAATTCAGCTTTGGTAACTTTGGCATGCACTGGGTCCGCCAGGCTCCAGGCAAGGGACTGGAGTGGGTGGCAGCCATTTCATTTGCTGGAACTAAGAAAAACTATGCAGATTCCGTGAGGGGCCGATTCACCATCTCCAGAGACAGTTCCAAGAACACTCTCTATCTGCAAATGAACAGCCTGCGACCTGAGGACACGGCTCTTTATTACTGT
>26;125_119,353_119,386_119,387_119,407_119,84_119;0.3056231728
CAGGTGCAGCTGGTGGAGTCTGGGGGAGGCGTGGTCCAGCCTGGGAGGTCCCTGAGACTCTCCTGTGCAGCCTCTCAATTCAGCTTTGGTAACTTTGGCATGCACTGGGTCCGCCAGGCTCCAGGCAAGGGACTGGAGTGGGTGGCAGCCATTTCATTTGCTGGAACTAAGAAAAACTATGCAGATTCCGTGAGGGGCCGATTCACCATCTCCAGAGACAATTCCAAGAACACTCTCTATCTGCAAATGAACAGCCTGCGAGCTGAGGACACGGCTCTTTATTACTGT
>26;291_119;0.3251753651
CAGGTGCAGCTGGTGGAGTCTGGGGGAGGCGTGGTCCAGCCTGGGAGGTCCCTGAGACTCTCCTGTGCAGCCTCTCAATTCAGCTTTGGTAACTATGGCATGCACTGGGTCCGCCAGGCTCCAGGCAAGGGACTGGAGTGGGTGGCAGCCATTTCATTTGCTGGAACTAAGACAAACTATGCAGATTCCGTGAAGGGCCGATTCACCATCTCCAGAGACAATTCCAAGAACACGGTCTATCTGCAAATGAACAGCCTGCGAGCTGAGGACACGGCTCTATATTTCTGT
>25;125_119,291_119,353_119,386_119,387_119,407_119,84_119;0.2776991216
CAGGTGCAGCTGGTGGAGTCTGGGGGAGGCGTGGTCCAGCCTGGGAGGTCCCTGAGACTCTCCTGTGCAGCCTCTCAATTCAGCTTTGGTAACTATGGCATGCACTGGGTCCGCCAGGCTCCAGGCAAGGGACTGGAGTGGGTGGCAGCCATTTCATTTGCTGGAACTAAGAAAAACTATGCAGATTCCGTGAAGGGCCGATTCACCATCTCCAGAGACAATTCCAAGAACACGCTCTATCTGCAAATGAACAGCCTGCGAGCTGAGGACACGGCTCTTTATTACTGT
>24;125_119,291_119,353_119,386_119,387_119,407_119,50_059,84_119;0.2399009979
CAGGTGCAGCTGGTGGAGTCTGGGGGAGGCGTGGTCCAGCCTGGGAGGTCCCTGAGACTCTCCTGTGCAGCCTCTCAATTCAGCTTTAGTAGCTATGGCATGCACTGGGTCCGCCAGGCTCCAGGCAAGGGACTGGAGTGGGTGGCAGCCATTTCATTTGCTGGAACTAAGAAAAACTATGCAGATTCCGTGAAGGGCCGATTCACCATCTCCAGAGACAATTCCAAGAACACGCTGTATCTGCAAATGAACAGCCTGCGAGCTGAGGACACGGCTCTTTATTACTGT
>24;70_059;0.2589182531
CAGGTGCAGCTGGTGGAGTCTGGGGGAGGCGTGGTCCAGCCTGGGAGGTCCCTGAGACTCTCCTGTACAGCCTCTCAATTCAGCTTTAGTAGCTATGGCATGCACTGGGTCCGCCAGGCTCCAGGCAAGGGGCTGGAGTGGGTGGCAGCCATTTCATTTGCTGGAACTAAAAAATACTATGTAGGTACCGTGAAGGGCCGATTCACCATCTCCAGAGACAATTCCAAGAACACGCTGTATTTGCAAATGAACAGCCTGCGAGCTGAGGACACGGCTCTGTATTATTGT
>23;125_119,291_119,353_119,386_119,387_119,407_119,50_059,70_059,84_119;0.1943406635
CAGGTGCAGCTGGTGGAGTCTGGGGGAGGCGTGGTCCAGCCTGGGAGGTCCCTGAGACTCTCCTGTGCAGCCTCTCAATTCAGCTTTAGTAGCTATGGCATGCACTGGGTCCGCCAGGCTCCAGGCAAGGGGCTGGAGTGGGTGGCAGCCATTTCATTTGCTGGAACTAAAAAATACTATGCAGATTCCGTGAAGGGCCGATTCACCATCTCCAGAGACAATTCCAAGAACACGCTGTATCTGCAAATGAACAGCCTGCGAGCTGAGGACACGGCTCTGTATTACTGT
>22;125_119,291_119,321_059,353_119,386_119,387_119,407_119,50_059,70_059,84_119;0.1787453846
CAGGTGCAGCTGGTGGAGTCTGGGGGAGGCGTGGTCCAGCCTGGGAGGTCCCTGAGACTCTCCTGTGCAGCCTCTCAATTCACCTTTAGTAGCTATGGCATGCACTGGGTCCGCCAGGCTCCAGGCAAGGGGCTGGAGTGGGTGGCAGCCATTTCATTTGCTGGAACTAAAAAATACTATGCAGATTCCGTGAAGGGCCGATTCACCATCTCCAGAGACAATTCCAAGAACACGCTGTATCTGCAAATGAACAGCCTGCGAGCTGAGGACACGGCTCTGTATTACTGT
>26;197_059;0.2322322707
CAGGTGCAGCTGGTGGAGTCGGGGGGAGGCGTGGTCCAGCCTGGGAGGTCCCTGAGACTCTCCTGTGCAGCCTCTCAATTCACCTTTAGTAGCTATGGCATGCACTGGGTCCGCCAGGCTCCAGGCAAGGGGCTGGAGTGGGTGGCAGCTATTTCATTTGTCGGAATCAAAAAATACTATGCAAATTCCGTGAAGGGCCGATTCACCATCTCCAGAGACAATTCCAAGAACACGCTGTATCTGCAAATGAACAGCCTGCGAGCTGAGGACACGGCTCTGTATTACTGT
>27;89_059;0.2542913066
CAGGTGCAGCTGGTGGAGTCGGGGGGAGGCGTGGTCCAGCCTGGGAGGTCCCTGAGACTCTCCTGTGCAGTCTCTCAACTCACCTTTAGTAGTTATGGCATGCACTGGGTCCGCCAGGCTCCAGGCAAGGGGCTGGAGTGGGTGGCAGCTATTTCATTTGTTGGAATCAAAAAATACTATGCAGATTCCGTGAAGGGCCGATTCACCATCTCCAGAGACAATTCCAAGAACACGCTGTATCTGCAAATGAACAGCCTGCGAGTTGAGGACACGGCTCTGTATTACTGT
>28;483_059;0.2321419116
CAGGTGCAGCTGGTGGAGTCGGGGGGAGGCGTGGTCCAGCCTGGGAGGTCCCTGAGACTCTCCTGTGCAGCCTCTCAATTCACCTTTAGTAGTTATGGCATGCACTGGGTCCGCCAGGCTCCAGGCAAGGGACTGGAGTGGGTGGCAGCTATTTCATTTGTTGGAATCAAAAAATACTATGCAGATTCCGTGAAGGGCCGATTCACCATCTCCAGAGACAATTCCAAGAACACGCTGTATCTGCAAATGAACAGCCTGCGAGCTGAGGACACGGCTCTGTATTACTGT
>28;201_059;0.2321419116
CAGGTGCAGCTGGTGGAGTCGGGGGGAGGCGTGGTCCAGCCTGGGAGGTCCCTGAGACTCTCCTGTGCAGCCTCTCAATTCACCTTTAGTAGTTATGGCATGCACTGGGTCCGCCAGGCTCCAGGCAAGGGACTGGAGTGGGTGGCAGCTATTTCATTTGTTGGAATCAAAAAATACTATGCAGATTCCGTGAAGGGCCGATTCACCATCTCCAGAGACAATTCCAAGAACACGCTGTATCTGCAAATGAACAGCCTGCGAGCTGAGGACACGGCTCTGTATTACTGT
>27;201_059,483_059;0.2321410643
CAGGTGCAGCTGGTGGAGTCGGGGGGAGGCGTGGTCCAGCCTGGGAGGTCCCTGAGACTCTCCTGTGCAGCCTCTCAATTCACCTTTAGTAGTTATGGCATGCACTGGGTCCGCCAGGCTCCAGGCAAGGGACTGGAGTGGGTGGCAGCTATTTCATTTGTTGGAATCAAAAAATACTATGCAGATTCCGTGAAGGGCCGATTCACCATCTCCAGAGACAATTCCAAGAACACGCTGTATCTGCAAATGAACAGCCTGCGAGCTGAGGACACGGCTCTGTATTACTGT
>26;201_059,483_059,89_059;0.2210727986
CAGGTGCAGCTGGTGGAGTCGGGGGGAGGCGTGGTCCAGCCTGGGAGGTCCCTGAGACTCTCCTGTGCAGCCTCTCAATTCACCTTTAGTAGTTATGGCATGCACTGGGTCCGCCAGGCTCCAGGCAAGGGGCTGGAGTGGGTGGCAGCTATTTCATTTGTTGGAATCAAAAAATACTATGCAGATTCCGTGAAGGGCCGATTCACCATCTCCAGAGACAATTCCAAGAACACGCTGTATCTGCAAATGAACAGCCTGCGAGCTGAGGACACGGCTCTGTATTACTGT
>25;197_059,201_059,483_059,89_059;0.2101198346
CAGGTGCAGCTGGTGGAGTCGGGGGGAGGCGTGGTCCAGCCTGGGAGGTCCCTGAGACTCTCCTGTGCAGCCTCTCAATTCACCTTTAGTAGCTATGGCATGCACTGGGTCCGCCAGGCTCCAGGCAAGGGGCTGGAGTGGGTGGCAGCTATTTCATTTGTTGGAATCAAAAAATACTATGCAGATTCCGTGAAGGGCCGATTCACCATCTCCAGAGACAATTCCAAGAACACGCTGTATCTGCAAATGAACAGCCTGCGAGCTGAGGACACGGCTCTGTATTACTGT
>28;671_059;0.2542439393
CAGGTGCTACTGGTGGAGTCGGGGGGAGGCGTGGTCCAGCCTGGGAGGTCCCTGAGACTCTCCTGTGCAGCCTCTCAATTCACCTTTAGTAACTATGGCATGCACTGGGTCCGCCAGGCTCCAGGCAAGGGGCTGGAGTGGGTGGCAGCTATTTCATTTGCTGGAATGAAAAAATACTATGCAGATTCCGTGAAGGGCCGATTCACCATCTCCAGAGACAATTCCAAGAACACGCTGTATCTACAAATGAACAGCCTGCGAGCTGAGGACACGGCTCTGTATTACTGT
>30;327_059;0.378531676
GAGGTGCTATTGTTGGAGTCTGGGGGAGGCTTGGTGCAGCCTGGGAGGTCCCTGAGACTCTCCTGTGCAGCCTCTCAATTCACCTTTAGTAGCTATGGCATGCACTGGGTCCGCCAGGCTCCAGGCAAGGGGCTGGAGTGGGTGGCAGGTATTTCATTTGTTGGAATCAAGAAATACTATGCAGATTCCGTGAAGGGCCGATTCACCATCTCCAGAGACAATTCCAAGAACACGCTATATCTTCAAATGAACAGCCTGCGAGCTGAGGACACGGCTCTGTATTACTGT
>30;373_059;0.3097078248
CAGGTGCTACTGGTGGAGTCGGGGGGAGGCGTGGTCCAGCCTGGGAGGTCCCTGAGACTCTCCTGTGCAGCCTCTCAATTCACCTTTAGTAACTTTGGCATGCACTGGGTCCGCCAGGCTCCAGGCAAGGGTCTGGAGTGGGTGGCAGGTATTTCATTTGTTGGAATCAAAAAATACTATGCAGGATCCGTGAAGGGCCGATTCACCATCTCCAGAGACAATTCCAAGAACACGCTGTATCTACAAATGAACAGCCTGCGAGCTGAGGACACGGCTCTGTATTACTGT
>29;327_059,373_059;0.2649880901
CAGGTGCTACTGGTGGAGTCGGGGGGAGGCGTGGTCCAGCCTGGGAGGTCCCTGAGACTCTCCTGTGCAGCCTCTCAATTCACCTTTAGTAACTATGGCATGCACTGGGTCCGCCAGGCTCCAGGCAAGGGGCTGGAGTGGGTGGCAGGTATTTCATTTGTTGGAATCAAAAAATACTATGCAGATTCCGTGAAGGGCCGATTCACCATCTCCAGAGACAATTCCAAGAACACGCTGTATCTACAAATGAACAGCCTGCGAGCTGAGGACACGGCTCTGTATTACTGT
>29;51_059;0.3434699751
CAGGTGCTACTGGTGGAGTCGGGGGGAGGCGTGGTCCAGCCTGGGAAGTCCCTGAGACTCTCCTGTTCAGCCTCTCGATTCACCTTTAGTAACTATGGCATGCACTGGGTCCGCCAGGCTCCAGGCAAGGGGCTGGAGTGGGTGGCAGCTGTTTCATTTGCTGGAATCAAAAAAACTAATGCAGATTCCGTGAAGGGCCGATTCACCATCTCCAGAGACAATTCCAAGAACACGCTGTATCTACAAATGAACAGCCTGCGAGCTGAGGACACGGCTCTATATTACTGT
>28;327_059,373_059,51_059;0.2432250775
CAGGTGCTACTGGTGGAGTCGGGGGGAGGCGTGGTCCAGCCTGGGAGGTCCCTGAGACTCTCCTGTGCAGCCTCTCAATTCACCTTTAGTAACTATGGCATGCACTGGGTCCGCCAGGCTCCAGGCAAGGGGCTGGAGTGGGTGGCAGCTATTTCATTTGCTGGAATCAAAAAATACTATGCAGATTCCGTGAAGGGCCGATTCACCATCTCCAGAGACAATTCCAAGAACACGCTGTATCTACAAATGAACAGCCTGCGAGCTGAGGACACGGCTCTGTATTACTGT
>27;327_059,373_059,51_059,671_059;0.2432242302
CAGGTGCTACTGGTGGAGTCGGGGGGAGGCGTGGTCCAGCCTGGGAGGTCCCTGAGACTCTCCTGTGCAGCCTCTCAATTCACCTTTAGTAACTATGGCATGCACTGGGTCCGCCAGGCTCCAGGCAAGGGGCTGGAGTGGGTGGCAGCTATTTCATTTGCTGGAATCAAAAAATACTATGCAGATTCCGTGAAGGGCCGATTCACCATCTCCAGAGACAATTCCAAGAACACGCTGTATCTACAAATGAACAGCCTGCGAGCTGAGGACACGGCTCTGTATTACTGT
>29;634_059;0.2876875685
CAGGTGCAGCTGGTGGAGTCGGGGGGAGGCGTGGTCCAGCCTGGGAGGTCCCTGAGACTCTCCTGTGCAGCCTCTCAATTCACCTTTAGTAACTTTGGCATGCACTGGGTCCGCCAGGCTCCAGGCAAGGGGCTGGAGTGGGTGGCAGCTATTTCATTTGCTGGAATCAATAAAAATTATGCAGATTCCGTGAAGGGCCGATTCACCATCTCCAGAGACAATTCCAAGAACACTCTGCATCTGCAATTGAACAGCCTGCGAGCTGAGGACACGGCTCTGTATTACTGT
>29;40_059;0.3207318819
CAGGTGCAGCTGTTGGAGTCGGGGGGAGGCGTGGTCCAGCCTGGGAGGTCCCTGAGACTCTCCTGTGAAGCCTCTCAATTCACCTTTAGTAACTTTGGCATGCACTGGGTCCGCCAGGCTCCAGGCAAGGGGCTGGAGTGGGTGGCAGCTATTTCATTTGCTGGAATCAAGAAAAATTATGCAGATTCCGTGAAGGGCCGATTCACCATCTCCAGAGACAACTCCAAGAACACGCTGTATTTGCAAATGAACAGCCTGCGAGTTGAGGACACGGCTCTGTATTACTGT
>28;40_059,634_059;0.2537663614
CAGGTGCAGCTGGTGGAGTCGGGGGGAGGCGTGGTCCAGCCTGGGAGGTCCCTGAGACTCTCCTGTGCAGCCTCTCAATTCACCTTTAGTAACTTTGGCATGCACTGGGTCCGCCAGGCTCCAGGCAAGGGGCTGGAGTGGGTGGCAGCTATTTCATTTGCTGGAATCAATAAAAATTATGCAGATTCCGTGAAGGGCCGATTCACCATCTCCAGAGACAATTCCAAGAACACGCTGTATCTGCAAATGAACAGCCTGCGAGCTGAGGACACGGCTCTGTATTACTGT
>28;170_059;0.2432560709
CAGGTGCAGCTGGTGGAGTCGGGGGGAGGCGTGGTCCAGCCTGGGAGGTCCCTGAGACTCTCCTGTGCAGCCTCTCAATTCACCTTTAGTAACTATGGCATGCACTGGGTCCGCCAGGCTCCAGGCAAGGGGCTGGAGTGGGTGGCAGCTATTTCATTTGCTGGAATCAATAAATACTATGCAGATTCCGTGAAGGGCCGATTCACCCTCTCCAGAGACAATACCAAGAACACGCTGTATCTGCAAATGAACAGCCTGCGAGCTGAGGACACGGCTCTGTATTACTGT
>27;170_059,40_059,634_059;0.2205628083
CAGGTGCAGCTGGTGGAGTCGGGGGGAGGCGTGGTCCAGCCTGGGAGGTCCCTGAGACTCTCCTGTGCAGCCTCTCAATTCACCTTTAGTAACTATGGCATGCACTGGGTCCGCCAGGCTCCAGGCAAGGGGCTGGAGTGGGTGGCAGCTATTTCATTTGCTGGAATCAATAAATACTATGCAGATTCCGTGAAGGGCCGATTCACCATCTCCAGAGACAATTCCAAGAACACGCTGTATCTGCAAATGAACAGCCTGCGAGCTGAGGACACGGCTCTGTATTACTGT
>26;170_059,327_059,373_059,40_059,51_059,634_059,671_059;0.2100418306
CAGGTGCAGCTGGTGGAGTCGGGGGGAGGCGTGGTCCAGCCTGGGAGGTCCCTGAGACTCTCCTGTGCAGCCTCTCAATTCACCTTTAGTAACTATGGCATGCACTGGGTCCGCCAGGCTCCAGGCAAGGGGCTGGAGTGGGTGGCAGCTATTTCATTTGCTGGAATCAAAAAATACTATGCAGATTCCGTGAAGGGCCGATTCACCATCTCCAGAGACAATTCCAAGAACACGCTGTATCTGCAAATGAACAGCCTGCGAGCTGAGGACACGGCTCTGTATTACTGT
>30;576_119;0.5619852439
CAGGTGCATTTGGTGGAGTCTGGGGGAGGTGTGGTCCAGCCTGGGAGGTCCCTGAGACTCTCCTGTGCAGCCTCTCACTTCTCCCTTAGTAGTTATGGCATGCACTGGGTCCGCCAGACTCCAGGCAAGGGGCTGGAGTGGGTCGCAGGTATTTCGTTTGCTGGAGTGAAAACATATTATGGAACTTCCGTGAAGGGCCGATTCACCATCTCCCGAGACAATTCCAAGAACAACTTGTATCTGCAAATGAATAGCCTGCGACCTGAGGACACGGCTCTGTATTATTGT
>30;17_119;0.4749739944
CAGGTGCAGTTGGTGGAGTCTGGGGGAGGCGTGGTCCAGCCTGGGAGGTCCCTGAGACTCTCTTGTGCAGCCTCTGGATTCAGTTTCAATAACCATGGCATGCACTGGGTCCGCCAGGCTCCAGGCAAGGGGCTGGAGTGGGTGGCAGGTATTTCCTTTGCTGGAATCAAGAAATACTATGGAACTTCCGTGAAGGGCCGATTCACCATCTCCCGAGACAATTCCAAGAACAATTTGTTTCTGCAAATGAACAGCCTGCGAGTTGAGGACACGGCTCTGTATTATTGT
>29;17_119,576_119;0.3518427791
CAGGTGCAGTTGGTGGAGTCTGGGGGAGGCGTGGTCCAGCCTGGGAGGTCCCTGAGACTCTCCTGTGCAGCCTCTGGATTCACCTTCAGTAGCTATGGCATGCACTGGGTCCGCCAGGCTCCAGGCAAGGGGCTGGAGTGGGTGGCAGGTATTTCATTTGCTGGAATCAAAAAATACTATGGAACTTCCGTGAAGGGCCGATTCACCATCTCCCGAGACAATTCCAAGAACAATTTGTATCTGCAAATGAACAGCCTGCGAGCTGAGGACACGGCTCTGTATTATTGT
>29;464_059;0.3453922089
CAGGTGCAGCTGGTGGAGTCGGGGGGAGGCGTGGTCCAGCCTGGGAGGTCCCTGAGACTCTCCTGTGCAGCGTCTGGATTCACCTTCAGCAGCTATGGCATGCACTGGGTCCGCCAGGCTCCAGGCAAGGGGCTGGAGTGGGTGGCAGGTATTTCATTTGCTGGAATCAATAAATACTACGGAAATTCCGTGAAGGGCCGATTCACCATCTCCAGAGACAATTCCAGGAACACTCTGTATCTGCAAATGAACAGCCTGCGAGCTGAGGACACGGCTCTGTATTATTGT
>28;17_119,464_059,576_119;0.278459386
CAGGTGCAGCTGGTGGAGTCGGGGGGAGGCGTGGTCCAGCCTGGGAGGTCCCTGAGACTCTCCTGTGCAGCCTCTGGATTCACCTTCAGTAGCTATGGCATGCACTGGGTCCGCCAGGCTCCAGGCAAGGGGCTGGAGTGGGTGGCAGGTATTTCATTTGCTGGAATCAAAAAATACTATGGAAATTCCGTGAAGGGCCGATTCACCATCTCCAGAGACAATTCCAAGAACACTCTGTATCTGCAAATGAACAGCCTGCGAGCTGAGGACACGGCTCTGTATTATTGT
>29;636_059;0.2765314268
CAGGTGCAGCTGGTGGAGTCGGGGGGAGGCGTGGTCCAGCCTGGGAGGTCCCTGAGACTCTCCTGTGCAGCCTCTCAATTCACCTTCAGTAACTATGGCATGCACTGGGTCCGCCAGGCTCCAGGCAAGGGGCTGGAGTGGGTGGCAAGTATTTCATTTGCTGGAATCAAAAAACACTATACAGATTCCGTGAAGGGCCGATTCACCATCTCCAGAGACAATTCCAAGAACACGCTGTTTCTGCAAATGAACAGCCTGCGAGCTGAGGACACGGCTCTGTATTACTGT
>29;442_059;0.3111447205
CAGGTGCAGCTGGTGGAGTCGGGGGGAGGCGTGGTCCAGCCTGGGAGGTCCCTGAGACTCTCCTGTGCAGCCTCTCAATTGTCCTTTAGTAACTATGGGATGCACTGGGTCCGCCAGGCTCCAGGCAAGGGGCTGGAGTGGGTGGCAGGTATTTCATTTGTTGGAATCAAAAAATACTATAGAGATTCTGTGAAGGGCCGATTCACCATCTCCAGAGACAATTCCAAGAACACGCTGTATCTGCAAATGAACAGCCTGCGAACTGAGGACACGGCTCTGTATTACTGT
>28;442_059,636_059;0.2319498695
CAGGTGCAGCTGGTGGAGTCGGGGGGAGGCGTGGTCCAGCCTGGGAGGTCCCTGAGACTCTCCTGTGCAGCCTCTCAATTCACCTTTAGTAACTATGGCATGCACTGGGTCCGCCAGGCTCCAGGCAAGGGGCTGGAGTGGGTGGCAGGTATTTCATTTGCTGGAATCAAAAAATACTATACAGATTCCGTGAAGGGCCGATTCACCATCTCCAGAGACAATTCCAAGAACACGCTGTATCTGCAAATGAACAGCCTGCGAGCTGAGGACACGGCTCTGTATTACTGT
>27;17_119,442_059,464_059,576_119,636_059;0.2100986147
CAGGTGCAGCTGGTGGAGTCGGGGGGAGGCGTGGTCCAGCCTGGGAGGTCCCTGAGACTCTCCTGTGCAGCCTCTCAATTCACCTTTAGTAGCTATGGCATGCACTGGGTCCGCCAGGCTCCAGGCAAGGGGCTGGAGTGGGTGGCAGGTATTTCATTTGCTGGAATCAAAAAATACTATGCAGATTCCGTGAAGGGCCGATTCACCATCTCCAGAGACAATTCCAAGAACACGCTGTATCTGCAAATGAACAGCCTGCGAGCTGAGGACACGGCTCTGTATTACTGT
>28;359_059;0.3821447744
CAGGCGCAGCTGGTGGAGTCGGGGGGAGGCGTGGTCCAGCCTGGGAGGTCCCTGAGACTCTCCTGTGCAGCCTCTCAATTCAGTTTTAGTAGCTATGGCATGCACTGGGTCCGCCAGGCTCCAGGCAAGGGGCTGGAGTGGGTGGCAAGTATTTCATTTGCTGGAGTCAAAAAAACTAATGCAGATTCCGTGAAGGGCCGATTCACCATCTCCAGAGACAATTCCAAGAACACCCTGCATCTGCAAATGAACGGCCTGCGAAATGACGACACGGCTCTGTATTACTGT
>28;312_048;0.2323269529
CAGGTGCAGCTGGTGGAGTCGGGGGGAGGCGTGGTCCAGCCTGGGAGGTCCCTGAGACTCTCCTGTGCAGCCTCTCAATTCACCTTTAGTAGCTATGGCATGCACTGGGTCCGCCAGGCTCCAGGCAAGGGGCTGGAGTGGGTGGCAGGTATTTCATTTGCTGGAATCAAGAAATACTATGCAGATTCCGTGAAGGGCCGATTCACCATCTCCAGAGACAATTCCAAGAACACGCTGTATCTGCAAATGAACAGCCTGCGAGGTGAGGACACGGCTCTGTATTACTGT
>27;312_048,359_059;0.2111125425
CAGGTGCAGCTGGTGGAGTCGGGGGGAGGCGTGGTCCAGCCTGGGAGGTCCCTGAGACTCTCCTGTGCAGCCTCTCAATTCACCTTTAGTAGCTATGGCATGCACTGGGTCCGCCAGGCTCCAGGCAAGGGGCTGGAGTGGGTGGCAGGTATTTCATTTGCTGGAATCAAAAAATACTATGCAGATTCCGTGAAGGGCCGATTCACCATCTCCAGAGACAATTCCAAGAACACGCTGTATCTGCAAATGAACAGCCTGCGAGCTGAGGACACGGCTCTGTATTACTGT
>26;17_119,312_048,359_059,442_059,464_059,576_119,636_059;0.2100980086
CAGGTGCAGCTGGTGGAGTCGGGGGGAGGCGTGGTCCAGCCTGGGAGGTCCCTGAGACTCTCCTGTGCAGCCTCTCAATTCACCTTTAGTAGCTATGGCATGCACTGGGTCCGCCAGGCTCCAGGCAAGGGGCTGGAGTGGGTGGCAGGTATTTCATTTGCTGGAATCAAAAAATACTATGCAGATTCCGTGAAGGGCCGATTCACCATCTCCAGAGACAATTCCAAGAACACGCTGTATCTGCAAATGAACAGCCTGCGAGCTGAGGACACGGCTCTGTATTACTGT
>25;170_059,17_119,312_048,327_059,359_059,373_059,40_059,442_059,464_059,51_059,576_119,634_059,636_059,671_059;0.1990536997
CAGGTGCAGCTGGTGGAGTCGGGGGGAGGCGTGGTCCAGCCTGGGAGGTCCCTGAGACTCTCCTGTGCAGCCTCTCAATTCACCTTTAGTAGCTATGGCATGCACTGGGTCCGCCAGGCTCCAGGCAAGGGGCTGGAGTGGGTGGCAGCTATTTCATTTGCTGGAATCAAAAAATACTATGCAGATTCCGTGAAGGGCCGATTCACCATCTCCAGAGACAATTCCAAGAACACGCTGTATCTGCAAATGAACAGCCTGCGAGCTGAGGACACGGCTCTGTATTACTGT
>24;170_059,17_119,197_059,201_059,312_048,327_059,359_059,373_059,40_059,442_059,464_059,483_059,51_059,576_119,634_059,636_059,671_059,89_059;0.1990528524
CAGGTGCAGCTGGTGGAGTCGGGGGGAGGCGTGGTCCAGCCTGGGAGGTCCCTGAGACTCTCCTGTGCAGCCTCTCAATTCACCTTTAGTAGCTATGGCATGCACTGGGTCCGCCAGGCTCCAGGCAAGGGGCTGGAGTGGGTGGCAGCTATTTCATTTGCTGGAATCAAAAAATACTATGCAGATTCCGTGAAGGGCCGATTCACCATCTCCAGAGACAATTCCAAGAACACGCTGTATCTGCAAATGAACAGCCTGCGAGCTGAGGACACGGCTCTGTATTACTGT
>26;396_059;0.3001624597
CAGGTGCACCTGGTGGAGTCGGGGGGAGGCGTGGTCCAGCCTGGGAGGTCCCTGAGACTCTCCTGTGCAGCCTCTCAATTCACCTTTAGTAACTATGGCTTTCACTGGGTCCGCCAGGCTCCAGGCAAGGGGCTGGAGTGGGTGGCAGCTATTTCATTTGCTGGAGTCAAAAAACACTATGCAGATTCCGTGAAGGGCCGATTCACCATCTCCAGAGACAATTCCAAGAACACGCTGTATTTGCAACTAAACAGCCTGCGAGCTGAGGACACGGCTCTGTATTACTGT
>27;379_059;0.2773005917
CAGGTGCAGCTGGTGGAGTCGGGGGGAGGCGTGGTCCAGCCTGGGAGGTCCCTGCGACTCTCCTGTGCAGCCTCTCAGTTCAGCTTTAGTAGCTATGGCATGCACTGGGTCCGCCAGGCTCCAGGCAAGGGGCTGGAGTGGGTGGCAGCTATTTCATTTGCTGGAATCAAAAAACACTATGCGGATTCCGTAAAGGGCCGATTCACCATCTCCAGAGACAATTCCAAGAACACGCTGTATCTGCAAATGAACAGCCTGCGAGTTGAGGACACGGCTCTGTATTACTGT
>27;142_059;0.2772305598
CAGGTGCAGCTGGTGGAGTCGGGGGGAGGCGTGGTCCAGCCTGGGAGGTCCCTGAGACTCTCCTGTGCAGCCTCTCAATTCACCTTTAGTAGCTATGGCATGCACTGGGTCCGCCAGGCTCCAGGCAAGGGGCTGGAGTGGGTGGCAGCTATTTCATTTGCTGGAATCAAGAAACATTATGCAGATTCCGTGAAGGGCCGATTCACCATCTCCAGAGACAATTCCAAGAACATGGTTTTTCTGCAAATGAACAGCCTGCGAGCTGAGGACACGGCTCTGTATTACTGT
>26;142_059,379_059;0.2103140503
CAGGTGCAGCTGGTGGAGTCGGGGGGAGGCGTGGTCCAGCCTGGGAGGTCCCTGAGACTCTCCTGTGCAGCCTCTCAATTCACCTTTAGTAGCTATGGCATGCACTGGGTCCGCCAGGCTCCAGGCAAGGGGCTGGAGTGGGTGGCAGCTATTTCATTTGCTGGAATCAAAAAACACTATGCAGATTCCGTGAAGGGCCGATTCACCATCTCCAGAGACAATTCCAAGAACACGCTGTATCTGCAAATGAACAGCCTGCGAGCTGAGGACACGGCTCTGTATTACTGT
>25;142_059,379_059,396_059;0.210313203
CAGGTGCAGCTGGTGGAGTCGGGGGGAGGCGTGGTCCAGCCTGGGAGGTCCCTGAGACTCTCCTGTGCAGCCTCTCAATTCACCTTTAGTAGCTATGGCATGCACTGGGTCCGCCAGGCTCCAGGCAAGGGGCTGGAGTGGGTGGCAGCTATTTCATTTGCTGGAATCAAAAAACACTATGCAGATTCCGTGAAGGGCCGATTCACCATCTCCAGAGACAATTCCAAGAACACGCTGTATCTGCAAATGAACAGCCTGCGAGCTGAGGACACGGCTCTGTATTACTGT
>25;48_059;0.2717089501
CAGGTGCAGCTGGTGGAGTCGGGGGGAGGCGTGGTCCAGCCTGGGAGGTCCCTAAGACTCTCCTGTGCCGCCTCTCAATTCACCTTTAGTAGATATGGCATGCACTGGGTCCGCCAGGCTCCAGGCAAGGGGCTGGAGTGGGTGGCAGCTATTTCATTTGCTGGAATCAAAAAAAACTATGCAGATTCCGTGAAGGGCCGATTCACCATCTCCAGAGACAATTCGAAGAACACACTGTATCTGCAAATGAACAGCCTGCGAGCTGAGGACACGGCTCTGTATTACTGT
>24;142_059,379_059,396_059,48_059;0.204746012
CAGGTGCAGCTGGTGGAGTCGGGGGGAGGCGTGGTCCAGCCTGGGAGGTCCCTGAGACTCTCCTGTGCAGCCTCTCAATTCACCTTTAGTAGCTATGGCATGCACTGGGTCCGCCAGGCTCCAGGCAAGGGGCTGGAGTGGGTGGCAGCTATTTCATTTGCTGGAATCAAAAAACACTATGCAGATTCCGTGAAGGGCCGATTCACCATCTCCAGAGACAATTCCAAGAACACGCTGTATCTGCAAATGAACAGCCTGCGAGCTGAGGACACGGCTCTGTATTACTGT
>23;142_059,170_059,17_119,197_059,201_059,312_048,327_059,359_059,373_059,379_059,396_059,40_059,442_059,464_059,483_059,48_059,51_059,576_119,634_059,636_059,671_059,89_059;0.1990520051
CAGGTGCAGCTGGTGGAGTCGGGGGGAGGCGTGGTCCAGCCTGGGAGGTCCCTGAGACTCTCCTGTGCAGCCTCTCAATTCACCTTTAGTAGCTATGGCATGCACTGGGTCCGCCAGGCTCCAGGCAAGGGGCTGGAGTGGGTGGCAGCTATTTCATTTGCTGGAATCAAAAAATACTATGCAGATTCCGTGAAGGGCCGATTCACCATCTCCAGAGACAATTCCAAGAACACGCTGTATCTGCAAATGAACAGCCTGCGAGCTGAGGACACGGCTCTGTATTACTGT
>24;485_059;0.3007153262
CAGGTGCAGCTGGTGGAGTCGGGGGGAGGCGTGGTCCAGCCTGGGAGGTCCCTGAGACTCTCCTGTGCAGCCTCTCAATTCACCTTTAGTAGCTATGGCATGCACTGGGTCCGCCAGGCTCCAGGCAAGGGGCTGGAGTGGGTGGCATCTATTTCATTTGCTGGAATCAAAAAAAACTATAGAGATTCCGTGAAGGGCCGATTCACCATCTCCAGAGACAATTCAAAGAACACGCTCTATCTGCAAATGACCAGCCTGCGACCTGAGGACACGGCTCTATATTACTGT
>25;547_059;0.232737865
CAGGTGCAGCTGGTGGAGTCGGGGGGAGGCGTGGTCCAGCCTGGGAGGTCCCTGAGACTCTCCTGTGCAGCCTCTCAATTCACCTTTAGTAACTATGGCATGCACTGGGTCCGCCAGGCTCCAGGCAAGGGGCTGGAGTGGGTGGCAGCTATTTCATTTGCTGGAATTAATAAATACTATACAGATTCCGTGAAGGGCCGATTCACCATCTCCAGAGACAATTCAAAGAACACGCTGTATCTGCAAATGAACAGCCTGCGAGCTGAGGACACGGCTCTGTATTACTGT
>25;55_059;0.2438575222
CAGGTGCAGCTGGTGGAGTCGGGGGGAGGCGTGGTCCAGCCTGGGAGGTCCCTAAGACTCTCCTGTGCAGCCTCTCAATTCAGCTTTAGTAGCTATGGCATGCACTGGGTCCGCCAGGCTCCAGGCAAGGGGCTGGAGTGGGTGGCAGCTATTTCATTTGCTGGAATTAAAAAACACTATACAGATTCCGTGAAGGGCCGATTCACCATCTCCAGAGACAATTCAAAGAACACGCTGTATCTGCAAATGAACAGCCTGCGAGCTGAGGACACGGCTCTGTATTACTGT
>24;547_059,55_059;0.2105440587
CAGGTGCAGCTGGTGGAGTCGGGGGGAGGCGTGGTCCAGCCTGGGAGGTCCCTGAGACTCTCCTGTGCAGCCTCTCAATTCACCTTTAGTAGCTATGGCATGCACTGGGTCCGCCAGGCTCCAGGCAAGGGGCTGGAGTGGGTGGCAGCTATTTCATTTGCTGGAATTAAAAAATACTATACAGATTCCGTGAAGGGCCGATTCACCATCTCCAGAGACAATTCAAAGAACACGCTGTATCTGCAAATGAACAGCCTGCGAGCTGAGGACACGGCTCTGTATTACTGT
>23;485_059,547_059,55_059;0.2105434976
CAGGTGCAGCTGGTGGAGTCGGGGGGAGGCGTGGTCCAGCCTGGGAGGTCCCTGAGACTCTCCTGTGCAGCCTCTCAATTCACCTTTAGTAGCTATGGCATGCACTGGGTCCGCCAGGCTCCAGGCAAGGGGCTGGAGTGGGTGGCAGCTATTTCATTTGCTGGAATTAAAAAATACTATACAGATTCCGTGAAGGGCCGATTCACCATCTCCAGAGACAATTCAAAGAACACGCTGTATCTGCAAATGAACAGCCTGCGAGCTGAGGACACGGCTCTGTATTACTGT
>22;142_059,170_059,17_119,197_059,201_059,312_048,327_059,359_059,373_059,379_059,396_059,40_059,442_059,464_059,483_059,485_059,48_059,51_059,547_059,55_059,576_119,634_059,636_059,671_059,89_059;0.1882289218
CAGGTGCAGCTGGTGGAGTCGGGGGGAGGCGTGGTCCAGCCTGGGAGGTCCCTGAGACTCTCCTGTGCAGCCTCTCAATTCACCTTTAGTAGCTATGGCATGCACTGGGTCCGCCAGGCTCCAGGCAAGGGGCTGGAGTGGGTGGCAGCTATTTCATTTGCTGGAATTAAAAAATACTATGCAGATTCCGTGAAGGGCCGATTCACCATCTCCAGAGACAATTCCAAGAACACGCTGTATCTGCAAATGAACAGCCTGCGAGCTGAGGACACGGCTCTGTATTACTGT
>21;125_119,142_059,170_059,17_119,197_059,201_059,291_119,312_048,321_059,327_059,353_119,359_059,373_059,379_059,386_119,387_119,396_059,407_119,40_059,442_059,464_059,483_059,485_059,48_059,50_059,51_059,547_059,55_059,576_119,634_059,636_059,671_059,70_059,84_119,89_059;0.1657745043
CAGGTGCAGCTGGTGGAGTCTGGGGGAGGCGTGGTCCAGCCTGGGAGGTCCCTGAGACTCTCCTGTGCAGCCTCTCAATTCACCTTTAGTAGCTATGGCATGCACTGGGTCCGCCAGGCTCCAGGCAAGGGGCTGGAGTGGGTGGCAGCTATTTCATTTGCTGGAACTAAAAAATACTATGCAGATTCCGTGAAGGGCCGATTCACCATCTCCAGAGACAATTCCAAGAACACGCTGTATCTGCAAATGAACAGCCTGCGAGCTGAGGACACGGCTCTGTATTACTGT
>24;496_059;0.2662390709
CAGGTGCAGCTGGTGGAGTCTGGGGGAGGCGTGGTCCAGCCTGGGAGGTCCCTGAGACTCTCCTGTGCAGCCTCTCAATTCAGCTTTAGTAGCTATGGCATGCACTGGGTCCGCCAGGCTCCAGGCAAGGGGCTGGAGTGGGTGGCATCTATATCATTCGCTGGAACTAAAAAAAACTATGCAGATTCTGTGAAGGGCCGATTCACCATCTCCAGAGACAACTCCAAGAACGCGCTGTATCTGCAAATGAACAGCCTGCGCGCTGAGGACACGGCTCTGTATTACTGT
>24;248_048;0.2548594821
CAGGTGCAGCTGGTGGAGTCTGGGGGAGGCGTGGTCCAGCCTGGGAGGTCCCTGAGACTCTCCTGTGCAGCCTCTCAATTCACCTTTAGTAGCTATGGCATGCACTGGGTCCGCCAGGCTCCAGGCAAGGGACTGGAGTGGGTGGCAGCTATATCATTTGCTGGAACTAATAAATATTATGCAGATTCTGTGAAGGGCCGATTCACCATCTCCAGAGACAACTCCAAAAACGCGCTCTATCTGCAAATGAACAGCCTGCGCGCTGAGGACACGGCTCTGTATTACTGT
>23;248_048,496_059;0.2097807247
CAGGTGCAGCTGGTGGAGTCTGGGGGAGGCGTGGTCCAGCCTGGGAGGTCCCTGAGACTCTCCTGTGCAGCCTCTCAATTCACCTTTAGTAGCTATGGCATGCACTGGGTCCGCCAGGCTCCAGGCAAGGGGCTGGAGTGGGTGGCAGCTATATCATTTGCTGGAACTAAAAAATATTATGCAGATTCTGTGAAGGGCCGATTCACCATCTCCAGAGACAACTCCAAGAACGCGCTGTATCTGCAAATGAACAGCCTGCGCGCTGAGGACACGGCTCTGTATTACTGT
>25;116_119;0.3341010105
CAGGTGCAGCTGGTGGAGTCTGGGGGAGGCGTGGTCCAGCCTGGGAGGTCCCTGAGACTCTCCTGTGCAGCCTCTGGATTCACCTTCAGTAGCTATGCTATGCACTGGGTCCGCCAGGCTCCAGGCAAGGGGCTGGAGTGGGTGGCAGCCATATCATTTGCTGGAACTAAAACACATTATGCAGACTCCGTGAAGGGCCGATTCACCATCTCCAGAGACAACTCCAAGAACGCGCTGTACCTACAAATGAACAACCTGCGCGCTGAGGACACGGCTCTGTATTACTGT
>26;86_059;0.2776090506
CAGGTGCAGCTGGTGGAGTCTGGGGGAGGCGTGGTCCAGGCTGGGAGGTCCCTGAGACTCTCCTGTGCAGCCTCTCAATTCACCTTTGGAAGCTATGGCATGCACTGGGTCCGCCAGGCTCCAGGCAAGGGGCTGGAGTGGGTGGCAGCTATATCATTTGCTGGAACTAAAATACATTATGCAGATTCCGTGAAGGGCCGATTCACCATCTCCAGAGACAACTCCAAGAACGCGCTCTATCTGCAAATGCACAGCCTGCGCGCTGAGGACACGGCTCTGTATTACTGT
>26;299_059;0.2322652902
CAGGTGCAGCTGGTGGAGTCTGGGGGAGGCGTGGTCCAGCCTGGGAGGTCCCTGAGACTCTCCTGTGCAGCCTCTCAATTCACCTTTAGTAACTATGGCATGCACTGGGTCCGCCAGGCTCCAGGCAAGGGGCTGGAGTGGGTGGCAGCTATATCATTTGCTGGAACTAAAAAACATTATGCAGATTCCGTGAAGGGCCGATTCACCATCTCCAGAGACAACTCCAAGAACGCGCTGTATCTGCAAATGAACAGCCTGCGCGCTGAGGACACGGCTCTGTACTACTGT
>25;299_059,86_059;0.210176801
CAGGTGCAGCTGGTGGAGTCTGGGGGAGGCGTGGTCCAGCCTGGGAGGTCCCTGAGACTCTCCTGTGCAGCCTCTCAATTCACCTTTAGTAGCTATGGCATGCACTGGGTCCGCCAGGCTCCAGGCAAGGGGCTGGAGTGGGTGGCAGCTATATCATTTGCTGGAACTAAAAAACATTATGCAGATTCCGTGAAGGGCCGATTCACCATCTCCAGAGACAACTCCAAGAACGCGCTGTATCTGCAAATGAACAGCCTGCGCGCTGAGGACACGGCTCTGTATTACTGT
>24;116_119,299_059,86_059;0.2101759537
CAGGTGCAGCTGGTGGAGTCTGGGGGAGGCGTGGTCCAGCCTGGGAGGTCCCTGAGACTCTCCTGTGCAGCCTCTCAATTCACCTTTAGTAGCTATGGCATGCACTGGGTCCGCCAGGCTCCAGGCAAGGGGCTGGAGTGGGTGGCAGCTATATCATTTGCTGGAACTAAAAAACATTATGCAGATTCCGTGAAGGGCCGATTCACCATCTCCAGAGACAACTCCAAGAACGCGCTGTATCTGCAAATGAACAGCCTGCGCGCTGAGGACACGGCTCTGTATTACTGT
>29;467_059;0.2765365832
CAGGTGCAGCTGGTGGAGTCTGGGGGAGGCGTGGTCCAGCCTGGGAGGTCCCTGAGACTCTCCTGTACAGCCTCTCAATTCACCTTTAGTAACTATGGCATGCACTGGGTCCGCCAGGCTCCAGGCAAGGGGCTGGAGTGGGTGGCAGGTATATCATTTGCTGCAACTAAAAAATATTATTCAGACTCCGTGAAGGGCCGATTCACCATCTCCAGAGACAACTCCAAGAACGCGCTGTATCTGCAAATGAACAGCCTGCGCGCTGAGGACACGGCTCTGTATCACTGT
>30;66_059;0.3692229395
CAGGCGCAGCTGGTGGAGTCTGGGGGAGGCGTGGTCCAGCCTGGGAGGTCCCTGAGACTCTCCTGTGCAGCCTCTCATTTCACCTTTAGTAGCTATGGCTTCCACTGGGTCCGCCAGGCTCCAGGCAAGGGGCTGGAGTGGGTGGCAGGTATATCATTTGCTGCAACTAAGAAATACTATGCAGACTCCGTGAAGGGCCGATTCACCATCTCCAGAGACAACTCCAAGGACGCACTATATCTGCAAATGAACAGCCTGCGCGCTGAGGACACGGCTCTATATTACTGT
>30;38_059;0.3473808439
CAGGTGCAGCTGGTGGAGTCTGGGGGAGGCGTGGTCCAGCCTGGGAGGTCCCTGAGACTCTCCTGTGCAGCCTCTCAATTCACCTTTAGTAGCTATGGCATGCACTGGGTCCGCCAGGCTCCAGGCAAGGGGCTGGAGTGGGTGGCAGGTATATCATTTGCTGCAACTAAGAAATATTATTCAGAGTCCGTGAAGGGCCGATTCACCATCTCCAGAGACAACTCCAAGAACGCGCTCCATCTGCACATGAACAGCCTGCGCGCTGAGGACACGGCTCTATATTACTGC
>29;38_059,66_059;0.2808615382
CAGGTGCAGCTGGTGGAGTCTGGGGGAGGCGTGGTCCAGCCTGGGAGGTCCCTGAGACTCTCCTGTGCAGCCTCTCAATTCACCTTTAGTAGCTATGGCATGCACTGGGTCCGCCAGGCTCCAGGCAAGGGGCTGGAGTGGGTGGCAGGTATATCATTTGCTGCAACTAAGAAATATTATGCAGACTCCGTGAAGGGCCGATTCACCATCTCCAGAGACAACTCCAAGAACGCGCTGTATCTGCAAATGAACAGCCTGCGCGCTGAGGACACGGCTCTATATTACTGT
>28;38_059,467_059,66_059;0.2433416215
CAGGTGCAGCTGGTGGAGTCTGGGGGAGGCGTGGTCCAGCCTGGGAGGTCCCTGAGACTCTCCTGTGCAGCCTCTCAATTCACCTTTAGTAACTATGGCATGCACTGGGTCCGCCAGGCTCCAGGCAAGGGGCTGGAGTGGGTGGCAGGTATATCATTTGCTGCAACTAAAAAATATTATGCAGACTCCGTGAAGGGCCGATTCACCATCTCCAGAGACAACTCCAAGAACGCGCTGTATCTGCAAATGAACAGCCTGCGCGCTGAGGACACGGCTCTGTATTACTGT
>29;93_059;0.3102599199
CAGGTGCAGCTGGTGGAGTCTGGGGGAGGCGTGGTCCAGCCTGGGAGGTCCCTGAGACTCTCCTGTGCAGCCTCTCAATTCAGCTTTAGTAACTATGGCATGCACTGGGTCCGCCAGGCTCCAGGCAAGGGGCTGGAGTGGGTGGCAGGTATATCGTTTGCTGCAACTAAAAAATATTATGCAGACTCCGTGAAGGGCCGATTCAGCGTCTCCAGAGACAACTCCAAGAACGCGCTGTATTTGCAAATGAACAGCCTGCGCGCTGAGGACACGGCTCTGTATTATTGT
>29;208_059;0.3101670449
CGGGTGCAGCTGGTGGAGTCTGGGGGAGGCGTGGTCCAGCCTGGGAGGTCCCTGAGACTCTCCTGTGCAGCCTCTCAATTCAGCTTTAGTAACTATGGCATGCACTGGGTCCGCCAGGCTCCAGGCAAGGGGCTGGAGTGGGTGGCAGGTATATCATTTGCTGCAATTAAAAAATATTATGCGGACTCCGTGAAGGGCCGATTCACCATCTCCAGAGACAACTCCAAGAACGCGCTCTATCTGCAAATGAACAGCCTGCGCGCTGAGGACACGGCTCTGTATTATTGT
>28;208_059,93_059;0.2653825318
CAGGTGCAGCTGGTGGAGTCTGGGGGAGGCGTGGTCCAGCCTGGGAGGTCCCTGAGACTCTCCTGTGCAGCCTCTCAATTCAGCTTTAGTAACTATGGCATGCACTGGGTCCGCCAGGCTCCAGGCAAGGGGCTGGAGTGGGTGGCAGGTATATCATTTGCTGCAACTAAAAAATATTATGCAGACTCCGTGAAGGGCCGATTCACCATCTCCAGAGACAACTCCAAGAACGCGCTGTATCTGCAAATGAACAGCCTGCGCGCTGAGGACACGGCTCTGTATTATTGT
>27;208_059,38_059,467_059,66_059,93_059;0.2433400508
CAGGTGCAGCTGGTGGAGTCTGGGGGAGGCGTGGTCCAGCCTGGGAGGTCCCTGAGACTCTCCTGTGCAGCCTCTCAATTCACCTTTAGTAACTATGGCATGCACTGGGTCCGCCAGGCTCCAGGCAAGGGGCTGGAGTGGGTGGCAGGTATATCATTTGCTGCAACTAAAAAATATTATGCAGACTCCGTGAAGGGCCGATTCACCATCTCCAGAGACAACTCCAAGAACGCGCTGTATCTGCAAATGAACAGCCTGCGCGCTGAGGACACGGCTCTGTATTACTGT
>30;35_059;0.3331028978
CAGGTGCAACTGGTGGAGTCTGGGGGAGGCGTGGTCCAGCCTGGGAGGTCCCTGAGACTCTCCTGTGCAGCCTCTCAACTCACCTTTAGTAATTTTGGCATGCACTGGGTCCGCCAGGCTCCAGGCAAGGGGCTGGAGTGGGTGGCAGGTATATCATTTGCTGGAACTAAAAAATATTATGCAGACTCCGTGAAGGGCCGATTTACTATCTCCAGAGACAACTCCAAGAACGCGCTGTATTTGCAAATGAACACCCTGCGCGCTGAGGACACGGCTCTGTATTTCTGT
>30;217_059;0.2879639771
CAGGTGCAGCTGGTGGAGTCTGGGGGAGGCGTGGTCCAGCCTGGGAGGTCCCTGAGACTGTCCTGTGCAGCCTCTCAATTCACCTTTAGTAACTTTGGCATGCACTGGGTCCGCCAGGCTCCAGGCAAGGGGCTGGAGTGGGTGGCAGGTATATCATTTCCTGGAACTAAAAAATATTATGCAGACTCCGTGAAGGGCCGATTCACCATCTCCAGAGACAACTCCAAGAACGCGCTGTATCTGCAAATGAATAGTCTGCGCGCTGAGGACACGGCTCTGTATTACTGT
>29;217_059,35_059;0.2432878472
CAGGTGCAGCTGGTGGAGTCTGGGGGAGGCGTGGTCCAGCCTGGGAGGTCCCTGAGACTCTCCTGTGCAGCCTCTCAATTCACCTTTAGTAACTTTGGCATGCACTGGGTCCGCCAGGCTCCAGGCAAGGGGCTGGAGTGGGTGGCAGGTATATCATTTGCTGGAACTAAAAAATATTATGCAGACTCCGTGAAGGGCCGATTCACCATCTCCAGAGACAACTCCAAGAACGCGCTGTATCTGCAAATGAACAGCCTGCGCGCTGAGGACACGGCTCTGTATTACTGT
>30;273_059;0.2880861037
CAGGTGCAACTGGTGGAGTCTGGGGGAGGCGTGGTCCAGCCTGGGAGGTCCCTGAGACTCTCCTGTGCAGCCTCTCAATTAAGCTTTAGTAACTATGGCATGCACTGGGTCCGCCAGGCTCCAGGCAAGGGGCTGGAGTGGGTGGCAGGTACATCATTTGCTGGAACTAAAAAATATTATGCAGACTCCGTGAAGGGCCGATTCACCATCTCCAGAGACAACTCCAAGAACGCGCTATATCTGCAAATGAACAGCCTGCGCGCTGAGGACACGGCTCTGTATTACTGT
>31;298_048;0.3918828275
GAAGTGCAGCTGGTGGAGTCTGGGGGAGGCTTGGTACAGCCTGGCAGGTCCCTGAGACTCTCCTGTGCAGCCTCTGGATTCAGCTTTGAGGATTATGCCATGCACTGGGTCCGCCAGGCTCCAGGCAAGGGGCTGGAGTGGGTGGCAGGTATATCATTTGCTGGAACTAAAAAATATTATGCAGACTCCGTGAAGGGCCGATTCACCATCTCCAGAGACAACTCCAAGAACGCGCTGTATCTGCAAATGAACAGCCTGCGCGCTGAGGACACGGCTCTGTATTACTGT
>31;95_059;0.3103905942
CAGGTGCAGCTGGTGGAGTCTGGGGGAGGCGTGGTCCAGCCTGGGAGGTCCCTAAGACTCTCCTGTGCAGCCTCTCAATTCAGCTTTGGTAACTTTGGCATGCACTGGGTCCGCCAGGCTCCAGGCAAGGGGCTGGAGTGGGTGGCAGGTATATCATTCGCTGGAACTAAAAAATATTATGCAGACTCCGTGAAGGGCCGATTCACCATCTCCAGAGACAACTCCAAGAGCGCGCTGTTTCTGCAAATGAACAGCCTGCGCGCTGAGGACACGGCTCTGTATTACTGT
>30;298_048,95_059;0.2535110038
CAGGTGCAGCTGGTGGAGTCTGGGGGAGGCGTGGTCCAGCCTGGGAGGTCCCTGAGACTCTCCTGTGCAGCCTCTCAATTCAGCTTTGGTAACTATGGCATGCACTGGGTCCGCCAGGCTCCAGGCAAGGGGCTGGAGTGGGTGGCAGGTATATCATTTGCTGGAACTAAAAAATATTATGCAGACTCCGTGAAGGGCCGATTCACCATCTCCAGAGACAACTCCAAGAACGCGCTGTATCTGCAAATGAACAGCCTGCGCGCTGAGGACACGGCTCTGTATTACTGT
>29;273_059,298_048,95_059;0.2434219808
CAGGTGCAGCTGGTGGAGTCTGGGGGAGGCGTGGTCCAGCCTGGGAGGTCCCTGAGACTCTCCTGTGCAGCCTCTCAATTCAGCTTTAGTAACTATGGCATGCACTGGGTCCGCCAGGCTCCAGGCAAGGGGCTGGAGTGGGTGGCAGGTATATCATTTGCTGGAACTAAAAAATATTATGCAGACTCCGTGAAGGGCCGATTCACCATCTCCAGAGACAACTCCAAGAACGCGCTGTATCTGCAAATGAACAGCCTGCGCGCTGAGGACACGGCTCTGTATTACTGT
>28;217_059,273_059,298_048,35_059,95_059;0.2323012437
CAGGTGCAGCTGGTGGAGTCTGGGGGAGGCGTGGTCCAGCCTGGGAGGTCCCTGAGACTCTCCTGTGCAGCCTCTCAATTCACCTTTAGTAACTATGGCATGCACTGGGTCCGCCAGGCTCCAGGCAAGGGGCTGGAGTGGGTGGCAGGTATATCATTTGCTGGAACTAAAAAATATTATGCAGACTCCGTGAAGGGCCGATTCACCATCTCCAGAGACAACTCCAAGAACGCGCTGTATCTGCAAATGAACAGCCTGCGCGCTGAGGACACGGCTCTGTATTACTGT
>28;135_059;0.2884133644
CAGGTGCAGCTGGTGGAGTCTGGGGGAGGCGTGGTCCAGCCTGGGAGGTCCCTGAGACTCTCCTGTGCAGCCTCTCAATTCACCTTTAGTAACTATGGCATGCACTGGGTCCGCCAGGCTCCAGGCAAGGGGCTGGAGTGGGTGGCTGGTATATCATTTGCTGGAACTAAAAACTATTATGCAAAGTCCGTGAAGGGCCGATTCACGATCTCCAGAGACAACTCCAAGAACGCGCTGTATCTGCAAATGAACAGCCTGCGCGCTGAGGACACGGCTCTGTATTACTGT
>27;135_059,217_059,273_059,298_048,35_059,95_059;0.2323003964
CAGGTGCAGCTGGTGGAGTCTGGGGGAGGCGTGGTCCAGCCTGGGAGGTCCCTGAGACTCTCCTGTGCAGCCTCTCAATTCACCTTTAGTAACTATGGCATGCACTGGGTCCGCCAGGCTCCAGGCAAGGGGCTGGAGTGGGTGGCAGGTATATCATTTGCTGGAACTAAAAAATATTATGCAGACTCCGTGAAGGGCCGATTCACCATCTCCAGAGACAACTCCAAGAACGCGCTGTATCTGCAAATGAACAGCCTGCGCGCTGAGGACACGGCTCTGTATTACTGT
>26;135_059,208_059,217_059,273_059,298_048,35_059,38_059,467_059,66_059,93_059,95_059;0.2322995491
CAGGTGCAGCTGGTGGAGTCTGGGGGAGGCGTGGTCCAGCCTGGGAGGTCCCTGAGACTCTCCTGTGCAGCCTCTCAATTCACCTTTAGTAACTATGGCATGCACTGGGTCCGCCAGGCTCCAGGCAAGGGGCTGGAGTGGGTGGCAGGTATATCATTTGCTGGAACTAAAAAATATTATGCAGACTCCGTGAAGGGCCGATTCACCATCTCCAGAGACAACTCCAAGAACGCGCTGTATCTGCAAATGAACAGCCTGCGCGCTGAGGACACGGCTCTGTATTACTGT
>27;383_059;0.3442243684
CAGGTGCAGCTGGTGGAGTCTGGGGGAGGCGTGGTCCAGCCTGGGAGGTCCCTGAGACTCTCCTGTGCAGCCTCTCAGCTCACTTTTAATAACTATGGCATGCACTGGGTCCGCCAGACTCCAGGCAAGGGGCTGGAGTGGGTGGCAGGTATATCATTTGCTGGAATTAATAAATATTATGCAGATTCCGTGAAGGGCCGATTCACCATCTCCAGAGACAACTCCAAGAACGCGCTGTATCTGCAAATGACCAGCCTGCGCGCTGAGGACACGGCTCTGTATTATTGT
>27;355_059;0.26544853
CAGGTGCAGCTGGTGGAGTCTGGGGGAGGCGTGGTCCAGCCTGGGAGGTCCCTGAGACTCTCCTGTGCAGCCTCTCAATTCACCTTTAGTAACTATGGCATGCACTGGGTCCGCCAGGCTCCAGGCAAGGGGCTGGAGTGGGTGGCAGGTATATCATTTGCTGGAATTAAAAAATATTATGCAGACTCCGTGAAGGGCCGATTCACCATCTCCAGAGACAACGCCAAGAACACGCTGTATCTGCAAATGAACAGCCTGCGCGCTGAGGACACGGCTCTGTATTACTGT
>26;355_059,383_059;0.2428873355
CAGGTGCAGCTGGTGGAGTCTGGGGGAGGCGTGGTCCAGCCTGGGAGGTCCCTGAGACTCTCCTGTGCAGCCTCTCAATTCACCTTTAGTAACTATGGCATGCACTGGGTCCGCCAGGCTCCAGGCAAGGGGCTGGAGTGGGTGGCAGGTATATCATTTGCTGGAATTAAAAAATATTATGCAGACTCCGTGAAGGGCCGATTCACCATCTCCAGAGACAACTCCAAGAACGCGCTGTATCTGCAAATGAACAGCCTGCGCGCTGAGGACACGGCTCTGTATTACTGT
>25;135_059,208_059,217_059,273_059,298_048,355_059,35_059,383_059,38_059,467_059,66_059,93_059,95_059;0.2322987018
CAGGTGCAGCTGGTGGAGTCTGGGGGAGGCGTGGTCCAGCCTGGGAGGTCCCTGAGACTCTCCTGTGCAGCCTCTCAATTCACCTTTAGTAACTATGGCATGCACTGGGTCCGCCAGGCTCCAGGCAAGGGGCTGGAGTGGGTGGCAGGTATATCATTTGCTGGAACTAAAAAATATTATGCAGACTCCGTGAAGGGCCGATTCACCATCTCCAGAGACAACTCCAAGAACGCGCTGTATCTGCAAATGAACAGCCTGCGCGCTGAGGACACGGCTCTGTATTACTGT
>26;260_059;0.2659738936
CAGGTGCAGCTGGTGGAGTCTGGGGGAGGCGTGGTCCAGCCTGGGAAGTCCCTGAGACTCTCCTGTGCAGCCTCTCAAGTCACCTTTAGTAGCTATGGCATGCACTGGGTCCGCCAGGCTCCAGGCAAGGGGCTGGAGTGGGTGGCAGGTATATCATTTGCTGGAACTAAGAAATATTATGCAGATTCCGTGAAGGGCCGATTCACCATCTCCAGAGACAACTCCAAGAACGCGCTGTATCTGCAAATGAACAGGCTGCGCGCTGGGGACACGGCTCTGTATTACTGT
>26;613_059;0.2775985138
CAGGTGCAACTGGTGGAGTCGGGGGGAGGCGTGGTCCAGCCTGGGAGGTCCCTGAGACTCTCCTGTGCAGCCTCTCAACTCACGTTTAGTAGCTATGGCATGCACTGGGTCCGCCAGGCTCCAGGCAAGGGGCTGGAGTGGGTGGCAGGTATATCATTTGCTGGAACTAAAAAACATTATTCAGATTCCGTGAAGGGCCGATTCACCATCTCCAGAGACAACTCCAAGAACGCGCTGTATCTGCAAATGAACAGCCTGCGCGCTGAGGACACGGCTCTGTATTACTGT
>25;260_059,613_059;0.210193188
CAGGTGCAGCTGGTGGAGTCTGGGGGAGGCGTGGTCCAGCCTGGGAGGTCCCTGAGACTCTCCTGTGCAGCCTCTCAATTCACCTTTAGTAGCTATGGCATGCACTGGGTCCGCCAGGCTCCAGGCAAGGGGCTGGAGTGGGTGGCAGGTATATCATTTGCTGGAACTAAAAAATATTATGCAGATTCCGTGAAGGGCCGATTCACCATCTCCAGAGACAACTCCAAGAACGCGCTGTATCTGCAAATGAACAGCCTGCGCGCTGAGGACACGGCTCTGTATTACTGT
>24;135_059,208_059,217_059,260_059,273_059,298_048,355_059,35_059,383_059,38_059,467_059,613_059,66_059,93_059,95_059;0.2101923407
CAGGTGCAGCTGGTGGAGTCTGGGGGAGGCGTGGTCCAGCCTGGGAGGTCCCTGAGACTCTCCTGTGCAGCCTCTCAATTCACCTTTAGTAGCTATGGCATGCACTGGGTCCGCCAGGCTCCAGGCAAGGGGCTGGAGTGGGTGGCAGGTATATCATTTGCTGGAACTAAAAAATATTATGCAGATTCCGTGAAGGGCCGATTCACCATCTCCAGAGACAACTCCAAGAACGCGCTGTATCTGCAAATGAACAGCCTGCGCGCTGAGGACACGGCTCTGTATTACTGT
>23;116_119,135_059,208_059,217_059,260_059,273_059,298_048,299_059,355_059,35_059,383_059,38_059,467_059,613_059,66_059,86_059,93_059,95_059;0.1991275248
CAGGTGCAGCTGGTGGAGTCTGGGGGAGGCGTGGTCCAGCCTGGGAGGTCCCTGAGACTCTCCTGTGCAGCCTCTCAATTCACCTTTAGTAGCTATGGCATGCACTGGGTCCGCCAGGCTCCAGGCAAGGGGCTGGAGTGGGTGGCAGCTATATCATTTGCTGGAACTAAAAAATATTATGCAGATTCCGTGAAGGGCCGATTCACCATCTCCAGAGACAACTCCAAGAACGCGCTGTATCTGCAAATGAACAGCCTGCGCGCTGAGGACACGGCTCTGTATTACTGT
>22;116_119,135_059,208_059,217_059,248_048,260_059,273_059,298_048,299_059,355_059,35_059,383_059,38_059,467_059,496_059,613_059,66_059,86_059,93_059,95_059;0.1991266775
CAGGTGCAGCTGGTGGAGTCTGGGGGAGGCGTGGTCCAGCCTGGGAGGTCCCTGAGACTCTCCTGTGCAGCCTCTCAATTCACCTTTAGTAGCTATGGCATGCACTGGGTCCGCCAGGCTCCAGGCAAGGGGCTGGAGTGGGTGGCAGCTATATCATTTGCTGGAACTAAAAAATATTATGCAGATTCCGTGAAGGGCCGATTCACCATCTCCAGAGACAACTCCAAGAACGCGCTGTATCTGCAAATGAACAGCCTGCGCGCTGAGGACACGGCTCTGTATTACTGT
>22;569_059;0.3828756474
TGTCAGGTGCTGGTGGAGTCTGGGGGAGGCGTGGTCCAGCCTGGGAGGTCTCTGAGACTCTCCTGTGCAGCCTCTCAGTTCACCTTTAGTAGCTATGGCATGCACTGGGTCCGCCAGGCTCCAGGCAAGGGGCTGGAGTGGGTGGCAGCTATATCATTCGCTGGAACTAAAAAATATTATGCAGATTCCGTGAAGGGCCGATTCGCCATCTCCAGAGACACCTCCAAGAACGCACTGTATCTGCAAATGAACACCCTGCGGGCTGAGGACACGGCTCTTTATTACTGT
>21;116_119,135_059,208_059,217_059,248_048,260_059,273_059,298_048,299_059,355_059,35_059,383_059,38_059,467_059,496_059,569_059,613_059,66_059,86_059,93_059,95_059;0.1991255179
CAGGTGCAGCTGGTGGAGTCTGGGGGAGGCGTGGTCCAGCCTGGGAGGTCCCTGAGACTCTCCTGTGCAGCCTCTCAATTCACCTTTAGTAGCTATGGCATGCACTGGGTCCGCCAGGCTCCAGGCAAGGGGCTGGAGTGGGTGGCAGCTATATCATTTGCTGGAACTAAAAAATATTATGCAGATTCCGTGAAGGGCCGATTCACCATCTCCAGAGACAACTCCAAGAACGCGCTGTATCTGCAAATGAACAGCCTGCGCGCTGAGGACACGGCTCTGTATTACTGT
>20;116_119,125_119,135_059,142_059,170_059,17_119,197_059,201_059,208_059,217_059,248_048,260_059,273_059,291_119,298_048,299_059,312_048,321_059,327_059,353_119,355_059,359_059,35_059,373_059,379_059,383_059,386_119,387_119,38_059,396_059,407_119,40_059,442_059,464_059,467_059,483_059,485_059,48_059,496_059,50_059,51_059,547_059,55_059,569_059,576_119,613_059,634_059,636_059,66_059,671_059,70_059,84_119,86_059,89_059,93_059,95_059;0.1547147731
CAGGTGCAGCTGGTGGAGTCTGGGGGAGGCGTGGTCCAGCCTGGGAGGTCCCTGAGACTCTCCTGTGCAGCCTCTCAATTCACCTTTAGTAGCTATGGCATGCACTGGGTCCGCCAGGCTCCAGGCAAGGGGCTGGAGTGGGTGGCAGCTATATCATTTGCTGGAACTAAAAAATACTATGCAGATTCCGTGAAGGGCCGATTCACCATCTCCAGAGACAATTCCAAGAACACGCTGTATCTGCAAATGAACAGCCTGCGAGCTGAGGACACGGCTCTGTATTACTGT
>20;425_059;0.2447143353
CAGGTGCAGCTGGTGGAGTCTGGGGGAGGCGTGGTCCAGCCTGGGAGGTCCCTGAGACTCTCCTGTGCAGCCTCTCAATTCACCTTTAGTGGCTATGGCATGCACTGGGTCCGCCAGGCTCCAGGCAAGGGGCTGGAGTGGGTGGCAGCAATATCTTTTGCTGGAAATAAAAGATACTTTGCAGATTCCGTGAAGGGCCGATTCACCATCTCCAGAGACAATTCCAAGAACACGCTGTTTCTGCAAATGAACAGCCTGCGAGCTGAGGACACGGCTCTATATTACTGT
>19;116_119,125_119,135_059,142_059,170_059,17_119,197_059,201_059,208_059,217_059,248_048,260_059,273_059,291_119,298_048,299_059,312_048,321_059,327_059,353_119,355_059,359_059,35_059,373_059,379_059,383_059,386_119,387_119,38_059,396_059,407_119,40_059,425_059,442_059,464_059,467_059,483_059,485_059,48_059,496_059,50_059,51_059,547_059,55_059,569_059,576_119,613_059,634_059,636_059,66_059,671_059,70_059,84_119,86_059,89_059,93_059,95_059;0.1547139258
CAGGTGCAGCTGGTGGAGTCTGGGGGAGGCGTGGTCCAGCCTGGGAGGTCCCTGAGACTCTCCTGTGCAGCCTCTCAATTCACCTTTAGTAGCTATGGCATGCACTGGGTCCGCCAGGCTCCAGGCAAGGGGCTGGAGTGGGTGGCAGCTATATCATTTGCTGGAACTAAAAAATACTATGCAGATTCCGTGAAGGGCCGATTCACCATCTCCAGAGACAATTCCAAGAACACGCTGTATCTGCAAATGAACAGCCTGCGAGCTGAGGACACGGCTCTGTATTACTGT
>19;354_059;0.2225754511
CAGGTGCAGCTGGTGGAGTCGGGGGGAGGCGTGGTCCAGCCTGGGAGGTCCCAGAGACTCTCATGTGCAGCCTCTCAATTCACCTTTAGTAGTTATGGCATGCACTGGGTCCGCCAGGCTCCAGGCAAGGGGCTGGAGTGGGTGGCAGCTATATCATTTGCTGGAACTAATAAATACTATGGAGATTCCGTGAAGGGCCGATTCACCATCTCCAGAGACAATTCCAAGAACACGCTGTATCTGCAAATGAACAGCCTGCGAGCTGAGGACACGGCTCTATATCACTGT
>18;116_119,125_119,135_059,142_059,170_059,17_119,197_059,201_059,208_059,217_059,248_048,260_059,273_059,291_119,298_048,299_059,312_048,321_059,327_059,353_119,354_059,355_059,359_059,35_059,373_059,379_059,383_059,386_119,387_119,38_059,396_059,407_119,40_059,425_059,442_059,464_059,467_059,483_059,485_059,48_059,496_059,50_059,51_059,547_059,55_059,569_059,576_119,613_059,634_059,636_059,66_059,671_059,70_059,84_119,86_059,89_059,93_059,95_059;0.1436949084
CAGGTGCAGCTGGTGGAGTCTGGGGGAGGCGTGGTCCAGCCTGGGAGGTCCCTGAGACTCTCCTGTGCAGCCTCTCAATTCACCTTTAGTAGTTATGGCATGCACTGGGTCCGCCAGGCTCCAGGCAAGGGGCTGGAGTGGGTGGCAGCTATATCATTTGCTGGAACTAAAAAATACTATGCAGATTCCGTGAAGGGCCGATTCACCATCTCCAGAGACAATTCCAAGAACACGCTGTATCTGCAAATGAACAGCCTGCGAGCTGAGGACACGGCTCTGTATTACTGT
>17;116_119,125_119,135_059,142_059,170_059,173_059,17_119,197_059,201_059,208_059,217_059,248_048,260_059,273_059,291_119,298_048,299_059,312_048,321_059,327_059,353_119,354_059,355_059,359_059,35_059,373_059,379_059,383_059,386_119,387_119,38_059,396_059,407_119,40_059,425_059,442_059,464_059,467_059,483_059,485_059,48_059,496_059,50_059,51_059,530_059,547_059,55_059,569_059,576_119,613_059,634_059,636_059,66_059,671_059,70_059,84_119,86_059,89_059,93_059,95_059;0.1436940611
CAGGTGCAGCTGGTGGAGTCTGGGGGAGGCGTGGTCCAGCCTGGGAGGTCCCTGAGACTCTCCTGTGCAGCCTCTCAATTCACCTTTAGTAGTTATGGCATGCACTGGGTCCGCCAGGCTCCAGGCAAGGGGCTGGAGTGGGTGGCAGCTATATCATTTGCTGGAACTAAAAAATACTATGCAGATTCCGTGAAGGGCCGATTCACCATCTCCAGAGACAATTCCAAGAACACGCTGTATCTGCAAATGAACAGCCTGCGAGCTGAGGACACGGCTCTGTATTACTGT
>18;351_059;0.2442882592
CAGGTGCAGCTGGTGGAGTCTGGGGGAGGCGTGGTCCAGCCTGGGAGGTCCCTGAGACTCTCCTGTGCAGCCTCTCAATTCACCTTTAGTAGTTATGGCATGCACTGGGTCCGCCAGGCTCCAGGCAAGGGGCTGGAGTGGGTGGCGGCTATATCGTTTGCTGGAACTAAAAAATACTATGCAAATTCTGTGAAGGGCCGATTCACCATCTCCAGAGACAATTCCAAGAACACCCTGTCTCTGCAAATGAACAGCCTGCGAGGTGAGGACACGGCTCGCTATTACTGT
>19;501_119;0.3356777488
CAAGTGCAACTGGTGGAGTCTGGGGGAGGCGTGGTCCAGCCTGGGAGGTCCCTGAGACTCTCCTGTGCAGCCTCTCAATTCACCTTTGGTAGATATGGCATGCACTGGGTCCGCCAGGCTCCAGGCAAGGGGCTGGAGTGGGTGGCGGCTATCTCGTTTGCTGGAACTAAAAAATACTATGGAGATTCCGCGAGGGGCCGATTCACCATCTCCAGAGACAACTCCAAGAACATGTTGTTTCTGCAAATGAATAGCCTGCGAGCTGAGGACACGGCTCTCTATTACTGT
>22;546_119;0.4255035115
CAGGTGCAGTTGGTGGAGTCTGGGGGAGGCGTGGTCCAGCCTGGGGGGTCCCTGAGACTCTCCTGTGCAGCCTCTGGATTCACCTTCAGTAGCTATAGCATGAACTGGGTCCGCCAGGCTCCAGGCAAGGGGCTGGAGTGGGTGGCATCTATATCATTTGCCGGAACTAAACAACACTATGGAAATTCTGTGAAGGGCCGATTCACCATCTCCAGAGACAATTCCAAAAACACGGTGTATCTGCAAATGAACAGCCTGCGACTTGAGGACACGGCTCTCTACTACTGT
>22;75_119;0.3794615599
CAGGTGCAGCTGGTGGAGTCTGGGGGAGGCGTGGTCCAGCCTGGGGGGTCCCTGAGACTCTCCTGTGCAGCCTCTGGATTCACCTATAGTGACTATGGCATGCACTGGGTCCGCCAGGCTCCAGGCAAGGGGCTGGAGTGGGTGGCATCTATATCGTTTGCCGGAACTAAACAACACTATGGAAATTCCGTGAAGGGCCGATTCACCATCTCCAGAGACAATTCCAAAAACACGGTGTATCTGCAAATGAACAGCCTGCGAGTTGAGGACACGGCTCTCTACTACTGT
>21;546_119,75_119;0.3463610234
CAGGTGCAGCTGGTGGAGTCTGGGGGAGGCGTGGTCCAGCCTGGGGGGTCCCTGAGACTCTCCTGTGCAGCCTCTGGATTCACCTTTAGTAGCTATGGCATGCACTGGGTCCGCCAGGCTCCAGGCAAGGGGCTGGAGTGGGTGGCATCTATATCGTTTGCCGGAACTAAACAACACTATGGAAATTCCGTGAAGGGCCGATTCACCATCTCCAGAGACAATTCCAAAAACACGGTGTATCTGCAAATGAACAGCCTGCGAGTTGAGGACACGGCTCTCTACTACTGT
>22;151_119;0.4260811896
GAGGTGCAGCTGGTGGAGTCTGGGGGAGGCTTGGTACAGCCTGGGGGGTCCCTGAGACTCTCCTGTGCAGCCTCTGGATTCATCTTTAGTAGCTATGCTCTGCACTGGGTCCGCCAGGCTCCAGGCAAGGGGCTGGAGTGGGTGGCGTCTATATCGTTTGCCGGAACTAAAAACCACTATGGAAATTCCGTGAAGGGCCGATTCACCATCTCCAGAGACAATTCCAAAAACACGGTGTATCTCCAAATGAACAGTCTGCGAGCTGAGGACACGGCTCTCTACTACTGT
>22;76_119;0.4363359805
CAGGTGCAGCTGGTGGAGTCTGGGGGAGGCGTGGTCCAGCCTGGGAGGTCCCTGAGACTCTCCTGTGCAGCCTCTGGATTCACCTTCAGTAACTATGCTATGCACTGGGTCCGCCAGGCTCCAGGCAAGGGGCTGGAGTGGGTGGCGTCTATATCGTTTGCCGGAACTAAAACACATTATGGAAATTCCGTGAAGGGCCGATTCAGCATCTCCAGAGACAATTCCATAAACACGGTGTATCTCCAGATGAACAGCCTGCGAGCTGAGGACACGGCTCTCTACTACTGT
>21;151_119,76_119;0.3462464852
CAGGTGCAGCTGGTGGAGTCTGGGGGAGGCGTGGTCCAGCCTGGGGGGTCCCTGAGACTCTCCTGTGCAGCCTCTGGATTCACCTTTAGTAGCTATGCTATGCACTGGGTCCGCCAGGCTCCAGGCAAGGGGCTGGAGTGGGTGGCGTCTATATCGTTTGCCGGAACTAAAAAACACTATGGAAATTCCGTGAAGGGCCGATTCACCATCTCCAGAGACAATTCCAAAAACACGGTGTATCTCCAAATGAACAGCCTGCGAGCTGAGGACACGGCTCTCTACTACTGT
>20;151_119,546_119,75_119,76_119;0.3128322837
CAGGTGCAGCTGGTGGAGTCTGGGGGAGGCGTGGTCCAGCCTGGGGGGTCCCTGAGACTCTCCTGTGCAGCCTCTGGATTCACCTTTAGTAGCTATGGCATGCACTGGGTCCGCCAGGCTCCAGGCAAGGGGCTGGAGTGGGTGGCGTCTATATCGTTTGCCGGAACTAAAAAACACTATGGAAATTCCGTGAAGGGCCGATTCACCATCTCCAGAGACAATTCCAAAAACACGGTGTATCTGCAAATGAACAGCCTGCGAGCTGAGGACACGGCTCTCTACTACTGT
>22;225_119;0.4634671635
GAGGTGCAGGTATTGGAATCTGGGGGAGGCTTGGTACAGCCTGGGGGGTCACTGAGACTCTCCTGTGTGGCCTCTCAATTCACCTTTAGTGGTTGTGGCTTGCACTGGGTCCGCCAGGCTCCAGGCAAGGGGCTGGAGTGGGTGGCGTCTATATCGTTTGCCGGAACTAAGAAACACTATGGAAATTCCGTGAAGGGCCGATTCACCATCTCCAGAGACAATTCCAAAAACACGGTGTATCTGGAGATGAACAGCCTGCGAGCTGAGGACACGGCTCTCTACTACTGT
>22;274_119;0.4608089494
GAGGTGCAGCTGGTGGAGACTGGAGGAGGCTTGATCCAGCCTGGGGGGTCCCTGAGACTCTCCTGTGTAGCCTCTCAATTCACCTTTAGTGGTTGTGGCTTGCACTGGGTCCGCCAGGCTCCAGGCAAGGGACTGGAGTGGGTGGCGTCTATCTCGTTTGCCGGAACTAAAAAACACTATGGAAATTCCGTGAAGGGCCGATTCACCATCTCCAGAGACAATTCCAAAAACACGTTGTATTTAGAAATGAACACCCTGCGAGCTGAGGACACGGCTCTCTATTACTGT
>21;225_119,274_119;0.3503562979
GAGGTGCAGCTGGTGGAGTCTGGGGGAGGCTTGGTCCAGCCTGGGGGGTCCCTGAGACTCTCCTGTGTAGCCTCTCAATTCACCTTTAGTGGTTGTGGCTTGCACTGGGTCCGCCAGGCTCCAGGCAAGGGGCTGGAGTGGGTGGCGTCTATATCGTTTGCCGGAACTAAAAAACACTATGGAAATTCCGTGAAGGGCCGATTCACCATCTCCAGAGACAATTCCAAAAACACGCTGTATCTGGAAATGAACAGCCTGCGAGCTGAGGACACGGCTCTCTACTACTGT
>22;281_119;0.4413634226
CAGGTGCACCTGGTGGAGTCTGGGGGAGGCGTGGTCCAGCCTGGGGGGTCCCTAAGACTCTCCTGTGCAGCGTCTGGATTCACCTTTAGTGGTTGTGGCTTGCACTGGGTCCGCCAGGCTCCAGGCAAGGGGCTGGAGTGGGTGGCGTCTATATCGTTTGCCGGAACTAAAAAACACTATGGAAGTTCCGTGAGGGGCCGGTTCAGCATCTCCAGAGACAATTCCAAAAACACGCTGTATCTGCAAATGAACAGCCTGCGAACTGAGGACACGGCTCTCTACTTCTGT
>24;495_119;0.4029818153
CAGGTGCACCTGGTGGCGTCTGGGGGAGGCGTGGTCCCGCCTGGGAGGTCCCTGACACTCTCCTGTGTAGCCTCTCAATTCACCTTTAGTGGTTGTGGCTTGCACTGGGTCCGCCAGGCTCCAGGCAAGGGGCTGGAGTGGGTGGCGTCTATATCCTTTGCTGGAACTAAAAAACACTATGGAAATTCCGTGAAGGGCCGATTCACCATCTCCAGAGACAATTCCAAAAACACGCTGTATCTGCAAATGAACAGCCTGCGACCTGAGGACACGGCTCTCTACTACTGT
>28;401_119;0.5001191932
CTGGGGCGCCTCGTGGCGTCTGGGGGAGGCGTGGTCCCGCCTGGGAGGTCCCTGACACTCTCCTGTGTAGCCTCTCAATTCACCTTTAGTGGTTGTGGCTTGCACTGGGTCCGCCAGGCTCCAGGCAAGGGGCTGGAGTGGGTGGCGTCTATATCGTTTGCCGGAACTAAAAAACACTATACAAATTCCGTGAGGGGCCGATTCACCATCTCCAGAGACAATTCCAAAAATACGGTGTATCTGCAAATGAACAGCCTGCGAGCTGAGGACACGGCTCTCTACTACTGT
>30;460_119;0.5332837552
CTGGGGCGCCTCGTGGCGTCTGGGGGAGGCGTGGTCCCGCCTGGGAGGTCCCTGAGACTCTCCTGTGTGGCCTCTCAATTCACCTTTAGTGGTTGTGGCTTGCACTGGGTCCGCCAGGCTCCAGGCAAGGGGCTGGAGTGGGTGGCGTCTATATCGTTTGCCGGAACTAAGAAACACTATGGAAATTCCGTGAAGGGCCGATTCACCATCTCCAGAGACAATTCCAAAAACACGGTGTATCTGGAGATGAACAGCCTGCGAGCTGAGGACACGGCTCTCTACTACTGT
>30;641_119;0.567281825
CTGGGGCGCCTCGTGGCGTCTGGGGGAGGCGTGGTCCCGCCTGGGAGGTCCCTGAGACTCTCCTGTGTAGCCTCTCAATTCACCTTTAGTGGTTGTGGCTTGCACTGGGTCCGCCAGGTTCCAGGCAAGGGGCTGGAGTGGGTGGCGTCTATATCGTTTGCCGGAACTAAAACACATTATGGAAATTCCGTGAAGGGCCGATTCAGCATCTCCAGAGACAATTCCATAAACACGGTGTATCTCCAGATGAACAGCCTGCGAGCTGAGGACACGGCTCTCTACTACTGT
>29;460_119,641_119;0.4998515238
CTGGGGCGCCTCGTGGCGTCTGGGGGAGGCGTGGTCCCGCCTGGGAGGTCCCTGAGACTCTCCTGTGTAGCCTCTCAATTCACCTTTAGTGGTTGTGGCTTGCACTGGGTCCGCCAGGCTCCAGGCAAGGGGCTGGAGTGGGTGGCGTCTATATCGTTTGCCGGAACTAAAAAACACTATGGAAATTCCGTGAAGGGCCGATTCACCATCTCCAGAGACAATTCCAAAAACACGGTGTATCTGCAGATGAACAGCCTGCGAGCTGAGGACACGGCTCTCTACTACTGT
>29;92_119;0.5336961529
CTGGGGCGCCTCGTGGCGTCTGGGGGAGGCGTGGTCCCGCCTGGGAGGTCCCTGAGACTCTCCTGTGTAGCCTCTCAATTCACCTTTAGTGGTTGCGGCTTGCACTGGGTCCGCCAGGCTCCAGGCAAGGGGCTGGAGTGGGTGGCATCTATATCGTTTGCCGGAACTAAACAACACTATGGAAATTCCGTGAAGGGCCGATTCACCATCTCCAGAGACAATTCCAAAAACACGGTGTATCTGCAAATGAACAGCCTGCGAGTTGAGGACACGGCTCTCTACTACTGT
>28;460_119,641_119,92_119;0.4892264268
CTGGGGCGCCTCGTGGCGTCTGGGGGAGGCGTGGTCCCGCCTGGGAGGTCCCTGAGACTCTCCTGTGTAGCCTCTCAATTCACCTTTAGTGGTTGTGGCTTGCACTGGGTCCGCCAGGCTCCAGGCAAGGGGCTGGAGTGGGTGGCGTCTATATCGTTTGCCGGAACTAAAAAACACTATGGAAATTCCGTGAAGGGCCGATTCACCATCTCCAGAGACAATTCCAAAAACACGGTGTATCTGCAAATGAACAGCCTGCGAGCTGAGGACACGGCTCTCTACTACTGT
>27;401_119,460_119,641_119,92_119;0.4670093617
CTGGGGCGCCTCGTGGCGTCTGGGGGAGGCGTGGTCCCGCCTGGGAGGTCCCTGACACTCTCCTGTGTAGCCTCTCAATTCACCTTTAGTGGTTGTGGCTTGCACTGGGTCCGCCAGGCTCCAGGCAAGGGGCTGGAGTGGGTGGCGTCTATATCGTTTGCCGGAACTAAAAAACACTATGGAAATTCCGTGAGGGGCCGATTCACCATCTCCAGAGACAATTCCAAAAACACGGTGTATCTGCAAATGAACAGCCTGCGAGCTGAGGACACGGCTCTCTACTACTGT
>27;129_119;0.5112827447
CTGGGGCGCCTCGTGGCGTCTGGGGGAGGCGTGGTCCCGCCTGGGAAGTCCCTGACACTCTCCTGTGTAGCCTCTCAATTCACCTTTAGTGGTTGTGGCTTGCACTGGGTCCGCCAGGCTCCAGGCAAGGGGCTGGAGTGGGTGGCGTCTATATCGTTTGCCGGAACTAAAAAACACTATGGAAATTTCGTGAGGGGCCGGTTCACCATCTCCAGAGACAATTCCAAAAACACACTGTATCTGCAAATGAACAGCCTGCGAGCTGAGGACACGGCTCTCTATTACTGT
>26;129_119,401_119,460_119,641_119,92_119;0.4559271833
CTGGGGCGCCTCGTGGCGTCTGGGGGAGGCGTGGTCCCGCCTGGGAGGTCCCTGACACTCTCCTGTGTAGCCTCTCAATTCACCTTTAGTGGTTGTGGCTTGCACTGGGTCCGCCAGGCTCCAGGCAAGGGGCTGGAGTGGGTGGCGTCTATATCGTTTGCCGGAACTAAAAAACACTATGGAAATTCCGTGAGGGGCCGATTCACCATCTCCAGAGACAATTCCAAAAACACGCTGTATCTGCAAATGAACAGCCTGCGAGCTGAGGACACGGCTCTCTACTACTGT
>27;199_119;0.547359145
CTGGGGCGCCTCGTGGCGTCTGGGGGAGGCGTGGTCCCGCCTGGGGGGTCCCTTACACTCTCCTGTGTCACCTCGCAATTCACCTTTAGTGGTTGTGGCTTGCACTGGGTCCGCCAGGCTCCAGGCAAGGGGCTGGAGTGGGTGGCGTCTATATCGTTTGCCGGAACTAAAAAACACTATGGAAGTTCCGTGAGGGGCCGATTCAGCATCTCCAGAGACAATTCCAAAAACACGCTGTATCTGCAAATGAACAGCCTGCGAACTGAGGACACGGCTCTCTACTTCTGT
>27;659_119;0.5359816183
CTGGGGCGCCTCGTGGCGTCTGGGGGAGACATAGTCCCGCCTGGGCGGTCCCTGACCCTCTCCTGTGTAGCCTCTCAATTCACCTTTAGTGGTTGTGGCTTGCACTGGGTCCGCCAGGCTCCAGGCAAGGGGCTGGAGTGGGTGGCGTCTATATCGTTTGCCGGAACTAAAAAACACTATGGAAATTCCGTGAGGGGCCGATTCACCATCTCCAGAGACAATTCCAAGAACACACTGTATCTGCAAATGAACAGCCTGCGACCTGAGGACACGGCTCTCTACTTCTGT
>26;199_119,659_119;0.4577565263
CTGGGGCGCCTCGTGGCGTCTGGGGGAGGCGTGGTCCCGCCTGGGAGGTCCCTGACACTCTCCTGTGTAGCCTCTCAATTCACCTTTAGTGGTTGTGGCTTGCACTGGGTCCGCCAGGCTCCAGGCAAGGGGCTGGAGTGGGTGGCGTCTATATCGTTTGCCGGAACTAAAAAACACTATGGAAATTCCGTGAGGGGCCGATTCACCATCTCCAGAGACAATTCCAAAAACACGCTGTATCTGCAAATGAACAGCCTGCGACCTGAGGACACGGCTCTCTACTTCTGT
>25;129_119,199_119,401_119,460_119,641_119,659_119,92_119;0.4452036714
CTGGGGCGCCTCGTGGCGTCTGGGGGAGGCGTGGTCCCGCCTGGGAGGTCCCTGACACTCTCCTGTGTAGCCTCTCAATTCACCTTTAGTGGTTGTGGCTTGCACTGGGTCCGCCAGGCTCCAGGCAAGGGGCTGGAGTGGGTGGCGTCTATATCGTTTGCCGGAACTAAAAAACACTATGGAAATTCCGTGAGGGGCCGATTCACCATCTCCAGAGACAATTCCAAAAACACGCTGTATCTGCAAATGAACAGCCTGCGACCTGAGGACACGGCTCTCTACTACTGT
>25;415_119;0.4676091455
CAGGGGCACCTCGTGGCGTCTGGGGGAGGCGTGGTCCCGCCTGGGAGGTCCCTGACACTCTCCTGTCTTGCCTCTCAATTCACCTTTAGTGGTTATGGCTTCCACTGGGTCCGCCAGGCTCCAGGCAAGGGGCTGGAGTGGGTGGCGTCTATATCGTTTGCCGGAACTAAAAAACACTATGGAAATTCCGTGAAGGGCCGATTCACCATCTCCAGAGACAATTCCAAAAACACGCTGTATCTGGAAATGAACAGCCTGCGACCTGAGGACACGGCTCTCTACTACTGT
>24;129_119,199_119,401_119,415_119,460_119,641_119,659_119,92_119;0.4115308421
CAGGGGCACCTCGTGGCGTCTGGGGGAGGCGTGGTCCCGCCTGGGAGGTCCCTGACACTCTCCTGTGTAGCCTCTCAATTCACCTTTAGTGGTTGTGGCTTGCACTGGGTCCGCCAGGCTCCAGGCAAGGGGCTGGAGTGGGTGGCGTCTATATCGTTTGCCGGAACTAAAAAACACTATGGAAATTCCGTGAAGGGCCGATTCACCATCTCCAGAGACAATTCCAAAAACACGCTGTATCTGCAAATGAACAGCCTGCGACCTGAGGACACGGCTCTCTACTACTGT
>23;129_119,199_119,401_119,415_119,460_119,495_119,641_119,659_119,92_119;0.3850797842
CAGGTGCACCTGGTGGCGTCTGGGGGAGGCGTGGTCCCGCCTGGGAGGTCCCTGACACTCTCCTGTGTAGCCTCTCAATTCACCTTTAGTGGTTGTGGCTTGCACTGGGTCCGCCAGGCTCCAGGCAAGGGGCTGGAGTGGGTGGCGTCTATATCGTTTGCCGGAACTAAAAAACACTATGGAAATTCCGTGAAGGGCCGATTCACCATCTCCAGAGACAATTCCAAAAACACGCTGTATCTGCAAATGAACAGCCTGCGACCTGAGGACACGGCTCTCTACTACTGT
>23;556_119;0.4830010041
CAGGTGCACTTGGTGGCGTCTGGGGGAGGCGTGGTCCCGCCTGGGAGGTCCCTGAGACTCTCCTGTGTAGCCTCTCAATTCACCTTTAGTGGTTTTGGCTTATACTGGGTCCGCCAGGCTCCAGGCAAGGGGCTGGAGTGGGTGGCGGCTATATCGTTTGCTGGGACTAAAAAACATTATGCAAATTCCGTGAAGGGCCGATTCACCATCTCCAGAGACAATTCCAAAAACACGCTGTATCTGCAAATGAACAGCCTGCGACCTGACGACACGGCTCTCTACTACTGT
>22;129_119,199_119,401_119,415_119,460_119,495_119,556_119,641_119,659_119,92_119;0.374293451
CAGGTGCACCTGGTGGCGTCTGGGGGAGGCGTGGTCCCGCCTGGGAGGTCCCTGAGACTCTCCTGTGTAGCCTCTCAATTCACCTTTAGTGGTTGTGGCTTGCACTGGGTCCGCCAGGCTCCAGGCAAGGGGCTGGAGTGGGTGGCGTCTATATCGTTTGCCGGAACTAAAAAACACTATGGAAATTCCGTGAAGGGCCGATTCACCATCTCCAGAGACAATTCCAAAAACACGCTGTATCTGCAAATGAACAGCCTGCGACCTGAGGACACGGCTCTCTACTACTGT
>21;129_119,199_119,281_119,401_119,415_119,460_119,495_119,556_119,641_119,659_119,92_119;0.3219022927
CAGGTGCACCTGGTGGAGTCTGGGGGAGGCGTGGTCCAGCCTGGGGGGTCCCTGAGACTCTCCTGTGTAGCCTCTCAATTCACCTTTAGTGGTTGTGGCTTGCACTGGGTCCGCCAGGCTCCAGGCAAGGGGCTGGAGTGGGTGGCGTCTATATCGTTTGCCGGAACTAAAAAACACTATGGAAATTCCGTGAAGGGCCGATTCACCATCTCCAGAGACAATTCCAAAAACACGCTGTATCTGCAAATGAACAGCCTGCGAGCTGAGGACACGGCTCTCTACTACTGT
>20;129_119,199_119,225_119,274_119,281_119,401_119,415_119,460_119,495_119,556_119,641_119,659_119,92_119;0.3082497141
CAGGTGCAGCTGGTGGAGTCTGGGGGAGGCGTGGTCCAGCCTGGGGGGTCCCTGAGACTCTCCTGTGTAGCCTCTCAATTCACCTTTAGTGGTTGTGGCTTGCACTGGGTCCGCCAGGCTCCAGGCAAGGGGCTGGAGTGGGTGGCGTCTATATCGTTTGCCGGAACTAAAAAACACTATGGAAATTCCGTGAAGGGCCGATTCACCATCTCCAGAGACAATTCCAAAAACACGCTGTATCTGCAAATGAACAGCCTGCGAGCTGAGGACACGGCTCTCTACTACTGT
>19;129_119,151_119,199_119,225_119,274_119,281_119,401_119,415_119,460_119,495_119,546_119,556_119,641_119,659_119,75_119,76_119,92_119;0.2678260203
CAGGTGCAGCTGGTGGAGTCTGGGGGAGGCGTGGTCCAGCCTGGGGGGTCCCTGAGACTCTCCTGTGCAGCCTCTCAATTCACCTTTAGTAGTTATGGCATGCACTGGGTCCGCCAGGCTCCAGGCAAGGGGCTGGAGTGGGTGGCGTCTATATCGTTTGCCGGAACTAAAAAACACTATGGAAATTCCGTGAAGGGCCGATTCACCATCTCCAGAGACAATTCCAAAAACACGCTGTATCTGCAAATGAACAGCCTGCGAGCTGAGGACACGGCTCTCTACTACTGT
>18;129_119,151_119,199_119,225_119,274_119,281_119,401_119,415_119,460_119,495_119,501_119,546_119,556_119,641_119,659_119,75_119,76_119,92_119;0.193465052
CAGGTGCAGCTGGTGGAGTCTGGGGGAGGCGTGGTCCAGCCTGGGAGGTCCCTGAGACTCTCCTGTGCAGCCTCTCAATTCACCTTTAGTAGTTATGGCATGCACTGGGTCCGCCAGGCTCCAGGCAAGGGGCTGGAGTGGGTGGCGGCTATATCGTTTGCTGGAACTAAAAAATACTATGGAGATTCCGTGAAGGGCCGATTCACCATCTCCAGAGACAATTCCAAGAACACGCTGTATCTGCAAATGAACAGCCTGCGAGCTGAGGACACGGCTCTCTATTACTGT
>17;129_119,151_119,199_119,225_119,274_119,281_119,351_059,401_119,415_119,460_119,495_119,501_119,546_119,556_119,641_119,659_119,75_119,76_119,92_119;0.1824013462
CAGGTGCAGCTGGTGGAGTCTGGGGGAGGCGTGGTCCAGCCTGGGAGGTCCCTGAGACTCTCCTGTGCAGCCTCTCAATTCACCTTTAGTAGTTATGGCATGCACTGGGTCCGCCAGGCTCCAGGCAAGGGGCTGGAGTGGGTGGCGGCTATATCGTTTGCTGGAACTAAAAAATACTATGCAGATTCCGTGAAGGGCCGATTCACCATCTCCAGAGACAATTCCAAGAACACGCTGTATCTGCAAATGAACAGCCTGCGAGCTGAGGACACGGCTCTCTATTACTGT
>16;116_119,125_119,129_119,135_059,142_059,151_119,170_059,173_059,17_119,197_059,199_119,201_059,208_059,217_059,225_119,248_048,260_059,273_059,274_119,281_119,291_119,298_048,299_059,312_048,321_059,327_059,351_059,353_119,354_059,355_059,359_059,35_059,373_059,379_059,383_059,386_119,387_119,38_059,396_059,401_119,407_119,40_059,415_119,425_059,442_059,460_119,464_059,467_059,483_059,485_059,48_059,495_119,496_059,501_119,50_059,51_059,530_059,546_119,547_059,556_119,55_059,569_059,576_119,613_059,634_059,636_059,641_119,659_119,66_059,671_059,70_059,75_119,76_119,84_119,86_059,89_059,92_119,93_059,95_059;0.1436932138
CAGGTGCAGCTGGTGGAGTCTGGGGGAGGCGTGGTCCAGCCTGGGAGGTCCCTGAGACTCTCCTGTGCAGCCTCTCAATTCACCTTTAGTAGTTATGGCATGCACTGGGTCCGCCAGGCTCCAGGCAAGGGGCTGGAGTGGGTGGCAGCTATATCATTTGCTGGAACTAAAAAATACTATGCAGATTCCGTGAAGGGCCGATTCACCATCTCCAGAGACAATTCCAAGAACACGCTGTATCTGCAAATGAACAGCCTGCGAGCTGAGGACACGGCTCTGTATTACTGT
>16;145_059;0.1884199926
CAGGTGCAGCTGGTGGAGTCTGGGGGAGGCGTGGTCCAGCCTGGGAGGTCCCTGAGACTCTCCTGTGCAGCCTCTCAATTCACCTTTACTAGTTATGGCATGCACTGGGTCCGCCAGGCTCCAGGCAAGGGGCTGGAGTGGGTGGCAGGTATATCATTTGCTGGAACTAAAAAACACTATGCAGATTCTGTGAAGGGCCGATTCACCATCTCCAGAGACAATTCCAAGAGCACGCTGTATCTGCAAATGAACAGCCTGCGAGCTGAGGACACGGCTCTCTATTACTGT
>15;116_119,125_119,129_119,135_059,142_059,145_059,151_119,170_059,173_059,17_119,197_059,199_119,201_059,208_059,217_059,225_119,248_048,260_059,273_059,274_119,281_119,291_119,298_048,299_059,312_048,321_059,327_059,351_059,353_119,354_059,355_059,359_059,35_059,373_059,379_059,383_059,386_119,387_119,38_059,396_059,401_119,407_119,40_059,415_119,425_059,442_059,460_119,464_059,467_059,483_059,485_059,48_059,495_119,496_059,501_119,50_059,51_059,530_059,546_119,547_059,556_119,55_059,569_059,576_119,613_059,634_059,636_059,641_119,659_119,66_059,671_059,70_059,75_119,76_119,84_119,86_059,89_059,92_119,93_059,95_059;0.1326551598
CAGGTGCAGCTGGTGGAGTCTGGGGGAGGCGTGGTCCAGCCTGGGAGGTCCCTGAGACTCTCCTGTGCAGCCTCTCAATTCACCTTTAGTAGTTATGGCATGCACTGGGTCCGCCAGGCTCCAGGCAAGGGGCTGGAGTGGGTGGCAGGTATATCATTTGCTGGAACTAAAAAATACTATGCAGATTCCGTGAAGGGCCGATTCACCATCTCCAGAGACAATTCCAAGAACACGCTGTATCTGCAAATGAACAGCCTGCGAGCTGAGGACACGGCTCTGTATTACTGT
>14;116_119,125_119,129_119,135_059,140_119,142_059,145_059,151_119,170_059,173_059,17_119,197_059,199_119,201_059,208_059,211_119,217_059,225_119,238_119,248_048,253_119,260_059,273_059,274_119,27_119,281_119,291_119,298_048,299_059,306_059,312_048,321_059,327_059,351_059,353_119,354_059,355_059,359_059,35_059,373_059,379_059,383_059,386_119,387_119,38_059,396_059,401_119,407_119,40_059,415_119,425_059,442_059,460_119,464_059,467_059,475_119,483_059,485_059,48_059,495_119,496_059,501_119,506_119,50_059,51_059,530_059,546_119,547_059,556_119,55_059,569_059,576_119,601_059,613_059,634_059,636_059,641_119,659_119,66_059,671_059,70_059,75_119,76_119,84_119,86_059,89_059,92_119,93_059,95_059;0.1326543125
CAGGTGCAGCTGGTGGAGTCTGGGGGAGGCGTGGTCCAGCCTGGGAGGTCCCTGAGACTCTCCTGTGCAGCCTCTCAATTCACCTTTAGTAGTTATGGCATGCACTGGGTCCGCCAGGCTCCAGGCAAGGGGCTGGAGTGGGTGGCAGGTATATCATTTGCTGGAACTAAAAAATACTATGCAGATTCCGTGAAGGGCCGATTCACCATCTCCAGAGACAATTCCAAGAACACGCTGTATCTGCAAATGAACAGCCTGCGAGCTGAGGACACGGCTCTGTATTACTGT
>17;206_059;0.1883288216
CAGGTGCAGCTGGTGGAGTCTGGGGGAGGCGTGGTCCAGCCTGGGAGGTCCCTGAGACTCTCCTGTGCAGCCTCTCAATTCACCTTTAATAGATATGGCATGCACTGGGTCCGCCAGGCTCCAGGCAAGGGGCTGGAGTGGGTGGCAGTTATATCATATGATGGAACTAATAAATACTATGCAGATTCCGTGAAGGGCCGCTTCACCATCTCCAGAGACAATTCCAAGAACACGCTGTATCTGCAAATGAACAGCCTGCGAGCTGAGGACACGGCTCTGTATTACTGT
>17;571_059;0.2216673956
CAGGTGCAGCTGGTGGAGTCTGGGGGAGGCGTGGTCCAGCCTGGGAGGTCCCTGAGACTCTCCTGTGCAGCCTCTCAATTCACCTTTAATAGATATGGCATGCACTGGGTCCGCCAGGCTCCAGGCAAGGGGCTGGAGTGGGTGGCAGTTATATCATATGATGGAACTAATAAATACTATGGAGAATCCGTGAAGGGCCGCTTCACCATCTCCAGAGACAATTCCAAGAACACGCTGTATCTGCAAATGAACAGCCTGCGAGCGGAGGACACGGCTCTGTATTACTGT
>16;206_059,571_059;0.1883279743
CAGGTGCAGCTGGTGGAGTCTGGGGGAGGCGTGGTCCAGCCTGGGAGGTCCCTGAGACTCTCCTGTGCAGCCTCTCAATTCACCTTTAATAGATATGGCATGCACTGGGTCCGCCAGGCTCCAGGCAAGGGGCTGGAGTGGGTGGCAGTTATATCATATGATGGAACTAATAAATACTATGCAGATTCCGTGAAGGGCCGCTTCACCATCTCCAGAGACAATTCCAAGAACACGCTGTATCTGCAAATGAACAGCCTGCGAGCTGAGGACACGGCTCTGTATTACTGT
>20;308_119;0.3785545501
CAGGTGCATCTGGTGGAGTCTGGGGGAGGCGTGGTCCAGCCTGGGAAGTCCCTGAGACTCTCATGTGCAGCCTCGCAATTCACTTTTAATAGATTTGGCATGCACTGGGTCCGCCAGGCTCCAGGCAAGGGGCTGGAGTGGGTGGCAGGTATATCATATGATGGAAGTGATAAGTACCATGCAGATAAAGTGTGGGGCCGCTTCACCATCTCTAGAGACAATTCCAAGAACACACTGTATCTGCAAATGAACAGCCTGCGAGCTGAGGACACGGCTCTGTATTACTGT
>20;491_119;0.3785545501
CAGGTGCATCTGGTGGAGTCTGGGGGAGGCGTGGTCCAGCCTGGGAAGTCCCTGAGACTCTCATGTGCAGCCTCGCAATTCACTTTTAATAGATTTGGCATGCACTGGGTCCGCCAGGCTCCAGGCAAGGGGCTGGAGTGGGTGGCAGGTATATCATATGATGGAAGTGATAAGTACCATGCAGATAAAGTGTGGGGCCGCTTCACCATCTCTAGAGACAATTCCAAGAACACACTGTATCTGCAAATGAACAGCCTGCGAGCTGAGGACACGGCTCTGTATTACTGT
>19;308_119,491_119;0.3785537028
CAGGTGCATCTGGTGGAGTCTGGGGGAGGCGTGGTCCAGCCTGGGAAGTCCCTGAGACTCTCATGTGCAGCCTCGCAATTCACTTTTAATAGATTTGGCATGCACTGGGTCCGCCAGGCTCCAGGCAAGGGGCTGGAGTGGGTGGCAGGTATATCATATGATGGAAGTGATAAGTACCATGCAGATAAAGTGTGGGGCCGCTTCACCATCTCTAGAGACAATTCCAAGAACACACTGTATCTGCAAATGAACAGCCTGCGAGCTGAGGACACGGCTCTGTATTACTGT
>21;346_119;0.470481053
CAGGTGCATCTGGTGGAGTCTGGGGGAGGCGTGGTCCAGCCTGGGAAGTCCCTGAGACTCTCCTGTGCAGCCTCTCAATTCACCTTTGATAGATATGGCATGCACTGGGTCCGCCAGGCTCCAGGCAAGGGGCTGGAGTGGGTGGCAAGTATATCAAATGATGGAACTGATAAATACCATGCAGATAATGTGTGGGGCCGCTTTACCATCTCCAGAGACAATTCCAAGAACACACTGTATCTAGAAATGAATAGCCTGCGAGGTGAGGACACGGCCCTATATTTCTGT
>22;629_119;0.4727720365
CAGGTGCATCTGGTGGAGTCTGGGGGAGGCGTGGTCCAGCCTGGGAAGTCCCTGAGACTCTCCTGTGCAGCCTCTCAATTCACCTTTTGTAGATATGGCATGCACTGGGTCCGCCAGGCTCCAGGCAAGGGGCTGGAGTGGGTGGCAAGTATATCAAATGATGGAACTGATAAATACCATGCAGATAATGTGTGGGGCCGCTTTACCATCTCCAGAGACAATTCCAAGAACACACTGTATCTAGAAATGAATAGCCTGCGAGGTGAGGACACGGCCCTTTATTACTGT
>22;63_119;0.4508818124
CAGGTGCATCTGGTGGAGTCTGGGGGAGGCGTGGTCCAGCCTGGGAAGTCCCTGAGACTCTCCTGTGCAGCCTCTCAATTCACCTTTGATAGATATGGCATGCACTGGGTCCGCCAGGCTCCAGGCAAGGGGCTGGAGTGGGTGGCAAGTATATCAAATGATGGAACTGATAAATACCATGCAGATAATGTGTGGGGCCGCTTTACCATCTCCAGAGACAATTCCAAGAACACACTGTATCTAGAAATGAATAGCCTGCGAGGTGAGGACACGGCCCTTTATTACTGT
>21;629_119,63_119;0.4508809651
CAGGTGCATCTGGTGGAGTCTGGGGGAGGCGTGGTCCAGCCTGGGAAGTCCCTGAGACTCTCCTGTGCAGCCTCTCAATTCACCTTTGATAGATATGGCATGCACTGGGTCCGCCAGGCTCCAGGCAAGGGGCTGGAGTGGGTGGCAAGTATATCAAATGATGGAACTGATAAATACCATGCAGATAATGTGTGGGGCCGCTTTACCATCTCCAGAGACAATTCCAAGAACACACTGTATCTAGAAATGAATAGCCTGCGAGGTGAGGACACGGCCCTTTATTACTGT
>20;346_119,629_119,63_119;0.4496744243
CAGGTGCATCTGGTGGAGTCTGGGGGAGGCGTGGTCCAGCCTGGGAAGTCCCTGAGACTCTCCTGTGCAGCCTCTCAATTCACCTTTGATAGATATGGCATGCACTGGGTCCGCCAGGCTCCAGGCAAGGGGCTGGAGTGGGTGGCAAGTATATCAAATGATGGAACTGATAAATACCATGCAGATAATGTGTGGGGCCGCTTTACCATCTCCAGAGACAATTCCAAGAACACACTGTATCTAGAAATGAATAGCCTGCGAGGTGAGGACACGGCCCTTTATTACTGT
>29;54_119;0.7412093564
GAGGTGCAGCTGGTGGAGTCTGGGGGAGGCTTGGTACAGCCAGGGCGGTCCCTGAGACTCTCCTGTACAGCCTCTGGATTCACTTTTGGTGATTATGGCATGCACTGGGTCCGCCAGGCCCCAGGCAAGGGGCTGGAGTGGGTGGCAGCAATTTCGTTTGATGGAGCTGATAAATACCATGCAGATAACGTGTGGGGCCGCCTCTCCATCTCCAGAGACAATTCCAAGAGCACTCTTTATCTACAAATGAACAGTCTGCGACCTGAGGACACGGCTGTCTATTTCTGT
>30;630_119;0.7812031446
CAGGTGACACTGGTGGAGTCTGGGGGAGGCTTCGTCCAGCCTGGGGGGTCCCTGAGACTCTCCTGTGCAACCTCTGGATTCACCTTCAGTAGCTATGCTATGCACTGGGTCCGCCAGGCCCCAGGCAAGGGGCTGGAGTGGGTGGCAGCAATTTCGTTTGATGGAGCTGATAAATACCATGCAGATAACGTGTGGGGCCGCCTCTCCATCTCCAGAGACAATTCCAAGAGCACTCTTTATCTACAAATGAACAGTCTGCGACCTGAGGACACGGCTGTCTATTTCTGT
>30;256_119;0.8151124066
CAGGTGCAGTTGGTGGAGTCTGGGGGAGGCGTGGTCCAGCCTGGGAGGTCCCTGAGGCTCTCCTGTGCAGCCTCTGGTTTCAACTTCAGAAACTATGATATTAACTGGGTCCGCCAGGTTCCAGGCAAGGGGCTGGAGTGGGTGGCAGCAATTTCGTTTGATGGAGCTGATAAATACCATGCAGATAACGTGTGGGGCCGCCTCTCCATCTCCAGAGACAATTCCAAGAGCACTCTTTATCTACAAATGAACAGTCTGCGACCTGAGGACACGGCTGTCTATTTCTGT
>29;256_119,630_119;0.6905602608
CAGGTGCAGCTGGTGGAGTCTGGGGGAGGCGTGGTCCAGCCTGGGAGGTCCCTGAGACTCTCCTGTGCAGCCTCTGGATTCACCTTCAGTAGCTATGGTATGCACTGGGTCCGCCAGGCCCCAGGCAAGGGGCTGGAGTGGGTGGCAGCAATTTCGTTTGATGGAGCTGATAAATACCATGCAGATAACGTGTGGGGCCGCCTCTCCATCTCCAGAGACAATTCCAAGAGCACTCTTTATCTACAAATGAACAGTCTGCGACCTGAGGACACGGCTGTCTATTTCTGT
>28;256_119,54_119,630_119;0.643852732
CAGGTGCAGCTGGTGGAGTCTGGGGGAGGCGTGGTCCAGCCTGGGAGGTCCCTGAGACTCTCCTGTGCAGCCTCTGGATTCACTTTTAGTAGTTATGGCATGCACTGGGTCCGCCAGGCCCCAGGCAAGGGGCTGGAGTGGGTGGCAGCAATTTCGTTTGATGGAGCTGATAAATACCATGCAGATAACGTGTGGGGCCGCCTCTCCATCTCCAGAGACAATTCCAAGAGCACTCTTTATCTACAAATGAACAGTCTGCGACCTGAGGACACGGCTGTCTATTTCTGT
>28;309_119;0.6505469793
CAGGTGCAGCTGGTGGAGTCTGGGGGAGGCGTGGTCGAGCCTGGGAGGTCCCTGAGACTCTCCTGTGCAGCCTCTCAATTCTCTTTTAGTAGTTATGGCATGCACTGGGTCCGCCAGGCGCCAGGCAAGGGGCTGGAGTGGGTGGCAGCAATTTCGTTTGATGGAGCTGATAAATACCATGCAGATAACGTGTGGGGCCGCCTCTCCATCTCCAGAGACAATTCCAAGAGCACTCTTTATCTACAAATGAACAGTCTGCGACCTGAGGACACGGCTGTCTATTTCTGT
>27;256_119,309_119,54_119,630_119;0.6165943153
CAGGTGCAGCTGGTGGAGTCTGGGGGAGGCGTGGTCCAGCCTGGGAGGTCCCTGAGACTCTCCTGTGCAGCCTCTCAATTCACTTTTAGTAGTTATGGCATGCACTGGGTCCGCCAGGCCCCAGGCAAGGGGCTGGAGTGGGTGGCAGCAATTTCGTTTGATGGAGCTGATAAATACCATGCAGATAACGTGTGGGGCCGCCTCTCCATCTCCAGAGACAATTCCAAGAGCACTCTTTATCTACAAATGAACAGTCTGCGACCTGAGGACACGGCTGTCTATTTCTGT
>27;120_119;0.7296238223
CAGGTGCAACTGCTGGAGTCTGGGGGAGGCGTGGTCCAGCCTGGGGGGTCCCTGAGACTCTCCTGTAAAGCCTCTCACTTCAGTTTTGATAGATATGGCATGCACTGGGTCCGCCAGGCCCCAGGCAAGGGGCTGGAGTGGGTGGCAGCAATTTCGTTTGATGGAGCTGATAAATACCATGCAGATAACGTGTGGGGCCGCCTCTCCATCTCCAGAGACAATTCCAAGAGCACTCTTTATCTACAAATGAACAGTCTGCGACCTGAGGACACGGCTGTCTATTTCTGT
>26;120_119,256_119,309_119,54_119,630_119;0.6165937092
CAGGTGCAGCTGGTGGAGTCTGGGGGAGGCGTGGTCCAGCCTGGGAGGTCCCTGAGACTCTCCTGTGCAGCCTCTCAATTCACTTTTAGTAGTTATGGCATGCACTGGGTCCGCCAGGCCCCAGGCAAGGGGCTGGAGTGGGTGGCAGCAATTTCGTTTGATGGAGCTGATAAATACCATGCAGATAACGTGTGGGGCCGCCTCTCCATCTCCAGAGACAATTCCAAGAGCACTCTTTATCTACAAATGAACAGTCTGCGACCTGAGGACACGGCTGTCTATTTCTGT
>28;385_119;0.6911737425
GAGGTGCACCTGGTGGAGTCTGGGGGAGGCTTGGTACAGCCTGGAGGGTCCCTGAGACTCTCCTGTGCAGCCTCTGGATTCACCTTCAGTAGTTATGGCATGCACTGGGTCCGCCAGGCCCCAGGCAAGGGGCTGGAGTGGGTGGCCACAATATCGTTTGATGGAGCTGATAAGTACCATGCAGATGACGTGTGGGGCCGCTTTAGCATCTCCAGAGACAACTCCAAGAACACACTATATCTACAAATGAACAACCTGCGACCTGAGGACACGGCTCTGTATTACTGT
>29;220_119;0.872551377
CAGGTGCAGTTGGTGGAGTCTGGGGGAGGCGTGGTCCAGCCTGGGAGGTCCCTGAGAGTCTCCTGTAGGGCCTCTGGATTCGCCTTCAGTTCCTATGCTATGCACTGGGTCCGCCAGGCTCCAGTCAAGGGGCTGGAGTGGGTGGCACTTACATCGTCTGATGGAGCTGATAAGTACCATGCAGATGACGTGTGGGGCCGCTTTACCATCTCCAGAGACAACTCCAAGAACACACTATATCTACAAATGAACAGCCTGCGACCTGAGGACACGGCTCTGTATTACTGT
>29;283_119;0.7062777346
CAGGTGCAGCTGGTGGAGTCTGGGGGAGGCGTGGTCCAGCCTGGGAGGTCCCTGAGACTGTCCTGTGTAGCCTCTGGATTCACCTTCAGTGATTATGCTATGCACTGGGTCCGCCAGGCTCCAGGCAAGGGGCTGGAGTGGGTGGCCACAATATCGTTTGATGGAGCTGATAAGTACCATGCAGATGACGTGTGGGGCCGCTTTACCATCTCCAGAGACAACTCCAAGAACACACTATATCTACAAATGAACAGCCTGCGACCTGAGGACACGGCTCTGTATTACTGT
>28;220_119,283_119;0.6884679142
CAGGTGCAGCTGGTGGAGTCTGGGGGAGGCGTGGTCCAGCCTGGGAGGTCCCTGAGACTCTCCTGTGTAGCCTCTGGATTCACCTTCAGTGATTATGCTATGCACTGGGTCCGCCAGGCTCCAGGCAAGGGGCTGGAGTGGGTGGCCACAATATCGTTTGATGGAGCTGATAAGTACCATGCAGATGACGTGTGGGGCCGCTTTACCATCTCCAGAGACAACTCCAAGAACACACTATATCTACAAATGAACAGCCTGCGACCTGAGGACACGGCTCTGTATTACTGT
>27;220_119,283_119,385_119;0.6131335599
CAGGTGCAGCTGGTGGAGTCTGGGGGAGGCGTGGTCCAGCCTGGGAGGTCCCTGAGACTCTCCTGTGCAGCCTCTGGATTCACCTTCAGTAGTTATGGCATGCACTGGGTCCGCCAGGCCCCAGGCAAGGGGCTGGAGTGGGTGGCCACAATATCGTTTGATGGAGCTGATAAGTACCATGCAGATGACGTGTGGGGCCGCTTTAGCATCTCCAGAGACAACTCCAAGAACACACTATATCTACAAATGAACAACCTGCGACCTGAGGACACGGCTCTGTATTACTGT
>27;343_119;0.6343605844
CAGGTGCAGCTGGTGGAGTCTGGGGGAGGCGTGGTCCAGCCTGGGAAGTCCCTGAGACTCTCCTGTGCAGCCTCTCAATTCGGCTTTGGTAGTTATGGCATGCACTGGGTCCGCCAGGCCCCAGGCAAGGGGCTGGAGTGGGTGGCCACAATATCGTTTGATGGAGCTGATAAGTACCATGCAGATGACGTGTGGGGCCGCTTTAGCATCTCCAGAGACAACTCCAAGAACACACTATATCTACAAATGAACAACCTGCGACCTGAGGACACGGCTCTGTATTACTGT
>26;220_119,283_119,343_119,385_119;0.579708346
CAGGTGCAGCTGGTGGAGTCTGGGGGAGGCGTGGTCCAGCCTGGGAGGTCCCTGAGACTCTCCTGTGCAGCCTCTCAATTCACCTTTAGTAGTTATGGCATGCACTGGGTCCGCCAGGCCCCAGGCAAGGGGCTGGAGTGGGTGGCCACAATATCGTTTGATGGAGCTGATAAGTACCATGCAGATGACGTGTGGGGCCGCTTTAGCATCTCCAGAGACAACTCCAAGAACACACTATATCTACAAATGAACAACCTGCGACCTGAGGACACGGCTCTGTATTACTGT
>25;120_119,220_119,256_119,283_119,309_119,343_119,385_119,54_119,630_119;0.4903826047
CAGGTGCAGCTGGTGGAGTCTGGGGGAGGCGTGGTCCAGCCTGGGAGGTCCCTGAGACTCTCCTGTGCAGCCTCTCAATTCACCTTTAGTAGTTATGGCATGCACTGGGTCCGCCAGGCCCCAGGCAAGGGGCTGGAGTGGGTGGCAGCAATATCGTTTGATGGAGCTGATAAATACCATGCAGATGACGTGTGGGGCCGCTTCACCATCTCCAGAGACAATTCCAAGAACACACTGTATCTACAAATGAACAGCCTGCGACCTGAGGACACGGCTCTCTATTACTGT
>26;429_119;0.6855369415
GAAGTGCAGCTGGTGGAGTCTGGGGGAGGCTTGGTACAGCCTGGCAGGTCCCTGAGACTCTCCTGTGCAGCCTCTGGATTCACCTTTGATGATTATGCCATGAACTGGGTCCGGCAAGCTCCAGGGAAGGGCCTGGAGTGGGTGGCAACTATATCATTTGATGGAACTGACAAATATCATGCAGATGACGTATGGGGCCGCTTCACCATCTCCAGAGACAATTCCAAGAAGACACTGTATCTACAAATGAACAGCCTGCGAGCTGAGGACACGGCTCTCTATTACTGT
>27;1_119;0.6150325695
CAGGTGCAACTGGTGGAGTCTGGGGGAGGCGTGGTCCAGCCTGGGGGGTCCCTGAGACTCTCCTGTGTAGGCTCTCAATTCATTTTGTATAGATATGGCATGCACTGGGTCCGCCAGGCTCCAGGCAAGGGGCTGGAGTGGGTGGCAGCTGTATCATTTGATGGAACTGACAAATATCATGCAGATGACGTATGGGGCCGCTTCACCATCTCCAGAGACAATTCCAAGAATATACTATATCTACAAATGAACAGCCTGCGAGCTGAGGACACGGCTCTCTATTACTGT
>27;611_119;0.6762408991
GGAGTGGAACTATTGGAGTCTGGGGGAGGCCTGGTTGAGCCGGGGGGGTCCCTGAGACTCTCCTGTGTAGGCTCTCAATTCAGTTTTGATAGATATGGCATGCACTGGGTCCGCCAGGCTCCAGGCAAGGGGCTGGAGTGGGTGGCAGCTGTATCATTTGATGGAACTGACAAATATCATGCAGATGACGTATGGGGCCGCTTCACCATCTCCAGAGACAATTCCAAGAACACACTGTATCTACAAATGAACAGCCTGCGAGCTGAGGACACGGCTCTCTATTACTGT
>26;1_119,611_119;0.551522639
CAGGTGCAACTGGTGGAGTCTGGGGGAGGCGTGGTCCAGCCTGGGGGGTCCCTGAGACTCTCCTGTGTAGGCTCTCAATTCATTTTTGATAGATATGGCATGCACTGGGTCCGCCAGGCTCCAGGCAAGGGGCTGGAGTGGGTGGCAGCTGTATCATTTGATGGAACTGACAAATATCATGCAGATGACGTATGGGGCCGCTTCACCATCTCCAGAGACAATTCCAAGAACACACTGTATCTACAAATGAACAGCCTGCGAGCTGAGGACACGGCTCTCTATTACTGT
>25;1_119,429_119,611_119;0.4734709612
CAGGTGCAGCTGGTGGAGTCTGGGGGAGGCGTGGTCCAGCCTGGGAGGTCCCTGAGACTCTCCTGTGCAGCCTCTCAATTCACCTTTGATAGATATGGCATGCACTGGGTCCGCCAGGCTCCAGGCAAGGGGCTGGAGTGGGTGGCAGCTATATCATTTGATGGAACTGACAAATATCATGCAGATGACGTATGGGGCCGCTTCACCATCTCCAGAGACAATTCCAAGAACACACTGTATCTACAAATGAACAGCCTGCGAGCTGAGGACACGGCTCTCTATTACTGT
>24;120_119,1_119,220_119,256_119,283_119,309_119,343_119,385_119,429_119,54_119,611_119,630_119;0.4157942179
CAGGTGCAGCTGGTGGAGTCTGGGGGAGGCGTGGTCCAGCCTGGGAGGTCCCTGAGACTCTCCTGTGCAGCCTCTCAATTCACCTTTAATAGATATGGCATGCACTGGGTCCGCCAGGCTCCAGGCAAGGGGCTGGAGTGGGTGGCAGCTATATCATTTGATGGAACTGATAAATACCATGCAGATGACGTGTGGGGCCGCTTCACCATCTCCAGAGACAATTCCAAGAACACACTGTATCTACAAATGAACAGCCTGCGACCTGAGGACACGGCTCTCTATTACTGT
>25;57_119;0.6008920199
CTGGGGCGCCTCGTGGCGTCTGGGGGAGGCGTGGTCCCGCCTGGGAGGTCCCCGAGACTCTCCTGTGTAGCCTCTCAATTCACCTTTAGTGGTTGTGGCTTGCACTGGGTCCGCCAGGCTCCAGGCAAGGGGCTGGAGTGGGTGGCAGCCATATCATTTGATGGGACTGATAAATACCATTCAGATGACGTGTGGGGCCGCTTCACCATCTCCAGAGACAATTCCAAGAACACACTGTATCTGCAAATGAACAGCCTGCGACCTGAGGACACGGCTCTCTATTACTGT
>26;85_119;0.5286640644
CAGGTGCAGCTGGTGGAGTCTGGGGGAGGCGTGGTCCAGCCTGGAAAGTCCCTGAGACTCTCCTGTGCAGCCTCTCGATTCACCTTTAATAGATATGGCATGCACTGGGTCCGCCAGGCTCCAGGCAAGGGGCTGGAGTGGGTGGCAGCCATATCATTTGATGGGACTGATAAATACCATTCAGATGACGTGTGGGGCCGCTTCACCATCTCCAGAGACAATTCCAAGAACACGCTGTATCTGCAAATGAACAGCCTGAGAGCTGAGGACACGGCTGTGTATTACTGT
>26;224_119;0.4727160463
CAGGTGCAGCTGGTGGAGTCTGGGGGAGGCGTGGTCCAGCCTGGAAAGTCCCTGAGACTCTCCTGTGCAGCCTCTCGATTCACCTTTAATAGATATGGCATGCACTGGGTCCGCCAGGCTCCAGGCAAGGGGCTGGAGTGGGTGGCAGCCATATCATTTGATGGGACTGATAAATACCATTCAGATGACGTGTGGGGCCGCTTCACCATCTCCAGAGACAATTCCAAGAACACACTGTATCTGCAAATGAACAGCCTGCGACCTGAGGACACGGCTCTCTATTACTGT
>25;224_119,85_119;0.472715199
CAGGTGCAGCTGGTGGAGTCTGGGGGAGGCGTGGTCCAGCCTGGAAAGTCCCTGAGACTCTCCTGTGCAGCCTCTCGATTCACCTTTAATAGATATGGCATGCACTGGGTCCGCCAGGCTCCAGGCAAGGGGCTGGAGTGGGTGGCAGCCATATCATTTGATGGGACTGATAAATACCATTCAGATGACGTGTGGGGCCGCTTCACCATCTCCAGAGACAATTCCAAGAACACACTGTATCTGCAAATGAACAGCCTGCGACCTGAGGACACGGCTCTCTATTACTGT
>24;224_119,57_119,85_119;0.4389418339
CAGGTGCAGCTGGTGGAGTCTGGGGGAGGCGTGGTCCAGCCTGGGAGGTCCCTGAGACTCTCCTGTGCAGCCTCTCAATTCACCTTTAATAGATATGGCATGCACTGGGTCCGCCAGGCTCCAGGCAAGGGGCTGGAGTGGGTGGCAGCCATATCATTTGATGGGACTGATAAATACCATTCAGATGACGTGTGGGGCCGCTTCACCATCTCCAGAGACAATTCCAAGAACACACTGTATCTGCAAATGAACAGCCTGCGACCTGAGGACACGGCTCTCTATTACTGT
>23;120_119,1_119,220_119,224_119,256_119,283_119,309_119,343_119,385_119,429_119,54_119,57_119,611_119,630_119,85_119;0.4048894599
CAGGTGCAGCTGGTGGAGTCTGGGGGAGGCGTGGTCCAGCCTGGGAGGTCCCTGAGACTCTCCTGTGCAGCCTCTCAATTCACCTTTAATAGATATGGCATGCACTGGGTCCGCCAGGCTCCAGGCAAGGGGCTGGAGTGGGTGGCAGCTATATCATTTGATGGAACTGATAAATACCATGCAGATGACGTGTGGGGCCGCTTCACCATCTCCAGAGACAATTCCAAGAACACACTGTATCTGCAAATGAACAGCCTGCGACCTGAGGACACGGCTCTCTATTACTGT
>26;640_119;0.4721001645
CAGGTGCAGCTGGTGGAGTCTGGGGGAGGCGTGGTCCAGCCTGGGAGGTCCCTGAGACTCTCCTGTGTAGCCTCTCAATTCAGCTTTGATCGATATGGCATGCACTGGGTCCGCCAGGCCCCAGGCAAGGGGCTGGAGTGGGTGGCATCTATATCATTTGATGGAACTGATAAATACCATGCAGATAAGGTGTGGGGCCGCTTCACCATCTCCAGAGACAATTCCAAAAACACACTGTATCTACAAATGAACAGCCTGCGACCTGAGGACACGGCTCTGTATTATTGT
>26;339_119;0.5315141514
CAGGTGCAGCTGGTGGAGTCTGGGGGAGGCGTGGTCCAGCCTGGGAGGTCCGTGAGACTCTCCTGTGTGGCCTCTCAATTCAGTTTTGATAGATATGGCATGCACTGGGTCCGCCAGGCCCCAGGCAAGGGGCTGGAGTGGGTGGCATCTATATCATATGATGGAACTGATAAATACCATGCAGATAAGGTGTGGGGCCGCTTCACCATCTCCAGAGACAATTCCAAGAAGACACTGTATCTACAGATGAACAGCCTGCGACCTGAGGACGCGGCTCTCTATTACTGT
>25;339_119,640_119;0.4391030079
CAGGTGCAGCTGGTGGAGTCTGGGGGAGGCGTGGTCCAGCCTGGGAGGTCCCTGAGACTCTCCTGTGTAGCCTCTCAATTCAGCTTTGATAGATATGGCATGCACTGGGTCCGCCAGGCCCCAGGCAAGGGGCTGGAGTGGGTGGCATCTATATCATTTGATGGAACTGATAAATACCATGCAGATAAGGTGTGGGGCCGCTTCACCATCTCCAGAGACAATTCCAAGAACACACTGTATCTACAAATGAACAGCCTGCGACCTGAGGACACGGCTCTGTATTACTGT
>25;292_119;0.5433529486
CAGGTGCGACTGGTGGAGTCTGGGGGAGGCGTGGTCCAACCGGGGGGGTCCCTGAGACTCTCCTGTGCAGCCTCTCAATTCACCTTTAGTGCATATGGCATGCACTGGGTCCGCCAGGCTCCAGGCAAGGGGCTGGAGTGGGTGGCATCTATATCATTTGATGGAACTGATAAGTTCCATGCAGATAAGGTGTGGGGCCGCCTCGTCATCTCCAGAGACAATTCCAAGAACACACTGTATCTGCAAATGAACAGCCTGCGACCTGAGGACACGGCTGTGTATTACTGT
>24;292_119,339_119,640_119;0.3820414475
CAGGTGCAGCTGGTGGAGTCTGGGGGAGGCGTGGTCCAGCCTGGGAGGTCCCTGAGACTCTCCTGTGCAGCCTCTCAATTCACCTTTAATAGATATGGCATGCACTGGGTCCGCCAGGCTCCAGGCAAGGGGCTGGAGTGGGTGGCATCTATATCATTTGATGGAACTGATAAATACCATGCAGATAAGGTGTGGGGCCGCTTCACCATCTCCAGAGACAATTCCAAGAACACACTGTATCTGCAAATGAACAGCCTGCGACCTGAGGACACGGCTCTGTATTACTGT
>24;451_119;0.4847533694
CAGGTGCAGCTGGTGGAGTCTGGGGGAGGCGTGGTCCAGCCTGGGAGTTCCCTGAGACTCTCCTGTGCAGCCTCTCATTTCGCCTTTAATAGATATGGCATGCACTGGGTCCGCCAGGCTCCAGGCAAGGGGCTGGAGTGGGTGGCAGGTATATCATTTGATGGAGCTGATAAATTCCATGCAGATAAGGTGTGGGGCCGCTTCACCATCTCCAGAGACAATTCCAAGAACACACTATCTCTGCAAATGAACAGTCTGCGACCTGAGGACACGGCTCTGTATTATTGT
>23;292_119,339_119,451_119,640_119;0.3709829001
CAGGTGCAGCTGGTGGAGTCTGGGGGAGGCGTGGTCCAGCCTGGGAGGTCCCTGAGACTCTCCTGTGCAGCCTCTCAATTCACCTTTAATAGATATGGCATGCACTGGGTCCGCCAGGCTCCAGGCAAGGGGCTGGAGTGGGTGGCAGCTATATCATTTGATGGAACTGATAAATACCATGCAGATAAGGTGTGGGGCCGCTTCACCATCTCCAGAGACAATTCCAAGAACACACTGTATCTGCAAATGAACAGCCTGCGACCTGAGGACACGGCTCTGTATTACTGT
>22;120_119,1_119,220_119,224_119,256_119,283_119,292_119,309_119,339_119,343_119,385_119,429_119,451_119,54_119,57_119,611_119,630_119,640_119,85_119;0.3709813294
CAGGTGCAGCTGGTGGAGTCTGGGGGAGGCGTGGTCCAGCCTGGGAGGTCCCTGAGACTCTCCTGTGCAGCCTCTCAATTCACCTTTAATAGATATGGCATGCACTGGGTCCGCCAGGCTCCAGGCAAGGGGCTGGAGTGGGTGGCAGCTATATCATTTGATGGAACTGATAAATACCATGCAGATAAGGTGTGGGGCCGCTTCACCATCTCCAGAGACAATTCCAAGAACACACTGTATCTGCAAATGAACAGCCTGCGACCTGAGGACACGGCTCTGTATTACTGT
>22;609_119;0.4219838074
CAGGTGCAGCTGGTGGAGTCGGGGGGAGGCGTGGTCCAGCCTGGGAAGTCCCTGAGACTCTCCTGTGCAGCCTCTCATTTCAGCTTTAATAGATATGGCATGCACTGGGTCCGCCAGGCTCCAGGCAAGGGGCTGGAGTGGGTGGCAGCTATATCATATGATGGAACTGATAAATATCATGCAGATCAAGTGTGGGGCCGCTTCACCATCTCCAGAGACAATTCCAAGAACACGCTGTATCTACAAATGAACAGCCTGCGACCTGAGGACACGGCTCTGTATTACTGT
>21;120_119,1_119,220_119,224_119,256_119,283_119,292_119,309_119,339_119,343_119,385_119,429_119,451_119,54_119,57_119,609_119,611_119,630_119,640_119,85_119;0.3403974793
CAGGTGCAGCTGGTGGAGTCTGGGGGAGGCGTGGTCCAGCCTGGGAAGTCCCTGAGACTCTCCTGTGCAGCCTCTCAATTCACCTTTAATAGATATGGCATGCACTGGGTCCGCCAGGCTCCAGGCAAGGGGCTGGAGTGGGTGGCAGCTATATCATATGATGGAACTGATAAATACCATGCAGATAAAGTGTGGGGCCGCTTCACCATCTCCAGAGACAATTCCAAGAACACACTGTATCTGCAAATGAACAGCCTGCGACCTGAGGACACGGCTCTGTATTACTGT
>21;218_119;0.4383281335
CAGGTGCAGCTGGTGGAGTCTGGGGGAGGCGTGGTCCAGCCTGGGAAGTCCCTGAGACTCTCCTGTAAAGCCTCTCAATTCACCTTTAATAGATATGGCATGCACTGGGTCCGCCAGGCTCCAGGCAAGGGGCTGGAGTGGGTGGCAGCTATTTCGTTTGATGGAACTGACAAATATCATGCAGATAAAGTGTGGGGCCGCTTCACCATCTCCAGAGACGATTCCAAGAGCACACTGTATCTGCAAATGAATAGCCTGCGAGCTGAGGACACGGCTCTGTATTACTGT
>20;120_119,1_119,218_119,220_119,224_119,256_119,283_119,292_119,309_119,339_119,343_119,385_119,429_119,451_119,54_119,57_119,609_119,611_119,630_119,640_119,85_119;0.3289789351
CAGGTGCAGCTGGTGGAGTCTGGGGGAGGCGTGGTCCAGCCTGGGAAGTCCCTGAGACTCTCCTGTGCAGCCTCTCAATTCACCTTTAATAGATATGGCATGCACTGGGTCCGCCAGGCTCCAGGCAAGGGGCTGGAGTGGGTGGCAGCTATATCATATGATGGAACTGATAAATACCATGCAGATAAAGTGTGGGGCCGCTTCACCATCTCCAGAGACAATTCCAAGAACACACTGTATCTGCAAATGAACAGCCTGCGAGCTGAGGACACGGCTCTGTATTACTGT
>19;120_119,1_119,218_119,220_119,224_119,256_119,283_119,292_119,309_119,339_119,343_119,346_119,385_119,429_119,451_119,54_119,57_119,609_119,611_119,629_119,630_119,63_119,640_119,85_119;0.3140116778
CAGGTGCAGCTGGTGGAGTCTGGGGGAGGCGTGGTCCAGCCTGGGAAGTCCCTGAGACTCTCCTGTGCAGCCTCTCAATTCACCTTTAATAGATATGGCATGCACTGGGTCCGCCAGGCTCCAGGCAAGGGGCTGGAGTGGGTGGCAGGTATATCATATGATGGAACTGATAAATACCATGCAGATAAAGTGTGGGGCCGCTTCACCATCTCCAGAGACAATTCCAAGAACACACTGTATCTGCAAATGAACAGCCTGCGAGCTGAGGACACGGCTCTGTATTACTGT
>18;120_119,1_119,218_119,220_119,224_119,256_119,283_119,292_119,308_119,309_119,339_119,343_119,346_119,385_119,429_119,451_119,491_119,54_119,57_119,609_119,611_119,629_119,630_119,63_119,640_119,85_119;0.3011395221
CAGGTGCAGCTGGTGGAGTCTGGGGGAGGCGTGGTCCAGCCTGGGAAGTCCCTGAGACTCTCCTGTGCAGCCTCTCAATTCACCTTTAATAGATATGGCATGCACTGGGTCCGCCAGGCTCCAGGCAAGGGGCTGGAGTGGGTGGCAGGTATATCATATGATGGAAGTGATAAATACCATGCAGATAAAGTGTGGGGCCGCTTCACCATCTCCAGAGACAATTCCAAGAACACACTGTATCTGCAAATGAACAGCCTGCGAGCTGAGGACACGGCTCTGTATTACTGT
>18;587_119;0.356797249
CAGGTGCAGCTGGTGGAGTCTGGGGGAGGCGTGGTCCAGCCTGGGAGGTCCCTGAGACTCTCCTGTGCAGCCTCTGGATTCACCTTTAGTAGCTATGCTATGCACTGGGTCCGCCAGGCTCCAGGCAAGGGGCTGGAGTGGGTGGCAGGTATATCATATGATGGAAGTGATAAGTACCATGCAGATAAAGTGTGGGGCCGCTTCACCATCTCTAGAGACAATTCCAAGAACACACTGTATCTGCAAATGAACAGCCTGCGAGCTGAGGACACGGCTCTGTATTACTGT
>17;120_119,1_119,218_119,220_119,224_119,256_119,283_119,292_119,308_119,309_119,339_119,343_119,346_119,385_119,429_119,451_119,491_119,54_119,57_119,587_119,609_119,611_119,629_119,630_119,63_119,640_119,85_119;0.2790112489
CAGGTGCAGCTGGTGGAGTCTGGGGGAGGCGTGGTCCAGCCTGGGAGGTCCCTGAGACTCTCCTGTGCAGCCTCTCAATTCACCTTTAGTAGATATGGCATGCACTGGGTCCGCCAGGCTCCAGGCAAGGGGCTGGAGTGGGTGGCAGGTATATCATATGATGGAAGTGATAAATACCATGCAGATAAAGTGTGGGGCCGCTTCACCATCTCCAGAGACAATTCCAAGAACACACTGTATCTGCAAATGAACAGCCTGCGAGCTGAGGACACGGCTCTGTATTACTGT
>21;502_119;0.4758945707
CAGGTGCAGCTGGTGGAGTCGGGGGGAGGCGTGGTCCAGCCTGGGGGGTCCCTGAGACTCTCCTGTGTAGCCTCTCAATTCACTTTTAGTAGATATGGCATGCACTGGGTCCGCCAGGCTCCAGGCAAGGGGCTGGAGTGGGTGGCAAGTATATCATATGATGGAAGAGATAAATACCACGCAGATTTTGTGTGGGGCCGACTCACCATTTCCAGAGACGATTCTAAGAAGACACTGTATCTGCAAATGGACAGCCTGCGAGTTGACGACACGGCTCTATATTACTGT
>21;603_119;0.532756803
CAGGCACAGCTGGTGGAGTCTGGGGGAGGCGTGGTCCAGCCTGGGAGGTCCCTGAGACTCTCCTGTGCAGCCTCTCATTTCAGTTTTAATAGATATGGCATGCACTGGGTCCGCCAGGCTCCAGGCAAGGGGCTGGAGTGGGTGGCTGGTATATCGTATGATGGAAGAGATTTCTACCACGCAGATATCGTGTGGGGCCGACTCACCATCTCCAGAGACAATTCAAAGAACACGGTGTATCTGCAAATGAACAGCCTGCGAGCTGACGACACGGGTCTCTATTACTGT
>20;502_119,603_119;0.3468986334
CAGGTGCAGCTGGTGGAGTCTGGGGGAGGCGTGGTCCAGCCTGGGAGGTCCCTGAGACTCTCCTGTGCAGCCTCTCAATTCACTTTTAGTAGATATGGCATGCACTGGGTCCGCCAGGCTCCAGGCAAGGGGCTGGAGTGGGTGGCAAGTATATCATATGATGGAAGAGATAAATACCACGCAGATTTCGTGTGGGGCCGACTCACCATCTCCAGAGACAATTCCAAGAACACACTGTATCTGCAAATGAACAGCCTGCGAGCTGACGACACGGCTCTCTATTACTGT
>23;235_119;0.5792316514
CAGGTACAGCTGGTGGAGTCTGGGGGAGGCGTGGTCCAGCCTGGGAGGTCCCTGAGACTCTCCTGTGCAGCCTCTGGATTCGCCTTCAGTCACTATGGCATATTCTGGGTCCGCCAGGCTCCAGGCAAGGGGCTGGAGTGGGTGGCAAGTATCTCATTTGATGGGAGAGATTATTACCACTCACCTCACGTGTGGGGCCGCCTCACCATCTCCAGAGACAATTCCAAGAACACGCTGTATCTGCAAATGAACAGCCTGCGAGCTGAGGACACGGCTCTCTATTACTGT
>23;388_119;0.5181663359
CAGGTGCAGCTGGTGGAGTCTGGGGGAGGCGGGGTCCAGCCTGGGAGGTCCCTGAGACTCTCCTGTGCAGCCTCTGGATTCACCTTAAGTAGTTATGGAATGCACTGGGTCCGCCAGGCTCCAGGCAAGGGGCTGGAGTGGGTGGCAAGTATCTCATTTGATGGGAGAGATTATTACCACTCACCTCACGTGTGGGGCCGCCTCACCATCTCCAGAGACAATTCCAAGAACACGCTGTATCTGCAAATGAACAGCCTGCGAGCTGAGGACACGGCTCTCTATTACTGT
>22;235_119,388_119;0.4817370146
CAGGTGCAGCTGGTGGAGTCTGGGGGAGGCGTGGTCCAGCCTGGGAGGTCCCTGAGACTCTCCTGTGCAGCCTCTGGATTCACCTTTAGTAGTTATGGCATGCACTGGGTCCGCCAGGCTCCAGGCAAGGGGCTGGAGTGGGTGGCAAGTATCTCATTTGATGGGAGAGATTATTACCACTCACCTCACGTGTGGGGCCGCCTCACCATCTCCAGAGACAATTCCAAGAACACGCTGTATCTGCAAATGAACAGCCTGCGAGCTGAGGACACGGCTCTCTATTACTGT
>23;624_176;0.7870533375
GAGGTGCAGCTGGTGCAGTCTGGGGGAGGCGTGGTCCAGCCTGGGAGGTCCCTGAGACTCTCCTGTGCAGCCCCGTATTTCGAGTTTGGTAGATATGGCTTCCACTGGGTCCGCCAGGCTCCAGGCAAGGGTCTGGAGTGGGTGGCAAGTATATCATTTGCTGGAAGAGGTTATTACCACTCACCATCCGTGTGGGGCCGCTTCACCATCTCCAGAGACAATTCCAAGAACACACTATATTTGCAAATGAACAGCCTGCGAATTGAAGACACGGCTCTCTATTTCTGT
>23;423_119;0.5734572491
CAGGTGCAGCTGGTGCAGTCTGGGGGAGGCGTGGTCCAGCCTGGGAGGTCCCTGAGAATCTCCTGTGCAGCCCCGTACTTTACGTTTGGTAGATATGGCTTCCACTGGGTCCGCCAGGCTCCAGGCAAGGGGCTGGAGTGGGTGGCAAGTATCTCATTTGATGGGAGAGATTATTACCACTCACCTCACGTGTGGGGCCGCCTCACCATCTCCAGAGACAATTCCAAGAACACGCTGTATCTGCAAATGAACAGCCTGCGAGCTGAGGACACGGCTCTCTATTACTGT
>22;423_119,624_176;0.5505165852
CAGGTGCAGCTGGTGCAGTCTGGGGGAGGCGTGGTCCAGCCTGGGAGGTCCCTGAGACTCTCCTGTGCAGCCCCGTACTTCACGTTTGGTAGATATGGCTTCCACTGGGTCCGCCAGGCTCCAGGCAAGGGGCTGGAGTGGGTGGCAAGTATCTCATTTGATGGGAGAGATTATTACCACTCACCTCACGTGTGGGGCCGCCTCACCATCTCCAGAGACAATTCCAAGAACACGCTGTATCTGCAAATGAACAGCCTGCGAGCTGAGGACACGGCTCTCTATTACTGT
>21;235_119,388_119,423_119,624_176;0.4473354054
CAGGTGCAGCTGGTGGAGTCTGGGGGAGGCGTGGTCCAGCCTGGGAGGTCCCTGAGACTCTCCTGTGCAGCCTCTGAATTCACCTTTAGTAGATATGGCATGCACTGGGTCCGCCAGGCTCCAGGCAAGGGGCTGGAGTGGGTGGCAAGTATCTCATTTGATGGGAGAGATTATTACCACTCACCTCACGTGTGGGGCCGCCTCACCATCTCCAGAGACAATTCCAAGAACACGCTGTATCTGCAAATGAACAGCCTGCGAGCTGAGGACACGGCTCTCTATTACTGT
>22;265_119;0.5152394552
CAGGCGCAGCTGGTGGAGTCTGGGGGAGGCGTGGTCCAGCCTGGGAGGTCCCTGAGAATCTCCTGTGCAGTCTCTCAATTCACGTTTAGTAGATATGGCATGCACTGGGTCCGCCAGGCTCCAGGCAAGGGGCTGGAGTGGGTGGCAAGTATATCATTTGATGGGAGGGATAAATACCATTCACCTTTGGTGTGGGGCCGCCTCACCATCTCCAGAGACAATTCCAAGAACACGCTGTTTTTGGAAATGAACAGCCTGCGAGCTGAGGACACGGCTGTCTACTACTGT
>25;371_119;0.5958452952
CAGGTGCAGCTGGTGGAGTCTGGGGGAGGCGTGGTCCAGCCTGGGAGGTCCCTGAGACTCTCCTGTGCAGCCTCTGAATTCACCTTCAGTAACTATGCTATGCACTGGGTCCGCCAGGCTCCAGGCAAGGGACTGGAGTGGGTGGCAAGTATATCATTTGATGGAAGGGATAAATACCATTCATCTTTGGTGTGGGGCCGTCTCACCATCTCCAGAGACAATTCCAAGAGCACGCTGTTTTTGCAAATGAACAGCCTGCGACCTGAGGACACGGCTCTCTATTACTGT
>26;488_119;0.7583301696
CAGGTACACTTGGTGGAGTCTGGGGGAGGCGCGGTCCCGTCTGGGAGGTCACTCAGACTCTCCTGTGTAGCCTCTGGATTCACCTTCGGTGTCTATGATATCCACTGGGTCCGCCAGGCTCCAGGCAAGGGACTGGAGTGGGTGGCAAGTATATCATATGATGGAAGGGATAAATACCATTCATCTTTGGTGTGGGGCCGTCTCACCATCTCCAGAGACAATTCCAAGAGCACGCTGTTTTTGCAAATGAACAGCCTGCGAGCTGAGGACACGGCTCTCTATTACTGT
>27;227_119;0.7270679626
CAGGTACAGCTGGTGGAGTCTGGGGGAGGCTTGGTCCAGCCTGGGACGTCCCTGAGACTCTCCTGTGCAGCCTCTGCATTCACCTTCAAGAATTATGGCATGCATTGGGTCCGCCAGGCCCCAGGCAAGGGGCTGGACTGGGTGGCAAGTATATCATATGATGGAAGGGATAAATACCATTCATCTTTGGTGTGGGGCCGTCTCACCATCTCCAGAGACAATTCCAAGAGCACGCTGTTTTTGCAAATGAACAGCCTGCGAGCTGAGGACACGGCTCTCTATTACTGT
>28;146_119;0.9582469453
GAGGTGCAGCTGGTGGAATCTGGGGGAGACTTGGTAAAGCCTGGGAGGTCCCTTAGACTCTCCTGTGAAGGCTCTGGATTCATTTTCAGTAACACCTGGATGAGTTGGGTCCGCCAGGCTCCAGGGAAGGGGCTGGAGTGGGTGGCAAGTATATCATTTGATGGGAGGGATAAATACCATTCACCTTTGGTGTGGGGCCGCCTCACCATCTCCAGAGACAATTCCAAGAACACGCTGTTTTTGGAAATGAACAGCCTGCGAGCTGAGGACACGGCTGTCTACTACTGT
>28;15_119;0.7936577917
GAGGTGCAACTGGTGGAGTCTGGGGGAGGCTTGGTCCAGCCTGGGGGGTCCCTGAGACTCTCCTGTGTTGTCTCTGGATTCACCTTTAGTAACTTTTGGATGAGCTGGGTCCGCCAGGCTCCAGGGAAAGGCCTGGAGTGGGTGGCAAGTATATCATATGATGGAAGGGATAAATACCATTCATCTTTGGTGTGGGGCCGTCTCACCATCTCCAGAGACAATTCCAAGAGCACGCTGTTTTTGCAAATGAACAGCCTGCGAGCTGAGGACACGGCTCTCTATTACTGT
>27;146_119,15_119;0.7099326834
GAGGTGCAGCTGGTGGAGTCTGGGGGAGGCTTGGTCCAGCCTGGGAGGTCCCTGAGACTCTCCTGTGTAGTCTCTGGATTCACCTTCAGTAACTTTTGGATGAGCTGGGTCCGCCAGGCTCCAGGGAAGGGGCTGGAGTGGGTGGCAAGTATATCATATGATGGAAGGGATAAATACCATTCATCTTTGGTGTGGGGCCGTCTCACCATCTCCAGAGACAATTCCAAGAGCACGCTGTTTTTGCAAATGAACAGCCTGCGAGCTGAGGACACGGCTCTCTATTACTGT
>26;146_119,15_119,227_119;0.615043621
CAGGTGCAGCTGGTGGAGTCTGGGGGAGGCTTGGTCCAGCCTGGGAGGTCCCTGAGACTCTCCTGTGCAGCCTCTGGATTCACCTTCAGTAACTATGGTATGCACTGGGTCCGCCAGGCTCCAGGCAAGGGGCTGGAGTGGGTGGCAAGTATATCATATGATGGAAGGGATAAATACCATTCATCTTTGGTGTGGGGCCGTCTCACCATCTCCAGAGACAATTCCAAGAGCACGCTGTTTTTGCAAATGAACAGCCTGCGAGCTGAGGACACGGCTCTCTATTACTGT
>25;146_119,15_119,227_119,488_119;0.5929555539
CAGGTGCAGCTGGTGGAGTCTGGGGGAGGCGTGGTCCAGCCTGGGAGGTCCCTGAGACTCTCCTGTGCAGCCTCTGGATTCACCTTCAGTAACTATGGTATGCACTGGGTCCGCCAGGCTCCAGGCAAGGGACTGGAGTGGGTGGCAAGTATATCATATGATGGAAGGGATAAATACCATTCATCTTTGGTGTGGGGCCGTCTCACCATCTCCAGAGACAATTCCAAGAGCACGCTGTTTTTGCAAATGAACAGCCTGCGAGCTGAGGACACGGCTCTCTATTACTGT
>24;146_119,15_119,227_119,371_119,488_119;0.5696098165
CAGGTGCAGCTGGTGGAGTCTGGGGGAGGCGTGGTCCAGCCTGGGAGGTCCCTGAGACTCTCCTGTGCAGCCTCTGAATTCACCTTCAGTAACTATGGTATGCACTGGGTCCGCCAGGCTCCAGGCAAGGGACTGGAGTGGGTGGCAAGTATATCATTTGATGGAAGGGATAAATACCATTCATCTTTGGTGTGGGGCCGTCTCACCATCTCCAGAGACAATTCCAAGAGCACGCTGTTTTTGCAAATGAACAGCCTGCGAGCTGAGGACACGGCTCTCTATTACTGT
>26;200_119;0.5705881289
CAGGTGCAGTTGGTGGAGTCCGGGGGAGGCGTGGTCCAGCCTGGGGAGTCCCTGAGAATCTCCTGTGCAGCCTCTCAATTCACGTTTAGTAGATATGGCATGCACTGGGTCCGTCAGGCTCCAGGCAAGGGACTGGAGTGGGTGGCAAGTATATCATTTGATGGAAGGGATAAATACCATTCATCTTTGGTGTGGGGCCGTCTCACCATCTCCAGAGACAATTCCAAGAGCACGCTGTTTTTGCAAATGAACAGTCTGCGAGCTGAGGACACGGCTCTCTATTACTGT
>26;405_119;0.6382890047
CAGGTGCAGTTGGTGGAGTCCGGGGGAGGCGTGGTCCAGCCTGGGAGTCCCCTGAGAATCTCCTGTGCAGTCTCTCAATTCACGTTTAGTAGATATGGCATGCACTGGGTCCGTCAGGCTCCAGGCAAGGGACTGGAGTGGGTGGCAAGTATATCATTTGATGGAAGGGATAAATACCATTCATCTTTGGTGTGGGGCCGTCTCACCATCTCCAGAGACAATTCCAAGAGCACACTGTTTTTGCAAATGAACAGTCTGCGAGCTGAGGACACGGCTCTCTATTACTGT
>25;200_119,405_119;0.5705875228
CAGGTGCAGTTGGTGGAGTCCGGGGGAGGCGTGGTCCAGCCTGGGGAGTCCCTGAGAATCTCCTGTGCAGCCTCTCAATTCACGTTTAGTAGATATGGCATGCACTGGGTCCGTCAGGCTCCAGGCAAGGGACTGGAGTGGGTGGCAAGTATATCATTTGATGGAAGGGATAAATACCATTCATCTTTGGTGTGGGGCCGTCTCACCATCTCCAGAGACAATTCCAAGAGCACGCTGTTTTTGCAAATGAACAGTCTGCGAGCTGAGGACACGGCTCTCTATTACTGT
>25;392_119;0.5720388249
CAGGTGCAACTGGTGGAGTCCGGGGGAGGCGTGGTCCAGCCTGGGGAGTCCCTGAGAATCTCCTGTGCAGCCTCTCAATTCACGTTCAGTAGATATGGCATGCACTGGGTCCGTCAGGCTCCAGGCAAGGGACTGGAGTGGGTGGCAAGTATATCATTTGATGGAAGGGATAAATACCATTCATCTTTGGTGTGGGGCCGTCTCACCATCTCCAGAGACAATTCCAAGAGCACGCTGTTTTTGCAAATGAACAGCCTGCGACCTGAGGACACGGCTCTCTATTACTGT
>24;200_119,392_119,405_119;0.5431600354
CAGGTGCAGCTGGTGGAGTCCGGGGGAGGCGTGGTCCAGCCTGGGGAGTCCCTGAGAATCTCCTGTGCAGCCTCTCAATTCACGTTTAGTAGATATGGCATGCACTGGGTCCGTCAGGCTCCAGGCAAGGGACTGGAGTGGGTGGCAAGTATATCATTTGATGGAAGGGATAAATACCATTCATCTTTGGTGTGGGGCCGTCTCACCATCTCCAGAGACAATTCCAAGAGCACGCTGTTTTTGCAAATGAACAGCCTGCGAGCTGAGGACACGGCTCTCTATTACTGT
>23;146_119,15_119,200_119,227_119,371_119,392_119,405_119,488_119;0.4975616029
CAGGTGCAGCTGGTGGAGTCTGGGGGAGGCGTGGTCCAGCCTGGGAGGTCCCTGAGAATCTCCTGTGCAGCCTCTCAATTCACGTTTAGTAGATATGGCATGCACTGGGTCCGCCAGGCTCCAGGCAAGGGACTGGAGTGGGTGGCAAGTATATCATTTGATGGAAGGGATAAATACCATTCATCTTTGGTGTGGGGCCGTCTCACCATCTCCAGAGACAATTCCAAGAGCACGCTGTTTTTGCAAATGAACAGCCTGCGAGCTGAGGACACGGCTCTCTATTACTGT
>23;527_119;0.5376388767
CAGGTGCAGCTGGTGGAGTCTGGGGGAGGCGTGGTCCAGCCTGGGGAGTCCCTGAGAATCTCCTGTGTAGCCTCTCAGTTCACGTTTGGTAGATATGGCATGCACTGGGTCCGCCAGGCTCCAGGCAAGGGGCTGGAGTGGGTGGCAAGTATATCATTTGATGGAAGGGATAAATACCATTCACCTTTGGTGTGGGGCCGCCTCACCATCTCCAGAGACAATTCCAAGAATACGCTGTTTTTGCAAATGAATAGCCTGCGAACTGAGGACACGGCTCTCTATTACTGT
>22;146_119,15_119,200_119,227_119,371_119,392_119,405_119,488_119,527_119;0.447424888
CAGGTGCAGCTGGTGGAGTCTGGGGGAGGCGTGGTCCAGCCTGGGAGGTCCCTGAGAATCTCCTGTGCAGCCTCTCAATTCACGTTTAGTAGATATGGCATGCACTGGGTCCGCCAGGCTCCAGGCAAGGGGCTGGAGTGGGTGGCAAGTATATCATTTGATGGAAGGGATAAATACCATTCACCTTTGGTGTGGGGCCGCCTCACCATCTCCAGAGACAATTCCAAGAACACGCTGTTTTTGCAAATGAACAGCCTGCGAGCTGAGGACACGGCTCTCTATTACTGT
>21;146_119,15_119,200_119,227_119,265_119,371_119,392_119,405_119,488_119,527_119;0.4474233173
CAGGTGCAGCTGGTGGAGTCTGGGGGAGGCGTGGTCCAGCCTGGGAGGTCCCTGAGAATCTCCTGTGCAGCCTCTCAATTCACGTTTAGTAGATATGGCATGCACTGGGTCCGCCAGGCTCCAGGCAAGGGGCTGGAGTGGGTGGCAAGTATATCATTTGATGGAAGGGATAAATACCATTCACCTTTGGTGTGGGGCCGCCTCACCATCTCCAGAGACAATTCCAAGAACACGCTGTTTTTGCAAATGAACAGCCTGCGAGCTGAGGACACGGCTCTCTATTACTGT
>20;146_119,15_119,200_119,227_119,235_119,265_119,371_119,388_119,392_119,405_119,423_119,488_119,527_119,624_176;0.3714841216
CAGGTGCAGCTGGTGGAGTCTGGGGGAGGCGTGGTCCAGCCTGGGAGGTCCCTGAGACTCTCCTGTGCAGCCTCTCAATTCACCTTTAGTAGATATGGCATGCACTGGGTCCGCCAGGCTCCAGGCAAGGGGCTGGAGTGGGTGGCAAGTATATCATTTGATGGAAGAGATAAATACCACTCACCTTTCGTGTGGGGCCGCCTCACCATCTCCAGAGACAATTCCAAGAACACGCTGTATCTGCAAATGAACAGCCTGCGAGCTGAGGACACGGCTCTCTATTACTGT
>19;146_119,15_119,200_119,227_119,235_119,265_119,371_119,388_119,392_119,405_119,423_119,488_119,502_119,527_119,603_119,624_176;0.3129085673
CAGGTGCAGCTGGTGGAGTCTGGGGGAGGCGTGGTCCAGCCTGGGAGGTCCCTGAGACTCTCCTGTGCAGCCTCTCAATTCACCTTTAGTAGATATGGCATGCACTGGGTCCGCCAGGCTCCAGGCAAGGGGCTGGAGTGGGTGGCAAGTATATCATATGATGGAAGAGATAAATACCACGCAGATTTCGTGTGGGGCCGCCTCACCATCTCCAGAGACAATTCCAAGAACACACTGTATCTGCAAATGAACAGCCTGCGAGCTGAGGACACGGCTCTCTATTACTGT
>23;318_119;0.4139159606
CAGGTGCGGCTGGTGGAGTCTGGGGGAGGCGTGGTCCAGCCTGGGAGGTCCCTGAGAATCTCCTGTGCAGCCTCTCAATTCATGTTTAGTAGATACGGCATGCACTGGGTCCGCCAGGCTCCAGGCAAGGGGCTGGAGTGGGTGGCAAGTATATCATATGATGGAACGGATAAATACCACGCAGATCTCGTGTGGGGCCGCTTCACCATTTCCAGAGACAATTCCAAGAACACGCTGTATCTGCAAATGAACAGCCTGCGAGCTGAGGACACGGCTCTCTATTACTGT
>23;19_119;0.4017696955
CAGGTGCGGCTGGTGGAGTCTGGGGGAGGCGTGGTCCAGCCTGGGAGGTCCCTGAGAATCTCCTGTGCAGCCTCTCAATTCATGTTTAATAAATATGGCATGCACTGGGTCCGCCAGGCTCCAGGCAAGGGGCTGGAGTGGGTGGCAAGTATATCATATGATGGAAGCGATAAATACCACGCAGATCTCGTGTGGGGCCGCTTCACCATTTCCAGAGACAATTCCAAGAACACACTGTATCTGCAAATGAACAGCCTGCGAGCTGAGGATACGGCTCTCTATTACTGT
>22;19_119,318_119;0.3686304907
CAGGTGCGGCTGGTGGAGTCTGGGGGAGGCGTGGTCCAGCCTGGGAGGTCCCTGAGAATCTCCTGTGCAGCCTCTCAATTCATGTTTAGTAGATATGGCATGCACTGGGTCCGCCAGGCTCCAGGCAAGGGGCTGGAGTGGGTGGCAAGTATATCATATGATGGAAGCGATAAATACCACGCAGATCTCGTGTGGGGCCGCTTCACCATTTCCAGAGACAATTCCAAGAACACACTGTATCTGCAAATGAACAGCCTGCGAGCTGAGGACACGGCTCTCTATTACTGT
>26;668_119;0.6193136471
CAGATGCAGTTGGTGGAGTCTGGGGGAGGCGTGGTCCAGCCGGGGGGGTCCCTGAGACTCCTCTGTTCAGCGTCTGGATTCACCTTCAGTACCTATGGCATGCACTGGGTCCGCCAGGCTCCAGGCAAGGGCCTGGAGTGGGTGGCAAGTATATCATATGATGGAAGCGATAAATATCACGCAGGTCTCGTGTGGGGCCGCTTCATCATTTCCAGAGACAATTCCAAGAACACATTGTATCTGCAAATGAACAGCCTGCGAGCTGAGGACACGGCTCTTTATTATTGT
>26;28_119;0.5007309777
CAGGTGCAGTTGGTGGAGTCTGGGGGAGGCGTGGTCCAGCCTGGGAAGTCCCTGAGAATCTCCTGTGCAGCCTCTCGATTCACATTTGGTAGATTTGGCATGCACTGGGTCCGCCAGGCTCCAGGCAAGGGCCTGGAGTGGGTGGCAAGTATATCATATGATGGAAGCGATAAATATCACGCAGGTCTCGTGTGGGGCCGCTTCATCATTTCCAGAGACAATTCCAAGAACACATTGTATCTGCAAATGAACAGCCTGCGAGCTGAGGACACGGCTCTTTATTATTGT
>25;28_119,668_119;0.4676545744
CAGGTGCAGTTGGTGGAGTCTGGGGGAGGCGTGGTCCAGCCTGGGAGGTCCCTGAGAATCTCCTGTGCAGCCTCTCGATTCACATTTAGTAGATATGGCATGCACTGGGTCCGCCAGGCTCCAGGCAAGGGCCTGGAGTGGGTGGCAAGTATATCATATGATGGAAGCGATAAATATCACGCAGGTCTCGTGTGGGGCCGCTTCATCATTTCCAGAGACAATTCCAAGAACACATTGTATCTGCAAATGAACAGCCTGCGAGCTGAGGACACGGCTCTTTATTATTGT
>25;214_119;0.4106640278
CAGGTGCAGCTGGTGGAGTCTGGGGGAGGCGTGGTCCAGCCTGGGAGGTCCCTGAGAATCTCCTGTGCAGCCTCTCAATTCACATTTAATAGATATGGCATGCACTGGGTCCGCCAGGCTCCAGGCAAGGGGCTGGAGTGGGTGGCAAGTATATCATATGATGGAAGCGATAAATACCACGCAGGTCTCGTGTGGGGCCGCTTCATCATTTCCAGAGACAATTCCAAGAACACACTGTATCTGCAAATGAACAGCCTGCGAGCTGAGGACACGGCACTTTATTATTGT
>24;214_119,28_119,668_119;0.3995747751
CAGGTGCAGCTGGTGGAGTCTGGGGGAGGCGTGGTCCAGCCTGGGAGGTCCCTGAGAATCTCCTGTGCAGCCTCTCAATTCACATTTAATAGATATGGCATGCACTGGGTCCGCCAGGCTCCAGGCAAGGGGCTGGAGTGGGTGGCAAGTATATCATATGATGGAAGCGATAAATACCACGCAGGTCTCGTGTGGGGCCGCTTCATCATTTCCAGAGACAATTCCAAGAACACACTGTATCTGCAAATGAACAGCCTGCGAGCTGAGGACACGGCTCTTTATTATTGT
>24;13_119;0.3774325923
CAGGTGCAGCTGGTGGAGTCTGGGGGAGGCGTGGTCCAGCCTGGGAGGTCCCTGAGAATCTCCTGTGCAGCCTCTCAATTCACATTTAATAGATATGGCATGCACTGGGTCCGCCAGGCTCCAGGCAAGGGGCTGGAGTGGGTGGCAAGTATATCATATGATGGAAGCGATAAATACCACGCAGGTCTCGTGTGGGGCCGCTTCATCATTTCCAGAGACAATTCCAAGAACACACTGTATCTGCAAATGAACAGCCTGCGAGCTGAGGACACGGCTCTCTATTACTGT
>23;13_119,214_119,28_119,668_119;0.377431745
CAGGTGCAGCTGGTGGAGTCTGGGGGAGGCGTGGTCCAGCCTGGGAGGTCCCTGAGAATCTCCTGTGCAGCCTCTCAATTCACATTTAATAGATATGGCATGCACTGGGTCCGCCAGGCTCCAGGCAAGGGGCTGGAGTGGGTGGCAAGTATATCATATGATGGAAGCGATAAATACCACGCAGGTCTCGTGTGGGGCCGCTTCATCATTTCCAGAGACAATTCCAAGAACACACTGTATCTGCAAATGAACAGCCTGCGAGCTGAGGACACGGCTCTCTATTACTGT
>23;508_119;0.4581937223
CAGGTGCAACTGGTGGAATCTGGGGGAGGCGTGGTCCAGCCTGGGAGGTCCCTGAGAATCTCCTGTGCAGCCTCTCAATTCACATTTAGCAGATACGGCATGCACTGGGTCCGCCAGGCTCCAGGCAAGGGGCTGGAGTGGGTGGCAAGTATTTCATATGATGGAACCGATAAATACCACGCACGTCTCGTGTGGGGCCGCTTCACCATATCCAGAGACAATTCCAAGAACACACTGTATCTGCAAATGAACAGCCTGCGCGCTGAGGACACGGCTCTCTATTACTGT
>22;13_119,214_119,28_119,508_119,668_119;0.3553225917
CAGGTGCAGCTGGTGGAGTCTGGGGGAGGCGTGGTCCAGCCTGGGAGGTCCCTGAGAATCTCCTGTGCAGCCTCTCAATTCACATTTAGTAGATATGGCATGCACTGGGTCCGCCAGGCTCCAGGCAAGGGGCTGGAGTGGGTGGCAAGTATATCATATGATGGAAGCGATAAATACCACGCAGGTCTCGTGTGGGGCCGCTTCACCATTTCCAGAGACAATTCCAAGAACACACTGTATCTGCAAATGAACAGCCTGCGAGCTGAGGACACGGCTCTCTATTACTGT
>21;13_119,19_119,214_119,28_119,318_119,508_119,668_119;0.3383277184
CAGGTGCAGCTGGTGGAGTCTGGGGGAGGCGTGGTCCAGCCTGGGAGGTCCCTGAGAATCTCCTGTGCAGCCTCTCAATTCACATTTAGTAGATATGGCATGCACTGGGTCCGCCAGGCTCCAGGCAAGGGGCTGGAGTGGGTGGCAAGTATATCATATGATGGAAGCGATAAATACCACGCAGATCTCGTGTGGGGCCGCTTCACCATTTCCAGAGACAATTCCAAGAACACACTGTATCTGCAAATGAACAGCCTGCGAGCTGAGGACACGGCTCTCTATTACTGT
>22;80_119;0.479118059
CAGATGCAGTTGGTGGAGTCTGGGGGAGGCGTGGTCCAGCCTGGGAGGTCCCTGACACTGTCCTGTGCAGCCTCTCAATTCAATTTTGCGAATTATGGCATGCACTGGGTCCGCCAGGCTCCAGGCAAGGGACTGGAGTGGGTGGCAAGTATATCATATGATGGAAGCGATAAATACCACGCAGATCGCGTGTGGGGCCGCTTCACCATTTCCAGAGACAATTCCAAGAACACACTGTATCTGCAAATGAACAGCCTGCGAGCTGAGGATACGGCTCTCTATTACTGT
>24;290_119;0.5217054482
CTGGTACAATTGGTGGAGTCTGGGGGAGGCGTGGTCCAGCCTGGGAGGTCCCTGAGACTCTCCTGCACAGCTTCTGGATTCACCTTCAGCAGTTTTGCCATGCACCGGGTCCGCCAGACTCCAGGCAAGGGGCTGGAGTGGGTGGCAAGTATATCATATGATGGAAGCGATAAATACCACGCAGATCGCGTGTGGGGCCGCTTCACCATTTCCAGAGACAATTCCAAGAACACACTGTATCTGCAAATGAACAGCCTGCGAGCTGAGGATACGGCTCTCTATTACTGT
>24;37_119;0.4535224505
CAGGTGCAGCTGGTGGAGTCTGGGGGAGGCGTGGTCCAGCCTGGGAGGTCCCTGAGACTCTCCTGTGCAACCGCTGGATTCACCTTCAGTAGTTATGCTATGCACTGGGTCCGCCAGGCTCCAGGCAAGGGGCTGGAATGGGTGGCAAGTATATCATATGATGGAAGCGATAAATACCACGCAGATCTCGTGTGGGGCCGCTTCACCATTTCCAGAGACAATTCCAAGAACACACTGTATCTGCAAATGAACAGCCTGCGAGCTGAGGATACGGCTCTCTATTACTGT
>23;290_119,37_119;0.3973648532
CAGGTGCAGCTGGTGGAGTCTGGGGGAGGCGTGGTCCAGCCTGGGAGGTCCCTGAGACTCTCCTGTGCAGCCTCTGGATTCACCTTCAGTAGTTATGCCATGCACTGGGTCCGCCAGGCTCCAGGCAAGGGGCTGGAGTGGGTGGCAAGTATATCATATGATGGAAGCGATAAATACCACGCAGATCGCGTGTGGGGCCGCTTCACCATTTCCAGAGACAATTCCAAGAACACACTGTATCTGCAAATGAACAGCCTGCGAGCTGAGGATACGGCTCTCTATTACTGT
>25;364_119;0.5590562334
GAGGTGCAGCTGGTGGAGTCTGGGGGAGGCTTGGTCCAGCCTGGGGGGTCCCTGAGACTCTCCTGTGTAGTCTCTGGAGTCACCGTCAGTAGCAACTACATGAGCTGGGTCCGCCAGGCTCCAGGGAAGGGGCTGGAGTGGGTGGCAAGTATATCATATGATGGAAGCGATAAATACCACGCAGATCGCGTGTGGGGCCGCTTCACCATTTCCAGAGACAATTCCAAGAACACACTGTATCTGCAAATGAACAGCCTGCGAGCTGAGGATACGGCTCTCTATTACTGT
>25;69_119;0.5230205678
GAGGTGCAGCTGTTGGAGTCTGGGGGAGGCTTGGTACAGCCTGGGGGGTCCCTGAGATTGTCCTGTGCAGCCTCTGGATTCACCTTCAGTGGCTATAGCCTGAACTGGGTCCGCCAGGCTCCAGGCAAGGGGCTGGAGTGGGTGGCAAGTATATCATATGATGGAAGCGATAAATACCACGCAGATCGCGTGTGGGGCCGCTTCACCATTTCCAGAGACAATTCCAAGAACACACTGTATCTGCAAATGAACAGCCTGCGAGCTGAGGATACGGCTCTCTATTACTGT
>24;364_119,69_119;0.4474778583
GAGGTGCAGCTGGTGGAGTCTGGGGGAGGCTTGGTCCAGCCTGGGGGGTCCCTGAGACTCTCCTGTGCAGCCTCTGGATTCACCTTCAGTAGCTATGGCATGAACTGGGTCCGCCAGGCTCCAGGCAAGGGGCTGGAGTGGGTGGCAAGTATATCATATGATGGAAGCGATAAATACCACGCAGATCGCGTGTGGGGCCGCTTCACCATTTCCAGAGACAATTCCAAGAACACACTGTATCTGCAAATGAACAGCCTGCGAGCTGAGGATACGGCTCTCTATTACTGT
>24;111_119;0.4750620703
CAGGTGCAGCTGGTGGAGTCTGGGGGAGGCGTGGTCCAGCCTGGGAGGTCCCTGACACTCTCCTGTGAAGTCTCTGGATTCACCTTCAAAACCTATGGCATGCACTGGGTCCGCCAGGCTCCAGGCAAGGGCCTGGAGTGGGTGGCAAGTATATCATATGATGGAAGCGATAAATACCACGCAGATCGCGTGTGGGGCCGCTTCACCATTTCCAGAGACAATTCCAAGAACACACTGTATCTGCAAATGAACAGCCTGCGAGCTGAGGATACGGCTCTCTATTACTGT
>23;111_119,364_119,69_119;0.3955618437
CAGGTGCAGCTGGTGGAGTCTGGGGGAGGCGTGGTCCAGCCTGGGAGGTCCCTGAGACTCTCCTGTGCAGCCTCTGGATTCACCTTCAGTAGCTATGGCATGCACTGGGTCCGCCAGGCTCCAGGCAAGGGGCTGGAGTGGGTGGCAAGTATATCATATGATGGAAGCGATAAATACCACGCAGATCGCGTGTGGGGCCGCTTCACCATTTCCAGAGACAATTCCAAGAACACACTGTATCTGCAAATGAACAGCCTGCGAGCTGAGGATACGGCTCTCTATTACTGT
>22;111_119,290_119,364_119,37_119,69_119;0.3856822963
CAGGTGCAGCTGGTGGAGTCTGGGGGAGGCGTGGTCCAGCCTGGGAGGTCCCTGAGACTCTCCTGTGCAGCCTCTGGATTCACCTTCAGTAGTTATGGCATGCACTGGGTCCGCCAGGCTCCAGGCAAGGGGCTGGAGTGGGTGGCAAGTATATCATATGATGGAAGCGATAAATACCACGCAGATCGCGTGTGGGGCCGCTTCACCATTTCCAGAGACAATTCCAAGAACACACTGTATCTGCAAATGAACAGCCTGCGAGCTGAGGATACGGCTCTCTATTACTGT
>21;111_119,290_119,364_119,37_119,69_119,80_119;0.351669037
CAGGTGCAGCTGGTGGAGTCTGGGGGAGGCGTGGTCCAGCCTGGGAGGTCCCTGAGACTCTCCTGTGCAGCCTCTCAATTCACCTTTAGTAGTTATGGCATGCACTGGGTCCGCCAGGCTCCAGGCAAGGGGCTGGAGTGGGTGGCAAGTATATCATATGATGGAAGCGATAAATACCACGCAGATCGCGTGTGGGGCCGCTTCACCATTTCCAGAGACAATTCCAAGAACACACTGTATCTGCAAATGAACAGCCTGCGAGCTGAGGATACGGCTCTCTATTACTGT
>20;111_119,13_119,19_119,214_119,28_119,290_119,318_119,364_119,37_119,508_119,668_119,69_119,80_119;0.3181504804
CAGGTGCAGCTGGTGGAGTCTGGGGGAGGCGTGGTCCAGCCTGGGAGGTCCCTGAGACTCTCCTGTGCAGCCTCTCAATTCACCTTTAGTAGATATGGCATGCACTGGGTCCGCCAGGCTCCAGGCAAGGGGCTGGAGTGGGTGGCAAGTATATCATATGATGGAAGCGATAAATACCACGCAGATCTCGTGTGGGGCCGCTTCACCATTTCCAGAGACAATTCCAAGAACACACTGTATCTGCAAATGAACAGCCTGCGAGCTGAGGACACGGCTCTCTATTACTGT
>22;189_119;0.5081268178
CAGGTGCAGCTGGTGGAGTCTGGGGGAGGCGTGGTCCAGCCTGGGACGTCCCTGAGAATCTCCTGTGCAGCCTCTCAATTCACATTTAGTAGATATGGCATGCACTGGGTCCGCCAGGCTCCAGGCAAGGGGCTGGAGTGGGTGGCTAGTATTTCATATGATGGAAGAGATTACTACCACGCAGGTCGCGTGTGGGGCCGCTTCACCATCTCCAGAGACAATTCCAAGAACACACTATATCTACAAATGAACAGCCTGCGACCGGAAGACACGGCTCTCTATTTCTGT
>25;473_119;0.676418962
CAGGTGCAGCTGGTGGAGTCTGGGGGAGGCGTGGTCCAGCCTGGGAGGTCCCTGAGACTCTCCTGTACAGCGTCTGGATTCGGCTTCAGTAACTATGCCATGCACTGGGTCCGCCTGGCTCCAGGCAAGGGACTGGAGTGGGTGGCAAGTATATCATATGATGGAAGAGACTACCACCACGCAGGTGCCGTGTGGGGCCGCTTCATTATCTCCAGAGACAACTCCAAGAATTCGTTGCATCTGCAAATGAACAGCCTGCGACCGGAGGACACGGCTCTCTATTTCTGT
>25;272_119;0.671251507
GAGGTGCAATTGTTGGAGTCTGGGGGAGGCTTGGTTCAGCCTGGGGGGTCCCTGAGACTCTCCTGTGCAGCGTCTGGATTCACCTTCAGTAGCTATGGCATGCACTGGGTCCGCCAGGCTGCAGGCAAGGGGCTGGAGTGGGTGGCAAGTATATCATATGATGGAAGAGACTACCACCACGCAGGTGCCGTGTGGGGCCGCTTCATTATCTCCAGAGACAACTCCAAGAATTCGTTGCATCTGCAAATGAACAGCCTGCGACCGGAGGACACGGCTCTCTATTTCTGT
>24;272_119,473_119;0.5875330322
CAGGTGCAGTTGGTGGAGTCTGGGGGAGGCGTGGTCCAGCCTGGGAGGTCCCTGAGACTCTCCTGTGCAGCGTCTGGATTCACCTTCAGTAGCTATGGCATGCACTGGGTCCGCCAGGCTCCAGGCAAGGGGCTGGAGTGGGTGGCAAGTATATCATATGATGGAAGAGACTACCACCACGCAGGTGCCGTGTGGGGCCGCTTCATTATCTCCAGAGACAACTCCAAGAATTCGTTGCATCTGCAAATGAACAGCCTGCGACCGGAGGACACGGCTCTCTATTTCTGT
>25;382_119;0.5654158586
CAGGTGCAGTTGGTGGAGTCTGGGGGAGGCGTGGTCCAGCCTGGGAGGTCCCTGAGAATCTCCTGTGCAGCCTCTCAATTCACGTTTAGTAGATATGGCATGCACTGGGTCCGCCAGGCCCCAGGCAAGGGGCTGGAGTGGGTGGCAAGTATATCATATGATGGAAGAGACTACCACCACGCAGGTGCCGTGTGGGGCCGCTTCATTATCTCCAGAGACAACTCCAAGAATTCGTTGCATCTGCAAATGAACAGCCTGCGACCGGAGGACACGGCTCTCTATTTCTGT
>25;645_119;0.5766394127
CAGGTGCAGTTGGTGGAGTCTGGGGGAGGCGTGGTCCAGCCTGGGAGGTCCCTGAGAATCTCCTGTGCATCCTCTCAATTCACGTTTAGTAGATATGGCATGCACTGGGTCCGCCAGGCCCCAGGCAAGGGGCTGGAGTGGGTGGCAAGTATATCATATGATGGAAGAGACTACCACCACGCAGGTGCCGTGTGGGGCCGCTTCATTATCTCCAGAGACAACTCCAAGAATTCGTTGCATCTGCAAATGAACAGCCTGCGACCGGAGGACACGGCTCTCTATTTCTGT
>24;382_119,645_119;0.5654150113
CAGGTGCAGTTGGTGGAGTCTGGGGGAGGCGTGGTCCAGCCTGGGAGGTCCCTGAGAATCTCCTGTGCAGCCTCTCAATTCACGTTTAGTAGATATGGCATGCACTGGGTCCGCCAGGCCCCAGGCAAGGGGCTGGAGTGGGTGGCAAGTATATCATATGATGGAAGAGACTACCACCACGCAGGTGCCGTGTGGGGCCGCTTCATTATCTCCAGAGACAACTCCAAGAATTCGTTGCATCTGCAAATGAACAGCCTGCGACCGGAGGACACGGCTCTCTATTTCTGT
>23;272_119,382_119,473_119,645_119;0.5289612684
CAGGTGCAGTTGGTGGAGTCTGGGGGAGGCGTGGTCCAGCCTGGGAGGTCCCTGAGACTCTCCTGTGCAGCCTCTCAATTCACCTTTAGTAGATATGGCATGCACTGGGTCCGCCAGGCTCCAGGCAAGGGGCTGGAGTGGGTGGCAAGTATATCATATGATGGAAGAGACTACCACCACGCAGGTGCCGTGTGGGGCCGCTTCATTATCTCCAGAGACAACTCCAAGAATTCGTTGCATCTGCAAATGAACAGCCTGCGACCGGAGGACACGGCTCTCTATTTCTGT
>25;74_119;0.5384785523
CAGGTGCAGCTGGTGGAGTCTGGGGGAGGCGTGGTCCAGACTGGGAGGTCCCTGAGACTTTCCTGTACAGGCTCTCAGTTCACCTTTGGTCGATATGGCATGTACTGGGTCCGCCAGGCTCCAGGCAAGGGGCTGGAGTGGGTGGCAAGTATATCATATGATGGAAGAGACTTCTACCACGCACGTTCCGTGTGGGGCCGCTTCACCATCTCCAGAGACAATTCCAAGAACACGCTGCATCTGCAAATGAACAGCCTGCGACCGGAAGACACGGCTCTCTATTTCTGT
>28;62_119;0.6573499739
GAGGTGCAGCTGGTGGAGTCTGGGGGAGGTGTGGTACGGCCTGGGGGGTCCGTGAGACTCTCTTGTGTAGCGTCTGGATTCAGCTTCAGAAGTTATGGCATGCACTGGGTCCGCCAGGCCCCAGGCAAGGGGCTGGAGTGGGTGGCAAGTATATCATATGATGGAAGAGACTTCTACCACGCACGTTCCGTGTGGGGCCGCTTCACCATCTCCAGAGACAATTCCAAGAACACGCTGCATCTGCAAATGAACAGCCTGCGACCGGAAGACACGGCACTCTATTTCTGT
>28;454_119;0.5737115489
GAGGTGCAGCTGTTGGAGTCTGGGGGAGGCTTGGTACAGCCTGGGGGGTCCCTGAGACTCTCCTGTGCAGCCTCTGGATTCGCCTTTAGCAGCTATGGCATGCACTGGGTCCGCCAGGCCCCAGGCAAGGGGCTGGAGTGGGTGGCAAGTATATCATATGATGGAAGAGACTTCTACCACGCACGTTCCGTGTGGGGCCGCTTCACCATCTCCAGAGACAATTCCAAGAACACGCTGCATCTGCAAATGAACAGCCTGCGACCGGAAGACACGGCTCTCTATTTCTGT
>27;454_119,62_119;0.532156321
GAGGTGCAGCTGGTGGAGTCTGGGGGAGGCGTGGTACAGCCTGGGGGGTCCCTGAGACTCTCCTGTGCAGCCTCTGGATTCACCTTTAGTAGCTATGGCATGCACTGGGTCCGCCAGGCCCCAGGCAAGGGGCTGGAGTGGGTGGCAAGTATATCATATGATGGAAGAGACTTCTACCACGCACGTTCCGTGTGGGGCCGCTTCACCATCTCCAGAGACAATTCCAAGAACACGCTGCATCTGCAAATGAACAGCCTGCGACCGGAAGACACGGCTCTCTATTTCTGT
>27;416_119;0.5938749476
CAGGTGCAGTTGGTGGAGTCTGGGGGAGGCGTGGTCCAGCCTGGGAAGTCCCTGAGACTCTCCTGTGTAGGCTCTGGATTCACCTTTGATGATTATGGCATGCACTGGGTCCGCCAGGCCCCAGGCAAGGGGCTGGAGTGGGTGGCAAGTATATCATATGATGGAAGAGACTTCTACCACGCACGTTCCGTGTGGGGCCGCTTCACCATCTCCAGAGACAATTCCAAGAACACGCTGCATCTGCAAATGAACAGCCTGCGACCGGAAGACACGGCTCTCTATTTCTGT
>26;416_119,454_119,62_119;0.4915041623
CAGGTGCAGCTGGTGGAGTCTGGGGGAGGCGTGGTCCAGCCTGGGAGGTCCCTGAGACTCTCCTGTGCAGCCTCTGGATTCACCTTTAGTAGCTATGGCATGCACTGGGTCCGCCAGGCCCCAGGCAAGGGGCTGGAGTGGGTGGCAAGTATATCATATGATGGAAGAGACTTCTACCACGCACGTTCCGTGTGGGGCCGCTTCACCATCTCCAGAGACAATTCCAAGAACACGCTGCATCTGCAAATGAACAGCCTGCGACCGGAAGACACGGCTCTCTATTTCTGT
>27;239_119;0.5611425307
CAGGTGCAGCTGGTGGAGTCTGGGGGAGGCGTGGTCCAGCCTGGGAGGTCCCTGAGACTCTCCTGTGCAGCGTCTGGATTCACCTTCAGTTACTATGGCATACACTGGGTCCGCCAGGCTCCAGGCAAGGGGCTGGAGTGGGTGGCAAGTATATCATATGATGAAAGAGACTTCTACCACGCACGTTCCGTGTGGGGCCGCTTCGCCATCTCCAGAGACAATTCCAAGAACACGCTGCATCTGCAAATGAACAGCCTGCGACCGGAAGACACGGCTCTCTATTTCTGT
>28;60_119;0.6911509682
GAGGTGCGGCTGGTGGAGTCTGGAGGAGGCTTGATCCAGCCTGGGGGGTCCCTGAGACTCTCGTGTGCAGCCTCTGGGTTAACCGTCAGTAGCAACCACATGAGCTGGGTCCGCCAGGCTCCAGGGAAGGGGCTGGAGTGGGTGGCAAGTATATCATATGATGGAAGAGACTTCTACCACGCACGTTCCGTGTGGGGCCGCTTCACCATCTCCAGAGACAATTCCAAGAACACGCTGCATCTGCAAATGAACAGCCTGCGACCGGAAGACACGGCTCTCTATTTCTGT
>29;554_119;0.5837118886
CAGGTGCAGCTGGTGGAGTCTGGGGGAGGCGTGGTCCAGCCTGGGAGGTCCCTGAGACTCTCCTGTGCAGCCTCTGGATTCACCTTCAGTAGCTATGCTATGCACTGGGTCCGCCAGGCTCCAGGCAAGGGGCTGGAGTGGGTGGCAAGTATATCATATGATGGAAGAGACTTCTACCACGCACGTTCCGTGTGGGGCCGCTTCACCATCTCCAGAGACAATTCCAAGAACACGCTGCATCTGCAAATGAACAGCCTGCGAGTTGAGGACACGGCCCTATATTTCTGT
>29;183_119;0.538016342
CAGGTGCAGCTGGTGGAGTCTGGGGGAGGCGTGGTCCAGCCTGGGAGGTCCCTGAGACTCTCCTGTGCAGCCTCTGGATTCACCTTCAGTAGCTATGCTATGCACTGGGTCCGCCAGGCTCCAGGCAAGGGGCTGGAGTGGGTGGCAGTTATATCATATGATGGAAGAGACTTCTACCACGCACGTTCCGTGTGGGGCCGCTTCACCATCTCCAGAGACAATTCCAAGAACACGCTGCATCTGCAAATGAACAGCCTGCGACCGGAAGACACGGCTCTCTATTTCTGT
>28;183_119,554_119;0.5155094604
CAGGTGCAGCTGGTGGAGTCTGGGGGAGGCGTGGTCCAGCCTGGGAGGTCCCTGAGACTCTCCTGTGCAGCCTCTGGATTCACCTTCAGTAGCTATGCTATGCACTGGGTCCGCCAGGCTCCAGGCAAGGGGCTGGAGTGGGTGGCAAGTATATCATATGATGGAAGAGACTTCTACCACGCACGTTCCGTGTGGGGCCGCTTCACCATCTCCAGAGACAATTCCAAGAACACGCTGCATCTGCAAATGAACAGCCTGCGACCGGAAGACACGGCTCTCTATTTCTGT
>27;183_119,554_119,60_119;0.4930571137
CAGGTGCAGCTGGTGGAGTCTGGGGGAGGCGTGGTCCAGCCTGGGAGGTCCCTGAGACTCTCCTGTGCAGCCTCTGGATTCACCTTCAGTAGCTATGGCATGCACTGGGTCCGCCAGGCTCCAGGCAAGGGGCTGGAGTGGGTGGCAAGTATATCATATGATGGAAGAGACTTCTACCACGCACGTTCCGTGTGGGGCCGCTTCACCATCTCCAGAGACAATTCCAAGAACACGCTGCATCTGCAAATGAACAGCCTGCGACCGGAAGACACGGCTCTCTATTTCTGT
>26;183_119,239_119,554_119,60_119;0.4930563507
CAGGTGCAGCTGGTGGAGTCTGGGGGAGGCGTGGTCCAGCCTGGGAGGTCCCTGAGACTCTCCTGTGCAGCCTCTGGATTCACCTTCAGTAGCTATGGCATGCACTGGGTCCGCCAGGCTCCAGGCAAGGGGCTGGAGTGGGTGGCAAGTATATCATATGATGGAAGAGACTTCTACCACGCACGTTCCGTGTGGGGCCGCTTCACCATCTCCAGAGACAATTCCAAGAACACGCTGCATCTGCAAATGAACAGCCTGCGACCGGAAGACACGGCTCTCTATTTCTGT
>25;183_119,239_119,416_119,454_119,554_119,60_119,62_119;0.4810451645
CAGGTGCAGCTGGTGGAGTCTGGGGGAGGCGTGGTCCAGCCTGGGAGGTCCCTGAGACTCTCCTGTGCAGCCTCTGGATTCACCTTTAGTAGCTATGGCATGCACTGGGTCCGCCAGGCTCCAGGCAAGGGGCTGGAGTGGGTGGCAAGTATATCATATGATGGAAGAGACTTCTACCACGCACGTTCCGTGTGGGGCCGCTTCACCATCTCCAGAGACAATTCCAAGAACACGCTGCATCTGCAAATGAACAGCCTGCGACCGGAAGACACGGCTCTCTATTTCTGT
>24;183_119,239_119,416_119,454_119,554_119,60_119,62_119,74_119;0.4466659965
CAGGTGCAGCTGGTGGAGTCTGGGGGAGGCGTGGTCCAGCCTGGGAGGTCCCTGAGACTCTCCTGTGCAGCCTCTCAATTCACCTTTAGTAGATATGGCATGCACTGGGTCCGCCAGGCTCCAGGCAAGGGGCTGGAGTGGGTGGCAAGTATATCATATGATGGAAGAGACTTCTACCACGCACGTTCCGTGTGGGGCCGCTTCACCATCTCCAGAGACAATTCCAAGAACACGCTGCATCTGCAAATGAACAGCCTGCGACCGGAAGACACGGCTCTCTATTTCTGT
>26;550_119;0.5932787916
CAGGTGCAGTTGGTGGAGTCCGGGGGAGGCGTGGTCCAGCCTGGGAGGTCCCTGAGAGTCTCCTGTGCAGCCTCTCATTTCACCTTTAGCAGATATGGCATGCACTGGGTCCGCCAGGCCCCAGGCAAGGGGCTGGAGTGGGTGGCAAGTATATCATATGATGGAAGAGACTTCTACCACGCACGTTCCGTGTGGGGCCGCTTCGCCATCTCCAGAGACAATTCCAAGAACACGCTGCATCTGCAAATGAACAGCCTCCGAACTGAGGACACGGCTCTCTATCACTGT
>26;152_119;0.5137678965
CAGGTGCAGTTGGTGGAGTCCGGGGGAGGCGTGGTCCAGCCTGGGAGGTCCCTGAGAGTCTCCTGTGCAGCCTCTCATTTCACCTTTAGCAGATATGGCATGCACTGGGTCCGCCAGGCCCCAGGCAAGGGGCTGGAGTGGGTGGCAAGTATATCATATGATGGAAGAGACTTCTACCACGCACGTTCCGTGTGGGGCCGCTTCACCATCTCCAGAGACAATTCCAAGAACACGCTGCATCTGCAAATGAACAGCCTGCGACCGGAAGACACGGCTCTCTATTTCTGT
>25;152_119,550_119;0.5137670492
CAGGTGCAGTTGGTGGAGTCCGGGGGAGGCGTGGTCCAGCCTGGGAGGTCCCTGAGAGTCTCCTGTGCAGCCTCTCATTTCACCTTTAGCAGATATGGCATGCACTGGGTCCGCCAGGCCCCAGGCAAGGGGCTGGAGTGGGTGGCAAGTATATCATATGATGGAAGAGACTTCTACCACGCACGTTCCGTGTGGGGCCGCTTCACCATCTCCAGAGACAATTCCAAGAACACGCTGCATCTGCAAATGAACAGCCTGCGACCGGAAGACACGGCTCTCTATTTCTGT
>25;559_119;0.6305886514
GAGGTGCAGCTGGTGGAGTCTGGGGGAGGCGTGGTCCAGTCCGGGAGGTCCCTGAGACTCTCCTGTGCAGCCTCTCATTTCACCTTTAGCAGATATGGCATGCACTGGGTCCGCCAGGCCCCAGGCAAGGGGCTGGAGTGGGTGGCAAGTATATCATATGATGGAAGAGACTTCTACCACGCACGTTCCGTGTGGGGCCGCTTCACCATCTCCAGAGACAATTCCAAGAACACACTGTTTCTACAAATGAACAGCCTGCGAATTGAGGACACGGCCCTATATTTCTGT
>24;152_119,550_119,559_119;0.4796335164
CAGGTGCAGCTGGTGGAGTCTGGGGGAGGCGTGGTCCAGCCTGGGAGGTCCCTGAGACTCTCCTGTGCAGCCTCTCATTTCACCTTTAGCAGATATGGCATGCACTGGGTCCGCCAGGCCCCAGGCAAGGGGCTGGAGTGGGTGGCAAGTATATCATATGATGGAAGAGACTTCTACCACGCACGTTCCGTGTGGGGCCGCTTCACCATCTCCAGAGACAATTCCAAGAACACGCTGCATCTGCAAATGAACAGCCTGCGACCGGAAGACACGGCTCTCTATTTCTGT
>23;152_119,183_119,239_119,416_119,454_119,550_119,554_119,559_119,60_119,62_119,74_119;0.4466651492
CAGGTGCAGCTGGTGGAGTCTGGGGGAGGCGTGGTCCAGCCTGGGAGGTCCCTGAGACTCTCCTGTGCAGCCTCTCAATTCACCTTTAGTAGATATGGCATGCACTGGGTCCGCCAGGCTCCAGGCAAGGGGCTGGAGTGGGTGGCAAGTATATCATATGATGGAAGAGACTTCTACCACGCACGTTCCGTGTGGGGCCGCTTCACCATCTCCAGAGACAATTCCAAGAACACGCTGCATCTGCAAATGAACAGCCTGCGACCGGAAGACACGGCTCTCTATTTCTGT
>22;152_119,183_119,239_119,272_119,382_119,416_119,454_119,473_119,550_119,554_119,559_119,60_119,62_119,645_119,74_119;0.419830418
CAGGTGCAGCTGGTGGAGTCTGGGGGAGGCGTGGTCCAGCCTGGGAGGTCCCTGAGACTCTCCTGTGCAGCCTCTCAATTCACCTTTAGTAGATATGGCATGCACTGGGTCCGCCAGGCTCCAGGCAAGGGGCTGGAGTGGGTGGCAAGTATATCATATGATGGAAGAGACTACTACCACGCAGGTTCCGTGTGGGGCCGCTTCACCATCTCCAGAGACAATTCCAAGAACACGCTGCATCTGCAAATGAACAGCCTGCGACCGGAAGACACGGCTCTCTATTTCTGT
>21;152_119,183_119,189_119,239_119,272_119,382_119,416_119,454_119,473_119,550_119,554_119,559_119,60_119,62_119,645_119,74_119;0.3930774646
CAGGTGCAGCTGGTGGAGTCTGGGGGAGGCGTGGTCCAGCCTGGGAGGTCCCTGAGACTCTCCTGTGCAGCCTCTCAATTCACCTTTAGTAGATATGGCATGCACTGGGTCCGCCAGGCTCCAGGCAAGGGGCTGGAGTGGGTGGCAAGTATATCATATGATGGAAGAGACTACTACCACGCAGGTTCCGTGTGGGGCCGCTTCACCATCTCCAGAGACAATTCCAAGAACACACTGTATCTGCAAATGAACAGCCTGCGACCGGAAGACACGGCTCTCTATTTCTGT
>26;391_119;0.6042179789
CAGATGCAACTCGTGGAATCTGGGGGAGGCGTGGTCCAGCCTGGGAGGTCCCTGAGACTGTCCTGTGCAGCCTCTCAATTCACTTTTGGGAGTTATGGCATGCACTGGGTCCGCCAGATTCCAGGCAAGGGACTGGAGTGGGTGGCAACTATATCATATGATGGAACCAAGAAATATCATGCAGATTCCGTGTGGGACCGATTCATCATCTCCAGAGACAATTCCAAGAACACACTGTTTCTGCAAATGAACAGCCTGCGACCTGAGGACACGGCTCTATATTTCTGT
>26;424_119;0.581579402
CAGGTGCAGCTGGTGGAGTCTGGGGGAGGCGTGGTCCAGCCTGGGAGGTCCCTGAGACTGTCCTGTGCAGCCTCTCAATTCACTTTTGGGAGTTATGGCATGCACTGGGTCCGCCAGATTCCAGGCAAGGGACTGGAGTGGGTGGCAACTATATCATATGATGGAACCAAGAAATATCATGCAGATTCCGTGTGGGACCGATTCATCATCTCCAGAGACAATTCCAAGAACACACTGTTTCTGCAAATGAACAGCCTGCGACCTGAGGACACGGCTCTATATTTCTGT
>25;391_119,424_119;0.5706521723
CAGATGCAGCTGGTGGAGTCTGGGGGAGGCGTGGTCCAGCCTGGGAGGTCCCTGAGACTGTCCTGTGCAGCCTCTCAATTCACTTTTGGGAGTTATGGCATGCACTGGGTCCGCCAGATTCCAGGCAAGGGACTGGAGTGGGTGGCAACTATATCATATGATGGAACCAAGAAATATCATGCAGATTCCGTGTGGGACCGATTCATCATCTCCAGAGACAATTCCAAGAACACACTGTTTCTGCAAATGAACAGCCTGCGACCTGAGGACACGGCTCTATATTTCTGT
>26;20_119;0.7007763969
CAGATGCACCTGGTGGAGTCTGGGGGAGGCGTGGTCCAGCCTGGGATGTCCCTGAGGCTGTCCTGTGCAGCCTCTCAATTCAATTTTGGGAGTTTTGGCATGCACTGGGTCCGCCAGGCTCCAGGCAAGGGACTGGAGTGGGTGGCAACTATATCATATGATGGAACGAAGAAATATCATTCAGATTCCGTGTGGGGCCGGTTCAGCATCTCCAGAGACAATTCCAAAAACACGCTGTATCTGCAAATGAACAGCCTGCGAACTGAGGACACGGCTCTCTACTTCTGT
>26;679_119;0.6990919725
CAGATGCACCTGGTGGAGTCTGGGGGAGGCGTGGTCCAGCCTGGGATGTCCCTGAGGCTGTCTTGTGCAGCCTCTCAATTCAATTTTGGGAGTTTTGGCATGCACTGGGTCCGCCAGGCTCCAGGCAAGGGACTGGAGTGGGTGGCAACTATATCATATGATGGAACGAAGAAATATCATTCAGATTCCGTGTGGGGCCGATTAAGCATATCCAGAGACAATTCCAAGAACACACTCTTTCTGCAAATGAACAGCCTGCGAACTGAAGACACGGCTCTGTATTTCTGT
>25;20_119,679_119;0.6362103423
CAGATGCACCTGGTGGAGTCTGGGGGAGGCGTGGTCCAGCCTGGGATGTCCCTGAGGCTGTCCTGTGCAGCCTCTCAATTCAATTTTGGGAGTTTTGGCATGCACTGGGTCCGCCAGGCTCCAGGCAAGGGACTGGAGTGGGTGGCAACTATATCATATGATGGAACGAAGAAATATCATTCAGATTCCGTGTGGGGCCGATTCAGCATCTCCAGAGACAATTCCAAGAACACACTGTTTCTGCAAATGAACAGCCTGCGAACTGAGGACACGGCTCTGTATTTCTGT
>24;20_119,391_119,424_119,679_119;0.5229864321
CAGATGCAGCTGGTGGAGTCTGGGGGAGGCGTGGTCCAGCCTGGGAGGTCCCTGAGACTGTCCTGTGCAGCCTCTCAATTCACTTTTGGGAGTTATGGCATGCACTGGGTCCGCCAGGCTCCAGGCAAGGGACTGGAGTGGGTGGCAACTATATCATATGATGGAACCAAGAAATATCATGCAGATTCCGTGTGGGGCCGATTCACCATCTCCAGAGACAATTCCAAGAACACACTGTTTCTGCAAATGAACAGCCTGCGACCTGAGGACACGGCTCTATATTTCTGT
>25;413_119;0.6416028706
CAGATGCAGCTGGTGGAGTCTGGGGGAGGCGTGGTCCAGCCTGGGGGGTCCCTGAGACTGTCCTGTGCAGCCTCTCAATTCACTTTTGGGAGTTATGCCATGCACTGGGTCCGCCAGCCTCCAGGCGAGAGACCAGAGTGGGTGGCAACTATATCATTTGATGGAACCAAGAAATATCATGCAGATTCCGTGTGGGGCCGATTCACCATCTCCAGAGATAATTCCAAGAATACACTGTTTCTGCAAATGAACAGCCTGCGACCTGAGGACACGGCTCTATATTTCTGT
>25;466_119;0.6596257406
CAGATGCAGCTGGTGGAGTCTGGGGGAGGCGTGGTCCAGCCGGGGGGGTCCCTGAGACTGTCCTGTGCAGTCTCTCAATTCACTTTTACGAGTTATGGCATGCACTGGGTCCGCCAGGCTCCAGGCAAGGGACTGGAGTGGGTGGCAACTATATCATCTGATGGAAGCAAGAAATATCATGGAGATTCCGTGTGGGGCCGACTCACCATCTCCAGAGACAATTCCAAGAATACACTGTTTCTGCAAATGAACAACCTGCGAGCTGAGGACACGGCTCTATATTTCTGT
>24;413_119,466_119;0.549291513
CAGATGCAGCTGGTGGAGTCTGGGGGAGGCGTGGTCCAGCCTGGGGGGTCCCTGAGACTGTCCTGTGCAGCCTCTCAATTCACTTTTGGGAGTTATGGCATGCACTGGGTCCGCCAGGCTCCAGGCAAGGGACTGGAGTGGGTGGCAACTATATCATATGATGGAACCAAGAAATATCATGCAGATTCCGTGTGGGGCCGATTCACCATCTCCAGAGACAATTCCAAGAATACACTGTTTCTGCAAATGAACAGCCTGCGACCTGAGGACACGGCTCTATATTTCTGT
>23;20_119,391_119,413_119,424_119,466_119,679_119;0.5229854575
CAGATGCAGCTGGTGGAGTCTGGGGGAGGCGTGGTCCAGCCTGGGAGGTCCCTGAGACTGTCCTGTGCAGCCTCTCAATTCACTTTTGGGAGTTATGGCATGCACTGGGTCCGCCAGGCTCCAGGCAAGGGACTGGAGTGGGTGGCAACTATATCATATGATGGAACCAAGAAATATCATGCAGATTCCGTGTGGGGCCGATTCACCATCTCCAGAGACAATTCCAAGAACACACTGTTTCTGCAAATGAACAGCCTGCGACCTGAGGACACGGCTCTATATTTCTGT
>27;628_119;0.7255827221
CAGATGCAGTTGGTGGAGTCTGGGGGAGGCGTGGTCCAGCCTGGGAGGTCCCTGACACTGTCCTGTGCAGCCTCTCAATTCAGCTTTACGAATTATGGCATGCACTGGGTCCGCCAGGCTCCAGGCAAGGGACTGGAGTGGGTGGCAAGTATATCAAATGATGGAAACAAGAAATATCATGGAGAATCCGTGTGGGACCGATTCACCATCTCCAGAGACAATTCCAAGAATACACTGTTTCTACAAATGAACAGACTGCGAGTTGAGGACACGGCCCTATATTTCTGT
>29;657_119;0.7704926485
CAGATGCAGTTGGTGGAGTCTGGGGGAGGCGTGGTCCAGCCTGGGACGTCCCTGACACTGTCCTGTGCAGCCTCTCAATTCAGTTTTACGAGTTATGGCATGCACTGGGTCCGCCAGGCTCCAGGCAAGGGACTGGAGTGGGTGGCAAGTATATCAAATGATGGAACGAAGAAATATCATGCAGAATCCGTGTGGGGCCGATTCACCATTTCCAAAGACAATTCCAAGAACACATTGTTTCTACAAATGAACAGCCTGCGAGTTGAGGACACGGCCCTATATTTCTGT
>31;127_119;0.981148163
CAGATGCAGTTGGTGGAGTCTGGGGGAGGCGTGGTCCAGCCTGGGAGGTCCCTGACACTGTCCTGTGCAGCCTCTCAATTCAATTTTGCGAACTATGACATGCACTGGGTCCGCCAGGCTCCAGGCAAGGGGCTGGAGTGGGTGGCATTTATACGGTATGATGGAAATAATAAATACTATGCAGACTCCGTGAAGGGCCGATTCACCATCTCCAGAGACAATTCCAAGAGCACACTGTTTCTACAAATGAACAGCCTGCGAATTGAGGACACGGCCCTATATTTCTGT
>32;105_119;0.7707558639
CAGATGCAGTTGGTGGAGTCTGGGGGAGGCGTGGTCCAGCCTGGGAGGTCCCTGACACTGTCCTGTGCAGCCTCTCAATTCAGTTTTGCGAATTATGGCATGCACTGGGTCCGCCAGGCTCCAGGCAAGGGACTGGAGTGGGTGGCAAGTATATCAAATGATGGAACGAAGAAATATCATGAAGAATCCGTGTGGGGCCGATTCACCATATCCAAAGACAATTCCAAGAACACACTGTTTCTACAAATGAACAGCCTGCGAATTGAGGACACGGCCCTATATTTCTGT
>32;255_119;0.838048791
CAGATGCAGTTGGTGGAGTCTGGGGGAGGCGTGGTCCAGCCTGGGAGGTCCCTGACACTGTCCTGTGCAGCCTCTCAATTCAATTTTGCGAATTATGGCATGCACTGGGTCCGCCAGGCTCCAGGCAAGGGACTGGAGTGGGTGGCAAGTATATCAAATGATGGAACGAAGAAATATCATGAAGAATCCGTGTGGGGCCGATTCACCATATCCAAAGACAATTCCAAGAACACACTGTTTCTACAAATGAACAGCCTGCGACCTGAGGACACGGCTCTGTATTACTGT
>31;105_119,255_119;0.7707537248
CAGATGCAGTTGGTGGAGTCTGGGGGAGGCGTGGTCCAGCCTGGGAGGTCCCTGACACTGTCCTGTGCAGCCTCTCAATTCAGTTTTGCGAATTATGGCATGCACTGGGTCCGCCAGGCTCCAGGCAAGGGACTGGAGTGGGTGGCAAGTATATCAAATGATGGAACGAAGAAATATCATGAAGAATCCGTGTGGGGCCGATTCACCATATCCAAAGACAATTCCAAGAACACACTGTTTCTACAAATGAACAGCCTGCGAATTGAGGACACGGCCCTATATTTCTGT
>30;105_119,127_119,255_119;0.7472040902
CAGATGCAGTTGGTGGAGTCTGGGGGAGGCGTGGTCCAGCCTGGGAGGTCCCTGACACTGTCCTGTGCAGCCTCTCAATTCAGTTTTGCGAATTATGGCATGCACTGGGTCCGCCAGGCTCCAGGCAAGGGACTGGAGTGGGTGGCAAGTATATCAAATGATGGAACGAAGAAATATCATGCAGAATCCGTGTGGGGCCGATTCACCATCTCCAAAGACAATTCCAAGAACACACTGTTTCTACAAATGAACAGCCTGCGAATTGAGGACACGGCCCTATATTTCTGT
>32;494_119;0.8944686893
CAGGTGCAACTGGTGGAGTCTGGGGGAGGCCTGGTCAAGCCTGGGGGGTCCCTGAGACTCTCCTGTGCAGCCTCTCAATTCAATTTTGCGAATTATGGCATGCACTGGGTCCGCCAGGCTCCAGGCAAGGGATTGGAGTGGGTGGCAAGTATATCAAATGATGGAACGAAGAAATATCATGAAGAATCCGTGTGGGGCCGATTCACCATCTCCAAAGACAATTCCAAGAGCACACTATTTCTACAAATGAACAGCCTGCGAATTGAGGACACGGCCCTATATTTCTGT
>33;471_119;0.8373015808
CAGGTGCAGCTGGTGGAGTCTGGGGGAGGCGTGGTCCAGCCTGGGAGGTCCCTGACACTGTCCTGTATAGCATCTCAATTCAATTTTGCGAGTTATGGCATGCACTGGGTCCGCCAGGCTCCAGGCAAGGGACTGGAGTGGGTGGCAAGTATATCACATGATGGAACGAAGAAATATCATGCAGAATCCGTGTGGGGCCGATTCACCATCTCCAAAGACAATTCCAAGAACACACTATTTCTACAAATGAACAGCCTGCGAGTTGAGGACACGGCCCTATATTTCTGT
>33;365_119;0.8594466221
CAGATGCAGTTGGTGGAGTCTGGGGGAGGCGTGGTCCAGCCTGGGAGGTCCCTGACACTGTCCTGTATAGCATCTCAATTCAATTTTGCGAGTTATGGCATGCACTGGGTCCGCCAGGCTCCAGGCAAGGGACTGGAGTGGGTGGCAAGTATATCACATGATGGAACGAAGAAATATCATGCAGAATCCGTGTGGGGCCGATTCACCATCTCCAAAGACAATTCCAAGAACACACTATTTCTACAAATGAACAGCCTGCGAGTTGAGGACACGGCCCTATATTTCTGT
>32;365_119,471_119;0.8373007335
CAGGTGCAGCTGGTGGAGTCTGGGGGAGGCGTGGTCCAGCCTGGGAGGTCCCTGACACTGTCCTGTATAGCATCTCAATTCAATTTTGCGAGTTATGGCATGCACTGGGTCCGCCAGGCTCCAGGCAAGGGACTGGAGTGGGTGGCAAGTATATCACATGATGGAACGAAGAAATATCATGCAGAATCCGTGTGGGGCCGATTCACCATCTCCAAAGACAATTCCAAGAACACACTATTTCTACAAATGAACAGCCTGCGAGTTGAGGACACGGCCCTATATTTCTGT
>31;365_119,471_119,494_119;0.7804654878
CAGGTGCAGCTGGTGGAGTCTGGGGGAGGCGTGGTCCAGCCTGGGAGGTCCCTGACACTGTCCTGTGCAGCCTCTCAATTCAATTTTGCGAATTATGGCATGCACTGGGTCCGCCAGGCTCCAGGCAAGGGACTGGAGTGGGTGGCAAGTATATCAAATGATGGAACGAAGAAATATCATGCAGAATCCGTGTGGGGCCGATTCACCATCTCCAAAGACAATTCCAAGAACACACTATTTCTACAAATGAACAGCCTGCGAGTTGAGGACACGGCCCTATATTTCTGT
>33;440_119;0.8149277997
CAGGTGCAGCTGGTGGAGTCTGGGGGAGGCGTGGTCCAGCCTGGGAGGTCCCTGACACTGTCCTGTGCAGCCTCTCAATTCAATTTTGCGAACTATGGCATGCACTGGGTCCGCCAGGCTCCAGGCAAGGGACTGGAGTGGGTGGCAAGTATATCAAATGATGGAACGAAGAAATATCATGCAGAATCCGTGTGGGACCGATTCAGCATCTCCAAAGACAATTCCAAGAACACACTGTTTCTACAAATGAATAGCCTGCGAGTTGAGGACACGGCCCTATATTTCTGT
>34;280_119;0.859203346
CAGATGCAGTTGGTGGAGTCTGGGGGAGGCGTGGTCCAGCCTGGGAGGTCCCTGACACTGTCCTGTGCAGCCTCTCAATTCAATTTTGCGAGCTATGGCATGCACTGGGTCCGCCAGGCTCCAGGCAAGGGACTGGAGTGGGTGGCAAGTATATCAAATGATGGAACGAAGAAATATCATGCAGAATCCGTGTGGGACCGATTCAGCATCTCCAAAGACAATTCCAAGAACACACTGTTTCTACAAATGAATAGCCTGCGAGTTGAGGACACGACCCTATATTTCTGT
>35;529_119;0.9852271402
GGAGTGCAATTGGTGGAGTCTGGGGGAGCCGTGGTGCGACCGGGGGGGTCCCTGACACTGTCCTGTGCAGCCTCTCAATTCATTTTGTCGAGCTATGGCATGCACTGGGTCCGCCAGGCTCCAGGCAAGGGACTGGAGTGGGTGGCAAGTATATCAAATGATGGAACGAAGAAATATCATGCAGAATCCGTGTGGGACCGATTCAGCATCTCCAAAGACAATTCCAAGAACACACTGTTTCTACAAATGAATAGCCTGCGAGTTGAGGACACGGCCCTATATTTCTGT
>36;643_119;0.965836409
GAGGTGCACCTGGTGGAGTCTGGGGGAGGCTTGGCGCAGCCCGGGAGGTCCCTGAGACTTTCCTGTGCAGCCTCTCAATTCAATTTTGCGAGTTATGGCATGCACTGGGTCCGCCAGGCTCCAGGCAAGGGACTGGAGTGGGTGGCAAGTATATCAAATGATGGAACGAAGAGATATCATGCAGAATCCGTGTGGGACCGATTCAGCATCTCCAAAGACAATTCCAAGAACACACTGTTTCTACAAATGAATAGTCTGCGAGTTGAGGACACGGCCCTATATTTCTGT
>36;394_119;0.9661696552
GAGGTGCAGCTGGTGGAATCTGGGGGACGTTTGGTACAGCCGGGGAGTCCCCTGAGACTCTCCTGTGCAGCCTCTCAATTCAATTTTGCGAGCTATGGCATGCACTGGGTCCGCCAGGCTCCAGGCAAGGGACTGGAGTGGGTGGCAAGTATATCAAATGATGGAACGAAGAAATATCATGCAGAATCCGTGTGGGACCGATTCAGCATCTCCAAAGACAATTCCAAGAACACACTGTTTCTACAAATGAATAGCCTGCGAGTTGAGGACACGGCCCTATATTTCTGT
>35;394_119,643_119;0.8900449373
GAGGTGCAGCTGGTGGAGTCTGGGGGAGGCTTGGTGCAGCCGGGGAGGTCCCTGAGACTGTCCTGTGCAGCCTCTCAATTCAATTTTGCGAGCTATGGCATGCACTGGGTCCGCCAGGCTCCAGGCAAGGGACTGGAGTGGGTGGCAAGTATATCAAATGATGGAACGAAGAAATATCATGCAGAATCCGTGTGGGACCGATTCAGCATCTCCAAAGACAATTCCAAGAACACACTGTTTCTACAAATGAATAGCCTGCGAGTTGAGGACACGGCCCTATATTTCTGT
>34;394_119,529_119,643_119;0.8595281221
GAGGTGCAGCTGGTGGAGTCTGGGGGAGGCGTGGTGCAGCCGGGGAGGTCCCTGACACTGTCCTGTGCAGCCTCTCAATTCAATTTTGCGAGCTATGGCATGCACTGGGTCCGCCAGGCTCCAGGCAAGGGACTGGAGTGGGTGGCAAGTATATCAAATGATGGAACGAAGAAATATCATGCAGAATCCGTGTGGGACCGATTCAGCATCTCCAAAGACAATTCCAAGAACACACTGTTTCTACAAATGAATAGCCTGCGAGTTGAGGACACGGCCCTATATTTCTGT
>33;280_119,394_119,529_119,643_119;0.8266788676
CAGGTGCAGCTGGTGGAGTCTGGGGGAGGCGTGGTCCAGCCTGGGAGGTCCCTGACACTGTCCTGTGCAGCCTCTCAATTCAATTTTGCGAGCTATGGCATGCACTGGGTCCGCCAGGCTCCAGGCAAGGGACTGGAGTGGGTGGCAAGTATATCAAATGATGGAACGAAGAAATATCATGCAGAATCCGTGTGGGACCGATTCAGCATCTCCAAAGACAATTCCAAGAACACACTGTTTCTACAAATGAATAGCCTGCGAGTTGAGGACACGGCCCTATATTTCTGT
>32;280_119,394_119,440_119,529_119,643_119;0.8149269524
CAGGTGCAGCTGGTGGAGTCTGGGGGAGGCGTGGTCCAGCCTGGGAGGTCCCTGACACTGTCCTGTGCAGCCTCTCAATTCAATTTTGCGAACTATGGCATGCACTGGGTCCGCCAGGCTCCAGGCAAGGGACTGGAGTGGGTGGCAAGTATATCAAATGATGGAACGAAGAAATATCATGCAGAATCCGTGTGGGACCGATTCAGCATCTCCAAAGACAATTCCAAGAACACACTGTTTCTACAAATGAATAGCCTGCGAGTTGAGGACACGGCCCTATATTTCTGT
>35;209_119;1.0625831458
CAGGTGCAGCTGGTGGAGTCTGGGGGAGGCTTGGTACAGCCTGGCAGGTCCCTGAGACTCTCCTGTGCAGCCTCTGGATTCACCTTTGATGATTATGTCATGCACTGGGTCCGGCAGGCTCCAGGCAAGGGATTGGAGTGGGTGGCAAGTATATCAAATGATGGAACGAAGAAATATCATGAAGAATCCGTGTGGGGCCGATTCACCATCTCCAAAGACAATTCCAAGAGCACACTATTTCTACAAATGAACAGCCTGCGAATTGAGGACACGGCCCTATATTTCTGT
>35;202_119;1.0277941067
GAGGTGCAATTGGTGGAGTCTGGGGGAGGCTTGGTACAGCCTGGCAGGTCCCTGAGACTCTCCTGTGCAGCCTCTGGATTCACCTTAGAAGATTATGGCATGCACTGGGTCCGGCAGGCTCCAGGCAAGGGACTGGAGTGGGTGGCAAGTATATCAAATGATGGAACGAAGAAATATCATGCAGAATCCGTGTGGGACCGATTCAGTATCTCCAAAGACAATTCCAAGAACACACTGTTTCTACAAATGAATAGCCTGCGAGTTGAGGACACGGCCCTATATTTCTGT
>34;202_119,209_119;0.9602372899
CAGGTGCAGCTGGTGGAGTCTGGGGGAGGCTTGGTACAGCCTGGCAGGTCCCTGAGACTCTCCTGTGCAGCCTCTGGATTCACCTTTGATGATTATGGCATGCACTGGGTCCGGCAGGCTCCAGGCAAGGGACTGGAGTGGGTGGCAAGTATATCAAATGATGGAACGAAGAAATATCATGCAGAATCCGTGTGGGACCGATTCAGCATCTCCAAAGACAATTCCAAGAACACACTGTTTCTACAAATGAATAGCCTGCGAGTTGAGGACACGGCCCTATATTTCTGT
>34;32_119;1.2641767886
CAGGTGGGTGGGAGGTCTGGGGGAGGGGGCGTTGCGACGCCTCGGCGAGGTCTGAGACTCTCCTGTGCAGCCTCTGGATTCACCCTTGATGATTATGCCATGCACTGGGTCCGCCAGGCTCCAGGCAAGGGACTGGAGTGGGTGGCAAGTATATCAAATGATGGAACGAAGAAATATCATGCAGAATCCGTGTGGGACCGATTCAGCATCTCCAAAGACAATTCCAAGAACACACTGTTTCTACAAATGAATAGCCTGCGAGTTGAGGACACGGCCCTATATTTCTGT
>33;202_119,209_119,32_119;0.9183014602
CAGGTGCAGCTGGTGGAGTCTGGGGGAGGCGTGGTCCAGCCTGGGAGGTCCCTGAGACTCTCCTGTGCAGCCTCTGGATTCACCTTTGATGATTATGGCATGCACTGGGTCCGCCAGGCTCCAGGCAAGGGACTGGAGTGGGTGGCAAGTATATCAAATGATGGAACGAAGAAATATCATGCAGAATCCGTGTGGGACCGATTCAGCATCTCCAAAGACAATTCCAAGAACACACTGTTTCTACAAATGAATAGCCTGCGAGTTGAGGACACGGCCCTATATTTCTGT
>35;602_119;1.0150955772
CAGGTACAGCTGGTGGAGTCTGGGGGAGGCGTGGTCCAGCCTGGGAGGTCCCTGAGACTCTCCTGTGCAGCCTCTGGATTCGCCTTCAGTCACTATGGCATATTCTGGGTCCGCCAGGCTCCAGGCAAGGGGCTGGAGTGGGTGGCAAGTATATCAAATGATGGAACGAAGAAATATCATGCAGAATCCGTGTGGGACCGATTCAGCATCTCCAAAGACAATTCCAAGAACACACTGTTTCTACAAATGAATAGCCTGCGAGTTGAGGACACGGCCCTATATTTCTGT
>38;4_119;1.0851113874
CAGGTGCAGCTGGTGGAGTCTGGGGGAGGCGTGGTCCAGCCTGGGAGGTCCCTGAGACTCTCCTGTCCAGCCTCTGGATTCAGTTTCAGTACCTATGGCATGCACTGGGTCCGCCAGGCTCCAGGCAAGGGACTGGAGTGGGTGGCAAGTATATCAAATGATGGAAACAAGAAATATCATGGAGAATCCGTGTGGGACCGATTCACCATCTCCAGAGACAATTCCAAGAATACACTGTTTCTACAAATGAACAGACTGCGAGTTGAGGACACGGCCCTATATTTCTGT
>40;219_119;1.1928650777
CAGGTGCAACTGGTGGAATCTGGGGGAGGCGTGGTCCAGCCTGGGAGGTCCCTGAGACTCTCCTGTGCAGTATCTGGATTCACCTTCACTAGTTATCCTATGCACTGGGTCCGCCAGGCTCCAGGCAAGGGACTGGAGTGGGTGGCAAGTGTATCAAATGATGGAACCAAGAAATATCATGGAGATTCCGTGTGGGACCGATTCACCATCTCCAGAGACAATTCCAAGAATACACTGTTTCTACAAATGAGCAGCCTGCGAGCTGAGGACACGGCTGTATATTTCTGT
>41;174_119;1.1427677189
CAGGTGCAGCTGGTGGAGTCTGGGGGAGGCGTGGTCCAGCCTGGGAGGTCCCTGAGACTCTCCTGTGCAGCCTCTGGATTCACCCTCAGTAGATACGACATGCACTGGGTCCGCCAGGCTCCAGGCAAGGGACTGGAGTGGGTGGCAAGTATATCAAAGGATGGAACCAAGAAATATCATGGAGATTCCGTGTGGGGCCGATTCATCATCTCCAGAGACAATTCCAAGAACACACTGTTTCTACAAATGAGCAGCCTGCGAGCTGAGGACACGGCTCTATATTTCTGT
>43;304_119;1.2825093237
GAGGTGCAGCTGGTGGAGTCTGGGGGAGGCTTGGTCCAGACTGGGGGGTCCCTGAGACTCTCCTGTGCAGCCTCTGGATTCACCTTTAGTCGTTATGACATGAACTGGGTCCGCCAGGCTCCAGGGAAGGGGCTGGAGTGGGTGGCAAGTATATCAAATGATGGAAGTAAGAAATATCATGGAGATTCCGTGTGGGCCCGATTCACCATCTCCAGAGACAATTCCAAGAACACACTGTTTCTACAAATGAGCAGCCTGCGAGTTGAGGACACGGCTCTATATTTCTGT
>43;531_119;1.2276625354
GAGGTGCAGCTGTTGGAGTCTGGGGGAGGCTTGGTACAGCCTGGGGGGTCCCTGAGACTCTCCTGTGCAGCCTCTGGATTCACCTTTAGCAGCTATGCCATGGCCTGGGTCCGCCAGGCTCCAGGCAAGGGACTGGAGTGGGTGGCAAGTATATCAAATGATGGAAGCAAGAAATATCATGGAGATTCCGTGTGGGCCCGATTCATTATCTCCAGAGACAATTCCAAGAACACACTGTTTCTACAAATGAGCAGCCTGCGAGTTGAGGACACGGCTCTATATTTCTGT
>42;304_119,531_119;1.1750209731
GAGGTGCAGCTGGTGGAGTCTGGGGGAGGCTTGGTCCAGCCTGGGGGGTCCCTGAGACTCTCCTGTGCAGCCTCTGGATTCACCTTTAGTAGCTATGCCATGGACTGGGTCCGCCAGGCTCCAGGCAAGGGACTGGAGTGGGTGGCAAGTATATCAAATGATGGAAGCAAGAAATATCATGGAGATTCCGTGTGGGCCCGATTCATTATCTCCAGAGACAATTCCAAGAACACACTGTTTCTACAAATGAGCAGCCTGCGAGTTGAGGACACGGCTCTATATTTCTGT
>43;91_119;1.2587519787
CAGGTGCAGCTGGTGGAGTCGGGGGGAGGCGTGGTCCAACCTGGGAAGTCCCTGAGACTTTCATGCGCGGCCTCTGGATTCATACTCAGTAACTACGCTATGCACTGGGTCCGCCAGGCTCCAGGCAAGGGACTGGAGTGGGTGGCAAGTATATCAAATGATGGAAGCAAGAAATATCATGGAGATTCCGTGTGGGCCCGATTCATTATCTCCAGAGACAATTCCAAGAACACACTGTTTCTACAAATGAGCAGCCTGCGAGCTGAGGACACGGCTCTATATTTCTGT
>44;338_119;1.1774601071
CAGGTGCAGCTGGTGGAGTTTGGGGGAGGCGTGGTCCAGACTGGGAGGTCCCTGAGACTCTCCTGTGCAGCCTCTGGATTCACCTTCAGTGACTATGGCATGCACTGGGTCCGCCAGGCTCCAGGCAAGGGACTGGAGTGGGTGGCAAGTATATCAAATGATGGAAGTAAGAAATATCATGGAGATTCCGTGTGGGCCCGATTCATTATCTCCAGAGACAATTCCAAGAACACACTGTTTCTACAAATGAGCAGCCTGCGAGCTGAGGACACGGCTCTATATTTCTGT
>44;637_119;1.1442539582
CAGGTGCAGCTGGTGGAGTCTGGGGGAGGCGTGGTCCAGCCTGGGAGGTCCCTGAGACTCTCCTGTGCAGCCTCTGGATTCACCTTCAGAAACTATGGCATGCACTGGGTCCGCCAGGCTCCAGGCAAGGGACTGGAGTGGGTGGCAAGTATATCAAATGATGGAAGCAAGAAATATCATGGAGATTCCGTGTGGGCCCGATTCATTATCTCCAGAGACAATTCCAAGAACACACTGTTTCTACAAATGAGCAGCCTGCGAGCTGAGGACACGGCTCTATATTTCTGT
>43;338_119,637_119;1.1332209672
CAGGTGCAGCTGGTGGAGTCTGGGGGAGGCGTGGTCCAGCCTGGGAGGTCCCTGAGACTCTCCTGTGCAGCCTCTGGATTCACCTTCAGTAACTATGGCATGCACTGGGTCCGCCAGGCTCCAGGCAAGGGACTGGAGTGGGTGGCAAGTATATCAAATGATGGAAGCAAGAAATATCATGGAGATTCCGTGTGGGCCCGATTCATTATCTCCAGAGACAATTCCAAGAACACACTGTTTCTACAAATGAGCAGCCTGCGAGCTGAGGACACGGCTCTATATTTCTGT
>42;338_119,637_119,91_119;1.1221421746
CAGGTGCAGCTGGTGGAGTCTGGGGGAGGCGTGGTCCAGCCTGGGAGGTCCCTGAGACTCTCCTGTGCAGCCTCTGGATTCACCTTCAGTAACTATGCCATGCACTGGGTCCGCCAGGCTCCAGGCAAGGGACTGGAGTGGGTGGCAAGTATATCAAATGATGGAAGCAAGAAATATCATGGAGATTCCGTGTGGGCCCGATTCATTATCTCCAGAGACAATTCCAAGAACACACTGTTTCTACAAATGAGCAGCCTGCGAGCTGAGGACACGGCTCTATATTTCTGT
>41;304_119,338_119,531_119,637_119,91_119;1.1089368206
CAGGTGCAGCTGGTGGAGTCTGGGGGAGGCGTGGTCCAGCCTGGGAGGTCCCTGAGACTCTCCTGTGCAGCCTCTGGATTCACCTTCAGTAGCTATGCCATGCACTGGGTCCGCCAGGCTCCAGGCAAGGGACTGGAGTGGGTGGCAAGTATATCAAATGATGGAAGCAAGAAATATCATGGAGATTCCGTGTGGGCCCGATTCATTATCTCCAGAGACAATTCCAAGAACACACTGTTTCTACAAATGAGCAGCCTGCGAGCTGAGGACACGGCTCTATATTTCTGT
>40;174_119,304_119,338_119,531_119,637_119,91_119;1.0791475505
CAGGTGCAGCTGGTGGAGTCTGGGGGAGGCGTGGTCCAGCCTGGGAGGTCCCTGAGACTCTCCTGTGCAGCCTCTGGATTCACCTTCAGTAGCTATGCCATGCACTGGGTCCGCCAGGCTCCAGGCAAGGGACTGGAGTGGGTGGCAAGTATATCAAATGATGGAACCAAGAAATATCATGGAGATTCCGTGTGGGACCGATTCATCATCTCCAGAGACAATTCCAAGAACACACTGTTTCTACAAATGAGCAGCCTGCGAGCTGAGGACACGGCTCTATATTTCTGT
>39;174_119,219_119,304_119,338_119,531_119,637_119,91_119;1.0653312307
CAGGTGCAGCTGGTGGAGTCTGGGGGAGGCGTGGTCCAGCCTGGGAGGTCCCTGAGACTCTCCTGTGCAGCCTCTGGATTCACCTTCAGTAGCTATGCCATGCACTGGGTCCGCCAGGCTCCAGGCAAGGGACTGGAGTGGGTGGCAAGTATATCAAATGATGGAACCAAGAAATATCATGGAGATTCCGTGTGGGACCGATTCACCATCTCCAGAGACAATTCCAAGAACACACTGTTTCTACAAATGAGCAGCCTGCGAGCTGAGGACACGGCTCTATATTTCTGT
>39;317_119;1.3501798309
GAAGTGCAGCTGGTGGAGTCTGGGGGAGGCTTGGTACAGCCTGGCAGGTCCCTGAGACTCTCCTGTGCAGCCTCTGGATTCAGTTTCAGTGACTATGCTATGCACTGGGTCCGCCAGGCTCCAGGCCAGGGACTGGAGTGGGTGGCATTCATATCATATGATGGAACCAAGAAATATCATTCAGATTCCGTGTGGGGCCGATTAACCATCTCCAGAGACAATTCCAGGAACACACTCTTTCTGCAAATGAACAGCCTGCGAACTGAAGACACGGCTCTGTATTTCTGT
>38;174_119,219_119,304_119,317_119,338_119,531_119,637_119,91_119;1.0549671311
CAGGTGCAGCTGGTGGAGTCTGGGGGAGGCGTGGTCCAGCCTGGGAGGTCCCTGAGACTCTCCTGTGCAGCCTCTGGATTCACCTTCAGTAGCTATGCCATGCACTGGGTCCGCCAGGCTCCAGGCAAGGGACTGGAGTGGGTGGCAAGTATATCAAATGATGGAACCAAGAAATATCATGGAGATTCCGTGTGGGACCGATTCACCATCTCCAGAGACAATTCCAAGAACACACTGTTTCTACAAATGAACAGCCTGCGAGCTGAGGACACGGCTCTATATTTCTGT
>37;174_119,219_119,304_119,317_119,338_119,4_119,531_119,637_119,91_119;1.0050212696
CAGGTGCAGCTGGTGGAGTCTGGGGGAGGCGTGGTCCAGCCTGGGAGGTCCCTGAGACTCTCCTGTGCAGCCTCTGGATTCACCTTCAGTAGCTATGGCATGCACTGGGTCCGCCAGGCTCCAGGCAAGGGACTGGAGTGGGTGGCAAGTATATCAAATGATGGAACCAAGAAATATCATGGAGAATCCGTGTGGGACCGATTCACCATCTCCAGAGACAATTCCAAGAACACACTGTTTCTACAAATGAACAGCCTGCGAGTTGAGGACACGGCCCTATATTTCTGT
>40;564_119;1.054731558
GAGGTGCAGCTGGTGGAGTCTGGGGGAGGCTTGGTCCAGCCTGGGGGGTCCCTGAGACTCTCCTGTGCAGACTCTGGATTCACCTTTAGTAGCTATTGGATGAGCTGGGTCCGCCAGGCTCCAGGCAAGGGACTGGAGTGGGTGGCAAGTATATCAAATGATGGAACGAAGAAATATCATGCAGAATCCGTGTGGGACCGATTCAGCATCTCCAAAGACAATTCCAAGAACACACTGTTTCTACAAATGAATAGCCTGCGAGTTGAGGACACGGCCCTATATTTCTGT
>42;449_119;1.1972920766
GAAGTGCAGCTGGTGGAGTCTGGGGGAGACTTGGTTCAGCCTGGCAGGTCCCTGAGACTCTCCTGTGCAGCCTCTGGATTCACCTTTAGTAGTTATTGGATGAGCTGGGTCCGCCAGGCTCCAGGCAAGGGATTGGAGTGGGTGGCAAGTATATCAAATGATGGAACGAAGAAATATCATGAAGAATCCGTGTGGGGCCGATTCACCATCTCCAAAGACAATTCCAAGAGCACACTGTTTCTACAAATGAACAGCCTGCGAGTTGAGGACACGGCCCTATATTTCTGT
>43;314_119;1.2292944315
GAGGTGCAGCTGGTGGAGTCTGGGGGAGGCTTGGTAAAGCCTGGGGGGTCCCTTAGACTCTCCTGTGCAGCCTCTGGATTCACTTTCAGTAACGCCTGGATGAGCTGGGTCCGCCAGGCTCCAGGGAAGGGGCTGGAGTGGGTGGCAAGTATATCAAATGATGGAACGAAGAAATATCATGAAGAATCCGTGTGGGGCCGATTCACCATATCCAAAGACAATTCCAAGAACACACTGTTTCTACAAATGAACAGCCTGCGAATTGAGGACACGGCCCTATATTTCTGT
>43;372_119;1.1849104293
GAGGTGCAGCTGGTGGAGTCTGGGGGAGGCTTGGTACAGCCTGGGGGGTCCCTGAGACTCTCCTGTGCAGCCTCTGGATTCACCTTCAGTAGCTATGTTATGCACTGGGTCCGCCAGGCTCCAGGCAAGGGGCTGGAGTGGGTGGCAAGTATATCAAATGATGGAACGAAGAAATATCATGAAGAATCCGTGTGGGGCCGATTCACCATATCCAAAGACAATTCCAAGAACACACTGTTTCTACAAATGAACAGCCTGCGAATTGAGGACACGGCCCTATATTTCTGT
>42;314_119,372_119;1.1330792494
GAGGTGCAGCTGGTGGAGTCTGGGGGAGGCTTGGTACAGCCTGGGGGGTCCCTGAGACTCTCCTGTGCAGCCTCTGGATTCACCTTCAGTAGCTATTGGATGAGCTGGGTCCGCCAGGCTCCAGGCAAGGGGCTGGAGTGGGTGGCAAGTATATCAAATGATGGAACGAAGAAATATCATGAAGAATCCGTGTGGGGCCGATTCACCATATCCAAAGACAATTCCAAGAACACACTGTTTCTACAAATGAACAGCCTGCGAATTGAGGACACGGCCCTATATTTCTGT
>41;314_119,372_119,449_119;1.0950395293
GAGGTGCAGCTGGTGGAGTCTGGGGGAGGCTTGGTACAGCCTGGGGGGTCCCTGAGACTCTCCTGTGCAGCCTCTGGATTCACCTTTAGTAGCTATTGGATGAGCTGGGTCCGCCAGGCTCCAGGCAAGGGGCTGGAGTGGGTGGCAAGTATATCAAATGATGGAACGAAGAAATATCATGAAGAATCCGTGTGGGGCCGATTCACCATCTCCAAAGACAATTCCAAGAACACACTGTTTCTACAAATGAACAGCCTGCGAGTTGAGGACACGGCCCTATATTTCTGT
>41;358_119;1.2225940423
GAGGTGCAGCTGTTGCAGTCTGGGGGAGGCTTGGTACAGCCTGGGGGGTCCCTGAGACTCTCCTGTGCAGCCTCTGGATTCAGCTTTAGCAGCTATGCCATGAGCTGGATTCGCCAGGCTCCAGGGAAGGGGCTGGAGTGGGTGGCAAGTATATCACATGATGGAACGAAGAAATATCATGCAGAATCCGTGTGGGGCCGATTCACCATCTCCAAAGACAATTCCAAGAACACACTATTTCTACAAATGAACAGCCTGCGAGTTGAGGACACGGCCCTATATTTCTGT
>40;314_119,358_119,372_119,449_119;1.0835227569
GAGGTGCAGCTGGTGGAGTCTGGGGGAGGCTTGGTACAGCCTGGGGGGTCCCTGAGACTCTCCTGTGCAGCCTCTGGATTCACCTTTAGTAGCTATTGGATGAGCTGGGTCCGCCAGGCTCCAGGCAAGGGGCTGGAGTGGGTGGCAAGTATATCAAATGATGGAACGAAGAAATATCATGCAGAATCCGTGTGGGGCCGATTCACCATCTCCAAAGACAATTCCAAGAACACACTGTTTCTACAAATGAACAGCCTGCGAGTTGAGGACACGGCCCTATATTTCTGT
>39;314_119,358_119,372_119,449_119,564_119;1.0351973984
GAGGTGCAGCTGGTGGAGTCTGGGGGAGGCTTGGTCCAGCCTGGGGGGTCCCTGAGACTCTCCTGTGCAGCCTCTGGATTCACCTTTAGTAGCTATTGGATGAGCTGGGTCCGCCAGGCTCCAGGCAAGGGACTGGAGTGGGTGGCAAGTATATCAAATGATGGAACGAAGAAATATCATGCAGAATCCGTGTGGGACCGATTCAGCATCTCCAAAGACAATTCCAAGAACACACTGTTTCTACAAATGAATAGCCTGCGAGTTGAGGACACGGCCCTATATTTCTGT
>40;267_119;1.1827517906
GACGTACAGTTGGCGGAGTCTGGGGGAGGGTTGGTACAGCCTGGAGGGTCCCTGAGACTCTCCTGTGTAGCGTCTGGATTCACCTTCAGTAGTTTTGAAATGCACTGGGTCCGCCAGGCTCCAGGCAAGGGACTGGAGTGGGTGGCAAGTATATCAAATGATGGAACGAAGAGATATCATGCAGAATCCGTGTGGGACCGATTCAGCATCTCCAAAGACAATTCCAAGAACACACTGTTTCTACAAATGAATAGTCTGCGAGTTGAGGACACGGCCCTATATTTCTGT
>40;538_119;1.1121292666
GAGGTGCAGCTGGTGGAGTCTGGGGGAGGCTTGGTACAGCCTGGAGGGTCCCTGAGAGTCTCCTGTGCAGTCTCTGGATTCACCTTCAGTAATTATGAAATGAACTGGGTCCGCCAGGCTCCAGGGAAGGGCCTGGAGTGGGTGGCAAGTATATCAAATGATGGAACGAAGAAATATCATGCAGAATCCGTGTGGGACCGATTCAGCATCTCCAAAGACAATTCCAAGAACACACTGTTTCTACAAATGAATAGCCTGCGAGTTGAGGACACGGCCCTATATTTCTGT
>39;267_119,538_119;1.0556761834
GAGGTGCAGCTGGTGGAGTCTGGGGGAGGCTTGGTACAGCCTGGAGGGTCCCTGAGACTCTCCTGTGCAGCCTCTGGATTCACCTTCAGTAGTTATGAAATGAACTGGGTCCGCCAGGCTCCAGGCAAGGGACTGGAGTGGGTGGCAAGTATATCAAATGATGGAACGAAGAAATATCATGCAGAATCCGTGTGGGACCGATTCAGCATCTCCAAAGACAATTCCAAGAACACACTGTTTCTACAAATGAATAGCCTGCGAGTTGAGGACACGGCCCTATATTTCTGT
>38;267_119,314_119,358_119,372_119,449_119,538_119,564_119;1.002917274
GAGGTGCAGCTGGTGGAGTCTGGGGGAGGCTTGGTCCAGCCTGGGGGGTCCCTGAGACTCTCCTGTGCAGCCTCTGGATTCACCTTCAGTAGCTATGGGATGAACTGGGTCCGCCAGGCTCCAGGCAAGGGACTGGAGTGGGTGGCAAGTATATCAAATGATGGAACGAAGAAATATCATGCAGAATCCGTGTGGGACCGATTCAGCATCTCCAAAGACAATTCCAAGAACACACTGTTTCTACAAATGAATAGCCTGCGAGTTGAGGACACGGCCCTATATTTCTGT
>38;492_119;1.1057650746
GAGGTGCAGCTGGTGGAGTCTGGCGGAGGCTTGATCCAGCCTGGGAGGTCCCTGAGACTCTCCTGTGCAGCCTCTGGGTTCACCGTCAGTAGCAACTTCATGACCTGGGTCCGCCAGGCTCCAGGGAAGGGGCTGGAGTGGGTGGCAAGTATATCAAATGATGGAACGAAGAAATATCATGCAGAATCCGTGTGGGACCGATTCAGCATCTCCAAAGACAATTCCAAGAACACACTGTTTCTACAAATGAATAGCCTGCGAGTTGAGGACACGGCCCTATATTTCTGT
>37;267_119,314_119,358_119,372_119,449_119,492_119,538_119,564_119;0.9826790694
GAGGTGCAGCTGGTGGAGTCTGGGGGAGGCTTGGTCCAGCCTGGGAGGTCCCTGAGACTCTCCTGTGCAGCCTCTGGATTCACCTTCAGTAGCTATGGCATGAACTGGGTCCGCCAGGCTCCAGGCAAGGGACTGGAGTGGGTGGCAAGTATATCAAATGATGGAACGAAGAAATATCATGCAGAATCCGTGTGGGACCGATTCAGCATCTCCAAAGACAATTCCAAGAACACACTGTTTCTACAAATGAATAGCCTGCGAGTTGAGGACACGGCCCTATATTTCTGT
>36;174_119,219_119,267_119,304_119,314_119,317_119,338_119,358_119,372_119,449_119,492_119,4_119,531_119,538_119,564_119,637_119,91_119;0.948403492
CAGGTGCAGCTGGTGGAGTCTGGGGGAGGCGTGGTCCAGCCTGGGAGGTCCCTGAGACTCTCCTGTGCAGCCTCTGGATTCACCTTCAGTAGCTATGGCATGCACTGGGTCCGCCAGGCTCCAGGCAAGGGACTGGAGTGGGTGGCAAGTATATCAAATGATGGAACGAAGAAATATCATGCAGAATCCGTGTGGGACCGATTCAGCATCTCCAAAGACAATTCCAAGAACACACTGTTTCTACAAATGAATAGCCTGCGAGTTGAGGACACGGCCCTATATTTCTGT
>36;653_119;1.0261899899
CAGGTGCAGCTGGTGGAGTCTGGGGGAGGCGGGGTCCAGCCTGGGAGGTCCCTGAGACTCTCCTGTGCAGCCTCTGGATTCACCTTCAGAAGCTATGCTATGCACTGGGTCCGCCAGGCTCCAGGCAAGGGGCTGGAGTGGGTGGCAGTTATATCAAATGATGGAACGAAGAAATATCATGCAGAATCCGTGTGGGACCGATTCAGCATCTCCAAAGACAATTCCAAGAACACACTGTTTCTACAAATGAATAGCCTGCGAGTTGAGGACACGGCCCTATATTTCTGT
>35;174_119,219_119,267_119,304_119,314_119,317_119,338_119,358_119,372_119,449_119,492_119,4_119,531_119,538_119,564_119,637_119,653_119,91_119;0.9484026447
CAGGTGCAGCTGGTGGAGTCTGGGGGAGGCGTGGTCCAGCCTGGGAGGTCCCTGAGACTCTCCTGTGCAGCCTCTGGATTCACCTTCAGTAGCTATGGCATGCACTGGGTCCGCCAGGCTCCAGGCAAGGGACTGGAGTGGGTGGCAAGTATATCAAATGATGGAACGAAGAAATATCATGCAGAATCCGTGTGGGACCGATTCAGCATCTCCAAAGACAATTCCAAGAACACACTGTTTCTACAAATGAATAGCCTGCGAGTTGAGGACACGGCCCTATATTTCTGT
>34;174_119,219_119,267_119,304_119,314_119,317_119,338_119,358_119,372_119,449_119,492_119,4_119,531_119,538_119,564_119,602_119,637_119,653_119,91_119;0.9373019977
CAGGTGCAGCTGGTGGAGTCTGGGGGAGGCGTGGTCCAGCCTGGGAGGTCCCTGAGACTCTCCTGTGCAGCCTCTGGATTCACCTTCAGTAACTATGGCATGCACTGGGTCCGCCAGGCTCCAGGCAAGGGACTGGAGTGGGTGGCAAGTATATCAAATGATGGAACGAAGAAATATCATGCAGAATCCGTGTGGGACCGATTCAGCATCTCCAAAGACAATTCCAAGAACACACTGTTTCTACAAATGAATAGCCTGCGAGTTGAGGACACGGCCCTATATTTCTGT
>35;302_119;1.0859740155
CAGGTACAATTGGTGGAGTCCGGGGGAGGCGTGGTCCACCCTGGGAGGTCACTGAGACTCTCCTGCGCAGCGTCTGGATTCAGTTTCGGTAATTTTGGCATGCACTGGGTCCGCCAGGCTCCCGGCAAGGGACTGGAATGGGTGGCAAGTATATCAAATGATGGAACGAAGAAATATCATGCAGAATCCGTGTGGGACCGATTCAGCATCTCCAAAGACAATTCCAAGAACACACTGTTTCTACAAATGAATAGCCTGCGAGTTGAGGACACGGCCCTATATTTCTGT
>36;141_119;1.0052734282
CAGGTGCAGCTGGTGGAGTCTGGGGGAGGCGTGGTCCAGCCTGGGAGGTCCCTGAGACTCTCCTGTGCAGCGTCTGGATTCATCTTCAGGAGTTATGGCATGCACTGGGTCCGCCAGGCTCCAGGCAAGGGACTGGAGTGGGTGGCAAGTATATCAAATGATGGAACGAAGAGATATCATGCAGAATCCGTGTGGGACCGATTCAGCATCTCCAAAGACAATTCCAAGAACACACTGTTTCTACAAATGAATAGTCTGCGAGTTGAGGACACGGCCCTATATTTCTGT
>36;586_119;1.0519119856
CACGTGCAGTTGGTGGAGTCGGGGGGAGGCGTTGTCCAGCCTGGGACGTCCCTGAGACTCTCCTGTGTAGCGTCTGAATTCAGCTTCAAGAATTATGGCATGCACTGGGTCCGCCAGGCTCCAGGCAAGGGACTGGAGTGGGTGGCAAGTATATCAAATGATGGAACGAAGAAATATCATGCAGAATCCGTGTGGGACCGATTCAGCATCTCCAAAGACAATTCCAAGAACACACTGTTTCTACAAATGAATAGCCTGCGAGTTGAGGACACGGCCCTATATTTCTGT
>35;141_119,586_119;0.9605300221
CAGGTGCAGCTGGTGGAGTCTGGGGGAGGCGTGGTCCAGCCTGGGAGGTCCCTGAGACTCTCCTGTGCAGCGTCTGGATTCAGCTTCAGGAATTATGGCATGCACTGGGTCCGCCAGGCTCCAGGCAAGGGACTGGAGTGGGTGGCAAGTATATCAAATGATGGAACGAAGAAATATCATGCAGAATCCGTGTGGGACCGATTCAGCATCTCCAAAGACAATTCCAAGAACACACTGTTTCTACAAATGAATAGCCTGCGAGTTGAGGACACGGCCCTATATTTCTGT
>34;141_119,302_119,586_119;0.9491353321
CAGGTGCAGCTGGTGGAGTCTGGGGGAGGCGTGGTCCAGCCTGGGAGGTCCCTGAGACTCTCCTGTGCAGCGTCTGGATTCAGCTTCAGTAATTATGGCATGCACTGGGTCCGCCAGGCTCCAGGCAAGGGACTGGAGTGGGTGGCAAGTATATCAAATGATGGAACGAAGAAATATCATGCAGAATCCGTGTGGGACCGATTCAGCATCTCCAAAGACAATTCCAAGAACACACTGTTTCTACAAATGAATAGCCTGCGAGTTGAGGACACGGCCCTATATTTCTGT
>33;141_119,174_119,219_119,267_119,302_119,304_119,314_119,317_119,338_119,358_119,372_119,449_119,492_119,4_119,531_119,538_119,564_119,586_119,602_119,637_119,653_119,91_119;0.9261258379
CAGGTGCAGCTGGTGGAGTCTGGGGGAGGCGTGGTCCAGCCTGGGAGGTCCCTGAGACTCTCCTGTGCAGCCTCTGGATTCACCTTCAGTAATTATGGCATGCACTGGGTCCGCCAGGCTCCAGGCAAGGGACTGGAGTGGGTGGCAAGTATATCAAATGATGGAACGAAGAAATATCATGCAGAATCCGTGTGGGACCGATTCAGCATCTCCAAAGACAATTCCAAGAACACACTGTTTCTACAAATGAATAGCCTGCGAGTTGAGGACACGGCCCTATATTTCTGT
>32;141_119,174_119,202_119,209_119,219_119,267_119,302_119,304_119,314_119,317_119,32_119,338_119,358_119,372_119,449_119,492_119,4_119,531_119,538_119,564_119,586_119,602_119,637_119,653_119,91_119;0.8972779515
CAGGTGCAGCTGGTGGAGTCTGGGGGAGGCGTGGTCCAGCCTGGGAGGTCCCTGAGACTCTCCTGTGCAGCCTCTGGATTCACCTTTGATAATTATGGCATGCACTGGGTCCGCCAGGCTCCAGGCAAGGGACTGGAGTGGGTGGCAAGTATATCAAATGATGGAACGAAGAAATATCATGCAGAATCCGTGTGGGACCGATTCAGCATCTCCAAAGACAATTCCAAGAACACACTGTTTCTACAAATGAATAGCCTGCGAGTTGAGGACACGGCCCTATATTTCTGT
>31;141_119,174_119,202_119,209_119,219_119,267_119,280_119,302_119,304_119,314_119,317_119,32_119,338_119,358_119,372_119,394_119,440_119,449_119,492_119,4_119,529_119,531_119,538_119,564_119,586_119,602_119,637_119,643_119,653_119,91_119;0.8058645859
[truncated: 120,774 more chars]
