# Supplementary material for: A Phylogenetic Codon Substitution Model for Antibody Lineages
Source: Genetics. 2017 Mar 16;206(1):417–27. doi: 10.1534/genetics.116.196303 (PMC5419485; doi:10.1534/genetics.116.196303)
Supplement: Supplementary file 2 [file 417FileS2.zip › Code/Ancestral_Reconstructions/results/VRC01.000.norootfreq.MLcodons.fa]

>1;V1-2_1;1E-22
CAGGTGCAGCTGGTGCAGTCTGGGGCTGAGGTGAAGAAGCCTGGGGCCTCAGTGAAGGTCTCCTGCAAGGCTTCTGGATACACCTTCACCGGCTACTATATGCACTGGGTGCGACAGGCCCCTGGACAAGGGCTTGAGTGGATGGGACGGATCAACCCTAACAGTGGTGGCACAAACTATGCACAGAAGTTTCAGGGCAGGGTCACCAGTACCAGGGACACGTCCATCAGCACAGCCTACATGGAGCTGAGCAGGCTGAGATCTGACGACACGGTCGTGTATTACTGT
>2;955_148;0.324591415
CAGGTGCAGCTGGTGCAATCTGGGGCTGAGGTGAAGAAGCCTGGGACCTCAGTGAAGGTCTCCTGCAAGGGTTCTGGCTACAGCCTCACCGGCCACTATATGCACTGGGCGCGACAGGCCCCTGGACACGGGCTTGAGTGGATGGGAAGGATCAACCCTATCAGTGGTGCCACAGACTATGCACAGAAGTTTCAGGGCAGGGTCACCATGACCAGGGACACGTCCAACAATATATCCTACATGGAATTGAGCGGTCTGAGATATGACGACACGGCCATGTATTACTGT
>5;696_171;0.808829685
CTGGTGCAACTGGTGCAATCTGGGGCTCAGGTGCAGAAGTCTGGGGCCTCACTAAAAGTCTCCTGCGAGACGTCTGGATATACTTTCACCGACTATTATATTCACTGGGTGCGGCGGGCCCCTGGACAGGGCCTTCAGTGGATGGGGTGGATCAACCCTGACACTGGCGACACAAAATATTCACAAAAGTTTAAGGGCAGTGTCACCATGAGTAGCGACACGTCCATCAGCACAGTCTATTTGCTCTTGACCAGTCCAAAATTGAACGACACGGCCATATATTACTGT
>5;839_154;0.3581257722
CAGGTGCACCTGGTGCAGTCTGGGGCTGAGGTGAAGAAGCCTGGGGCCTCAGTGAAAGTCTCCTGCAAGGCTTCTGGATATATCTTCAACGGCCACTATATGAACTGGGTGCGACAGGCCCCTGGACAAGGTCTTGAGTGGATGGGATGGATCGACCCTGACGGTGGGGGCACAAGATATGCAGAGAAGTTTCAGGGCAGGGTCACCATGACCAGTGACACGTCCGTCAGCACAGTCTACATGGAACTGAGCAACCTGAGACCTGACGACACGGCCGTCTATTATTGT
>4;696_171,839_154;0.1767162037
CAGGTGCAGCTGGTGCAGTCTGGGGCTGAGGTGAAGAAGCCTGGGGCCTCAGTGAAAGTCTCCTGCAAGGCTTCTGGATATACCTTCACCGGCTACTATATGCACTGGGTGCGACAGGCCCCTGGACAAGGGCTTGAGTGGATGGGATGGATCAACCCTGACAGTGGTGGCACAAAATATGCACAGAAGTTTCAGGGCAGGGTCACCATGACCAGTGACACGTCCATCAGCACAGTCTACATGGAACTGAGCAGCCTGAGATCTGACGACACGGCCGTCTATTATTGT
>4;448_142;0.2308251955
CAGGTGCAGCTGGTGCAGTCTGGGGCTGAGGTGAAGAAGCCTGGGGCCTCAGTGAAGGTCTCCTGCAGGGCCTCTGGAGACACCTTAACCGACTACTATATGCACTGGGTGCGACAGGCCCCTGGACAAGGGCCTGAGTGGATGGGCTTGATCAACCCTGACAGTGGTGACACAAAGTATGCACAGAAGTTTCAGGGCAGGGTCACCATGACCAGGGACACGTCCATCAGCACAGCCTACATGGAACTGAGCGGGTTGAGATCTGACGACACGGCCGTCTATTATTGT
>3;448_142,696_171,839_154;0.1097457099
CAGGTGCAGCTGGTGCAGTCTGGGGCTGAGGTGAAGAAGCCTGGGGCCTCAGTGAAGGTCTCCTGCAAGGCTTCTGGATACACCTTCACCGGCTACTATATGCACTGGGTGCGACAGGCCCCTGGACAAGGGCTTGAGTGGATGGGATGGATCAACCCTGACAGTGGTGGCACAAAATATGCACAGAAGTTTCAGGGCAGGGTCACCATGACCAGGGACACGTCCATCAGCACAGCCTACATGGAACTGAGCGGGCTGAGATCTGACGACACGGCCGTCTATTATTGT
>5;106_76;0.4440202146
CAGGTGCAGCTGGTGCAGTCTGGGGCTGAGGTGAAGAAGCCTGGGGCCTCAGTGAAGGTCTCCTGCAAGGCTTCTGGATACACCTTCAGCAGTTATGATATCAACTGGGTGCGACAGGCCACTGGACAGGGGCTTGAGTGGATGGCCTGGATTAACTTTAATAGTGGTGGCACAAACTCTGCACAGATGTTTCAGGGCAGGGTCACCCTGACCAGTGACACGTCCCTCAGCACAGTCTACTTGGAGATGGGCGGTCTGACATTTGACGACACGGCCGTCTATTATTGT
>7;931_76;0.8146277698
CAGGTGGAATTGGTGCAGTCTGGGGCTGAGGTGATGAGGCCTGGGGCCTCAGTGAAACTTTCCTGCAAGGCACGTGGATATGAGTTCAAAATATATTATCTGCACTGGGTGCGACAGGCCCCTGGACAAGGCCTTGAGTGGATGGGACTAATTAATCCCAGTAGTGGTGTCGAAAGGCTCGCACAGAAGTTACAGGGCAGACTCACCATGACCAGAGACTTGGCTACGAGCACAGCGTTTCTGGACCTGAACAACCTGACATCTGACGACACGGCCGTCTATTATTGT
>7;33_76;0.5976636456
CAGGTGCAGCTGGTGCAGTCTGGGGCTGAGGTGAAGAAGCCTGGGGCCTCAGTGAAGGTTTCCTGCAAGGCATCTGGATACACCTTCACCAGCTACTATATGCACTGGGTGCGACAGGCCCCTGGACAAGGCCTTGAGTGGATGGGACTAATTAATCCCAGTAGTGGTGTCGAAAGGCTCGCACAGAAGTTACAGGGCAGACTCACCATGACCAGAGACTTGGCTACGAGCACAGCGTTTCTGGACCTGAACAACCTGACATCTGACGACACGGCCGTCTATTATTGT
>6;33_76,931_76;0.5976636356
CAGGTGCAGCTGGTGCAGTCTGGGGCTGAGGTGAAGAAGCCTGGGGCCTCAGTGAAGGTTTCCTGCAAGGCATCTGGATACACCTTCACCAGCTACTATATGCACTGGGTGCGACAGGCCCCTGGACAAGGCCTTGAGTGGATGGGACTAATTAATCCCAGTAGTGGTGTCGAAAGGCTCGCACAGAAGTTACAGGGCAGACTCACCATGACCAGAGACTTGGCTACGAGCACAGCGTTTCTGGACCTGAACAACCTGACATCTGACGACACGGCCGTCTATTATTGT
>6;750_76;0.4090418712
CAGGTGCAGCTGGTGCAGTCTGGGGCTGAGGTGACGAAGCCTGGGGCCTCAGTGAAGGTCTCCTGCAAGGCTTCTGGATACACCTTCCTCGACTATTATATGCACTGGGTGTGGCAGGCCCCTGGACAGGGGCTTGAATGGATGGGATGGATCAATCCTAAAACTGGTGACACAAACTTTGCACCGAAGTTTGAGGACAGGGTCACCATGACCAGAGACACGTCCACCAACACAGCCTACCTGGATGTGCGCGGACTGACATCTGACGACACGGCCGTCTATTATTGT
>5;33_76,750_76,931_76;0.1721155898
CAGGTGCAGCTGGTGCAGTCTGGGGCTGAGGTGAAGAAGCCTGGGGCCTCAGTGAAGGTCTCCTGCAAGGCTTCTGGATACACCTTCACCGGCTACTATATGCACTGGGTGCGACAGGCCCCTGGACAAGGGCTTGAGTGGATGGGATGGATCAACCCTAACAGTGGTGGCACAAACTTTGCACAGAAGTTTCAGGGCAGGGTCACCATGACCAGAGACACGTCCACCAGCACAGCCTACCTGGAACTGAGCGGGCTGACATCTGACGACACGGCCGTCTATTATTGT
>4;106_76,33_76,750_76,931_76;0.1378779396
CAGGTGCAGCTGGTGCAGTCTGGGGCTGAGGTGAAGAAGCCTGGGGCCTCAGTGAAGGTCTCCTGCAAGGCTTCTGGATACACCTTCACCGGCTACTATATGCACTGGGTGCGACAGGCCCCTGGACAAGGGCTTGAGTGGATGGGATGGATCAACCCTAACAGTGGTGGCACAAACTTTGCACAGAAGTTTCAGGGCAGGGTCACCATGACCAGGGACACGTCCATCAGCACAGCCTACCTGGAACTGAGCGGGCTGACATCTGACGACACGGCCGTCTATTATTGT
>9;51_136;0.3422198558
CAGGTGCAGCTGGTGCAGTCTGGGGCTGAGGTGAAGAAGCCTGGGGCCTCAGTGAAGGTCTCCTGCACGACTTCTGGCTACACCTTCACCGGCTACTATATACACTGGGTGCGACAGGCCCCTGGACAAGGGCTTGAGTGGATGGGTTGGATCAGCCCTAACAATGGTGCCACAACCTATGCCCAGAAGTTTCAGGGCAGGGTCACCATGACCAGGGACACGTCCATCAACACTGTCTACATGGACGTGAGCAGACTGAGATATGACGACACGGCCATATATTATTGT
>9;347_142;0.4201668267
CAGTTGCGGCTGGTGCAGTCTGGGGCTGAGGTGAAGAAGCCTGGGGCCTCAGTGAAGGTCTCCTGCAAGGCTTCTGGATACAGCTTCACCGGCTACTATATACACTGGGTGCGACAGGCCCCTGGACAAGGACTTGAGTGGATGGGTTGGATCAACCCTAATACTGATGCCACAGACTATGCACAGAACTTTCAGGGCAGGGTCACCATGACCAGCGACGCGTCCGTCACCACCGCCTACATGCAACTCTACAGGCTGACATCTGACGACACGGCCGTCTATTATTGT
>8;347_142,51_136;0.1839317252
CAGGTGCAGCTGGTGCAGTCTGGGGCTGAGGTGAAGAAGCCTGGGGCCTCAGTGAAGGTCTCCTGCAAGGCTTCTGGATACACCTTCACCGGCTACTATATACACTGGGTGCGACAGGCCCCTGGACAAGGGCTTGAGTGGATGGGTTGGATCAACCCTAACAGTGGTGCCACAAACTATGCACAGAAGTTTCAGGGCAGGGTCACCATGACCAGGGACACGTCCATCAACACAGCCTACATGGAACTGAGCAGGCTGACATCTGACGACACGGCCATATATTATTGT
>9;808_76;0.5618265253
CAGGTGCAGTTGTTACAGTCTGGGGCTGAGGTGAAGAGGCCTGGGGCCTCAGTGAAGGTCTCCTGTAGGGCCTCTGGATTCATTTTCAAGGACTATTATATTCATTGGCTGCGACAGGCCCCTGGACAAGGGCTTGAGTGGCTGGGGTGGATCAACCCGAACAGTAGTGACACAGATTATGCTCAGAAGTTTCAGGGCAGGGTCACCCTGACCAGGGACACGGCCATCAACACAGCCTACATGGAACTGAATAGCCTAACATCTGACGACACGGCCATGTATTATTGT
>9;697_76;0.4426090935
CAGGTGCAGTTGATGCAGTCTGGGGCTGAGGTGAAGAAGCCTGGGGTCTCAGTGAAGGTCTCCTGTAAGGCACGTGCATACAGTTTCAACATATATTATGTGCACTGGGTGCGACAGGCCCCTGGACAAGGGCTTGAGTGGATGGGTTGGATCAACCCTAACAATGGTGGCACAAACTATGCACAGAAGTTTCAGGGCTGGGTCACCATGACCAGGGACACGTCCATCACCACAGCCTACATGGAACTGAGCAGACTGACATCTGACGACACGGCCACATATTACTGT
>8;697_76,808_76;0.227313495
CAGGTGCAGTTGGTGCAGTCTGGGGCTGAGGTGAAGAAGCCTGGGGCCTCAGTGAAGGTCTCCTGTAAGGCTTCTGGATACACTTTCAACGGCTATTATATACACTGGGTGCGACAGGCCCCTGGACAAGGGCTTGAGTGGATGGGTTGGATCAACCCTAACAGTGGTGGCACAAACTATGCACAGAAGTTTCAGGGCAGGGTCACCATGACCAGGGACACGTCCATCAACACAGCCTACATGGAACTGAGCAGGCTGACATCTGACGACACGGCCATATATTATTGT
>7;347_142,51_136,697_76,808_76;0.1684404741
CAGGTGCAGCTGGTGCAGTCTGGGGCTGAGGTGAAGAAGCCTGGGGCCTCAGTGAAGGTCTCCTGCAAGGCTTCTGGATACACCTTCACCGGCTACTATATACACTGGGTGCGACAGGCCCCTGGACAAGGGCTTGAGTGGATGGGTTGGATCAACCCTAACAGTGGTGGCACAAACTATGCACAGAAGTTTCAGGGCAGGGTCACCATGACCAGGGACACGTCCATCAACACAGCCTACATGGAACTGAGCAGGCTGACATCTGACGACACGGCCATATATTATTGT
>7;969_171;0.3185335465
CAAGTGCAGCTGGTGCAGTCTGGGGCTGAGGTGAAGAAGCCTGGGGCCTCAGTGAAGGTCTCCTGCAAGGCTTCTGGATACTCCTTCGCCGGCCAGTATATACACTGGGTGCGTCAGGCCCCTGGACAAGGGCTTGAGTGGATGGGATGGATCAACCCTGCCAGTGGTGGCACAAACTATGCACAGAAACTTCAGGGCAGGGTCACCATGACCAGGGACACGTCCATCAACACCGCCTACATGGAAATAAGCAGGCTGACATTTGACGACACGGCCATATATTATTGT
>6;347_142,51_136,697_76,808_76,969_171;0.1566023784
CAGGTGCAGCTGGTGCAGTCTGGGGCTGAGGTGAAGAAGCCTGGGGCCTCAGTGAAGGTCTCCTGCAAGGCTTCTGGATACACCTTCACCGGCTACTATATACACTGGGTGCGACAGGCCCCTGGACAAGGGCTTGAGTGGATGGGATGGATCAACCCTAACAGTGGTGGCACAAACTATGCACAGAAGTTTCAGGGCAGGGTCACCATGACCAGGGACACGTCCATCAACACAGCCTACATGGAACTGAGCAGGCTGACATCTGACGACACGGCCATATATTATTGT
>8;672_76;0.3812596948
CAGGTGCAGCTGGTGCAGTCTGGGGCTGAAGTGAAGACGCCTGGGGCCTCAGTGAAGGTCTCCTGCAAGGCTTCTGGATACACATTCACCGGCCACTATATACACTGGGTGCGACAGGCCCCTGGACAAGGGCTTGAGTGGATGGGATACGTCAACTGTAACAATGGTGTCACAAACTCTGTACAGAAGCTTCAGGGCAGGGTCACCATGACCAGGGACACGTCCATGAGTACAGCCTACATGGAGCTGAGCGGTCTGACATCTGACGACACGGCCTTATATTATTGT
>8;648_171;0.3208726719
CAGGTGCAGCTGGTGCAGTCTGGGGCTGAGGTGAAGAAGCCTGGGGCCTCAGTAAAGGTCTCCTGCAAGGCTTCTGGATACAAGTTCACCGGCTACTATATGCACTGGGTGCGACAGGCCCCTGGACAAGGGCTTGAGTGGATGGGATGGATAAACTGTAAAAGTGGCGACACAAACTATGCACAGAGGTTTCAGGGCAGGGTCACCGTGACCAGGGACACGTCCATCAGCACAGCCTACATGGAGCTGAGCAGGCTGACATCTGGCGACACGGCCACATATTATTGT
>7;648_171,672_76;0.1868884449
CAGGTGCAGCTGGTGCAGTCTGGGGCTGAGGTGAAGAAGCCTGGGGCCTCAGTGAAGGTCTCCTGCAAGGCTTCTGGATACACCTTCACCGGCTACTATATACACTGGGTGCGACAGGCCCCTGGACAAGGGCTTGAGTGGATGGGATGGATCAACTGTAACAGTGGTGGCACAAACTATGCACAGAAGTTTCAGGGCAGGGTCACCATGACCAGGGACACGTCCATCAGCACAGCCTACATGGAGCTGAGCAGGCTGACATCTGACGACACGGCCATATATTATTGT
>8;393_161;0.4099466148
CAGGTGCAGCTGGTGCAGTCTGGGGCTGAGGTGAAGAAGCCTGGGGCCTCAGTGAAGGTCTCCTGCAAGGCCTCTGGATACAGTTTCAGCGACTACCATATACACTGGGTGCGACAGGCCCCTGGACAAGGGCTTGAGTGGATGGGATGGATCAACCAGAATGGTGGTGGCGCAACACATGTACAGAAGTTCCAGGGCAGGGTCGCCATGACCAGGGACACGTCCATCAGCACAGCCTTTATGGAGCTGAGCAGGCTGAGATTTGACGACACGGCCATATATTATTGT
>8;814_161;0.4657700289
CAGGTCCAGCTGGTGCAGTCTGGGGCTGACATGAAGAAGCCTGGCTCCTCAGTGAAGGTCTCCTGCAAGGCCTCTGGATACAGTTTCAGCGACTACCATATACACTGGGTGCGACAGGCCCCTGGACAAGGGCTTGAGTGGATGGGATGGATCAACCAGAATGGTGGTGGCGCAACACATGTACAGAAGTTCCAGGGCAGGGTCGCCATGACCAGGGACACGTCCATCAGCACAGCCTTTATGGAGCTGAGCAGGCTGAGATTTGACGACACGGCCATATATTATTGT
>7;393_161,814_161;0.4099461652
CAGGTGCAGCTGGTGCAGTCTGGGGCTGAGGTGAAGAAGCCTGGGGCCTCAGTGAAGGTCTCCTGCAAGGCCTCTGGATACAGTTTCAGCGACTACCATATACACTGGGTGCGACAGGCCCCTGGACAAGGGCTTGAGTGGATGGGATGGATCAACCAGAATGGTGGTGGCGCAACACATGTACAGAAGTTCCAGGGCAGGGTCGCCATGACCAGGGACACGTCCATCAGCACAGCCTTTATGGAGCTGAGCAGGCTGAGATTTGACGACACGGCCATATATTATTGT
>6;393_161,648_171,672_76,814_161;0.1648998636
CAGGTGCAGCTGGTGCAGTCTGGGGCTGAGGTGAAGAAGCCTGGGGCCTCAGTGAAGGTCTCCTGCAAGGCTTCTGGATACACCTTCACCGGCTACTATATACACTGGGTGCGACAGGCCCCTGGACAAGGGCTTGAGTGGATGGGATGGATCAACCGTAACAGTGGTGGCACAAACTATGCACAGAAGTTTCAGGGCAGGGTCACCATGACCAGGGACACGTCCATCAGCACAGCCTACATGGAGCTGAGCAGGCTGACATCTGACGACACGGCCATATATTATTGT
>5;347_142,393_161,51_136,648_171,672_76,697_76,808_76,814_161,969_171;0.1455393786
CAGGTGCAGCTGGTGCAGTCTGGGGCTGAGGTGAAGAAGCCTGGGGCCTCAGTGAAGGTCTCCTGCAAGGCTTCTGGATACACCTTCACCGGCTACTATATACACTGGGTGCGACAGGCCCCTGGACAAGGGCTTGAGTGGATGGGATGGATCAACCCTAACAGTGGTGGCACAAACTATGCACAGAAGTTTCAGGGCAGGGTCACCATGACCAGGGACACGTCCATCAGCACAGCCTACATGGAACTGAGCAGGCTGACATCTGACGACACGGCCATATATTATTGT
>6;145_161;0.3885804126
CAGGCGCAGCTGGTGCAGTCTGGGCCTGAGGTAAAGAAGCCTGGGACCTCCGTGAAGGTCTCCTGCAAGGCTTCTGGATATACATTCACCGACTACTTTATACACTGGGTGCGACAGGCCCCTGGACAAGGGTTTGAGTGGATGGGATGGACCAACCTCAACACTGGCGGCACAAAGTATTCACCAAAGTTTCAGGGCAGGGTCACCATGACCAGGGACACGTCCATCACCACAGCCTACATTGAGCTGAGCGGCCTGACATCTGACGACACGGCCGTCTATTATTGT
>7;309_148;0.3665369374
CAGGTGCAACTGGTGCAGTCTGGGGCTGAGGTGAAGAAGCCTGGGGCCTCAATGAAGGTCTCCTGCGAGGCCTCTGGATACACCTTCACCGCCTACTATATGCACTGGGTGCGACAGGCCCCTGGACAAGGACTTGAGTGGATGGGGTGGATCAACCCTAACAGCGGTGCCACAAATTCTGCACAGAAATTTAAGGGCAGGGTCACCATGACCAGGGACACGTCCATCAGTACAGCCTACATGGAAGTGAGTGGACTGAGATCTGACGACACGGCCATGTATTATTGT
>9;461_76;0.604105706
CAGGTGTATCTGGCCCAGTCTGGGGCTGAGGTGAAGAAGCCTGGGGCCTCAGTGAAGGTCTCCTGCAGGGCCTCTGAATACACCTTCACCGCCTATTATTTACACTGGATTCGACAGGCCCCGGGACAAAGGTTTGAGTGGATGGGATATATCACCCCTCAGAGTGGTTCCACACTTTATTCACAGAAGTTTCGGGACAGGGTCTCCCTGACCAGGGACACGGCCATCAGCACGGCCTTCATGGATTTGAGCGGACTGACATCTGACGACACGGCCGTTTATTATTGT
>10;768_0;0.830864624
CAGGTGCAATTGGTGCAGTCTGGGCCTGAGGTTAAGGAGCCTGGGGCCTCAGTGAAAGTCTCCTGTAAAGCCTCTGGATACATTTTCAATGAATATTATACACATTGGGTGCGGCAGGCCCCTGGACACGGCCCAGAGTGGATGGGATTCATAAATCCTAAGACTGGTAAGACAAAATATGCAGAGCACTTTCAGGACAGAGTCACCCTGTCCAGGGACACGTCCATGAGAACCACGTACATGGAATTGACCAGACTGACACCTGACGACTCGGCCATTTATTATTGT
>10;114_76;0.9739735004
CAGGTAACACTGGAGCAATCTGGGCCTGAAATTAAGGAGCCTGGGGCCTCAATAAAGATCTCTTGTAAAGGTTCTGGATTCATCTTCGCCGAAAATTATCTTCATTGGGTACGGTGGGCCCCAGGACACGGCTTTGAGTGGATGGGATACATCAATCTGAAAAGCGGTGACACAGATGTTGCAGAAAAATTTCAGGGCAGGGTCGCCCTGACCAGAGACACGTCCGTTAAAACAGCCCTTCTGGACCTGAGCGGACTGACATCTGACGACACGGCCGTCTATTATTGT
>9;114_76,768_0;0.418796649
CAGGTGCAACTGGTGCAGTCTGGGCCTGAGGTTAAGGAGCCTGGGGCCTCAGTGAAGGTCTCCTGTAAAGCTTCTGGATACATCTTCACCGAATATTATATACATTGGGTGCGGCAGGCCCCTGGACACGGCCTTGAGTGGATGGGATGCATCAATCCTAAGAGTGGTGACACAAATTATGCAGAGAAATTTCAGGGCAGGGTCACCCTGACCAGGGACACGTCCATCAGAACAGCCTACATGGAACTGAGCGGACTGACATCTGACGACACGGCCGTCTATTATTGT
>8;114_76,461_76,768_0;0.2284546913
CAGGTGCAACTGGTGCAGTCTGGGGCTGAGGTGAAGAAGCCTGGGGCCTCAGTGAAGGTCTCCTGCAAGGCTTCTGGATACACCTTCACCGACTATTATATACACTGGGTGCGACAGGCCCCTGGACAAGGGCTTGAGTGGATGGGATGCATCAACCCTAAGAGTGGTGCCACAAATTATGCACAGAAATTTCAGGGCAGGGTCACCCTGACCAGGGACACGTCCATCAGCACAGCCTACATGGAACTGAGCGGACTGACATCTGACGACACGGCCGTCTATTATTGT
>13;312_0;1.157407884
CAAGTGCACTTGATGCAGTCTGGGACTCAATTAAAGAAGCCTGGGGCCTCAGTGAGGGTCTCCTGCGAGGCCTCCGGATACACATTCATCAAATACTTTTTACACTGGATACGACAGGCCCCGGGGGGGAGTCTTGAATGGATAGGCTGGATTAACCCTCGAGGAGGACAAGTCAATTATTCACGTCGATTTCCGGGAAAATTCACCATGACCCGAGACATGATCCGCGAGACAGCCTATTTAGATGTGCGCGGACTGACATCTGACGACACGGCCGTCTATTATTGT
>17;624_0;1.1219550746
CAGGTGAAGTTGATGCAGTCTGGGGCTGGGGTGAAGAAGCCTGGGGCCTCAGTGAGGGTCTCCTGCGAGGCCTCCGGATACACATTCATCAAATACTTTTTACACTGGATACGACAGGCCCCGGGGGGAGTCGTTGAATGGATAGGCTGGATTAACCCTCGAGGAGGACAAGTCAATTATTCACGTCGATTTCCGGGAAAATTCACCATGACCCGAGACACGATCCGCGAGACAGCCTATTTAGATGTGCGCGGACTGACATCTGACGACACGGCCGTCTATTATTGT
>18;528_0;1.1555712351
CAGGTGAAGTTGATGCAGTCTGGGGCGGGGTGGAAGAAGCCTGGGGCCGCAGTGAGGGTCTCCTGCGAGGCCTCCGGATACACATTCATCAAATACTTTTTACACTGGATACGACAGGCCCCGGGGGGGAGTCTTGAATGGATAGGCTGGATTAACCCTCGAGGAGGACAAGTCAATTATTCACGTCGATTTCCGGGAAAATTCACCATGACCCGAGACACGATCCGCGAGACAGCCTATTTAGATGTGCGCGGACTGACATCTGACGACACGGCCGTCTATTATTGT
>18;779_0;1.1333954689
CAGGTGAAGTTGATGCAGTCTGGGGCGGGGTGGAAGAAGCCTGGGGCCGCAGTGAGGGTCTCCTGCGAGGCCTCCGGATACACATTCATCAAATACTTTTTACACTGGATACGACAGGCCCCGGGGGGAGGTCTTGAATGGATAGGCTGGATTAACCCTCGAGGAGGACAAGTCAATTATTCACGTCGATTTCCGGGAAAATTCACCATGACCCGAGACACGATCCGCGAGACAGCCTATTTAGATGTGCGCGGACTGACATCTGACGACACGGCCGTCTATTATTGT
>17;528_0,779_0;1.1333944367
CAGGTGAAGTTGATGCAGTCTGGGGCGGGGTGGAAGAAGCCTGGGGCCGCAGTGAGGGTCTCCTGCGAGGCCTCCGGATACACATTCATCAAATACTTTTTACACTGGATACGACAGGCCCCGGGGGGAGGTCTTGAATGGATAGGCTGGATTAACCCTCGAGGAGGACAAGTCAATTATTCACGTCGATTTCCGGGAAAATTCACCATGACCCGAGACACGATCCGCGAGACAGCCTATTTAGATGTGCGCGGACTGACATCTGACGACACGGCCGTCTATTATTGT
>16;528_0,624_0,779_0;1.0887605198
CAGGTGAAGTTGATGCAGTCTGGGGCTGGGGTGAAGAAGCCTGGGGCCTCAGTGAGGGTCTCCTGCGAGGCCTCCGGATACACATTCATCAAATACTTTTTACACTGGATACGACAGGCCCCGGGGGGAGGTCTTGAATGGATAGGCTGGATTAACCCTCGAGGAGGACAAGTCAATTATTCACGTCGATTTCCGGGAAAATTCACCATGACCCGAGACACGATCCGCGAGACAGCCTATTTAGATGTGCGCGGACTGACATCTGACGACACGGCCGTCTATTATTGT
>16;163_0;1.1597959058
CAGGTGAAGTTGATGCAATCTGGACCTGAAGTGAAGAGGCCTGGGGCCTCAGTGAGGGTCTCCTGCGAGGCCTCCGGATACACATTCATCAAATACTTTTTACACTGGATACGACAGGCCCCGGGGGGAGGTCTTGAATGGATAGGCTGGATTAACCCTCGAGGAGGACAAGTCAATTATTCACGTCGATTTCCGGGAAAATTCACCATGACCCGAGACACGATCCGCGAGACAGCCTATTTAGATGTGCGCGGACTGACATCTGACGACACGGCCGTCTATTATTGT
>15;163_0,528_0,624_0,779_0;1.0887596797
CAGGTGAAGTTGATGCAGTCTGGGGCTGGGGTGAAGAAGCCTGGGGCCTCAGTGAGGGTCTCCTGCGAGGCCTCCGGATACACATTCATCAAATACTTTTTACACTGGATACGACAGGCCCCGGGGGGAGGTCTTGAATGGATAGGCTGGATTAACCCTCGAGGAGGACAAGTCAATTATTCACGTCGATTTCCGGGAAAATTCACCATGACCCGAGACACGATCCGCGAGACAGCCTATTTAGATGTGCGCGGACTGACATCTGACGACACGGCCGTCTATTATTGT
>16;248_0;1.3264078224
CAGGTGAAGTTGGTGCAGTCTGGGGCTGGAGTGAAGAAGCCTGGGACCTCAGTGAGAGTCTCCTGCCAGGCCTCTGGATACACATTCATCAAATACATTTTACACTGGATACGACAGGCCCCGGGGGGGGGTCTTGAGTGGATGGGCTGGATGAATCCTCAAGGTGGACAAGTCAATTATTCACGTCGATTTCAGGGAAGAGTCACCATGACCCGAGACACGATCCGCGAGACAGCCTACATGGATTTGCGCGGATTGACATCTGACGACACGGCCGTCTATTATTGT
>18;895_0;1.144953154
CAGGTGAAGTTGATGCAGTCTGGGGCTGGAGTGAAGAAGCCTGGGGCCTCAGTGAGGGTCTCCTGCGAGGCCTCTGGATACACATTCATCAAATACTTTTTACACTGGATACGACAGGCCCCGGGGGGGGGTCTTGAATGGATAGGCTGGATTAACCCTCGAGGAGGACAAGTCAATTATTCACGTCGATTTCCGGGAAAATTCACCATGACCCGAGACACAATACGCGAGACAGCCTATTTGGATTTGCGCGGACTGACATCTGACGACACGGCCGTCTATTATTGT
>18;683_0;1.144952384
CAGGTGAAGTTGATGCAGTCTGGGGCTGGAGTGAAGAAGCCTGGGGCCTCAGTGAGGGTCTCCTGCGAGGCCTCTGGATACACATTCATCAAATACTTTTTACACTGGATACGACAGGCCCCGGGGGGGGGTCTTGAATGGATAGGCTGGATTAACCCTCGAGGAGGACAAGTCAATTATTCACGTCGATTTCCGGGAAAATTCACCATGACCCGAGACACAATACGCGAGACAGCCTATTTGGATTTGCGCGGACTGACATCTGACGACACGGCCGTCTATTATTGT
>17;683_0,895_0;1.144952374
CAGGTGAAGTTGATGCAGTCTGGGGCTGGAGTGAAGAAGCCTGGGGCCTCAGTGAGGGTCTCCTGCGAGGCCTCTGGATACACATTCATCAAATACTTTTTACACTGGATACGACAGGCCCCGGGGGGGGGTCTTGAATGGATAGGCTGGATTAACCCTCGAGGAGGACAAGTCAATTATTCACGTCGATTTCCGGGAAAATTCACCATGACCCGAGACACAATACGCGAGACAGCCTATTTGGATTTGCGCGGACTGACATCTGACGACACGGCCGTCTATTATTGT
>18;352_0;1.2943078282
CAGGTCCGTTTGGTGCAGTCTGGGACTCAGATGAGGGAGCCTGGGGCCTCAGTGAGGGTCTCCTGCGAGGCCTCTGGATACACATTCATCAAATACTTTTTACACTGGATACGACAGGCCCCGGGGGGGGGTCTTGAATGGATAGGCTGGATTAACCCTCGAGGAGGACAAGTCAATTATTCACGTCGATTTCCGGGAAAATTCACCATGACCCGAGACACAATACGCGAGACAGCCTATTTGGATTTGCGCGGACTGACATCTGACGACACGGCCGTCTATTATTGT
>18;546_0;1.2614155868
CAGGTTGAACTGGTGCAATCTGGAGCTGAGGTGAAGAAGTCTGGGGCCTCAGTGAGGGTCTCCTGCGAGGCCTCTGGATACACATTCATCAAATACTTTTTACACTGGATACGACAGGCCCCGGGGGGGGGTCTTGAATGGATAGGCTGGATTAACCCTCGAGGAGGACAAGTCAATTATTCACGTCGATTTCCGGGAAAATTCACCATGACCCGAGACACAATACGCGAGACAGCCTATTTGGATTTGCGCGGACTGACATCTGACGACACGGCCGTCTATTATTGT
>17;352_0,546_0;1.1958000518
CAGGTTAAGTTGGTGCAGTCTGGGGCTGAGGTGAAGAAGCCTGGGGCCTCAGTGAGGGTCTCCTGCGAGGCCTCTGGATACACATTCATCAAATACTTTTTACACTGGATACGACAGGCCCCGGGGGGGGGTCTTGAATGGATAGGCTGGATTAACCCTCGAGGAGGACAAGTCAATTATTCACGTCGATTTCCGGGAAAATTCACCATGACCCGAGACACAATACGCGAGACAGCCTATTTGGATTTGCGCGGACTGACATCTGACGACACGGCCGTCTATTATTGT
>16;352_0,546_0,683_0,895_0;1.1449505584
CAGGTGAAGTTGATGCAGTCTGGGGCTGGAGTGAAGAAGCCTGGGGCCTCAGTGAGGGTCTCCTGCGAGGCCTCTGGATACACATTCATCAAATACTTTTTACACTGGATACGACAGGCCCCGGGGGGGGGTCTTGAATGGATAGGCTGGATTAACCCTCGAGGAGGACAAGTCAATTATTCACGTCGATTTCCGGGAAAATTCACCATGACCCGAGACACAATACGCGAGACAGCCTATTTGGATTTGCGCGGACTGACATCTGACGACACGGCCGTCTATTATTGT
>15;248_0,352_0,546_0,683_0,895_0;1.1245140764
CAGGTGAAGTTGATGCAGTCTGGGGCTGGAGTGAAGAAGCCTGGGGCCTCAGTGAGGGTCTCCTGCGAGGCCTCTGGATACACATTCATCAAATACTTTTTACACTGGATACGACAGGCCCCGGGGGGGGGTCTTGAATGGATAGGCTGGATTAACCCTCGAGGAGGACAAGTCAATTATTCACGTCGATTTCCGGGAAAATTCACCATGACCCGAGACACGATCCGCGAGACAGCCTATTTGGATTTGCGCGGACTGACATCTGACGACACGGCCGTCTATTATTGT
>14;163_0,248_0,352_0,528_0,546_0,624_0,683_0,779_0,895_0;1.0778579407
CAGGTGAAGTTGATGCAGTCTGGGGCTGGGGTGAAGAAGCCTGGGGCCTCAGTGAGGGTCTCCTGCGAGGCCTCCGGATACACATTCATCAAATACTTTTTACACTGGATACGACAGGCCCCGGGGGGGGGTCTTGAATGGATAGGCTGGATTAACCCTCGAGGAGGACAAGTCAATTATTCACGTCGATTTCCGGGAAAATTCACCATGACCCGAGACACGATCCGCGAGACAGCCTATTTAGATGTGCGCGGACTGACATCTGACGACACGGCCGTCTATTATTGT
>14;450_0;1.0667339532
CAGGTGAAGTTGATGCAGTCTGGGGCTGGGGTGAAGAAGCCTGGGGCCTCAGTGAGGGTCTCCTGCGAGGCCTCCGGATACACATTCATCAAATACTTTTTACACTGGATACGACAGGCCCCGGGGGGGAGTCTTGAATGGATAGGCTGGATTAACCCTCGAGGAGGACAAGTCAATTATTCACGTCGATTTCCGGGAAAATTCACCATGACCCGAGACACGATCCGCGAGACAGCCTATTTAGATGTGCGCGGACTGACATCTGACGACACGGCCGTCTATTATTGT
>13;163_0,248_0,352_0,450_0,528_0,546_0,624_0,683_0,779_0,895_0;1.0667330438
CAGGTGAAGTTGATGCAGTCTGGGGCTGGGGTGAAGAAGCCTGGGGCCTCAGTGAGGGTCTCCTGCGAGGCCTCCGGATACACATTCATCAAATACTTTTTACACTGGATACGACAGGCCCCGGGGGGGAGTCTTGAATGGATAGGCTGGATTAACCCTCGAGGAGGACAAGTCAATTATTCACGTCGATTTCCGGGAAAATTCACCATGACCCGAGACACGATCCGCGAGACAGCCTATTTAGATGTGCGCGGACTGACATCTGACGACACGGCCGTCTATTATTGT
>12;163_0,248_0,312_0,352_0,450_0,528_0,546_0,624_0,683_0,779_0,895_0;1.0553893893
CAGGTGCAGTTGATGCAGTCTGGGGCTGGGGTGAAGAAGCCTGGGGCCTCAGTGAGGGTCTCCTGCGAGGCCTCCGGATACACATTCATCAAATACTTTTTACACTGGATACGACAGGCCCCGGGGGGGAGTCTTGAATGGATAGGCTGGATTAACCCTCGAGGAGGACAAGTCAATTATTCACGTCGATTTCCGGGAAAATTCACCATGACCCGAGACACGATCCGCGAGACAGCCTATTTAGATGTGCGCGGACTGACATCTGACGACACGGCCGTCTATTATTGT
>15;757_76;1.1630190326
CAGGTGCAACTGGTGCAGTCTGGGGCTGGGGTTAAGAAACCTGGGGCCTCAGTGAGGGTCTCCTGCGAGGCCTCCGGATACACTTTCATCAAATACTATTTACACTGGATACGACAAGTCCCGGGGGGGAATCTTGAATGGATAGGCTGGATTAATCCTCGAGGAGGACAAGTCAATTATTCACGTCAATTTCCGGGAAAATTCATCATGACCCGAGACACGATCCGCGAGATAGCCTACCTGGATGTGCGCGGACTGACATCTGACGACACGGCCGTCTATTATTGT
>17;272_76;1.2414846477
CAAGTGAGGTTGAGGCAGTCTGGGGCTGGGGTGAAGAAGCCTGGGGCCTCAGTGAGGGTCTCCTGCGAGGCCTCCGGATACACTTTCGTCAAATACTATTTACACTGGATACGACAAGTCCCGGGGGGACATCTTGAATGGATAGGGTGGATTAATCCTCGAGGAGGACAAGTCAATTATTCTCGTCAATTTCCGGGAAAATTCACCATGACCCGAGACACAATCCGCGAGACAGCCTACCTAGATGTGCGCGGACTGACATCTGACGACACGGCCGTCTATTTTTGT
>18;174_76;1.2191879578
CAAGTGAGGTTGAGGCAGTCTGGGGCCGGGGTGAAGAAGCCTGGAGCCTCAGTGAGGGTCTCCTGCGAGGCCTCCGGATACACTTTCATCAAATACTATTTACACTGGATACGACAAGTCCCGGGGGGGCATCTTGAATGGATAGGCTGGATTAATCCTCGAGGAGGACAAGTCAATTATTCTCGTCAATTTCCGGGGAAATTCACCATGACCCGAGACACGATCCGCGAGACAGCCTACCTAGATGTGCGCGGACTGACATCTGACGACACGGCCGTCTATTATTGT
>19;680_76;1.2519546508
CAAGTGAGGTTGAGGCAGTCTGGGGCTGGGGTGGAAAAGCCTGGGGCCTCAGTGAGGGTCTCCTGCGAGGCCTCCGGATACACTTTCATCAAATACTATTTACACTGGATACGACAAGTCCCGGGGGGCGATCTTGAATGGATAGGTTGGATTAATCCTCGAGGAGGACAAGTCAATTATTCTCGTCAATTTCCGGGAAAATTCACCATGACCCGAGACACGATCCGCGAGACAGCCTTCCTAGATGTGCGCGGACTGACATCTGACGACACGGCCGTCTATTATTGT
>19;217_76;1.2189820406
CAAGTGAGGTTGAGGCAGTCTGGGGCTGGGGTGAAAAAGCCTGGGGCCTCAGTGAGGGTCTCCTGCGAGGCCTCCGGATACACTTTCATCAAATACTATTTACACTGGATACGACAAGTCCCGGGGGGGCATCTTGAATGGATAGGTTGGATTAATCCTCGAGGAGGACAAGTCAATTATTCTCGTCAATTTCCGGGAAAATTCACCATGACCCGAGACACGATCCGCGAGACAGCCTTCCTAGATGTGCGCGGACTGACATCTGACGACACGGCCGTCTATTATTGT
>18;217_76,680_76;1.2189820306
CAAGTGAGGTTGAGGCAGTCTGGGGCTGGGGTGAAAAAGCCTGGGGCCTCAGTGAGGGTCTCCTGCGAGGCCTCCGGATACACTTTCATCAAATACTATTTACACTGGATACGACAAGTCCCGGGGGGGCATCTTGAATGGATAGGTTGGATTAATCCTCGAGGAGGACAAGTCAATTATTCTCGTCAATTTCCGGGAAAATTCACCATGACCCGAGACACGATCCGCGAGACAGCCTTCCTAGATGTGCGCGGACTGACATCTGACGACACGGCCGTCTATTATTGT
>17;174_76,217_76,680_76;1.1862398391
CAAGTGAGGTTGAGGCAGTCTGGGGCTGGGGTGAAGAAGCCTGGGGCCTCAGTGAGGGTCTCCTGCGAGGCCTCCGGATACACTTTCATCAAATACTATTTACACTGGATACGACAAGTCCCGGGGGGGCATCTTGAATGGATAGGCTGGATTAATCCTCGAGGAGGACAAGTCAATTATTCTCGTCAATTTCCGGGAAAATTCACCATGACCCGAGACACGATCCGCGAGACAGCCTACCTAGATGTGCGCGGACTGACATCTGACGACACGGCCGTCTATTATTGT
>16;174_76,217_76,272_76,680_76;1.1862389677
CAAGTGAGGTTGAGGCAGTCTGGGGCTGGGGTGAAGAAGCCTGGGGCCTCAGTGAGGGTCTCCTGCGAGGCCTCCGGATACACTTTCATCAAATACTATTTACACTGGATACGACAAGTCCCGGGGGGGCATCTTGAATGGATAGGCTGGATTAATCCTCGAGGAGGACAAGTCAATTATTCTCGTCAATTTCCGGGAAAATTCACCATGACCCGAGACACGATCCGCGAGACAGCCTACCTAGATGTGCGCGGACTGACATCTGACGACACGGCCGTCTATTATTGT
>17;613_85;1.2070959305
CAAGTGAGGTTGAGGCAGTCTGGGGCTGGGGTTAAGAAACCTGGGGCCTCAGTGAGGGTCTCCTGCGAGGCCTCCGGATACACTTTCATCAAATACTATTTACACTGGATACGACAAGTCCCGGGGGGGAATCTTGAATGGATAGGCTGGATTAATCCTCGAGGAGGACAAGTCAATTATTCACGTCAATTTCCGGGAAAATTCACCATGACCCGAGACACGATCCGCGAGACAGCCTACCTGGATGTGCGCGGACTGACATCTGACGACACGGCCGTCTACTATTGT
>17;67_76;1.1958862904
CAAGTGAGGTTGAGGCAGTCTGGGGCTGGGGTGAAAAAGCCTGGGGCCTCAGTGAGGGTCTCCTGCGAGGCCTCCGGATACACTTTCATCAAATACTATTTACACTGGATACGACAAGTCCCGGGGGGGAATCTTGAATGGATAGGCTGGATTAATCCTCGAGGAGGACAAGTCAATTATTCACGTCAATTTCCGGGAAAATTCATCATGACCCGAGACACGATCCGCGAGACAGCCTACCTGGATGTGCGCGGACTGACATCTGACGACACGGCCGTCTATTATTGT
>16;613_85,67_76;1.1739012916
CAAGTGAGGTTGAGGCAGTCTGGGGCTGGGGTGAAGAAGCCTGGGGCCTCAGTGAGGGTCTCCTGCGAGGCCTCCGGATACACTTTCATCAAATACTATTTACACTGGATACGACAAGTCCCGGGGGGGAATCTTGAATGGATAGGCTGGATTAATCCTCGAGGAGGACAAGTCAATTATTCACGTCAATTTCCGGGAAAATTCACCATGACCCGAGACACGATCCGCGAGACAGCCTACCTGGATGTGCGCGGACTGACATCTGACGACACGGCCGTCTATTATTGT
>15;174_76,217_76,272_76,613_85,67_76,680_76;1.1636241108
CAAGTGAGGTTGAGGCAGTCTGGGGCTGGGGTGAAGAAGCCTGGGGCCTCAGTGAGGGTCTCCTGCGAGGCCTCCGGATACACTTTCATCAAATACTATTTACACTGGATACGACAAGTCCCGGGGGGGAATCTTGAATGGATAGGCTGGATTAATCCTCGAGGAGGACAAGTCAATTATTCACGTCAATTTCCGGGAAAATTCACCATGACCCGAGACACGATCCGCGAGACAGCCTACCTAGATGTGCGCGGACTGACATCTGACGACACGGCCGTCTATTATTGT
>14;174_76,217_76,272_76,613_85,67_76,680_76,757_76;1.0968998011
CAGGTGCAGCTGGTGCAGTCTGGGGCTGGGGTGAAGAAGCCTGGGGCCTCAGTGAGGGTCTCCTGCGAGGCCTCCGGATACACTTTCATCAAATACTATTTACACTGGATACGACAAGTCCCGGGGGGGAATCTTGAATGGATAGGCTGGATTAATCCTCGAGGAGGACAAGTCAATTATTCACGTCAATTTCCGGGAAAATTCACCATGACCCGAGACACGATCCGCGAGACAGCCTACCTAGATGTGCGCGGACTGACATCTGACGACACGGCCGTCTATTATTGT
>15;399_76;1.2291507348
CAGGTCCAGCTGGTGCAGTCTGGGGCTGAGGTGAAGAAGCCTGGGACCTCAGTGAGGGTCTCCTGCGAGGCCTCCGGATACACTTTCATTAAATACTATTTACACTGGATACGACAAGTCCCGGGAAAACATCTTGAATGGATAGGCTGGATTAATCCTCGAGGAGGACAAGTCAATTATTCTCGTCAATTTCCGGGGAAATTCACCCTGACCCGAGACACGATCCGCGAGACAGCCTACCTAGATGTGCGCGGACTGACATCTGACGACACGGCCGTCTATTATTGT
>15;993_76;1.1519725587
CAGGTGCAGCTGGTGCAGTCTGGGGCTGAGGTGAAGAAGCCTGGGGCCTCAGTGAGGGTCTCCTGCGAGGCCTCCGGATACACTTTCATCAAATACTATTTACACTGGATACGACAAGTCCCGGGGAAGAATCTTGAATGGATAGGCTGGATTAATCCTCGAGGAGGACAAGTCAATTATTCTCGTCAATTTCCGGGGAAATTCACCATGACCCGAGACACGATCCGCGAGACAGCCTACCTAGATGTGCGCGGACTGACATCTGACGACACGGCCGTCTATTATTGT
>14;399_76,993_76;1.1519716012
CAGGTGCAGCTGGTGCAGTCTGGGGCTGAGGTGAAGAAGCCTGGGGCCTCAGTGAGGGTCTCCTGCGAGGCCTCCGGATACACTTTCATCAAATACTATTTACACTGGATACGACAAGTCCCGGGGAAGAATCTTGAATGGATAGGCTGGATTAATCCTCGAGGAGGACAAGTCAATTATTCTCGTCAATTTCCGGGGAAATTCACCATGACCCGAGACACGATCCGCGAGACAGCCTACCTAGATGTGCGCGGACTGACATCTGACGACACGGCCGTCTATTATTGT
>13;174_76,217_76,272_76,399_76,613_85,67_76,680_76,757_76,993_76;1.096898108
CAGGTGCAGCTGGTGCAGTCTGGGGCTGGGGTGAAGAAGCCTGGGGCCTCAGTGAGGGTCTCCTGCGAGGCCTCCGGATACACTTTCATCAAATACTATTTACACTGGATACGACAAGTCCCGGGGGGGAATCTTGAATGGATAGGCTGGATTAATCCTCGAGGAGGACAAGTCAATTATTCACGTCAATTTCCGGGAAAATTCACCATGACCCGAGACACGATCCGCGAGACAGCCTACCTAGATGTGCGCGGACTGACATCTGACGACACGGCCGTCTATTATTGT
>15;874_148;1.3519372155
CAGGTGCAACTGGTGCAGTCTGGGGCTGAGGTGGAGAAGCCTGGGGCCTCAGTGTGGGTCTCCTGCAAGGCCTCCGGATATACTTTCATCAAGTATTATTTACACTGGATACGACAAGTCCCGGGGGGGCATCCCGAATGGATAGGCTGGATTAATCCTCGAGGAGGACAGGTCAATTATTCACGTCAATTTCCGGGAAAATTCACCATGACCCGAGACACCATTCGTGAGACAGCCTACCTAGATATACTCGGACTGACATCCGACGACACGGCCGTCTATTATTGT
>15;569_161;1.2715929338
CAGGTCCAGCTGGTACAATCTGGGGCTGAGGTGAAGAAGCCCGGGGCCTCAGTGCGGGTCTCCTGCGAGGCCTCCGGATATACTTTCATCAAATACTATTTACACTGGATACGACAAGTCCCGGGGGGCCATCCCGAATGGATAGGCTGGATTAACCCTCGAGGAGGACAAGTCAATTATTCACGTCAATTTCCGGGAAAATTCAGCATGACCCGAGACACGATTCGTGAGACAGCCTATTTAGATGTACGCGGACTGACATCCGACGACACGGCCGTCTATTATTGT
>14;569_161,874_148;1.2014622508
CAGGTGCAGCTGGTGCAGTCTGGGGCTGAGGTGAAGAAGCCCGGGGCCTCAGTGCGGGTCTCCTGCGAGGCCTCCGGATATACTTTCATCAAATACTATTTACACTGGATACGACAAGTCCCGGGGGGGCATCCCGAATGGATAGGCTGGATTAACCCTCGAGGAGGACAAGTCAATTATTCACGTCAATTTCCGGGAAAATTCACCATGACCCGAGACACGATTCGTGAGACAGCCTACTTAGATGTACGCGGACTGACATCCGACGACACGGCCGTCTATTATTGT
>17;4_148;1.2285218138
CAGGTGCAGCTGGTGCAGTCTGGGGCTGGGGTTAAGAAGCCCGGGGCCTCAGTGCGGGTCTCCTGCGAGGCCTCCGGATATACTTTCATCAAGTATTATTTACACTGGATACGACAAGTCCCGGGGGGGCATCCCGAATGGATAGGCTGGATTAATCCTCGAGGAGGACAGGTCAATTACTCACGTCAATTTCCGGGAAAATTCACCATGACCCGAGACACGATCCGCGAGACAGCCTACTTAGATGTGCGCGGACTGACATCCGACGACACGGCCGTCTATTATTGT
>18;235_136;1.2468140622
CAGGTGCAGTTGGTGCAGTCTGGGGCTGGGGTTAAGAAGCCCGGGGCCTCAGTGCGGGTCTCCTGCGAGGCCTCCGGATATACTTTCATCAAATACTATTTACATTGGATACGACAAGTCCCGGGGGGGCATCCCGAATGGATAGGCTGGATTAACCCTCGAACAGGACAAGTCAATTACTCACGTCAATTTCCGGGAAAATTCACCATGACCCGAGACACCATTCGCGAGACAGCCTACTTAGATGTGCGCGGACTGACATCCGACGACACGGCCGTCTATTATTGT
>18;474_142;1.2474239944
CAGGTGCAGCTGGTGCAGTCTGGGGCTGAGGTGAAGAAGCCCGGGGCCTCAGTGCGGGTCTCCTGCGAGGCCTCCGGATATACTTTCATCAAATACTATTTACACTGGATACGACAAGTCCCGGGGGGGCATCCCGAATGGATAGGCTGGATTAACCCTCGAACTGGACAAGTCAATTACTCACGTCAATTTCCGGGAAAATTCACCATGACCCGAGACACGATTCGCGAGACAGCCTACTTAGATGTGCGCGGACTGACATCCGACGACACGGCCGTCTATTATTGT
>17;235_136,474_142;1.2137255377
CAGGTGCAGCTGGTGCAGTCTGGGGCTGGGGTTAAGAAGCCCGGGGCCTCAGTGCGGGTCTCCTGCGAGGCCTCCGGATATACTTTCATCAAATACTATTTACACTGGATACGACAAGTCCCGGGGGGGCATCCCGAATGGATAGGCTGGATTAACCCTCGAACAGGACAAGTCAATTACTCACGTCAATTTCCGGGAAAATTCACCATGACCCGAGACACGATTCGCGAGACAGCCTACTTAGATGTGCGCGGACTGACATCCGACGACACGGCCGTCTATTATTGT
>16;235_136,474_142,4_148;1.1803086185
CAGGTGCAGCTGGTGCAGTCTGGGGCTGGGGTTAAGAAGCCCGGGGCCTCAGTGCGGGTCTCCTGCGAGGCCTCCGGATATACTTTCATCAAATACTATTTACACTGGATACGACAAGTCCCGGGGGGGCATCCCGAATGGATAGGCTGGATTAACCCTCGAGGAGGACAAGTCAATTACTCACGTCAATTTCCGGGAAAATTCACCATGACCCGAGACACGATCCGCGAGACAGCCTACTTAGATGTGCGCGGACTGACATCCGACGACACGGCCGTCTATTATTGT
>22;12_161;1.3074998326
CAGGTGCAATTGGTGCAGTCTGGGGCTGGGGTTAAGAAGCCCGGGGCCTCAGTGCGGGTCTCCTGCGAGGCCTCCGGATATGATTTCATCAAATACTATTTACACTGGATACGACAAGTCCCGGGGGGGCATCCCGAATGGATAGGCTGGATTAACCCGCGAGGAGGACAAGTCAATTATTCACGTCAATTTCCGGGAAAGTTCACCATGACCCGCGACACGATTCGTGAGACAGCCTACTTAGATGTGCGCGGACTGACATCTGACGACACGGCCGTCTATTATTGT
>24;182_148;1.3330800958
CAGGTGAGATTGAGGCAGTCTGGGGCTGGGGTTAAGAAGCCCGGGGCCTCAGTGCGGGTCTCCTGCGAGGCCTCCGGATATACTTTCATCAAATACTATTTACACTGGATACGACAAGTCCCGGGGGGGCATCCCGAATGGATAGGCTGGATTAACCCTCGAACTGGACAAGTCAATTACTCACGTCAATTTCCGGGAAAATTCATCATGACCCGAGACACGATTCGCGAGACAGCCTACTTAGATGTGCGCGGACTGACATCCGACGACACGGCCGTCTATTATTGT
>25;275_142;1.3601359492
CAGGTGAGATTGAGGCAGTCTGGGGTGGGGGTTAAGAAGCCCGGGGCCTCAGTGCGGGTCTCCTGCGAGGCCTCCGGATATACTTTCATCAAATACTATTTACACTGGATACGACAAGTCCCGGGGGGGCATCCCGAATGGATAGGCTGGATTAACCCTCGAACTGGACAAGTCAATTACTCACGTCAATTTCCGGGAAAATTCACCATGACCCGAGACACGATTCGCGAGACAGCCTACTTAGATGTGCGCGGACTGACATCCGACGACACGGCCGTCTATTATTGT
>25;66_142;1.3823284114
CAGGTGAGATTGAGGCAGTCTGGGGTGGGGGTTAAGAAGCCCGGGGCCTCAGTGCGGGTCTCCTGCGAGGCCTCCGGATATACTTTCATCAAATACTATTTACACTGGATACGACAAGTTCCGGGGGGGCATCCCGAATGGATAGGCTGGATTAACCCTCGAACAGGACAAGTCAATTACTCACGTCAATTTCCGGGAAAATTCACCATGACCCGAGACACGATTCGCGAGACAGCCTACTTAGATGTGCGCGGACTGACATCCGACGACACGGCCGTCTATTATTGT
>24;275_142,66_142;1.3601354696
CAGGTGAGATTGAGGCAGTCTGGGGTGGGGGTTAAGAAGCCCGGGGCCTCAGTGCGGGTCTCCTGCGAGGCCTCCGGATATACTTTCATCAAATACTATTTACACTGGATACGACAAGTCCCGGGGGGGCATCCCGAATGGATAGGCTGGATTAACCCTCGAACTGGACAAGTCAATTACTCACGTCAATTTCCGGGAAAATTCACCATGACCCGAGACACGATTCGCGAGACAGCCTACTTAGATGTGCGCGGACTGACATCCGACGACACGGCCGTCTATTATTGT
>23;182_148,275_142,66_142;1.3213439942
CAGGTGAGATTGAGGCAGTCTGGGGCTGGGGTTAAGAAGCCCGGGGCCTCAGTGCGGGTCTCCTGCGAGGCCTCCGGATATACTTTCATCAAATACTATTTACACTGGATACGACAAGTCCCGGGGGGGCATCCCGAATGGATAGGCTGGATTAACCCTCGAACTGGACAAGTCAATTACTCACGTCAATTTCCGGGAAAATTCACCATGACCCGAGACACGATTCGCGAGACAGCCTACTTAGATGTGCGCGGACTGACATCCGACGACACGGCCGTCTATTATTGT
>23;428_142;1.4203974416
CAGGTTCAATTGGTGCAATCCACAGCGCAGATGAAGAAGCCCGGGGCCTCAGTGCGGGTCTCCTGCGAGGCCTCCGGATATCCTTTCATCAAATACTATTTACACTGGATACGACAAGTCCCGGGGGGGCATCCCGAATGGATTGGCTGGATTAACCCTCGAGGAGGACAAGTCAATTACTCACGTCAATTTCCGGGAAAATTCACCATGACCCGAGACACGATCCGCGAGACAGCCTACTTAGATGTGCGCGGACTGACATCCGACGACACGGCCGTCTATTATTGT
>22;182_148,275_142,428_142,66_142;1.2551431744
CAGGTGCAATTGGTGCAGTCTGGGGCTGGGGTTAAGAAGCCCGGGGCCTCAGTGCGGGTCTCCTGCGAGGCCTCCGGATATACTTTCATCAAATACTATTTACACTGGATACGACAAGTCCCGGGGGGGCATCCCGAATGGATAGGCTGGATTAACCCTCGAGGAGGACAAGTCAATTACTCACGTCAATTTCCGGGAAAATTCACCATGACCCGAGACACGATTCGCGAGACAGCCTACTTAGATGTGCGCGGACTGACATCCGACGACACGGCCGTCTATTATTGT
>21;12_161,182_148,275_142,428_142,66_142;1.2352700727
CAGGTGCAATTGGTGCAGTCTGGGGCTGGGGTTAAGAAGCCCGGGGCCTCAGTGCGGGTCTCCTGCGAGGCCTCCGGATATACTTTCATCAAATACTATTTACACTGGATACGACAAGTCCCGGGGGGGCATCCCGAATGGATAGGCTGGATTAACCCTCGAGGAGGACAAGTCAATTATTCACGTCAATTTCCGGGAAAATTCACCATGACCCGAGACACGATTCGTGAGACAGCCTACTTAGATGTGCGCGGACTGACATCCGACGACACGGCCGTCTATTATTGT
>21;62_148;1.2245109239
CAGGTGCAATTGGTGCAGTCTGGGGCTGGGGTTAAGAAGCCCGGGGCCTCAGTGCGGGTCTCCTGCGAGGCCTCCGGATATACTTTCATCAAATACTATTTACACTGGATACGACAAGTCCCGGGGGGGCATCCCGAATGGATAGGCTGGATTAACCCTCGAGGAGGACAAGTCAATTATTCACGTCAATTTCCGGGAAAATTCACCATGACCCGAGACACGATTCGTGAGACAGCCTACTTAGATGTACGCGGACTGACATCCGACGACACGGCCGTCTATTATTGT
>20;12_161,182_148,275_142,428_142,62_148,66_142;1.2245109139
CAGGTGCAATTGGTGCAGTCTGGGGCTGGGGTTAAGAAGCCCGGGGCCTCAGTGCGGGTCTCCTGCGAGGCCTCCGGATATACTTTCATCAAATACTATTTACACTGGATACGACAAGTCCCGGGGGGGCATCCCGAATGGATAGGCTGGATTAACCCTCGAGGAGGACAAGTCAATTATTCACGTCAATTTCCGGGAAAATTCACCATGACCCGAGACACGATTCGTGAGACAGCCTACTTAGATGTACGCGGACTGACATCCGACGACACGGCCGTCTATTATTGT
>21;187_161;1.3489842756
CAGAGTGAGACTGAGCAGTCTGGGGCTGGGGTTAGGAAGCCCGGGGCCTCAGTGCGGGTCTCCTGCGAGGCCTCCGGATATACTTTCATCAAATACTATTTACACTGGATACGACAAGTCCCGGGGGGGCATCCCGAATGGATAGGCTGGATTAACCCTCGAGGAGGACAAGTCAATTATTCACGTCAATTTCCGGGAAAATTCACCATGACCCGAGACACAATTCGTGAGACAGCCTACTTAGATGTACGCGGACTGACATCCGACGACACGGCCGTCTATTACTGT
>23;644_154;1.3498930891
CAGCCTCAACTGGAACAGTCTGGAACTGAGGTGAAGAAGTCTGGGGCCTCAGTGCGGGTCTCCTGCGAGGCCTCCGGATATACTTTCATCAAATACTATTTACACTGGATACGACAAGTCCCGGGGGGCCATCCCGAATGGATAGGCTGGATTAACCCTCGAGGAGGACAAGTCAATTATTCACGTCAATTTCCGGGAAAATTCACCATGACCCGAGACACGATTCGTGAGACAGCCTACTTAGATGTACGCGGACTGACATCCGACGACACGGCCGTCTATTATTGT
>23;55_148;1.4062810667
CAGGCTCAACTAATACAGTCTGCAGGTGAAATGAAGAAGCCGGGGGCCTCAGTGCGGGTCTCCTGCGAGGCCTCCGGATATACTTTCATCAAATACTATTTACACTGGATACGACAAGTCCCGGGGGGGCATCCCGAATGGATAGGCTGGATTAACCCTCGAGGAGGACAAGTCAACTATTCACGTCAATTTCCGGGAAAATTCACCATGACCCGAGACACGATTCGTGAGACAGCCTACTTAGATGTACGCGGACTGACATCCGACGACACGGCCGTCTATTATTGT
>22;55_148,644_154;1.3017793212
CAGGCTCAACTGGTACAGTCTGGAGCTGAGGTGAAGAAGCCTGGGGCCTCAGTGCGGGTCTCCTGCGAGGCCTCCGGATATACTTTCATCAAATACTATTTACACTGGATACGACAAGTCCCGGGGGGCCATCCCGAATGGATAGGCTGGATTAACCCTCGAGGAGGACAAGTCAATTATTCACGTCAATTTCCGGGAAAATTCACCATGACCCGAGACACGATTCGTGAGACAGCCTACTTAGATGTACGCGGACTGACATCCGACGACACGGCCGTCTATTATTGT
>23;342_161;1.2663176194
CAGGTTCAACTGGTGCAGTCTGGGGCTGGGGTTAAGAAGCCCGGGGCCTCAGTGCGGGTCTCCTGCGAGGCCTCCGGATATACTTTCATCAAATACTATTTACACTGGATACGACAAGTCCCGGGGGGCCATCCCGAATGGATAGGCTGGATTAACCCTCGAGGAGGACAAGTCAATTATTCACGTCAATTTCCGGGAAAATTCACCATGACCCGAGACACGATTCGGGAGACAGCCTATTTAGATGTACGCGGACTGACATCCGACGACACGGCCGTCTATTATTGT
>23;499_148;1.2429066865
CAGGTTCAACTGGTGCAGTCTGGGGCTGGGGTTAAGAAGCCCGGGGCCTCAGTGCGGGTCTCCTGCGAGGCCTCCGGATATACTTTCATCAAATACTATTTACACTGGATACGACAAGTCCCGGGGGGCCATCCCGAATGGATAGGCTGGATTAACCCTCGAGGAGGACAAGTCAATTATTCACGTCAATTTCCGGGAAAATTCACCATGACCCGAGACACGATTCGTGAGACAGCCTACTTAGATGTACGCGGACTGACATCCGACGACACGGCCGTCTATTATTGT
>22;342_161,499_148;1.2429066765
CAGGTTCAACTGGTGCAGTCTGGGGCTGGGGTTAAGAAGCCCGGGGCCTCAGTGCGGGTCTCCTGCGAGGCCTCCGGATATACTTTCATCAAATACTATTTACACTGGATACGACAAGTCCCGGGGGGCCATCCCGAATGGATAGGCTGGATTAACCCTCGAGGAGGACAAGTCAATTATTCACGTCAATTTCCGGGAAAATTCACCATGACCCGAGACACGATTCGTGAGACAGCCTACTTAGATGTACGCGGACTGACATCCGACGACACGGCCGTCTATTATTGT
>21;342_161,499_148,55_148,644_154;1.2429059343
CAGGTTCAACTGGTGCAGTCTGGGGCTGGGGTTAAGAAGCCCGGGGCCTCAGTGCGGGTCTCCTGCGAGGCCTCCGGATATACTTTCATCAAATACTATTTACACTGGATACGACAAGTCCCGGGGGGCCATCCCGAATGGATAGGCTGGATTAACCCTCGAGGAGGACAAGTCAATTATTCACGTCAATTTCCGGGAAAATTCACCATGACCCGAGACACGATTCGTGAGACAGCCTACTTAGATGTACGCGGACTGACATCCGACGACACGGCCGTCTATTATTGT
>20;187_161,342_161,499_148,55_148,644_154;1.2270889536
CAGGTTCAACTGGTGCAGTCTGGGGCTGGGGTTAAGAAGCCCGGGGCCTCAGTGCGGGTCTCCTGCGAGGCCTCCGGATATACTTTCATCAAATACTATTTACACTGGATACGACAAGTCCCGGGGGGGCATCCCGAATGGATAGGCTGGATTAACCCTCGAGGAGGACAAGTCAATTATTCACGTCAATTTCCGGGAAAATTCACCATGACCCGAGACACGATTCGTGAGACAGCCTACTTAGATGTACGCGGACTGACATCCGACGACACGGCCGTCTATTATTGT
>19;12_161,182_148,187_161,275_142,342_161,428_142,499_148,55_148,62_148,644_154,66_142;1.2117063153
CAGGTGCAACTGGTGCAGTCTGGGGCTGGGGTTAAGAAGCCCGGGGCCTCAGTGCGGGTCTCCTGCGAGGCCTCCGGATATACTTTCATCAAATACTATTTACACTGGATACGACAAGTCCCGGGGGGGCATCCCGAATGGATAGGCTGGATTAACCCTCGAGGAGGACAAGTCAATTATTCACGTCAATTTCCGGGAAAATTCACCATGACCCGAGACACGATTCGTGAGACAGCCTACTTAGATGTACGCGGACTGACATCCGACGACACGGCCGTCTATTATTGT
>19;650_171;1.2946044851
CAGGTGCAACTGGTGCAGTCTGGGGCTGCGATTAAGAAGCCCGGGGCCTCAGTGCGAATCTCCTGCGAGGCCTCCGGATATACTTTCATTAAATACTATTTACACTGGATACGACAAGTCCCGGGGGGGCATCCCGAATGGATAGGCTGGATTAACCCTCGAGGAGGACAAGTCAATTATTCACGTCAATTTCCGGGAAAATTCACCATGACCCGAGACACGATTCGTGAGACAGCCTACTTAGATGTACGCGGACTGACATTCGACGACACGGCCGTCTATTACTGT
>18;12_161,182_148,187_161,275_142,342_161,428_142,499_148,55_148,62_148,644_154,650_171,66_142;1.2117058576
CAGGTGCAACTGGTGCAGTCTGGGGCTGGGGTTAAGAAGCCCGGGGCCTCAGTGCGGGTCTCCTGCGAGGCCTCCGGATATACTTTCATCAAATACTATTTACACTGGATACGACAAGTCCCGGGGGGGCATCCCGAATGGATAGGCTGGATTAACCCTCGAGGAGGACAAGTCAATTATTCACGTCAATTTCCGGGAAAATTCACCATGACCCGAGACACGATTCGTGAGACAGCCTACTTAGATGTACGCGGACTGACATCCGACGACACGGCCGTCTATTATTGT
>19;172_154;1.3137354219
CTGGTCCACCTGGTGCAGTCTGGGGCTGGGGTAAAGAAGCCCGGGGCCTCAGTGCGGGTCTCCTGCGAGGCCTCCGGATATACTTTCATCAAATACTATTTACACTGGATACGACAAGTCCCGGGGGGGGCGACCGAATGGATAGGCTGGATTAACCCTCGAGGAGGACAAGTCAATTATTCACGTCAATTTCCGGGAAAATTCACCATGACCCGAGACACAATTCGTGAGACAGCCTACTTAGATGTACGCGGACTGACATCCGACGACACGGCCGTCTATTATTGT
>19;980_154;1.2985044873
CAGGTGCAACTGGTGCAGTCTGGGACTGGGATTAAGAAGCCCGGGGCCTCAGTGCGGGTCTCCTGCGAGGCCTCCGGATATACTTTCATCAAATACTATTTACACTGGATACGGCAAGTCCCGGGGGGGCATCCCGAATGGATAGGTTGGATTAATCCTCGAGGAGGACAAGTCAATTATTCACGTCAATTTCCGGGAAAATTCACCATGACCCGAGACACAATTCGTGAGACAGCCTACTTAGATATACGCGGACTGACATCCGACGACACGGCCGTCTATTATTGT
>18;172_154,980_154;1.2266701243
CAGGTGCAACTGGTGCAGTCTGGGGCTGGGGTTAAGAAGCCCGGGGCCTCAGTGCGGGTCTCCTGCGAGGCCTCCGGATATACTTTCATCAAATACTATTTACACTGGATACGACAAGTCCCGGGGGGGCATCCCGAATGGATAGGCTGGATTAACCCTCGAGGAGGACAAGTCAATTATTCACGTCAATTTCCGGGAAAATTCACCATGACCCGAGACACAATTCGTGAGACAGCCTACTTAGATGTACGCGGACTGACATCCGACGACACGGCCGTCTATTATTGT
>17;12_161,172_154,182_148,187_161,275_142,342_161,428_142,499_148,55_148,62_148,644_154,650_171,66_142,980_154;1.2117047804
CAGGTGCAACTGGTGCAGTCTGGGGCTGGGGTTAAGAAGCCCGGGGCCTCAGTGCGGGTCTCCTGCGAGGCCTCCGGATATACTTTCATCAAATACTATTTACACTGGATACGACAAGTCCCGGGGGGGCATCCCGAATGGATAGGCTGGATTAACCCTCGAGGAGGACAAGTCAATTATTCACGTCAATTTCCGGGAAAATTCACCATGACCCGAGACACGATTCGTGAGACAGCCTACTTAGATGTACGCGGACTGACATCCGACGACACGGCCGTCTATTATTGT
>17;896_142;1.2054163972
CAGGTGCAGCTGGTGCAGTCTGGGGCTGGGGTTAAGAAGCCCGGGGCCTCAGTGCGGGTCTCCTGCGAGGCCTCCGGATACACTTTCATCAAATACTATTTACACTGGATACGACAAGTCCCGGGGGGGCATCCCGAATGGATAGGCTGGATTAACCCTCGAGGAGGACAAGTCAATTATTCACGTCAATTCCCGGGAAAATTCACCATGACCCGAGACACGATCCGCGAGACAGCCTACTTAGATGTGCGCGGACTGACATCCGACGACACGGCCGTCTATTACTGT
>16;12_161,172_154,182_148,187_161,275_142,342_161,428_142,499_148,55_148,62_148,644_154,650_171,66_142,896_142,980_154;1.1696451414
CAGGTGCAGCTGGTGCAGTCTGGGGCTGGGGTTAAGAAGCCCGGGGCCTCAGTGCGGGTCTCCTGCGAGGCCTCCGGATATACTTTCATCAAATACTATTTACACTGGATACGACAAGTCCCGGGGGGGCATCCCGAATGGATAGGCTGGATTAACCCTCGAGGAGGACAAGTCAATTATTCACGTCAATTTCCGGGAAAATTCACCATGACCCGAGACACGATCCGCGAGACAGCCTACTTAGATGTGCGCGGACTGACATCCGACGACACGGCCGTCTATTATTGT
>15;12_161,172_154,182_148,187_161,235_136,275_142,342_161,428_142,474_142,499_148,4_148,55_148,62_148,644_154,650_171,66_142,896_142,980_154;1.1696440611
CAGGTGCAGCTGGTGCAGTCTGGGGCTGGGGTTAAGAAGCCCGGGGCCTCAGTGCGGGTCTCCTGCGAGGCCTCCGGATATACTTTCATCAAATACTATTTACACTGGATACGACAAGTCCCGGGGGGGCATCCCGAATGGATAGGCTGGATTAACCCTCGAGGAGGACAAGTCAATTATTCACGTCAATTTCCGGGAAAATTCACCATGACCCGAGACACGATCCGCGAGACAGCCTACTTAGATGTGCGCGGACTGACATCCGACGACACGGCCGTCTATTATTGT
>16;812_142;1.2371925462
CAGGTGCAGCTGGTACAGTCTGGGGCTGGGGTTAAGAAGCCCGGGGCCTCAGTGCGGGTCTCCTGCGAGGCCTCCGGATATCCTTTCATCAAATACTATTTACACTGGATACGACAAGTCCCGGGGGGGCATCCCGAATGGATTGGCTGGATTAACCCTCGAGGGGGACAAGTCAATTATTCACGTCAATTTCAGGGAAAATTCACCATGACCCGAGACACGATCCGCGAGACAGCCTACTTAGATGTGCGCGGACTGACATCCGACGACACGGCCGTCTATTACTGT
>16;921_142;1.2488824557
CAGGTGCAGCTGGTACAGTCTGGGGCTGGGGTTAAGAAGCCCGGGGCCTCAGTGCGGGTCTCCTGCGAGGCCTCCGGATATCCTTTCATCAAATACTATTTACACTGGATACGACAAGTCCCGGGGGGGCATCCCGAATGGATTGGCTGGATTAACCCTCGAGGGGGACAAGTCAATTATTCACGTCAATTTCAGGGAAAATTCACGATGACCCGAGACACGATCCGCGAGACAGCCTACTTAGATGTGCGCGGACTGACATCCGACGACACGGCCGTCTATTACTGT
>15;812_142,921_142;1.2371925362
CAGGTGCAGCTGGTACAGTCTGGGGCTGGGGTTAAGAAGCCCGGGGCCTCAGTGCGGGTCTCCTGCGAGGCCTCCGGATATCCTTTCATCAAATACTATTTACACTGGATACGACAAGTCCCGGGGGGGCATCCCGAATGGATTGGCTGGATTAACCCTCGAGGGGGACAAGTCAATTATTCACGTCAATTTCAGGGAAAATTCACCATGACCCGAGACACGATCCGCGAGACAGCCTACTTAGATGTGCGCGGACTGACATCCGACGACACGGCCGTCTATTACTGT
>14;12_161,172_154,182_148,187_161,235_136,275_142,342_161,428_142,474_142,499_148,4_148,55_148,62_148,644_154,650_171,66_142,812_142,896_142,921_142,980_154;1.1696435573
CAGGTGCAGCTGGTGCAGTCTGGGGCTGGGGTTAAGAAGCCCGGGGCCTCAGTGCGGGTCTCCTGCGAGGCCTCCGGATATACTTTCATCAAATACTATTTACACTGGATACGACAAGTCCCGGGGGGGCATCCCGAATGGATAGGCTGGATTAACCCTCGAGGAGGACAAGTCAATTATTCACGTCAATTTCCGGGAAAATTCACCATGACCCGAGACACGATCCGCGAGACAGCCTACTTAGATGTGCGCGGACTGACATCCGACGACACGGCCGTCTATTATTGT
>13;12_161,172_154,182_148,187_161,235_136,275_142,342_161,428_142,474_142,499_148,4_148,55_148,569_161,62_148,644_154,650_171,66_142,812_142,874_148,896_142,921_142,980_154;1.1579289477
CAGGTGCAGCTGGTGCAGTCTGGGGCTGGGGTGAAGAAGCCCGGGGCCTCAGTGCGGGTCTCCTGCGAGGCCTCCGGATATACTTTCATCAAATACTATTTACACTGGATACGACAAGTCCCGGGGGGGCATCCCGAATGGATAGGCTGGATTAACCCTCGAGGAGGACAAGTCAATTATTCACGTCAATTTCCGGGAAAATTCACCATGACCCGAGACACGATCCGCGAGACAGCCTACTTAGATGTGCGCGGACTGACATCCGACGACACGGCCGTCTATTATTGT
>12;12_161,172_154,174_76,182_148,187_161,217_76,235_136,272_76,275_142,342_161,399_76,428_142,474_142,499_148,4_148,55_148,569_161,613_85,62_148,644_154,650_171,66_142,67_76,680_76,757_76,812_142,874_148,896_142,921_142,980_154,993_76;1.0768145675
CAGGTGCAGCTGGTGCAGTCTGGGGCTGGGGTGAAGAAGCCTGGGGCCTCAGTGAGGGTCTCCTGCGAGGCCTCCGGATACACTTTCATCAAATACTATTTACACTGGATACGACAAGTCCCGGGGGGGAATCTTGAATGGATAGGCTGGATTAACCCTCGAGGAGGACAAGTCAATTATTCACGTCAATTTCCGGGAAAATTCACCATGACCCGAGACACGATCCGCGAGACAGCCTACTTAGATGTGCGCGGACTGACATCTGACGACACGGCCGTCTATTATTGT
>11;12_161,163_0,172_154,174_76,182_148,187_161,217_76,235_136,248_0,272_76,275_142,312_0,342_161,352_0,399_76,428_142,450_0,474_142,499_148,4_148,528_0,546_0,55_148,569_161,613_85,624_0,62_148,644_154,650_171,66_142,67_76,680_76,683_0,757_76,779_0,812_142,874_148,895_0,896_142,921_142,980_154,993_76;1.0137207738
CAGGTGCAGCTGGTGCAGTCTGGGGCTGGGGTGAAGAAGCCTGGGGCCTCAGTGAGGGTCTCCTGCGAGGCCTCCGGATACACTTTCATCAAATACTATTTACACTGGATACGACAGGCCCCGGGGGGGAGTCTTGAATGGATAGGCTGGATTAACCCTCGAGGAGGACAAGTCAATTATTCACGTCGATTTCCGGGAAAATTCACCATGACCCGAGACACGATCCGCGAGACAGCCTATTTAGATGTGCGCGGACTGACATCTGACGACACGGCCGTCTATTATTGT
>11;954_0;0.8169376523
CAGGTGCAGCTGGTGCAGTCTGGGGCTGAGGTGAAGAAGCCTGGGGCCTCAGTGAAGGTGTCCTGCAAGGCTTCTGGATACACCTTCACCACTTCTGATATACACTGGGTGCGACAGGCCTCTGGACAAGGGCTTGAGTGGATGGGATGGATAAACCCTCGAGGAGGACAAGTCAATTATTCACGTCGATTTCCGGGAAAATTCACCATGACCCGAGACACGATCCGCGAGACAGCCTATTTAGATGTGCGCGGACTGACATCTGACGACACGGCCGTCTATTATTGT
>10;12_161,163_0,172_154,174_76,182_148,187_161,217_76,235_136,248_0,272_76,275_142,312_0,342_161,352_0,399_76,428_142,450_0,474_142,499_148,4_148,528_0,546_0,55_148,569_161,613_85,624_0,62_148,644_154,650_171,66_142,67_76,680_76,683_0,757_76,779_0,812_142,874_148,895_0,896_142,921_142,954_0,980_154,993_76;0.7437527234
CAGGTGCAGCTGGTGCAGTCTGGGGCTGAGGTGAAGAAGCCTGGGGCCTCAGTGAAGGTCTCCTGCAAGGCTTCTGGATACACCTTCACCAATTATTATATACACTGGGTGCGACAGGCCCCTGGACAAGGGCTTGAGTGGATGGGATGGATAAACCCTCGAGGAGGACAAGTCAATTATTCACGTCGATTTCCGGGAAAATTCACCATGACCCGAGACACGATCCGCGAGACAGCCTATTTAGATGTGCGCGGACTGACATCTGACGACACGGCCGTCTATTATTGT
>17;97_76;1.5387050388
CAGGTCCGTCTGGTGCAGCCTGGGACTCAGATGAAGAAGCCTGGGGATTCAGTGACGATTTCGTGCAGAGCCTCTGGATATACCTTCACTGAAAACTTTATAAATTGGGTGCGACAGGCCCCCGGAAAGGGCCTTGAATGGATGGGGTCGGTGAATCCTCAGGGGGGCGGCGTTCAAGGTCTTCCGAGAGTTCAGGCCAGAGTGACCATGACCAGGGACACCTCAACCGACACAGCTTATTTGACTCTTCGCAGTCTGACCTTAGACGACACGGCCAAATATTTCTGT
>18;871_76;1.6494123607
CAGCAAGCACTTGTGCAGTCTGGGAGTCAAATGAAGAAGCCTGGGGATTCAGTGACGATTTCGTGCAGAGCCTCTGGATATACATTCACTGAAAACTTCATAAACTGGGTGCGACAGGCCCCCGGAAAGGGCCTTGAATGGATGGGGTCGATGAATCCTCAGGGGGGCGGCGTTAATGGGATTCCGAGAGTGGAGGCCAGAATCACCATGACCAGGGACACCGCAATCGACACAGCCTATTTGACACTTCGCGGCCTGACTGTTGGCGACACGGCCAAATACTTCTGT
>22;526_154;1.8427652083
CAGGTCCGTCTGGCGCAACCTGGTATTCTATTGAAGAAGACTGGGGACTCAGTGACGATTTCGTGCAGAGTCTCCGGCTATACATTCACTGAGAATTTCATCAATTGGGTGCGGCAGGCCCCCGGAAAGGGCCTTGAATGGATGGGGTCGATGAATCCTCAGGGGGGCGGCGTTAATGGTCTTCCGAGAGTGTACACAAGATTCACCATGACACGGGACACCTCTATCGACACGGCTTATTTGACAGTCCGCGGCCTGACTCTAGACGACACGGCCAAATATTTCTGT
>24;538_154;1.8773411915
CAGGTCCGTCTGGCGCAGCCTGGAGTTCTGTTGAGGAAGACTGGGGACTCGGTGACGATTTCGTGCAGAGTCTCCGGCTACACATTTACTGAGAATTTTATCAATTGGGTGCGGCAGGCCCCCGGAAAGGGCCTTGAATGGATGGGGTCGATGAATCCTCAGGGGGGCGGCGTTAATGGTCTTCCGAGAGTGTACACAAGATTCACCATGACACGGGACACCTCTATCGACACGGCTTATTTGACAGTCCGCGGCCTGACTCTAGACGACACGGCCAAATATTTCTGT
>24;1032_154;1.9984932231
CAGGTCCGTCTGGCGCAGCCTGGAGTTCTGTTGAGGAAGACTGGGGACTCGGTGACGATTTCGTGCAGAGTCTCCGGCTACACATTTACTGAGAATTTTATCAATTGGGTGCGGCAGGCCCCCGGAAAGGGCCTTGAATGGATGGGGTCGATGAATCCTCAGGGGGGCGGCGTTAATGGTCTTCCGAGAGTGTACGCCAGATTCACCATGACACGAGACACGTCCATCGACACAGCCTATTTGACAATCCGCGACGTGACTCTTGACGACACGGCCAAATATTTCTGT
>23;1032_154,538_154;1.8773402633
CAGGTCCGTCTGGCGCAGCCTGGAGTTCTGTTGAGGAAGACTGGGGACTCGGTGACGATTTCGTGCAGAGTCTCCGGCTACACATTTACTGAGAATTTTATCAATTGGGTGCGGCAGGCCCCCGGAAAGGGCCTTGAATGGATGGGGTCGATGAATCCTCAGGGGGGCGGCGTTAATGGTCTTCCGAGAGTGTACACAAGATTCACCATGACACGGGACACCTCTATCGACACGGCTTATTTGACAGTCCGCGGCCTGACTCTAGACGACACGGCCAAATATTTCTGT
>26;552_171;2.0566194847
GAAGTCCGTCTGGCGCAACCTGGAATTCTATTGAAGAAGACTGGGGACTCAGTGACCATTTCGTGCAAGGTCTCCGGCTATACATTCACAGAGAATTTCATCAATTGGGTGCGACAGGCCCCCGGAAAGGGCCTTGAATGGATGGGGTGGTTGAATCCTCAGGGGGGCGGCGTTAATGGTCTTCCGAGAGTGTACACCAGATTCACCATGACACGGGACACGTCTATCGACACAGCTTATCTGACAATCCGCGGCCTGACTCTAGATGACTCGGCCAAATATTTCTGT
>29;126_171;2.0455343853
GAAGTCCGTCTGGCACAACCTGGATATCTGTTGAGGAAGACTGGGGACTCAGTGACGATTTCGTGCAAAGTCTCCGGCTATACATTCACAGAGAATTTCATCAATTGGATGCGACAGGCCCCCGGAAAGGGCCTTGAATGGATGGGGTGGATGAATCCTCAGGGGGGCGGCGTTAATGGTCTTCCGAGAGTGTACGCCAGGTTCACCATGACACGAGACACGTCTATCGACACAGCTTATCTGACAATCCGCGGCCTGACTCTAGACGACTCGGCCAAATATTTCTGT
>31;74_171;2.0346033884
GAGGTCCGTCTGGCGCAACCTGGATTTCTATTGAGGAAGACTGGGGACTCAGTGACGATTTCGTGCAAAGTCTCCGGCTATACATTCACAGAGAATTTCATCAATTGGGTGCGACAGGCCCCCGGAAAGGGCCTTGAATGGATGGGGTGGATGAATCCTCAGGGGGGCGGCGTTAATGGTCTTCCGAGAGTGTATGCCAGATTCACCATGACACGGGACACGTCTATCGACACAGCTTATCTGACAATCCGCGACCTGACTCTAGACGACTCGGCCAAATATTTCTGT
>33;467_171;2.0562760512
GAAGTCCGTCTGGCGCAGCCTGGATCTCTATTGAGGAAGACTGGGGACTCAGTGACGATTTCGTGCAAAGTCTCTGGCTATACATTCACAGAGAATTTCATCAATTGGGTGCGACAGGCCCCCGGAAAGGGCCTTGAATGGATGGGGTCGATGAATCCTCAGGGGGGCGGCGTTAATGGTCTTCCGAGAGTGTACGCCAGATTCACCATGACACGGGACACGTCTATCGATACAGCTTATCTGACAATCCGCGGCCTGACTCTAGACGACTCGGCCAAATATTTCTGT
>33;276_171;2.0562768968
GAAGTCCGTCTGGCGCAGCCTGGATCTCTATTGAGGAAGACTGGGGACTCAGTGACGATTTCGTGCAAAGTCTCTGGCTATACATTCACAGAGAATTTCATCAATTGGGTGCGACAGGCCCCCGGAAAGGGCCTTGAATGGATGGGGTCGATGAATCCTCAGGGGGGCGGCGTTAATGGTCTTCCGAGAGTGTACGCCAGATTCACCATGACACGGGACACGTCTATCGATACAGCTTATCTGACAATCCGCGGCCTGACTCTAGACGACTCGGCCAAATATTTCTGT
>32;276_171,467_171;2.0562760412
GAAGTCCGTCTGGCGCAGCCTGGATCTCTATTGAGGAAGACTGGGGACTCAGTGACGATTTCGTGCAAAGTCTCTGGCTATACATTCACAGAGAATTTCATCAATTGGGTGCGACAGGCCCCCGGAAAGGGCCTTGAATGGATGGGGTCGATGAATCCTCAGGGGGGCGGCGTTAATGGTCTTCCGAGAGTGTACGCCAGATTCACCATGACACGGGACACGTCTATCGATACAGCTTATCTGACAATCCGCGGCCTGACTCTAGACGACTCGGCCAAATATTTCTGT
>32;838_171;2.0562755926
GAAGTCCGTCTGGCGCAGCCTGGATCTCTATTGAGGAAGACTGGGGACTCAGTGACGATTTCGTGCAAAGTCTCTGGCTATACATTCACAGAGAATTTCATCAATTGGGTGCGACAGGCCCCCGGAAAGGGCCTTGAATGGATGGGGTCGATGAATCCTCAGGGGGGCGGCGTTAATGGTCTTCCGAGAGTGTACGCCAGATTCACCATGACACGGGACACGTCTATCGATACAGCTTATCTGACAATCCGCGGCCTGACTCTAGACGACTCGGCCAAATATTTCTGT
>31;276_171,467_171,838_171;2.0562755826
GAAGTCCGTCTGGCGCAGCCTGGATCTCTATTGAGGAAGACTGGGGACTCAGTGACGATTTCGTGCAAAGTCTCTGGCTATACATTCACAGAGAATTTCATCAATTGGGTGCGACAGGCCCCCGGAAAGGGCCTTGAATGGATGGGGTCGATGAATCCTCAGGGGGGCGGCGTTAATGGTCTTCCGAGAGTGTACGCCAGATTCACCATGACACGGGACACGTCTATCGATACAGCTTATCTGACAATCCGCGGCCTGACTCTAGACGACTCGGCCAAATATTTCTGT
>30;276_171,467_171,74_171,838_171;2.0020175623
GAAGTCCGTCTGGCGCAACCTGGATTTCTATTGAGGAAGACTGGGGACTCAGTGACGATTTCGTGCAAAGTCTCCGGCTATACATTCACAGAGAATTTCATCAATTGGGTGCGACAGGCCCCCGGAAAGGGCCTTGAATGGATGGGGTGGATGAATCCTCAGGGGGGCGGCGTTAATGGTCTTCCGAGAGTGTACGCCAGATTCACCATGACACGGGACACGTCTATCGACACAGCTTATCTGACAATCCGCGGCCTGACTCTAGACGACTCGGCCAAATATTTCTGT
>31;404_171;2.0174915154
GAAGTCCGTCTGGCGCAACCTGGATTTCTCTTGAGGAAGACTGGGGACTCAGTGACGATTTCGTGCAAAGTCTCCGGTTATACATTCACAGAGAATTTCATCAATTGGGTGCGACAGGCCCCCGGAAAGGGCCTTGAATGGATGGGGTGGATGAATCCTCAGGGGGGCGGCGTTAATGGTCTTCCGAGAGTGTACGCCAGATTCACCATGACACGGGACACGTCTATCGACACAGCTTATCTGACAATCCGCGGCCTGACTCTAGACGACTCGGCCAAATATTTCTGT
>31;802_171;2.0281650152
GAAGTCCGTCTGGCGCAACCTGGATTTCTCTTGAGGAAGACTGGGGACTCAGTGACGATTTCGTGCAAAGTCTCCGGTTATACATTCACAGAGAATTTCATCAATTGGGTGCGACAGGCCCCCGGAAAGGGCCTCGAATGGATGGGGTGGATGAATCCTCAGGGGGGCGGCGTTAATGGTCTTCCGAGAGTGTACGCCAGATTCACCATGACACGGGACACGTCTATCGACACAGCTTATCTGACAATCCGCGGCCTGACTCTAGACGACTCGGCCAAATATTTCTGT
>30;404_171,802_171;2.0174915054
GAAGTCCGTCTGGCGCAACCTGGATTTCTCTTGAGGAAGACTGGGGACTCAGTGACGATTTCGTGCAAAGTCTCCGGTTATACATTCACAGAGAATTTCATCAATTGGGTGCGACAGGCCCCCGGAAAGGGCCTTGAATGGATGGGGTGGATGAATCCTCAGGGGGGCGGCGTTAATGGTCTTCCGAGAGTGTACGCCAGATTCACCATGACACGGGACACGTCTATCGACACAGCTTATCTGACAATCCGCGGCCTGACTCTAGACGACTCGGCCAAATATTTCTGT
>29;276_171,404_171,467_171,74_171,802_171,838_171;1.996641221
GAAGTCCGTCTGGCGCAACCTGGATTTCTGTTGAGGAAGACTGGGGACTCAGTGACGATTTCGTGCAAAGTCTCCGGCTATACATTCACAGAGAATTTCATCAATTGGGTGCGACAGGCCCCCGGAAAGGGCCTTGAATGGATGGGGTGGATGAATCCTCAGGGGGGCGGCGTTAATGGTCTTCCGAGAGTGTACGCCAGATTCACCATGACACGGGACACGTCTATCGACACAGCTTATCTGACAATCCGCGGCCTGACTCTAGACGACTCGGCCAAATATTTCTGT
>28;126_171,276_171,404_171,467_171,74_171,802_171,838_171;1.991376616
GAAGTCCGTCTGGCGCAACCTGGATTTCTGTTGAGGAAGACTGGGGACTCAGTGACGATTTCGTGCAAAGTCTCCGGCTATACATTCACAGAGAATTTCATCAATTGGGTGCGACAGGCCCCCGGAAAGGGCCTTGAATGGATGGGGTGGATGAATCCTCAGGGGGGCGGCGTTAATGGTCTTCCGAGAGTGTACGCCAGATTCACCATGACACGGGACACGTCTATCGACACAGCTTATCTGACAATCCGCGGCCTGACTCTAGACGACTCGGCCAAATATTTCTGT
>32;1024_171;2.045053504
GAAGTCCGTCTGGCGCAACCTGGATTTCTGTTGAAGAAGACTGGGGACTCAGTGACGATTTCGTGCAAAGTCTCCGGCTATACATTCACAGAAAATTTCATCAATTGGGTGCGGCAGGCCCCCGGAAAGGGCCTTGAATGGATGGGGTCGATGAATCCTCAGGGGGGCGGCGTTAATGGTCTTCCGAGAGTGTACGCCAGATTCACCATGACACGGGACACGTCCATCGACACAGCTTATCTGACAATCCGCGGCCTGACTCTAGACGACTCGGCCAGATACTTCTGT
>32;425_171;2.0450526876
GAAGTCCGTCTGGCGCAACCTGGATTTCTGTTGAAGAAGACTGGGGACTCAGTGACGATTTCGTGCAAAGTCTCCGGCTATACATTCACAGAAAATTTCATCAATTGGGTGCGGCAGGCCCCCGGAAAGGGCCTTGAATGGATGGGGTCGATGAATCCTCAGGGGGGCGGCGTTAATGGTCTTCCGAGAGTGTACGCCAGATTCACCATGACACGGGACACGTCCATCGACACAGCTTATCTGACAATCCGCGGCCTGACTCTAGACGACTCGGCCAGATACTTCTGT
>31;1024_171,425_171;2.0450526776
GAAGTCCGTCTGGCGCAACCTGGATTTCTGTTGAAGAAGACTGGGGACTCAGTGACGATTTCGTGCAAAGTCTCCGGCTATACATTCACAGAAAATTTCATCAATTGGGTGCGGCAGGCCCCCGGAAAGGGCCTTGAATGGATGGGGTCGATGAATCCTCAGGGGGGCGGCGTTAATGGTCTTCCGAGAGTGTACGCCAGATTCACCATGACACGGGACACGTCCATCGACACAGCTTATCTGACAATCCGCGGCCTGACTCTAGACGACTCGGCCAGATACTTCTGT
>31;730_171;2.0450522325
GAAGTCCGTCTGGCGCAACCTGGATTTCTGTTGAAGAAGACTGGGGACTCAGTGACGATTTCGTGCAAAGTCTCCGGCTATACATTCACAGAAAATTTCATCAATTGGGTGCGGCAGGCCCCCGGAAAGGGCCTTGAATGGATGGGGTCGATGAATCCTCAGGGGGGCGGCGTTAATGGTCTTCCGAGAGTGTACGCCAGATTCACCATGACACGGGACACGTCCATCGACACAGCTTATCTGACAATCCGCGGCCTGACTCTAGACGACTCGGCCAGATACTTCTGT
>30;1024_171,425_171,730_171;2.0450522225
GAAGTCCGTCTGGCGCAACCTGGATTTCTGTTGAAGAAGACTGGGGACTCAGTGACGATTTCGTGCAAAGTCTCCGGCTATACATTCACAGAAAATTTCATCAATTGGGTGCGGCAGGCCCCCGGAAAGGGCCTTGAATGGATGGGGTCGATGAATCCTCAGGGGGGCGGCGTTAATGGTCTTCCGAGAGTGTACGCCAGATTCACCATGACACGGGACACGTCCATCGACACAGCTTATCTGACAATCCGCGGCCTGACTCTAGACGACTCGGCCAGATACTTCTGT
>30;820_171;2.0233495391
GAAGTCCGTCTGGCGCAACCTGGATTTCTGTTGAAGAAGACTGGGGACTCAGTGACGATTTCGTGCAAAGTCTCCGGCTACACATTTACAGAGAATTTCATCAATTGGGTGCGGCAGGCCCCCGGAAAGGGCCTTGAATGGATGGGGTGGATGAATCCTCAGGGGGGCGGCGTTAATGGTCTTCCGAGAGTGTACGCCAGATTCACCATGACACGGGACACGTCTATCGACACAGCTTATCTGACAATCCGCGACCTGACTCTAGACGACTCGGCCAAATATTTCTGT
>29;1024_171,425_171,730_171,820_171;1.9911064096
GAAGTCCGTCTGGCGCAACCTGGATTTCTGTTGAAGAAGACTGGGGACTCAGTGACGATTTCGTGCAAAGTCTCCGGCTATACATTCACAGAGAATTTCATCAATTGGGTGCGGCAGGCCCCCGGAAAGGGCCTTGAATGGATGGGGTGGATGAATCCTCAGGGGGGCGGCGTTAATGGTCTTCCGAGAGTGTACGCCAGATTCACCATGACACGGGACACGTCTATCGACACAGCTTATCTGACAATCCGCGGCCTGACTCTAGACGACTCGGCCAAATATTTCTGT
>31;41_171;2.0233776731
GAGGTCCGTCTGGCGCAACCTGGATTTCTGTTGAGGAAGACGGGGGACTCAGTGACGATTTCGTGCAAAGTCTCCGGCTACACATTCACAGAGAATTTCATCAATTGGGTGCGGCAGGCCCCCGGAAAGGGCCTTGAATGGATGGGGTGGATGAATCCTCAGGGGGGCGGCGTTAATGGTCTTCCGAGAGTGTACCCCAGATTCACCATGACACGGGACACGTCTATCGACACAGCTTATCTGACAATCCGCGGCCTGACTCTAGACGACTCGGCCAAATATTTCTGT
>31;458_171;2.0339585942
GAGGTCCGTCTGGCGCAACCTGGATTTCTGTTGAGGAAGACGGGGGACTCAGTGACGATTTCGTGCAAAGTCTCCGGCTACACATTCACAGAGAATTTCATCAATTGGGTGCGGCAGGCCCCCGGAAAGGGCCTTGAATGGATGGGGTGGATGAATCCTCAGGGGGGCGGCGTTAATGGTCTTCCGAGAGTGTACGCCAGATTTATCATGACACGGGACACGTCTATCGACACAGCTTATCTGACAATCCGCGGCCTGACTCTAGACGACTCGGCCAAATATTTCTGT
>30;41_171,458_171;2.012657345
GAGGTCCGTCTGGCGCAACCTGGATTTCTGTTGAGGAAGACGGGGGACTCAGTGACGATTTCGTGCAAAGTCTCCGGCTACACATTCACAGAGAATTTCATCAATTGGGTGCGGCAGGCCCCCGGAAAGGGCCTTGAATGGATGGGGTGGATGAATCCTCAGGGGGGCGGCGTTAATGGTCTTCCGAGAGTGTACGCCAGATTCACCATGACACGGGACACGTCTATCGACACAGCTTATCTGACAATCCGCGGCCTGACTCTAGACGACTCGGCCAAATATTTCTGT
>30;651_171;2.0344517217
GAGGTCCGTCTGGCGCAACCTGGATTTCTAGTGAGGAAGACTGGGGACTCAGTGACGATTTCGTGCAAAGTCTCCGGCTATACATTCACAGAGAATTTCATCAATTGGGTGCGGCAGGCCCCCGGAAAGGGCCTTGAATGGATGGGGTGGATGAATCCTCAGGGGGGCGGCGTTAATGGTCTTCCCAGAGTGTACACCAGATTCACCATGACACGGGACACGTCTATCGACACAGCTTATCTGACAATCCGCGGCCTGACTCTAGACGACTCGGCCAAATATTTCTGT
>29;41_171,458_171,651_171;1.9909861479
GAGGTCCGTCTGGCGCAACCTGGATTTCTGTTGAGGAAGACTGGGGACTCAGTGACGATTTCGTGCAAAGTCTCCGGCTATACATTCACAGAGAATTTCATCAATTGGGTGCGGCAGGCCCCCGGAAAGGGCCTTGAATGGATGGGGTGGATGAATCCTCAGGGGGGCGGCGTTAATGGTCTTCCGAGAGTGTACGCCAGATTCACCATGACACGGGACACGTCTATCGACACAGCTTATCTGACAATCCGCGGCCTGACTCTAGACGACTCGGCCAAATATTTCTGT
>28;1024_171,41_171,425_171,458_171,651_171,730_171,820_171;1.9805909542
GAAGTCCGTCTGGCGCAACCTGGATTTCTGTTGAGGAAGACTGGGGACTCAGTGACGATTTCGTGCAAAGTCTCCGGCTATACATTCACAGAGAATTTCATCAATTGGGTGCGGCAGGCCCCCGGAAAGGGCCTTGAATGGATGGGGTGGATGAATCCTCAGGGGGGCGGCGTTAATGGTCTTCCGAGAGTGTACGCCAGATTCACCATGACACGGGACACGTCTATCGACACAGCTTATCTGACAATCCGCGGCCTGACTCTAGACGACTCGGCCAAATATTTCTGT
>27;1024_171,126_171,276_171,404_171,41_171,425_171,458_171,467_171,651_171,730_171,74_171,802_171,820_171,838_171;1.9805900031
GAAGTCCGTCTGGCGCAACCTGGATTTCTGTTGAGGAAGACTGGGGACTCAGTGACGATTTCGTGCAAAGTCTCCGGCTATACATTCACAGAGAATTTCATCAATTGGGTGCGGCAGGCCCCCGGAAAGGGCCTTGAATGGATGGGGTGGATGAATCCTCAGGGGGGCGGCGTTAATGGTCTTCCGAGAGTGTACGCCAGATTCACCATGACACGGGACACGTCTATCGACACAGCTTATCTGACAATCCGCGGCCTGACTCTAGACGACTCGGCCAAATATTTCTGT
>28;671_171;2.0566088864
GAAGTCCGCCTGGCGCAACCTGGGTTTCTGTTGAGGAAGACTGGGGACTCAGTGACGATTTCGTGCAAAGTCTCAGGCTATACATTCACAGAGAATTTCATCAATTGGGTGCGGCAGGCCCCCGGCAAGGGCCTTGAATGGATGGGGTGGATGAATCCTCAGGGGGGCGCCATTAATGGTCTTCCGAGAGTGTACGCCAGATTCACCATGACACGGGACACGTCTATTGACACAGCTTATCTGACAATCCGCGGCCTGACTCTAGACGACTCGGCCAAATATTTCTGT
>28;615_171;2.023455244
GAAGTCCGTCTGGCGCAACCTGGATTTCTGTTGAGGAAGACTGGGGACTCAGTGACGATTTCGTGCAAAGTCTCCGGCTATACATTCACAGAAAATTTCATCAATTGGGTGCGGCAGGCCCCCGGAAAGGGCCTTGAATGGATGGGGTGGATGAATCCTCAGGGGGGCGCCGTTAATGGTCTTCCGAGAGTGTACGCCAGATTCACTATGACACGGGACACGTCCATCGACACAGCTTATCTGACAATCCGCGGCCTGACTCTAGACGACTCGGCCAAATATTTCTGT
>27;615_171,671_171;1.9914671888
GAAGTCCGTCTGGCGCAACCTGGATTTCTGTTGAGGAAGACTGGGGACTCAGTGACGATTTCGTGCAAAGTCTCCGGCTATACATTCACAGAGAATTTCATCAATTGGGTGCGGCAGGCCCCCGGAAAGGGCCTTGAATGGATGGGGTGGATGAATCCTCAGGGGGGCGCCGTTAATGGTCTTCCGAGAGTGTACGCCAGATTCACCATGACACGGGACACGTCTATCGACACAGCTTATCTGACAATCCGCGGCCTGACTCTAGACGACTCGGCCAAATATTTCTGT
>26;1024_171,126_171,276_171,404_171,41_171,425_171,458_171,467_171,615_171,651_171,671_171,730_171,74_171,802_171,820_171,838_171;1.9805895551
GAAGTCCGTCTGGCGCAACCTGGATTTCTGTTGAGGAAGACTGGGGACTCAGTGACGATTTCGTGCAAAGTCTCCGGCTATACATTCACAGAGAATTTCATCAATTGGGTGCGGCAGGCCCCCGGAAAGGGCCTTGAATGGATGGGGTGGATGAATCCTCAGGGGGGCGGCGTTAATGGTCTTCCGAGAGTGTACGCCAGATTCACCATGACACGGGACACGTCTATCGACACAGCTTATCTGACAATCCGCGGCCTGACTCTAGACGACTCGGCCAAATATTTCTGT
>25;1024_171,126_171,276_171,404_171,41_171,425_171,458_171,467_171,552_171,615_171,651_171,671_171,730_171,74_171,802_171,820_171,838_171;1.9696469
GAAGTCCGTCTGGCGCAACCTGGATTTCTGTTGAGGAAGACTGGGGACTCAGTGACGATTTCGTGCAAAGTCTCCGGCTATACATTCACAGAGAATTTCATCAATTGGGTGCGGCAGGCCCCCGGAAAGGGCCTTGAATGGATGGGGTGGATGAATCCTCAGGGGGGCGGCGTTAATGGTCTTCCGAGAGTGTACACCAGATTCACCATGACACGGGACACGTCTATCGACACAGCTTATCTGACAATCCGCGGCCTGACTCTAGACGACTCGGCCAAATATTTCTGT
>26;150_171;2.069485849
GAAGTCCGTCTGGCGCAACCTGGATCTCTGTTGAGGAAGACTGGGGACTCAGTGACGATTTCGTGCAAAGTCTCCGGCTATACATTCACAGAGAACTTCATCAATTGGGTGCGGCAGGCCCCCGGAAAGGGCCTTGAGTGGATGGGGTGGATGAATCCTCAAGGGGGCGACGTTAATGGTCTTCCGAGAGTATATACAAGATTTTCCATGACACGGGACACGTCTATCGACACAGCTTATTTGACAATCCGCGGCCTGACTCTAGACGACTCGGCCAAATATTTCTGT
>26;221_171;2.0694851307
GAAGTCCGTCTGGCGCAACCTGGATCTCTGTTGAGGAAGACTGGGGACTCAGTGACGATTTCGTGCAAAGTCTCCGGCTATACATTCACAGAGAACTTCATCAATTGGGTGCGGCAGGCCCCCGGAAAGGGCCTTGAGTGGATGGGGTGGATGAATCCTCAAGGGGGCGACGTTAATGGTCTTCCGAGAGTATATACAAGATTTTCCATGACACGGGACACGTCTATCGACACAGCTTATTTGACAATCCGCGGCCTGACTCTAGACGACTCGGCCAAATATTTCTGT
>25;150_171,221_171;2.0694851207
GAAGTCCGTCTGGCGCAACCTGGATCTCTGTTGAGGAAGACTGGGGACTCAGTGACGATTTCGTGCAAAGTCTCCGGCTATACATTCACAGAGAACTTCATCAATTGGGTGCGGCAGGCCCCCGGAAAGGGCCTTGAGTGGATGGGGTGGATGAATCCTCAAGGGGGCGACGTTAATGGTCTTCCGAGAGTATATACAAGATTTTCCATGACACGGGACACGTCTATCGACACAGCTTATTTGACAATCCGCGGCCTGACTCTAGACGACTCGGCCAAATATTTCTGT
>24;1024_171,126_171,150_171,221_171,276_171,404_171,41_171,425_171,458_171,467_171,552_171,615_171,651_171,671_171,730_171,74_171,802_171,820_171,838_171;1.959646527
GAAGTCCGTCTGGCGCAACCTGGATTTCTGTTGAGGAAGACTGGGGACTCAGTGACGATTTCGTGCAAAGTCTCCGGCTATACATTCACAGAGAATTTCATCAATTGGGTGCGGCAGGCCCCCGGAAAGGGCCTTGAATGGATGGGGTGGATGAATCCTCAGGGGGGCGGCGTTAATGGTCTTCCGAGAGTGTACACCAGATTCACCATGACACGGGACACGTCTATCGACACAGCTTATTTGACAATCCGCGGCCTGACTCTAGACGACTCGGCCAAATATTTCTGT
>24;866_161;1.9923404183
GAGGTCCGTCTGGCGCAACCTGGGGTTCTGTTGAGGAAGCCTGGGGACTCAGTGACGATTTCGTGTAGAGTCTCCGGCTACACATTCACTGAGAACTTCATCAACTGGGTGCGGCAGGCCCCCGGAAAGGGCCTTGAATGGATGGGGTGGATGAATCCTCAGGGGGGCGGCGTAAATGGTCTACCGAGAGTGTACAACAGATTCACCATGACATGGGACACGTCTATCGACACAGCTTATTTGACAGTCCGCGGCCTGACTCTAGACGACACGGCCAAATATTTCTGT
>23;1024_171,126_171,150_171,221_171,276_171,404_171,41_171,425_171,458_171,467_171,552_171,615_171,651_171,671_171,730_171,74_171,802_171,820_171,838_171,866_161;1.8858293341
GAGGTCCGTCTGGCGCAACCTGGAGTTCTGTTGAGGAAGACTGGGGACTCAGTGACGATTTCGTGCAGAGTCTCCGGCTATACATTCACTGAGAATTTCATCAATTGGGTGCGGCAGGCCCCCGGAAAGGGCCTTGAATGGATGGGGTGGATGAATCCTCAGGGGGGCGGCGTTAATGGTCTTCCGAGAGTGTACACCAGATTCACCATGACACGGGACACGTCTATCGACACAGCTTATTTGACAGTCCGCGGCCTGACTCTAGACGACACGGCCAAATATTTCTGT
>22;1024_171,1032_154,126_171,150_171,221_171,276_171,404_171,41_171,425_171,458_171,467_171,538_154,552_171,615_171,651_171,671_171,730_171,74_171,802_171,820_171,838_171,866_161;1.8272034263
CAGGTCCGTCTGGCGCAACCTGGAGTTCTGTTGAGGAAGACTGGGGACTCAGTGACGATTTCGTGCAGAGTCTCCGGCTATACATTCACTGAGAATTTCATCAATTGGGTGCGGCAGGCCCCCGGAAAGGGCCTTGAATGGATGGGGTCGATGAATCCTCAGGGGGGCGGCGTTAATGGTCTTCCGAGAGTGTACACAAGATTCACCATGACACGGGACACCTCTATCGACACGGCTTATTTGACAGTCCGCGGCCTGACTCTAGACGACACGGCCAAATATTTCTGT
>21;1024_171,1032_154,126_171,150_171,221_171,276_171,404_171,41_171,425_171,458_171,467_171,526_154,538_154,552_171,615_171,651_171,671_171,730_171,74_171,802_171,820_171,838_171,866_161;1.8098009632
CAGGTCCGTCTGGCGCAACCTGGAGTTCTGTTGAAGAAGACTGGGGACTCAGTGACGATTTCGTGCAGAGTCTCCGGCTATACATTCACTGAGAATTTCATCAATTGGGTGCGGCAGGCCCCCGGAAAGGGCCTTGAATGGATGGGGTCGATGAATCCTCAGGGGGGCGGCGTTAATGGTCTTCCGAGAGTGTACACAAGATTCACCATGACACGGGACACCTCTATCGACACGGCTTATTTGACAGTCCGCGGCCTGACTCTAGACGACACGGCCAAATATTTCTGT
>21;965_154;1.8119408938
CAGGTGCAGCTGGTGCAGTCTGGGGCTGAGGTGAAGAAGACTGGGGACTCAGTGACGATTTCGTGCAGAGTCTCCGGCTATACATTCACTGAGAATTTCATCAATTGGGTGCGGCAGGCCCCCGGAAAGGGCCTTGAATGGATGGGGTCGATGAATCCTCAGGGGGGCGGCGTTAATGGTCTTCCGAGAGTGTACACAAGATTCACCATGACACGGGACACCTCTATCGACACGGCTTATTTGACAGTCCGCGGCCTGACTCTAGACGACACGGCCAAATATTTCTGT
>20;1024_171,1032_154,126_171,150_171,221_171,276_171,404_171,41_171,425_171,458_171,467_171,526_154,538_154,552_171,615_171,651_171,671_171,730_171,74_171,802_171,820_171,838_171,866_161,965_154;1.7539442758
CAGGTCCGTCTGGTGCAGCCTGGGGCTCAGGTGAAGAAGACTGGGGACTCAGTGACGATTTCGTGCAGAGTCTCCGGCTATACATTCACTGAGAATTTCATCAATTGGGTGCGGCAGGCCCCCGGAAAGGGCCTTGAATGGATGGGGTCGATGAATCCTCAGGGGGGCGGCGTTAATGGTCTTCCGAGAGTGTACACAAGATTCACCATGACACGGGACACCTCTATCGACACGGCTTATTTGACAGTCCGCGGCCTGACTCTAGACGACACGGCCAAATATTTCTGT
>22;146_85;1.6723113319
CAGGTCCGTCTGGTGCAGCCTGGGACTCAGGTGAAGAAGCCTGGGGACTCAGTGACGATTTCGTGCAGAGTCTCTGGATATACATTCACTGAGAACTTCATCAATTGGGTGCGCCAGGCCCCCGGAAAGGGCCTTGAATGGATGGGGTCGATGAATCCTCAGGGGGGCGGCGTTAATGGTCTTCCGAGAGTGTACGCCAGATTCAGAATGACACGGGACACTTCAATCGACACAGCCTATCTGACAGTCCGCGGCCTGACTCTTGACGACACGGCCAAATATTTCTGT
>22;1010_142;1.690654415
AGGGTCCGTCTGGTGCAGCCTGGGACTCAGGTGAAGAAGCCTGGGGACTCAGTGACGATTTCGTGCAGAGTCTCTGGATATACATTCACTGAGAACTTCATCAATTGGGTGCGCCAGGCCCCCGGAAAGGGCCTTGAATGGATGGGGTCGATGAATCCTCAGGGGGGCGGCGTTAATGGTCTTCCGAGAGTGTACGCCAGATTCAGTATGACACGGGACACTTCAATCGACACAGCCTATCTGACAGTCCGCGGCCTGACTCTTGACGACACGGCCAAATATTTCTGT
>21;1010_142,146_85;1.6633500217
CAGGTCCGTCTGGTGCAGCCTGGGACTCAGGTGAAGAAGCCTGGGGACTCAGTGACGATTTCGTGCAGAGTCTCTGGATATACATTCACTGAGAACTTCATCAATTGGGTGCGCCAGGCCCCCGGAAAGGGCCTTGAATGGATGGGGTCGATGAATCCTCAGGGGGGCGGCGTTAATGGTCTTCCGAGAGTGTACGCCAGATTCAGTATGACACGGGACACTTCAATCGACACAGCCTATCTGACAGTCCGCGGCCTGACTCTTGACGACACGGCCAAATATTTCTGT
>23;721_142;1.7816663841
CAGGTGCAGATGGTGCAGTCTGGGACTGAGGTGAAGAAGCCTGGGGACTCAGTGACGATTTCGTGTAGAGTCTCTGGATACACATTCACTGAAAACTTCATCAATTGGGTGCGCCAGGCCCCCGGAAAGGGCCTTGAATGGATGGGGTCGATGAACCCTCAGGGGGGCGGCGTTAATGGACTTCCGAGAGTGTACGCCAGATTCAGCATGACACGGGACACGTCAATCGACACAGCTTATTTGACAGTCCGCGGCCTGACTCTTGACGACACGGCCAAATATTTCTGT
>25;386_171;2.2528799859
CAGGTTCACCTGGTGCAGTCTGGACCTGAGATGAAGAAGCCTGGGGCCTCAGTGAAGGTCTCCTGCAAGACTTCTGGTTACACCTTTACAAGTTATGGTATCACTTGGGTGCGACAGGCCCCCGGAAAGGGCCTTGAATGGATGGGGTCGATGAATCCTCAGGGGGGCGGCGTTAATGGTCTTCCGAGAGTGTACGCCAGATTCACCATGACACGGGACACGTCTATCGATACAGCTTATCTGACAATCCGCGGCCTGACTCTAGACGACTCGGCCAAATATTTCTGT
>25;702_142;2.175830046
CAGGTTCAGCTGGTGCAATCTGGAGCTGAGGTGAAAAAGCCTGGGGCCTCAGTGAAGGTCTCCTGCAAGGCTTCTGGTTACAGTTTTACCACCCATGGTATCAATTGGGTGCGCCAGGCCCCCGGAAAGGGCCTTGAATGGATGGGGTCGATGAATCCTCAGGGGGGCGGCGTTAATGGTCTTCCGAGAGTGTACGCCAGATTCAGTATGACACGGGACACTTCAATCGACACAGCTTATCTGACAGTCCGCGGCCTGACTCTTGACGACACAGCCAAATATTTCTGT
>24;386_171,702_142;2.0765774414
CAGGTTCAGCTGGTGCAGTCTGGAGCTGAGGTGAAGAAGCCTGGGGCCTCAGTGAAGGTCTCCTGCAAGGCTTCTGGTTACACCTTTACCAACTATGGTATCAATTGGGTGCGCCAGGCCCCCGGAAAGGGCCTTGAATGGATGGGGTCGATGAATCCTCAGGGGGGCGGCGTTAATGGTCTTCCGAGAGTGTACGCCAGATTCAGCATGACACGGGACACGTCAATCGACACAGCTTATCTGACAGTCCGCGGCCTGACTCTTGACGACACGGCCAAATATTTCTGT
>26;1009_171;2.4285621002
CAGGTCCAACTGGAGCAGTCTGGGGCTGCGGTGAGGAAGCCTGGGTCCTCAGTGACGGTCTCGTGTCGGGCTCGTGGAGGCATCTTCAAAAATTTTGCTTTCATTTGGGTGCGGCAGGCCCCCGGAAAGGGCCTTGAATGGATGGGGTGGATGAATCCTCAGGGGGGCGGCGTTAATGGTCTTCCGAGAGTGTACGCCAGATTCACCATGACACGGGACACGTCTATCGACACAGCTTATCTGACAATCCGCGGCCTGACTCTAGACGACTCGGCCAAATATTTCTGT
>26;706_142;2.2074994258
CAGGTCCAGTTGTTGCAGTCTGGGGCTGAAGTGAAGAAACCTGGGTCCTCGGTGACAGTCTCCTGTCAGATTTCTGGAGGCACATTCTATGACTTTGCTGTCAATTGGGTGCGCCAGGCCCCCGGAAAGGGCCTTGAATGGATGGGGTCGATGAACCCTCAGGGGGGCGGCGTTAATGGACTTCCGAGAGTGTACGCCAGATTCAGCATGACACGGGACACGTCAATCGACACAGCTTATTTGACAGTCCGCGGCCTGACTCTTGACGACACGGCCAAATATTTCTGT
>25;1009_171,706_142;2.1105812098
CAGGTCCAGTTGGTGCAGTCTGGGGCTGAGGTGAAGAAGCCTGGGTCCTCGGTGACAGTCTCCTGTCAGGTTTCTGGAGGCACCTTCAATAACTTTGCTGTCAATTGGGTGCGCCAGGCCCCCGGAAAGGGCCTTGAATGGATGGGGTCGATGAACCCTCAGGGGGGCGGCGTTAATGGACTTCCGAGAGTGTACGCCAGATTCAGCATGACACGGGACACGTCAATCGACACAGCTTATTTGACAGTCCGCGGCCTGACTCTTGACGACACGGCCAAATATTTCTGT
>25;527_142;2.1290913307
CAGGTCCAGTTGGTGCAGTCTGGGGCTGAGGTGAAGAAGCCTGGGTCCTCGGTGAAAGTCTCCTGCAAGGTTTCTGGAGGCCCCTTCAGCAACTTTGGTCTCAGCTGGGTGCGCCAGGCCCCCGGAAAGGGCCTTGAATGGATGGGGTCGATGAACCCTCAGGGGGGCGGCGTTAATGGACTTCCGAGAGTGTACGCCAGATTCAGCATGACACGGGACACGTCAATCGACACAGCTTATTTGACAGTCCGCGGCCTGACTCTTGACGACACGGCCAAATATTTCTGT
>24;1009_171,527_142,706_142;2.0642463155
CAGGTCCAGTTGGTGCAGTCTGGGGCTGAGGTGAAGAAGCCTGGGTCCTCGGTGAAAGTCTCCTGCAAGGTTTCTGGAGGCACCTTCAACAACTTTGGTCTCAATTGGGTGCGCCAGGCCCCCGGAAAGGGCCTTGAATGGATGGGGTCGATGAACCCTCAGGGGGGCGGCGTTAATGGACTTCCGAGAGTGTACGCCAGATTCAGCATGACACGGGACACGTCAATCGACACAGCTTATTTGACAGTCCGCGGCCTGACTCTTGACGACACGGCCAAATATTTCTGT
>23;1009_171,386_171,527_142,702_142,706_142;1.9683761851
CAGGTCCAGCTGGTGCAGTCTGGGGCTGAGGTGAAGAAGCCTGGGGCCTCAGTGAAGGTCTCCTGCAAGGTTTCTGGATACACCTTCACCAACTATGGTATCAATTGGGTGCGCCAGGCCCCCGGAAAGGGCCTTGAATGGATGGGGTCGATGAACCCTCAGGGGGGCGGCGTTAATGGACTTCCGAGAGTGTACGCCAGATTCAGCATGACACGGGACACGTCAATCGACACAGCTTATTTGACAGTCCGCGGCCTGACTCTTGACGACACGGCCAAATATTTCTGT
>22;1009_171,386_171,527_142,702_142,706_142,721_142;1.7587392952
CAGGTCCAGCTGGTGCAGTCTGGGACTGAGGTGAAGAAGCCTGGGGACTCAGTGACGATTTCGTGTAGAGTCTCTGGATACACATTCACTGAAAACTTCATCAATTGGGTGCGCCAGGCCCCCGGAAAGGGCCTTGAATGGATGGGGTCGATGAACCCTCAGGGGGGCGGCGTTAATGGACTTCCGAGAGTGTACGCCAGATTCAGCATGACACGGGACACGTCAATCGACACAGCTTATTTGACAGTCCGCGGCCTGACTCTTGACGACACGGCCAAATATTTCTGT
>22;418_142;1.7658015837
CAGGTCCGTCTGGCGCAGCCTGGGGTTCACTTGAAGAAGCCTGGGGACTCAGTGACGATTTCGTGTAGAGTCTCTGGATACACATTCACTGAAAACTTCATCAATTGGGTGCGCCAGGCCCCCGGAAAGGGCCTTGAATGGATGGGGTCGATGAACCCTCAGGGGGGCGGCGTTAATGGACTTCCGAGAGTGTACGCCAGATTCAGCATGACACGGGACACGTCAATCGACACAGCTTATTTGACAGTCCGCGGCCTGACTCTTGACGACACGGCCAAATATTTCTGT
>21;1009_171,386_171,418_142,527_142,702_142,706_142,721_142;1.7120827905
CAGGTCCGTCTGGTGCAGCCTGGGACTCAGGTGAAGAAGCCTGGGGACTCAGTGACGATTTCGTGTAGAGTCTCTGGATACACATTCACTGAAAACTTCATCAATTGGGTGCGCCAGGCCCCCGGAAAGGGCCTTGAATGGATGGGGTCGATGAACCCTCAGGGGGGCGGCGTTAATGGACTTCCGAGAGTGTACGCCAGATTCAGCATGACACGGGACACGTCAATCGACACAGCTTATTTGACAGTCCGCGGCCTGACTCTTGACGACACGGCCAAATATTTCTGT
>20;1009_171,1010_142,146_85,386_171,418_142,527_142,702_142,706_142,721_142;1.6370155681
CAGGTCCGTCTGGTGCAGCCTGGGACTCAGGTGAAGAAGCCTGGGGACTCAGTGACGATTTCGTGCAGAGTCTCTGGATATACATTCACTGAGAACTTCATCAATTGGGTGCGCCAGGCCCCCGGAAAGGGCCTTGAATGGATGGGGTCGATGAATCCTCAGGGGGGCGGCGTTAATGGTCTTCCGAGAGTGTACGCCAGATTCAGCATGACACGGGACACCTCAATCGACACAGCCTATTTGACAGTCCGCGGCCTGACTCTTGACGACACGGCCAAATATTTCTGT
>19;1009_171,1010_142,1024_171,1032_154,126_171,146_85,150_171,221_171,276_171,386_171,404_171,418_142,41_171,425_171,458_171,467_171,526_154,527_142,538_154,552_171,615_171,651_171,671_171,702_142,706_142,721_142,730_171,74_171,802_171,820_171,838_171,866_161,965_154;1.621585923
CAGGTCCGTCTGGTGCAGCCTGGGACTCAGGTGAAGAAGCCTGGGGACTCAGTGACGATTTCGTGCAGAGTCTCTGGATATACATTCACTGAGAACTTCATCAATTGGGTGCGCCAGGCCCCCGGAAAGGGCCTTGAATGGATGGGGTCGATGAATCCTCAGGGGGGCGGCGTTAATGGTCTTCCGAGAGTGTACGCCAGATTCACCATGACACGGGACACCTCAATCGACACAGCCTATTTGACAGTCCGCGGCCTGACTCTTGACGACACGGCCAAATATTTCTGT
>19;162_76;1.5376741539
CAGGTCCGTCTGGTGCAGCCTGGGACTCAGTTGAAGAAGCCTGGGGATTCAGTGACGATTTCGTGCAGAGTCTCTGGATATACATTCACTGAGAACTTCATCAATTGGGTGCGCCAGGCCCCCGGAAAGGGCCTTGAATGGATGGGGTCGATGAATCCTCAGGGGGGCGGCGTTAATGGTATCCCGAGAGTGGAGGCCAGAATCACTATGACCAGGGACACCTCAATCGACACAGCCTATTTGACACTTCGCGGCCTGACTCTTGACGACACGGCCAAATATTTCTGT
>18;1009_171,1010_142,1024_171,1032_154,126_171,146_85,150_171,162_76,221_171,276_171,386_171,404_171,418_142,41_171,425_171,458_171,467_171,526_154,527_142,538_154,552_171,615_171,651_171,671_171,702_142,706_142,721_142,730_171,74_171,802_171,820_171,838_171,866_161,965_154;1.5099353964
CAGGTCCGTCTGGTGCAGCCTGGGACTCAGGTGAAGAAGCCTGGGGATTCAGTGACGATTTCGTGCAGAGTCTCTGGATATACATTCACTGAGAACTTCATCAATTGGGTGCGCCAGGCCCCCGGAAAGGGCCTTGAATGGATGGGGTCGATGAATCCTCAGGGGGGCGGCGTTAATGGTATTCCGAGAGTGGAGGCCAGAATCACCATGACCAGGGACACCTCAATCGACACAGCCTATTTGACACTTCGCGGCCTGACTCTTGACGACACGGCCAAATATTTCTGT
>17;1009_171,1010_142,1024_171,1032_154,126_171,146_85,150_171,162_76,221_171,276_171,386_171,404_171,418_142,41_171,425_171,458_171,467_171,526_154,527_142,538_154,552_171,615_171,651_171,671_171,702_142,706_142,721_142,730_171,74_171,802_171,820_171,838_171,866_161,871_76,965_154;1.4561107959
CAGGTCCGTCTGGTGCAGCCTGGGACTCAGATGAAGAAGCCTGGGGATTCAGTGACGATTTCGTGCAGAGCCTCTGGATATACATTCACTGAGAACTTCATAAATTGGGTGCGACAGGCCCCCGGAAAGGGCCTTGAATGGATGGGGTCGATGAATCCTCAGGGGGGCGGCGTTAATGGTATTCCGAGAGTGGAGGCCAGAATCACCATGACCAGGGACACCTCAATCGACACAGCCTATTTGACACTTCGCGGCCTGACTCTTGACGACACGGCCAAATATTTCTGT
>16;1009_171,1010_142,1024_171,1032_154,126_171,146_85,150_171,162_76,221_171,276_171,386_171,404_171,418_142,41_171,425_171,458_171,467_171,526_154,527_142,538_154,552_171,615_171,651_171,671_171,702_142,706_142,721_142,730_171,74_171,802_171,820_171,838_171,866_161,871_76,965_154,97_76;1.3891021382
CAGGTCCGTCTGGTGCAGCCTGGGACTCAGATGAAGAAGCCTGGGGATTCAGTGACGATTTCGTGCAGAGCCTCTGGATATACATTCACTGAGAACTTCATAAATTGGGTGCGACAGGCCCCCGGAAAGGGCCTTGAATGGATGGGGTCGATGAATCCTCAGGGGGGCGGCGTTAATGGTATTCCGAGAGTTCAGGCCAGAGTCACCATGACCAGGGACACCTCAACCGACACAGCCTATTTGACACTTCGCGGTCTGACTTTTGACGACACGGCCAAATATTTCTGT
>16;60_0;1.3721436366
CAGGTGCAAATGGCGCAGTCTGGGACTCAGGTGAAGAAGACTGGGGCCTCAGTGACAATTTCCTGCAAGACCTCTGGATATATATTTACTGAGAACTTCATAAATTGGGTGCGACAGGTCCCCGGTAAAGGGCTTCTATGGATGGGATGGATGAATCCTCAGGGGGGGCAAGTGAATTACATTCAGAAATATCAGGGCAGAGTCGCCATGACCAGAGACACGTCAACCGACACAGCTTACATGACACTTCGCGATCTGACATCTGACGACACGGCCAAGTATTTCTGT
>15;1009_171,1010_142,1024_171,1032_154,126_171,146_85,150_171,162_76,221_171,276_171,386_171,404_171,418_142,41_171,425_171,458_171,467_171,526_154,527_142,538_154,552_171,60_0,615_171,651_171,671_171,702_142,706_142,721_142,730_171,74_171,802_171,820_171,838_171,866_161,871_76,965_154,97_76;1.0675116939
CAGGTGCAACTGGTGCAGTCTGGGACTCAGGTGAAGAAGCCTGGGGCCTCAGTGACGATTTCGTGCAGGACCTCTGGATATACATTCACTGAGAACTTCATAAATTGGGTGCGACAGGCCCCCGGTAAGGGGCTTGAATGGATGGGGTGGATGAATCCTCAGGGGGGCGGCGTAAATTATATTCAGAGATTTCAGGGCAGAGTCACCATGACCAGGGACACGTCAACCGACACAGCCTACATGACACTTCGCGGTCTGACATCTGACGACACGGCCAAGTATTTCTGT
>20;705_0;1.1718603449
CAGGTCCGTTTGGTGCAGTCTGGGACTCAGATGAGGGAGCCTGGGGCCTCAGTGACGATCTCGTGCGGGACCTCTGGATATGAATTCCGTGAGAACTTCATAAACTGGGTGCGACAGGCCCCCGGTAAGGGGCTTGAATGGATGGGGTGGATGAATCCTCAGGGGGGCGGCGTAAATTATGTTCAGAGATTTCAGGGCAGAGTCAGCATGACCAGGGACATGTCAACGGACACAGCCTATATGACACTTCGCGGTCTGACATCCGGCGACACGACCAAGTATTTTTGT
>20;85_0;1.1607757033
CAGGTCCGTTTGGTGCAGTCTGGGACTCAGATGAGGGAGCCTGGGGCCTCAGTGACGATCTCGTGCGGGACCTCTGGATATGAATTCCGTGAGAACTTCATAAACTGGGTGCGACAGGCCCCCGGTAAGGGGCTTGAATGGATGGGGTGGATGAATCCTCAGGGGGGCGGCGTAAATTATGTTCAGAGATTTCAGGGCAGAGTCAGCATGACCAGGGACATGTCAACGGACACAGCCTATATGACACTTCGCGGTCTGACATCCGGCGACACGGCCAAGTATTTTTGT
>19;705_0,85_0;1.1607756933
CAGGTCCGTTTGGTGCAGTCTGGGACTCAGATGAGGGAGCCTGGGGCCTCAGTGACGATCTCGTGCGGGACCTCTGGATATGAATTCCGTGAGAACTTCATAAACTGGGTGCGACAGGCCCCCGGTAAGGGGCTTGAATGGATGGGGTGGATGAATCCTCAGGGGGGCGGCGTAAATTATGTTCAGAGATTTCAGGGCAGAGTCAGCATGACCAGGGACATGTCAACGGACACAGCCTATATGACACTTCGCGGTCTGACATCCGGCGACACGGCCAAGTATTTTTGT
>19;953_0;1.1607747627
CAGGTCCGTTTGGTGCAGTCTGGGACTCAGATGAGGGAGCCTGGGGCCTCAGTGACGATCTCGTGCGGGACCTCTGGATATGAATTCCGTGAGAACTTCATAAACTGGGTGCGACAGGCCCCCGGTAAGGGGCTTGAATGGATGGGGTGGATGAATCCTCAGGGGGGCGGCGTAAATTATGTTCAGAGATTTCAGGGCAGAGTCAGCATGACCAGGGACATGTCAACGGACACAGCCTATATGACACTTCGCGGTCTGACATCCGGCGACACGGCCAAGTATTTTTGT
>18;705_0,85_0,953_0;1.1607747527
CAGGTCCGTTTGGTGCAGTCTGGGACTCAGATGAGGGAGCCTGGGGCCTCAGTGACGATCTCGTGCGGGACCTCTGGATATGAATTCCGTGAGAACTTCATAAACTGGGTGCGACAGGCCCCCGGTAAGGGGCTTGAATGGATGGGGTGGATGAATCCTCAGGGGGGCGGCGTAAATTATGTTCAGAGATTTCAGGGCAGAGTCAGCATGACCAGGGACATGTCAACGGACACAGCCTATATGACACTTCGCGGTCTGACATCCGGCGACACGGCCAAGTATTTTTGT
>19;23_0;1.1722775232
CAGGTCCGTTTGGTGCAGTCTGGGACTCAGATGAGGGAGCCTGGGGCCTCAGTGACGATCTCGTGCGGGACCTCTGGATATGAATTCCGTGAGAACTTCATAAACTGGGTGCGACAGGCCCCCGGTAAGGGCCTTGAATGGATGGGATGGATGAATCCTCAGGGGGGCGGCGTAAATTATGTTCAGAGATTTCAGGGCAGAGTCACCATGACCAGGGACATGTCAACGGACACAGCCTACATGACACTTCGCGGTCTGACATCTGGCGACACGGCCAAGTATTTTTGT
>22;675_0;1.2634818267
CAGGTCCGTTTGGTGCAGTCTGGGACTCAGATGAGGGACCCTGGGGCCTCAGTGACGATCTCGTGCGGGACCTCTGGATATGAATTCCGTGAGAATTTCATAAACTGGGTGCGACAGGCCCCCGTAAGGGGCGTTGAATGGATGGGTGGGATGAATCCTCAGGGGGCGGGCGTAAATTATGTTCAGAGATTTCAGGGCAGAGTCAGCATGACCAGGGACATGTCAACGGACACAGCCTACATGACACTTCGCGGTCTGACATCTGGCGACACGGCCAAGTATTTTTGT
>22;851_0;1.1607577962
CAGGTCCGTTTGGTGCAGTCTGGGACTCAGATGAGGGACCCTGGGGCCTCAGTGACGATCTCGTGCGGGACCTCTGGATATGAATTCCGTGAGAATTTCATAAACTGGGTGCGACAGGCCCCCGGTAAGGGGCTTGAATGGATGGGGTGGATGAATCCTCAGGGGGGCGGCGTAAATTATGTTCAGAGATTTCAGGGCAGAGTCAGCATGACCAGGGACATGTCAACGGACACAGCCTACATGACACTTCGCGGTCTGACATCTGGCGACACGGCCAAGTATTTTTGT
>21;675_0,851_0;1.1607577862
CAGGTCCGTTTGGTGCAGTCTGGGACTCAGATGAGGGACCCTGGGGCCTCAGTGACGATCTCGTGCGGGACCTCTGGATATGAATTCCGTGAGAATTTCATAAACTGGGTGCGACAGGCCCCCGGTAAGGGGCTTGAATGGATGGGGTGGATGAATCCTCAGGGGGGCGGCGTAAATTATGTTCAGAGATTTCAGGGCAGAGTCAGCATGACCAGGGACATGTCAACGGACACAGCCTACATGACACTTCGCGGTCTGACATCTGGCGACACGGCCAAGTATTTTTGT
>21;318_0;1.1831212194
CAGGTCCGTTTGCTGCAGTCTGGGACTCAGATGAGGGCGCCTGGGGCCTCAGTGACGATCTCGTGCGGGACCTCTGGATATGAATTCCGTGAGAATTTCATAAACTGGGTGCGACAGGCCCCCGGTAAGGGACTTGAATGGATGGGGTGGATGAATCCTCAGGGGGGCGGCGTAAATTATGTTCAGAGATTTCAGGGCAGAGTCAGCATGACCAGGGACATGTCAACGGACACAGCCTACATGACACTTCGCGGTCTGACATCTGGCGACACGGCCAAGTATTTTTGT
>20;318_0,675_0,851_0;1.1496499633
CAGGTCCGTTTGGTGCAGTCTGGGACTCAGATGAGGGAGCCTGGGGCCTCAGTGACGATCTCGTGCGGGACCTCTGGATATGAATTCCGTGAGAATTTCATAAACTGGGTGCGACAGGCCCCCGGTAAGGGGCTTGAATGGATGGGGTGGATGAATCCTCAGGGGGGCGGCGTAAATTATGTTCAGAGATTTCAGGGCAGAGTCAGCATGACCAGGGACATGTCAACGGACACAGCCTACATGACACTTCGCGGTCTGACATCTGGCGACACGGCCAAGTATTTTTGT
>20;485_0;1.1719936004
CAGGTCCGTTTGGTGCAGTCTGGGACTCAGATGAGGGAGCCTGGGGCCTCAGTGACGATGTCGTGCGGGACCTCTGGATATGAGTTCCGTGAGAATTTCATAAACTGGGTGCGACAGGCCCCCGGTAAGGGGCTTGAATGGATGGGGTGGATGAATCCTCAGGGGGGCGGCGTAAATTATGTTCAGAGATTTCAGGGCAGAGTCAGCATGACCAGGGACATGTCAACGGACACAGCCTACATGACACTTCGCGGTCTGACATCTGGCGACACGGCCAAGTATTTTTGT
>19;318_0,485_0,675_0,851_0;1.1496488283
CAGGTCCGTTTGGTGCAGTCTGGGACTCAGATGAGGGAGCCTGGGGCCTCAGTGACGATCTCGTGCGGGACCTCTGGATATGAATTCCGTGAGAATTTCATAAACTGGGTGCGACAGGCCCCCGGTAAGGGGCTTGAATGGATGGGGTGGATGAATCCTCAGGGGGGCGGCGTAAATTATGTTCAGAGATTTCAGGGCAGAGTCAGCATGACCAGGGACATGTCAACGGACACAGCCTACATGACACTTCGCGGTCTGACATCTGGCGACACGGCCAAGTATTTTTGT
>18;23_0,318_0,485_0,675_0,851_0;1.1385922145
CAGGTCCGTTTGGTGCAGTCTGGGACTCAGATGAGGGAGCCTGGGGCCTCAGTGACGATCTCGTGCGGGACCTCTGGATATGAATTCCGTGAGAACTTCATAAACTGGGTGCGACAGGCCCCCGGTAAGGGGCTTGAATGGATGGGGTGGATGAATCCTCAGGGGGGCGGCGTAAATTATGTTCAGAGATTTCAGGGCAGAGTCAGCATGACCAGGGACATGTCAACGGACACAGCCTACATGACACTTCGCGGTCTGACATCTGGCGACACGGCCAAGTATTTTTGT
>17;23_0,318_0,485_0,675_0,705_0,851_0,85_0,953_0;1.1385913144
CAGGTCCGTTTGGTGCAGTCTGGGACTCAGATGAGGGAGCCTGGGGCCTCAGTGACGATCTCGTGCGGGACCTCTGGATATGAATTCCGTGAGAACTTCATAAACTGGGTGCGACAGGCCCCCGGTAAGGGGCTTGAATGGATGGGGTGGATGAATCCTCAGGGGGGCGGCGTAAATTATGTTCAGAGATTTCAGGGCAGAGTCAGCATGACCAGGGACATGTCAACGGACACAGCCTACATGACACTTCGCGGTCTGACATCTGGCGACACGGCCAAGTATTTTTGT
>17;722_0;1.1163660437
CAGGTGCAAATGGCGCAGTCTGGGACTCAGGTGAAGAAGACTGGGGCCTCAGTGACGATCTCGTGCGGGACCTCTGGATATGAATTCCGTGAGAACTTCATAAACTGGGTGCGACAGGCCCCCGGTAAGGGGCTTGAATGGATGGGGTGGATGAATCCTCAGGGGGGCGGCGTAAATTATGTTCAGAGATTTCAGGGCAGAGTCAGCATGACCAGGGACATGTCAACGGACACAGCCTATATGACACTTCGCGGTCTGACATCCGGCGACACGGCCAAGTATTTTTGT
>16;23_0,318_0,485_0,675_0,705_0,722_0,851_0,85_0,953_0;1.0601123234
CAGGTGCAACTGGTGCAGTCTGGGACTCAGGTGAAGAAGCCTGGGGCCTCAGTGACGATCTCGTGCGGGACCTCTGGATATGAATTCCGTGAGAACTTCATAAACTGGGTGCGACAGGCCCCCGGTAAGGGGCTTGAATGGATGGGGTGGATGAATCCTCAGGGGGGCGGCGTAAATTATGTTCAGAGATTTCAGGGCAGAGTCAGCATGACCAGGGACATGTCAACGGACACAGCCTACATGACACTTCGCGGTCTGACATCTGGCGACACGGCCAAGTATTTTTGT
>16;590_0;1.1043804106
CAGGTGCAGCTGGTGCAGTCTGGGGCTGAGGTGAAGAAGCCTGGGGCCTCAGTGACGATCTCGTGCGGGACCTCTGGATATGAATTCCGTGAGAATTTCATAAACTGGGTGCGACAGGCCCCCGGTAAGGGGCTTGAATGGATGGGGTGGATGAATCCTCAGGGGGGCGGCGTAAATTATGTTCAGAGATTTCAGGGCAGAGTCAGCATGACCAGGGACATGTCAACGGACACAGCCTACATGACACTTCGCGGTCTGACATCTGGCGACACGGCCAAGTATTTTTGT
>15;23_0,318_0,485_0,590_0,675_0,705_0,722_0,851_0,85_0,953_0;1.060110778
CAGGTGCAACTGGTGCAGTCTGGGACTCAGGTGAAGAAGCCTGGGGCCTCAGTGACGATCTCGTGCGGGACCTCTGGATATGAATTCCGTGAGAACTTCATAAACTGGGTGCGACAGGCCCCCGGTAAGGGGCTTGAATGGATGGGGTGGATGAATCCTCAGGGGGGCGGCGTAAATTATGTTCAGAGATTTCAGGGCAGAGTCAGCATGACCAGGGACATGTCAACGGACACAGCCTACATGACACTTCGCGGTCTGACATCTGGCGACACGGCCAAGTATTTTTGT
>14;1009_171,1010_142,1024_171,1032_154,126_171,146_85,150_171,162_76,221_171,23_0,276_171,318_0,386_171,404_171,418_142,41_171,425_171,458_171,467_171,485_0,526_154,527_142,538_154,552_171,590_0,60_0,615_171,651_171,671_171,675_0,702_142,705_0,706_142,721_142,722_0,730_171,74_171,802_171,820_171,838_171,851_0,85_0,866_161,871_76,953_0,965_154,97_76;0.9893068533
CAGGTGCAACTGGTGCAGTCTGGGACTCAGGTGAAGAAGCCTGGGGCCTCAGTGACGATCTCGTGCAGGACCTCTGGATATACATTCACTGAGAACTTCATAAACTGGGTGCGACAGGCCCCCGGTAAGGGGCTTGAATGGATGGGGTGGATGAATCCTCAGGGGGGCGGCGTAAATTATGTTCAGAGATTTCAGGGCAGAGTCAGCATGACCAGGGACATGTCAACGGACACAGCCTACATGACACTTCGCGGTCTGACATCTGGCGACACGGCCAAGTATTTTTGT
>14;998_0;1.0388713807
CAGGTACAATTAGTGCAATCTGGGGCTGAAGTGAGGGAGCCTGGGACCTCAGTGAACATTTCCTGCAAGACAACTGGATACACTTTCACCAAAAACTATTTACATTGGGTGCGACAGGCCCCCGGTAAGGGGCTTGAATGGATGGGGTGGATGAATCCTCAGGGGGGCGGCGTAAATTATGTTCAGAGATTTCAGGGCAGAGTCAGCATGACCAGGGACATGTCAACGGACACAGCCTACATGACACTTCGCGGTCTGACATCTGGCGACACGGCCAAGTATTTTTGT
>13;1009_171,1010_142,1024_171,1032_154,126_171,146_85,150_171,162_76,221_171,23_0,276_171,318_0,386_171,404_171,418_142,41_171,425_171,458_171,467_171,485_0,526_154,527_142,538_154,552_171,590_0,60_0,615_171,651_171,671_171,675_0,702_142,705_0,706_142,721_142,722_0,730_171,74_171,802_171,820_171,838_171,851_0,85_0,866_161,871_76,953_0,965_154,97_76,998_0;0.8536589258
CAGGTGCAACTGGTGCAGTCTGGGGCTGAGGTGAAGAAGCCTGGGGCCTCAGTGAAGATCTCCTGCAAGACTTCTGGATACACCTTCACCAAGAACTATATAAACTGGGTGCGACAGGCCCCCGGTAAGGGGCTTGAATGGATGGGGTGGATGAATCCTCAGGGGGGCGGCGTAAATTATGTTCAGAGATTTCAGGGCAGAGTCAGCATGACCAGGGACATGTCAACGGACACAGCCTACATGACACTTCGCGGTCTGACATCTGGCGACACGGCCAAGTATTTTTGT
>14;789_0;0.8976658343
CAGGTGCAACTGGTGCAGTCTGGGGCTGAAGTGAAGAAGCCTGGGGCCTCAGTGAAGGTCTCCTGCAAGGCTTCTGGATACATCTTTACCACTAACGACATAAACTGGGTGCGACAGGCCCCCGGTAAGGGGCTTGAATGGATGGGGTGGATGAATCCTCAGGGGGGCGGCGTAAATTATGTTCAGAGATTTCAGGGCAGAGTCAGCATGACCAGGGACATGTCAACGGACACAGCCTATATGACACTTCGCGGTCTGACATCCGGCGACACGGCCAAGTATTTTTGT
>16;922_0;1.003379365
CAGGTCCAGCTGGTGCAGTCTGGGGCTGAGGTGAAGAAGCCTGGGTCCTCGGTGAAGGTCTCCTGCAAGGCTTCTGGAGGCACCTTCAGCAGCTATGCTATCAGCTGGGTGCGACAGGCCCCCGGTAAGGGGCTTGAATGGATGGGGTGGATGAATCCTCAGGGGGGCGGCGTAAATTATGTTCAGAGATTTCAGGGCAGAGTCAGCATGACCAGGGACATGTCAACGGACACAGCCTATATGACACTTCGCGGTCTGACATCCGGCGACACGGCCAAGTATTTTTGT
>16;529_0;1.0136401377
CAGGTCCAGCTGGTGCAGTCTGGGGCTGAGGTGAAGAAGCCTGGGTCCTCAGTGAAGGTCTCCTGCAAGGCTTCTGGAGGCACCTTCAGCAGCTATGCTATCAGCTGGGTGCGACAGGCCCCCGGTAAGGGGCTTGAATGGATGGGGTGGATGAATCCTCAGGGGGGCGGCGTAAATTATGTTCAGAGATTTCAGGGCAGAGTCAGCATGACCAGGGACATGTCAACGGACACAGCCTACATGACACTTCGCGGTCTGACATCTGGCGACACGGCCAAGTATTTTTGT
>15;529_0,922_0;0.9919145667
CAGGTCCAGCTGGTGCAGTCTGGGGCTGAGGTGAAGAAGCCTGGGTCCTCAGTGAAGGTCTCCTGCAAGGCTTCTGGAGGCACCTTCAGCAGCTATGCTATCAGCTGGGTGCGACAGGCCCCCGGTAAGGGGCTTGAATGGATGGGGTGGATGAATCCTCAGGGGGGCGGCGTAAATTATGTTCAGAGATTTCAGGGCAGAGTCAGCATGACCAGGGACATGTCAACGGACACAGCCTATATGACACTTCGCGGTCTGACATCCGGCGACACGGCCAAGTATTTTTGT
>15;984_0;1.0359180556
CAGATTCAAGTGGTGCAGTCTGGACCTGAGGTGAAGAAGCCTGGGGCCTCAGTGAAGGTCTCCTGCAAGACTTCTGGTTACGCCTTTGCCAGTTATGGTTTCAGCTGGGTGCGACAGGCCCCCGGTAAGGGGCTTGAATGGATGGGGTGGATGAATCCTCAGGGGGGCGGCGTAAATTATGTTCAGAGATTTCAGGGCAGAGTCAGCATGACCAGGGACATGTCAACGGACACAGCCTATATGACACTTCGCGGTCTGACATCCGGCGACACGGCCAAGTATTTTTGT
>14;529_0,922_0,984_0;0.9049898533
CAGGTCCAACTGGTGCAGTCTGGGGCTGAGGTGAAGAAGCCTGGGGCCTCAGTGAAGGTCTCCTGCAAGGCTTCTGGATACACCTTCACCAGTTATGATATCAGCTGGGTGCGACAGGCCCCCGGTAAGGGGCTTGAATGGATGGGGTGGATGAATCCTCAGGGGGGCGGCGTAAATTATGTTCAGAGATTTCAGGGCAGAGTCAGCATGACCAGGGACATGTCAACGGACACAGCCTATATGACACTTCGCGGTCTGACATCCGGCGACACGGCCAAGTATTTTTGT
>13;529_0,789_0,922_0,984_0;0.8431835225
CAGGTGCAACTGGTGCAGTCTGGGGCTGAGGTGAAGAAGCCTGGGGCCTCAGTGAAGGTCTCCTGCAAGGCTTCTGGATACACCTTCACCAGTAACGATATAAACTGGGTGCGACAGGCCCCCGGTAAGGGGCTTGAATGGATGGGGTGGATGAATCCTCAGGGGGGCGGCGTAAATTATGTTCAGAGATTTCAGGGCAGAGTCAGCATGACCAGGGACATGTCAACGGACACAGCCTATATGACACTTCGCGGTCTGACATCCGGCGACACGGCCAAGTATTTTTGT
>12;1009_171,1010_142,1024_171,1032_154,126_171,146_85,150_171,162_76,221_171,23_0,276_171,318_0,386_171,404_171,418_142,41_171,425_171,458_171,467_171,485_0,526_154,527_142,529_0,538_154,552_171,590_0,60_0,615_171,651_171,671_171,675_0,702_142,705_0,706_142,721_142,722_0,730_171,74_171,789_0,802_171,820_171,838_171,851_0,85_0,866_161,871_76,922_0,953_0,965_154,97_76,984_0,998_0;0.8012352975
CAGGTGCAACTGGTGCAGTCTGGGGCTGAGGTGAAGAAGCCTGGGGCCTCAGTGAAGGTCTCCTGCAAGGCTTCTGGATACACCTTCACCAATAACTATATAAACTGGGTGCGACAGGCCCCCGGTAAGGGGCTTGAATGGATGGGGTGGATGAATCCTCAGGGGGGCGGCGTAAATTATGTTCAGAGATTTCAGGGCAGAGTCAGCATGACCAGGGACATGTCAACGGACACAGCCTACATGACACTTCGCGGTCTGACATCTGGCGACACGGCCAAGTATTTTTGT
>13;631_177;1.1027650807
CAGGTGCAGCTGGTGCAGTCTGGGGCTGAGATGAAGAAGCCTGGGGCCTCAGTGAAGGTCTCCTGCAAGGCTTCTGGATACACCTTCATTGGCTACTATTTGCACTGGGTGCGCCAAGATCCCGGCAAGGGACCAGAGTGGATGGGCTGGATGAATCCTCGGGGAGGCGGTGTCAATTATGCTCGTAGATTTCAAGGTAAAGTCACCATGGACCGGGACGTCTTAAGCGGCACAGCCTACATGACACTTCGCGGTCTGACATCTGACGACACGGCCAAGTATTACTGT
>14;465_76;1.0201504757
CAGGTGCAGCTGGTGCAGTCTGGGGCTGAGGTGAAGAAGCCTGGGGCCTCAGTGAAGGTTTCCTGCAAGGCATCTGGATACACCTTCACCAGCTACTATATACATTGGGTGCGACAGGTCCCCGGTCGGGGACTCGAGTGGATGGGGTGGATGAATCCTCGGGGGGGCAATGTCAATTATGCTGGTGGATTTCAAGGCAAAGTTACCATGACCAGGGACGTGTATCGAGACACAGCCTACCTGACACTTCGCGGTCTGACATCTGGCGACACGGCCAAATATTTCTGT
>16;61_142;1.6080085322
CAGGTTCACTTGGTACAGTCTGGCAGTGAAGTGAAGAGGCCTGGGGCCTCAGTGACAATCTCCTGCGTGACATCTGGATATGAATTTGTGGAAGTTCTCATGAATTGGGTGCGCCAGGTCCCCGGTCGGGGACTCGAGTGGATGGGCTGGATGAATCCTCGGGGGGGTGGCGTCAATTATGCCCGTCAATTTCAAGGCAAGGTGACCATGACCAGAGACATGTATCGCGACACAGCCTACCTGACACTGAGCGGTCTGACATCTGGCGACACGGCCAAATATTTTTGT
>21;265_154;1.6497918225
GCAGTCCGCCTGGTGCAGTCTGGGACACAAATGAAGGAGCCTGGGGCCTCAGTGACAATCTCCTGCGTGACGTCTGGATATGAATTTGTGGAGGTTCTCATAAATTGGGTGCGCCAGATTCCCGGTCGGGGACTCGAGTGGATGGGCTGGATGAATCCTCGGGGGGGCGGCGTGAGTTATGCCCGTCAATTTCAAGGCAAGGTGACCATGACCAGGGACTTGTATCGCGACACAGCCTACCTGACACTGAGTGGTCTGACATCTGGCGACACGGCCAGATATTTTTGT
>24;707_148;1.7857757234
CAGGTTCAACTGGTGCAGTCTGGACCTGAGGTGAAGAAGCCTGGGGCCTCAGTGACAATCTCATGCGTGACGTCTGGATATGAATTTGTGGAGGTTCTCATAAATTGGGTGCGCCAGGTCCCCGGTCGGGGACTCGAGTGGATGGGCTGGATGAATCCGTCGGGGGGGCGCGTGAATTATGCCCGTCAATTTCAAGGCAAGGTGACCATGACCAGGGACGTATATCGCGACACAGCCTACCTGACACTGAGCGGTCTGACATCTGGCGACACGGCCAGATATTTTTGT
>25;168_142;1.797052532
CAGGTTCAACTAATACAGTCTGGAGGTGAAGTGAAGAAGCCTGGGGCCTCAGTGACAATCTCCTGCGTGACGTCTGGATATGAATTTGTGGAGGTTCTCATAAATTGGGTGCGCCAGGTCCCCGGTCGGGGACTCGAGTGGATGGGCTGGATGAATCCTCGGGGGGGCGGCGTGAATTATGCCCGTCAATTTCAAGGCAAGGTGACCATGACCAGGGACATATATCGCGACACAGCCTACCTGACACTGAGCGGTCTGACATCTGGCGACACGGCCAGATATTTTTGT
>25;198_142;1.8332347129
CAGGTTCAGCTGGCGCAACTTGGAGTTGAGGTGAGGAAGCCTGGGGCCTCAGTGACAATCTCCTGCGTGACGTCTGGATATGAATTTGTGGAGGTTCTCATAAATTGGGTGCGCCAGGTCCCCGGTCGGGGACTCGAGTGGATGGGCTGGATGAATCCTCGGGGGGGCGGCGTGAATTATGCCCGTCAATTTCAAGGCAAGGTGACCATGACCAGGGACGTGTATCGCGACACAGCCTACCTGACATTGAGCGGTCTGACATCAGGCGACACGGCCAGATATTTTTGT
>24;168_142,198_142;1.7276540458
CAGGTTCAACTGGTGCAGTCTGGAGCTGAGGTGAAGAAGCCTGGGGCCTCAGTGACAATCTCCTGCGTGACGTCTGGATATGAATTTGTGGAGGTTCTCATAAATTGGGTGCGCCAGGTCCCCGGTCGGGGACTCGAGTGGATGGGCTGGATGAATCCTCGGGGGGGCGGCGTGAATTATGCCCGTCAATTTCAAGGCAAGGTGACCATGACCAGGGACGTATATCGCGACACAGCCTACCTGACACTGAGCGGTCTGACATCTGGCGACACGGCCAGATATTTTTGT
>23;168_142,198_142,707_148;1.7143795768
CAGGTTCAACTGGTGCAGTCTGGACCTGAGGTGAAGAAGCCTGGGGCCTCAGTGACAATCTCCTGCGTGACGTCTGGATATGAATTTGTGGAGGTTCTCATAAATTGGGTGCGCCAGGTCCCCGGTCGGGGACTCGAGTGGATGGGCTGGATGAATCCTCGGGGGGGCGGCGTGAATTATGCCCGTCAATTTCAAGGCAAGGTGACCATGACCAGGGACGTATATCGCGACACAGCCTACCTGACACTGAGCGGTCTGACATCTGGCGACACGGCCAGATATTTTTGT
>23;433_136;1.6696165612
CAGGTTCAACTGGTGCAGTCTGGACCTGAGACGAAGGAGCCTGGGGCCTCAGTGACAATCTCCTGCGTGACGTCTGGATATGAATTTGTGGAGGTTCTCATAAATTGGGTGCGCCAGGTCCCCGGTCGGGGACTCGAGTGGATGGGCTGGATGAATCCTCGGGGGGGCGGCGTGAATTATGCCCGTCAATTTCAAGGCAAGGTGACCATGACCAGGGACGTGTATCGCGACACAGCCTACCTGACACTGAGCGGTCTGACATCTGGCGACACGGCCAGATATTTTTGT
>22;168_142,198_142,433_136,707_148;1.6584611286
CAGGTTCAACTGGTGCAGTCTGGACCTGAGATGAAGGAGCCTGGGGCCTCAGTGACAATCTCCTGCGTGACGTCTGGATATGAATTTGTGGAGGTTCTCATAAATTGGGTGCGCCAGGTCCCCGGTCGGGGACTCGAGTGGATGGGCTGGATGAATCCTCGGGGGGGCGGCGTGAATTATGCCCGTCAATTTCAAGGCAAGGTGACCATGACCAGGGACGTGTATCGCGACACAGCCTACCTGACACTGAGCGGTCTGACATCTGGCGACACGGCCAGATATTTTTGT
>25;80_161;1.6497467767
GCAGTCCGCCTGGTGCAGTCTGGGACGCAGATGAAGGAGCCTGGGGCCTCAGTGACAATTTCCTGCGTGACATCTGGATATGAATTTGTGGAGGTTCTCATAAATTGGGTGCGCCAGGTCCCCGGTCGGGGACTCGACTGGATGGGCTGGATGAATCCTCGGGGGGGCGGCGTAAATTATGCCCGTCAATTTCAAGGCAAGGTGACCATGACCAGGGACGTGTATCGTGACACAGCCTACCTGACACTGAACGGTCTGACATCTGGCGACACGGCCAAATATTTTTGT
>28;1005_142;1.6725419187
GCAGTCCGCCTGGTGCAGTCTGGGACGCAGATGAAGGAGCCTGGGGCCTCAGTGACAATCTCCTGCGTGACGTCTGGATATGAATTTGTGGAGGTTCTCATAAATTGGGTGCGCCAGGTCCCCGGTCGGGGACTCGAGTGGATGGGCTGGATGAATCCTCGGGGGGGCGGCGTGAATTATGCCCGTCAATTTCAAGGCAAGGTGACCATGACCAGGGACATATATCGCGACACAGCCTACCTGACACTTCGCGGTCTGACATCTGACGACACGGCCAAGTATTACTGT
>29;573_154;1.6390318488
GCAGTCCGCCTGGTGCAGTCTGGGACGCAGATTAAGGAGCCTGGGGCCTCAGTGACAATCTCCTGCGTGACGTCTGGATATGAATTTGTGGAGGTTCTCATAAATTGGGTGCGCCAAGTCCCCGGTCGGGGACTCGAGTGGATGGGCTGGATGAATCCTCGGGGGGGCGGCGTGAATTATGCCCGTCAATTTCAAGGCAAGGTGACCATGACCAGGGACGTCTATCGCGACACAGCCTACCTCACACTGAACGGTCTGACATCTGTCGACACGGCCAGATATTTTTGT
>29;962_154;1.6390314001
GCAGTCCGCCTGGTGCAGTCTGGGACGCAGATTAAGGAGCCTGGGGCCTCAGTGACAATCTCCTGCGTGACGTCTGGATATGAATTTGTGGAGGTTCTCATAAATTGGGTGCGCCAAGTCCCCGGTCGGGGACTCGAGTGGATGGGCTGGATGAATCCTCGGGGGGGCGGCGTGAATTATGCCCGTCAATTTCAAGGCAAGGTGACCATGACCAGGGACGTCTATCGCGACACAGCCTACCTCACACTGAACGGTCTGACATCTGTCGACACGGCCAGATATTTTTGT
>28;573_154,962_154;1.6390313901
GCAGTCCGCCTGGTGCAGTCTGGGACGCAGATTAAGGAGCCTGGGGCCTCAGTGACAATCTCCTGCGTGACGTCTGGATATGAATTTGTGGAGGTTCTCATAAATTGGGTGCGCCAAGTCCCCGGTCGGGGACTCGAGTGGATGGGCTGGATGAATCCTCGGGGGGGCGGCGTGAATTATGCCCGTCAATTTCAAGGCAAGGTGACCATGACCAGGGACGTCTATCGCGACACAGCCTACCTCACACTGAACGGTCTGACATCTGTCGACACGGCCAGATATTTTTGT
>27;1005_142,573_154,962_154;1.5727893143
GCAGTCCGCCTGGTGCAGTCTGGGACGCAGATGAAGGAGCCTGGGGCCTCAGTGACAATCTCCTGCGTGACGTCTGGATATGAATTTGTGGAGGTTCTCATAAATTGGGTGCGCCAGGTCCCCGGTCGGGGACTCGAGTGGATGGGCTGGATGAATCCTCGGGGGGGCGGCGTGAATTATGCCCGTCAATTTCAAGGCAAGGTGACCATGACCAGGGACGTGTATCGCGACACAGCCTACCTGACACTGAGCGGTCTGACATCTGGCGACACGGCCAGATATTTTTGT
>29;456_136;1.5727888396
GCAGTCCGCCTGGTGCAGTCTGGGACGCAGATGAAGGAGCCTGGGGCCTCAGTGACAATCTCCTGCGTGACGTCTGGATATGAATTTGTGGAGGTTCTCATAAATTGGGTGCGCCAGGTCCCCGGTCGGGGACTCGAGTGGATGGGCTGGATGAATCCTCGGGGGGGCGGCGTGAATTATGCCCGTCAATTTCAAGGCAAGGTGACCATGACCAGGGACGTGTATCGCGACACAGCCTACCTGACACTGAGCGGTCTGACATCTGGCGACACGGCCAGATATTTTTGT
>32;853_136;1.7197227517
GCAGTCCGCCTGGTGCAGTCTGGGACGCAGATGAAGGAGCCTGGGGCCTCAGTGACAATCTCCTGCGTGACGTCTGGATATGAATTTGTGGAGGTTCTCATAAATTGGGTGCGCCAGGTCCCCGGTCGGGGACTCGAGTGGATGGGCTGGATGAATCCTCGGGGGGGCGGCGTGAATTATATATGCCGTCATTCAGGCAAGGTGACCATGACCAGGGACGTGTATCGCGACACAGCCTACCTGACACTGAGCGGTCTGACATCTGGCGACACGGCCAGATATTTTTGT
>32;1019_136;1.7833320672
GCAGTCCGCCTGGTGCAGTCTGGGACGCAGATGAAGGAGCCTGGGGCCTCAGTGACAATCTCCTGCGTGACGTCTGGATATGAATTTGTGGAGGTTCTCATAAATTGGGTGCGCCAGGTCCCCGGTCGGGGACTCGAGTGGATGGGCTGGATGAATCCTCGGGGGGGCGGCGTGATATGCCGTCGTCGTTTTCATTCAGCAGTGACCATGACCAGGGACGTGTATCGCGACACAGCCTACCTGACACTGAGCGGTCTGACATCTGGCGACACGGCCAGATATTTTTGT
>31;1019_136,853_136;1.6366737044
GCAGTCCGCCTGGTGCAGTCTGGGACGCAGATGAAGGAGCCTGGGGCCTCAGTGACAATCTCCTGCGTGACGTCTGGATATGAATTTGTGGAGGTTCTCATAAATTGGGTGCGCCAGGTCCCCGGTCGGGGACTCGAGTGGATGGGCTGGATGAATCCTCGGGGGGGCGGCGTGAATTATATCCGTCGTTTTCAAGGCAAGGTGACCATGACCAGGGACGTGTATCGCGACACAGCCTACCTGACACTGAGCGGTCTGACATCTGGCGACACGGCCAGATATTTTTGT
>31;518_136;1.621051362
GCAGTCCGCCTGGTGCAGTCTGGGACGCAGATGAAGGAGCCTGGGGCCTCAGTGACAATCTCCTGCGTGACGTCTGGATATGAATTTGTGGAGGTTCTCATAAATTGGGTGCGCCAGGTCCCCGGTCGGGGACTCGAGTGGATGGGCTGGATGAATCCTCGGGGGGGCGGCGTGAATTATGCCCGTGTCATTCAAGGCAAGGTGACCATGACCAGGGACGTGTATCGCGACACAGCCTACCTGACACTGAGCGGTCTGACATCTGGCGACACGGCCAGATATTTTTGT
>30;1019_136,518_136,853_136;1.5842762527
GCAGTCCGCCTGGTGCAGTCTGGGACGCAGATGAAGGAGCCTGGGGCCTCAGTGACAATCTCCTGCGTGACGTCTGGATATGAATTTGTGGAGGTTCTCATAAATTGGGTGCGCCAGGTCCCCGGTCGGGGACTCGAGTGGATGGGCTGGATGAATCCTCGGGGGGGCGGCGTGAATTATGCCCGTCAATTTCAAGGCAAGGTGACCATGACCAGGGACGTGTATCGCGACACAGCCTACCTGACACTGAGCGGTCTGACATCTGGCGACACGGCCAGATATTTTTGT
>30;654_136;1.5727892883
GCAGTCCGCCTGGTGCAGTCTGGGACGCAGATGAAGGAGCCTGGGGCCTCAGTGACAATCTCCTGCGTGACGTCTGGATATGAATTTGTGGAGGTTCTCATAAATTGGGTGCGCCAGGTCCCCGGTCGGGGACTCGAGTGGATGGGCTGGATGAATCCTCGGGGGGGCGGCGTGAATTATGCCCGTCAATTTCAAGGCAAGGTGACCATGACCAGGGACGTGTATCGCGACACAGCCTACCTGACACTGAGCGGTCTGACATCTGGCGACACGGCCAGATATTTTTGT
>29;1019_136,518_136,654_136,853_136;1.5727892783
GCAGTCCGCCTGGTGCAGTCTGGGACGCAGATGAAGGAGCCTGGGGCCTCAGTGACAATCTCCTGCGTGACGTCTGGATATGAATTTGTGGAGGTTCTCATAAATTGGGTGCGCCAGGTCCCCGGTCGGGGACTCGAGTGGATGGGCTGGATGAATCCTCGGGGGGGCGGCGTGAATTATGCCCGTCAATTTCAAGGCAAGGTGACCATGACCAGGGACGTGTATCGCGACACAGCCTACCTGACACTGAGCGGTCTGACATCTGGCGACACGGCCAGATATTTTTGT
>28;1019_136,456_136,518_136,654_136,853_136;1.5727888296
GCAGTCCGCCTGGTGCAGTCTGGGACGCAGATGAAGGAGCCTGGGGCCTCAGTGACAATCTCCTGCGTGACGTCTGGATATGAATTTGTGGAGGTTCTCATAAATTGGGTGCGCCAGGTCCCCGGTCGGGGACTCGAGTGGATGGGCTGGATGAATCCTCGGGGGGGCGGCGTGAATTATGCCCGTCAATTTCAAGGCAAGGTGACCATGACCAGGGACGTGTATCGCGACACAGCCTACCTGACACTGAGCGGTCTGACATCTGGCGACACGGCCAGATATTTTTGT
>28;302_136;1.5727883867
GCAGTCCGCCTGGTGCAGTCTGGGACGCAGATGAAGGAGCCTGGGGCCTCAGTGACAATCTCCTGCGTGACGTCTGGATATGAATTTGTGGAGGTTCTCATAAATTGGGTGCGCCAGGTCCCCGGTCGGGGACTCGAGTGGATGGGCTGGATGAATCCTCGGGGGGGCGGCGTGAATTATGCCCGTCAATTTCAAGGCAAGGTGACCATGACCAGGGACGTGTATCGCGACACAGCCTACCTGACACTGAGCGGTCTGACATCTGGCGACACGGCCAGATATTTTTGT
>27;1019_136,302_136,456_136,518_136,654_136,853_136;1.5727883767
GCAGTCCGCCTGGTGCAGTCTGGGACGCAGATGAAGGAGCCTGGGGCCTCAGTGACAATCTCCTGCGTGACGTCTGGATATGAATTTGTGGAGGTTCTCATAAATTGGGTGCGCCAGGTCCCCGGTCGGGGACTCGAGTGGATGGGCTGGATGAATCCTCGGGGGGGCGGCGTGAATTATGCCCGTCAATTTCAAGGCAAGGTGACCATGACCAGGGACGTGTATCGCGACACAGCCTACCTGACACTGAGCGGTCTGACATCTGGCGACACGGCCAGATATTTTTGT
>26;1005_142,1019_136,302_136,456_136,518_136,573_154,654_136,853_136,962_154;1.5727874439
GCAGTCCGCCTGGTGCAGTCTGGGACGCAGATGAAGGAGCCTGGGGCCTCAGTGACAATCTCCTGCGTGACGTCTGGATATGAATTTGTGGAGGTTCTCATAAATTGGGTGCGCCAGGTCCCCGGTCGGGGACTCGAGTGGATGGGCTGGATGAATCCTCGGGGGGGCGGCGTGAATTATGCCCGTCAATTTCAAGGCAAGGTGACCATGACCAGGGACGTGTATCGCGACACAGCCTACCTGACACTGAGCGGTCTGACATCTGGCGACACGGCCAGATATTTTTGT
>26;410_136;1.5727866395
GCAGTCCGCCTGGTGCAGTCTGGGACGCAGATGAAGGAGCCTGGGGCCTCAGTGACAATCTCCTGCGTGACGTCTGGATATGAATTTGTGGAGGTTCTCATAAATTGGGTGCGCCAGGTCCCCGGTCGGGGACTCGAGTGGATGGGCTGGATGAATCCTCGGGGGGGCGGCGTGAATTATGCCCGTCAATTTCAAGGCAAGGTGACCATGACCAGGGACGTGTATCGCGACACAGCCTACCTGACACTGAGCGGTCTGACATCTGGCGACACGGCCAGATATTTTTGT
>25;1005_142,1019_136,302_136,410_136,456_136,518_136,573_154,654_136,853_136,962_154;1.5727866295
GCAGTCCGCCTGGTGCAGTCTGGGACGCAGATGAAGGAGCCTGGGGCCTCAGTGACAATCTCCTGCGTGACGTCTGGATATGAATTTGTGGAGGTTCTCATAAATTGGGTGCGCCAGGTCCCCGGTCGGGGACTCGAGTGGATGGGCTGGATGAATCCTCGGGGGGGCGGCGTGAATTATGCCCGTCAATTTCAAGGCAAGGTGACCATGACCAGGGACGTGTATCGCGACACAGCCTACCTGACACTGAGCGGTCTGACATCTGGCGACACGGCCAGATATTTTTGT
>24;1005_142,1019_136,302_136,410_136,456_136,518_136,573_154,654_136,80_161,853_136,962_154;1.5727855884
GCAGTCCGCCTGGTGCAGTCTGGGACGCAGATGAAGGAGCCTGGGGCCTCAGTGACAATCTCCTGCGTGACGTCTGGATATGAATTTGTGGAGGTTCTCATAAATTGGGTGCGCCAGGTCCCCGGTCGGGGACTCGAGTGGATGGGCTGGATGAATCCTCGGGGGGGCGGCGTGAATTATGCCCGTCAATTTCAAGGCAAGGTGACCATGACCAGGGACGTGTATCGCGACACAGCCTACCTGACACTGAGCGGTCTGACATCTGGCGACACGGCCAGATATTTTTGT
>29;269_171;1.7656789168
GCAGTCCGCCTGGTGCAGTCTGGGACACAGATAAAGGAACCTGGGGCGTCAGTGACTATCTCCTGCGTGACGTCTGGATATGAATTTGTGGAGGTTCTCATAAATTGGGTGCGCCAGGTCCCCGGTCGGGGACCCGAGTGGATGGGCTGGATGAATCCGTCGGGGGGCGGCGTAAATTACGCCCGTCAATTTCAAGGCAAGGTGACCATGACCAGAGACGTCTATCGCGACACAGCCTACCTGACACTGAACGCTCTGACACATGGCGACACGGCCAGATATTTTTGT
>29;929_171;1.7839207588
GCAGTCCGCCTGGTGCAGTCTGGGACGCAGATAAAGGAGCCTGGGGCGTCAGTGACTATCTCCTGCGTGACGTCTGGATATGAATTTGTGGAGGTTCTCATAAATTGGGTGCGCCAGGTCCCCGGTCGGGGACCCGAGTGGATGGGCTGGATGAATCCGTCGGGGGGCGGCGTGAGTTACGCCCGTCAATTTCAAGGCAAGGTGACCATGACCAGAGACGTATATCGCGACACAGCCTACCTGACATTGAACGGTCTGACATTTGGCGACACGGCCAGATATTTTTGT
>28;269_171,929_171;1.7251811413
GCAGTCCGCCTGGTGCAGTCTGGGACACAGATAAAGGAGCCTGGGGCGTCAGTGACTATCTCCTGCGTGACGTCTGGATATGAATTTGTGGAGGTTCTCATAAATTGGGTGCGCCAGGTCCCCGGTCGGGGACCCGAGTGGATGGGCTGGATGAATCCGTCGGGGGGCGGCGTGAATTACGCCCGTCAATTTCAAGGCAAGGTGACCATGACCAGAGACGTCTATCGCGACACAGCCTACCTGACACTGAACGGTCTGACACATGGCGACACGGCCAGATATTTTTGT
>28;353_177;1.7320052792
GCAGTCCGCCTGGTGCAGTCTGGGACACAGATAAAGGAGCCTGGGACGTCAGTGACTATCTCCTGCGTGACGTCTGGATATGAATTTGTGGAGGTTCTCATAAATTGGGTGCGCCAGGTCCCCGGTCGGGGACCCGAGTGGATGGGCTGGATGAATCCTCGAGGGGGCGGCGTGAATTACGCCCGTCAATTTCAAGGCAAGGTGACCATGACCAGAGACGTCTATCGCGACACAGCCTTCCTGACACTGAACGGTCTGACACATGGCGACACGGCCAGATATTTTTGT
>27;269_171,353_177,929_171;1.6915503173
GCAGTCCGCCTGGTGCAGTCTGGGACACAGATAAAGGAGCCTGGGGCGTCAGTGACTATCTCCTGCGTGACGTCTGGATATGAATTTGTGGAGGTTCTCATAAATTGGGTGCGCCAGGTCCCCGGTCGGGGACCCGAGTGGATGGGCTGGATGAATCCTCGGGGGGGCGGCGTGAATTACGCCCGTCAATTTCAAGGCAAGGTGACCATGACCAGAGACGTCTATCGCGACACAGCCTACCTGACACTGAACGGTCTGACACATGGCGACACGGCCAGATATTTTTGT
>31;732_177;1.9109571554
GCAGTCCGCCTGGTGCAGTCTGGGACACAGATGAAGGAGCCTGGGGCGTCAGTGACTATCTCCTGCGTGACGTCTGGATATGAATTTGTGGAGGTTCTCATAAATTGGGTGCGGCAGGTCCCCGGTCGGGGACCCGAGTGGATGGGCTGGATGAATCCTCGGGGGGGGGCGGCGTCATATGCCGTCATTCAGCAAGGCAAGGTGACCATGACCAGAGACGTATATCGCGACACAGCCTATCTGACACTGAACGGTCTGACATATGGCGACACGGCCAGATATTTTTGT
>31;764_177;1.9337021459
GCAGTCCGCCTGGTGCAGTCTGGGACACAGATGAAGGAGCCTGGGGCGTCAGTGACTATCTCCTGCGTGACGTCTGGATATGAATTTGTGGAGGTTCTCATAAATTGGGTGCGGCAGGTCCCCGGTCGGGGACCCGAGTGGATGGGCTGGATGAATCCTCGGGGGGGGGGGGCGGCGTCAATATGCCGTCATTCAGGCAAGGTGACCATGACCAGAGACGTATATCGCGACACAGCCTATCTGACACTGAACGGTCTGACATATGGCGACACGGCCAGATATTTTTGT
>30;732_177,764_177;1.825911045
GCAGTCCGCCTGGTGCAGTCTGGGACACAGATGAAGGAGCCTGGGGCGTCAGTGACTATCTCCTGCGTGACGTCTGGATATGAATTTGTGGAGGTTCTCATAAATTGGGTGCGGCAGGTCCCCGGTCGGGGACCCGAGTGGATGGGCTGGATGAATCCTCGGGGGGGGGGGGCGACATATGCCTGCCGTCATCAAGGCAAGGTGACCATGACCAGAGACGTATATCGCGACACAGCCTATCTGACACTGAACGGTCTGACATATGGCGACACGGCCAGATATTTTTGT
>31;945_177;1.807133107
GCAGTCCGCCTGGTGCAGTCTGGGACACAGATGAAGGAGCCTGGGGCGTCAGTGACTATCTCCTGCGTGACGTCTGGATATGAATTTGTGGAGGTTCTCATAAATTGGGTGCGGCAGGTCCCCGGTCGGGGACCCGAGTGGATGGGCTGGATGAATCCGTCGGGGGGCGGCGTCAATTATGCCGTCAATTTTTCAGGCAAGGTGACCATGACCAGAGACGTATATCGCGACACAGCCTATCTGACACTGAACGGTCTGACATATGGCGACACGGCCAGATATTTTTGT
>31;382_177;1.7503331738
GCAGTCCGCCTGGTGCAGTCTGGGACACAGATGAAGGAGCCTGGGGCGTCAGTGACTATCTCCTGCGTGACGTCTGGATATGAATTTGTGGAGGTTCTCATAAATTGGGTGCGGCAGGTCCCCGGTCGGGGACCCGAGTGGATGGGCTGGATGAATCCGTCGGGGGGGCGCGTCAATTATGCCCGTCAATTTCAAGGCAAGGTGACCATGACCAGAGACGTATATCGCGACACAGCCTATCTGACACTGAACGGTCTGACATATGGCGACACGGCCAGATATTTTTGT
>30;382_177,945_177;1.7284716415
GCAGTCCGCCTGGTGCAGTCTGGGACACAGATGAAGGAGCCTGGGGCGTCAGTGACTATCTCCTGCGTGACGTCTGGATATGAATTTGTGGAGGTTCTCATAAATTGGGTGCGGCAGGTCCCCGGTCGGGGACCCGAGTGGATGGGCTGGATGAATCCGTCGGGGGGCGGCGTCAATTATGCCCGTCAATTTCAAGGCAAGGTGACCATGACCAGAGACGTATATCGCGACACAGCCTATCTGACACTGAACGGTCTGACATATGGCGACACGGCCAGATATTTTTGT
>29;382_177,732_177,764_177,945_177;1.6955678374
GCAGTCCGCCTGGTGCAGTCTGGGACACAGATGAAGGAGCCTGGGGCGTCAGTGACTATCTCCTGCGTGACGTCTGGATATGAATTTGTGGAGGTTCTCATAAATTGGGTGCGGCAGGTCCCCGGTCGGGGACCCGAGTGGATGGGCTGGATGAATCCTCGGGGGGGCGGCGTCAATTATGCCCGTCAATTTCAAGGCAAGGTGACCATGACCAGAGACGTATATCGCGACACAGCCTATCTGACACTGAACGGTCTGACATATGGCGACACGGCCAGATATTTTTGT
>30;442_177;1.6955681832
GCAGTCCGCCTGGTGCAGTCTGGGACACAGATGAAGGAGCCTGGGGCGTCAGTGACTATCTCCTGCGTGACGTCTGGATATGAATTTGTGGAGGTTCTCATAAATTGGGTGCGGCAGGTCCCCGGTCGGGGACCCGAGTGGATGGGCTGGATGAATCCTCGGGGGGGCGGCGTCAATTATGCCCGTCAATTTCAAGGCAAGGTGACCATGACCAGAGACGTATATCGCGACACAGCCTATCTGACACTGAACGGTCTGACATATGGCGACACGGCCAGATATTTTTGT
>30;299_177;1.7063874636
GCAGTCCGCCTGGTGCAGTCTGGGACACAGATGAAGGAGCCTGGGGCGTCAGTGACTATCTCCTGCGTGACGTCTGGATATGAATTTGTGGAGGTTCTCATAAATTGGGTGCGGCAGGTCCCCGGTCGGGGACCCGAGTGGATGGGCTGGATGAATCCTCGGGGGGGCGGCGTCAATTATGCCCGTCAATTTCAAGGCAAGGTGACCATGACCAGAGACGTATATCGCGACACAGCCTATCTGACACTGAACGGTCTGACATATGGCGACATGGCCAGATATTTTTGT
>29;299_177,442_177;1.6955681732
GCAGTCCGCCTGGTGCAGTCTGGGACACAGATGAAGGAGCCTGGGGCGTCAGTGACTATCTCCTGCGTGACGTCTGGATATGAATTTGTGGAGGTTCTCATAAATTGGGTGCGGCAGGTCCCCGGTCGGGGACCCGAGTGGATGGGCTGGATGAATCCTCGGGGGGGCGGCGTCAATTATGCCCGTCAATTTCAAGGCAAGGTGACCATGACCAGAGACGTATATCGCGACACAGCCTATCTGACACTGAACGGTCTGACATATGGCGACACGGCCAGATATTTTTGT
>28;299_177,382_177,442_177,732_177,764_177,945_177;1.6955670972
GCAGTCCGCCTGGTGCAGTCTGGGACACAGATGAAGGAGCCTGGGGCGTCAGTGACTATCTCCTGCGTGACGTCTGGATATGAATTTGTGGAGGTTCTCATAAATTGGGTGCGGCAGGTCCCCGGTCGGGGACCCGAGTGGATGGGCTGGATGAATCCTCGGGGGGGCGGCGTCAATTATGCCCGTCAATTTCAAGGCAAGGTGACCATGACCAGAGACGTATATCGCGACACAGCCTATCTGACACTGAACGGTCTGACATATGGCGACACGGCCAGATATTTTTGT
>28;193_177;1.6955663168
GCAGTCCGCCTGGTGCAGTCTGGGACACAGATGAAGGAGCCTGGGGCGTCAGTGACTATCTCCTGCGTGACGTCTGGATATGAATTTGTGGAGGTTCTCATAAATTGGGTGCGGCAGGTCCCCGGTCGGGGACCCGAGTGGATGGGCTGGATGAATCCTCGGGGGGGCGGCGTCAATTATGCCCGTCAATTTCAAGGCAAGGTGACCATGACCAGAGACGTATATCGCGACACAGCCTATCTGACACTGAACGGTCTGACATATGGCGACACGGCCAGATATTTTTGT
>27;193_177,299_177,382_177,442_177,732_177,764_177,945_177;1.6955663068
GCAGTCCGCCTGGTGCAGTCTGGGACACAGATGAAGGAGCCTGGGGCGTCAGTGACTATCTCCTGCGTGACGTCTGGATATGAATTTGTGGAGGTTCTCATAAATTGGGTGCGGCAGGTCCCCGGTCGGGGACCCGAGTGGATGGGCTGGATGAATCCTCGGGGGGGCGGCGTCAATTATGCCCGTCAATTTCAAGGCAAGGTGACCATGACCAGAGACGTATATCGCGACACAGCCTATCTGACACTGAACGGTCTGACATATGGCGACACGGCCAGATATTTTTGT
>26;193_177,269_171,299_177,353_177,382_177,442_177,732_177,764_177,929_171,945_177;1.6568403209
GCAGTCCGCCTGGTGCAGTCTGGGACACAGATGAAGGAGCCTGGGGCGTCAGTGACTATCTCCTGCGTGACGTCTGGATATGAATTTGTGGAGGTTCTCATAAATTGGGTGCGCCAGGTCCCCGGTCGGGGACCCGAGTGGATGGGCTGGATGAATCCTCGGGGGGGCGGCGTGAATTATGCCCGTCAATTTCAAGGCAAGGTGACCATGACCAGAGACGTATATCGCGACACAGCCTACCTGACACTGAACGGTCTGACATATGGCGACACGGCCAGATATTTTTGT
>26;665_161;1.650116098
GCAGTCCGCCTGGTGCAGTCTGGGACGCAGATGAAGGAGCCTGGGGCGTCAGTGACTATCTCCTGCGTGACGTCTGGATATGAATTTGTGGAGGTTCTCATAAATTGGGTGCGCCAGGTCCCCGGTCGGGGACCCGAGTGGATGGGCTGGATGAATCCTCGGGGGGGCGGCGTGAATTATGCCCGTCGATTTCAAGGCAAGGTGACCATGACCAGAGACGTGTATCGCGACACAGCCTACCTGACAGTGAACGGTCTGACATCTGGCGACACGGCCAGATATTTTTGT
>25;193_177,269_171,299_177,353_177,382_177,442_177,665_161,732_177,764_177,929_171,945_177;1.6280550413
GCAGTCCGCCTGGTGCAGTCTGGGACGCAGATGAAGGAGCCTGGGGCGTCAGTGACTATCTCCTGCGTGACGTCTGGATATGAATTTGTGGAGGTTCTCATAAATTGGGTGCGCCAGGTCCCCGGTCGGGGACCCGAGTGGATGGGCTGGATGAATCCTCGGGGGGGCGGCGTGAATTATGCCCGTCAATTTCAAGGCAAGGTGACCATGACCAGAGACGTGTATCGCGACACAGCCTACCTGACACTGAACGGTCTGACATCTGGCGACACGGCCAGATATTTTTGT
>26;561_171;1.6950349843
GCAGTCCGCCTGGTGCAGTCTGGGACGCAGATGAAGGAGCCTGGGGCGTCAGTGACAATCTCCTGCGTGACGTCTGGATATGAATTTGTGGAGGTTCTCATGAATTGGGTGCGCCAGGTCCCCGGTCGGGGACCCGAGTGGATGGGCTGGATGAATCCGTCGGGGGGCGGCGTGAATTATGCCCGTCAATTTCAAGGCAAGGTGACCATGACCAGAGACGTTTATCGCGACACAGCCTATTTGACATTGAGCGGTCTGACATCTGGCGACACGGCCAGATATTTTTGT
>26;521_171;1.6839632211
GCAGTCCGCCTGGTGCAGTCTGGGACGCAGATGAAGGAGCCTGGGGCGTCAGTGACAATCTCCTGCGTGACGTCTGGATATGAATTTGTGGAGGTTCTCATGAATTGGGTGCGCCAGGTCCCCGGTCGGGGACCCGAGTGGATGGGCTGGATGAATCCTCGGGGGGGGCGCGTGAATTATGCCCGTCAATTTCAAGGCAAGGTGACCATGACCAGAGACGTTTATCGCGACACAGCCTATTTGACATTGAGCGGTCTGACATCTGGCGACACGGCCAGATATTTTTGT
>25;521_171,561_171;1.6614421478
GCAGTCCGCCTGGTGCAGTCTGGGACGCAGATGAAGGAGCCTGGGGCGTCAGTGACAATCTCCTGCGTGACGTCTGGATATGAATTTGTGGAGGTTCTCATGAATTGGGTGCGCCAGGTCCCCGGTCGGGGACCCGAGTGGATGGGCTGGATGAATCCTCGGGGGGGCGGCGTGAATTATGCCCGTCAATTTCAAGGCAAGGTGACCATGACCAGAGACGTTTATCGCGACACAGCCTATTTGACATTGAGCGGTCTGACATCTGGCGACACGGCCAGATATTTTTGT
>24;193_177,269_171,299_177,353_177,382_177,442_177,521_171,561_171,665_161,732_177,764_177,929_171,945_177;1.6059696034
GCAGTCCGCCTGGTGCAGTCTGGGACGCAGATGAAGGAGCCTGGGGCGTCAGTGACAATCTCCTGCGTGACGTCTGGATATGAATTTGTGGAGGTTCTCATAAATTGGGTGCGCCAGGTCCCCGGTCGGGGACCCGAGTGGATGGGCTGGATGAATCCTCGGGGGGGCGGCGTGAATTATGCCCGTCAATTTCAAGGCAAGGTGACCATGACCAGAGACGTGTATCGCGACACAGCCTACCTGACACTGAGCGGTCTGACATCTGGCGACACGGCCAGATATTTTTGT
>23;1005_142,1019_136,193_177,269_171,299_177,302_136,353_177,382_177,410_136,442_177,456_136,518_136,521_171,561_171,573_154,654_136,665_161,732_177,764_177,80_161,853_136,929_171,945_177,962_154;1.572784874
GCAGTCCGCCTGGTGCAGTCTGGGACGCAGATGAAGGAGCCTGGGGCCTCAGTGACAATCTCCTGCGTGACGTCTGGATATGAATTTGTGGAGGTTCTCATAAATTGGGTGCGCCAGGTCCCCGGTCGGGGACTCGAGTGGATGGGCTGGATGAATCCTCGGGGGGGCGGCGTGAATTATGCCCGTCAATTTCAAGGCAAGGTGACCATGACCAGGGACGTGTATCGCGACACAGCCTACCTGACACTGAGCGGTCTGACATCTGGCGACACGGCCAGATATTTTTGT
>27;422_136;1.6385547435
GCAGTCCGCCTGGTGCAGTCTGGGACGCAGATGAAGGAGCCTGGGGCCTCAGTGACAATCTCCTGCGTGACGTCTGGATATGAATTTGTGGAGGTTCTCATAAATTGGGTGCGCCAGGTCCCCGGTCGGGGACTCGAGTGGATGGGCTGGATGAATCCTCGGGGGGGCGGCGTGAATTATGCCCGTCAATTTCAAGGCAAAGTGACCATGACCAGGGACGTGTATGGCGCCACAGCCTACCTGAAACTGAACGGTCTGACATCTGACGACACGGCCAGATATTTTTGT
>27;937_136;1.6385555881
GCAGTCCGCCTGGTGCAGTCTGGGACGCAGATGAAGGAGCCTGGGGCCTCAGTGACAATCTCCTGCGTGACGTCTGGATATGAATTTGTGGAGGTTCTCATAAATTGGGTGCGCCAGGTCCCCGGTCGGGGACTCGAGTGGATGGGCTGGATGAATCCTCGGGGGGGCGGCGTGAATTATGCCCGTCAATTTCAAGGCAAAGTGACCATGACCAGGGACGTGTATGGCGCCACAGCCTACCTGAAACTGAACGGTCTGACATCTGACGACACGGCCAGATATTTTTGT
>26;422_136,937_136;1.6385547335
GCAGTCCGCCTGGTGCAGTCTGGGACGCAGATGAAGGAGCCTGGGGCCTCAGTGACAATCTCCTGCGTGACGTCTGGATATGAATTTGTGGAGGTTCTCATAAATTGGGTGCGCCAGGTCCCCGGTCGGGGACTCGAGTGGATGGGCTGGATGAATCCTCGGGGGGGCGGCGTGAATTATGCCCGTCAATTTCAAGGCAAAGTGACCATGACCAGGGACGTGTATGGCGCCACAGCCTACCTGAAACTGAACGGTCTGACATCTGACGACACGGCCAGATATTTTTGT
>26;65_136;1.6385540079
GCAGTCCGCCTGGTGCAGTCTGGGACGCAGATGAAGGAGCCTGGGGCCTCAGTGACAATCTCCTGCGTGACGTCTGGATATGAATTTGTGGAGGTTCTCATAAATTGGGTGCGCCAGGTCCCCGGTCGGGGACTCGAGTGGATGGGCTGGATGAATCCTCGGGGGGGCGGCGTGAATTATGCCCGTCAATTTCAAGGCAAAGTGACCATGACCAGGGACGTGTATGGCGCCACAGCCTACCTGAAACTGAACGGTCTGACATCTGACGACACGGCCAGATATTTTTGT
>25;422_136,65_136,937_136;1.6385539979
GCAGTCCGCCTGGTGCAGTCTGGGACGCAGATGAAGGAGCCTGGGGCCTCAGTGACAATCTCCTGCGTGACGTCTGGATATGAATTTGTGGAGGTTCTCATAAATTGGGTGCGCCAGGTCCCCGGTCGGGGACTCGAGTGGATGGGCTGGATGAATCCTCGGGGGGGCGGCGTGAATTATGCCCGTCAATTTCAAGGCAAAGTGACCATGACCAGGGACGTGTATGGCGCCACAGCCTACCTGAAACTGAACGGTCTGACATCTGACGACACGGCCAGATATTTTTGT
>25;740_148;1.7157492625
GCAGTCCGCCTGGTGCAGTCTGGGACGCAGATGAAAGAGCCTGGGGCCTCAGTGACAATCTCATGCGTGACGTCTGGATATGAATTTGTGGAGGTTCTCATAAATTGGGTGCGCCAGGTCCCCGGTCGGGGACTCGAGTGGATGGGCTGGATGAATCCTCGGGGGGGCGGCGTGAATTATGCCCGTCGATTTCAAGGCAAGGTGACCATGACCAGGGACGTCTATGGCGCCACAGCCTACCTGAAACTGAACGGGCTGACATCTGACGACACGGCCACATATTTTTGT
>24;422_136,65_136,740_148,937_136;1.638552847
GCAGTCCGCCTGGTGCAGTCTGGGACGCAGATGAAGGAGCCTGGGGCCTCAGTGACAATCTCCTGCGTGACGTCTGGATATGAATTTGTGGAGGTTCTCATAAATTGGGTGCGCCAGGTCCCCGGTCGGGGACTCGAGTGGATGGGCTGGATGAATCCTCGGGGGGGCGGCGTGAATTATGCCCGTCAATTTCAAGGCAAAGTGACCATGACCAGGGACGTGTATGGCGCCACAGCCTACCTGAAACTGAACGGTCTGACATCTGACGACACGGCCAGATATTTTTGT
>25;900_161;1.6726327692
GCAGTCCGCCTGGTGCAGTCTGGGACGCAGATGAAGGAGCCTGGGGCCTCACTGACAATCTCCTGCGTGACGTCTGGATATGAATTTGTGGAGGTTCTCATGAACTGGGTGCGCCAGGTCCCCGGTCGGGGACTCGAGTGGATGGGCTGGATGAATCCTCGGGGGGGCGGCGTGAATTATGCCCGTCAATTTCAAGGCAAAGTCACCATGACCAGGGACGTCTATCGCGACACAGCGTACCTGACATTGAGTGGTCTGACATCTGGCGACACGGCCAGATATTTTTGT
>25;488_142;1.6273405061
GCAGTCCGCCTGGTGCAGTCTGGGACGCAGATGAAGGAGCCTGGGGCCTCAGTGACAATCTCCTGCGTGACGTCTGGATATGAATTTGTGGAGGTTCTCATAAATTGGGTGCGCCAGGTCCCCGGTCGGGGACTCGAATGGATGGGCTGGATGAATCCTCGGGGGGGCGGCGTGAATTATGCCCGTCAATTTCAAGGCAAAGTGACCATGACCAGGGACGTCTATCGCGACACAGCCTACCTGACATTGAGCGGTCTGACATCTGGCGACACGGCCAAATATTTTTGT
>24;488_142,900_161;1.6055105627
GCAGTCCGCCTGGTGCAGTCTGGGACGCAGATGAAGGAGCCTGGGGCCTCAGTGACAATCTCCTGCGTGACGTCTGGATATGAATTTGTGGAGGTTCTCATAAATTGGGTGCGCCAGGTCCCCGGTCGGGGACTCGAGTGGATGGGCTGGATGAATCCTCGGGGGGGCGGCGTGAATTATGCCCGTCAATTTCAAGGCAAAGTGACCATGACCAGGGACGTCTATCGCGACACAGCCTACCTGACATTGAGCGGTCTGACATCTGGCGACACGGCCAGATATTTTTGT
>23;422_136,488_142,65_136,740_148,900_161,937_136;1.583082969
GCAGTCCGCCTGGTGCAGTCTGGGACGCAGATGAAGGAGCCTGGGGCCTCAGTGACAATCTCCTGCGTGACGTCTGGATATGAATTTGTGGAGGTTCTCATAAATTGGGTGCGCCAGGTCCCCGGTCGGGGACTCGAGTGGATGGGCTGGATGAATCCTCGGGGGGGCGGCGTGAATTATGCCCGTCAATTTCAAGGCAAAGTGACCATGACCAGGGACGTGTATCGCGACACAGCCTACCTGACACTGAGCGGTCTGACATCTGGCGACACGGCCAGATATTTTTGT
>22;1005_142,1019_136,193_177,269_171,299_177,302_136,353_177,382_177,410_136,422_136,442_177,456_136,488_142,518_136,521_171,561_171,573_154,654_136,65_136,665_161,732_177,740_148,764_177,80_161,853_136,900_161,929_171,937_136,945_177,962_154;1.5727837214
GCAGTCCGCCTGGTGCAGTCTGGGACGCAGATGAAGGAGCCTGGGGCCTCAGTGACAATCTCCTGCGTGACGTCTGGATATGAATTTGTGGAGGTTCTCATAAATTGGGTGCGCCAGGTCCCCGGTCGGGGACTCGAGTGGATGGGCTGGATGAATCCTCGGGGGGGCGGCGTGAATTATGCCCGTCAATTTCAAGGCAAGGTGACCATGACCAGGGACGTGTATCGCGACACAGCCTACCTGACACTGAGCGGTCTGACATCTGGCGACACGGCCAGATATTTTTGT
>21;1005_142,1019_136,168_142,193_177,198_142,269_171,299_177,302_136,353_177,382_177,410_136,422_136,433_136,442_177,456_136,488_142,518_136,521_171,561_171,573_154,654_136,65_136,665_161,707_148,732_177,740_148,764_177,80_161,853_136,900_161,929_171,937_136,945_177,962_154;1.5727830068
GCAGTCCGCCTGGTGCAGTCTGGGACGCAGATGAAGGAGCCTGGGGCCTCAGTGACAATCTCCTGCGTGACGTCTGGATATGAATTTGTGGAGGTTCTCATAAATTGGGTGCGCCAGGTCCCCGGTCGGGGACTCGAGTGGATGGGCTGGATGAATCCTCGGGGGGGCGGCGTGAATTATGCCCGTCAATTTCAAGGCAAGGTGACCATGACCAGGGACGTGTATCGCGACACAGCCTACCTGACACTGAGCGGTCTGACATCTGGCGACACGGCCAGATATTTTTGT
>20;1005_142,1019_136,168_142,193_177,198_142,265_154,269_171,299_177,302_136,353_177,382_177,410_136,422_136,433_136,442_177,456_136,488_142,518_136,521_171,561_171,573_154,654_136,65_136,665_161,707_148,732_177,740_148,764_177,80_161,853_136,900_161,929_171,937_136,945_177,962_154;1.5727824986
GCAGTCCGCCTGGTGCAGTCTGGGACGCAGATGAAGGAGCCTGGGGCCTCAGTGACAATCTCCTGCGTGACGTCTGGATATGAATTTGTGGAGGTTCTCATAAATTGGGTGCGCCAGGTCCCCGGTCGGGGACTCGAGTGGATGGGCTGGATGAATCCTCGGGGGGGCGGCGTGAATTATGCCCGTCAATTTCAAGGCAAGGTGACCATGACCAGGGACGTGTATCGCGACACAGCCTACCTGACACTGAGCGGTCTGACATCTGGCGACACGGCCAGATATTTTTGT
>23;872_154;1.6613624443
GCAGTCCGCCTGGTGCAGTCTGGGACGCAGATTAAGGAGCCTGGGGCCTCAGTGACAATCTCCTGCGTGACGTCTGGATATGAATTTGTCGAAGTTCTCATAAATTGGGTGCGCCAGGTCCCCGGTCGGGGACTCGAATGGATGGGCTGGATGAATCCTCGGGGGGGCGGCGTGAATTATGCCCGTCAATTTCAAGGCAAGGTGACCATGACCAGAGACGTATATCGCGACACAGCCTACCTGACATTGAGCAGTTTGACATCTGGCGACACGGCCAAATATTTTTGT
>23;501_154;1.6725336509
GCAGTCCGCCTGGTGCAATCTGGGACGCAGATGAAGGAGCCTGGGGCCTCAGTGACAATCTCCTGCGTCACGTCTGGATATGAATTCGTGGAAGTTCTCATAAATTGGGTGCGCCAGGTCCCCGGTCGGGGACCCGAGTGGATGGGCTGGATGAATCCTCGGGGGGGCGGCGTGAATTATGCCCGTCAATTTCAAGGCAAGGTGACCATGACCAGAGACGTATATCGCGACACAGCCTACCTGACATTGAGCAGTTTGACATCTGGCGACACGGCCAAATATTTTTGT
>22;501_154,872_154;1.628112111
GCAGTCCGCCTGGTGCAGTCTGGGACGCAGATGAAGGAGCCTGGGGCCTCAGTGACAATCTCCTGCGTGACGTCTGGATATGAATTTGTGGAAGTTCTCATAAATTGGGTGCGCCAGGTCCCCGGTCGGGGACTCGAGTGGATGGGCTGGATGAATCCTCGGGGGGGCGGCGTGAATTATGCCCGTCAATTTCAAGGCAAGGTGACCATGACCAGAGACGTATATCGCGACACAGCCTACCTGACATTGAGCAGTTTGACATCTGGCGACACGGCCAAATATTTTTGT
>23;125_154;1.616411925
GCAGTCCGCCTGGTGCAGTCTGGGACGCAGATGAAGGAGCCTGGGGCCTCAGTGACAATCTCCTGCGTGACGTCTGGATATGAATTTGTGGAAGTTCTCATAAATTGGGTGCGCCAGGTCCCCGGCCGGGGACTCGAGTGGATGGGCTGGATGAATCCTCGGGGGGGCGGCGTCAATTATGCCCGTCAATTTCAAGGCAAGGTGACCATGACCAGGGACGTTTATCGCGACACAGCCTACCTGACATTGAGCGGTCTGACATCTGGCGACACGGCCAGATATTTTTGT
>23;767_177;1.6944423208
GCAGTCCGCCTGGTGCAGTCTGGGACGCAGATGAAGGAGCCTGGGGCCTCAGTGACAATCTCCTGCGTGACGTCTGGATATGAATTTGTTGAAGTTCTCATAAATTGGGTGCGCCAGGTCCCCGGCCGGGGATTCGAGTGGATGGGCTGGATGAATCCTCGGGGGGGCGGCGTCAATTATGCCCGTCAATTTCAAGGCAAAGTGACCATGACCAGAGACGTTTATCGTGACACAGCCTACCTGACATTGAGTGGTCTCACATCTGGCGACACGGCCAGATATTTTTGT
>22;125_154,767_177;1.6164110814
GCAGTCCGCCTGGTGCAGTCTGGGACGCAGATGAAGGAGCCTGGGGCCTCAGTGACAATCTCCTGCGTGACGTCTGGATATGAATTTGTGGAAGTTCTCATAAATTGGGTGCGCCAGGTCCCCGGCCGGGGACTCGAGTGGATGGGCTGGATGAATCCTCGGGGGGGCGGCGTCAATTATGCCCGTCAATTTCAAGGCAAGGTGACCATGACCAGGGACGTTTATCGCGACACAGCCTACCTGACATTGAGCGGTCTGACATCTGGCGACACGGCCAGATATTTTTGT
>21;125_154,501_154,767_177,872_154;1.5829297769
GCAGTCCGCCTGGTGCAGTCTGGGACGCAGATGAAGGAGCCTGGGGCCTCAGTGACAATCTCCTGCGTGACGTCTGGATATGAATTTGTGGAAGTTCTCATAAATTGGGTGCGCCAGGTCCCCGGTCGGGGACTCGAGTGGATGGGCTGGATGAATCCTCGGGGGGGCGGCGTGAATTATGCCCGTCAATTTCAAGGCAAGGTGACCATGACCAGGGACGTATATCGCGACACAGCCTACCTGACATTGAGCGGTCTGACATCTGGCGACACGGCCAGATATTTTTGT
>22;699_148;1.6055613239
GCAGTCCGCCTGGTGCAGTCTGGGACGCAGATTAAGGAGCCTGGGGCCTCAGTGACAATCTCCTGCGTGACGTCTGGATATGAATTTGTAGAAGTTCTCATAAATTGGGTGCGCCAGGTCCCCGGTCGGGGACTCGAATGGATGGGCTGGATGAATCCTCGGGGGGGCGGCGTGAATTATGCCCGTCAATTTCAAGGCAAGGTGACCATGACCAGGGACGTATATCGCGACACAGCCTACCTGACACTGAGCGGTCTGACATCTGGCGACACGGCCAGATATTTTTGT
>24;391_154;1.7585826455
ACATTCAAATTGGTGCAGTCTGGGACGCAGATGAAAGAGCCTGGGGCCTCAGTGACAATCTCATGCGTGACGTCTGGATATGAATTTGTGGAGGTTCTCATAAATTGGGTGCGCCAGGTCCCCGGTCGGGGACTCGAGTGGATGGGCTGGATGAATCCTCGGGGGGGCGGCGTGAATTATGCCCGTCAATTTCAAGGCAAGGTGACCATGACCAGGGACTTATATCGCGACACAGCCTACTTGACACTGAGCGGTCTGACATCTGGCGACACGGCCAGATATTTCTGT
>24;472_154;1.6503592868
GCAGTCCGCCTGGTGCAGTCTGGGACGCAGATTAAGGAGCCTGGGGCCTCAGTGACAATCTCCTGCGTGACGTCTGGATATGAATTTGTCGAAGTTCTCATAAATTGGGTGCGCCAGGTCCCCGGTCGGGGACTCGAATGGATGGGCTGGATGAATCCTCGGGGGGGCGGCGTGAATTATGCCCGTCAATTTCAAGGCAAGGTGACCATGACCAGGGACTTATATCGCGACACAGCCTACTTGACACTGAGCGGTCTGACATCTGGCGACACGGCCAGATATTTCTGT
>23;391_154,472_154;1.6338743981
GCAGTCCGCCTGGTGCAGTCTGGGACGCAGATTAAGGAGCCTGGGGCCTCAGTGACAATCTCCTGCGTGACGTCTGGATATGAATTTGTAGAAGTTCTCATAAATTGGGTGCGCCAGGTCCCCGGTCGGGGACTCGAGTGGATGGGCTGGATGAATCCTCGGGGGGGCGGCGTGAATTATGCCCGTCAATTTCAAGGCAAGGTGACCATGACCAGGGACTTATATCGCGACACAGCCTACTTGACACTGAGCGGTCTGACATCTGGCGACACGGCCAGATATTTCTGT
>23;857_154;1.6184319937
GCAGTCCGCCTGGTGCAGTCTGGGACGCAGATTAAGGAGCCTGGGGCCTCAGTGACAATCTCCTGCGTGACGTCTGGATATGAATTTGTAGAAGTTCTCATTAATTGGGTGCGCCAGGTCCCCGGTCGGGGACTCGAGTGGATGGGCTGGATGAATCCTCGGGGGGGCGGCGTGAATTATGCCCGTCAATTTCAAGGCAAGGTGACCATGACCAGGGACTTATATCGCGACACAGCCTACCTGACACTGAGCGGTCTGACATCTGGCGACACGGCCAGATATTTTTGT
>22;391_154,472_154,857_154;1.6065369478
GCAGTCCGCCTGGTGCAGTCTGGGACGCAGATTAAGGAGCCTGGGGCCTCAGTGACAATCTCCTGCGTGACGTCTGGATATGAATTTGTAGAAGTTCTCATAAATTGGGTGCGCCAGGTCCCCGGTCGGGGACTCGAGTGGATGGGCTGGATGAATCCTCGGGGGGGCGGCGTGAATTATGCCCGTCAATTTCAAGGCAAGGTGACCATGACCAGGGACTTATATCGCGACACAGCCTACCTGACACTGAGCGGTCTGACATCTGGCGACACGGCCAGATATTTTTGT
>21;391_154,472_154,699_148,857_154;1.5955381789
GCAGTCCGCCTGGTGCAGTCTGGGACGCAGATTAAGGAGCCTGGGGCCTCAGTGACAATCTCCTGCGTGACGTCTGGATATGAATTTGTAGAAGTTCTCATAAATTGGGTGCGCCAGGTCCCCGGTCGGGGACTCGAGTGGATGGGCTGGATGAATCCTCGGGGGGGCGGCGTGAATTATGCCCGTCAATTTCAAGGCAAGGTGACCATGACCAGGGACGTATATCGCGACACAGCCTACCTGACACTGAGCGGTCTGACATCTGGCGACACGGCCAGATATTTTTGT
>20;125_154,391_154,472_154,501_154,699_148,767_177,857_154,872_154;1.5724457238
GCAGTCCGCCTGGTGCAGTCTGGGACGCAGATGAAGGAGCCTGGGGCCTCAGTGACAATCTCCTGCGTGACGTCTGGATATGAATTTGTGGAAGTTCTCATAAATTGGGTGCGCCAGGTCCCCGGTCGGGGACTCGAGTGGATGGGCTGGATGAATCCTCGGGGGGGCGGCGTGAATTATGCCCGTCAATTTCAAGGCAAGGTGACCATGACCAGGGACGTATATCGCGACACAGCCTACCTGACACTGAGCGGTCTGACATCTGGCGACACGGCCAGATATTTTTGT
>19;1005_142,1019_136,125_154,168_142,193_177,198_142,265_154,269_171,299_177,302_136,353_177,382_177,391_154,410_136,422_136,433_136,442_177,456_136,472_154,488_142,501_154,518_136,521_171,561_171,573_154,654_136,65_136,665_161,699_148,707_148,732_177,740_148,764_177,767_177,80_161,853_136,857_154,872_154,900_161,929_171,937_136,945_177,962_154;1.5619339248
GCAGTCCGCCTGGTGCAGTCTGGGACGCAGATGAAGGAGCCTGGGGCCTCAGTGACAATCTCCTGCGTGACGTCTGGATATGAATTTGTGGAAGTTCTCATAAATTGGGTGCGCCAGGTCCCCGGTCGGGGACTCGAGTGGATGGGCTGGATGAATCCTCGGGGGGGCGGCGTGAATTATGCCCGTCAATTTCAAGGCAAGGTGACCATGACCAGGGACGTGTATCGCGACACAGCCTACCTGACACTGAGCGGTCTGACATCTGGCGACACGGCCAGATATTTTTGT
>22;170_148;1.7130973685
GCAGTCCGCCTGGTGCAATCTGGGACACAAATGAAGGAACCTGGGGCCTCAGTGACAATCTCCTGCGTGACATCTGGATATGAATTTGTGGAAGTTCTCATGAATTGGGTGCGCCAGGTCCCCGGTCGGGGACTCGAGTGGATGGGCTGGATGAATCCGTCGGGGGGGTGCGTCAATTATGCCCGTCAATTTCAAGGCAAGGTGACTATGACCAGGGACATGTATCGCGACACAGCCTACCTGACAGTGAGTGGTCTGACATCTGGCGACACGGCCAAATATTTTTGT
>22;1012_148;1.6708855194
GCAGTCCGCCTGGTGCAATCTGGGACACAAATGAAGGAACCTGGGGCCTCAGTGACAATCTCCTGCGTGACATCTGGATATGAATTTGTGGAAGTTCTCATGAATTGGGTGCGCCAGGTCCCCGGTCGGGGACTCGAGTGGATGGGCTGGATGAATCCTCGGGGGGGTGGCGTCAATTATGCCCGTCAATTTCAAGGCAAGGTGACTATGACCAGGGACATGTATCGCGACACAGCCTACCTGACAGTGAGTGGTCTGACATCTGGCGACACGGCCAAATATTTTTGT
>21;1012_148,170_148;1.6639932977
GCAGTCCGCCTGGTGCAATCTGGGACACAAATGAAGGAACCTGGGGCCTCAGTGACAATCTCCTGCGTGACATCTGGATATGAATTTGTGGAAGTTCTCATGAATTGGGTGCGCCAGGTCCCCGGTCGGGGACTCGAGTGGATGGGCTGGATGAATCCTCGGGGGGGGGGCGTCAATTATGCCCGTCAATTTCAAGGCAAGGTGACTATGACCAGGGACATGTATCGCGACACAGCCTACCTGACAGTGAGTGGTCTGACATCTGGCGACACGGCCAAATATTTTTGT
>21;407_142;1.8137539545
GCAGTCCGCCTGGTGCAATCTGGGACACAAATGAAGGAACCTGGGGCCTCAGTGACAATCTCCTGCGTGACATCTGGATATGAATTTGTGGAAGTTCTCATGAATTGGGTGCGCCAGGTCCCCGGTCGGGGACTCGAGTGGATGGGCTGGATGAATCCTCGGGGGGGGGTGGCGTCATATGCCGTCAATTTTTCAGGCAAGGTGACCATGACCAGAGACATGTATCGCGACACAGCCTACCTGACACTGAGCGGTCTGACATCTGGCGACACGGCCAAATATTTTTGT
>20;1012_148,170_148,407_142;1.6290817838
GCAGTCCGCCTGGTGCAATCTGGGACACAAATGAAGGAACCTGGGGCCTCAGTGACAATCTCCTGCGTGACATCTGGATATGAATTTGTGGAAGTTCTCATGAATTGGGTGCGCCAGGTCCCCGGTCGGGGACTCGAGTGGATGGGCTGGATGAATCCTCGGGGGGGGGGCGTCAATTATGCCCGTCAATTTCAAGGCAAGGTGACCATGACCAGGGACATGTATCGCGACACAGCCTACCTGACACTGAGTGGTCTGACATCTGGCGACACGGCCAAATATTTTTGT
>20;241_148;1.6770189071
GCAGTCCGCCTGGTGCAGTCTGGGACGCAGATTAAGGAGCCTGGGGCCTCAGTGACAATCTCCTGCGTGACATCTGGATATGAATTTGTAGAAGTTCTCATGAATTGGGTGCGCCAGGTCCCCGGTCGGGGACTCGAATGGATGGGCTGGATGAATCCTCGGGGGGGCGGCGTCAATTATGCCCGTCAATTTCAAGGCAAGGTGACCATGACCAGAGATGTTTATCGCGACACAGCCTACCTTAAGCTGAGTGGTCTGACATCTGGCGACACGGCCAAATATTTTTGT
>19;1012_148,170_148,241_148,407_142;1.5640257232
GCAGTCCGCCTGGTGCAGTCTGGGACGCAGATGAAGGAGCCTGGGGCCTCAGTGACAATCTCCTGCGTGACATCTGGATATGAATTTGTGGAAGTTCTCATGAATTGGGTGCGCCAGGTCCCCGGTCGGGGACTCGAGTGGATGGGCTGGATGAATCCTCGGGGGGGCGGCGTCAATTATGCCCGTCAATTTCAAGGCAAGGTGACCATGACCAGGGACGTGTATCGCGACACAGCCTACCTGACACTGAGCGGTCTGACATCTGGCGACACGGCCAAATATTTTTGT
>18;1005_142,1012_148,1019_136,125_154,168_142,170_148,193_177,198_142,241_148,265_154,269_171,299_177,302_136,353_177,382_177,391_154,407_142,410_136,422_136,433_136,442_177,456_136,472_154,488_142,501_154,518_136,521_171,561_171,573_154,654_136,65_136,665_161,699_148,707_148,732_177,740_148,764_177,767_177,80_161,853_136,857_154,872_154,900_161,929_171,937_136,945_177,962_154;1.5404449111
GCAGTCCGCCTGGTGCAGTCTGGGACGCAGATGAAGGAGCCTGGGGCCTCAGTGACAATCTCCTGCGTGACATCTGGATATGAATTTGTGGAAGTTCTCATAAATTGGGTGCGCCAGGTCCCCGGTCGGGGACTCGAGTGGATGGGCTGGATGAATCCTCGGGGGGGCGGCGTGAATTATGCCCGTCAATTTCAAGGCAAGGTGACCATGACCAGGGACGTGTATCGCGACACAGCCTACCTGACACTGAGCGGTCTGACATCTGGCGACACGGCCAAATATTTTTGT
>20;316_76;1.7355837549
GAAGTCCGCTTGGTGCAGTCTGGGACTCAGATGAAGGAGCCTGGGGCCTCAGTGACAATCTCCTGCGTGACATCTGGATATGAATTTGTTGAAGTTCTCATTAATTGGGTGCGACAGGTCCCCGGTCGGGGACTCGAGTGGATGGGGTGGATGAATCCTCGGGGGGGCAATGTCAATTATGCTGGTGGATTTCAAGGCAAAGTTACCATGACCAGGGACGTGTATCGAGACACAGCCTACCTGACACTTCGCGGTCTGACATCTGGCGACACGGCCAAATATTTCTGT
>20;620_76;1.7187293985
GAAGTCCGCTTGGTGCAGTCTGGGACTCAGATGAAGGAGCCTGGGGCCTCAGTGACAATCTCCTGCGTGACATCTGGATATGAATTTGTTGAAGTTCTCATTAATTGGGTGCGACAGGTCCCCGGTCGGGGACTCGAGTGGATGGGTTGGATGAATCCTCGGGGGGGCAACGTTAATTATGCTGGTGGATTTCAAGGCAAAGTTACCATGACCAGGGACGTGTATCGAGACACAGCCTACCTGACACTCCGCGGTCTGACATCTGGCGACACGGCCAAATATTTTTGT
>19;316_76,620_76;1.6992296525
GAAGTCCGCTTGGTGCAGTCTGGGACTCAGATGAAGGAGCCTGGGGCCTCAGTGACAATCTCCTGCGTGACATCTGGATATGAATTTGTTGAAGTTCTCATTAATTGGGTGCGACAGGTCCCCGGTCGGGGACTCGAGTGGATGGGGTGGATGAATCCTCGGGGGGGCAACGTTAATTATGCTGGTGGATTTCAAGGCAAAGTTACCATGACCAGGGACGTGTATCGAGACACAGCCTACCTGACACTCCGCGGTCTGACATCTGGCGACACGGCCAAATATTTTTGT
>20;630_76;1.6476078691
GAAGTCCGCTTGGTGCAGTCTGGGACTCAGATGAAGGAGCCTGGGGCCTCAGTGACAATCTCCTGCGTGACATCTGGATATGAATTTGTTGAGATTCTCATAAATTGGGTGCGACAGGTCCCCGGTCGGGGACTCGAGTGGATGGGGTGGATGAATCCTCGGGGGGGCGGCGTGAATTATGCTGGTGAATTTCAAGGCAAAGTTACCATGACCAGGGACGTGTATCGGGACACAGCCTACCTGACACTGAGCGGTCTGACATCTGGCGACACGGCCAAGTATTTTTGT
>20;459_76;1.6476071415
GAAGTCCGCTTGGTGCAGTCTGGGACTCAGATGAAGGAGCCTGGGGCCTCAGTGACAATCTCCTGCGTGACATCTGGATATGAATTTGTTGAGATTCTCATAAATTGGGTGCGACAGGTCCCCGGTCGGGGACTCGAGTGGATGGGGTGGATGAATCCTCGGGGGGGCGGCGTGAATTATGCTGGTGAATTTCAAGGCAAAGTTACCATGACCAGGGACGTGTATCGGGACACAGCCTACCTGACACTGAGCGGTCTGACATCTGGCGACACGGCCAAGTATTTTTGT
>19;459_76,630_76;1.6476071315
GAAGTCCGCTTGGTGCAGTCTGGGACTCAGATGAAGGAGCCTGGGGCCTCAGTGACAATCTCCTGCGTGACATCTGGATATGAATTTGTTGAGATTCTCATAAATTGGGTGCGACAGGTCCCCGGTCGGGGACTCGAGTGGATGGGGTGGATGAATCCTCGGGGGGGCGGCGTGAATTATGCTGGTGAATTTCAAGGCAAAGTTACCATGACCAGGGACGTGTATCGGGACACAGCCTACCTGACACTGAGCGGTCTGACATCTGGCGACACGGCCAAGTATTTTTGT
>18;316_76,459_76,620_76,630_76;1.6118446751
GAAGTCCGCTTGGTGCAGTCTGGGACTCAGATGAAGGAGCCTGGGGCCTCAGTGACAATCTCCTGCGTGACATCTGGATATGAATTTGTTGAAGTTCTCATAAATTGGGTGCGACAGGTCCCCGGTCGGGGACTCGAGTGGATGGGGTGGATGAATCCTCGGGGGGGCGGCGTGAATTATGCTGGTGAATTTCAAGGCAAAGTTACCATGACCAGGGACGTGTATCGGGACACAGCCTACCTGACACTGAGCGGTCTGACATCTGGCGACACGGCCAAATATTTTTGT
>17;1005_142,1012_148,1019_136,125_154,168_142,170_148,193_177,198_142,241_148,265_154,269_171,299_177,302_136,316_76,353_177,382_177,391_154,407_142,410_136,422_136,433_136,442_177,456_136,459_76,472_154,488_142,501_154,518_136,521_171,561_171,573_154,620_76,630_76,654_136,65_136,665_161,699_148,707_148,732_177,740_148,764_177,767_177,80_161,853_136,857_154,872_154,900_161,929_171,937_136,945_177,962_154;1.5073924306
GAAGTCCGCTTGGTGCAGTCTGGGACTCAGATGAAGGAGCCTGGGGCCTCAGTGACAATCTCCTGCGTGACATCTGGATATGAATTTGTGGAAGTTCTCATAAATTGGGTGCGCCAGGTCCCCGGTCGGGGACTCGAGTGGATGGGCTGGATGAATCCTCGGGGGGGCGGCGTGAATTATGCCCGTCAATTTCAAGGCAAGGTGACCATGACCAGGGACGTGTATCGCGACACAGCCTACCTGACACTGAGCGGTCTGACATCTGGCGACACGGCCAAATATTTTTGT
>18;95_154;1.6311397043
CAGGTCCGTTTGGTGCAGTCTGGGACTCAGATAAAAACGCCTGGGGCCTCAGTGACACTGTCGTGTGGGACGTCTGGATATGAATTTGTAGAAGTTCTCATAAATTGGGTGCGCCAGGTCCCCGGTCGGGGACTCGAATGGATGGGCTGGATGAATCCTCGGGGGGGCGGCGTGAATTATGCCCGTCAATTTCAAGGCAAGGTGACCATGACCAGGGACGTATATCGCGACACAGCCTACCTGACACTGAGCGGTCTGACATCTGGCGACACGGCCAGATATTTTTGT
>19;388_154;1.7247000486
CAGGTCCGTCTGGTGCAGTCTGGGACTCAGATAAAAACACCTGGGGCCTCAGTGACACTGTCGTGTGGGACGTCTGGATATGACTTCATGGAGAGTCTCATTAATTGGGTGCGCCAGGTCCCCGGTCGGGGACTCGAGTGGATGGGCTGGATGAATCCTCGGGGGGGCGGCGTGAATTATGCCCGTCAATTTCAAGGCAAGGTGACCATGACCAGGGACTTATATCGCGACACAGCCTACCTGACACTGAGCGGTCTGACATCTGGCGACACGGCCAGATATTTTTGT
>21;144_161;1.8360317707
CAGGTCCGTTTGGTGCAGTCTGGGCCTCAGATAAAAGCACCTGGGGCCTCAGTGACAATCTCGTGTGGGACGTCTGGATATGACTTCATGGAAAGTCTCATAAATTGGGTGCGCCAGGTCCCCGGTCGGGGACTCGAGTGGATGGGCTGGATGAATCCTCGGGGGGGCGGCGTGAATTATGCCCGTCGATTTCAAGGCAAAGTGACCATGACCAGGGACGTATATGGCGCCACAGCCTACCTGAAATTGAACGGACTGACATCTGACGACACGGCCAAATATTTTTGT
>21;846_161;2.0135854265
CAGGTCCGTTTGATGCAGTCTGGGACTCAGATAAAAAGTCCTGGGGCCTCAGTGAGAATCTCATGTGGGACGTCTGGATATGACTTTATGGGGAGTCTCATTAATTGGGTGCGCCAAGACCCCGGCAAGGGACCAGAGTGGATGGGCTGGATGAATCCTCGGGGAGGCGGTGTGAATTATGCCCGTCGATTTCAAGGCAAAGTGACCATGACCAGGGACGTATATGGCGCCACAGCCTACCTGAAACTGAACGGACTGACATCTGACGACACGGCCAAATATTTTTGT
>20;144_161,846_161;1.8039257331
CAGGTCCGTTTGGTGCAGTCTGGGACTCAGATAAAAACACCTGGGGCCTCAGTGACAATCTCGTGTGGGACGTCTGGATATGACTTCATGGAAAGTCTCATAAATTGGGTGCGCCAGGTCCCCGGTCGGGGACTCGAGTGGATGGGCTGGATGAATCCTCGGGGGGGCGGCGTGAATTATGCCCGTCGATTTCAAGGCAAAGTGACCATGACCAGGGACGTATATGGCGCCACAGCCTACCTGAAACTGAACGGACTGACATCTGACGACACGGCCAAATATTTTTGT
>23;390_154;1.8915733215
CAGGTCCGTTTGGTGCAGTCTGGGCCTCAGATAAAAACACCTGGGGCCTCAGTGACAATCTCGTGTGGGACGTCTGGATATGACTTCATGGAAAGTCTCATAAACTGGGTGCGCCAGGACATCGGCAAGAGACCAGAGTGGATGGGCTGGATGAATCCTCGGGGGGGCGGCGTGAATTATGCCCGTCAATTTCAAGGCAAGGTGACCATGACCAGAGACGTATATCGCGACACAGCCTACCTGACATTGAGCAGTTTGACATCTGGCGACACGGCCAAATATTTTTGT
>24;333_161;1.8999059653
CAGGTCCGTTTGGTGCAGTCTGGGCCTCAGATAAAAACACCTGGGGCCTCAGTGACAATCTCGTGTGGGACGTCTGGATATGACTTCATGGAAAGTCTCATAAATTGGGTGCGCCAGGACATCGGCAAGCGACCAGAGTGGATGGGCTGGATAAATCCTCGGGGGGGCGGCGTGAATTATGCCCGTCGATTTCAAGGCAAGGTGACCATGACCAGAGACGTGTATCGCGACACAGCCTACCTGACAGTGAACGGTCTGACATCTGGCGACACGGCCAGATATTTTTGT
>26;286_136;1.8773585101
CAGGTCCGTTTGGTGCAGTCTGGGCCTCAGATAAAAACACCTGGGGCCTCAGTGACAATCTCGTGTGGGACGTCTGGATATGACTTCATGGAAAGTCTCATAAACTGGGTGCGCCAGGACATCGGCAAGGGACCAGAGTGGATGGGCTGGATAAATCCTCGGGGGGGCGGTGTTAATTATGCCCGTCAATTTCAAGGCAAGGTGACCATGACCAGGGACGTGTATCGCGACACAGCCTACCTGACACTGAGCGGTCTGACATCTGGCGACACGGCCAGATATTTTTGT
>26;351_136;1.8773576316
CAGGTCCGTTTGGTGCAGTCTGGGCCTCAGATAAAAACACCTGGGGCCTCAGTGACAATCTCGTGTGGGACGTCTGGATATGACTTCATGGAAAGTCTCATAAACTGGGTGCGCCAGGACATCGGCAAGGGACCAGAGTGGATGGGCTGGATAAATCCTCGGGGGGGCGGTGTTAATTATGCCCGTCAATTTCAAGGCAAGGTGACCATGACCAGGGACGTGTATCGCGACACAGCCTACCTGACACTGAGCGGTCTGACATCTGGCGACACGGCCAGATATTTTTGT
>25;286_136,351_136;1.8773576216
CAGGTCCGTTTGGTGCAGTCTGGGCCTCAGATAAAAACACCTGGGGCCTCAGTGACAATCTCGTGTGGGACGTCTGGATATGACTTCATGGAAAGTCTCATAAACTGGGTGCGCCAGGACATCGGCAAGGGACCAGAGTGGATGGGCTGGATAAATCCTCGGGGGGGCGGTGTTAATTATGCCCGTCAATTTCAAGGCAAGGTGACCATGACCAGGGACGTGTATCGCGACACAGCCTACCTGACACTGAGCGGTCTGACATCTGGCGACACGGCCAGATATTTTTGT
>26;1018_177;2.105547377
CAGGTCCGTTTGATGCAGTCTGGGACTCAGATAAAAAGTCCTGGGGCCTCAGTGAGAATCTCGTGTGGGACGTCTGGGTATGACTTTATGGAAAGTCTCATAAACTGGGTGCGCCAAGACCCCGGCAAGGGACCAGAGTGGATGGGCTGGATGAATCCTCGGGGAGGCGGTGTCAATTATGCTCGCAGATTTCAAGGCAAGGTGACCATGACCAGAGACGTATATCGCGACACAGCCTATCTGACACTGAACGGTCTGACATATGGCGACACGGCCAGATATTTTTGT
>26;438_177;1.9181735415
CAGGTCCGTTTGGTGCAGTCTGGGCCTCAGATAAAAACACCTGGGGCCTCAGTGACAATCTCGTGTGGGACGTCTGGATATGACTTCATGGAAAGTCTCATTAACTGGGTGCGCCAGGACATCGGCAAGGGACCAGAGTGGATGGGCTGGATAAATCCTCGGGGGGGCGGTGTTAATTATGCCCGTCAATTTCAAGGCAAGGTGACCATGACCAGAGACGTATATCGCGACACAGCCTATCTGACACTGAACGGTCTGACATATGGCGACACGGCCAGATATTTTTGT
>25;1018_177,438_177;1.9086518157
CAGGTCCGTTTGGTGCAGTCTGGGCCTCAGATAAAAACACCTGGGGCCTCAGTGACAATCTCGTGTGGGACGTCTGGATATGACTTCATGGAAAGTCTCATAAACTGGGTGCGCCAGGACATCGGCAAGGGACCAGAGTGGATGGGCTGGATAAATCCTCGGGGGGGCGGTGTTAATTATGCCCGTCAATTTCAAGGCAAGGTGACCATGACCAGAGACGTATATCGCGACACAGCCTATCTGACACTGAACGGTCTGACATATGGCGACACGGCCAGATATTTTTGT
>24;1018_177,286_136,351_136,438_177;1.8648096344
CAGGTCCGTTTGGTGCAGTCTGGGCCTCAGATAAAAACACCTGGGGCCTCAGTGACAATCTCGTGTGGGACGTCTGGATATGACTTCATGGAAAGTCTCATAAACTGGGTGCGCCAGGACATCGGCAAGGGACCAGAGTGGATGGGCTGGATAAATCCTCGGGGGGGCGGTGTTAATTATGCCCGTCAATTTCAAGGCAAGGTGACCATGACCAGAGACGTGTATCGCGACACAGCCTACCTGACACTGAGCGGTCTGACATCTGGCGACACGGCCAGATATTTTTGT
>23;1018_177,286_136,333_161,351_136,438_177;1.8414386041
CAGGTCCGTTTGGTGCAGTCTGGGCCTCAGATAAAAACACCTGGGGCCTCAGTGACAATCTCGTGTGGGACGTCTGGATATGACTTCATGGAAAGTCTCATAAACTGGGTGCGCCAGGACATCGGCAAGGGACCAGAGTGGATGGGCTGGATAAATCCTCGGGGGGGCGGCGTGAATTATGCCCGTCAATTTCAAGGCAAGGTGACCATGACCAGAGACGTGTATCGCGACACAGCCTACCTGACACTGAGCGGTCTGACATCTGGCGACACGGCCAGATATTTTTGT
>22;1018_177,286_136,333_161,351_136,390_154,438_177;1.8276662954
CAGGTCCGTTTGGTGCAGTCTGGGCCTCAGATAAAAACACCTGGGGCCTCAGTGACAATCTCGTGTGGGACGTCTGGATATGACTTCATGGAAAGTCTCATAAACTGGGTGCGCCAGGACATCGGCAAGGGACCAGAGTGGATGGGCTGGATGAATCCTCGGGGGGGCGGCGTGAATTATGCCCGTCAATTTCAAGGCAAGGTGACCATGACCAGAGACGTGTATCGCGACACAGCCTACCTGACACTGAGCGGTCTGACATCTGGCGACACGGCCAGATATTTTTGT
>25;5_76;2.2987183308
CAGGTCCGTTTGGTGCAGTCTGGGACTCAGATAAAAGGGCCTGGGGCCTCAGTGACAATCTCGTGCGGGACGTCTGGATATGAATTCATGGAGAGTCTCATAAATTGGGTGCGCCAGGACATCGGAAAGGGCCCTGAATGGATGGGTTGGATGAATCCTCGGGGGGGCGCCGTAAATTATGCTTATAGATTTCAAGGTAGAGTCGCCATGACCCGGGACGTGTCAACCGGCACAGCCTACATGACACTTCGCGGTCTGACGTCTGATGACACGGCCAAATACTTCTGT
>28;121_85;2.6086716341
CAGGTCCGTTTGGTCCAGTCTGGGACTCAGATGAAAGGGCCTGGGGCCTCAGTGACGATCTCGTGCCGGACGTCTGGATATGAATTTATGGAAAGTCTCATAAATTGGGTGCGCCAGGACCCCGGAAAGGGGCCTGAATGGATGGGTTGGATGAACCCGTCGGGGGGCGCCGTAAATTATGCTCACAGATTTCAGGGCAAGGTCACCATGACCCGGGACGTCTACAGCGACACAGCCTACATGACACTTCGAGATCTGAACTCTGGCGACACGTCCAAGTACTTCTGT
>30;270_76;2.6429322735
CAGGTCCGTTTGGTGCAGTCTGGGACTCAGATGAAGGGGCCGGGGGCCTCAGTGACTATCTCGTGCGCGACGTCTGGATATGAATTCATGGAAAGTCTCATAAATTGGGTGCGCCAGGAACCCGGCAAGGGGCCCGAATGGATGGGTTGGATGGAACCCCCGGGGGGCGGCGTAAATTATGCTTATAGATTTCAGGGCAGAGTCAGCCTGACCCGAAATGTGAACACCGACACAGCCTACATGACACTCAGCGGTCTGACATCTGGCGACACGGCCAAGTATTTTTGT
>30;739_76;2.7203877031
CAGGTCCGTTTGGTGCAGTCTGGGACTCAGATGAAGGGGCCGGGGGCCTCAGTGACAATCTCGTGCGCGACGTCTGGATATGAATTCATGGAAAGTCTCATAAACTGGGTGCGCCAGGAACCTGGCAAGGGGCCCGAATGGATGGGTTGGATGAACCCCCGGGGGGGGGCGCGTAAATATGCTTATAGATTTCAGGGCAGAGTCAGCCTGACCCGAAATGTGAACACCGACACAGCCTACATGACACTCAGCGGTCTGACATCTGGCGACACGGCCAAGTATTTTTGT
>29;270_76,739_76;2.6033472671
CAGGTCCGTTTGGTGCAGTCTGGGACTCAGATGAAGGGGCCGGGGGCCTCAGTGACTATCTCGTGCGCGACGTCTGGATATGAATTCATGGAAAGTCTCATAAATTGGGTGCGCCAGGAACCCGGCAAGGGGCCCGAATGGATGGGTTGGATGAACCCCCGGGGGGGCGGCGTAAATTATGCTTATAGATTTCAGGGCAGAGTCAGCCTGACCCGAAATGTGAACACCGACACAGCCTACATGACACTCAGCGGTCTGACATCTGGCGACACGGCCAAGTATTTTTGT
>29;478_142;2.7366618113
CAGGTCCGGTTGGTGCAGTCTGGGACTCAGATGAAGGGGCCGGGGGCCTCAGTGACTATCTCGTGCGCGACCTCTGGATATGAATTCATGGAGAGTCTCATAAACTGGGTGCGCCAAGAACCCGGCAAGGGGCCCGAATGGATGGGTTGGATGAATCCCCGGGGGGGCCGCGTAAATTATGCTCGCAGATTTCAGGGCAGAATTACGCTGACCCGAAATGTGAACGTCGACACAGCCTATATGACACTCAGCGGTCTGACCTCTGCCGACACGGCCAAGTACTTCTGT
>28;270_76,478_142,739_76;2.5531402599
CAGGTCCGTTTGGTGCAGTCTGGGACTCAGATGAAGGGGCCGGGGGCCTCAGTGACTATCTCGTGCGCGACGTCTGGATATGAATTCATGGAAAGTCTCATAAACTGGGTGCGCCAGGAACCCGGCAAGGGGCCCGAATGGATGGGTTGGATGAATCCCCGGGGGGGCGGCGTAAATTATGCTTACAGATTTCAGGGCAGAGTCACCCTGACCCGAAATGTGAACACCGACACAGCCTACATGACACTCAGCGGTCTGACATCTGGCGACACGGCCAAGTACTTCTGT
>27;121_85,270_76,478_142,739_76;2.3727896761
CAGGTCCGTTTGGTGCAGTCTGGGACTCAGATGAAAGGGCCTGGGGCCTCAGTGACGATCTCGTGCGGGACGTCTGGATATGAATTCATGGAAAGTCTCATAAATTGGGTGCGCCAGGACCCCGGAAAGGGGCCTGAATGGATGGGTTGGATGAATCCTCGGGGGGGCGGCGTAAATTATGCTTACAGATTTCAGGGCAGAGTCACCATGACCCGGGACGTGTACACCGACACAGCCTACATGACACTTCGCGGTCTGACATCTGGCGACACGGCCAAGTACTTCTGT
>27;581_76;2.3889461606
CAGGTCCGTTTGGTGCAGTCTGGGACTCAGATGAAAGGGCCTGGGGCCTCAGTGACGATCTCGTGCGGGACGTCTGGATATGACTTCATGGAGAGTCTCATAAATTGGGTGCGCCAGGACATCGGAAAGGGACCTGAATGGATGGGTTGGATGAATCCTCGGGGGGGCGGCGTCAATTATGCTTACAGATTTCAAGGCAGAGTCGCCATGACACGGGACGTGCACACCGGCACAGCCTATTTGACACTTAGCAGTCTGACATCTGGCGACACGGCCAAATACTTCTGT
>26;121_85,270_76,478_142,581_76,739_76;2.2833255084
CAGGTCCGTTTGGTGCAGTCTGGGACTCAGATGAAAGGGCCTGGGGCCTCAGTGACGATCTCGTGCGGGACGTCTGGATATGAATTCATGGAGAGTCTCATAAATTGGGTGCGCCAGGACATCGGAAAGGGACCTGAATGGATGGGTTGGATGAATCCTCGGGGGGGCGGCGTAAATTATGCTTACAGATTTCAAGGCAGAGTCACCATGACCCGGGACGTGTACACCGGCACAGCCTACATGACACTTCGCGGTCTGACATCTGGCGACACGGCCAAATACTTCTGT
>27;247_76;2.4560917576
CAGGTGCAGCTGATGCAGTCTGGGGCTGAAGTGAAGAAGCCTGGGGCCTCAGTGACAATCTCGTGCGGGACGTCTGGATATGAATTCATGGAGAGCCTCATAAACTGGGTGCGCCAGGACATCGGAAAGGGACCTGAATGGATGGGTTGGATGAATCCTCAGGGGGGCGGCGTAAATTATGCTTACAGATTTCAAGGCAGAGTCTCCATGACCCGGGACGTGAACACCGGCACAGCCTACATGACACTTCGCGGTCTGACATCTGGCGACACGGCCAAATACTTCTGT
>27;362_76;2.3080519209
CAGGTCCGTTTGGTGCAGTCTGGGACTCAGATAAAAGGGCCTGGGGCCTCAGTGACAATCTCGTGCGGGACGTCTGGATATGAATTCATGGAGAGCCTCATAAACTGGGTGCGCCAGGACATCGGAAAGGGACCTGAATGGATGGGTTGGATGAATCCTCAGGGGGGCGGCGTAAATTATGCTTACAGATTTCAAGGCAGAGTCTCCATGACCCGGGACGTGAACACCGGCACAGCCTACATGACACTTCGCGGTCTGACATCTGGCGACACGGCCAAATACTTCTGT
>26;247_76,362_76;2.3080514346
CAGGTCCGTTTGGTGCAGTCTGGGACTCAGATAAAAGGGCCTGGGGCCTCAGTGACAATCTCGTGCGGGACGTCTGGATATGAATTCATGGAGAGCCTCATAAACTGGGTGCGCCAGGACATCGGAAAGGGACCTGAATGGATGGGTTGGATGAATCCTCAGGGGGGCGGCGTAAATTATGCTTACAGATTTCAAGGCAGAGTCTCCATGACCCGGGACGTGAACACCGGCACAGCCTACATGACACTTCGCGGTCTGACATCTGGCGACACGGCCAAATACTTCTGT
>25;121_85,247_76,270_76,362_76,478_142,581_76,739_76;2.2618581745
CAGGTCCGTTTGGTGCAGTCTGGGACTCAGATAAAAGGGCCTGGGGCCTCAGTGACAATCTCGTGCGGGACGTCTGGATATGAATTCATGGAGAGTCTCATAAACTGGGTGCGCCAGGACATCGGAAAGGGACCTGAATGGATGGGTTGGATGAATCCTCGGGGGGGCGGCGTAAATTATGCTTACAGATTTCAAGGCAGAGTCACCATGACCCGGGACGTGTACACCGGCACAGCCTACATGACACTTCGCGGTCTGACATCTGGCGACACGGCCAAATACTTCTGT
>24;121_85,247_76,270_76,362_76,478_142,581_76,5_76,739_76;2.2210885618
CAGGTCCGTTTGGTGCAGTCTGGGACTCAGATAAAAGGGCCTGGGGCCTCAGTGACAATCTCGTGCGGGACGTCTGGATATGAATTCATGGAGAGTCTCATAAACTGGGTGCGCCAGGACATCGGAAAGGGACCTGAATGGATGGGTTGGATGAATCCTCGGGGGGGCGGCGTAAATTATGCTTACAGATTTCAAGGCAGAGTCACCATGACCCGGGACGTGTCAACCGGCACAGCCTACATGACACTTCGCGGTCTGACATCTGACGACACGGCCAAATACTTCTGT
>24;832_76;2.5520781219
CAGGTCCGTTTGGTGCAGTCTGGGACTCAGATAAAAGGGCCTGGGGCCTCAGTGACAATCTCGTGCGGGACGTCTGGATATGAATTCATGGAGAGCCTCATAAACTGGGTGCGCCAGGACATCGGAAAGGGACCTGAATGGATGGGTTGGATGAATCCGTCGGGGGGCGGCGTAAATGGTATCCCGAGAGTGGAGGCCAGAATCACTATGACCAGGGACACCTCAATCGACACAGCCTATTTGACACTTCGCGGCCTGACTCTTGACGACACGGCCAAATATTTCTGT
>23;121_85,247_76,270_76,362_76,478_142,581_76,5_76,739_76,832_76;2.1824121629
CAGGTCCGTTTGGTGCAGTCTGGGACTCAGATAAAAGGGCCTGGGGCCTCAGTGACAATCTCGTGCGGGACGTCTGGATATGAATTCATGGAGAGTCTCATAAACTGGGTGCGCCAGGACATCGGAAAGGGACCTGAATGGATGGGTTGGATGAATCCTCGGGGGGGCGGCGTAAATTATGCTCACAGATTTCAAGGCAGAGTCACCATGACCCGGGACGTGTCAACCGGCACAGCCTACCTGACACTTCGCGGTCTGACATCTGACGACACGGCCAAATATTTCTGT
>27;729_161;2.3675015588
CGGGTGCAGCTGGTGCAGTCTGGGGCTGAGGTGAAGAAGCCTGGGGCCTCAGTGACAATCTCGTGTGGGACGTCTGGATATGACTTCATGGAGAGTCTCATAAATTGGGTGCGCCAGGAAATCGGCAAGAGACCGGAGTGGCTGGGCTGGATGAATCCTCGGGGGGGCGGTGTAAATTATGCTCGAAGATTTCAAGGGAAAGTCACCATGACGCGAGACGTGTCAAGCGGCACAGCCTTCCTGACACTTCGCGGCCTGACACCTGACGACACGGCCAAATACTACTGT
>27;588_177;2.4122778737
CAGGTGCAGCTGGTGCAGTCTGGGGCTGAGGTGAAGAAGCCTGGGGCCTCAGTGACAGTGTCGTGTGGGACGTCTGGATATGACTTCATGGAGAGTCTCATAAATTGGGTGCACCAGGAAATCGGCAAGGGACCAGAGTGGCTGGGCTGGATGAATCCTCGGGGGGGCGGTGCGAACTATGCTCGAAGATTTCAAGGGAAAATCACCATGACGCGAGACGTGTCAAGCGACACAGCCTACCTGACACTTCGCGGCCTGACATCTGACGACACGGCCAAATACTATTGT
>26;588_177,729_161;2.3114235403
CAGGTGCAGCTGGTGCAGTCTGGGGCTGAGGTGAAGAAGCCTGGGGCCTCAGTGACAATCTCGTGTGGGACGTCTGGATATGACTTCATGGAGAGTCTCATAAATTGGGTGCGCCAGGAAATCGGCAAGGGACCAGAGTGGCTGGGCTGGATGAATCCTCGGGGGGGCGGTGTAAATTATGCTCGAAGATTTCAAGGGAAAGTCACCATGACGCGAGACGTGTCAAGCGGCACAGCCTACCTGACACTTCGCGGCCTGACATCTGACGACACGGCCAAATACTACTGT
>28;534_171;2.3915474034
CAACTTCAGCTGGTGCAGTCTGGGGCTGAGGTGAAGAAGCCTGGGGCCTCAGTGAGAATCTCGTGTGGGACGTCTGGTTATGACTTTATGGAAAGTCTCATAAACTGGGTGCGCCAAGACCCCGGCAAGGGACCAGAGTGGATGGGCTGGATGAATCCTCGGGGAGGCGGTGTCAATTATGCTCGCAGATTTCAAGGTAAAGTCACCATGGACCGGGACGTCTCAAGCGGCACAGCCTACATGACACTTCGCGGTCTGACATCTGACGACACGGCCAAGTATTACTGT
>29;493_154;2.46163197
CAGGTGCAATTAGTTCAATCTGGGGCACAGGTGACGAGTCCTGGGGCCTCAGTGAGAATCTCGTGTGGGACGTCTGGATATGACTTTATGGAAAGTCTCATAAACTGGGTGCGCCAGGACCCCGGCAAGGGACCAGAGTGGATGGGCTGGATGAATCCTCGGGGAGGCGGTGTGAATTATGCTCGCAGATTTCAAGGTAAAGTCACCATGGACCGGGACGTCTCAAGCGGCACAGCCTACATGACACTTCGCGGTCTGACATCTGACGACACGGCCAAGTATTACTGT
>29;637_154;2.3936430917
CAGGTTCAGTTGGTGCAGTCTGGAGCTGAGGTGAGGAAGCCTGGGGCCTCAGTGAGAATCTCGTGTGGGACGTCTGGATATGACTTTATGGAAAGTCTCATAAACTGGGTGCGCCAGGACCCCGGCAAGGGACCAGAGTGGATGGGCTGGATGAATCCTCGGGGAGGCGGTGTGAATTATGCTCGCAGATTTCAAGGAAAAGTCACCATGGACCGGGACGTCTCAAGCGGCACAGCCTACATGACACTTCGCGGTCTGACATCTGACGACACGGCCAAGTACTACTGT
>28;493_154,637_154;2.3482526489
CAGGTTCAGTTGGTGCAGTCTGGGGCTGAGGTGAAGAAGCCTGGGGCCTCAGTGAGAATCTCGTGTGGGACGTCTGGATATGACTTTATGGAAAGTCTCATAAACTGGGTGCGCCAGGACCCCGGCAAGGGACCAGAGTGGATGGGCTGGATGAATCCTCGGGGAGGCGGTGTGAATTATGCTCGCAGATTTCAAGGTAAAGTCACCATGGACCGGGACGTCTCAAGCGGCACAGCCTACATGACACTTCGCGGTCTGACATCTGACGACACGGCCAAGTATTACTGT
>27;493_154,534_171,637_154;2.3329000782
CAGGTTCAGCTGGTGCAGTCTGGGGCTGAGGTGAAGAAGCCTGGGGCCTCAGTGAGAATCTCGTGTGGGACGTCTGGATATGACTTTATGGAAAGTCTCATAAACTGGGTGCGCCAGGACCCCGGCAAGGGACCAGAGTGGATGGGCTGGATGAATCCTCGGGGAGGCGGTGTGAATTATGCTCGCAGATTTCAAGGTAAAGTCACCATGGACCGGGACGTCTCAAGCGGCACAGCCTACATGACACTTCGCGGTCTGACATCTGACGACACGGCCAAGTATTACTGT
>27;657_154;2.3049167354
CAGGTGCACCTGATGCAGTCTGGGACTGAGGTGAAGAAGCCTGGGGCCTCAGTGAGAATCTCGTGTGGGACGTCTGGATATGACTTCATGGAAAGTCTCATAAACTGGGTGCGCCAGGACCCCGGCAAGGGACCAGAGTGGATGGGCTGGATGAATCCTCAGGGGGGCGGTGTAAATTATGCTCGCAGATTTCAAGGTAAAGTCACCATGGAGCGGGACGTCTCAAGCGGCACAGCCTACCTGACACTTCGCAGTCTGACATCTGACGACACGGCCAAGTATTACTGT
>26;493_154,534_171,637_154,657_154;2.2582085275
CAGGTGCAGCTGGTGCAGTCTGGGACTGAGGTGAAGAAGCCTGGGGCCTCAGTGAGAATCTCGTGTGGGACGTCTGGATATGACTTCATGGAAAGTCTCATAAACTGGGTGCGCCAGGACCCCGGCAAGGGACCAGAGTGGATGGGCTGGATGAATCCTCGGGGGGGCGGTGTAAATTATGCTCGCAGATTTCAAGGTAAAGTCACCATGGAGCGGGACGTCTCAAGCGGCACAGCCTACCTGACACTTCGCGGTCTGACATCTGACGACACGGCCAAGTATTACTGT
>25;493_154,534_171,588_177,637_154,657_154,729_161;2.1865757127
CAGGTGCAGCTGGTGCAGTCTGGGACTGAGGTGAAGAAGCCTGGGGCCTCAGTGACAATCTCGTGTGGGACGTCTGGATATGACTTCATGGAAAGTCTCATAAACTGGGTGCGCCAGGACATCGGCAAGGGACCAGAGTGGATGGGCTGGATGAATCCTCGGGGGGGCGGTGTAAATTATGCTCGCAGATTTCAAGGTAAAGTCACCATGACGCGGGACGTGTCAAGCGGCACAGCCTACCTGACACTTCGCGGTCTGACATCTGACGACACGGCCAAGTATTACTGT
>25;225_161;2.4280890901
GCAGTCCGCCTGGTGCAGTCTGGGACGCAGATGAAGGAGCCTGGGGCCTCACTGACAATCTCCTGCGTGACGTCTGGATATGAATTTGTGGAGGTTCTCATAAACTGGGTGCGCCAGGACATCGGCAAGCGACCAGAGTGGATGGGCTGGATAAATCCTCGGGGGGGCGGTGTTAGTTATGCTCACAGATTTCAAGGAAAAGTCACCATGACGCGGGACGTGTCCAGCGGCACGGCCTACCTGGCACTTCGCGGTCTGACATCTGACGACACGGCCAAGTATTACTGT
>24;225_161,493_154,534_171,588_177,637_154,657_154,729_161;2.1292061431
CAGGTCCGTCTGGTGCAGTCTGGGACTCAGATGAAGAAGCCTGGGGCCTCAGTGACAATCTCGTGTGGGACGTCTGGATATGACTTCATGGAAAGTCTCATAAACTGGGTGCGCCAGGACATCGGCAAGGGACCAGAGTGGATGGGCTGGATGAATCCTCGGGGGGGCGGTGTAAATTATGCTCGCAGATTTCAAGGTAAAGTCACCATGACGCGGGACGTGTCAAGCGGCACAGCCTACCTGACACTTCGCGGTCTGACATCTGACGACACGGCCAAGTATTACTGT
>32;45_154;2.2820525928
CAGGTCCGTTTGGTGCAGTCTGGGCCTCAGATAAAAACACCTGGGGCCTCAGTGACAATCTCGTGTGGGACGTCTGGATATGACTTCATGGAAAGTCTCATAAATTGGGTGCGCCAGGAAATCGGCAAGGGACCAGAGTGGCTGGGCTGGATGAATCCTCGGGGGGGCAGTGTGAATTATGCTCAAAGATTTCAAGGGAAAGTCACCATGACGCGAGACGTGTCAAGCGGCACAGCCTACCTGACACTTCGCGGCCTGACATCTGACGACACGGCCAAATACTACTGT
>32;152_154;2.3045274367
CAGGTCCGTTTGGTGCAGTCTGGGCCTCAGATAAAAACACCTGGGGCCTCAGTGACAATCTCGTGTGGGACGTCTGGATATGACTTCATGGAGAGTCTCATAAATTGGGTGCGCCAGGACATCGGCAAGGGACCAGAGTGGCTGGGCTGGATGAATCCTCGGGGGGGCGGTGTGAATTATGCTCAAAGATTCCAAGGGAAAGTCACCATGACGCGAGACGTGTCAAGTGGCACAGCCTACCTGACACTTCGCGGCCTGACATCTGACGACACGGCCAAGTACTACTGT
>31;152_154,45_154;2.2604127324
CAGGTCCGTTTGGTGCAGTCTGGGCCTCAGATAAAAACACCTGGGGCCTCAGTGACAATCTCGTGTGGGACGTCTGGATATGACTTCATGGAGAGTCTCATAAATTGGGTGCGCCAGGAAATCGGCAAGGGACCAGAGTGGCTGGGCTGGATGAATCCTCGGGGGGGCGGTGTGAATTATGCTCAAAGATTTCAAGGGAAAGTCACCATGACGCGAGACGTGTCAAGCGGCACAGCCTACCTGACACTTCGCGGCCTGACATCTGACGACACGGCCAAATACTACTGT
>33;678_171;2.3030771757
CAGGTCCGTTTGGTGCAGTCTGGGACTCAGATAAAAACACCTGGGGCCTCAGTGACACTGTCGTGTAGGACGTCTGGATATGACTTCATGGAGAGTCTCATAAATTGGGTGCGCCAGGAAATCGGCAAGAGACCGGAGTGGCTGGGCTGGATGAATCCGTCGGGGGGCGGTGTGAATTATGCTCGAAGATTTCAAGGGAAAGTCACCATGACGCGAGACGTGTCCAGCGACACAGCCTACCTGACACTTCGCGGCCTGACATCTGACGACACGGCCAAATACTACTGT
>35;296_171;2.3618094854
CAGGTCCGTTTGGTGCAGTCTGGGACTCAGATAAAAACACCTGGGGCCTCAGTGACCCTGTCGTGTGGGACGTCTGGATATGACTTCATGGAGAGTCTCATAAATTGGGTGCGCCAGGAAATCGGCAAGAGATCGGAGTGGCTGGGCTGGATGAATCCGTCGGGGGGCGGTGTAAATTATTCTCGAAGATTTCAAGGGAAAGTCACCATGACGCGAGACGTGTCAAGCGACACAGCCTTCCTGACACTTCGCGACCTGACACCTGACGACACGGCCAAATACTACTGT
>36;712_177;2.3952792177
CAGGTCCGTTTGGTGCAGTCTGGGCCTCAGATAAAAACACCTGGGGCCTCAGTGACAATCTCGTGTGGGACGTCTGGATATGACTTCATGGAAAGTCTCATAAACTGGGTGCGCCAGGACATCGGCAAGAGACCGGAGTGGCTGGGCTGGATGAATCCTCGGGGGGGCGGTGTAAATTATTCTCGAAGATTTCAAGGGAAAGTCACCATGACGCGAGACGTGTCAAGCGACACAGCCTTCTTGACACTTCGCGGCCTGACACCTGACGACACGGCCAAATACTACTGT
>37;1028_177;2.3386772477
CAGGTCCGTTTGGTGCAGTCTGGGACTCAGATAAAAACACCTGGGGCCTCAGTGACCCTGTCGTGTAGGACGTCTGGATATGATTTCATGGAGAGTCTCATAAATTGGGTGCGCCAGGAAATCGGCAAGAGACCGGAGTGGCTGGGCTGGATGAATCCTCGGGGGGGCGGTGTAAATTATTCTCGAAGATTTCAAGGGAAAGTCACCATGACGCGAGACGTGTCAAGCGACACAGCCTTCTTGACACTTCGCGGCCTGACACCTGACGACACGGCCAAATACTACTGT
>37;25_177;2.4856917238
CAGGTCCGTTTGGTGCAGTCTGGGCCTCAGATAAAAACACCTGGGGCCTCAGTGACCCTGTCGTGTAGGACGTCTGGATATGATTTCATGGAGAGTCTCATAAATTGGGTGCGCCAGGAAATCGGCAAGAGACCGGAGTGGCTGGGCTGGATGAATCCTCGGGGGGGCGGTGTAAATATTATTCTCGAGATTTCAGGGAAAGTCACCATGACGCGAGACGTGTCAAGCGACACAGCCTTCTTGACACTTCGCGGCCTGACACCTGACGACACGGCCAAATACTACTGT
>36;1028_177,25_177;2.3386772377
CAGGTCCGTTTGGTGCAGTCTGGGACTCAGATAAAAACACCTGGGGCCTCAGTGACCCTGTCGTGTAGGACGTCTGGATATGATTTCATGGAGAGTCTCATAAATTGGGTGCGCCAGGAAATCGGCAAGAGACCGGAGTGGCTGGGCTGGATGAATCCTCGGGGGGGCGGTGTAAATTATTCTCGAAGATTTCAAGGGAAAGTCACCATGACGCGAGACGTGTCAAGCGACACAGCCTTCTTGACACTTCGCGGCCTGACACCTGACGACACGGCCAAATACTACTGT
>35;1028_177,25_177,712_177;2.3164814195
CAGGTCCGTTTGGTGCAGTCTGGGACTCAGATAAAAACACCTGGGGCCTCAGTGACCCTGTCGTGTGGGACGTCTGGATATGACTTCATGGAGAGTCTCATAAATTGGGTGCGCCAGGAAATCGGCAAGAGACCGGAGTGGCTGGGCTGGATGAATCCTCGGGGGGGCGGTGTAAATTATTCTCGAAGATTTCAAGGGAAAGTCACCATGACGCGAGACGTGTCAAGCGACACAGCCTTCTTGACACTTCGCGGCCTGACACCTGACGACACGGCCAAATACTACTGT
>34;1028_177,25_177,296_171,712_177;2.3064974968
CAGGTCCGTTTGGTGCAGTCTGGGACTCAGATAAAAACACCTGGGGCCTCAGTGACCCTGTCGTGTGGGACGTCTGGATATGACTTCATGGAGAGTCTCATAAATTGGGTGCGCCAGGAAATCGGCAAGAGACCGGAGTGGCTGGGCTGGATGAATCCTCGGGGGGGCGGTGTAAATTATTCTCGAAGATTTCAAGGGAAAGTCACCATGACGCGAGACGTGTCAAGCGACACAGCCTTCCTGACACTTCGCGGCCTGACACCTGACGACACGGCCAAATACTACTGT
>35;600_177;2.3620032251
CAGGTCCGTTTGGTGCAGTCTGGGACTCAGATAAAAACACCTGGGGCCTCAGTGACCCTGTCGTGTGGGACGTCTGGATATGACTTCATGGAGAATCTCATAAATTGGGTGCGCCAGGAAATCGGCAAGAGACCGGAGTGGATGGGCTGGATGAATCCTCAGGGGGGCGGTGTGAATTATAGTCGAAGATTTCAAGGGAAAATCACCATGACGCGAGACGTGTCAAGCGACACAGCCTACCTGACACTTCGCGGCCTGACATCTGACGACACGGCCAAATACTATTGT
>36;398_177;2.4061290893
CAGGTCCGTTTGGTGCAGTCTGGGACTCAGATAAAAACACCTGGGGCCTCAGTGACCCTGTCGTGTGGGACGTCTGGATATGACTTCATGGAGAATCTCATAAATTGGGTGCGCCAGGAAATCGGCAAGAGACCGGAGTGGATGGGTTGGATGAATCCTCAGGGGGGCGGTGTGAATTATAGTCGAAGATTTCAAGGGAAAGTCACCATGACGCGAGATGTGTCAAGCGGCACAGCCTTCCTGACACTTCGCGGCCTGACACGTGACGACACGGCCAAGTATTACTGT
>36;566_171;2.3712175231
CAGGTCCGTTTGGTGCAGTCTGGGACTCAGATAAAAACACCTGGGGCCTCAGTGACCCTGTCGTGTGGGACGTCTGGATATGACTTCATGGAGAATCTCATAAATTGGGTGCGCCAGGAAATCGGCAAGAGACCGGAGTGGATGGGCTGGATGAATCCTCAGGGGGGCGGTGTAAATTATAGTCGAAGATTTCAAGGGAAAGTCACCATGACGCGAGACGTGTCAAGCGGCACAGCCTTCCTGACACTTCGCGGCCTGACACCTGACGACACGGCCAAATATTACTGT
>35;398_177,566_171;2.3613614026
CAGGTCCGTTTGGTGCAGTCTGGGACTCAGATAAAAACACCTGGGGCCTCAGTGACCCTGTCGTGTGGGACGTCTGGATATGACTTCATGGAGAATCTCATAAATTGGGTGCGCCAGGAAATCGGCAAGAGACCGGAGTGGATGGGCTGGATGAATCCTCAGGGGGGCGGTGTGAATTATAGTCGAAGATTTCAAGGGAAAGTCACCATGACGCGAGACGTGTCAAGCGGCACAGCCTTCCTGACACTTCGCGGCCTGACACCTGACGACACGGCCAAATATTACTGT
>34;398_177,566_171,600_177;2.3283509858
CAGGTCCGTTTGGTGCAGTCTGGGACTCAGATAAAAACACCTGGGGCCTCAGTGACCCTGTCGTGTGGGACGTCTGGATATGACTTCATGGAGAATCTCATAAATTGGGTGCGCCAGGAAATCGGCAAGAGACCGGAGTGGATGGGCTGGATGAATCCTCAGGGGGGCGGTGTGAATTATAGTCGAAGATTTCAAGGGAAAGTCACCATGACGCGAGACGTGTCAAGCGACACAGCCTTCCTGACACTTCGCGGCCTGACATCTGACGACACGGCCAAATACTACTGT
>33;1028_177,25_177,296_171,398_177,566_171,600_177,712_177;2.2760618197
CAGGTCCGTTTGGTGCAGTCTGGGACTCAGATAAAAACACCTGGGGCCTCAGTGACCCTGTCGTGTGGGACGTCTGGATATGACTTCATGGAGAGTCTCATAAATTGGGTGCGCCAGGAAATCGGCAAGAGACCGGAGTGGCTGGGCTGGATGAATCCTCGGGGGGGCGGTGTGAATTATGCTCGAAGATTTCAAGGGAAAGTCACCATGACGCGAGACGTGTCAAGCGACACAGCCTTCCTGACACTTCGCGGCCTGACATCTGACGACACGGCCAAATACTACTGT
>32;1028_177,25_177,296_171,398_177,566_171,600_177,678_171,712_177;2.2479114686
CAGGTCCGTTTGGTGCAGTCTGGGACTCAGATAAAAACACCTGGGGCCTCAGTGACACTGTCGTGTGGGACGTCTGGATATGACTTCATGGAGAGTCTCATAAATTGGGTGCGCCAGGAAATCGGCAAGAGACCGGAGTGGCTGGGCTGGATGAATCCTCGGGGGGGCGGTGTGAATTATGCTCGAAGATTTCAAGGGAAAGTCACCATGACGCGAGACGTGTCAAGCGACACAGCCTACCTGACACTTCGCGGCCTGACATCTGACGACACGGCCAAATACTACTGT
>34;957_171;2.3255775939
CAGGTCCGTTTGGTGCAGTCTGGGACTCAGATAAAAACACCTGGGGCCTCAGTGACACTGTTGTGTGGGACGTCTGGATATGACTTCATGGAGAGTCGCATAAATTGGGTGCGCCAGAAAATCGGCAAGAGCCCGGAGTGGCTGGGCTGGATGAATCCTCGGGGGGGCGCTGTGAGTTATGCTCAAAGATTTCAAGGGAAAGTCACCATGACGCGAGACGTGTCAAGCGGCACAGCCTACCTGACACTTCGCGGCCTGACATCTGACGACACGGCCAAATACTATTGT
>34;414_161;2.314372848
CAGGTCCGTTTGGTGCAGTCTGGGCCTCAGATAAAAACACCTGGGGCCTCAGTGACAATCTCGTGTGGGACGTCTGGATATGACTTCATGGAAAGTCTCATAAACTGGGTGCGCCAGGAAATCGGCAAGAGACCGGAGTGGCTGGGCTGGATGAATCCTCGGGGGGGCGGTGTGAGTTATGCTCAAAGATTTCAAGGGAAAGTCACCATGACGCGAGACGTGTCAAGCGGCACAGCCTACCTGACACTTCGCGGCCTGACATCTGACGACACGGCCAAATACTACTGT
>33;414_161,957_171;2.2588896297
CAGGTCCGTTTGGTGCAGTCTGGGACTCAGATAAAAACACCTGGGGCCTCAGTGACACTGTCGTGTGGGACGTCTGGATATGACTTCATGGAGAGTCTCATAAATTGGGTGCGCCAGGAAATCGGCAAGAGACCGGAGTGGCTGGGCTGGATGAATCCTCGGGGGGGCGGTGTGAGTTATGCTCAAAGATTTCAAGGGAAAGTCACCATGACGCGAGACGTGTCAAGCGGCACAGCCTACCTGACACTTCGCGGCCTGACATCTGACGACACGGCCAAATACTACTGT
>33;437_154;2.2698566351
CAGGTCCGTTTGGTGCAGTCTGGGACTCAGATAAAAACACCTGGGGCCTCAGTGACACTGTCGTGTGGGACGTCTGGATATGACTTCATGGAGAGTCTCATAAATTGGGTGCGCCAGGAAATCGGCAAGAGACCGGAGTGGCTGGGCTGGATGAATCCTCGGGGGGGCGGTGTGAATTATGCTCAAAGATTTCAAGGGAAAGTCACCATGACGCGAGACGTGTCAAGCGGCACAGCCTACCTGACACTTCGCGGCCTGACATCTGACGACACGGCCAAGTATTACTGT
>32;414_161,437_154,957_171;2.2482324734
CAGGTCCGTTTGGTGCAGTCTGGGACTCAGATAAAAACACCTGGGGCCTCAGTGACACTGTCGTGTGGGACGTCTGGATATGACTTCATGGAGAGTCTCATAAATTGGGTGCGCCAGGAAATCGGCAAGAGACCGGAGTGGCTGGGCTGGATGAATCCTCGGGGGGGCGGTGTGAATTATGCTCAAAGATTTCAAGGGAAAGTCACCATGACGCGAGACGTGTCAAGCGGCACAGCCTACCTGACACTTCGCGGCCTGACATCTGACGACACGGCCAAATACTACTGT
>31;1028_177,25_177,296_171,398_177,414_161,437_154,566_171,600_177,678_171,712_177,957_171;2.2373554946
CAGGTCCGTTTGGTGCAGTCTGGGACTCAGATAAAAACACCTGGGGCCTCAGTGACACTGTCGTGTGGGACGTCTGGATATGACTTCATGGAGAGTCTCATAAATTGGGTGCGCCAGGAAATCGGCAAGAGACCGGAGTGGCTGGGCTGGATGAATCCTCGGGGGGGCGGTGTGAATTATGCTCGAAGATTTCAAGGGAAAGTCACCATGACGCGAGACGTGTCAAGCGGCACAGCCTACCTGACACTTCGCGGCCTGACATCTGACGACACGGCCAAATACTACTGT
>30;1028_177,152_154,25_177,296_171,398_177,414_161,437_154,45_154,566_171,600_177,678_171,712_177,957_171;2.2157138089
CAGGTCCGTTTGGTGCAGTCTGGGACTCAGATAAAAACACCTGGGGCCTCAGTGACACTGTCGTGTGGGACGTCTGGATATGACTTCATGGAGAGTCTCATAAATTGGGTGCGCCAGGAAATCGGCAAGGGACCAGAGTGGCTGGGCTGGATGAATCCTCGGGGGGGCGGTGTGAATTATGCTCGAAGATTTCAAGGGAAAGTCACCATGACGCGAGACGTGTCAAGCGGCACAGCCTACCTGACACTTCGCGGCCTGACATCTGACGACACGGCCAAATACTACTGT
>33;133_177;2.2930490944
GAGGTCCGTTTGGTGCAGTCTGGGACTCAGATAAAAACACCTGGGGCCTCAGTGACAGTGTCGTGTGGGACGTCTGGATATGACTTCATGGAGAGTCTCATAAATTGGGTGCGCCAGGAAATCGGCAAGGGACCAGAGTGGCTGGGCTGGATGAATCCTCGGGGGGGCGGTGCGAACTATGCTCGAAGATTTCAAGGGAAAATCACCATGACGCGAGACGTGTCAAGCGACACAGCCTACCTGACACTTCGCGGCCTGACATCTGACGACACGGCCAAATACTATTGT
>33;891_177;2.2930483388
GAGGTCCGTTTGGTGCAGTCTGGGACTCAGATAAAAACACCTGGGGCCTCAGTGACAGTGTCGTGTGGGACGTCTGGATATGACTTCATGGAGAGTCTCATAAATTGGGTGCGCCAGGAAATCGGCAAGGGACCAGAGTGGCTGGGCTGGATGAATCCTCGGGGGGGCGGTGCGAACTATGCTCGAAGATTTCAAGGGAAAATCACCATGACGCGAGACGTGTCAAGCGACACAGCCTACCTGACACTTCGCGGCCTGACATCTGACGACACGGCCAAATACTATTGT
>32;133_177,891_177;2.2930483288
GAGGTCCGTTTGGTGCAGTCTGGGACTCAGATAAAAACACCTGGGGCCTCAGTGACAGTGTCGTGTGGGACGTCTGGATATGACTTCATGGAGAGTCTCATAAATTGGGTGCGCCAGGAAATCGGCAAGGGACCAGAGTGGCTGGGCTGGATGAATCCTCGGGGGGGCGGTGCGAACTATGCTCGAAGATTTCAAGGGAAAATCACCATGACGCGAGACGTGTCAAGCGACACAGCCTACCTGACACTTCGCGGCCTGACATCTGACGACACGGCCAAATACTATTGT
>32;511_177;2.304386009
GAGGTCCGTTTGGTGCAGTCTGGGACTCAGATAAAAACACCTGGGGCCTCAGTGACAGTGTCGTGTGGGACGTCTGGATATGACTTCATGGAGAGTCTCATAAATTGGGTGCGCCAGGAAATCGGCAAGGGACCAGAGTGGCTGGGCTGGATGAATCCTCGGGGGGGCGGTGCGAACTATGCTCGAAGATTTCAAGGGAAAATCACCATGACGCGAGACGTGTCAAGCGACACAGCCTACCTGACACTTCGCGGCCTGACATCTGACGACACGGCCAAGTATTACTGT
>31;133_177,511_177,891_177;2.2824241807
GAGGTCCGTTTGGTGCAGTCTGGGACTCAGATAAAAACACCTGGGGCCTCAGTGACAGTGTCGTGTGGGACGTCTGGATATGACTTCATGGAGAGTCTCATAAATTGGGTGCGCCAGGAAATCGGCAAGGGACCAGAGTGGCTGGGCTGGATGAATCCTCGGGGGGGCGGTGCGAACTATGCTCGAAGATTTCAAGGGAAAATCACCATGACGCGAGACGTGTCAAGCGACACAGCCTACCTGACACTTCGCGGCCTGACATCTGACGACACGGCCAAATACTACTGT
>33;610_171;2.3490771117
CAGGTCCGTTTGGTGCAGTCTGGGACTCAGATAATAACACCTGGGGCCTCAGTGACACTGTCGTGTGGGACGTCTGGATATGACTTCATGGAGAGTCTCATAAATTGGGCGCGCCAGGAAACCGGCAAGGGACCAGAGTGGCTGGGCTGGATGAATCCGTCGGGGGGCGGTGTGAATTATGCTCGAAGATTTCAAGGAAAAGTCACCATGACGCGAGACGTGTCAAGCGGCACAGCTTATTTGACACTTCGTGGCCTGACATCTGACGACACGGCCAAATACTATTGT
>33;366_171;2.2932773634
CAGGTCCGTTTGGTGCAGTCTGGGACTCAGATAAAACCACCTGGGGCCTCAGTGACACTGTCGTGTGGGACGTCTGGATATGACTTCATGGAGAGTCTCATAAATTGGGTGCGCCAGGAAATCGGCAAGGGACCAGAGTGGCTGGGCTGGATGAATCCGTCGGGGGGCGGTGTCAATTATTCTCGAAGATTTCAAGGGAAAGTCACCATGACGCGAGACGTGTCAAGCGGCACAGCCTACCTGACACTTCGCGGCCTGACCTCTGACGACACGGCCAAATACTACTGT
>32;366_171,610_171;2.2488346031
CAGGTCCGTTTGGTGCAGTCTGGGACTCAGATAAAAACACCTGGGGCCTCAGTGACACTGTCGTGTGGGACGTCTGGATATGACTTCATGGAGAGTCTCATAAATTGGGTGCGCCAGGAAATCGGCAAGGGACCAGAGTGGCTGGGCTGGATGAATCCGTCGGGGGGCGGTGTGAATTATGCTCGAAGATTTCAAGGGAAAGTCACCATGACGCGAGACGTGTCAAGCGGCACAGCCTACCTGACACTTCGCGGCCTGACATCTGACGACACGGCCAAATACTACTGT
>32;227_171;2.3270716091
CAGGTCCGTTTAGTGCAGTCTGGGACTCAGATAAAAACACCTGGGGCCTCAGTGACATTGTCGTGTGGGACGTCTGGATATGACTTCATGGAGAGTCTCATAAATTGGGTGCGCCAGGAAACCGGCAAGGGACCAGAGTGGCTGGGCTGGATGAATCCTCAGGGGGGCGGTGTAAATTATGCTCGAAGATTTCAAGGGAAAGTCACCATGACGCGAGACGTGTCAAGCGGCACAGCCTATTTGACACTTCGCGGCCTCACATCTGACGACACGGCCAAAATCTACTGT
>31;227_171,366_171,610_171;2.2157153286
CAGGTCCGTTTGGTGCAGTCTGGGACTCAGATAAAAACACCTGGGGCCTCAGTGACACTGTCGTGTGGGACGTCTGGATATGACTTCATGGAGAGTCTCATAAATTGGGTGCGCCAGGAAATCGGCAAGGGACCAGAGTGGCTGGGCTGGATGAATCCTCGGGGGGGCGGTGTGAATTATGCTCGAAGATTTCAAGGGAAAGTCACCATGACGCGAGACGTGTCAAGCGGCACAGCCTACCTGACACTTCGCGGCCTGACATCTGACGACACGGCCAAATACTACTGT
>30;133_177,227_171,366_171,511_177,610_171,891_177;2.2157144298
CAGGTCCGTTTGGTGCAGTCTGGGACTCAGATAAAAACACCTGGGGCCTCAGTGACACTGTCGTGTGGGACGTCTGGATATGACTTCATGGAGAGTCTCATAAATTGGGTGCGCCAGGAAATCGGCAAGGGACCAGAGTGGCTGGGCTGGATGAATCCTCGGGGGGGCGGTGTGAATTATGCTCGAAGATTTCAAGGGAAAGTCACCATGACGCGAGACGTGTCAAGCGGCACAGCCTACCTGACACTTCGCGGCCTGACATCTGACGACACGGCCAAATACTACTGT
>29;1028_177,133_177,152_154,227_171,25_177,296_171,366_171,398_177,414_161,437_154,45_154,511_177,566_171,600_177,610_171,678_171,712_177,891_177,957_171;2.2157132852
CAGGTCCGTTTGGTGCAGTCTGGGACTCAGATAAAAACACCTGGGGCCTCAGTGACACTGTCGTGTGGGACGTCTGGATATGACTTCATGGAGAGTCTCATAAATTGGGTGCGCCAGGAAATCGGCAAGGGACCAGAGTGGCTGGGCTGGATGAATCCTCGGGGGGGCGGTGTGAATTATGCTCGAAGATTTCAAGGGAAAGTCACCATGACGCGAGACGTGTCAAGCGGCACAGCCTACCTGACACTTCGCGGCCTGACATCTGACGACACGGCCAAATACTACTGT
>29;817_177;2.2821833166
CAGGTCCGTTTGGTGCAGTCTGGGACTCAGATAAAAACACCTGGGGCCTCAGTGACACTGTCGTGTGGGACATCTGGATATGACTTCATGGAGAGTCTCATAAATTGGGTGCGCCAAGAGATCGGCAAGGGACCCGAGTGGCTGGGCTGGATGAATCCTCGGGGGGGCGCTGTGAATTATGCTCGAAGGTTTCAAGGGAAAGTCACCATGACGCGAGACGTGTTAAGCGGCACAGCCTACCTGACACTTCGCGGCCTGACATCTGACGACACGGCCAAATATTACTGT
>28;1028_177,133_177,152_154,227_171,25_177,296_171,366_171,398_177,414_161,437_154,45_154,511_177,566_171,600_177,610_171,678_171,712_177,817_177,891_177,957_171;2.2048554169
CAGGTCCGTTTGGTGCAGTCTGGGACTCAGATAAAAACACCTGGGGCCTCAGTGACACTGTCGTGTGGGACGTCTGGATATGACTTCATGGAGAGTCTCATAAATTGGGTGCGCCAGGAAATCGGCAAGGGACCAGAGTGGCTGGGCTGGATGAATCCTCGGGGGGGCGGTGTGAATTATGCTCGAAGATTTCAAGGGAAAGTCACCATGACGCGAGACGTGTCAAGCGGCACAGCCTACCTGACACTTCGCGGCCTGACATCTGACGACACGGCCAAATATTACTGT
>29;402_161;2.2835137416
CAGGTCCGTTTGGTGCAGTCTGGGCCTCAGATAAAAACACCTGGGGCCTCAGTGACAATCTCGTGTGGGACGTCTGGATATGACTTTATGGAGAGTCTCATAAATTGGGTGCGACAGGACACCGGCAAGGGACTAGAGTGGCTGGGCTGGATGAATCCTCGGGGGGGCGGTGTAAATTATGCCCATAGATTTCAAGGTAAGGTCACCATGACGCGGGACGTTTCAAGCGGCACAGCCTTCCTGACACTTCGCGGCCTGACATCTGACGACACGGCCAAGTATTACTGT
>29;563_161;2.2587763631
CAGGTCCGTCTGGTGCAGTCTGGGACTCAGATAAAAACACCTGGGGCCTCAGTGACACTGTCGTGTGGGACGTCTGGATATGACTTTATGGAGAGTCTCATAAATTGGGTGCGACAGGACACCGGCAAGGGACTAGAGTGGCTGGGCTGGATGAATCCTCGGGGGGGCGGTGTAAATTATGCCCATAGATTTCAAGGTAAGGTCACCATGACGCGGGACGTTTCAAGCGGCACAGCCTTCCTGACACTTCGCGGCCTGACATCTGACGACACGGCCAAGTATTACTGT
>28;402_161,563_161;2.2493495293
CAGGTCCGTTTGGTGCAGTCTGGGACTCAGATAAAAACACCTGGGGCCTCAGTGACACTGTCGTGTGGGACGTCTGGATATGACTTTATGGAGAGTCTCATAAATTGGGTGCGACAGGACACCGGCAAGGGACTAGAGTGGCTGGGCTGGATGAATCCTCGGGGGGGCGGTGTAAATTATGCCCATAGATTTCAAGGTAAGGTCACCATGACGCGGGACGTTTCAAGCGGCACAGCCTTCCTGACACTTCGCGGCCTGACATCTGACGACACGGCCAAGTATTACTGT
>27;1028_177,133_177,152_154,227_171,25_177,296_171,366_171,398_177,402_161,414_161,437_154,45_154,511_177,563_161,566_171,600_177,610_171,678_171,712_177,817_177,891_177,957_171;2.1359199581
CAGGTCCGTTTGGTGCAGTCTGGGACTCAGATAAAAACACCTGGGGCCTCAGTGACACTGTCGTGTGGGACGTCTGGATATGACTTCATGGAGAGTCTCATAAATTGGGTGCGCCAGGACATCGGCAAGGGACCAGAGTGGCTGGGCTGGATGAATCCTCGGGGGGGCGGTGTAAATTATGCTCGCAGATTTCAAGGTAAAGTCACCATGACGCGGGACGTGTCAAGCGGCACAGCCTACCTGACACTTCGCGGCCTGACATCTGACGACACGGCCAAGTATTACTGT
>32;492_154;2.2014539879
CAGGTCCGTTTGGTGCAGTCTGGGACTCAAATAAAGACACCTGGGGCCTCAGTGACACTGTCGTGTGGGACGTCTGGATATGACTTCATGGAGAGTCTCATAAATTGGGTGCGCCAGGACATCGGCAAGGGACCAGAGTGGCTGGGCTGGATGAATCCTCGGGGGGGCAGTGTAAATTATGCTCGTAGATTTCAGGGTAAAGTCACCATGACGCGGGACGTGTCAAGCGGCACAGCCTACCTGACACTTCGCGGTCTGACATCTGACGACACGGCCAAATACTACTGT
>32;625_154;2.1913874126
CAGGTCCGTTTGGTGCAGTCTGGGACTCAAATAAAGACACCTGGGGCCTCAGTGACACTGTCGTGTGGGACGTCTGGATATGACTTCATGGAGAGTCTCATAAATTGGGTGCGCCAGGACATCGGCAAGGGACCAGAGTGGCTGGGCTGGATGAATCCTCGGGGGGGCAGTGTAAATTATGCTCGCAGATTTCAAGGTAAAGTCACCATGGACCGGGACGTGTCAAGCGGCACAGCCTACCTGACACTTCGCGGTCTGACATCTGACGACACGGCCAAGTATTACTGT
>31;492_154,625_154;2.1578320048
CAGGTCCGTTTGGTGCAGTCTGGGACTCAAATAAAGACACCTGGGGCCTCAGTGACACTGTCGTGTGGGACGTCTGGATATGACTTCATGGAGAGTCTCATAAATTGGGTGCGCCAGGACATCGGCAAGGGACCAGAGTGGCTGGGCTGGATGAATCCTCGGGGGGGCAGTGTAAATTATGCTCGCAGATTTCAAGGTAAAGTCACCATGACGCGGGACGTGTCAAGCGGCACAGCCTACCTGACACTTCGCGGTCTGACATCTGACGACACGGCCAAGTATTACTGT
>32;852_154;2.2029734139
CAGGTCCGTTTGGTGCAGTCTGGGACTCAGATAAAAACCCCTGGGGCCTCAGTGACACTGTCGTGTGGGACGTCTGGATATGACTTCATGGAGAGTCTCATAAATTGGGTGCGCCAGGAGATCGGCAAGGGACCAGAGTGGCTGGGCTGGATGAATCCTCAGGGGGGCGGTGTAAATTATGCTCGCAGATTTCAAGGTAAAGTCACCATGGAGCGGGACGTCTCAAGCGGCACAGCCTACCTGACACTTCGCAGTCTGACATCTGACGACACGGCCAAGTATTACTGT
>33;77_154;2.2138201622
CAGGTCCGTTTGGTGCAGTCTGGGACTCAGATAAAAACGCCTGGGGCCTCAGTGACACTGTCGTGTGGGACGTCTGGATATGACTTCATGGAGAGTCTCATAAATTGGGTGCGCCAGGAGATCGGCAAGGGACCAGAGTGGCTGGGCTGGATGAATCCTCGGGGGGGCAGTGTAAATTATGCTCATAGATTTCAAGGTAAAATCACCATGACGCGGGACGTGTCAAGCGGCACAGCCTACCTGACACTTCGCGGCCTGACATCTGACGACACGGCCAGGTATTACTGT
>35;822_171;2.3020805687
GAGGTCCGTTTGGTGCAGTCTGGGACTCAGATAAAAACACCTGGGGCCTCAGTGACACTGTCGTGTGGGACGTCTGGATATGACTTCATGGAGAGTCTCATAAATTGGGTGCGCCAGGACATCGGCAAGGGACCAGAGTGGCTGGGCTGGATGAATCCGTCGGGGGGAGGTGTAAATTATGCTCATAGATTTCAAGGGAAAGTCACCATGACGCGGGACGTGACAACTGCCACAGCCTACCTGACACTTCGCGGCCTGACAGCTGGCGACACGGCCAAGTACTACTGT
>37;184_154;2.1903407709
CAGGTCCGTTTGGTGCAGTCTGGGACTCAGATAAAAACACCTGGGGCCTCAGTGACACTGTCGTGTGGGACGTCTGGATATGACTTCATGGAGAGTCTCATAAATTGGGTGCGCCAGGACATCGGCAAGGGACCAGAGTGGCTGGGCTGGATGAATCCTCGGGGGGGCGGTGTAAATTATGCTCATAGATTTCAAGGTAAAGTCACCATGACGCGGGACGTGTCAAGTGCCACAGCCTACCTGACACTTCGCGGCCTGACATCTGACGACACGGCCAAGTACTACTGT
>37;988_154;2.1903412087
CAGGTCCGTTTGGTGCAGTCTGGGACTCAGATAAAAACACCTGGGGCCTCAGTGACACTGTCGTGTGGGACGTCTGGATATGACTTCATGGAGAGTCTCATAAATTGGGTGCGCCAGGACATCGGCAAGGGACCAGAGTGGCTGGGCTGGATGAATCCTCGGGGGGGCGGTGTAAATTATGCTCATAGATTTCAAGGTAAAGTCACCATGACGCGGGACGTGTCAAGTGCCACAGCCTACCTGACACTTCGCGGCCTGACATCTGACGACACGGCCAAGTACTACTGT
>36;184_154,988_154;2.1903407609
CAGGTCCGTTTGGTGCAGTCTGGGACTCAGATAAAAACACCTGGGGCCTCAGTGACACTGTCGTGTGGGACGTCTGGATATGACTTCATGGAGAGTCTCATAAATTGGGTGCGCCAGGACATCGGCAAGGGACCAGAGTGGCTGGGCTGGATGAATCCTCGGGGGGGCGGTGTAAATTATGCTCATAGATTTCAAGGTAAAGTCACCATGACGCGGGACGTGTCAAGTGCCACAGCCTACCTGACACTTCGCGGCCTGACATCTGACGACACGGCCAAGTACTACTGT
>36;557_154;2.20114497
CAGGTCCGTTTGGTGCAGTCTGGGACTCAGATAAAAACACCTGGGGCCTCAGTGACACTGTCGTGTGGGACGTCTGGATATGACTTCATGGAGAGTCTCATAAATTGGGTGCGCCAGGACATCGGCAAGGGACCAGAGTGGCTGGGCTGGATGAATCCTCGGGGGGGCGGTGTAAGTTATGCTCATAGATTTCAAGGTAAAGTCACCATGACGCGGGACGTGTCAAGTGCCACAGCCTACCTGACACTTCGCGGCCTGACATCTGACGACACGGCCAAGTACTACTGT
>35;184_154,557_154,988_154;2.1903399947
CAGGTCCGTTTGGTGCAGTCTGGGACTCAGATAAAAACACCTGGGGCCTCAGTGACACTGTCGTGTGGGACGTCTGGATATGACTTCATGGAGAGTCTCATAAATTGGGTGCGCCAGGACATCGGCAAGGGACCAGAGTGGCTGGGCTGGATGAATCCTCGGGGGGGCGGTGTAAATTATGCTCATAGATTTCAAGGTAAAGTCACCATGACGCGGGACGTGTCAAGTGCCACAGCCTACCTGACACTTCGCGGCCTGACATCTGACGACACGGCCAAGTACTACTGT
>34;184_154,557_154,822_171,988_154;2.190338919
CAGGTCCGTTTGGTGCAGTCTGGGACTCAGATAAAAACACCTGGGGCCTCAGTGACACTGTCGTGTGGGACGTCTGGATATGACTTCATGGAGAGTCTCATAAATTGGGTGCGCCAGGACATCGGCAAGGGACCAGAGTGGCTGGGCTGGATGAATCCTCGGGGGGGCGGTGTAAATTATGCTCATAGATTTCAAGGTAAAGTCACCATGACGCGGGACGTGTCAAGTGCCACAGCCTACCTGACACTTCGCGGCCTGACATCTGACGACACGGCCAAGTACTACTGT
>35;835_161;2.2235000637
CAGGTCCGTTTGGTGCAGTCTGGGACTCAGATAAAAACACCTGGGGCCTCAGTGACACTGTCGTGTGGGACGTCTGGATATGACTTCATGGAGAGTCTCATAAATTGGGTGCGCCAGGACATCGGCAAGGGACCAGAGTGGCTGGGCTGGATGAATCCTCGGGGGGGCGGTGTAAGTTATGCTCAAAGATTCCAAGGAAAAGTCACCATGACGCGGGACGTTTCAAGCGGCACAGCCTACCTGACACTTCGCGGCCTGACATCTGACGACACGGCCAAGTACTACTGT
>35;737_161;2.2569247424
CAGGTCCGTTTGGTGCAGTCTGGGACTCAGATAAAAACACCTGGGTCCTCAGTGACACTGTCGTGTGGGACGTCTGGATATGAGTTCATGGAAAGTCTCATAAATTGGGTGCGCCAGGACATCGGCAAGGGACCAGAGTGGCTGGGCTGGATGAATCCTCGGGGGGGCGGTGTAAGTTATGCTCAAAGATTCCAAGGAAAAGTCACCATGACGCGGGATGTGTCAAGCGGCACAGCCTACCTGACACTTCGCGGCCTGACATCTGACGACACGGCCAAGTACTACTGT
>34;737_161,835_161;2.2127972574
CAGGTCCGTTTGGTGCAGTCTGGGACTCAGATAAAAACACCTGGGGCCTCAGTGACACTGTCGTGTGGGACGTCTGGATATGACTTCATGGAGAGTCTCATAAATTGGGTGCGCCAGGACATCGGCAAGGGACCAGAGTGGCTGGGCTGGATGAATCCTCGGGGGGGCGGTGTAAGTTATGCTCAAAGATTCCAAGGAAAAGTCACCATGACGCGGGACGTGTCAAGCGGCACAGCCTACCTGACACTTCGCGGCCTGACATCTGACGACACGGCCAAGTACTACTGT
>33;184_154,557_154,737_161,822_171,835_161,988_154;2.1681680971
CAGGTCCGTTTGGTGCAGTCTGGGACTCAGATAAAAACACCTGGGGCCTCAGTGACACTGTCGTGTGGGACGTCTGGATATGACTTCATGGAGAGTCTCATAAATTGGGTGCGCCAGGACATCGGCAAGGGACCAGAGTGGCTGGGCTGGATGAATCCTCGGGGGGGCGGTGTAAATTATGCTCATAGATTTCAAGGTAAAGTCACCATGACGCGGGACGTGTCAAGCGGCACAGCCTACCTGACACTTCGCGGCCTGACATCTGACGACACGGCCAAGTACTACTGT
>32;184_154,557_154,737_161,77_154,822_171,835_161,988_154;2.1581500675
CAGGTCCGTTTGGTGCAGTCTGGGACTCAGATAAAAACACCTGGGGCCTCAGTGACACTGTCGTGTGGGACGTCTGGATATGACTTCATGGAGAGTCTCATAAATTGGGTGCGCCAGGACATCGGCAAGGGACCAGAGTGGCTGGGCTGGATGAATCCTCGGGGGGGCGGTGTAAATTATGCTCATAGATTTCAAGGTAAAGTCACCATGACGCGGGACGTGTCAAGCGGCACAGCCTACCTGACACTTCGCGGCCTGACATCTGACGACACGGCCAAGTATTACTGT
>31;184_154,557_154,737_161,77_154,822_171,835_161,852_154,988_154;2.1252598478
CAGGTCCGTTTGGTGCAGTCTGGGACTCAGATAAAAACACCTGGGGCCTCAGTGACACTGTCGTGTGGGACGTCTGGATATGACTTCATGGAGAGTCTCATAAATTGGGTGCGCCAGGACATCGGCAAGGGACCAGAGTGGCTGGGCTGGATGAATCCTCGGGGGGGCGGTGTAAATTATGCTCGCAGATTTCAAGGTAAAGTCACCATGACGCGGGACGTGTCAAGCGGCACAGCCTACCTGACACTTCGCGGTCTGACATCTGACGACACGGCCAAGTATTACTGT
>30;184_154,492_154,557_154,625_154,737_161,77_154,822_171,835_161,852_154,988_154;2.1252587534
CAGGTCCGTTTGGTGCAGTCTGGGACTCAGATAAAAACACCTGGGGCCTCAGTGACACTGTCGTGTGGGACGTCTGGATATGACTTCATGGAGAGTCTCATAAATTGGGTGCGCCAGGACATCGGCAAGGGACCAGAGTGGCTGGGCTGGATGAATCCTCGGGGGGGCGGTGTAAATTATGCTCGCAGATTTCAAGGTAAAGTCACCATGACGCGGGACGTGTCAAGCGGCACAGCCTACCTGACACTTCGCGGTCTGACATCTGACGACACGGCCAAGTATTACTGT
>30;748_154;2.2472967358
CAGGTCCGTCTGGTGCAGTCTGGGACTCAGATAAAAACACCTGGGGCCTCAGTGACACTGTCGTGTGGGACGTCTGGATATGACTTCATGGAGAGTCTCATAAATTGGGTGCGCCAGGACAGCGGCAAGGGACCAGAGTGGCTGGGCTGGATGAATCCTCGGGGGGGCGGTGTAAATTATGCTCATAGATTTCAAGGTAAAGGCAGCATGACGCGGGACGTGTCGAGCGGCACAGCCTACCTGACACTTCGTAGTCTGACACCTGACGACACGGCCAAGTATTATTGT
>29;184_154,492_154,557_154,625_154,737_161,748_154,77_154,822_171,835_161,852_154,988_154;2.1252582782
CAGGTCCGTTTGGTGCAGTCTGGGACTCAGATAAAAACACCTGGGGCCTCAGTGACACTGTCGTGTGGGACGTCTGGATATGACTTCATGGAGAGTCTCATAAATTGGGTGCGCCAGGACATCGGCAAGGGACCAGAGTGGCTGGGCTGGATGAATCCTCGGGGGGGCGGTGTAAATTATGCTCGCAGATTTCAAGGTAAAGTCACCATGACGCGGGACGTGTCAAGCGGCACAGCCTACCTGACACTTCGCGGTCTGACATCTGACGACACGGCCAAGTATTACTGT
>30;882_154;2.272093592
CAGGTCCGTTTGGTGCAGTCTGGGACTCAGATAAAAACACCTGGGGCCTCAGTGACACTGTCGTGTGGGACGTCTGGATATGACTTCATGGAGAGTCTCATAAATTGGGTGCGCCAGGAAATCGGCAAGAGACCGGAGTGGCTGGGCTGGATGAATCCTCGGGGGGGGCGTGTGAATTATGCTCGCAGATTTCAAGGCAAAGTCACCATGGACCGGGACGTCTCAAGCGGCACAGCCTACATGACACTTCGCGGGCTGACATCTGACGACACGGCCAAGTATTACTGT
>31;752_154;2.2084345213
CAGGTCCGTTTGGTGCAGTCTGGGACTCAGATAAAAACACCTGGGGCCTCAGTGACACTGTCGTGTGGGACGTCTGGATATGACTTCATGGAGAGTCTCATAAATTGGGTGCGCCAGGACATCGGCAAGGGACCAGAGTGGCTGGGCTGGATGAATCCTCGGGGAGGCGGTGTGAATTATGCTCGCAGATTTCAAGGTAAAGTCACCATGGACCGGGACGTCTCAAGCGGCACAGCCTACATGACACTTCGCGGTCTGACATCTGACGACACGGCCAAGTATTACTGT
>31;698_154;2.2250610059
CAGGTCCGTTTGGTGCAGTCTGGGACTCAGATAAAAACACCTGGGGCCTCAGTGACACTGTCGTGTGGGACGTCTGGATATGAGTTCATGGAGAGTCTCATAAATTGGGTGCGCCAGGACATCGGCAAGGGACCAGAGTGGATGGGCTGGATGAATCCTCGGGGAGGCGGTGTGAATTATGCTCGCAGATTTCAAGGTAAAGTCACCATGGACCGGGACGTCTCAAGCGGCACAGCCTACATGACACTTCGCGGTCTGACATCTGACGACACGGCCAAGTATTACTGT
>30;698_154,752_154;2.2084337422
CAGGTCCGTTTGGTGCAGTCTGGGACTCAGATAAAAACACCTGGGGCCTCAGTGACACTGTCGTGTGGGACGTCTGGATATGACTTCATGGAGAGTCTCATAAATTGGGTGCGCCAGGACATCGGCAAGGGACCAGAGTGGCTGGGCTGGATGAATCCTCGGGGAGGCGGTGTGAATTATGCTCGCAGATTTCAAGGTAAAGTCACCATGGACCGGGACGTCTCAAGCGGCACAGCCTACATGACACTTCGCGGTCTGACATCTGACGACACGGCCAAGTATTACTGT
>29;698_154,752_154,882_154;2.1929246449
CAGGTCCGTTTGGTGCAGTCTGGGACTCAGATAAAAACACCTGGGGCCTCAGTGACACTGTCGTGTGGGACGTCTGGATATGACTTCATGGAGAGTCTCATAAATTGGGTGCGCCAGGACATCGGCAAGGGACCAGAGTGGCTGGGCTGGATGAATCCTCGGGGGGGCGGTGTGAATTATGCTCGCAGATTTCAAGGTAAAGTCACCATGGACCGGGACGTCTCAAGCGGCACAGCCTACATGACACTTCGCGGTCTGACATCTGACGACACGGCCAAGTATTACTGT
>28;184_154,492_154,557_154,625_154,698_154,737_161,748_154,752_154,77_154,822_171,835_161,852_154,882_154,988_154;2.1252577621
CAGGTCCGTTTGGTGCAGTCTGGGACTCAGATAAAAACACCTGGGGCCTCAGTGACACTGTCGTGTGGGACGTCTGGATATGACTTCATGGAGAGTCTCATAAATTGGGTGCGCCAGGACATCGGCAAGGGACCAGAGTGGCTGGGCTGGATGAATCCTCGGGGGGGCGGTGTAAATTATGCTCGCAGATTTCAAGGTAAAGTCACCATGACGCGGGACGTGTCAAGCGGCACAGCCTACCTGACACTTCGCGGTCTGACATCTGACGACACGGCCAAGTATTACTGT
>30;831_154;2.3612815847
CAGGTCCGCTTGGTGCAGTCTGGGACTCAGATAAAAGCACCTGGGGCCTCAGTGACATTGTCGTGTGGGACATCTGGATATGATTTCATGGAGAATCTCATAAATTGGGTGCGCCAGGACATCGGCAAGGGACCAGAGTGGCTGGGCTGGATGAATCCTCGGGGGGGCGGTGTTAATTATGCACACAGATTTCAAGGTAAAGTCATCATGACGCGGGACGTGTCAAGCGGCACAGCCTACCTGACGCTTCACAGTCTGACATCTGGCGACACGGCCAAGTATTACTGT
>30;918_161;2.2832394791
CAGGTCCGCTTGGTGCAGTCTGGGGCTCAGATAAAACCACCTGGGGCCTCAGTGACATTGTCGTGTGGGACATCTGGATATGATTTCATGGAGAATCTCATAAATTGGGTGCGCCAGGACATCGGCAAGGGACCAGAGTGGCTGGGCTGGATGAATCCTCGGGGGGGCGGTGTTAATTATGCACACAGATTTCAAGGAAAAGTCACCATGACGCGTGACGTGTCAAGCGGCACGGCCTACCTGGCACTTCGCGGTCTGACATCTGACGACACGGCCAAGTATTACTGT
>29;831_154,918_161;2.2590763692
CAGGTCCGCTTGGTGCAGTCTGGGACTCAGATAAAACCACCTGGGGCCTCAGTGACATTGTCGTGTGGGACATCTGGATATGATTTCATGGAGAATCTCATAAATTGGGTGCGCCAGGACATCGGCAAGGGACCAGAGTGGCTGGGCTGGATGAATCCTCGGGGGGGCGGTGTTAATTATGCACACAGATTTCAAGGAAAAGTCACCATGACGCGTGACGTGTCAAGCGGCACGGCCTACCTGGCACTTCGCGGTCTGACATCTGACGACACGGCCAAGTATTACTGT
>29;973_161;2.2367488147
CAGGTCCGTTTGGTGCAGTCTGGGACTCAGATAAAAATACCTGGGGCCTCAGTGACACTGTCGTGTGGGACGTCTGGATATGACTTCATGGAGAGTCTCATAAATTGGGTGCGCCAGGACATCGGCAAGGGACCAGAGTGGCTGGGCTGGATAAATCCTCGGGGGGGGCGTGTTAATTATGCTCACAGATTTCAAGGAAAAGTCACCATGACGCGTGACGTGTCAAGCGGCACGGCCTACCTGGCACTTCGCGGTCTGACATCTGACGACACGGCCAAGTATTACTGT
>28;831_154,918_161,973_161;2.1851009302
CAGGTCCGTTTGGTGCAGTCTGGGACTCAGATAAAAACACCTGGGGCCTCAGTGACACTGTCGTGTGGGACGTCTGGATATGACTTCATGGAGAGTCTCATAAATTGGGTGCGCCAGGACATCGGCAAGGGACCAGAGTGGCTGGGCTGGATGAATCCTCGGGGGGGCGGTGTTAATTATGCTCACAGATTTCAAGGAAAAGTCACCATGACGCGTGACGTGTCAAGCGGCACGGCCTACCTGGCACTTCGCGGTCTGACATCTGACGACACGGCCAAGTATTACTGT
>27;184_154,492_154,557_154,625_154,698_154,737_161,748_154,752_154,77_154,822_171,831_154,835_161,852_154,882_154,918_161,973_161,988_154;2.125256944
CAGGTCCGTTTGGTGCAGTCTGGGACTCAGATAAAAACACCTGGGGCCTCAGTGACACTGTCGTGTGGGACGTCTGGATATGACTTCATGGAGAGTCTCATAAATTGGGTGCGCCAGGACATCGGCAAGGGACCAGAGTGGCTGGGCTGGATGAATCCTCGGGGGGGCGGTGTAAATTATGCTCGCAGATTTCAAGGTAAAGTCACCATGACGCGGGACGTGTCAAGCGGCACAGCCTACCTGACACTTCGCGGTCTGACATCTGACGACACGGCCAAGTATTACTGT
>26;1028_177,133_177,152_154,184_154,227_171,25_177,296_171,366_171,398_177,402_161,414_161,437_154,45_154,492_154,511_177,557_154,563_161,566_171,600_177,610_171,625_154,678_171,698_154,712_177,737_161,748_154,752_154,77_154,817_177,822_171,831_154,835_161,852_154,882_154,891_177,918_161,957_171,973_161,988_154;2.1252564874
CAGGTCCGTTTGGTGCAGTCTGGGACTCAGATAAAAACACCTGGGGCCTCAGTGACACTGTCGTGTGGGACGTCTGGATATGACTTCATGGAGAGTCTCATAAATTGGGTGCGCCAGGACATCGGCAAGGGACCAGAGTGGCTGGGCTGGATGAATCCTCGGGGGGGCGGTGTAAATTATGCTCGCAGATTTCAAGGTAAAGTCACCATGACGCGGGACGTGTCAAGCGGCACAGCCTACCTGACACTTCGCGGTCTGACATCTGACGACACGGCCAAGTATTACTGT
>32;898_154;2.2743859355
CAGGTCCGTTTGGTGCAGTCTGGGCCTCAGATAAAAACACCTGGGGCCTCAGTGACAATCTCGTGTGGGACGTCTGGATATGAGTTCATGGAAAGTCTCATAAACTGGGTGCGCCAGGACATCGGGAAGGGACCAGAGTGGATGGGCTGGATGAATCCTCGGGGAGGCGGTGTGAATTATGCTCGCAGATTTCAAGGTAAAGTCACCATGGACCGGGACGTCTCAAGCGGCACAGCCTACATGACACTTCGCGGTCTGACATCTGACGACACGGCCAAGTATTACTGT
>32;775_154;2.3075315771
CAGGTCCGTTTGGTGCAGTCTGGGCCTCAGATAAAAACACTTGGGGCCTCAGTGACAATCTCGTGTGGGACGTCTGGATATGACTTCATGGAAAATCTCATAAACTGGGTGCGCCAGGACATCGGCAAGGGACCAGAGTGGATGGGCTGGATAAATCCTCGAGGGGGCGGTGTGAATTATGCTCGCAGATTTCAAGGTAAAGTCACCATGGACCGGGACGTCTCAAGCGGCACAGCCTACATGACACTTCGCGGTCTGACATCTGACGACACGGCCAAGTATTACTGT
>31;775_154,898_154;2.2519732077
CAGGTCCGTTTGGTGCAGTCTGGGCCTCAGATAAAAACACCTGGGGCCTCAGTGACAATCTCGTGTGGGACGTCTGGATATGACTTCATGGAAAGTCTCATAAACTGGGTGCGCCAGGACATCGGCAAGGGACCAGAGTGGATGGGCTGGATGAATCCTCGGGGAGGCGGTGTGAATTATGCTCGCAGATTTCAAGGTAAAGTCACCATGGACCGGGACGTCTCAAGCGGCACAGCCTACATGACACTTCGCGGTCTGACATCTGACGACACGGCCAAGTATTACTGT
>31;597_171;2.2656480666
CAGGTCCGTTTGGTGCAGTCTGGGCCTCAGATAAAAACACCTGGGGCCTCAGTGACAATCTCGTGTGGGACGTCTGGATATGACTTCATGGAAAGTCTCATAAACTGGGTGCGCCAAGACCCCGGCAAGGGACCAGAGTGGATGGGCTGGATGAATCCTCGGGGAGGCGGTGTCAATTATGCTCGCAGATTTCAAGGTAAAATCACCATGGACCGGGACGTCTCAAGCGGCACAGCCTACATGACACTTCGCGGTCTGACATCTGACGACACGGCCAGGTATTACTGT
>30;597_171,775_154,898_154;2.2220395677
CAGGTCCGTTTGGTGCAGTCTGGGCCTCAGATAAAAACACCTGGGGCCTCAGTGACAATCTCGTGTGGGACGTCTGGATATGACTTCATGGAAAGTCTCATAAACTGGGTGCGCCAGGACCCCGGCAAGGGACCAGAGTGGATGGGCTGGATGAATCCTCGGGGAGGCGGTGTAAATTATGCTCGCAGATTTCAAGGTAAAGTCACCATGGACCGGGACGTCTCAAGCGGCACAGCCTACATGACACTTCGCGGTCTGACATCTGACGACACGGCCAAGTATTACTGT
>30;295_161;2.2395000346
CAGGTCCGTTTGGTGCAGTCTGGGCCTCAGATAAAAACACCTGGGGCCTCAGTGACAATTTCGTGTGGGACGTCTGGATATGACTTTATGGAAAGTCTCATAAACTGGGTGCGCCAGGACCCCGGCAAGGGACCAGAGTGGATGGGCTGGATGAATCCTCGGGGAGGCGGTGTAAATTATGCTCGCAGATTTCAAGGTAAAGTCACCATGGACCGGGACGTCTCAAGCGGCACAGCCTACCTGGCACTTCGCGGTCTGACATCTGACGACACGGCCAAGTATTACTGT
>29;295_161,597_171,775_154,898_154;2.2062792194
CAGGTCCGTTTGGTGCAGTCTGGGCCTCAGATAAAAACACCTGGGGCCTCAGTGACAATCTCGTGTGGGACGTCTGGATATGACTTCATGGAAAGTCTCATAAACTGGGTGCGCCAGGACCCCGGCAAGGGACCAGAGTGGATGGGCTGGATGAATCCTCGGGGAGGCGGTGTAAATTATGCTCGCAGATTTCAAGGTAAAGTCACCATGGACCGGGACGTCTCAAGCGGCACAGCCTACCTGACACTTCGCGGTCTGACATCTGACGACACGGCCAAGTATTACTGT
>32;734_154;2.2288676645
CAGGTCCGTTTGATGCAGTCTGGGACTCAGATAAAAAGTCCTGGGGCCTCAGTGAGAATCTCGTGTGGGACGTCTGGATATGACTTTATGGAAAGTCTCATAAACTGGGTGCGCCAGGACCCCGGCAAGGGACCAGAGTGGATGGGCTGGATGAATCCTCGGGGAGGCGGTGTGAATTATGCTCGCAGATTTCAAGGTAAAGTCACCATGGACCGGGACGTCTCAAGCGGCACAGCCTACATGACACTTCGCGGTCTGACATCTGACGACACGGCCAAGTATTACTGT
>35;758_161;2.3410143827
CAGGTCCGTTTGATGCAGTCTGGGACTCAGATAAAAAGTCCTGGGGCCTCAGTGAGAATCTCATGTGGGACGTCTGGATATGACTTTATGGGCAGTCTCATTAATTGGGTGCGCCAAGACCCCGGCAAGGGACCAGAGTGGATGGGCTGGATGAATCCTCGGGGAGGCGCTGTGAATTATGCTCGCAGATTTCAAGGTAAAGTCACCATGGACCGGGACGTCTCAAGCGGCACAGCCTACATGACACTTCGCGATCTGACATCTGACGACACGGCCAAGTATTATTGT
>35;834_161;2.3410148678
CAGGTCCGTTTGATGCAGTCTGGGACTCAGATAAAAAGTCCTGGGGCCTCAGTGAGAATCTCATGTGGGACGTCTGGATATGACTTTATGGGCAGTCTCATTAATTGGGTGCGCCAAGACCCCGGCAAGGGACCAGAGTGGATGGGCTGGATGAATCCTCGGGGAGGCGCTGTGAATTATGCTCGCAGATTTCAAGGTAAAGTCACCATGGACCGGGACGTCTCAAGCGGCACAGCCTACATGACACTTCGCGATCTGACATCTGACGACACGGCCAAGTATTATTGT
>34;758_161,834_161;2.3410143727
CAGGTCCGTTTGATGCAGTCTGGGACTCAGATAAAAAGTCCTGGGGCCTCAGTGAGAATCTCATGTGGGACGTCTGGATATGACTTTATGGGCAGTCTCATTAATTGGGTGCGCCAAGACCCCGGCAAGGGACCAGAGTGGATGGGCTGGATGAATCCTCGGGGAGGCGCTGTGAATTATGCTCGCAGATTTCAAGGTAAAGTCACCATGGACCGGGACGTCTCAAGCGGCACAGCCTACATGACACTTCGCGATCTGACATCTGACGACACGGCCAAGTATTATTGT
>34;278_161;2.3075469932
CAGGTCCGTTTGATGCAGTCTGGGACTCAGATAAAAAGTCCTGGGGCCTCAGTGAGAATCTCATGTGGGACGTCTGGATATGACTTTATGGGGAGTCTCATTAATTGGGTGCGCCAAGACCCCGGCAAGGGACCAGAGTGGATGGGCTGGATGAATCCTCGGGGAGGCGGTGTGAATTATGCTCGCAGATTTCAAGGTAAAGTCACCATGGACCGGGACGTCTCAAGCGGCACAGCCTACATGACACTTCGCGGTCTGACATCTGACGACACGGCCAAGTATTATTGT
>33;278_161,758_161,834_161;2.3075464675
CAGGTCCGTTTGATGCAGTCTGGGACTCAGATAAAAAGTCCTGGGGCCTCAGTGAGAATCTCATGTGGGACGTCTGGATATGACTTTATGGGGAGTCTCATTAATTGGGTGCGCCAAGACCCCGGCAAGGGACCAGAGTGGATGGGCTGGATGAATCCTCGGGGAGGCGGTGTGAATTATGCTCGCAGATTTCAAGGTAAAGTCACCATGGACCGGGACGTCTCAAGCGGCACAGCCTACATGACACTTCGCGGTCTGACATCTGACGACACGGCCAAGTATTATTGT
>37;661_177;2.3068693841
CAGGTCCGTTTGATGCAGTCTGGGACTCAGATAAAAAGTCCTGGGGCCTCAGTGAGAATCTCGTGTGGGACGTCTGGGTATGACTTTATGGAGAGTCTCATAAACTGGGTGCGCCAAGATCCCGGCAAGGGACCAGAGTGGATGGGCTGGATGAATCCTCGGGGAGGCGGTGTCAATTATGCTCGTAGATTTCAAGGTAAAGTCACCATGGACCGGGACGTCTTAAGCGGCACAGCCTACATGACACTTCGCGGTCTGACATCTGACGACACGGCCAAGTATTACTGT
>37;996_177;2.3289713296
CAGGTCCGTTTGATGCAGTCTGGGACTCAGATAAAAAGTCCTGGGGCCTCAGTGAGAATCTCGTGTGGGACGTCTGGGTATGACTTTATGGAGAGTCTCATAAACTGGGTGCGCCAAGATCCCGGCAAGGGACCAGAGTGGATGGGCTGGATGAATCCTCGGGGAGGCGGTGTCAATTATGCTCGTAGATTTCAAGGTAAAGTCACCATGGACCGGGACGTCTTAAGCGGCACAGCCTACATGACACTTCGCGGTCTGACATCTGACGACACGGCCAAATACTACTGT
>36;661_177,996_177;2.3068688747
CAGGTCCGTTTGATGCAGTCTGGGACTCAGATAAAAAGTCCTGGGGCCTCAGTGAGAATCTCGTGTGGGACGTCTGGGTATGACTTTATGGAGAGTCTCATAAACTGGGTGCGCCAAGATCCCGGCAAGGGACCAGAGTGGATGGGCTGGATGAATCCTCGGGGAGGCGGTGTCAATTATGCTCGTAGATTTCAAGGTAAAGTCACCATGGACCGGGACGTCTTAAGCGGCACAGCCTACATGACACTTCGCGGTCTGACATCTGACGACACGGCCAAGTATTACTGT
>36;96_161;2.3410353403
CAGGTCCGTTTGATGCAGTCTGGGACTCAGATAAAAAGTCCTGGGGCCTCAGTGAGAATCTCGTGTGGGACGTCTGGATATGACTTTATGGAAAGTCTCATAAACTGGGTGCGCCAAGATCCCGGCAAGGGACCAGAGTGGATGGGCTGGATGAATCCTCGGGGAGGCGGTGTGAATTATGCTCGCAGATTTCAAGGTAAAGTCACCATGGACCGGGACGTCTCAAGCGACACAGCCTACATGACACTTCGCGGTCTGACATCTGACGACACGGCCAAGTACTACTGT
>35;661_177,96_161,996_177;2.284424335
CAGGTCCGTTTGATGCAGTCTGGGACTCAGATAAAAAGTCCTGGGGCCTCAGTGAGAATCTCGTGTGGGACGTCTGGGTATGACTTTATGGAAAGTCTCATAAACTGGGTGCGCCAAGATCCCGGCAAGGGACCAGAGTGGATGGGCTGGATGAATCCTCGGGGAGGCGGTGTCAATTATGCTCGCAGATTTCAAGGTAAAGTCACCATGGACCGGGACGTCTTAAGCGGCACAGCCTACATGACACTTCGCGGTCTGACATCTGACGACACGGCCAAGTATTACTGT
>37;902_177;2.2958991545
CAGGTCCGTTTGATGCAGTCTGGGACTCAGATAAAAAGTCCTGGGGCCTCAGTGAGAATCTCGTGTGGGACGTCTGGGTATGACTTTATGGAAAGTCTCATAAACTGGGTGCGCCAAGACCCCGGCAAGGGACCAGAGTGGATGGGCTGGATGAATCCTCGGGGAGGCGGTGTCAATTATGCTCGCAGATTTCAAGGTAAAGTCACCATGGACCGGGACGTCTTAAGCGGCACAGCCTACATGACACTTCGCGGTCTGACACCTGACGACACGGCCAAGTATTTCTGT
>37;861_177;2.3761956008
CAGGGTTCAGTGGTGCAGTCTGGGACTCAGATAAAAAGTCCTGGGGCCTCAGTGAGAATCTCGTGTGGGACGTCTGGGTATGACTTTATGGAAAGTCTCATAAACTGGGTGCGCCAAGACCCCGGCAAGGGACCAGAGTGGATGGGCTGGATGAATCCTCGGGGAGGCGGTGTCAATTATGCTCGCAGATTTCAAGGTAAAGTCACCATGGACCGGGACGTCTTAAGCGGCACAGCCTACATGACACTTCGCGGTCTGACACCTGACGACACGGCCAAGTATTTCTGT
>36;861_177,902_177;2.2958991445
CAGGTCCGTTTGATGCAGTCTGGGACTCAGATAAAAAGTCCTGGGGCCTCAGTGAGAATCTCGTGTGGGACGTCTGGGTATGACTTTATGGAAAGTCTCATAAACTGGGTGCGCCAAGACCCCGGCAAGGGACCAGAGTGGATGGGCTGGATGAATCCTCGGGGAGGCGGTGTCAATTATGCTCGCAGATTTCAAGGTAAAGTCACCATGGACCGGGACGTCTTAAGCGGCACAGCCTACATGACACTTCGCGGTCTGACACCTGACGACACGGCCAAGTATTTCTGT
>36;42_177;2.2958980191
CAGGTCCGTTTGATGCAGTCTGGGACTCAGATAAAAAGTCCTGGGGCCTCAGTGAGAATCTCGTGTGGGACGTCTGGGTATGACTTTATGGAAAGTCTCATAAACTGGGTGCGCCAAGACCCCGGCAAGGGACCAGAGTGGATGGGCTGGATGAATCCTCGGGGAGGCGGTGTCAATTATGCTCGCAGATTTCAAGGTAAAGTCACCATGGACCGGGACGTCTTAAGCGGCACAGCCTACATGACACTTCGCGGTCTGACACCTGACGACACGGCCAAGTATTTCTGT
>35;42_177,861_177,902_177;2.2958980091
CAGGTCCGTTTGATGCAGTCTGGGACTCAGATAAAAAGTCCTGGGGCCTCAGTGAGAATCTCGTGTGGGACGTCTGGGTATGACTTTATGGAAAGTCTCATAAACTGGGTGCGCCAAGACCCCGGCAAGGGACCAGAGTGGATGGGCTGGATGAATCCTCGGGGAGGCGGTGTCAATTATGCTCGCAGATTTCAAGGTAAAGTCACCATGGACCGGGACGTCTTAAGCGGCACAGCCTACATGACACTTCGCGGTCTGACACCTGACGACACGGCCAAGTATTTCTGT
>34;42_177,661_177,861_177,902_177,96_161,996_177;2.273654765
CAGGTCCGTTTGATGCAGTCTGGGACTCAGATAAAAAGTCCTGGGGCCTCAGTGAGAATCTCGTGTGGGACGTCTGGGTATGACTTTATGGAAAGTCTCATAAACTGGGTGCGCCAAGACCCCGGCAAGGGACCAGAGTGGATGGGCTGGATGAATCCTCGGGGAGGCGGTGTCAATTATGCTCGCAGATTTCAAGGTAAAGTCACCATGGACCGGGACGTCTTAAGCGGCACAGCCTACATGACACTTCGCGGTCTGACATCTGACGACACGGCCAAGTATTACTGT
>36;435_177;2.3516984
CAGGTCCGTTTGGTGCAGTCTGGGCCTCAGATAAAAACACCTGGGGCCTCAGTGAGAATCTCGTGTGGGACGTCTGGGTATGACTTTATGGAGAGTCTCATAAACTGGGTGCGCCAAGATCCCGGCAAGGGACCAGAGTGGATGGGCTGGATGAATCCTCGGGGAGGCGGTGTCAATTATGCTCGTAGATTTCAAGGTAAAGTCACCATGGACCGGGACGTCTTAAGCGGCACAGCCTACATGACACTTCGCGGTCTGACATCTGACGACACGGCCAAGTATTACTGT
>36;638_177;2.4212958798
GAGGTCCGTTTGGTGCAGTCTGGGACTCAGATAAAAACACCTGGGGCCTCAGTGACAGTGTCGTGTGGGACGTCTGGATATGACTTCATGGAGAGTCTCATAAATTGGGTGCGCCAAGACCCCGGCAAGGGACCAGAGTGGATGGGCTGGATGAATCCTCGGGGAGGCGGTGTCAATTATGCTCGCAGATTTCAAGGTAAAGTCACCATGGACCGGGACGTCTTAAGCGGCACAGCCTACATGACACTTCGCGGTCTGACACCTGACGACACGGCCAAGTATTTCTGT
>35;435_177,638_177;2.3183565751
CAGGTCCGTTTGGTGCAGTCTGGGACTCAGATAAAAACACCTGGGGCCTCAGTGAGAATCTCGTGTGGGACGTCTGGGTATGACTTTATGGAGAGTCTCATAAACTGGGTGCGCCAAGACCCCGGCAAGGGACCAGAGTGGATGGGCTGGATGAATCCTCGGGGAGGCGGTGTCAATTATGCTCGCAGATTTCAAGGTAAAGTCACCATGGACCGGGACGTCTTAAGCGGCACAGCCTACATGACACTTCGCGGTCTGACATCTGACGACACGGCCAAGTATTACTGT
>36;32_177;2.3407867792
CAGGTCCGTTTGGTGCAGTCTGGGACTCAGATAAAGAGTCCTGGGGCCTCAGTGAGAATCTCGTGTGTGACGTCTGGGTATGATTTTATGGAAAGTCTCATAAACTGGGTGCGCCAAGACCCCGGCAAGGGACCAGAGTGGATGGGCTGGATGAATCCTCGGGGAGGCGGTGTCAATTATGCTCGCAGATTTCAAGGTAAAGTCACCATGGACCGGGACGTCTTAAGCGCCACAGCCTACATGACACTTCGCGGTCTGACATCTGAGGACACGGCCAAGTATTACTGT
>36;2_177;2.3407856506
CAGGTCCGTTTGGTGCAGTCTGGGACTCAGATAAAGAGTCCTGGGGCCTCAGTGAGAATCTCGTGTGTGACGTCTGGGTATGATTTTATGGAAAGTCTCATAAACTGGGTGCGCCAAGACCCCGGCAAGGGACCAGAGTGGATGGGCTGGATGAATCCTCGGGGAGGCGGTGTCAATTATGCTCGCAGATTTCAAGGTAAAGTCACCATGGACCGGGACGTCTTAAGCGCCACAGCCTACATGACACTTCGCGGTCTGACATCTGAGGACACGGCCAAGTATTACTGT
>35;2_177,32_177;2.3407856406
CAGGTCCGTTTGGTGCAGTCTGGGACTCAGATAAAGAGTCCTGGGGCCTCAGTGAGAATCTCGTGTGTGACGTCTGGGTATGATTTTATGGAAAGTCTCATAAACTGGGTGCGCCAAGACCCCGGCAAGGGACCAGAGTGGATGGGCTGGATGAATCCTCGGGGAGGCGGTGTCAATTATGCTCGCAGATTTCAAGGTAAAGTCACCATGGACCGGGACGTCTTAAGCGCCACAGCCTACATGACACTTCGCGGTCTGACATCTGAGGACACGGCCAAGTATTACTGT
>34;2_177,32_177,435_177,638_177;2.2846281552
CAGGTCCGTTTGGTGCAGTCTGGGACTCAGATAAAAAGTCCTGGGGCCTCAGTGAGAATCTCGTGTGGGACGTCTGGGTATGACTTTATGGAAAGTCTCATAAACTGGGTGCGCCAAGACCCCGGCAAGGGACCAGAGTGGATGGGCTGGATGAATCCTCGGGGAGGCGGTGTCAATTATGCTCGCAGATTTCAAGGTAAAGTCACCATGGACCGGGACGTCTTAAGCGGCACAGCCTACATGACACTTCGCGGTCTGACATCTGACGACACGGCCAAGTATTACTGT
>33;2_177,32_177,42_177,435_177,638_177,661_177,861_177,902_177,96_161,996_177;2.2736542757
CAGGTCCGTTTGATGCAGTCTGGGACTCAGATAAAAAGTCCTGGGGCCTCAGTGAGAATCTCGTGTGGGACGTCTGGGTATGACTTTATGGAAAGTCTCATAAACTGGGTGCGCCAAGACCCCGGCAAGGGACCAGAGTGGATGGGCTGGATGAATCCTCGGGGAGGCGGTGTCAATTATGCTCGCAGATTTCAAGGTAAAGTCACCATGGACCGGGACGTCTTAAGCGGCACAGCCTACATGACACTTCGCGGTCTGACATCTGACGACACGGCCAAGTATTACTGT
>32;278_161,2_177,32_177,42_177,435_177,638_177,661_177,758_161,834_161,861_177,902_177,96_161,996_177;2.2393387135
CAGGTCCGTTTGATGCAGTCTGGGACTCAGATAAAAAGTCCTGGGGCCTCAGTGAGAATCTCGTGTGGGACGTCTGGATATGACTTTATGGAAAGTCTCATAAACTGGGTGCGCCAAGACCCCGGCAAGGGACCAGAGTGGATGGGCTGGATGAATCCTCGGGGAGGCGGTGTGAATTATGCTCGCAGATTTCAAGGTAAAGTCACCATGGACCGGGACGTCTCAAGCGGCACAGCCTACATGACACTTCGCGGTCTGACATCTGACGACACGGCCAAGTATTACTGT
>31;278_161,2_177,32_177,42_177,435_177,638_177,661_177,734_154,758_161,834_161,861_177,902_177,96_161,996_177;2.2288668703
CAGGTCCGTTTGATGCAGTCTGGGACTCAGATAAAAAGTCCTGGGGCCTCAGTGAGAATCTCGTGTGGGACGTCTGGATATGACTTTATGGAAAGTCTCATAAACTGGGTGCGCCAGGACCCCGGCAAGGGACCAGAGTGGATGGGCTGGATGAATCCTCGGGGAGGCGGTGTGAATTATGCTCGCAGATTTCAAGGTAAAGTCACCATGGACCGGGACGTCTCAAGCGGCACAGCCTACATGACACTTCGCGGTCTGACATCTGACGACACGGCCAAGTATTACTGT
>32;11_154;2.2733560221
CAGGTCCGTTTGATGCAGTCTGGGACTCAGATAAAAAGTCCTGGGGCCTCAGTGAGAATCTCGTGTGGGACGTCTGGATATGACTTTATGGAAAGTCTCATAAACTGGGTGCGCCAGGACCCCGGCAAGGGACCAGAGTGGATGGGCTGGATGAATCCTCGGGGAGGCGGTGTGAATTATGCTCGCAGATTTCAAGGTAAAGTCACCATGGACCGGGACGTGTCAAGCGGCACGGCCTACCTGACACTTCGCGGTCTGACATCTGACGACACGTCAAAGTATTATTGT
>32;731_154;2.2618360139
CAGGTCCGTTTGATGCAGTCTGGGACTCAGATAAAAAGTCCTGGGGCCTCAGTGAGAATCTCGTGTGGGACGTCTGGATATGACTTTATGGAAAGTCTCATAAACTGGGTGCGCCAGGACCCCGGCAAGGGACCAGAGTGGATGGGCTGGATGAATCCTCGGGGAGGCGGTGTGAATTATGCTCGCAGATTTCAAGGTAAAGTCACCATGGACCGGGACGTCTCAAGCGGCACAGCCTACCTGACACTTCGTAGTCTGACACCTGACGACACGGCCAAGTATTATTGT
>31;11_154,731_154;2.2280596751
CAGGTCCGTTTGATGCAGTCTGGGACTCAGATAAAAAGTCCTGGGGCCTCAGTGAGAATCTCGTGTGGGACGTCTGGATATGACTTTATGGAAAGTCTCATAAACTGGGTGCGCCAGGACCCCGGCAAGGGACCAGAGTGGATGGGCTGGATGAATCCTCGGGGAGGCGGTGTGAATTATGCTCGCAGATTTCAAGGTAAAGTCACCATGGACCGGGACGTCTCAAGCGGCACAGCCTACCTGACACTTCGCGGTCTGACATCTGACGACACGGCCAAGTATTATTGT
>30;11_154,278_161,2_177,32_177,42_177,435_177,638_177,661_177,731_154,734_154,758_161,834_161,861_177,902_177,96_161,996_177;2.2176329812
CAGGTCCGTTTGATGCAGTCTGGGACTCAGATAAAAAGTCCTGGGGCCTCAGTGAGAATCTCGTGTGGGACGTCTGGATATGACTTTATGGAAAGTCTCATAAACTGGGTGCGCCAGGACCCCGGCAAGGGACCAGAGTGGATGGGCTGGATGAATCCTCGGGGAGGCGGTGTGAATTATGCTCGCAGATTTCAAGGTAAAGTCACCATGGACCGGGACGTCTCAAGCGGCACAGCCTACCTGACACTTCGCGGTCTGACATCTGACGACACGGCCAAGTATTACTGT
>31;255_161;2.2290755804
CAAGTCCGTTTGATGCAGTCTGGGACTCAGATAAAAAGTCCTGGGGCCTCAGTGAGAATCTCGTGTGGGACGTCTGGATATGAGTTCATGGAAAGTCTCATAAACTGGGTGCGCCAGGACCCCGGCAAGGGACCAGAGTGGATGGGCTGGATGAATCCTCGGGGGGGCGGTGTAAATTATGCTCGCAGATTTCAAGGTAAAGTCACCATGGACCGGGACGTCTCAAGCGGCACAGCCTACTTGACACTTCGCGGTCTGTCATCTGACGACACGGCCAAGTATTACTGT
>33;679_154;2.2176638611
CAGGTCCGTTTGATGCAGTCTGGGACTCAGATAAAAAGTCCTGGGGCCTCAGTGAGAATCTCGTGTGGGACGTCTGGATATGACTTCATGGAAAGTCTCATAAACTGGGTGCGCCAGGACCCCGGCAAGGGACCAGAGTGGATGGGCTGGATGAATCCTCAGGGGGGCGGTGTAAATTATGCTCGCAGATTTCAAGGTAAAGTCACCATGGAGCGGGACGTCTCAAGCGGCACAGCCTACCTGACACTTCGCAGTCTGACATCTGACGACACGGCCAAGTATTACTGT
>33;215_154;2.239849175
CAGGTCCGTTTGATGCAGTCTGGGACTCAGATAAAAAGTCCTGGGGCCTCAGTGAGAATCTCGTGTGGGACGTCTGGATATGACTTCATGGAAAGTCTCATAAACTGGGTGCGCCAGGACCCCGGCAAGGGACCAGAGTGGATGGGCTGGATGAATCCTCAGGGGGCGGGTGTAAATTATGCTCGCAGATTTCAAGGTAAAGTCACCATGGAGCGGGACGTCTCAAGCGGCACAGCCTACCTGACACTTCGCAGTCTGACATCTGACGACACGGCCAAGTATTACTGT
>32;215_154,679_154;2.2176638511
CAGGTCCGTTTGATGCAGTCTGGGACTCAGATAAAAAGTCCTGGGGCCTCAGTGAGAATCTCGTGTGGGACGTCTGGATATGACTTCATGGAAAGTCTCATAAACTGGGTGCGCCAGGACCCCGGCAAGGGACCAGAGTGGATGGGCTGGATGAATCCTCAGGGGGGCGGTGTAAATTATGCTCGCAGATTTCAAGGTAAAGTCACCATGGAGCGGGACGTCTCAAGCGGCACAGCCTACCTGACACTTCGCAGTCTGACATCTGACGACACGGCCAAGTATTACTGT
>33;323_171;2.3076865682
CAGGTCCGTTTGATGCAGTCTGGGACTCAGATAAAAACCCCTGGGGCCTCAGTGAGAATCTCGTGTGGGACGTCTGGATATGAGTTCATGGAAAACCTCATAAACTGGGTGCGCCAAGACCCCGGCAAGGGACCAGAGTGGATGGGCTGGATGAATCCTCAGGGGGGCGGTGTAAATTATGCTCGCAGATTTCAAGGTAAAGTCACCATGGAGCGGGACGTGTCGAGCGGCACAGCCTACCTGACACTTCGCGGTCTGACATTTGACGACACGGCCAAGTATTACTGT
>33;277_136;2.2417882864
CAGGTCCGTTTGATGCAGTCTGGGACTCAGATAAAAACCCCTGGGGCCTCAGTGACAATCTCGTGTGGGACGTCTGGATATGACTTCATGGAAAGTCTCATAAACTGGGTGCGCCAGGACCTCGGCAAGGGACCAGAGTGGATGGGCTGGATGAATCCTCGGGGGGGCGGTGTAAATTATGCTCGCAGATTTCAAGGTAAAGTCACCATGGAGCGGGACGTCTCAAGCGGCACAGCCTACCTGACACTTCGCGGTCTGACATCTGACGACACGGCCAAGTATTACTGT
>32;277_136,323_171;2.2183846097
CAGGTCCGTTTGATGCAGTCTGGGACTCAGATAAAAACCCCTGGGGCCTCAGTGAGAATCTCGTGTGGGACGTCTGGATATGACTTCATGGAAAGTCTCATAAACTGGGTGCGCCAGGACCCCGGCAAGGGACCAGAGTGGATGGGCTGGATGAATCCTCGGGGGGGCGGTGTAAATTATGCTCGCAGATTTCAAGGTAAAGTCACCATGGAGCGGGACGTCTCAAGCGGCACAGCCTACCTGACACTTCGCGGTCTGACATCTGACGACACGGCCAAGTATTACTGT
>31;215_154,277_136,323_171,679_154;2.196500855
CAGGTCCGTTTGATGCAGTCTGGGACTCAGATAAAAAGTCCTGGGGCCTCAGTGAGAATCTCGTGTGGGACGTCTGGATATGACTTCATGGAAAGTCTCATAAACTGGGTGCGCCAGGACCCCGGCAAGGGACCAGAGTGGATGGGCTGGATGAATCCTCGGGGGGGCGGTGTAAATTATGCTCGCAGATTTCAAGGTAAAGTCACCATGGAGCGGGACGTCTCAAGCGGCACAGCCTACCTGACACTTCGCGGTCTGACATCTGACGACACGGCCAAGTATTACTGT
>30;215_154,255_161,277_136,323_171,679_154;2.1843094906
CAGGTCCGTTTGATGCAGTCTGGGACTCAGATAAAAAGTCCTGGGGCCTCAGTGAGAATCTCGTGTGGGACGTCTGGATATGACTTCATGGAAAGTCTCATAAACTGGGTGCGCCAGGACCCCGGCAAGGGACCAGAGTGGATGGGCTGGATGAATCCTCGGGGGGGCGGTGTAAATTATGCTCGCAGATTTCAAGGTAAAGTCACCATGGACCGGGACGTCTCAAGCGGCACAGCCTACCTGACACTTCGCGGTCTGACATCTGACGACACGGCCAAGTATTACTGT
>29;11_154,215_154,255_161,277_136,278_161,2_177,323_171,32_177,42_177,435_177,638_177,661_177,679_154,731_154,734_154,758_161,834_161,861_177,902_177,96_161,996_177;2.1843087816
CAGGTCCGTTTGATGCAGTCTGGGACTCAGATAAAAAGTCCTGGGGCCTCAGTGAGAATCTCGTGTGGGACGTCTGGATATGACTTCATGGAAAGTCTCATAAACTGGGTGCGCCAGGACCCCGGCAAGGGACCAGAGTGGATGGGCTGGATGAATCCTCGGGGGGGCGGTGTAAATTATGCTCGCAGATTTCAAGGTAAAGTCACCATGGACCGGGACGTCTCAAGCGGCACAGCCTACCTGACACTTCGCGGTCTGACATCTGACGACACGGCCAAGTATTACTGT
>28;11_154,215_154,255_161,277_136,278_161,295_161,2_177,323_171,32_177,42_177,435_177,597_171,638_177,661_177,679_154,731_154,734_154,758_161,775_154,834_161,861_177,898_154,902_177,96_161,996_177;2.1614956864
CAGGTCCGTTTGATGCAGTCTGGGACTCAGATAAAAACTCCTGGGGCCTCAGTGACAATCTCGTGTGGGACGTCTGGATATGACTTCATGGAAAGTCTCATAAACTGGGTGCGCCAGGACCCCGGCAAGGGACCAGAGTGGATGGGCTGGATGAATCCTCGGGGGGGCGGTGTAAATTATGCTCGCAGATTTCAAGGTAAAGTCACCATGGACCGGGACGTCTCAAGCGGCACAGCCTACCTGACACTTCGCGGTCTGACATCTGACGACACGGCCAAGTATTACTGT
>29;417_154;2.2066824072
CAGGTCCGTTTGATGCAGTCTGGGACTCAGATAAAAACCCCTGGGGCCTCAGTGAAAATCTCGTGTGGGACCTCTGGATATGAGTTCATGGAAAGCCTCATAAACTGGGTGCGCCAGGACATCGGCAAGGGACTAGAGTGGATGGGTTGGATGAATCCTCGGGGGGGCGGTGTAAATTATGCTCGCAGATTTCAAGGTAAAGTCACCATGGACCGGGACGTGTCAAGCGGCACAGCCTACCTGACACTTCGCGGTCTGACATCTGACGACACGGCCAAGTATTACTGT
>29;482_154;2.195089113
CAGGTCCGTTTGATGCAGTCTGGGACTCAGATAAAAACCCCTGGGGCCTCAGTGAAGATCTCGTGTGGGACGTCTGGATATGACTTCATGGAAAGTCTCATAAACTGGGTGCGCCAGGACATCGGCAAGGGACCAGAGTGGATGGGCTGGATGAATCCTCGGGGGGGCGGTGTAAATTATGCTCGCAGATTTCAAGGTAAAGTCACCATGGACCGAGACGTGTCAAGCGGCACAGCCTACCTGACACTTCGCGATCTGACATCTGACGACACGGCCAAGTATTTCTGT
>28;417_154,482_154;2.1507948389
CAGGTCCGTTTGATGCAGTCTGGGACTCAGATAAAAACCCCTGGGGCCTCAGTGAAAATCTCGTGTGGGACGTCTGGATATGACTTCATGGAAAGTCTCATAAACTGGGTGCGCCAGGACATCGGCAAGGGACCAGAGTGGATGGGCTGGATGAATCCTCGGGGGGGCGGTGTAAATTATGCTCGCAGATTTCAAGGTAAAGTCACCATGGACCGGGACGTGTCAAGCGGCACAGCCTACCTGACACTTCGCGGTCTGACATCTGACGACACGGCCAAGTATTACTGT
>27;11_154,215_154,255_161,277_136,278_161,295_161,2_177,323_171,32_177,417_154,42_177,435_177,482_154,597_171,638_177,661_177,679_154,731_154,734_154,758_161,775_154,834_161,861_177,898_154,902_177,96_161,996_177;2.128639129
CAGGTCCGTTTGATGCAGTCTGGGACTCAGATAAAAACTCCTGGGGCCTCAGTGACAATCTCGTGTGGGACGTCTGGATATGACTTCATGGAAAGTCTCATAAACTGGGTGCGCCAGGACATCGGCAAGGGACCAGAGTGGATGGGCTGGATGAATCCTCGGGGGGGCGGTGTAAATTATGCTCGCAGATTTCAAGGTAAAGTCACCATGGACCGGGACGTGTCAAGCGGCACAGCCTACCTGACACTTCGCGGTCTGACATCTGACGACACGGCCAAGTATTACTGT
>27;413_161;2.243780356
CAGGTCCGTTTGATGCAGTCTGGGACTCAGATAAAAAGTCCTGGGGCCTCAGTGAGAATCTCGTGTGGGACGTCTGGATATGACTTTATGGAAAGTCTCATAAACTGGGTGCGCCAGGAATCCGGCAAGGGACCAGAGTGGATGGGCTGGATGAATCCTCGGGGAGGCGGTGTAAATTATGCTCGAAGATTTCAAGGGAAAGTCACCATGACGCGAGACGTGTCAAGCGGCACAGCCTACCTGACACTTCGCGGCCTGACATCTGACGACACGGCCAAATACTACTGT
>26;11_154,215_154,255_161,277_136,278_161,295_161,2_177,323_171,32_177,413_161,417_154,42_177,435_177,482_154,597_171,638_177,661_177,679_154,731_154,734_154,758_161,775_154,834_161,861_177,898_154,902_177,96_161,996_177;2.0943119291
CAGGTCCGTTTGATGCAGTCTGGGACTCAGATAAAAACTCCTGGGGCCTCAGTGACAATCTCGTGTGGGACGTCTGGATATGACTTCATGGAAAGTCTCATAAACTGGGTGCGCCAGGACATCGGCAAGGGACCAGAGTGGATGGGCTGGATGAATCCTCGGGGGGGCGGTGTAAATTATGCTCGCAGATTTCAAGGTAAAGTCACCATGACGCGGGACGTGTCAAGCGGCACAGCCTACCTGACACTTCGCGGTCTGACATCTGACGACACGGCCAAGTATTACTGT
>25;1028_177,11_154,133_177,152_154,184_154,215_154,227_171,255_161,25_177,277_136,278_161,295_161,296_171,2_177,323_171,32_177,366_171,398_177,402_161,413_161,414_161,417_154,42_177,435_177,437_154,45_154,482_154,492_154,511_177,557_154,563_161,566_171,597_171,600_177,610_171,625_154,638_177,661_177,678_171,679_154,698_154,712_177,731_154,734_154,737_161,748_154,752_154,758_161,775_154,77_154,817_177,822_171,831_154,834_161,835_161,852_154,861_177,882_154,891_177,898_154,902_177,918_161,957_171,96_161,973_161,988_154,996_177;2.0705180013
CAGGTCCGTTTGGTGCAGTCTGGGACTCAGATAAAAACACCTGGGGCCTCAGTGACAATCTCGTGTGGGACGTCTGGATATGACTTCATGGAAAGTCTCATAAACTGGGTGCGCCAGGACATCGGCAAGGGACCAGAGTGGATGGGCTGGATGAATCCTCGGGGGGGCGGTGTAAATTATGCTCGCAGATTTCAAGGTAAAGTCACCATGACGCGGGACGTGTCAAGCGGCACAGCCTACCTGACACTTCGCGGTCTGACATCTGACGACACGGCCAAGTATTACTGT
>34;749_177;2.2367300444
CAGGTCCGTTTGGTGCAGTCTGGGCCTCAGATAAAAACACCTGGGGCCTCAGTGACAATCTCGTGTGGGACGTCTGGATATGACTTCATGGAAAGTCTCATTAACTGGGTGCGCCAGGACATCGGCAAGGGACCAGAGTGGATGGGCTGGATAAATCCTCGGGGGGGCGGTGTTAATTATGCTCGCAGATTTCAGGGAAAAGTCACCATGACGCGGGACGTGTCAAGTGGCACGGCCTATTTGGCACTTCGCGGTCTGACATCTGACGACACGGCCAAGTATTACTGT
>34;421_177;2.2367292609
CAGGTCCGTTTGGTGCAGTCTGGGCCTCAGATAAAAACACCTGGGGCCTCAGTGACAATCTCGTGTGGGACGTCTGGATATGACTTCATGGAAAGTCTCATTAACTGGGTGCGCCAGGACATCGGCAAGGGACCAGAGTGGATGGGCTGGATAAATCCTCGGGGGGGCGGTGTTAATTATGCTCGCAGATTTCAGGGAAAAGTCACCATGACGCGGGACGTGTCAAGTGGCACGGCCTATTTGGCACTTCGCGGTCTGACATCTGACGACACGGCCAAGTATTACTGT
>33;421_177,749_177;2.2367292509
CAGGTCCGTTTGGTGCAGTCTGGGCCTCAGATAAAAACACCTGGGGCCTCAGTGACAATCTCGTGTGGGACGTCTGGATATGACTTCATGGAAAGTCTCATTAACTGGGTGCGCCAGGACATCGGCAAGGGACCAGAGTGGATGGGCTGGATAAATCCTCGGGGGGGCGGTGTTAATTATGCTCGCAGATTTCAGGGAAAAGTCACCATGACGCGGGACGTGTCAAGTGGCACGGCCTATTTGGCACTTCGCGGTCTGACATCTGACGACACGGCCAAGTATTACTGT
>33;806_177;2.2367281587
CAGGTCCGTTTGGTGCAGTCTGGGCCTCAGATAAAAACACCTGGGGCCTCAGTGACAATCTCGTGTGGGACGTCTGGATATGACTTCATGGAAAGTCTCATTAACTGGGTGCGCCAGGACATCGGCAAGGGACCAGAGTGGATGGGCTGGATAAATCCTCGGGGGGGCGGTGTTAATTATGCTCGCAGATTTCAGGGAAAAGTCACCATGACGCGGGACGTGTCAAGTGGCACGGCCTATTTGGCACTTCGCGGTCTGACATCTGACGACACGGCCAAGTATTACTGT
>32;421_177,749_177,806_177;2.2367281487
CAGGTCCGTTTGGTGCAGTCTGGGCCTCAGATAAAAACACCTGGGGCCTCAGTGACAATCTCGTGTGGGACGTCTGGATATGACTTCATGGAAAGTCTCATTAACTGGGTGCGCCAGGACATCGGCAAGGGACCAGAGTGGATGGGCTGGATAAATCCTCGGGGGGGCGGTGTTAATTATGCTCGCAGATTTCAGGGAAAAGTCACCATGACGCGGGACGTGTCAAGTGGCACGGCCTATTTGGCACTTCGCGGTCTGACATCTGACGACACGGCCAAGTATTACTGT
>32;445_177;2.2147761871
CAGGTCCGTTTGGTGCAGTCTGGGCCTCAGATAAAAACACCTGGGGCCTCAGTGACAATCTCGTGTGGGACGTCTGGATATGACTTCATGGAAAGTCTCATTAACTGGGTGCGCCAGGACATCGGCAAGGGACCAGAGTGGATGGGCTGGATAAATCCTCGGGGGGGGCGTGTTAATTATGCTCGCAGATTTCAGGGAAAAGTCACCATGACGCGGGACGTGTCAAGTGGCACGGCCTATTTGGCACTTCGCGGTCTGACATCTGACGACACGGCCAAGTATTACTGT
>31;421_177,445_177,749_177,806_177;2.2147751533
CAGGTCCGTTTGGTGCAGTCTGGGCCTCAGATAAAAACACCTGGGGCCTCAGTGACAATCTCGTGTGGGACGTCTGGATATGACTTCATGGAAAGTCTCATTAACTGGGTGCGCCAGGACATCGGCAAGGGACCAGAGTGGATGGGCTGGATAAATCCTCGGGGGGGGCGTGTTAATTATGCTCGCAGATTTCAGGGAAAAGTCACCATGACGCGGGACGTGTCAAGTGGCACGGCCTATTTGGCACTTCGCGGTCTGACATCTGACGACACGGCCAAGTATTACTGT
>31;539_177;2.2490438499
CAGGTCCGTTTGGTGCAGTCTGGGCCTCAGATAAAAACACCTGGGGCCTCAGTGACAATCTCGTGTGGGACGTCTGGATATGACTTCATGGAAAGTCTCATTAACTGGGTGCGCCAGGACATCGGCAAGGGACCAGAGTGGATGGGCTGGATAAATCCTCGGGGGGGGCGTGTTAATTATGCTCGCAGATTTCAGGGAAAAGTCACCATGACGCGAGACGTGTCAAGCGACACAGCCTTCTTGACACTTCGCGGCCTGACACCTGACGACACGGCCAAATACTACTGT
>30;421_177,445_177,539_177,749_177,806_177;2.1700515358
CAGGTCCGTTTGGTGCAGTCTGGGCCTCAGATAAAAACACCTGGGGCCTCAGTGACAATCTCGTGTGGGACGTCTGGATATGACTTCATGGAAAGTCTCATTAACTGGGTGCGCCAGGACATCGGCAAGGGACCAGAGTGGATGGGCTGGATAAATCCTCGGGGGGGGCGTGTTAATTATGCTCGCAGATTTCAGGGAAAAGTCACCATGACGCGGGACGTGTCAAGCGGCACAGCCTACTTGACACTTCGCGGTCTGACATCTGACGACACGGCCAAGTATTACTGT
>30;977_148;2.1925260697
CAGGTCCGTTTGGTGCAGTCTGGGCCTCAGATAAAAACACCTGGGGCCTCAGTGACAATCTCGTGTGGGACGTCTGGATATGACTTCATGGAAAGTCTCATAAACTGGGTGCGCCAGGACATCGGCAAGGGACCAGAGTGGATGGGGTGGATAAATCCTCGGGGGGGGCGTGTTAATTATGCTCGCAGATTTCAAGGAAAAGTCACCATGACGCGGGACGTGTCGAGCGACACAGCCTATCTGACACTTCGCGGTCTGACATCTGACGACACGGCCAACTATTACTGT
>29;421_177,445_177,539_177,749_177,806_177,977_148;2.1373120409
CAGGTCCGTTTGGTGCAGTCTGGGCCTCAGATAAAAACACCTGGGGCCTCAGTGACAATCTCGTGTGGGACGTCTGGATATGACTTCATGGAAAGTCTCATAAACTGGGTGCGCCAGGACATCGGCAAGGGACCAGAGTGGATGGGCTGGATAAATCCTCGGGGGGGGCGTGTTAATTATGCTCGCAGATTTCAAGGAAAAGTCACCATGACGCGGGACGTGTCAAGCGGCACAGCCTACCTGACACTTCGCGGTCTGACATCTGACGACACGGCCAAGTATTACTGT
>31;212_154;2.329493064
CAGGTCCGTTTGATGCAGTCTGGGACTCAGATAAAAAGTCCTGGGGCCTCAGTGAGAATCTCGTGTGGGACGTCTGGATATGACTTCATGGAAAGTCTCATTAACTGGGTGCGCCAGGACATCGGCAAGGGACCAGAGTGGATGGGCTGGATGAATCCTCAGGGGGGCGGTGTAAATTATGCTCGCAGATTTCAAGGAAAAGTCAACATGGAGCGTGACGTGTCAAGCGGCACAGCCTACCTGACACTTCGCGGTCTAACATCTGACGACACGGCCAAGTATTATTGT
>31;26_154;2.2259087691
CAGGTCCGTTTGGTGCAGTCTGGGCCTCAGATAAAAACACCTGGGGCCTCAGTGACAATCTCGTGTGGGACGTCTGGATATGACTTCATGGAAAGTCTCATAAACTGGGTGCGCCAGGACATCGGCAAGAGACCAGAGTGGATGGGCTGGATAAATCCTCGGGGGGGGCGTGTAAATTATGCTCGCAGATTTCAAGGAAAAGTCAACATGGAGCGTGACGTGTCAAGCGGCACAGCCTACCTGACACTTCGCGGTCTAACATCTGACGACACGGCCAAGTATTATTGT
>30;212_154,26_154;2.2153420119
CAGGTCCGTTTGGTGCAGTCTGGGCCTCAGATAAAAACACCTGGGGCCTCAGTGACAATCTCGTGTGGGACGTCTGGATATGACTTCATGGAAAGTCTCATAAACTGGGTGCGCCAGGACATCGGCAAGGGACCAGAGTGGATGGGCTGGATAAATCCTCGGGGGGGGCGTGTAAATTATGCTCGCAGATTTCAAGGAAAAGTCAACATGGAGCGTGACGTGTCAAGCGGCACAGCCTACCTGACACTTCGCGGTCTAACATCTGACGACACGGCCAAGTATTATTGT
>33;583_148;2.329896602
CAGGTCCGTTTGGTGCAGTCTGGGCCTCAGATAAAAACCCCTGGGGCCTCAGTGAGAATCTCGTGTGGGACGTCTGGATATGACTTCATGGAAAATCTCATAAACTGGGTGCGCCACGACATCGGCAAGGGACCAGAGTGGATGGGCTGGATGAATCCGTCGGGGGGGCGTGTAAATTATGCTCGCAGATTTCAAGGTAAAGTCACCATGGACCGGGACGTGTCAAGCGGCACAGCCTACCTGACACTTCGCGGTCTGACATCTGACGACACGGCCAAGTATTACTGT
>33;827_161;2.3019063392
CAGGTCCGTTTGGTGCAGTCTGGGCCTCAGATAAAAACACCTGGGGCCTCAGTGACAATCTCGTGTGGGACGTCTGGATATGACTTCATGGAAAGTCTCATAAACTGGGTGCGCCAGGACATCGGCAAGCGACCAGAGTGGATGGGCTGGATAAATCCGTCGGGGGGGCGTGTAAATTATGCCCATAGATTTCAAGGTAAGGTCACCATGACGCGGGACGTTTCAAGCGGCACAGCCTTCCTGACACTTCGCGGCCTGACATCTGACGACACGGCCAAGTATTACTGT
>32;583_148,827_161;2.2250469879
CAGGTCCGTTTGGTGCAGTCTGGGCCTCAGATAAAAACACCTGGGGCCTCAGTGACAATCTCGTGTGGGACGTCTGGATATGACTTCATGGAAAGTCTCATAAACTGGGTGCGCCAGGACATCGGCAAGGGACCAGAGTGGATGGGCTGGATAAATCCGTCGGGGGGGCGTGTAAATTATGCTCACAGATTTCAAGGTAAAGTCACCATGACGCGGGACGTGTCAAGCGGCACAGCCTACCTGACACTTCGCGGTCTGACATCTGACGACACGGCCAAGTATTACTGT
>32;553_154;2.2955944761
CAGGTCCGTTTGGTGCAGTCTGGGCCTCAGATAAAAACACCTGGGGCCTCAGTGACAATCTCGTGTGGGACGTCTGGATATGAGTTCATGGAAAGTCTCATAAACTGGGTGCGCCAGGACATCGGGAAGGGACCAGAGTGGATGGGCTGGATGAATCCTCGGGGGGCGGGTGTAAGTTATGCTCATAGATTTCAAGGTAAAGTCACCATGACGCGGGACGTGTCAAGTGCCACAGCCTACCTGACACTTCGCGGCCTGACATCTGACGACACGGCCAAGTATTATTGT
>31;553_154,583_148,827_161;2.1826765954
CAGGTCCGTTTGGTGCAGTCTGGGCCTCAGATAAAAACACCTGGGGCCTCAGTGACAATCTCGTGTGGGACGTCTGGATATGACTTCATGGAAAGTCTCATAAACTGGGTGCGCCAGGACATCGGCAAGGGACCAGAGTGGATGGGCTGGATAAATCCTCGGGGGGGGCGTGTAAATTATGCTCACAGATTTCAAGGTAAAGTCACCATGACGCGGGACGTGTCAAGCGGCACAGCCTACCTGACACTTCGCGGTCTGACATCTGACGACACGGCCAAGTATTATTGT
>31;128_161;2.2342113683
CAGGTCCGTTTGGTGCAGTCTGGGCCTCAGATAAAAACACCTGGGGCCTCAGTGACAATCTCGTGTGGGACGTCTGGATATGACTTCATGGAAAGTCTCATAAACTGGGTGCGCCAGGACATCGGCAAGGGACCAGAGTGGATGGGCTGGATAAATCCTCGGGGGGGGCGTGTTAATTATGGGCACAGATTTCAAGGCAAAGTCACCATGACACGGGACGTGTCAAGCGGCACGGCCTACCTGACACTTCGCGGTCTGACATCTGACGACACGGCCAAGTATTATTGT
>30;128_161,553_154,583_148,827_161;2.171479643
CAGGTCCGTTTGGTGCAGTCTGGGCCTCAGATAAAAACACCTGGGGCCTCAGTGACAATCTCGTGTGGGACGTCTGGATATGACTTCATGGAAAGTCTCATAAACTGGGTGCGCCAGGACATCGGCAAGGGACCAGAGTGGATGGGCTGGATAAATCCTCGGGGGGGGCGTGTAAATTATGCTCACAGATTTCAAGGTAAAGTCACCATGACGCGGGACGTGTCAAGCGGCACAGCCTACCTGACACTTCGCGGTCTGACATCTGACGACACGGCCAAGTATTATTGT
>29;128_161,212_154,26_154,553_154,583_148,827_161;2.1516222974
CAGGTCCGTTTGGTGCAGTCTGGGCCTCAGATAAAAACACCTGGGGCCTCAGTGACAATCTCGTGTGGGACGTCTGGATATGACTTCATGGAAAGTCTCATAAACTGGGTGCGCCAGGACATCGGCAAGGGACCAGAGTGGATGGGCTGGATAAATCCTCGGGGGGGGCGTGTAAATTATGCTCGCAGATTTCAAGGAAAAGTCACCATGACGCGGGACGTGTCAAGCGGCACAGCCTACCTGACACTTCGCGGTCTGACATCTGACGACACGGCCAAGTATTATTGT
>28;128_161,212_154,26_154,421_177,445_177,539_177,553_154,583_148,749_177,806_177,827_161,977_148;2.1373099215
CAGGTCCGTTTGGTGCAGTCTGGGCCTCAGATAAAAACACCTGGGGCCTCAGTGACAATCTCGTGTGGGACGTCTGGATATGACTTCATGGAAAGTCTCATAAACTGGGTGCGCCAGGACATCGGCAAGGGACCAGAGTGGATGGGCTGGATAAATCCTCGGGGGGGGCGTGTTAATTATGCTCGCAGATTTCAAGGAAAAGTCACCATGACGCGGGACGTGTCAAGCGGCACAGCCTACCTGACACTTCGCGGTCTGACATCTGACGACACGGCCAAGTATTACTGT
>31;932_171;2.2580705865
CAGGTCCGTTTGGTGCAGTCTGGGCCTCAGATAAAAACACCTGGGGCCTCAGTGACAATCTCGTGTGGGACGTCTGGATATGACTTCATGGAAAGTCTCATAAACTGGGTGCGCCAGGACATCGGCAAGCGACCAGAGTGGATGGGCTGGATAAATCCTCGGGGGGGCGGTGTTAATTATGCTCATAGATTTCAAGGGAAAGTCACCATGACGCGGGACGTGACAACTGCCACAGCCTACCTGACACTTCGCGGCCTGACAGCTGGCGACACGGCCAAGTACTACTGT
>33;206_177;2.3283418239
CAGGTCCGTTTGGTGCAGTCTGGGCCTCAGATAAAAACACCTGGGGCCTCAGTGACAATCTCGTGTGGGACGTCTGGATATGACTTCATGGAAAGTCTCATAAACTGGGTGCGCCAGGACATCGGCAAGCGACCAGAGTGGATGGGCTGGATGAATCCTCGGGGGGGCGGTGTGAATTATAGTCGAAGATTTCAAGGGAAAGTCACCATGACGCGAGATGTGTCAAGCGGCACAGCCTTCCTGACACTTCGCGGCCTGACACGTGACGACACGGCCAAGTATTACTGT
>33;408_161;2.2966634954
CAGGTCCGTTTGGTGCAGTCTGGGCCTCAGATAAAAATACCTGGGGCCTCAGTGACAATCTCGTGTGGGACGTCTGGATATGACTTTATGGAAAGTCTCATAAACTGGGTTCGCCAGGACATCGGCAAGCGACCAGAGTGGATGGGCTGGATGAATCCTCGGGGGGGCAGTGTGAATTATGCTCAAAGATTTCAAGGGAAAGTCACCATGACGCGAGACGTGTTAAGCGGCACAGCCTACCTGACACTTCGCGGCCTGACATCTGACGACACGGCCAAATACTACTGT
>32;206_177,408_161;2.2337092396
CAGGTCCGTTTGGTGCAGTCTGGGCCTCAGATAAAAACACCTGGGGCCTCAGTGACAATCTCGTGTGGGACGTCTGGATATGACTTCATGGAAAGTCTCATAAACTGGGTGCGCCAGGACATCGGCAAGCGACCAGAGTGGATGGGCTGGATGAATCCTCGGGGGGGCGGTGTGAATTATGCTCAAAGATTTCAAGGGAAAGTCACCATGACGCGAGACGTGTCAAGCGGCACAGCCTACCTGACACTTCGCGGCCTGACATCTGACGACACGGCCAAGTACTACTGT
>32;496_161;2.2471059853
CAGGTCCGTTTGGTGCAGTCTGGGCCTCAGATAAAAATACCTGGGGCCTCAGTGACAATCTCGTGTGGGACGTCTGGATATGACTTCATGGAAAGTCTCATAAACTGGGTGCGCCAGGACATCGGCAAGCGACCAGAGTGGATGGGCTGGATAAATCCTCGGGGGGGCGGTGTGAGTTATGCTCAAAGATTCCAAGGGAAAGTCACCATGACGCGGGACGTGTCAACCGGCACAGCCTACCTGACACTTCGCGGCCTGACATCTGACGACACGGCCAAGTACTACTGT
>31;206_177,408_161,496_161;2.2097536466
CAGGTCCGTTTGGTGCAGTCTGGGCCTCAGATAAAAACACCTGGGGCCTCAGTGACAATCTCGTGTGGGACGTCTGGATATGACTTCATGGAAAGTCTCATAAACTGGGTGCGCCAGGACATCGGCAAGCGACCAGAGTGGATGGGCTGGATAAATCCTCGGGGGGGCGGTGTGAATTATGCTCAAAGATTTCAAGGGAAAGTCACCATGACGCGGGACGTGTCAAGCGGCACAGCCTACCTGACACTTCGCGGCCTGACATCTGACGACACGGCCAAGTACTACTGT
>30;206_177,408_161,496_161,932_171;2.1852189168
CAGGTCCGTTTGGTGCAGTCTGGGCCTCAGATAAAAACACCTGGGGCCTCAGTGACAATCTCGTGTGGGACGTCTGGATATGACTTCATGGAAAGTCTCATAAACTGGGTGCGCCAGGACATCGGCAAGCGACCAGAGTGGATGGGCTGGATAAATCCTCGGGGGGGCGGTGTTAATTATGCTCACAGATTTCAAGGGAAAGTCACCATGACGCGGGACGTGTCAAGCGGCACAGCCTACCTGACACTTCGCGGCCTGACATCTGACGACACGGCCAAGTACTACTGT
>30;829_154;2.1890674336
CAGGTCCGTTTGGTGCAGTCTGGGCCTCAGATAAAAACACCTGGGGCCTCAGTGACAATCTCGTGTGGGACGTCCGGATATGACTTCATGGAAAGTCTCATAAACTGGGTGCGCCAGGACATCGGCAAGAGACCAGAGTGGATGGGCTGGATAAATCCTCGGGGGGGCGGTGTTAATTATGCTCGCAGATTTCAAGGTAAAGTCACCATGACGCGGGACGTGTCGAGCGGCACAGCCTACCTGACACTTCGCGGCCTGACATCTGACGACACGGCCAAGTACTACTGT
>29;206_177,408_161,496_161,829_154,932_171;2.1531236332
CAGGTCCGTTTGGTGCAGTCTGGGCCTCAGATAAAAACACCTGGGGCCTCAGTGACAATCTCGTGTGGGACGTCTGGATATGACTTCATGGAAAGTCTCATAAACTGGGTGCGCCAGGACATCGGCAAGAGACCAGAGTGGATGGGCTGGATAAATCCTCGGGGGGGCGGTGTTAATTATGCTCGCAGATTTCAAGGGAAAGTCACCATGACGCGGGACGTGTCAAGCGGCACAGCCTACCTGACACTTCGCGGCCTGACATCTGACGACACGGCCAAGTACTACTGT
>29;989_148;2.137254365
CAGGTCCGTTTGGTGCAGTCTGGGCCTCAGATAAAAACACCTGGGGCCTCAGTGACAATCTCGTGTGGGACGTCTGGATATGACTTCATGGAAAGTCTCATAAACTGGGTGCGCCAGGACATCGGCAAGGGACCAGAGTGGATGGGCTGGATAAATCCTCGGGGGGGCGGTGTTAATTATGCTCGCAGATTTCAAGGAAAAGTCACCATGACCCGGGACGTGTCAAGCGACACAGCCTACCTGACACTTCGCGGTCTGACATCTGACGACACGGCCAAGTATTACTGT
>28;206_177,408_161,496_161,829_154,932_171,989_148;2.1153929634
CAGGTCCGTTTGGTGCAGTCTGGGCCTCAGATAAAAACACCTGGGGCCTCAGTGACAATCTCGTGTGGGACGTCTGGATATGACTTCATGGAAAGTCTCATAAACTGGGTGCGCCAGGACATCGGCAAGGGACCAGAGTGGATGGGCTGGATAAATCCTCGGGGGGGCGGTGTTAATTATGCTCGCAGATTTCAAGGAAAAGTCACCATGACGCGGGACGTGTCAAGCGGCACAGCCTACCTGACACTTCGCGGTCTGACATCTGACGACACGGCCAAGTATTACTGT
>27;128_161,206_177,212_154,26_154,408_161,421_177,445_177,496_161,539_177,553_154,583_148,749_177,806_177,827_161,829_154,932_171,977_148,989_148;2.1153922388
CAGGTCCGTTTGGTGCAGTCTGGGCCTCAGATAAAAACACCTGGGGCCTCAGTGACAATCTCGTGTGGGACGTCTGGATATGACTTCATGGAAAGTCTCATAAACTGGGTGCGCCAGGACATCGGCAAGGGACCAGAGTGGATGGGCTGGATAAATCCTCGGGGGGGCGGTGTTAATTATGCTCGCAGATTTCAAGGAAAAGTCACCATGACGCGGGACGTGTCAAGCGGCACAGCCTACCTGACACTTCGCGGTCTGACATCTGACGACACGGCCAAGTATTACTGT
>28;304_161;2.1932450144
CAGGTCCGTTTGGTGCAGTCTGGGCCTCAGATAAAAACACCTGGGGCCTCAGTGACAATCTCGTGTGGGACGTCTGGATATGACTTCATGGAAAGTCTCATAAACTGGGTGCGCCAGGACGACGACAAGGGACCAGAGTGGATGGGCTGGATAAATCCTCGGGGGGGCGGTGTTAATTATGCTCACAGATTTCAAGGAAAAGTCACCATGACGCGTGACGTGTCAAGCGGCACGGCCTACCTGGCACTTCGCGGTCTGACATCTGACGACACGGCCAAGTATTACTGT
>32;281_171;2.3798324622
CAGGTCCGTTTAGTGCAGTCTGGGACTCAGATAAAAACACCTGGGGCCTCAGTGACATTGTCGTGTGGGACGTCTGGATATGACTTCATGGAGAGTCTCATAAATTGGGTGCGCCAAGAAACCGGCAAGGGACCAGAGTGGCTGGGCTGGATGAATCCTCGCGGGGGCGGTGTAAATTATGCTCGCAGATTTCAAGGAAAAGTGACCATGACGCGGGACGTGTCAAGTGGCACGGCCTACCTGGCACTTCGCGGTCTGACATCTGACGACACGGCCAAGTATTACTGT
>32;1029_171;2.2614655999
CAGGTCCGTTTAGTACAATCTGGGCCTCAGATAAAAACACCTGGGGCCTCAGTGACAATCTCGTGTGGGACGTCTGGATATGACTTCATGGAAAGTCTCATAAACTGGGTGCGCCAGGACATCGGCAAGCGACCAGAGTGGATGGGCTGGATGAATCCGTCGGGGGGCGGTGTAAATTATGCTCGCAGATTTCAAGGAAAAGTGACCATGACGCGGGACGTGTCAAGTGGCACGGCCTACCTGGCACTTCGCGGTCTGACATCTGACGACACGGCCAAGTATTACTGT
>31;1029_171,281_171;2.2280543791
CAGGTCCGTTTAGTGCAGTCTGGGCCTCAGATAAAAACACCTGGGGCCTCAGTGACAATCTCGTGTGGGACGTCTGGATATGACTTCATGGAAAGTCTCATAAACTGGGTGCGCCAGGACATCGGCAAGGGACCAGAGTGGATGGGCTGGATGAATCCGTCGGGGGGCGGTGTAAATTATGCTCGCAGATTTCAAGGAAAAGTGACCATGACGCGGGACGTGTCAAGTGGCACGGCCTACCTGGCACTTCGCGGTCTGACATCTGACGACACGGCCAAGTATTACTGT
>31;264_171;2.2145925347
CAGGTCCGTTTGGTGCAGTCTGGGCCTCAGATAAAAACTCCTGGGGCCTCAGTGACAATCTCGTGTGGGACGTCTGGATATGACTTCATGGAAAGTCTCATAAATTGGGTGCGCCAGGACATCGGCAAGGGACCAGAGTGGATGGGCTGGATAAATCCGTCGGGGGGCGGTGTTAATTATGCTCGCAGATTTCAAGGAAAAGTCACCATGACGCGGGACGTGTCAAGTGGCACGGCCTACCTGGCACTTCGCGGTCTGACATCTGACGACACGGCCAAGTATTATTGT
>30;1029_171,264_171,281_171;2.1818611523
CAGGTCCGTTTGGTGCAGTCTGGGCCTCAGATAAAAACACCTGGGGCCTCAGTGACAATCTCGTGTGGGACGTCTGGATATGACTTCATGGAAAGTCTCATAAACTGGGTGCGCCAGGACATCGGCAAGGGACCAGAGTGGATGGGCTGGATAAATCCGTCGGGGGGCGGTGTTAATTATGCTCGCAGATTTCAAGGAAAAGTCACCATGACGCGGGACGTGTCAAGTGGCACGGCCTACCTGGCACTTCGCGGTCTGACATCTGACGACACGGCCAAGTATTACTGT
>30;196_171;2.2270915284
CAGGTCCGTTTGGTGCAGTCTGGGCCTCAGATAAAAACACCTGGGGCCTCAGTGACAATCTCGTGTGGGACGTCTGGATATGACTTCATGGAAAGTCTCATAAACTGGGTGCGCCAGGACATCGGCAAGGGACCAGAGTGGATGGGCTGGATAAATCCGTCGGGGGGCGCTGTTAGTTATGCTCATAGATTTCAAGGAAAAGTCACCATGACGCGGGACGTATCAAGCGGCACGGCCTACCTGGCACTTCGCGGTCTGACATCTGACGACACGGCCAAGTATTACTGT
>29;1029_171,196_171,264_171,281_171;2.1710009077
CAGGTCCGTTTGGTGCAGTCTGGGCCTCAGATAAAAACACCTGGGGCCTCAGTGACAATCTCGTGTGGGACGTCTGGATATGACTTCATGGAAAGTCTCATAAACTGGGTGCGCCAGGACATCGGCAAGGGACCAGAGTGGATGGGCTGGATAAATCCGTCGGGGGGCGGTGTTAATTATGCTCGCAGATTTCAAGGAAAAGTCACCATGACGCGGGACGTGTCAAGCGGCACGGCCTACCTGGCACTTCGCGGTCTGACATCTGACGACACGGCCAAGTATTACTGT
>31;447_161;2.1700619936
CAGGTCCGTTTGGTGCAGTCTGGGCCTCAGATAAAAACACCTGGGGCCTCAGTGACAATTTCGTGTGGGACGTCTGGATATGACTTCATGGAAAGTCTCATAAACTGGGTGCGCCAGGACATCGGCAAGCGACCAGAGTGGATGGGCTGGATAAATCCTCGGGGGGGCGGTGTTAATTATGCTCGCAGATTTCAAGGAAAAGTCACCATGACGCGTGACGTGTCAAGCGGCACGGCCTACCTGGCACTTCGCGGTCTGACATCTGACGACACGGCCAAGTATTACTGT
>33;127_161;2.1809483828
CAGGTCCGTTTGGTGCAGTCTGGGCCTCAGATAAAAACACCTGGGGCCTCAGTGACAATCTCGTGTGGGACGTCTGGATATGACTTCATGGAAAGTCTCATAAACTGGGTGCGCCAGGACATCGGCAAGCGACCAGAGTGGATGGGCTGGATAAATCCTCGGGGGGGCGGTGTTAGTTATGCTCACAGATTTCAAGGAAAAGTCACCATGACGCGGGACGTGTCCAGCGGCACGGCCTACCTGGCACTTCGCGGTCTGACATCTGACGACACGGCCAAGTATTACTGT
>33;476_161;2.2364287785
CAGGTCCGTTTGGTGCAGTCTGGGCCTCAGATAAAAACACCTGGGGCCTCAGTGACAATCTCGTGTGGGACGTCTGGATATGACTTCATGGAAAGTCTCATAAACTGGGTGCGCCAGGACATCGGCAAGCGACCAGAGTGGATGGGCTGGATAAATCCTCAGGGGGGCGGTGTTAGTTATGGTCACAGATTTCAAGGAAAAGTCACCATGACGCGGGACGTGGTAACCGGCACGGCCTACCTGGCACTTCGCGGTCTGACACCTGACGACACGGCCAAGTATTACTGT
>32;127_161,476_161;2.1700079155
CAGGTCCGTTTGGTGCAGTCTGGGCCTCAGATAAAAACACCTGGGGCCTCAGTGACAATCTCGTGTGGGACGTCTGGATATGACTTCATGGAAAGTCTCATAAACTGGGTGCGCCAGGACATCGGCAAGCGACCAGAGTGGATGGGCTGGATAAATCCTCGGGGGGGCGGTGTTAGTTATGCTCACAGATTTCAAGGAAAAGTCACCATGACGCGGGACGTGTCAAGCGGCACGGCCTACCTGGCACTTCGCGGTCTGACATCTGACGACACGGCCAAGTATTACTGT
>32;959_161;2.2028907193
CAGGTCCGTTTGGTGCAGTCTGGGCCTCAGATAAAAACACCTGGGGCCTCAGTGACAATCTCGTGTGGGACGTCTGGATATGACTTCATGGAAAGTCTCATAAATTGGGTGCGCCAGGACATCGGCAAGCGACCAGAGTGGATGGGCTGGATAAATCCTCGGGGGGGCGGTGTTAGTTATGCTCATAGATTTCAAGGAAAAGTCACCATGACGCGGGACGTGTCAAGTGGCACGGCCTACCTGGCACTTCGCGGTCTGACATCTGACGACACGGCCAAGTATTACTGT
>31;127_161,476_161,959_161;2.1700069031
CAGGTCCGTTTGGTGCAGTCTGGGCCTCAGATAAAAACACCTGGGGCCTCAGTGACAATCTCGTGTGGGACGTCTGGATATGACTTCATGGAAAGTCTCATAAACTGGGTGCGCCAGGACATCGGCAAGCGACCAGAGTGGATGGGCTGGATAAATCCTCGGGGGGGCGGTGTTAGTTATGCTCACAGATTTCAAGGAAAAGTCACCATGACGCGGGACGTGTCAAGCGGCACGGCCTACCTGGCACTTCGCGGTCTGACATCTGACGACACGGCCAAGTATTACTGT
>30;127_161,447_161,476_161,959_161;2.1481440613
CAGGTCCGTTTGGTGCAGTCTGGGCCTCAGATAAAAACACCTGGGGCCTCAGTGACAATCTCGTGTGGGACGTCTGGATATGACTTCATGGAAAGTCTCATAAACTGGGTGCGCCAGGACATCGGCAAGCGACCAGAGTGGATGGGCTGGATAAATCCTCGGGGGGGCGGTGTTAATTATGCTCGCAGATTTCAAGGAAAAGTCACCATGACGCGGGACGTGTCAAGCGGCACGGCCTACCTGGCACTTCGCGGTCTGACATCTGACGACACGGCCAAGTATTACTGT
>30;394_171;2.17001118
CAGGTCCGTTTGGTGCAGTCTGGGCCTCAGATAAAAACACCTGGGGCCTCAGTGACAATCTCGTGTGGGACGTCTGGATATGACTTCATGGAAAGTCTCATAAACTGGGTGCGCCAGGACATCGGCAAGCGACCAGAGTGGATGGGCTGGATAAATCCTCGGGGGGGCGGTGTTAATTATGCTCGCAGATTTCAAGGAAAAGTCACCATGACGCGGGACATGTCAAGCGGCACGGCCTACCTGGCACTTCGCGGTCTGACATCTGACGACACGGCCAAGTATTATTGT
>29;127_161,394_171,447_161,476_161,959_161;2.1481432523
CAGGTCCGTTTGGTGCAGTCTGGGCCTCAGATAAAAACACCTGGGGCCTCAGTGACAATCTCGTGTGGGACGTCTGGATATGACTTCATGGAAAGTCTCATAAACTGGGTGCGCCAGGACATCGGCAAGCGACCAGAGTGGATGGGCTGGATAAATCCTCGGGGGGGCGGTGTTAATTATGCTCGCAGATTTCAAGGAAAAGTCACCATGACGCGGGACGTGTCAAGCGGCACGGCCTACCTGGCACTTCGCGGTCTGACATCTGACGACACGGCCAAGTATTACTGT
>28;1029_171,127_161,196_171,264_171,281_171,394_171,447_161,476_161,959_161;2.1372250183
CAGGTCCGTTTGGTGCAGTCTGGGCCTCAGATAAAAACACCTGGGGCCTCAGTGACAATCTCGTGTGGGACGTCTGGATATGACTTCATGGAAAGTCTCATAAACTGGGTGCGCCAGGACATCGGCAAGGGACCAGAGTGGATGGGCTGGATAAATCCTCGGGGGGGCGGTGTTAATTATGCTCGCAGATTTCAAGGAAAAGTCACCATGACGCGGGACGTGTCAAGCGGCACGGCCTACCTGGCACTTCGCGGTCTGACATCTGACGACACGGCCAAGTATTACTGT
>27;1029_171,127_161,196_171,264_171,281_171,304_161,394_171,447_161,476_161,959_161;2.1372243028
CAGGTCCGTTTGGTGCAGTCTGGGCCTCAGATAAAAACACCTGGGGCCTCAGTGACAATCTCGTGTGGGACGTCTGGATATGACTTCATGGAAAGTCTCATAAACTGGGTGCGCCAGGACATCGGCAAGGGACCAGAGTGGATGGGCTGGATAAATCCTCGGGGGGGCGGTGTTAATTATGCTCGCAGATTTCAAGGAAAAGTCACCATGACGCGGGACGTGTCAAGCGGCACGGCCTACCTGGCACTTCGCGGTCTGACATCTGACGACACGGCCAAGTATTACTGT
>26;1029_171,127_161,128_161,196_171,206_177,212_154,264_171,26_154,281_171,304_161,394_171,408_161,421_177,445_177,447_161,476_161,496_161,539_177,553_154,583_148,749_177,806_177,827_161,829_154,932_171,959_161,977_148,989_148;2.1153914521
CAGGTCCGTTTGGTGCAGTCTGGGCCTCAGATAAAAACACCTGGGGCCTCAGTGACAATCTCGTGTGGGACGTCTGGATATGACTTCATGGAAAGTCTCATAAACTGGGTGCGCCAGGACATCGGCAAGGGACCAGAGTGGATGGGCTGGATAAATCCTCGGGGGGGCGGTGTTAATTATGCTCGCAGATTTCAAGGAAAAGTCACCATGACGCGGGACGTGTCAAGCGGCACAGCCTACCTGACACTTCGCGGTCTGACATCTGACGACACGGCCAAGTATTACTGT
>26;116_154;2.216345031
CAGGTCCGTTTGGTGCAGTCTGGGCCTCAGATAAAAAAACCTGGGGCCTCAGTGACAATCTCGTGTGGGACGTCTGGATATGACTTCATGGAAAGTCTCATCAACTGGGTGCGCCAGGAGACCGGCAAGGGACCAGAGTGGATGGGGTGGATAAATCCTCGGGGGGGCGGTGTTAATTATGCTCGCAGATTTCAAGGAAAAGTTACCATGACGCGGGACGTGTCCAGCGACACAGCCTACCTGACACTTCGCGGTCTGACATCTGACGACACGGCCAAGTATTATTGT
>25;1029_171,116_154,127_161,128_161,196_171,206_177,212_154,264_171,26_154,281_171,304_161,394_171,408_161,421_177,445_177,447_161,476_161,496_161,539_177,553_154,583_148,749_177,806_177,827_161,829_154,932_171,959_161,977_148,989_148;2.1153904509
CAGGTCCGTTTGGTGCAGTCTGGGCCTCAGATAAAAACACCTGGGGCCTCAGTGACAATCTCGTGTGGGACGTCTGGATATGACTTCATGGAAAGTCTCATAAACTGGGTGCGCCAGGACATCGGCAAGGGACCAGAGTGGATGGGCTGGATAAATCCTCGGGGGGGCGGTGTTAATTATGCTCGCAGATTTCAAGGAAAAGTCACCATGACGCGGGACGTGTCAAGCGGCACAGCCTACCTGACACTTCGCGGTCTGACATCTGACGACACGGCCAAGTATTACTGT
>24;1028_177,1029_171,116_154,11_154,127_161,128_161,133_177,152_154,184_154,196_171,206_177,212_154,215_154,227_171,255_161,25_177,264_171,26_154,277_136,278_161,281_171,295_161,296_171,2_177,304_161,323_171,32_177,366_171,394_171,398_177,402_161,408_161,413_161,414_161,417_154,421_177,42_177,435_177,437_154,445_177,447_161,45_154,476_161,482_154,492_154,496_161,511_177,539_177,553_154,557_154,563_161,566_171,583_148,597_171,600_177,610_171,625_154,638_177,661_177,678_171,679_154,698_154,712_177,731_154,734_154,737_161,748_154,749_177,752_154,758_161,775_154,77_154,806_177,817_177,822_171,827_161,829_154,831_154,834_161,835_161,852_154,861_177,882_154,891_177,898_154,902_177,918_161,932_171,957_171,959_161,96_161,973_161,977_148,988_154,989_148,996_177;2.0705175429
CAGGTCCGTTTGGTGCAGTCTGGGACTCAGATAAAAACACCTGGGGCCTCAGTGACAATCTCGTGTGGGACGTCTGGATATGACTTCATGGAAAGTCTCATAAACTGGGTGCGCCAGGACATCGGCAAGGGACCAGAGTGGATGGGCTGGATGAATCCTCGGGGGGGCGGTGTAAATTATGCTCGCAGATTTCAAGGTAAAGTCACCATGACGCGGGACGTGTCAAGCGGCACAGCCTACCTGACACTTCGCGGTCTGACATCTGACGACACGGCCAAGTATTACTGT
>23;1028_177,1029_171,116_154,11_154,127_161,128_161,133_177,152_154,184_154,196_171,206_177,212_154,215_154,225_161,227_171,255_161,25_177,264_171,26_154,277_136,278_161,281_171,295_161,296_171,2_177,304_161,323_171,32_177,366_171,394_171,398_177,402_161,408_161,413_161,414_161,417_154,421_177,42_177,435_177,437_154,445_177,447_161,45_154,476_161,482_154,492_154,493_154,496_161,511_177,534_171,539_177,553_154,557_154,563_161,566_171,583_148,588_177,597_171,600_177,610_171,625_154,637_154,638_177,657_154,661_177,678_171,679_154,698_154,712_177,729_161,731_154,734_154,737_161,748_154,749_177,752_154,758_161,775_154,77_154,806_177,817_177,822_171,827_161,829_154,831_154,834_161,835_161,852_154,861_177,882_154,891_177,898_154,902_177,918_161,932_171,957_171,959_161,96_161,973_161,977_148,988_154,989_148,996_177;2.0705170588
CAGGTCCGTTTGGTGCAGTCTGGGACTCAGATAAAAACACCTGGGGCCTCAGTGACAATCTCGTGTGGGACGTCTGGATATGACTTCATGGAAAGTCTCATAAACTGGGTGCGCCAGGACATCGGCAAGGGACCAGAGTGGATGGGCTGGATGAATCCTCGGGGGGGCGGTGTAAATTATGCTCGCAGATTTCAAGGTAAAGTCACCATGACGCGGGACGTGTCAAGCGGCACAGCCTACCTGACACTTCGCGGTCTGACATCTGACGACACGGCCAAGTATTACTGT
>22;1028_177,1029_171,116_154,11_154,121_85,127_161,128_161,133_177,152_154,184_154,196_171,206_177,212_154,215_154,225_161,227_171,247_76,255_161,25_177,264_171,26_154,270_76,277_136,278_161,281_171,295_161,296_171,2_177,304_161,323_171,32_177,362_76,366_171,394_171,398_177,402_161,408_161,413_161,414_161,417_154,421_177,42_177,435_177,437_154,445_177,447_161,45_154,476_161,478_142,482_154,492_154,493_154,496_161,511_177,534_171,539_177,553_154,557_154,563_161,566_171,581_76,583_148,588_177,597_171,5_76,600_177,610_171,625_154,637_154,638_177,657_154,661_177,678_171,679_154,698_154,712_177,729_161,731_154,734_154,737_161,739_76,748_154,749_177,752_154,758_161,775_154,77_154,806_177,817_177,822_171,827_161,829_154,831_154,832_76,834_161,835_161,852_154,861_177,882_154,891_177,898_154,902_177,918_161,932_171,957_171,959_161,96_161,973_161,977_148,988_154,989_148,996_177;2.0170662624
CAGGTCCGTTTGGTGCAGTCTGGGACTCAGATAAAAACACCTGGGGCCTCAGTGACAATCTCGTGTGGGACGTCTGGATATGACTTCATGGAAAGTCTCATAAACTGGGTGCGCCAGGACATCGGCAAGGGACCAGAGTGGATGGGCTGGATGAATCCTCGGGGGGGCGGCGTAAATTATGCTCGCAGATTTCAAGGCAAAGTCACCATGACCCGGGACGTGTCAAGCGGCACAGCCTACCTGACACTTCGCGGTCTGACATCTGACGACACGGCCAAATATTTCTGT
>21;1018_177,1028_177,1029_171,116_154,11_154,121_85,127_161,128_161,133_177,152_154,184_154,196_171,206_177,212_154,215_154,225_161,227_171,247_76,255_161,25_177,264_171,26_154,270_76,277_136,278_161,281_171,286_136,295_161,296_171,2_177,304_161,323_171,32_177,333_161,351_136,362_76,366_171,390_154,394_171,398_177,402_161,408_161,413_161,414_161,417_154,421_177,42_177,435_177,437_154,438_177,445_177,447_161,45_154,476_161,478_142,482_154,492_154,493_154,496_161,511_177,534_171,539_177,553_154,557_154,563_161,566_171,581_76,583_148,588_177,597_171,5_76,600_177,610_171,625_154,637_154,638_177,657_154,661_177,678_171,679_154,698_154,712_177,729_161,731_154,734_154,737_161,739_76,748_154,749_177,752_154,758_161,775_154,77_154,806_177,817_177,822_171,827_161,829_154,831_154,832_76,834_161,835_161,852_154,861_177,882_154,891_177,898_154,902_177,918_161,932_171,957_171,959_161,96_161,973_161,977_148,988_154,989_148,996_177;1.8063281495
CAGGTCCGTTTGGTGCAGTCTGGGACTCAGATAAAAACACCTGGGGCCTCAGTGACAATCTCGTGTGGGACGTCTGGATATGACTTCATGGAAAGTCTCATAAACTGGGTGCGCCAGGACATCGGCAAGGGACCAGAGTGGATGGGCTGGATGAATCCTCGGGGGGGCGGCGTGAATTATGCCCGTCAATTTCAAGGCAAGGTGACCATGACCAGGGACGTGTATCGCGACACAGCCTACCTGACACTGAGCGGTCTGACATCTGGCGACACGGCCAGATATTTTTGT
>21;824_154;1.8435513755
CAGGTCCGTTTGGTGCAGTCTGGGACTCAGATAAAAACACCTGGGGCCTCAGTGACACTGTCGTGTGGGACGTCTGGATATGACTTCATGGAGAGTCTCATAAATTGGGTGCGCCAGGACATCGGCAAGGGACCAGAGTGGCTGGGCTGGATGAATCCTCGGGGGGGCGGCGTGAATTATGCCCGTCAATTTCAAGGCAAGGTGACCATGACCAGGGACGTCTATCGCGACACAGCCTACCTCACACTGAACGGTCTGACATCTGTCGACACGGCCAGATATTTTTGT
>20;1018_177,1028_177,1029_171,116_154,11_154,121_85,127_161,128_161,133_177,152_154,184_154,196_171,206_177,212_154,215_154,225_161,227_171,247_76,255_161,25_177,264_171,26_154,270_76,277_136,278_161,281_171,286_136,295_161,296_171,2_177,304_161,323_171,32_177,333_161,351_136,362_76,366_171,390_154,394_171,398_177,402_161,408_161,413_161,414_161,417_154,421_177,42_177,435_177,437_154,438_177,445_177,447_161,45_154,476_161,478_142,482_154,492_154,493_154,496_161,511_177,534_171,539_177,553_154,557_154,563_161,566_171,581_76,583_148,588_177,597_171,5_76,600_177,610_171,625_154,637_154,638_177,657_154,661_177,678_171,679_154,698_154,712_177,729_161,731_154,734_154,737_161,739_76,748_154,749_177,752_154,758_161,775_154,77_154,806_177,817_177,822_171,824_154,827_161,829_154,831_154,832_76,834_161,835_161,852_154,861_177,882_154,891_177,898_154,902_177,918_161,932_171,957_171,959_161,96_161,973_161,977_148,988_154,989_148,996_177;1.7749730395
CAGGTCCGTTTGGTGCAGTCTGGGACTCAGATAAAAACACCTGGGGCCTCAGTGACACTGTCGTGTGGGACGTCTGGATATGACTTCATGGAAAGTCTCATAAATTGGGTGCGCCAGGACATCGGCAAGGGACCAGAGTGGATGGGCTGGATGAATCCTCGGGGGGGCGGCGTGAATTATGCCCGTCAATTTCAAGGCAAGGTGACCATGACCAGGGACGTATATCGCGACACAGCCTACCTGACACTGAGCGGTCTGACATCTGGCGACACGGCCAGATATTTTTGT
>19;1018_177,1028_177,1029_171,116_154,11_154,121_85,127_161,128_161,133_177,144_161,152_154,184_154,196_171,206_177,212_154,215_154,225_161,227_171,247_76,255_161,25_177,264_171,26_154,270_76,277_136,278_161,281_171,286_136,295_161,296_171,2_177,304_161,323_171,32_177,333_161,351_136,362_76,366_171,390_154,394_171,398_177,402_161,408_161,413_161,414_161,417_154,421_177,42_177,435_177,437_154,438_177,445_177,447_161,45_154,476_161,478_142,482_154,492_154,493_154,496_161,511_177,534_171,539_177,553_154,557_154,563_161,566_171,581_76,583_148,588_177,597_171,5_76,600_177,610_171,625_154,637_154,638_177,657_154,661_177,678_171,679_154,698_154,712_177,729_161,731_154,734_154,737_161,739_76,748_154,749_177,752_154,758_161,775_154,77_154,806_177,817_177,822_171,824_154,827_161,829_154,831_154,832_76,834_161,835_161,846_161,852_154,861_177,882_154,891_177,898_154,902_177,918_161,932_171,957_171,959_161,96_161,973_161,977_148,988_154,989_148,996_177;1.679275185
CAGGTCCGTTTGGTGCAGTCTGGGACTCAGATAAAAACACCTGGGGCCTCAGTGACACTGTCGTGTGGGACGTCTGGATATGACTTCATGGAAAGTCTCATAAATTGGGTGCGCCAGGTCCCCGGTCGGGGACTCGAGTGGATGGGCTGGATGAATCCTCGGGGGGGCGGCGTGAATTATGCCCGTCAATTTCAAGGCAAGGTGACCATGACCAGGGACGTATATCGCGACACAGCCTACCTGACACTGAGCGGTCTGACATCTGGCGACACGGCCAGATATTTTTGT
>18;1018_177,1028_177,1029_171,116_154,11_154,121_85,127_161,128_161,133_177,144_161,152_154,184_154,196_171,206_177,212_154,215_154,225_161,227_171,247_76,255_161,25_177,264_171,26_154,270_76,277_136,278_161,281_171,286_136,295_161,296_171,2_177,304_161,323_171,32_177,333_161,351_136,362_76,366_171,388_154,390_154,394_171,398_177,402_161,408_161,413_161,414_161,417_154,421_177,42_177,435_177,437_154,438_177,445_177,447_161,45_154,476_161,478_142,482_154,492_154,493_154,496_161,511_177,534_171,539_177,553_154,557_154,563_161,566_171,581_76,583_148,588_177,597_171,5_76,600_177,610_171,625_154,637_154,638_177,657_154,661_177,678_171,679_154,698_154,712_177,729_161,731_154,734_154,737_161,739_76,748_154,749_177,752_154,758_161,775_154,77_154,806_177,817_177,822_171,824_154,827_161,829_154,831_154,832_76,834_161,835_161,846_161,852_154,861_177,882_154,891_177,898_154,902_177,918_161,932_171,957_171,959_161,96_161,973_161,977_148,988_154,989_148,996_177;1.6792734285
CAGGTCCGTTTGGTGCAGTCTGGGACTCAGATAAAAACACCTGGGGCCTCAGTGACACTGTCGTGTGGGACGTCTGGATATGACTTCATGGAAAGTCTCATAAATTGGGTGCGCCAGGTCCCCGGTCGGGGACTCGAGTGGATGGGCTGGATGAATCCTCGGGGGGGCGGCGTGAATTATGCCCGTCAATTTCAAGGCAAGGTGACCATGACCAGGGACGTATATCGCGACACAGCCTACCTGACACTGAGCGGTCTGACATCTGGCGACACGGCCAGATATTTTTGT
>17;1018_177,1028_177,1029_171,116_154,11_154,121_85,127_161,128_161,133_177,144_161,152_154,184_154,196_171,206_177,212_154,215_154,225_161,227_171,247_76,255_161,25_177,264_171,26_154,270_76,277_136,278_161,281_171,286_136,295_161,296_171,2_177,304_161,323_171,32_177,333_161,351_136,362_76,366_171,388_154,390_154,394_171,398_177,402_161,408_161,413_161,414_161,417_154,421_177,42_177,435_177,437_154,438_177,445_177,447_161,45_154,476_161,478_142,482_154,492_154,493_154,496_161,511_177,534_171,539_177,553_154,557_154,563_161,566_171,581_76,583_148,588_177,597_171,5_76,600_177,610_171,625_154,637_154,638_177,657_154,661_177,678_171,679_154,698_154,712_177,729_161,731_154,734_154,737_161,739_76,748_154,749_177,752_154,758_161,775_154,77_154,806_177,817_177,822_171,824_154,827_161,829_154,831_154,832_76,834_161,835_161,846_161,852_154,861_177,882_154,891_177,898_154,902_177,918_161,932_171,957_171,959_161,95_154,96_161,973_161,977_148,988_154,989_148,996_177;1.6082017583
CAGGTCCGTTTGGTGCAGTCTGGGACTCAGATAAAAACGCCTGGGGCCTCAGTGACACTGTCGTGTGGGACGTCTGGATATGAATTTGTGGAAGTTCTCATAAATTGGGTGCGCCAGGTCCCCGGTCGGGGACTCGAGTGGATGGGCTGGATGAATCCTCGGGGGGGCGGCGTGAATTATGCCCGTCAATTTCAAGGCAAGGTGACCATGACCAGGGACGTATATCGCGACACAGCCTACCTGACACTGAGCGGTCTGACATCTGGCGACACGGCCAGATATTTTTGT
>16;1005_142,1012_148,1018_177,1019_136,1028_177,1029_171,116_154,11_154,121_85,125_154,127_161,128_161,133_177,144_161,152_154,168_142,170_148,184_154,193_177,196_171,198_142,206_177,212_154,215_154,225_161,227_171,241_148,247_76,255_161,25_177,264_171,265_154,269_171,26_154,270_76,277_136,278_161,281_171,286_136,295_161,296_171,299_177,2_177,302_136,304_161,316_76,323_171,32_177,333_161,351_136,353_177,362_76,366_171,382_177,388_154,390_154,391_154,394_171,398_177,402_161,407_142,408_161,410_136,413_161,414_161,417_154,421_177,422_136,42_177,433_136,435_177,437_154,438_177,442_177,445_177,447_161,456_136,459_76,45_154,472_154,476_161,478_142,482_154,488_142,492_154,493_154,496_161,501_154,511_177,518_136,521_171,534_171,539_177,553_154,557_154,561_171,563_161,566_171,573_154,581_76,583_148,588_177,597_171,5_76,600_177,610_171,620_76,625_154,630_76,637_154,638_177,654_136,657_154,65_136,661_177,665_161,678_171,679_154,698_154,699_148,707_148,712_177,729_161,731_154,732_177,734_154,737_161,739_76,740_148,748_154,749_177,752_154,758_161,764_177,767_177,775_154,77_154,806_177,80_161,817_177,822_171,824_154,827_161,829_154,831_154,832_76,834_161,835_161,846_161,852_154,853_136,857_154,861_177,872_154,882_154,891_177,898_154,900_161,902_177,918_161,929_171,932_171,937_136,945_177,957_171,959_161,95_154,962_154,96_161,973_161,977_148,988_154,989_148,996_177;1.4736050807
CAGGTCCGCTTGGTGCAGTCTGGGACTCAGATGAAGAAGCCTGGGGCCTCAGTGACAATCTCCTGCGTGACATCTGGATATGAATTTGTGGAAGTTCTCATAAATTGGGTGCGCCAGGTCCCCGGTCGGGGACTCGAGTGGATGGGCTGGATGAATCCTCGGGGGGGCGGCGTGAATTATGCCCGTCAATTTCAAGGCAAGGTGACCATGACCAGGGACGTGTATCGCGACACAGCCTACCTGACACTGAGCGGTCTGACATCTGGCGACACGGCCAAATATTTTTGT
>15;1005_142,1012_148,1018_177,1019_136,1028_177,1029_171,116_154,11_154,121_85,125_154,127_161,128_161,133_177,144_161,152_154,168_142,170_148,184_154,193_177,196_171,198_142,206_177,212_154,215_154,225_161,227_171,241_148,247_76,255_161,25_177,264_171,265_154,269_171,26_154,270_76,277_136,278_161,281_171,286_136,295_161,296_171,299_177,2_177,302_136,304_161,316_76,323_171,32_177,333_161,351_136,353_177,362_76,366_171,382_177,388_154,390_154,391_154,394_171,398_177,402_161,407_142,408_161,410_136,413_161,414_161,417_154,421_177,422_136,42_177,433_136,435_177,437_154,438_177,442_177,445_177,447_161,456_136,459_76,45_154,472_154,476_161,478_142,482_154,488_142,492_154,493_154,496_161,501_154,511_177,518_136,521_171,534_171,539_177,553_154,557_154,561_171,563_161,566_171,573_154,581_76,583_148,588_177,597_171,5_76,600_177,610_171,61_142,620_76,625_154,630_76,637_154,638_177,654_136,657_154,65_136,661_177,665_161,678_171,679_154,698_154,699_148,707_148,712_177,729_161,731_154,732_177,734_154,737_161,739_76,740_148,748_154,749_177,752_154,758_161,764_177,767_177,775_154,77_154,806_177,80_161,817_177,822_171,824_154,827_161,829_154,831_154,832_76,834_161,835_161,846_161,852_154,853_136,857_154,861_177,872_154,882_154,891_177,898_154,900_161,902_177,918_161,929_171,932_171,937_136,945_177,957_171,959_161,95_154,962_154,96_161,973_161,977_148,988_154,989_148,996_177;1.4606480184
CAGGTCCGCTTGGTGCAGTCTGGGACTGAGATGAAGAAGCCTGGGGCCTCAGTGACAATCTCCTGCGTGACATCTGGATATGAATTTGTGGAAGTTCTCATAAATTGGGTGCGCCAGGTCCCCGGTCGGGGACTCGAGTGGATGGGCTGGATGAATCCTCGGGGGGGCGGCGTGAATTATGCCCGTCAATTTCAAGGCAAGGTGACCATGACCAGGGACGTGTATCGCGACACAGCCTACCTGACACTGAGCGGTCTGACATCTGGCGACACGGCCAAATATTTTTGT
>15;944_136;1.3816383207
CAGGTGCGATTGGTGCAATCTGGACCTGAGATGAGGAAGCCTGGGGCCTCAGTGCGGGTCTCCTGTAAGTCTTTTCAATATAGTTTTACTGCCTTCTTTATCCACTGGGTGCGCCAGGTCCCCGGTCGGGGACTCGAGTGGATGGGCTGGATGAATCCTCGGGGGGGCGGCGTGAATTATGCCCGTCAATTTCAAGGCAAGGTGACCATGACCAGGGACGTGTATCGCGACACAGCCTACCTGACACTGAGCGGTCTGACATCTGGCGACACGGCCAGATATTTTTGT
>14;1005_142,1012_148,1018_177,1019_136,1028_177,1029_171,116_154,11_154,121_85,125_154,127_161,128_161,133_177,144_161,152_154,168_142,170_148,184_154,193_177,196_171,198_142,206_177,212_154,215_154,225_161,227_171,241_148,247_76,255_161,25_177,264_171,265_154,269_171,26_154,270_76,277_136,278_161,281_171,286_136,295_161,296_171,299_177,2_177,302_136,304_161,316_76,323_171,32_177,333_161,351_136,353_177,362_76,366_171,382_177,388_154,390_154,391_154,394_171,398_177,402_161,407_142,408_161,410_136,413_161,414_161,417_154,421_177,422_136,42_177,433_136,435_177,437_154,438_177,442_177,445_177,447_161,456_136,459_76,45_154,472_154,476_161,478_142,482_154,488_142,492_154,493_154,496_161,501_154,511_177,518_136,521_171,534_171,539_177,553_154,557_154,561_171,563_161,566_171,573_154,581_76,583_148,588_177,597_171,5_76,600_177,610_171,61_142,620_76,625_154,630_76,637_154,638_177,654_136,657_154,65_136,661_177,665_161,678_171,679_154,698_154,699_148,707_148,712_177,729_161,731_154,732_177,734_154,737_161,739_76,740_148,748_154,749_177,752_154,758_161,764_177,767_177,775_154,77_154,806_177,80_161,817_177,822_171,824_154,827_161,829_154,831_154,832_76,834_161,835_161,846_161,852_154,853_136,857_154,861_177,872_154,882_154,891_177,898_154,900_161,902_177,918_161,929_171,932_171,937_136,944_136,945_177,957_171,959_161,95_154,962_154,96_161,973_161,977_148,988_154,989_148,996_177;1.2004719369
CAGGTGCGATTGGTGCAGTCTGGGACTGAGATGAAGAAGCCTGGGGCCTCAGTGAGGGTCTCCTGCAAGACTTCTGGATATAATTTTACTGACTTCTTTATACACTGGGTGCGCCAGGTCCCCGGTCGGGGACTCGAGTGGATGGGCTGGATGAATCCTCGGGGGGGCGGCGTGAATTATGCCCGTCAATTTCAAGGCAAGGTGACCATGACCAGGGACGTGTATCGCGACACAGCCTACCTGACACTGAGCGGTCTGACATCTGGCGACACGGCCAAATATTTTTGT
>13;1005_142,1012_148,1018_177,1019_136,1028_177,1029_171,116_154,11_154,121_85,125_154,127_161,128_161,133_177,144_161,152_154,168_142,170_148,184_154,193_177,196_171,198_142,206_177,212_154,215_154,225_161,227_171,241_148,247_76,255_161,25_177,264_171,265_154,269_171,26_154,270_76,277_136,278_161,281_171,286_136,295_161,296_171,299_177,2_177,302_136,304_161,316_76,323_171,32_177,333_161,351_136,353_177,362_76,366_171,382_177,388_154,390_154,391_154,394_171,398_177,402_161,407_142,408_161,410_136,413_161,414_161,417_154,421_177,422_136,42_177,433_136,435_177,437_154,438_177,442_177,445_177,447_161,456_136,459_76,45_154,465_76,472_154,476_161,478_142,482_154,488_142,492_154,493_154,496_161,501_154,511_177,518_136,521_171,534_171,539_177,553_154,557_154,561_171,563_161,566_171,573_154,581_76,583_148,588_177,597_171,5_76,600_177,610_171,61_142,620_76,625_154,630_76,637_154,638_177,654_136,657_154,65_136,661_177,665_161,678_171,679_154,698_154,699_148,707_148,712_177,729_161,731_154,732_177,734_154,737_161,739_76,740_148,748_154,749_177,752_154,758_161,764_177,767_177,775_154,77_154,806_177,80_161,817_177,822_171,824_154,827_161,829_154,831_154,832_76,834_161,835_161,846_161,852_154,853_136,857_154,861_177,872_154,882_154,891_177,898_154,900_161,902_177,918_161,929_171,932_171,937_136,944_136,945_177,957_171,959_161,95_154,962_154,96_161,973_161,977_148,988_154,989_148,996_177;0.9096994029
CAGGTGCAGCTGGTGCAGTCTGGGGCTGAGGTGAAGAAGCCTGGGGCCTCAGTGAAGGTCTCCTGCAAGGCTTCTGGATACACCTTCACCAGCTACTATATACACTGGGTGCGACAGGTCCCCGGTCGGGGACTCGAGTGGATGGGGTGGATGAATCCTCGGGGGGGCGGCGTCAATTATGCTCGTAGATTTCAAGGCAAAGTTACCATGACCAGGGACGTGTATCGCGACACAGCCTACCTGACACTTCGCGGTCTGACATCTGGCGACACGGCCAAATATTTCTGT
>12;1005_142,1012_148,1018_177,1019_136,1028_177,1029_171,116_154,11_154,121_85,125_154,127_161,128_161,133_177,144_161,152_154,168_142,170_148,184_154,193_177,196_171,198_142,206_177,212_154,215_154,225_161,227_171,241_148,247_76,255_161,25_177,264_171,265_154,269_171,26_154,270_76,277_136,278_161,281_171,286_136,295_161,296_171,299_177,2_177,302_136,304_161,316_76,323_171,32_177,333_161,351_136,353_177,362_76,366_171,382_177,388_154,390_154,391_154,394_171,398_177,402_161,407_142,408_161,410_136,413_161,414_161,417_154,421_177,422_136,42_177,433_136,435_177,437_154,438_177,442_177,445_177,447_161,456_136,459_76,45_154,465_76,472_154,476_161,478_142,482_154,488_142,492_154,493_154,496_161,501_154,511_177,518_136,521_171,534_171,539_177,553_154,557_154,561_171,563_161,566_171,573_154,581_76,583_148,588_177,597_171,5_76,600_177,610_171,61_142,620_76,625_154,630_76,631_177,637_154,638_177,654_136,657_154,65_136,661_177,665_161,678_171,679_154,698_154,699_148,707_148,712_177,729_161,731_154,732_177,734_154,737_161,739_76,740_148,748_154,749_177,752_154,758_161,764_177,767_177,775_154,77_154,806_177,80_161,817_177,822_171,824_154,827_161,829_154,831_154,832_76,834_161,835_161,846_161,852_154,853_136,857_154,861_177,872_154,882_154,891_177,898_154,900_161,902_177,918_161,929_171,932_171,937_136,944_136,945_177,957_171,959_161,95_154,962_154,96_161,973_161,977_148,988_154,989_148,996_177;0.7959193126
CAGGTGCAGCTGGTGCAGTCTGGGGCTGAGGTGAAGAAGCCTGGGGCCTCAGTGAAGGTCTCCTGCAAGGCTTCTGGATACACCTTCACCAGCTACTATATACACTGGGTGCGACAGGTCCCCGGTAAGGGACTCGAGTGGATGGGGTGGATGAATCCTCGGGGGGGCGGCGTCAATTATGCTCGTAGATTTCAAGGCAAAGTCACCATGACCAGGGACGTGTCAAGCGACACAGCCTACATGACACTTCGCGGTCTGACATCTGGCGACACGGCCAAGTATTTCTGT
>11;1005_142,1009_171,1010_142,1012_148,1018_177,1019_136,1024_171,1028_177,1029_171,1032_154,116_154,11_154,121_85,125_154,126_171,127_161,128_161,133_177,144_161,146_85,150_171,152_154,162_76,168_142,170_148,184_154,193_177,196_171,198_142,206_177,212_154,215_154,221_171,225_161,227_171,23_0,241_148,247_76,255_161,25_177,264_171,265_154,269_171,26_154,270_76,276_171,277_136,278_161,281_171,286_136,295_161,296_171,299_177,2_177,302_136,304_161,316_76,318_0,323_171,32_177,333_161,351_136,353_177,362_76,366_171,382_177,386_171,388_154,390_154,391_154,394_171,398_177,402_161,404_171,407_142,408_161,410_136,413_161,414_161,417_154,418_142,41_171,421_177,422_136,425_171,42_177,433_136,435_177,437_154,438_177,442_177,445_177,447_161,456_136,458_171,459_76,45_154,465_76,467_171,472_154,476_161,478_142,482_154,485_0,488_142,492_154,493_154,496_161,501_154,511_177,518_136,521_171,526_154,527_142,529_0,534_171,538_154,539_177,552_171,553_154,557_154,561_171,563_161,566_171,573_154,581_76,583_148,588_177,590_0,597_171,5_76,600_177,60_0,610_171,615_171,61_142,620_76,625_154,630_76,631_177,637_154,638_177,651_171,654_136,657_154,65_136,661_177,665_161,671_171,675_0,678_171,679_154,698_154,699_148,702_142,705_0,706_142,707_148,712_177,721_142,722_0,729_161,730_171,731_154,732_177,734_154,737_161,739_76,740_148,748_154,749_177,74_171,752_154,758_161,764_177,767_177,775_154,77_154,789_0,802_171,806_177,80_161,817_177,820_171,822_171,824_154,827_161,829_154,831_154,832_76,834_161,835_161,838_171,846_161,851_0,852_154,853_136,857_154,85_0,861_177,866_161,871_76,872_154,882_154,891_177,898_154,900_161,902_177,918_161,922_0,929_171,932_171,937_136,944_136,945_177,953_0,957_171,959_161,95_154,962_154,965_154,96_161,973_161,977_148,97_76,984_0,988_154,989_148,996_177,998_0;0.6773134362
CAGGTGCAACTGGTGCAGTCTGGGGCTGAGGTGAAGAAGCCTGGGGCCTCAGTGAAGGTCTCCTGCAAGGCTTCTGGATACACCTTCACCAATTACTATATACACTGGGTGCGACAGGCCCCCGGTAAGGGGCTTGAGTGGATGGGGTGGATGAATCCTCGGGGGGGCGGCGTCAATTATGCTCGGAGATTTCAGGGCAGAGTCACCATGACCAGGGACATGTCAAGCGACACAGCCTACATGACACTTCGCGGTCTGACATCTGGCGACACGGCCAAGTATTTTTGT
>17;609_154;1.6468394282
CAGGTGCGTCTGTCGCAGTCTGGAGGTCAGATGAGGAAGCCTGGCGAGTCGATGAGAATTTCTTGTCGGGCTTCCGGATATGAATTTATTGATTGTACACTAAATTGGATTCGCCTGGCCCCCGGAAGAAGGCCTGAGTGGATGGGATGGCTGAAGCCTCGGGGGGGGGCCGTCAACTACGCACGTCCACTTCAGGGCAGAGTGACCATGACTCGAGACGTTTACTCCGACACAGCCTTTTTGGAGCTGCGCTCGTTGACAGTAGACGACACGGCCGTCTACTTTTGT
>17;574_161;1.775037114
CAGGTGCGTCTGTCGCAGTCTGGAGGTCAGATGAAGAAGCCTGGCGAGTCGATGAGAATTTCGTGTCGGGCTTCTGGATACGAATTTATTGATTGTACACTAAATTGGATTCGCCTGGCCCCCGGAAGAAGGCCTGAGTGGATGGGATGGCTGAAGCCGTCGGGGGGGGCCGTCAACTACGCACGTCTATTTCAGGGCAGGGTGACCATGACTCGAGACGTTTACACCGACACAGCCTTTTTGGAGCTGCGCTCGTTGACTTTAGACGACACGGCCGTCTACTTTTGT
>16;574_161,609_154;1.6369029121
CAGGTGCGTCTGTCGCAGTCTGGAGGTCAGATGAAGAAGCCTGGCGAGTCGATGAGAATTTCTTGTCGGGCTTCCGGATATGAATTTATTGATTGTACACTAAATTGGATTCGCCTGGCCCCCGGAAGAAGGCCTGAGTGGATGGGATGGCTGAAGCCTCGGGGGGGGGCCGTCAACTACGCACGTCCACTTCAGGGCAGAGTGACCATGACTCGAGACGTTTACTCCGACACAGCCTTTTTGGAGCTGCGCTCGTTGACAGTAGACGACACGGCCGTCTACTTTTGT
>17;384_136;1.5535167004
CAGGTGCGTCTGTCGCAGTCTGGAGGTCAGATGAAGAAGCCTGGCGAGTCGATGAGAATTTCTTGTCGGGCTTCCGGATATGAATTTATTAATTGTCCAATAAATTGGATTCGCCTGGCCCCCGGAAGAAGGCCTGAGTGGATGGGATGGGTGAAGCCTAGGGGGGGGGCCGTCAACTACGCACGTCCACTTCAGGGCAGAGTGACCATGACTCGAGACGTGTATTCCGACACAGCCTTTTTGGAGCTGCGCTCCTTGACAGCAGACGACACGGCCGTCTACTTTTGT
>17;859_154;1.6785160812
CAGGTGCGTCTGTCGCAGTCTGGCGGTCAGATGAAGAAGCCTGGCGAGTCCATGAGAATCTCTTGTCGGGCTTCCGGATATGAATTTATGGATTGTCTGATAAACTGGATTCGCCTGGTCCCCGGAAGAAGGCCTGAGTGGATGGGATGGGTGAGGCCTAGGGGGGGGGCCGTCAACTACGCACGTCCACTTCAGGGCAGAGTGACCATGACTCGAGACGTGTATTCCGACACAGCCTTTTTGGAGCTGCGCTCCTTGACAGCAGACGACACGGCCGTCTATTTTTGT
>16;384_136,859_154;1.5535158468
CAGGTGCGTCTGTCGCAGTCTGGAGGTCAGATGAAGAAGCCTGGCGAGTCGATGAGAATTTCTTGTCGGGCTTCCGGATATGAATTTATTAATTGTCCAATAAATTGGATTCGCCTGGCCCCCGGAAGAAGGCCTGAGTGGATGGGATGGGTGAAGCCTAGGGGGGGGGCCGTCAACTACGCACGTCCACTTCAGGGCAGAGTGACCATGACTCGAGACGTGTATTCCGACACAGCCTTTTTGGAGCTGCGCTCCTTGACAGCAGACGACACGGCCGTCTACTTTTGT
>15;384_136,574_161,609_154,859_154;1.5435306556
CAGGTGCGTCTGTCGCAGTCTGGAGGTCAGATGAAGAAGCCTGGCGAGTCGATGAGAATTTCTTGTCGGGCTTCCGGATATGAATTTATTAATTGTCCAATAAATTGGATTCGCCTGGCCCCCGGAAGAAGGCCTGAGTGGATGGGATGGCTGAAGCCTAGGGGGGGGGCCGTCAACTACGCACGTCCACTTCAGGGCAGAGTGACCATGACTCGAGACGTGTATTCCGACACAGCCTTTTTGGAGCTGCGCTCCTTGACAGCAGACGACACGGCCGTCTACTTTTGT
>17;53_154;1.6334724174
CAAGTGCGACTGTCGCAGTCTGGAGGTCAGATGAAGAAGCCTGGGGAGTCGATGAGACTTTCTTGTCGGGCCTCCGGATATGAATTTCTAAATTGTCCAATAAATTGGATTCGCCTGGCCCCCGGAAGACGGCCTGAGTGGATGGGATGGCTGAAGCCTCGGGGGGGGGCCGTCAACTACGCACGTCCATTTCAGGGCAGAGTGACCATGACTCGAGACGTTTATTCCGACACAGCCTTTTTGGAGCTGCGCTCCTTGACAGCAGACGACACGGCCGTCTACTTTTGC
>18;710_154;1.6302830549
CAAGTGCGACTGTCGCAGTCTGGAGGTCAGATGAAGAAGCCTGGCGAGTCGATGAGACTTTCTTGTCGGACTTCCGGATATGAATTTGTAAATTGTCCAATAAATTGGATTCGCCTGGCCCCCGGAAGACGGCCTGAGTGGATGGGATGGCTGAAGCCTAGGGGGGGGCCGGTCAATTACGCACGTAAATTTCAGGGCAGAGTGACCATGACTCGAGACGTGTATTCCGACACAGCCTTTTTGGAGTTGCGCTCCTTGACATCAGACGACACGGCCGTCTATTTTTGT
>19;49_154;1.621383835
CAAGTGCGACTGTCGCAGTCTGGAGGTCAGATGAAGAAGCCTGGCGAGTCGATGAGACTTTCCTGTCGGGCTTCCGGATATGAATTTCTGAATTGTCCAATAAATTGGATTCGCCTGGCCCCCGGAAAAAGGCCTGAGTGGATGGGATGGCTGAAGCCTAGGGGGGGGGCCGTCAACTACGCACGTAAATTTCAGGGCAGAGTGACCATGACTCGAGACGTGTATTCCGACACAGCCTTCCTGGAGTTGCGCTCCTTGACATCAGACGACACGGCCGTCTATTTTTGT
>19;599_154;1.6104585739
CAAGTGCGACTGTCGCAGTCTGGAGGTCAGATGAAGAAGCCTGGCGAGTCGATGAGACTTTCCTGTCGGGCTTCCGGATATGAATTTCTGAATTGTCCAATAAATTGGATTCGCCTGGCCCCCGGAAAAAGGCCTGAGTGGATGGGATGGCTGAAGCCTAGGGGGGGGGCCGTCAACTACGCACGTAAATTTCAGGGCAGAGTGACCATGACTCGAGACGTGTATTCCGACACAGCCTTTCTGGAGTTGCGCTCCTTGACATCAGACGACACGGCCGTCTATTTTTGT
>18;49_154,599_154;1.6104575776
CAAGTGCGACTGTCGCAGTCTGGAGGTCAGATGAAGAAGCCTGGCGAGTCGATGAGACTTTCCTGTCGGGCTTCCGGATATGAATTTCTGAATTGTCCAATAAATTGGATTCGCCTGGCCCCCGGAAAAAGGCCTGAGTGGATGGGATGGCTGAAGCCTAGGGGGGGGGCCGTCAACTACGCACGTAAATTTCAGGGCAGAGTGACCATGACTCGAGACGTGTATTCCGACACAGCCTTTCTGGAGTTGCGCTCCTTGACATCAGACGACACGGCCGTCTATTTTTGT
>17;49_154,599_154,710_154;1.5637411191
CAAGTGCGACTGTCGCAGTCTGGAGGTCAGATGAAGAAGCCTGGCGAGTCGATGAGACTTTCTTGTCGGGCTTCCGGATATGAATTTCTGAATTGTCCAATAAATTGGATTCGCCTGGCCCCCGGAAGAAGGCCTGAGTGGATGGGATGGCTGAAGCCTAGGGGGGGGGCCGTCAATTACGCACGTAAATTTCAGGGCAGAGTGACCATGACTCGAGACGTGTATTCCGACACAGCCTTTTTGGAGTTGCGCTCCTTGACATCAGACGACACGGCCGTCTATTTTTGT
>16;49_154,53_154,599_154,710_154;1.5305900446
CAAGTGCGACTGTCGCAGTCTGGAGGTCAGATGAAGAAGCCTGGCGAGTCGATGAGACTTTCTTGTCGGGCTTCCGGATATGAATTTCTGAATTGTCCAATAAATTGGATTCGCCTGGCCCCCGGAAGAAGGCCTGAGTGGATGGGATGGCTGAAGCCTAGGGGGGGGGCCGTCAATTACGCACGTCAATTTCAGGGCAGAGTGACCATGACTCGAGACGTGTATTCCGACACAGCCTTTTTGGAGCTGCGCTCCTTGACATCAGACGACACGGCCGTCTACTTTTGT
>16;858_136;1.5706435201
CAAGTGCGACTGTCGCAGTCTGGAGGTCAGATGAAGAAGCCTGGCGAGTCGATGAGACTTTCCTGTCGGACTTCCGGATATGAATTTATGAATTGTCCAATAAATTGGATTCGCCTGGCCCCCGGAAGAAGGCCTGAGTGGATGGGGTGGCTGAAGCCTAGGGGGGGGGCCGTCAATTACGCACGTCAGTTTCAGGGCAGAGTGACCATGACTCGAGACGTGTATTCCGACACAGCCTTTTTGGAGCTGCGCTCCTTGACATCAGACGACACGGCCGTCTACTTCTGT
>15;49_154,53_154,599_154,710_154,858_136;1.5109947426
CAAGTGCGACTGTCGCAGTCTGGAGGTCAGATGAAGAAGCCTGGCGAGTCGATGAGACTTTCTTGTCGGGCTTCCGGATATGAATTTATGAATTGTCCAATAAATTGGATTCGCCTGGCCCCCGGAAGAAGGCCTGAGTGGATGGGATGGCTGAAGCCTAGGGGGGGGGCCGTCAATTACGCACGTCAATTTCAGGGCAGAGTGACCATGACTCGAGACGTGTATTCCGACACAGCCTTTTTGGAGCTGCGCTCCTTGACATCAGACGACACGGCCGTCTACTTTTGT
>14;384_136,49_154,53_154,574_161,599_154,609_154,710_154,858_136,859_154;1.481340057
CAAGTGCGACTGTCGCAGTCTGGAGGTCAGATGAAGAAGCCTGGCGAGTCGATGAGAATTTCTTGTCGGGCTTCCGGATATGAATTTATTAATTGTCCAATAAATTGGATTCGCCTGGCCCCCGGAAGAAGGCCTGAGTGGATGGGATGGCTGAAGCCTAGGGGGGGGGCCGTCAATTACGCACGTCAACTTCAGGGCAGAGTGACCATGACTCGAGACGTGTATTCCGACACAGCCTTTTTGGAGCTGCGCTCCTTGACATCAGACGACACGGCCGTCTACTTTTGT
>14;860_148;1.539390518
CAAGTGCGACTGTCGCAGTCTGGAGGTCAGATGAAGAAGCCTGGCGAGTCGATGAGAATTTCTTGTCGGGCTTCCGGATATGAATTTATTAATTGTCCGATAAATTGGATTCGCTTGGCCCCCGGAAAAAGGCCTGAATGGATGGGATGGATGAAGCCCAGGGGGGGGGCCGTCAATTACGCACGTCAACTTCAGGGCAGAGTGACCATGACCCGGGACGTGTATTCCGACACAGCCTTTTTGGAGCTGCGCTCCCTGACATCAGACGACACGGCCGTCTACTTCTGT
>13;384_136,49_154,53_154,574_161,599_154,609_154,710_154,858_136,859_154,860_148;1.4522486843
CAAGTGCGACTGTCGCAGTCTGGAGGTCAGATGAAGAAGCCTGGCGAGTCGATGAGAATTTCTTGTCGGGCTTCCGGATATGAATTTATTAATTGTCCAATAAATTGGATTCGCCTGGCCCCCGGAAAAAGGCCTGAGTGGATGGGATGGATGAAGCCTAGGGGGGGGGCCGTCAATTACGCACGTCAACTTCAGGGCAGAGTGACCATGACTCGAGACGTGTATTCCGACACAGCCTTTTTGGAGCTGCGCTCCTTGACATCAGACGACACGGCCGTCTACTTCTGT
>14;725_154;1.525046303
CAAGTGCGACTGTCGCAGTCTGGAGGTCAGATGAAGAAGCCTGGCGAGTCGATGAGAATTTCTTGTCGGGCTTCGGGATATGAATTTATTAATTGTCCAATAAATTGGATTCGGCTGGCCCCCGGAAAAAGGCCTGAGTGGATGGGATGGATGAAGCCTAGGGGGGGGGCCGTCAGTTACGCACGTCAATTTCAGGGCAGAGTGACCATGACTCGAGACATGTATTCCGAGACAGCCTTTTTGGAGCTCCGTTCCTTGACAACCGACGACACGGCCATGTATTTCTGT
>14;349_177;1.6066772337
CAAGTGCGACTGTCGCAGTCTGGAGGTCAGATGAAGAAGCCTGGCGACTCGATGAGAATTTCTTGTCGGGCTTCGGGATACGACTTTATTAATTGTCCAATAAATTGGATTCGACTGGCCCCCGGAAAAAGACCTGAGTGGATGGGATGGATGAAGCCTAGGGGGGGGGGCCTCAGTTATGCACGTCAACTTCAGGGCAGAGTGACCATGACTCGAGACATGTATTCCGAGACAGCCTTTTTGGAACTCCGTTCCTTGACATCCGACGACACGGCCGTCTATTATTGT
>13;349_177,725_154;1.4788463716
CAAGTGCGACTGTCGCAGTCTGGAGGTCAGATGAAGAAGCCTGGCGAGTCGATGAGAATTTCTTGTCGGGCTTCGGGATATGAATTTATTAATTGTCCAATAAATTGGATTCGGCTGGCCCCCGGAAAAAGGCCTGAGTGGATGGGATGGATGAAGCCTAGGGGGGGGGCCGTCAGTTACGCACGTCAATTTCAGGGCAGAGTGACCATGACTCGAGACATGTATTCCGAGACAGCCTTTTTGGAGCTCCGTTCCTTGACATCCGACGACACGGCCGTCTATTTCTGT
>12;349_177,384_136,49_154,53_154,574_161,599_154,609_154,710_154,725_154,858_136,859_154,860_148;1.4106726708
CAAGTGCGACTGTCGCAGTCTGGAGGTCAGATGAAGAAGCCTGGCGAGTCGATGAGAATTTCTTGTCGGGCTTCCGGATATGAATTTATTAATTGTCCAATAAATTGGATTCGGCTGGCCCCCGGAAAAAGGCCTGAGTGGATGGGATGGATGAAGCCTAGGGGGGGGGCCGTCAATTACGCACGTCAATTTCAGGGCAGAGTGACCATGACTCGAGACATGTATTCCGACACAGCCTTTTTGGAGCTGCGCTCCTTGACATCCGACGACACGGCCGTCTATTTCTGT
>13;890_0;1.0065022284
CAAGTCCAACTGTTGCAGTCTGGGGCTCAGGTGAAGAAGACTGGGGCCTCAATGAGAATTTCTTGCAAGACTTCTGGATACACATTCCTCAATTGTCCTATAAATTGGGTGCGGCAGGCCCCCGGAAGAGGGCTTGAGTGGATGGGATGGATGAAACCTCGGGGGGGGGCCGTTAACTATCCACAGAAGTTTCAGGGCAGAGTCACCATGACCAGGGACATGTCCACCGACACAGCCTTTCTGGATATGAGCAACCTGAGATCTGACGACACGGCCGTCTATTTCTGT
>13;154_0;1.0905510727
CAGGTGCAAATGGTGCAGTCTGGGACTCAGGTGAAGAAGACTGGGGCCTCAGTGACAATTTCCTGCAAGACTTCTGGATACACATTCCTCAATTGTCCTATAAATTGGGTGCGGCAGGCCCCCGGAAGAGGGCTTGAGTGGATGGGATGGATGAAACCGTCGGGGGGGGCCGTTAACTATCCACAGAAGTTTCAGGGCAGAGTCACCATGACCAGGGACATGTCCACCGACACAGCCTTTCTGGATATGAGCAACCTGAGATCTGACGACACGGCCGTCTATTTCTGT
>12;154_0,890_0;0.9863327698
CAAGTGCAACTGTTGCAGTCTGGGGCTCAGGTGAAGAAGACTGGGGCCTCAATGAGAATTTCTTGCAAGACTTCTGGATACACATTCCTCAATTGTCCTATAAATTGGGTGCGGCAGGCCCCCGGAAGAGGGCTTGAGTGGATGGGATGGATGAAACCTCGGGGGGGGGCCGTTAACTATCCACAGAAGTTTCAGGGCAGAGTCACCATGACCAGGGACATGTCCACCGACACAGCCTTTCTGGATATGAGCAACCTGAGATCTGACGACACGGCCGTCTATTTCTGT
>11;154_0,349_177,384_136,49_154,53_154,574_161,599_154,609_154,710_154,725_154,858_136,859_154,860_148,890_0;0.8202657947
CAAGTGCAACTGTTGCAGTCTGGGGCTCAGGTGAAGAAGCCTGGGGCCTCAATGAGAATTTCTTGCAAGGCTTCTGGATACACATTCATCAATTGTCCTATAAATTGGGTGCGGCAGGCCCCCGGAAAAGGGCTTGAGTGGATGGGATGGATGAAACCTCGGGGGGGGGCCGTCAATTATGCACGGAAATTTCAGGGCAGAGTCACCATGACCAGGGACATGTCCACCGACACAGCCTTTCTGGAACTGCGCAACCTGACATCTGACGACACGGCCGTCTATTTCTGT
>10;1005_142,1009_171,1010_142,1012_148,1018_177,1019_136,1024_171,1028_177,1029_171,1032_154,116_154,11_154,121_85,125_154,126_171,127_161,128_161,133_177,144_161,146_85,150_171,152_154,154_0,162_76,168_142,170_148,184_154,193_177,196_171,198_142,206_177,212_154,215_154,221_171,225_161,227_171,23_0,241_148,247_76,255_161,25_177,264_171,265_154,269_171,26_154,270_76,276_171,277_136,278_161,281_171,286_136,295_161,296_171,299_177,2_177,302_136,304_161,316_76,318_0,323_171,32_177,333_161,349_177,351_136,353_177,362_76,366_171,382_177,384_136,386_171,388_154,390_154,391_154,394_171,398_177,402_161,404_171,407_142,408_161,410_136,413_161,414_161,417_154,418_142,41_171,421_177,422_136,425_171,42_177,433_136,435_177,437_154,438_177,442_177,445_177,447_161,456_136,458_171,459_76,45_154,465_76,467_171,472_154,476_161,478_142,482_154,485_0,488_142,492_154,493_154,496_161,49_154,501_154,511_177,518_136,521_171,526_154,527_142,529_0,534_171,538_154,539_177,53_154,552_171,553_154,557_154,561_171,563_161,566_171,573_154,574_161,581_76,583_148,588_177,590_0,597_171,599_154,5_76,600_177,609_154,60_0,610_171,615_171,61_142,620_76,625_154,630_76,631_177,637_154,638_177,651_171,654_136,657_154,65_136,661_177,665_161,671_171,675_0,678_171,679_154,698_154,699_148,702_142,705_0,706_142,707_148,710_154,712_177,721_142,722_0,725_154,729_161,730_171,731_154,732_177,734_154,737_161,739_76,740_148,748_154,749_177,74_171,752_154,758_161,764_177,767_177,775_154,77_154,789_0,802_171,806_177,80_161,817_177,820_171,822_171,824_154,827_161,829_154,831_154,832_76,834_161,835_161,838_171,846_161,851_0,852_154,853_136,857_154,858_136,859_154,85_0,860_148,861_177,866_161,871_76,872_154,882_154,890_0,891_177,898_154,900_161,902_177,918_161,922_0,929_171,932_171,937_136,944_136,945_177,953_0,957_171,959_161,95_154,962_154,965_154,96_161,973_161,977_148,97_76,984_0,988_154,989_148,996_177,998_0;0.4742787722
CAGGTGCAACTGGTGCAGTCTGGGGCTGAGGTGAAGAAGCCTGGGGCCTCAGTGAAGGTCTCCTGCAAGGCTTCTGGATACACCTTCACCAATTACTATATACACTGGGTGCGACAGGCCCCCGGAAAAGGGCTTGAGTGGATGGGATGGATGAACCCTCGGGGGGGTGCCGTCAATTATGCACGGAGATTTCAGGGCAGAGTCACCATGACCAGGGACATGTCCAGCGACACAGCCTACATGGAACTGCGCGGTCTGACATCTGACGACACGGCCGTCTATTTTTGT
>9;1005_142,1009_171,1010_142,1012_148,1018_177,1019_136,1024_171,1028_177,1029_171,1032_154,116_154,11_154,121_85,125_154,126_171,127_161,128_161,12_161,133_177,144_161,146_85,150_171,152_154,154_0,162_76,163_0,168_142,170_148,172_154,174_76,182_148,184_154,187_161,193_177,196_171,198_142,206_177,212_154,215_154,217_76,221_171,225_161,227_171,235_136,23_0,241_148,247_76,248_0,255_161,25_177,264_171,265_154,269_171,26_154,270_76,272_76,275_142,276_171,277_136,278_161,281_171,286_136,295_161,296_171,299_177,2_177,302_136,304_161,312_0,316_76,318_0,323_171,32_177,333_161,342_161,349_177,351_136,352_0,353_177,362_76,366_171,382_177,384_136,386_171,388_154,390_154,391_154,394_171,398_177,399_76,402_161,404_171,407_142,408_161,410_136,413_161,414_161,417_154,418_142,41_171,421_177,422_136,425_171,428_142,42_177,433_136,435_177,437_154,438_177,442_177,445_177,447_161,450_0,456_136,458_171,459_76,45_154,465_76,467_171,472_154,474_142,476_161,478_142,482_154,485_0,488_142,492_154,493_154,496_161,499_148,49_154,4_148,501_154,511_177,518_136,521_171,526_154,527_142,528_0,529_0,534_171,538_154,539_177,53_154,546_0,552_171,553_154,557_154,55_148,561_171,563_161,566_171,569_161,573_154,574_161,581_76,583_148,588_177,590_0,597_171,599_154,5_76,600_177,609_154,60_0,610_171,613_85,615_171,61_142,620_76,624_0,625_154,62_148,630_76,631_177,637_154,638_177,644_154,650_171,651_171,654_136,657_154,65_136,661_177,665_161,66_142,671_171,675_0,678_171,679_154,67_76,680_76,683_0,698_154,699_148,702_142,705_0,706_142,707_148,710_154,712_177,721_142,722_0,725_154,729_161,730_171,731_154,732_177,734_154,737_161,739_76,740_148,748_154,749_177,74_171,752_154,757_76,758_161,764_177,767_177,775_154,779_0,77_154,789_0,802_171,806_177,80_161,812_142,817_177,820_171,822_171,824_154,827_161,829_154,831_154,832_76,834_161,835_161,838_171,846_161,851_0,852_154,853_136,857_154,858_136,859_154,85_0,860_148,861_177,866_161,871_76,872_154,874_148,882_154,890_0,891_177,895_0,896_142,898_154,900_161,902_177,918_161,921_142,922_0,929_171,932_171,937_136,944_136,945_177,953_0,954_0,957_171,959_161,95_154,962_154,965_154,96_161,973_161,977_148,97_76,980_154,984_0,988_154,989_148,993_76,996_177,998_0;0.4081114083
CAGGTGCAACTGGTGCAGTCTGGGGCTGAGGTGAAGAAGCCTGGGGCCTCAGTGAAGGTCTCCTGCAAGGCTTCTGGATACACCTTCACCAATTACTATATACACTGGGTGCGACAGGCCCCTGGAAAAGGGCTTGAGTGGATGGGATGGATAAACCCTCGGGGGGGTGCCGTCAATTATGCACGGAGATTTCAGGGCAGAGTCACCATGACCAGGGACACGTCCAGCGACACAGCCTACATGGAACTGCGCGGACTGACATCTGACGACACGGCCGTCTATTATTGT
>13;385_76;1.4868374147
CAGGTGCGCCTGGTACAATCTGGGGCTGTGATGAAGAAGCCTGGGTCGTCAGTGAAGATATCATGCGGGGCTTCTGGATTCAACTTTCGTGAAATTTCGATCCATTGGGTCCGACACAGCCCGCGAAAGGGATTTGAGTGGATGGGGTGGATAAAGCCCAGAGGAGGCAACGTAAATTACTCAGGGAGATTCCGCGACAGGATGTCCATGTATAGGGACACGTCTAGAGACATAGCATATATGGACTTGAGAGGACTGACATCTGCCGACACGGCCACATATTACTGT
>13;543_76;1.2956148228
CAGGTGCAGCTGATACAATCTGGGGCTGAGGTGAAGAAGCCGGGGGCCTCAGTGAAGGTTTCCTGCAAGGCATCTGGATACATTTTCAGCACTTATTATATGCACTGGGTCCGTCATATTCCCGGAAGAGGATTTGAGTGGATGGGATGGATAAAGCCCAGAGGAGGCAACGTAAATTACTCAGGGAGATTCCGCGACAGGATGTCCATGTATAGGGACACGTCTAGAGACATAGCATATATGGACTTGAGAGGACTGACATCTGCCGACACGACCACATATTACTGT
>12;385_76,543_76;1.1340394023
CAGGTGCAGCTGGTACAATCTGGGGCTGAGGTGAAGAAGCCTGGGGCCTCAGTGAAGGTCTCCTGCGAGGCTTCTGGATACACCTTTAGCAATTATTATATCCATTGGGTCCGTCACATTCCCGGAAGAGGATTTGAGTGGATGGGATGGATAAAGCCCAGAGGAGGCAACGTAAATTACTCAGGGAGATTCCGCGACAGGATGTCCATGTATAGGGACACGTCTAGAGACATAGCATATATGGACTTGAGAGGACTGACATCTGCCGACACGGCCACATATTACTGT
>18;743_85;1.5486148682
CAGGTGCAGTTGGTGCAGTCTGGGCCTCAAGTGAAGAAGCCTGGGGCCTTTGTGACAGTCTCCTGCGTGGCTTCAGACTACACATTTGTAAACTACTTCATCAACTGGGTCCGTCACATTCCCGGAAAAGGGTTTGAGTGGATGGGATGGATTAATCCTAGAGGAGGCTCCGTAAATTACTCAGGGAGATTTCGCGACAGGATGTCCATGTATAGGGACACGTCCAGAGACACAGCATATATGGACTTGAGAGGACTGACATCTGCCGACACGGCCACATATTTTTGT
>18;473_85;1.5143611659
CAAGTTCAGCTGGTGCAGTCTGGAACTGAGGTGAAGAAGCCTGGGGCCTTTGTGACAGTCTCCTGCGTGGCTTCAGACTACACATTTGTAAACTACTTCATCAATTGGGTCCGTCACATTCCCGGAAAAGGGTTTGAGTGGATGGGATGGATTAATCCCAGAGGAGGCTCCGTAAATTACTCAGGGAGATTTCGCGACAGGATGTCCATGTATAGGGACACGTCCAGAGACACAGCATATATGGACTTGAGAGGACTGACATCTGCCGACACGGCCACATATTTTTGT
>17;473_85,743_85;1.4809273636
CAGGTGCAGCTGGTGCAGTCTGGGACTGAGGTGAAGAAGCCTGGGGCCTTTGTGACAGTCTCCTGCGTGGCTTCAGACTACACATTTGTAAACTACTTCATCAATTGGGTCCGTCACATTCCCGGAAAAGGGTTTGAGTGGATGGGATGGATTAATCCCAGAGGAGGCTCCGTAAATTACTCAGGGAGATTTCGCGACAGGATGTCCATGTATAGGGACACGTCCAGAGACACAGCATATATGGACTTGAGAGGACTGACATCTGCCGACACGGCCACATATTTTTGT
>17;256_85;1.5258002647
CAGGTCCAGCTGGTGCAGTCTGGGACTGAGGTGAGGAAGCCTGGGGCCTTTGTGACAGTCTCCTGCGTGGCTTCAGACTACACATTTGTTAACTACTTCATCAATTGGGTCCGTTACATTCCCGGAAAAGGGTTTGAGTGGATGGGATGGATAAATCCCAGAGGAGGCTCCGTAAATTACTCAGGGAGGTTTCGCGACAGGATGTCCATGTATAGGGACACGTCCAGAGACACAGCATATATGGACTTGAGGGGACTGACATCTGCCGACACGGCCACATATTTTTGT
>16;256_85,473_85,743_85;1.464487087
CAGGTGCAGCTGGTGCAGTCTGGGACTGAGGTGAAGAAGCCTGGGGCCTTTGTGACAGTCTCCTGCGTGGCTTCAGACTACACATTTGTAAACTACTTCATCAATTGGGTCCGTCACATTCCCGGAAAAGGGTTTGAGTGGATGGGATGGATAAATCCCAGAGGAGGCTCCGTAAATTACTCAGGGAGATTTCGCGACAGGATGTCCATGTATAGGGACACGTCCAGAGACACAGCATATATGGACTTGAGGGGACTGACATCTGCCGACACGGCCACATATTTTTGT
>16;794_76;1.4687327748
CAGGTGCAGCTGGTGCAGTCTGGGGCTGCGGTGAAGAAGCCTGGGGCCTTTGTGACAGTCTCCTGCGTGGCTTCAGACTACACATTTGTAAACTACTTCATTAATTGGGTCCGTCACATTCCCGGAAAAGGGTTTGAGTGGATGGGATGGATAAATCCCAGAGGAGGCTCCGTAAATTACTCAGGGAGATTTCGCGACAGGATGTCCATGTATAGGGACACGTCCACAGACACAGCATATATGGACTTGAGGGGACTGACATCTGCCGACACGGCCACATATTTTTGT
>15;256_85,473_85,743_85,794_76;1.4416021084
CAGGTGCAGCTGGTGCAGTCTGGGGCTGAGGTGAAGAAGCCTGGGGCCTTTGTGACAGTCTCCTGCGTGGCTTCAGACTACACATTTGTAAACTACTTCATCAATTGGGTCCGTCACATTCCCGGAAAAGGGTTTGAGTGGATGGGATGGATAAATCCCAGAGGAGGCTCCGTAAATTACTCAGGGAGATTTCGCGACAGGATGTCCATGTATAGGGACACGTCCACAGACACAGCATATATGGACTTGAGGGGACTGACATCTGCCGACACGGCCACATATTTTTGT
>25;554_161;1.6889212139
GAGGTTCAGCTGGTTCAGTCTGGAGGTGAGGTGAAGAAGCCTGGGGACTCAGTGACAGTCTCCTGCGTGGCTTCAGACTATACATTTGTGAATTTTAGGATCAATTGGGTCCGCCACATTCCCGGAAGAGGGTTTGAGTGGATGGGGAGGATAGAGCCCAGAGGAGGCGCCGTCAAGTACTCAGGGAGGCTTCGCGACAGGATGTCCATGTATAGGGACACGTCTACAGACACACTATATATGGACCTGAGAGGACTGACATCTGGCGACACGGCCACATATTATTGT
>25;632_161;1.666201719
CAGGTCCAACTAGTGCAGTCTGGGGCTGAGGTGAAGAAGCCTGGGGACTCAGTGACAGTCTCCTGCGTGGCTTCAGACTATACATTTGTGAATTTTAGGATCAATTGGGTCCGCCACATTCCCGGAAGAGGGTTTGAGTGGATGGGGAGGATAGAGCCCAGAGGAGGCGCCGTCAAGTACTCAGGGAGGCTTCGCGACAGGATGTCCATGTATAGGGACACGTCTACAGACACACTATATATGGACCTGAGAGGACTGACATCTGGCGACACGGCCACATATTATTGT
>24;554_161,632_161;1.6348651267
CAGGTGCAGCTGGTGCAGTCTGGGGCTGAGGTGAAGAAGCCTGGGGACTCAGTGACAGTCTCCTGCGTGGCTTCAGACTATACATTTGTGAATTTTAGGATCAATTGGGTCCGCCACATTCCCGGAAGAGGGTTTGAGTGGATGGGGAGGATAGAGCCCAGAGGAGGCGCCGTCAAGTACTCAGGGAGGCTTCGCGACAGGATGTCCATGTATAGGGACACGTCTACAGACACACTATATATGGACCTGAGAGGACTGACATCTGGCGACACGGCCACATATTATTGT
>27;990_171;1.7201604472
CAGGTGCAGCTGGTGCAGTCTGGGGCTGAGGTGAAGAAGCCTGGGGAGTCAGTGACAGTCTCCTGCGTGGCTTCAGACTATACATTTGTGAATTTTAGGATCAATTGGGTCCGCCACATTCCCGGAAGAGGGTTTGAGTGGATGGGGAGGATAGAGCCCAGAGGAGGCGCCGTCAAGTATTCAGGGAGGCATCGCGATAGGATGTCCATGTATAGGGACACGTCTACAGACACGCTGTATATGGACCTCAGAGGACTGACATCTGGCGACACGGCCACATATTACTGT
>27;406_177;1.6984387368
CAGGTGCAGCTGGTGCAGTCTGGGGCTGAGGTGAAGAAGCCTGGGGACTCAGTGACAGTCTCCTGCGTGGCTTCAGACTATACATTTGTGAATTTTAGGATCAATTGGGTCCGCCACATTCCCGGAAGAGGGTTTGAGTGGATGGGGAGGATAGAGCCCAGAGGAGGCGCCGTCAAGTATTCAGGGAGGCATCGCGACAGGATGTCCATGTATAGGGACACGTCTACAGACACGCTGTATATGGACCTCAGAGGACTGACATCTGGCGACACGGCCACATATTACTGT
>26;406_177,990_171;1.6984387268
CAGGTGCAGCTGGTGCAGTCTGGGGCTGAGGTGAAGAAGCCTGGGGACTCAGTGACAGTCTCCTGCGTGGCTTCAGACTATACATTTGTGAATTTTAGGATCAATTGGGTCCGCCACATTCCCGGAAGAGGGTTTGAGTGGATGGGGAGGATAGAGCCCAGAGGAGGCGCCGTCAAGTATTCAGGGAGGCATCGCGACAGGATGTCCATGTATAGGGACACGTCTACAGACACGCTGTATATGGACCTCAGAGGACTGACATCTGGCGACACGGCCACATATTACTGT
>26;372_171;1.6764722772
CAGGTGCAGCTGGTGCAGTCTGGGGCTGAGGTGAAGAAGCCTGGGGACTCAGTGACAGTCTCCTGCGTGGCTTCAGACTATACATTTGTGAATTTTAGGATCAATTGGCTCCGCCACATTCCCGGAAGAGGGTTTGAGTGGATGGGGAGGATAGAGCCCAGAGGAGGCGCCGTCAAGTACTCAGGGAGGCTTCGCGACAGGATGTCGATGTATAGGGACACTTCTACAGACACGCTATATATGGACCTGAGAGGACTGACATCTGGCGACACGGCCACATATTATTGT
>25;372_171,406_177,990_171;1.6438424806
CAGGTGCAGCTGGTGCAGTCTGGGGCTGAGGTGAAGAAGCCTGGGGACTCAGTGACAGTCTCCTGCGTGGCTTCAGACTATACATTTGTGAATTTTAGGATCAATTGGGTCCGCCACATTCCCGGAAGAGGGTTTGAGTGGATGGGGAGGATAGAGCCCAGAGGAGGCGCCGTCAAGTACTCAGGGAGGCTTCGCGACAGGATGTCCATGTATAGGGACACGTCTACAGACACGCTATATATGGACCTGAGAGGACTGACATCTGGCGACACGGCCACATATTATTGT
>27;173_177;1.8279284771
GGAGTGCGCCTGGTACAATTTGGGCCTCAAGTGAAGAAGCCTGGGGACTCAGTGACAGTCTCCTGCGTGGCTTCAGACTATACATTTGTGAATTTTAGGATCAATTGGGTCCGCCACATTCCCGGAAGAGGGTTTGAGTGGATGGGGAGGATAGAGCCCAGAGGAGGCGCCGTCAAGTATTCAGGGAGGCATCGCGACAGGATGTCCATGTATAGGGACACGTCTACAGACACGCTGTATATGGACCTCAGAGGACTGACATCTGGCGACACGGCCACATATTACTGT
>32;156_161;1.7979589403
CAGGGGCGACTGAAGCAATTTGGGCCTCAAGTGAAGAAGCCTGGGGACTCAGTGACAGTCTCCTGCGTGGCTTCAGACTATACATTTGTGAATTATATGATCAATTGGGTCCGCCACATTCCCGGAAGAGGGTTTGAGTGGATGGGGAGGATAGAGCCCAGAGGAGGCGCCGTCAAGTACTCAGGGAGGCTTCGCGACAGGATGTCCATGTATAGGGACACCTCTACAGACACGCTATATATGGACCTGAGAAGACTGACATCTGGCGACACGGCCACATATTATTGT
>32;6_171;1.808860267
CAGGGGCGACTGAAGCAATTTGGGCCTCAAGTGAAGAAGCCTGGCGACTCAGTGACAGTCTCCTGCGTGGCTTCAGACTATACATTTGTGAATTTTAGGATCAACTGGGTCCGCCACATTCCCGGAAGAGGGTTTGAGTGGATGGGGAGGATAGAGCCCAGAGGAGGCGCCGTCAAGTACTCAGGGAGGCTTCGCGACAGGATGTCCATGTATAGGGACACCTCTAGAGACACACTATATATGGACCTGAGAGGACTGACATCTGGCGACACGGCCACATATTATTGT
>31;156_161,6_171;1.7651547166
CAGGGGCGACTGAAGCAATTTGGGCCTCAAGTGAAGAAGCCTGGGGACTCAGTGACAGTCTCCTGCGTGGCTTCAGACTATACATTTGTGAATTTTAGGATCAATTGGGTCCGCCACATTCCCGGAAGAGGGTTTGAGTGGATGGGGAGGATAGAGCCCAGAGGAGGCGCCGTCAAGTACTCAGGGAGGCTTCGCGACAGGATGTCCATGTATAGGGACACCTCTACAGACACGCTATATATGGACCTGAGAGGACTGACATCTGGCGACACGGCCACATATTATTGT
>33;704_171;1.7761053273
CAGGGGCGACTGAAGCAATTTGGGCCTCAAGTGAAGAAGCCTGGGGACTCAGTGACAGTCTCCTGCGTGGCTTCAGACTATACATTTGTGAATTTTAGGATCAATTGGGTCCGCCACATTCCCGGAAGAGGGTTTGAGTGGATGGGGAGGATAGAGCCCAGAGGAGGCGCCGTCAAGTACTCAGGGAGGCATCGCGACAGGATGTCCATGTATAGGGACACGTCTACAGACACTCTATATATGGACCTGAGAGGACTGACATCTGGCGACACGGCCACATATTATTGT
>33;545_171;1.7976979095
CAGGGGCGACTGAAGCAATTTGGGCCTCAAGTGAAGAAGCCTGGGGACTCAGTGACAGTCTCCTGCGTGGCTTCAGACTATACATTTGTGAATTTTAGGATCAATTGGGTCCGCCACATTCCCGGAAGAGGGTTTGAGTGGATGGGGAGGATAGAGCCCAGAGGAGGCGCCGTCAAGTACTCAGGGAGGCATCGCGACAGGATGTCCATGTATAGGGACACGTCTACAGACACTCTATATATGGACCTGAGAGGACTGACATCTGGCGACACGGCCATATATTACTGT
>32;545_171,704_171;1.7761048641
CAGGGGCGACTGAAGCAATTTGGGCCTCAAGTGAAGAAGCCTGGGGACTCAGTGACAGTCTCCTGCGTGGCTTCAGACTATACATTTGTGAATTTTAGGATCAATTGGGTCCGCCACATTCCCGGAAGAGGGTTTGAGTGGATGGGGAGGATAGAGCCCAGAGGAGGCGCCGTCAAGTACTCAGGGAGGCATCGCGACAGGATGTCCATGTATAGGGACACGTCTACAGACACTCTATATATGGACCTGAGAGGACTGACATCTGGCGACACGGCCACATATTATTGT
>34;516_171;1.787089699
CAGGGGCGACTGAAGCAATTTGGGCCTCAAGTGAAGAAGCCTGGGGACTCAGTGACAGTCTCCTGCGTGGCTTCAGACTATACATTTGTGAATTTTAGGATCAATTGGCTCCGCCACATTCCCGGAAGAGGGTTTGAGTGGATGGGGAGGATAGAGCCCAGAGGAGGCGCCGTCAAGTACTCAGGGAGGCTTCGCGACAGGATGTCGATGTATAGGGACACTTCTACAGACACGCTATATATGGACCTGAGAGGACTGACATCTGGCGACACGGCCACATATTATTGT
>34;559_171;1.798553601
CAGGGGCGACTGAAGCAATTTGGGCCTCAAGTGAAGAAGCCTGGGGAGTCAGTGACAGTCTCCTGCGTGGCTTCAGACTATACATTTGTGAATTTTAGGATCAATTGGCTCCGCCACATTCCCGGAAGAGGGTTTGAGTGGATGGGGAGGATAGAGCCCAGAGGAGGCGCCGTCAAGTACTCAGGGAGGCTTCGCGACAGGATGTCGATGTATAGGGACACTTCTACAGACACGCTATATATGGACCTGAGAGGACTGACATCTGGCGACACGGCCACATATTATTGT
>33;516_171,559_171;1.7870885481
CAGGGGCGACTGAAGCAATTTGGGCCTCAAGTGAAGAAGCCTGGGGACTCAGTGACAGTCTCCTGCGTGGCTTCAGACTATACATTTGTGAATTTTAGGATCAATTGGCTCCGCCACATTCCCGGAAGAGGGTTTGAGTGGATGGGGAGGATAGAGCCCAGAGGAGGCGCCGTCAAGTACTCAGGGAGGCTTCGCGACAGGATGTCGATGTATAGGGACACTTCTACAGACACGCTATATATGGACCTGAGAGGACTGACATCTGGCGACACGGCCACATATTATTGT
>33;370_161;1.7652025733
CAGGGGCGACTGAAGCAATTTGGGCCTCAAGTGAAGAAGCCTGGGGACTCAGTGACAGTCTCCTGCGTGGCCTCAGACTATACATTTGTGAATTTTAGGATCAATTGGGTCCGCCACATTCCCGGAAGAGGGTTTGAGTGGATGGGGAGGATAGAGCCCAGAGGAGGCGCCGTCAAGTACTCAGGGAGGCTTCGCGACAGGATGTCCATGTATAGGGACACGTCTACAGACACGCTATATATGGACCTGAGAGGACTGACATCTGGCGACACGGCCACATATTATTGT
>32;370_161,516_171,559_171;1.7544465167
CAGGGGCGACTGAAGCAATTTGGGCCTCAAGTGAAGAAGCCTGGGGACTCAGTGACAGTCTCCTGCGTGGCTTCAGACTATACATTTGTGAATTTTAGGATCAATTGGGTCCGCCACATTCCCGGAAGAGGGTTTGAGTGGATGGGGAGGATAGAGCCCAGAGGAGGCGCCGTCAAGTACTCAGGGAGGCTTCGCGACAGGATGTCCATGTATAGGGACACGTCTACAGACACGCTATATATGGACCTGAGAGGACTGACATCTGGCGACACGGCCACATATTATTGT
>31;370_161,516_171,545_171,559_171,704_171;1.7544456867
CAGGGGCGACTGAAGCAATTTGGGCCTCAAGTGAAGAAGCCTGGGGACTCAGTGACAGTCTCCTGCGTGGCTTCAGACTATACATTTGTGAATTTTAGGATCAATTGGGTCCGCCACATTCCCGGAAGAGGGTTTGAGTGGATGGGGAGGATAGAGCCCAGAGGAGGCGCCGTCAAGTACTCAGGGAGGCTTCGCGACAGGATGTCCATGTATAGGGACACGTCTACAGACACGCTATATATGGACCTGAGAGGACTGACATCTGGCGACACGGCCACATATTATTGT
>30;156_161,370_161,516_171,545_171,559_171,6_171,704_171;1.7544447819
CAGGGGCGACTGAAGCAATTTGGGCCTCAAGTGAAGAAGCCTGGGGACTCAGTGACAGTCTCCTGCGTGGCTTCAGACTATACATTTGTGAATTTTAGGATCAATTGGGTCCGCCACATTCCCGGAAGAGGGTTTGAGTGGATGGGGAGGATAGAGCCCAGAGGAGGCGCCGTCAAGTACTCAGGGAGGCTTCGCGACAGGATGTCCATGTATAGGGACACGTCTACAGACACGCTATATATGGACCTGAGAGGACTGACATCTGGCGACACGGCCACATATTATTGT
>34;805_177;1.8314264282
CAGGGGCGACTAAAACAATTTGGGCCTCAAGTGAAGAAGCCTGGGGACTCAGTGACAGTCTCCTGCGTGGCTTCAGACTATACATTTGTGAATTTTAGGATCAATTGGGTCCGCCACATTCCCGGAAGAGGGTTTGAGTGGATGGGGAGGATAGAGCCCAGAGGAGGCGCCGTCAAGTATTCAGGGAGGCATCGCGACAGGATGTCCATGTATAGGGACACGTCTACAGACACGCTGTATATGGACCTCAGAGGACTGACATCTGGCGACACGGCCACATATTACTGT
>34;230_171;1.8531638784
CAGGGGCGACTAAAACAATTTGGGCCTCAAGTGAAGAAGCCTGGGGAGTCAGTGACAGTCTCCTGCGTGGCTTCAGACTATACATTTGTGAATTTTAGGATCAATTGGGTCCGCCACATTCCCGGAAGAGGGTTTGAGTGGATGGGGAGGATAGAGCCCAGAGGAGGCGCCGTCAAGTATTCAGGGAGGCATCGCGATAGGATGTCCATGTATAGGGACACGTCTACAGACACGCTGTATATGGACCTCAGAGGACTGACATCTGGCGACACGGCCACATATTACTGT
>33;230_171,805_177;1.8314264182
CAGGGGCGACTAAAACAATTTGGGCCTCAAGTGAAGAAGCCTGGGGACTCAGTGACAGTCTCCTGCGTGGCTTCAGACTATACATTTGTGAATTTTAGGATCAATTGGGTCCGCCACATTCCCGGAAGAGGGTTTGAGTGGATGGGGAGGATAGAGCCCAGAGGAGGCGCCGTCAAGTATTCAGGGAGGCATCGCGACAGGATGTCCATGTATAGGGACACGTCTACAGACACGCTGTATATGGACCTCAGAGGACTGACATCTGGCGACACGGCCACATATTACTGT
>33;360_177;1.831425427
CAGGGGCGACTAAAACAATTTGGGCCTCAAGTGAAGAAGCCTGGGGACTCAGTGACAGTCTCCTGCGTGGCTTCAGACTATACATTTGTGAATTTTAGGATCAATTGGGTCCGCCACATTCCCGGAAGAGGGTTTGAGTGGATGGGGAGGATAGAGCCCAGAGGAGGCGCCGTCAAGTATTCAGGGAGGCATCGCGACAGGATGTCCATGTATAGGGACACGTCTACAGACACGCTGTATATGGACCTCAGAGGACTGACATCTGGCGACACGGCCACATATTACTGT
>32;230_171,360_177,805_177;1.831425417
CAGGGGCGACTAAAACAATTTGGGCCTCAAGTGAAGAAGCCTGGGGACTCAGTGACAGTCTCCTGCGTGGCTTCAGACTATACATTTGTGAATTTTAGGATCAATTGGGTCCGCCACATTCCCGGAAGAGGGTTTGAGTGGATGGGGAGGATAGAGCCCAGAGGAGGCGCCGTCAAGTATTCAGGGAGGCATCGCGACAGGATGTCCATGTATAGGGACACGTCTACAGACACGCTGTATATGGACCTCAGAGGACTGACATCTGGCGACACGGCCACATATTACTGT
>33;999_171;1.8422291629
CAGGGGCGACTAAAACAATTTGGGCCTCAAGTGAAGAAGCCTGGGGACTCAGTGACAGTCTCCTGCGTGGCTTCAGACTATACATTTGTGAATTTTAGGATCAATTGGGTCCGCCACATTCCCGGAAGAGGGTTTGAGTGGATGGGGAGGATAGAGCCCAGAGGAGGCGCCGTCAAGTATTCAGGGAGGCATCGCGACAGGATGTCCATGTATAGAGACACGTCTACAGACACGCTGTATATGGACCTCAGAGGACTGACATCTGGCGACACGGCCACATATTACTGT
>33;250_171;1.8422281539
CAGGGGCGACTAAAACAATTTGGGCCTCAAGTGAAGAAGCCTGGGGACTCAGTGACAGTCTCCTGCGTGGCTTCAGACTATACATTTGTGAATTTTAGGATCAATTGGGTCCGCCACATTCCCGGAAGAGGGTTTGAGTGGATGGGGAGGATAGAGCCCAGAGGAGGCGCCGTCAAGTATTCAGGGAGGCATCGCGACAGGATGTCCATGTATAGAGACACGTCTACAGACACGCTGTATATGGACCTCAGAGGACTGACATCTGGCGACACGGCCACATATTACTGT
>32;250_171,999_171;1.8422281439
CAGGGGCGACTAAAACAATTTGGGCCTCAAGTGAAGAAGCCTGGGGACTCAGTGACAGTCTCCTGCGTGGCTTCAGACTATACATTTGTGAATTTTAGGATCAATTGGGTCCGCCACATTCCCGGAAGAGGGTTTGAGTGGATGGGGAGGATAGAGCCCAGAGGAGGCGCCGTCAAGTATTCAGGGAGGCATCGCGACAGGATGTCCATGTATAGAGACACGTCTACAGACACGCTGTATATGGACCTCAGAGGACTGACATCTGGCGACACGGCCACATATTACTGT
>31;230_171,250_171,360_177,805_177,999_171;1.8314248325
CAGGGGCGACTAAAACAATTTGGGCCTCAAGTGAAGAAGCCTGGGGACTCAGTGACAGTCTCCTGCGTGGCTTCAGACTATACATTTGTGAATTTTAGGATCAATTGGGTCCGCCACATTCCCGGAAGAGGGTTTGAGTGGATGGGGAGGATAGAGCCCAGAGGAGGCGCCGTCAAGTATTCAGGGAGGCATCGCGACAGGATGTCCATGTATAGGGACACGTCTACAGACACGCTGTATATGGACCTCAGAGGACTGACATCTGGCGACACGGCCACATATTACTGT
>31;1000_171;1.8202998074
CAGGGGCGACTGAAGCAATTTGGGCCTCAAGTGAAGAAGCCTGGGGACTCAGTGACAGTCTCCTGCGTGGCTTCAGACTATACATTTGTGAATTTTAGGATCAATTGGGTCCGCCACATTCCCGGAAGAGGGTTTGAGTGGATGGGGAGGATAGAGCCCAGAGGAGGCGCCGTCAAATACTCAGGGAGGCATCGCGACAGGATGTCCATGTATCGAGACACGTCTACAGACACCCTATATATGGACTTGAGAGGACTGACATCTGGCGACACGGCCACATATTATTGT
>30;1000_171,230_171,250_171,360_177,805_177,999_171;1.7654556812
CAGGGGCGACTGAAGCAATTTGGGCCTCAAGTGAAGAAGCCTGGGGACTCAGTGACAGTCTCCTGCGTGGCTTCAGACTATACATTTGTGAATTTTAGGATCAATTGGGTCCGCCACATTCCCGGAAGAGGGTTTGAGTGGATGGGGAGGATAGAGCCCAGAGGAGGCGCCGTCAAGTACTCAGGGAGGCATCGCGACAGGATGTCCATGTATAGGGACACGTCTACAGACACGCTATATATGGACCTGAGAGGACTGACATCTGGCGACACGGCCACATATTATTGT
>29;1000_171,156_161,230_171,250_171,360_177,370_161,516_171,545_171,559_171,6_171,704_171,805_177,999_171;1.7544443305
CAGGGGCGACTGAAGCAATTTGGGCCTCAAGTGAAGAAGCCTGGGGACTCAGTGACAGTCTCCTGCGTGGCTTCAGACTATACATTTGTGAATTTTAGGATCAATTGGGTCCGCCACATTCCCGGAAGAGGGTTTGAGTGGATGGGGAGGATAGAGCCCAGAGGAGGCGCCGTCAAGTACTCAGGGAGGCTTCGCGACAGGATGTCCATGTATAGGGACACGTCTACAGACACGCTATATATGGACCTGAGAGGACTGACATCTGGCGACACGGCCACATATTATTGT
>29;560_171;1.7870213004
CAGGGGCGACTGAAGCAATTTGGGCCTCAAGTGAAGAAGCCTGGGGACTCAGTGACAGTCTCCTGTGTGGCTTCAGACTATACATTTGTGAATTTTAGGATCAATTGGGTCCGCCACATTCCCGGAAGAGGGTTTGAGTGGATGGGGAGGATAGAGCCCAGAGGAGGCGCCGTCAAGTACTCAGGGAGACTTCGCGACAGGATGTCCATGTATAGGGACACGTCTACAGACACGCTATATATGGACCTCAGAGGACTGACATCTGGCGACACGGCCACATATTATTGT
>28;1000_171,156_161,230_171,250_171,360_177,370_161,516_171,545_171,559_171,560_171,6_171,704_171,805_177,999_171;1.7544435379
CAGGGGCGACTGAAGCAATTTGGGCCTCAAGTGAAGAAGCCTGGGGACTCAGTGACAGTCTCCTGCGTGGCTTCAGACTATACATTTGTGAATTTTAGGATCAATTGGGTCCGCCACATTCCCGGAAGAGGGTTTGAGTGGATGGGGAGGATAGAGCCCAGAGGAGGCGCCGTCAAGTACTCAGGGAGGCTTCGCGACAGGATGTCCATGTATAGGGACACGTCTACAGACACGCTATATATGGACCTGAGAGGACTGACATCTGGCGACACGGCCACATATTATTGT
>30;841_171;1.8816577442
CAGGGGCGACTGAAGCAATTTGGGCCTCAAGTGAAGAAGCCTGGGGACTCAGTGACAGTCTCCTGCGTGGCTTCAGACTATACATTTGTGGATTTTAGGATCAATTGGGTCCGCCACTTTCCCGGAAGAGGGTTTGAGTGGATGGGGAGGATAGAGCCCAGAGGAGGCGCCGTCAAGTACTCAGGGAGGCTTCGCGACAGGATGTCTATGTATAGGGACACGTCTAGAGACACACTATATATGGATCTGAGAGGATTGACATCTGGGGACACGGCCATATATTACTGT
>31;88_171;1.8534598198
CAGGGGCGACTGAAGCAATTTGGGCCTCAAGTGAAGAAGCCTGGCGACTCAGTGACAGTCTCCTGCGTGGCTTCAGACTATACATTTGTGAATTTTAGGATCAACTGGGTCCGCCACATTCCCGGAAGAGGGTTTGAGTGGATGGGGAGGATAGAGCCCAGAGGAGGCGCCGTCAATTACTCAGGGAGACTTCGCGACAGGATGTCCATGTATAGGGACACGTCTAGAGACACACTATATATGGATCTGAGAGGACTGACATCTGGCGACACGGCCATATATTACTGT
>32;915_177;1.9122182058
CAGGGGCGACTGAAGCAATTTGGGCCTCAAGTGAAGAAGCCTGGGGACTCAGTGACAGTCTCCTGCGTGGCTTCAGACTATACATTTGTGAATTTTAGGATCAACTGGGTCCGCCACATTCCCGGAAGAGGGTTTGAGTGGATGGGGAGGATAGAGCCCAGAGGAGGCGCCGTCAATTACTCAGGGAGACTTCGCGACAGGCTTTCCTTCTATAGAGACACGTCTAGAGACACATTATATATGGACCTGAGAGGACTGACATCTGGCGACACGGCCATATATTATTGT
>32;753_177;1.8788997743
AGGGGGCGACTGAAGCAATTTGGGCCTCAAGTGAAGAAGCCTGGGGACTCAGTGACAGTCTCCTGCGTGGCTTCAGACTATACATTTGTGAATTTTAGGATCAACTGGGTCCGCCACATTCCCGGAAGAGGGTTTGAGTGGATGGGGAGGATAGAGCCCAGAGGAGGCGCCGTCAATTACTCAGGGAGACTTCGCGACAGGATGTCCATGTATCGAGACACGTCTAGAGACACACTATATATGGATCTGAGAGGACTGACATCTGGCGACACGGCCATATATTATTGT
>31;753_177,915_177;1.8456188172
CAGGGGCGACTGAAGCAATTTGGGCCTCAAGTGAAGAAGCCTGGGGACTCAGTGACAGTCTCCTGCGTGGCTTCAGACTATACATTTGTGAATTTTAGGATCAACTGGGTCCGCCACATTCCCGGAAGAGGGTTTGAGTGGATGGGGAGGATAGAGCCCAGAGGAGGCGCCGTCAATTACTCAGGGAGACTTCGCGACAGGATGTCCATGTATAGAGACACGTCTAGAGACACACTATATATGGATCTGAGAGGACTGACATCTGGCGACACGGCCATATATTATTGT
>30;753_177,88_171,915_177;1.8334989386
CAGGGGCGACTGAAGCAATTTGGGCCTCAAGTGAAGAAGCCTGGGGACTCAGTGACAGTCTCCTGCGTGGCTTCAGACTATACATTTGTGAATTTTAGGATCAACTGGGTCCGCCACATTCCCGGAAGAGGGTTTGAGTGGATGGGGAGGATAGAGCCCAGAGGAGGCGCCGTCAATTACTCAGGGAGACTTCGCGACAGGATGTCCATGTATAGGGACACGTCTAGAGACACACTATATATGGATCTGAGAGGACTGACATCTGGCGACACGGCCATATATTATTGT
>29;753_177,841_171,88_171,915_177;1.808450235
CAGGGGCGACTGAAGCAATTTGGGCCTCAAGTGAAGAAGCCTGGGGACTCAGTGACAGTCTCCTGCGTGGCTTCAGACTATACATTTGTGAATTTTAGGATCAACTGGGTCCGCCACATTCCCGGAAGAGGGTTTGAGTGGATGGGGAGGATAGAGCCCAGAGGAGGCGCCGTCAAGTACTCAGGGAGGCTTCGCGACAGGATGTCCATGTATAGGGACACGTCTAGAGACACACTATATATGGATCTGAGAGGACTGACATCTGGCGACACGGCCATATATTATTGT
>31;787_177;1.8200201982
CAGGGGCGACTGAAGCAATTTGGGCCTCAAGTGAAGAAGCCTGGGGACTCAGTGACAGTCTCCTGCGTGGCTTCAGACTATACATTTGTGAATTTTAGGATCAACTGGGTCCGCCACATTCCCGGAAGAGGGTTTGAGTGGATGGGGAGGATAGAGCCCAGAGGAGGCGCCGTCAAATATTCAGGGAGGCTTCGCGACAGGATGTCCATGTATAGGGACACCTCTAGAGACACACTATATATGGACCTGAGAGGACTGACATCTGGCGACACGGCCACATATTATTGT
>31;910_177;1.8200210491
CAGGGGCGACTGAAGCAATTTGGGCCTCAAGTGAAGAAGCCTGGGGACTCAGTGACAGTCTCCTGCGTGGCTTCAGACTATACATTTGTGAATTTTAGGATCAACTGGGTCCGCCACATTCCCGGAAGAGGGTTTGAGTGGATGGGGAGGATAGAGCCCAGAGGAGGCGCCGTCAAATATTCAGGGAGGCTTCGCGACAGGATGTCCATGTATAGGGACACCTCTAGAGACACACTATATATGGACCTGAGAGGACTGACATCTGGCGACACGGCCACATATTATTGT
>30;787_177,910_177;1.8200201882
CAGGGGCGACTGAAGCAATTTGGGCCTCAAGTGAAGAAGCCTGGGGACTCAGTGACAGTCTCCTGCGTGGCTTCAGACTATACATTTGTGAATTTTAGGATCAACTGGGTCCGCCACATTCCCGGAAGAGGGTTTGAGTGGATGGGGAGGATAGAGCCCAGAGGAGGCGCCGTCAAATATTCAGGGAGGCTTCGCGACAGGATGTCCATGTATAGGGACACCTCTAGAGACACACTATATATGGACCTGAGAGGACTGACATCTGGCGACACGGCCACATATTATTGT
>30;668_177;1.8200191113
CAGGGGCGACTGAAGCAATTTGGGCCTCAAGTGAAGAAGCCTGGGGACTCAGTGACAGTCTCCTGCGTGGCTTCAGACTATACATTTGTGAATTTTAGGATCAACTGGGTCCGCCACATTCCCGGAAGAGGGTTTGAGTGGATGGGGAGGATAGAGCCCAGAGGAGGCGCCGTCAAATATTCAGGGAGGCTTCGCGACAGGATGTCCATGTATAGGGACACCTCTAGAGACACACTATATATGGACCTGAGAGGACTGACATCTGGCGACACGGCCACATATTATTGT
>29;668_177,787_177,910_177;1.8200191013
CAGGGGCGACTGAAGCAATTTGGGCCTCAAGTGAAGAAGCCTGGGGACTCAGTGACAGTCTCCTGCGTGGCTTCAGACTATACATTTGTGAATTTTAGGATCAACTGGGTCCGCCACATTCCCGGAAGAGGGTTTGAGTGGATGGGGAGGATAGAGCCCAGAGGAGGCGCCGTCAAATATTCAGGGAGGCTTCGCGACAGGATGTCCATGTATAGGGACACCTCTAGAGACACACTATATATGGACCTGAGAGGACTGACATCTGGCGACACGGCCACATATTATTGT
>28;668_177,753_177,787_177,841_171,88_171,910_177,915_177;1.7846707722
CAGGGGCGACTGAAGCAATTTGGGCCTCAAGTGAAGAAGCCTGGGGACTCAGTGACAGTCTCCTGCGTGGCTTCAGACTATACATTTGTGAATTTTAGGATCAACTGGGTCCGCCACATTCCCGGAAGAGGGTTTGAGTGGATGGGGAGGATAGAGCCCAGAGGAGGCGCCGTCAAGTACTCAGGGAGGCTTCGCGACAGGATGTCCATGTATAGGGACACGTCTAGAGACACACTATATATGGACCTGAGAGGACTGACATCTGGCGACACGGCCACATATTATTGT
>27;1000_171,156_161,230_171,250_171,360_177,370_161,516_171,545_171,559_171,560_171,668_177,6_171,704_171,753_177,787_177,805_177,841_171,88_171,910_177,915_177,999_171;1.754442823
CAGGGGCGACTGAAGCAATTTGGGCCTCAAGTGAAGAAGCCTGGGGACTCAGTGACAGTCTCCTGCGTGGCTTCAGACTATACATTTGTGAATTTTAGGATCAATTGGGTCCGCCACATTCCCGGAAGAGGGTTTGAGTGGATGGGGAGGATAGAGCCCAGAGGAGGCGCCGTCAAGTACTCAGGGAGGCTTCGCGACAGGATGTCCATGTATAGGGACACGTCTACAGACACGCTATATATGGACCTGAGAGGACTGACATCTGGCGACACGGCCACATATTATTGT
>26;1000_171,156_161,173_177,230_171,250_171,360_177,370_161,516_171,545_171,559_171,560_171,668_177,6_171,704_171,753_177,787_177,805_177,841_171,88_171,910_177,915_177,999_171;1.7170385737
CAGGTGCGACTGGTGCAATTTGGGCCTCAAGTGAAGAAGCCTGGGGACTCAGTGACAGTCTCCTGCGTGGCTTCAGACTATACATTTGTGAATTTTAGGATCAATTGGGTCCGCCACATTCCCGGAAGAGGGTTTGAGTGGATGGGGAGGATAGAGCCCAGAGGAGGCGCCGTCAAGTACTCAGGGAGGCTTCGCGACAGGATGTCCATGTATAGGGACACGTCTACAGACACGCTATATATGGACCTGAGAGGACTGACATCTGGCGACACGGCCACATATTATTGT
>27;652_161;1.6773102328
CAGGCCCAGCTGGTGCAGTTTGGGGCTGAGGTGAAGAAGCCTGGGGACTCAGTGACAGTCTCCTGCGTGGCTTCAGACTATACATTTGTGAATTTTAGGATCAATTGGGTCCGCCACATTCCCGGAAGAGGGTTTGAGTGGATGGGGAGGATAGAGCCCAGAGGAGGCGCCGTCAAGTACTCAGGGAGGCTTCGCGACAGGATGTCCATGTATAGGGACACGTCTACAGACACGCTATATATGGACCTGAGAGGACTGACATCTGGCGACACGGCCACATATTATTGT
>28;636_161;1.7567969649
CAGGCCCACCTGGAGCAGTTTGGAGGTGAGGTGAAGAAGCCTGGGGACTCAGTGACAGTCTCCTGCGTGGCTTCAGACTATACATTTGTGAATTTTAGGATCAATTGGGTCCGCCACATTCCCGGAAGAGGGTTTGAGTGGATGGGGAGGATAGAGCCCAGAGGAGGCGCCGTCAAGTACTCAGGGAGGCTTCGCGACAGGATGTCCATGTACAGAGACACGTCTACAGACACGCTATATATGGACCTGAGAGGACTGACATCTGACGACACGGCCACATATTATTGT
>28;682_171;1.8223742518
CAGGCTCAACTAATACAGTCTGCAGGTGAAATGAAGAAGCCTGGGGACTCAGTGACAGTCTCCTGCGTGGCTTCAGACTATACATTTGTGAATTTTAGGATCAATTGGGTCCGCCACATTCCCGGAAGAGGGTTTGAGTGGATGGGGAGGATAGAGCCCAGAGGAGGCGCCGTCAAGTACTCAGGGAGGCATCGCGACAGGATGTCCATGTATAGGGACACGTCTACAGACACTCTATATATGGACCTGAGAGGACTGACATCTGGCGACACGGCCACATATTATTGT
>27;636_161,682_171;1.7012516381
CAGGCCCAGCTGGTGCAGTTTGGAGGTGAGGTGAAGAAGCCTGGGGACTCAGTGACAGTCTCCTGCGTGGCTTCAGACTATACATTTGTGAATTTTAGGATCAATTGGGTCCGCCACATTCCCGGAAGAGGGTTTGAGTGGATGGGGAGGATAGAGCCCAGAGGAGGCGCCGTCAAGTACTCAGGGAGGCTTCGCGACAGGATGTCCATGTATAGGGACACGTCTACAGACACGCTATATATGGACCTGAGAGGACTGACATCTGGCGACACGGCCACATATTATTGT
>26;636_161,652_161,682_171;1.6773097746
CAGGCCCAGCTGGTGCAGTTTGGGGCTGAGGTGAAGAAGCCTGGGGACTCAGTGACAGTCTCCTGCGTGGCTTCAGACTATACATTTGTGAATTTTAGGATCAATTGGGTCCGCCACATTCCCGGAAGAGGGTTTGAGTGGATGGGGAGGATAGAGCCCAGAGGAGGCGCCGTCAAGTACTCAGGGAGGCTTCGCGACAGGATGTCCATGTATAGGGACACGTCTACAGACACGCTATATATGGACCTGAGAGGACTGACATCTGGCGACACGGCCACATATTATTGT
>25;1000_171,156_161,173_177,230_171,250_171,360_177,370_161,516_171,545_171,559_171,560_171,636_161,652_161,668_177,682_171,6_171,704_171,753_177,787_177,805_177,841_171,88_171,910_177,915_177,999_171;1.6556684149
CAGGTGCAGCTGGTGCAGTTTGGGGCTGAGGTGAAGAAGCCTGGGGACTCAGTGACAGTCTCCTGCGTGGCTTCAGACTATACATTTGTGAATTTTAGGATCAATTGGGTCCGCCACATTCCCGGAAGAGGGTTTGAGTGGATGGGGAGGATAGAGCCCAGAGGAGGCGCCGTCAAGTACTCAGGGAGGCTTCGCGACAGGATGTCCATGTATAGGGACACGTCTACAGACACGCTATATATGGACCTGAGAGGACTGACATCTGGCGACACGGCCACATATTATTGT
>24;1000_171,156_161,173_177,230_171,250_171,360_177,370_161,372_171,406_177,516_171,545_171,559_171,560_171,636_161,652_161,668_177,682_171,6_171,704_171,753_177,787_177,805_177,841_171,88_171,910_177,915_177,990_171,999_171;1.6438415942
CAGGTGCAGCTGGTGCAGTCTGGGGCTGAGGTGAAGAAGCCTGGGGACTCAGTGACAGTCTCCTGCGTGGCTTCAGACTATACATTTGTGAATTTTAGGATCAATTGGGTCCGCCACATTCCCGGAAGAGGGTTTGAGTGGATGGGGAGGATAGAGCCCAGAGGAGGCGCCGTCAAGTACTCAGGGAGGCTTCGCGACAGGATGTCCATGTATAGGGACACGTCTACAGACACGCTATATATGGACCTGAGAGGACTGACATCTGGCGACACGGCCACATATTATTGT
>23;1000_171,156_161,173_177,230_171,250_171,360_177,370_161,372_171,406_177,516_171,545_171,554_161,559_171,560_171,632_161,636_161,652_161,668_177,682_171,6_171,704_171,753_177,787_177,805_177,841_171,88_171,910_177,915_177,990_171,999_171;1.6330580748
CAGGTGCAGCTGGTGCAGTCTGGGGCTGAGGTGAAGAAGCCTGGGGACTCAGTGACAGTCTCCTGCGTGGCTTCAGACTATACATTTGTGAATTTTAGGATCAATTGGGTCCGCCACATTCCCGGAAGAGGGTTTGAGTGGATGGGGAGGATAGAGCCCAGAGGAGGCGCCGTCAAGTACTCAGGGAGGCTTCGCGACAGGATGTCCATGTATAGGGACACGTCTACAGACACACTATATATGGACCTGAGAGGACTGACATCTGGCGACACGGCCACATATTATTGT
>24;1001_177;1.6596406106
CAGGTGCAGCTGGTGCAGTCTGGGGCTGAGGTGAAGAAGCCTGGGGACTCAGTGACAGTCTCCTGCGTGGCTTCAGACTATACATTTGTGAATTTTAGGATCAACTGGGTCCGCCACATTCCCGGAAGAGGGTTTGAGTGGATGGGGAGGATAGAGCCCAGAGGAGGCGCCGTCAAATATTCAGGGAGGCTTCGCGACAGGATGTCCATGTATAGGGACACCTCTAGAGACACACTATATATGGACCTGAGAGGACTGACATCTGGCGACACGGCCACATATTATTGT
>25;616_177;1.6813040194
CAGGCCCAGCTGGTGCAGTCTGGGGCTGAGGTGAAGAAGCCTGGGGACTCAGTGACAGTCTCCTGCGTGGCTTCAGACTATACATTTGTGAATTTTAGGATCAACTGGGTCCGCCACATTCCCGGAAGAGGGTTTGAGTGGATGGGGAGGATAGAGCCCAGAGGAGGCGCCGTCAAATATTCAGGGAGGCTTCGCGACAGGATGTCCATGTATAGGGACACCTCTAGAGACACACTATATATGGACCTGAGAGGACTGACATCTGGCGACACGGCCACATATTATTGT
>25;29_177;1.6922109021
CAGGTGCAGGTGGTGCAATCCGGGGCTGAGGTGAAGAAGCCTGGGGACTCAGTGACAGTCTCCTGCGTGGCTTCAGACTATACATTTGTGAATTTTAGGATCAACTGGGTCCGCCACATTCCCGGAAGAGGGTTTGAGTGGATGGGGAGGATAGAGCCCAGAGGAGGCGCCGTCAAATATTCAGGGAGGCTTCGCGACAGGATGTCCATGTATAGGGACACCTCTAGAGACACACTATATATGGACCTGAGAGGACTGACATCTGGCGACACGGCCACATATTATTGT
>24;29_177,616_177;1.6596413026
CAGGTGCAGCTGGTGCAGTCTGGGGCTGAGGTGAAGAAGCCTGGGGACTCAGTGACAGTCTCCTGCGTGGCTTCAGACTATACATTTGTGAATTTTAGGATCAACTGGGTCCGCCACATTCCCGGAAGAGGGTTTGAGTGGATGGGGAGGATAGAGCCCAGAGGAGGCGCCGTCAAATATTCAGGGAGGCTTCGCGACAGGATGTCCATGTATAGGGACACCTCTAGAGACACACTATATATGGACCTGAGAGGACTGACATCTGGCGACACGGCCACATATTATTGT
>23;1001_177,29_177,616_177;1.6596406006
CAGGTGCAGCTGGTGCAGTCTGGGGCTGAGGTGAAGAAGCCTGGGGACTCAGTGACAGTCTCCTGCGTGGCTTCAGACTATACATTTGTGAATTTTAGGATCAACTGGGTCCGCCACATTCCCGGAAGAGGGTTTGAGTGGATGGGGAGGATAGAGCCCAGAGGAGGCGCCGTCAAATATTCAGGGAGGCTTCGCGACAGGATGTCCATGTATAGGGACACCTCTAGAGACACACTATATATGGACCTGAGAGGACTGACATCTGGCGACACGGCCACATATTATTGT
>22;1000_171,1001_177,156_161,173_177,230_171,250_171,29_177,360_177,370_161,372_171,406_177,516_171,545_171,554_161,559_171,560_171,616_177,632_161,636_161,652_161,668_177,682_171,6_171,704_171,753_177,787_177,805_177,841_171,88_171,910_177,915_177,990_171,999_171;1.6190348782
CAGGTGCAGCTGGTGCAGTCTGGGGCTGAGGTGAAGAAGCCTGGGGACTCAGTGACAGTCTCCTGCGTGGCTTCAGACTATACATTTGTGAATTTTAGGATCAATTGGGTCCGCCACATTCCCGGAAGAGGGTTTGAGTGGATGGGGAGGATAGAGCCCAGAGGAGGCGCCGTCAAGTACTCAGGGAGGCTTCGCGACAGGATGTCCATGTATAGGGACACGTCTAGAGACACACTATATATGGACCTGAGAGGACTGACATCTGGCGACACGGCCACATATTATTGT
>22;703_142;1.5963382153
CAGGTCCAGCTGATACAGTCTGGGGCTGAGGCGAAGAAGCCTGGGGACTCAGTGACAGTCTCCTGCGTGGCTTCAGACTATACATTTGTGAATTTTATGATCAATTGGGTCCGCCACATTCCCGGAAGAGGGTTTGAGTGGATGGGATGGATAAAGCCCAGAGGAGGCGCCGTCAATTACTCAGGGAGACTTCGCGACAGGATGTCCATGTATAGGGACACGTCTAGAGACACACTATATATGGACCTGAGGGGACTGACATCTGGCGACACGGCCATATATTATTGT
>21;1000_171,1001_177,156_161,173_177,230_171,250_171,29_177,360_177,370_161,372_171,406_177,516_171,545_171,554_161,559_171,560_171,616_177,632_161,636_161,652_161,668_177,682_171,6_171,703_142,704_171,753_177,787_177,805_177,841_171,88_171,910_177,915_177,990_171,999_171;1.5410932093
CAGGTGCAGCTGGTGCAGTCTGGGGCTGAGGTGAAGAAGCCTGGGGACTCAGTGACAGTCTCCTGCGTGGCTTCAGACTATACATTTGTGAATTTTATGATCAATTGGGTCCGCCACATTCCCGGAAGAGGGTTTGAGTGGATGGGATGGATAAAGCCCAGAGGAGGCGCCGTCAATTACTCAGGGAGACTTCGCGACAGGATGTCCATGTATAGGGACACGTCTAGAGACACACTATATATGGACCTGAGAGGACTGACATCTGGCGACACGGCCATATATTATTGT
>24;713_171;1.6639969192
CAGGTGCAGCTGGTGCAGTCTGGGGCTGAGGTGAAGAAGCCTGGGGACTCAGTGACAGTCTCCTGCGTGGCTTCAGACTACACATTTGTGAATTATATGATCAATTGGGTCCGCCACATTCCCGGAAGAGGATTTGAGTGGATGGGATGGATACAGCCCAGAGGAGGCGCCGTCAATTACTCAGGGAGACTTCGCGACAGGATGTCCATGTATAGGGACACCTCTACAGACACATTATATATGGATTTGAGAAGATTGACATCGGGCGACACGGCCATATATTACTGT
>25;982_161;1.6403504771
CTGGTGCAACTGGTGCAGTCTGGGACTGACGTGCGGAAGCCTGGGGACTCAGTGACAGTCTCCTGCGTGGCTTCAGACTATACATTTGTGAATTATATGATCAATTGGGTCCGTCACATTCCCGGAAGAGGGTTTGAGTGGATGGGATGGATACAGCCCAGAGGAGGCGCCGTCAATTACTCAGGGAGACTTCGCGACAGGATGTCCATGTATAGGGACACGTCTAGAGACACACTATATATGGATCTGAGAGGACTGACATCTGGCGACACGGCCATATATTACTGT
>25;862_171;1.6182091941
CAGGTTCAGCTGGTGCAGTCTGGAGGTGAGGTGAAGAAGCCTGGGGACTCAGTGACAGTCTCCTGCGTGGCTACAGACTATACATTTGTGAATTATATGATCAATTGGGTCCGCCACATTCCCGGAAGAGGGTTTGAGTGGATGGGATGGATTCAGCCCAGAGGAGGCGCCGTCAATTACTCAGGGAGACTTCGCGACAGGATGTCCATGTATAGGGACACGTCTAGAGACACACTATATATGGATCTGAGAGGACTGACATCTGGCGACACGGCCATATATTACTGT
>24;862_171,982_161;1.5628259473
CAGGTGCAGCTGGTGCAGTCTGGGGCTGAGGTGAAGAAGCCTGGGGACTCAGTGACAGTCTCCTGCGTGGCTTCAGACTATACATTTGTGAATTATATGATCAATTGGGTCCGCCACATTCCCGGAAGAGGGTTTGAGTGGATGGGATGGATACAGCCCAGAGGAGGCGCCGTCAATTACTCAGGGAGACTTCGCGACAGGATGTCCATGTATAGGGACACGTCTAGAGACACACTATATATGGATCTGAGAGGACTGACATCTGGCGACACGGCCATATATTACTGT
>23;713_171,862_171,982_161;1.5628254961
CAGGTGCAGCTGGTGCAGTCTGGGGCTGAGGTGAAGAAGCCTGGGGACTCAGTGACAGTCTCCTGCGTGGCTTCAGACTATACATTTGTGAATTATATGATCAATTGGGTCCGCCACATTCCCGGAAGAGGGTTTGAGTGGATGGGATGGATACAGCCCAGAGGAGGCGCCGTCAATTACTCAGGGAGACTTCGCGACAGGATGTCCATGTATAGGGACACGTCTAGAGACACACTATATATGGATCTGAGAGGACTGACATCTGGCGACACGGCCATATATTACTGT
>24;773_171;1.7454116371
CAGGGGCGACTGAAGCAATTTGGGCCTCAGGTGAAGAAGCCTGGGGACTCAGTGACTGTCTCCTGCGTGGCTTCAGACTATACATTTGTGAATTATATGATCAATTGGGTCCGCCACATTCCCGGAAGAGGATTTGAGTGGATGGGATGGATTCAGCCCAGAGGAGGCGCCGTCAATTATTCAGGGAGACATCGCGACAGGATGTCCATGTATAGGGACACGTCTAGAGACACACTATATTTGGACCTGAGACGACTGACATCTGACGACACGGCCACATATTATTGT
>25;522_171;1.7838132003
CATGTCCAATTATTACAGTCTGGGCCTGTAATGAGGAAGCCTGGGGACTCAGTGACTGTCTCCTGCGTGGCTTCAGACTATACATTTGTGAATTATATGATCAATTGGGTCCGCCACATTCCCGGAAGAGGATTTGAGTGGATGGGATGGATTCAGCCCAGAGGAGGCGCCGTCAATTATTCAGGGAGACATCGCGACAGGATGTCCATGTATAGGGACACGTCTAGAGACACACTATATTTGGACCTGAGACGACTGACATCTGACGACACGGCCACATATTATTGT
>25;271_171;1.711248488
CAGGTTCACCTGGTGCAGTCTGGACCTGAGATGAAGAAGCCTGGGGACTCAGTGACTGTCTCCTGCGTGGCTTCAGACTATACATTTGTGAATTATATGATCAATTGGGTCCGCCACATTCCCGGAAGAGGATTTGAGTGGATGGGATGGATTCAGCCCAGAGGAGGCGCCGTCAATTATTCAGGGAGACATCGCGACAGGATGTCCATGTATAGGGACACGTCTAGAGACACACTATATTTGGACCTGAGACGACTGACATCTGACGACACGGCCACATATTATTGT
>24;271_171,522_171;1.6837400857
CAGGTTCAACTGGTGCAGTCTGGGCCTGAGATGAAGAAGCCTGGGGACTCAGTGACTGTCTCCTGCGTGGCTTCAGACTATACATTTGTGAATTATATGATCAATTGGGTCCGCCACATTCCCGGAAGAGGATTTGAGTGGATGGGATGGATTCAGCCCAGAGGAGGCGCCGTCAATTATTCAGGGAGACATCGCGACAGGATGTCCATGTATAGGGACACGTCTAGAGACACACTATATTTGGACCTGAGACGACTGACATCTGACGACACGGCCACATATTATTGT
>23;271_171,522_171,773_171;1.6664211317
CAGGTGCAACTGGTGCAGTCTGGGCCTGAGGTGAAGAAGCCTGGGGACTCAGTGACTGTCTCCTGCGTGGCTTCAGACTATACATTTGTGAATTATATGATCAATTGGGTCCGCCACATTCCCGGAAGAGGATTTGAGTGGATGGGATGGATTCAGCCCAGAGGAGGCGCCGTCAATTATTCAGGGAGACATCGCGACAGGATGTCCATGTATAGGGACACGTCTAGAGACACACTATATTTGGACCTGAGACGACTGACATCTGACGACACGGCCACATATTATTGT
>22;271_171,522_171,713_171,773_171,862_171,982_161;1.5410412271
CAGGTGCAGCTGGTGCAGTCTGGGGCTGAGGTGAAGAAGCCTGGGGACTCAGTGACAGTCTCCTGCGTGGCTTCAGACTATACATTTGTGAATTATATGATCAATTGGGTCCGCCACATTCCCGGAAGAGGGTTTGAGTGGATGGGATGGATACAGCCCAGAGGAGGCGCCGTCAATTACTCAGGGAGACTTCGCGACAGGATGTCCATGTATAGGGACACGTCTAGAGACACACTATATATGGACCTGAGAGGACTGACATCTGGCGACACGGCCATATATTATTGT
>25;623_171;1.726816608
GAGGTGCGCCTGCTACAATCTGGGGCTGTCTTGAAGAAGCCTGGGGACTCAGTGACAGTCTCCTGCGTGGCTTCAGACTATACATTTGTTAATTATATGATCAATTGGGTCCGCCACATTCCCGGAAGAGGGTTTGAGTGGATGGGATGGATACAGCCCAGAGGAGGCGCCATCAATTACTCAGGGAGACTTCGCGACAGGTTGTCCTTCTATCGGGACACGTCTAGAGACACATTATATATGGACCTGAGAGGACTGACATCTGGCGACACGGCCATATATTATTGT
>25;711_177;1.6073001821
CAGGTGCAGCTGGTGCAGTCTGGGGCTGAGATGAAGAAGCCTGGGGACTCAGTGACAGTCTCCTGCGTGGCTTCAGACTATACATTTGTGAATTATATGATCAATTGGGTCCGCCACATTCCCGGAAGAGGGTTTGAGTGGATGGGATGGATACAGCCCAGAGGAGGCGCCGTCAATTACTCAGGGAGACTTCGCGACAGGTTGTCCTTCTATCGGGACACGTCTAGAGACACATTATATATGGACCTGAGAGGACTGACATCTGGCGACACGGCCATATATTATTGT
>24;623_171,711_177;1.6024833442
CAGGTGCAGCTGGTGCAGTCTGGGGCTGAGATGAAGAAGCCTGGGGACTCAGTGACAGTCTCCTGCGTGGCTTCAGACTATACATTTGTGAATTATATGATCAATTGGGTCCGCCACATTCCCGGAAGAGGGTTTGAGTGGATGGGATGGATACAGCCCAGAGGAGGCGCCGTCAATTACTCAGGGAGACTTCGCGACAGGTTGTCCTTCTATCGGGACACGTCTAGAGACACATTATATATGGACCTGAGAGGACTGACATCTGGCGACACGGCCATATATTATTGT
>24;981_177;1.5963572876
CAGGTGCAGCTGGTGCAGTCTGGGGCTGAGGTGAAGAAGCCTGGGGACTCAGTGACAGTCTCCTGCGTGGCTTCAGACTATACATTTGTGAATTATATGATCAATTGGGTCCGCCACATTCCCGGAAGAGGGTTTGAGTGGATGGGATGGATACAGCCCAGAGGAGGCGCCGTCAATTACTCAGGGAGACTTCGCGACAGGTTGTCCTTCTATCGGGACACGTCTAGAGACACATTATATATGGACCTGAGAGGACTGACATCTGGCGACACGGCCATATATTATTGT
>23;623_171,711_177,981_177;1.5963564077
CAGGTGCAGCTGGTGCAGTCTGGGGCTGAGGTGAAGAAGCCTGGGGACTCAGTGACAGTCTCCTGCGTGGCTTCAGACTATACATTTGTGAATTATATGATCAATTGGGTCCGCCACATTCCCGGAAGAGGGTTTGAGTGGATGGGATGGATACAGCCCAGAGGAGGCGCCGTCAATTACTCAGGGAGACTTCGCGACAGGTTGTCCTTCTATCGGGACACGTCTAGAGACACATTATATATGGACCTGAGAGGACTGACATCTGGCGACACGGCCATATATTATTGT
>25;640_177;1.7640272321
CTGGTGCAACTGGAACAATCTGGGGCTCAAATACAGAAGTCTGGGGCCTCAGTGACAGTCTCCTGCGTGGCTTCAGACTATACATTTGTGAATTATATGATCAATTGGGTCCGCCACATTCCCGGAAGAGGCTTTGAGTGGATGGGATGGATACAGCCCAGAGGAGGCGCCGTCAATTACTCAGGGAGACTTCGCGACAGGCTTTCCTTCTATAGAGACACGTCTAGAGACACATTATATATGGACCTGAGAGGACTGACATCTGGCGACACGGCCATATATTATTGT
>25;818_171;1.7089121421
CAGGTTCAAATACTACAGTCCGCGACTGAGGTGAAGAAGCCTGGGGACTCAGTGACAGTCTCCTGCGTGGCTTCAGACTATACATTTGTGAATTATATGATCAATTGGGTCCGCCACATTCCCGGAAGAGGCTTTGAGTGGATGGGATGGATACAGCCCAGAGGAGGCGCCGTCAATTACTCAGGGAGACTTCGCGACAGGATTTCCTTCTATAGGGACACGTCTAGAGACACATTATATATGGACTTGAGAGGACTGACATCTGGCGACACGGCCATATATTATTGT
>24;640_177,818_171;1.6185596509
CAGGTGCAACTGGTACAGTCTGGGGCTGAGGTGAAGAAGCCTGGGGACTCAGTGACAGTCTCCTGCGTGGCTTCAGACTATACATTTGTGAATTATATGATCAATTGGGTCCGCCACATTCCCGGAAGAGGCTTTGAGTGGATGGGATGGATACAGCCCAGAGGAGGCGCCGTCAATTACTCAGGGAGACTTCGCGACAGGATTTCCTTCTATAGGGACACGTCTAGAGACACATTATATATGGACCTGAGAGGACTGACATCTGGCGACACGGCCATATATTATTGT
>24;727_171;1.6947680401
GGAGTGCGCCTGGCGCAGTCTGGGGCGGAGGTGAAGAAGCCTGGGGACTCAGTGACAGTCTCCTGCGTGGCTTCAGACTATACATTTGTGAATTATATGATCAATTGGGTCCGCCACATTCCCGGAAGAGGCTTTGAGTGGATGGGATGGATACAGCCCAGAGGAGGCGCCGTCAATTACTCAGGGAGACTTCGCGACAGGATTTCCTTCTATAGGGACACGTCTAGAGACACATTATATATGGACTTGAGAGGACTGACATCTGGCGACACGGCCATATATTATTGT
>23;640_177,727_171,818_171;1.6095625751
CAGGTGCAACTGGTGCAGTCTGGGGCTGAGGTGAAGAAGCCTGGGGACTCAGTGACAGTCTCCTGCGTGGCTTCAGACTATACATTTGTGAATTATATGATCAATTGGGTCCGCCACATTCCCGGAAGAGGCTTTGAGTGGATGGGATGGATACAGCCCAGAGGAGGCGCCGTCAATTACTCAGGGAGACTTCGCGACAGGATTTCCTTCTATAGGGACACGTCTAGAGACACATTATATATGGACCTGAGAGGACTGACATCTGGCGACACGGCCATATATTATTGT
>22;623_171,640_177,711_177,727_171,818_171,981_177;1.5742831499
CAGGTGCAGCTGGTGCAGTCTGGGGCTGAGGTGAAGAAGCCTGGGGACTCAGTGACAGTCTCCTGCGTGGCTTCAGACTATACATTTGTGAATTATATGATCAATTGGGTCCGCCACATTCCCGGAAGAGGGTTTGAGTGGATGGGATGGATACAGCCCAGAGGAGGCGCCGTCAATTACTCAGGGAGACTTCGCGACAGGATGTCCTTCTATAGGGACACGTCTAGAGACACATTATATATGGACCTGAGAGGACTGACATCTGGCGACACGGCCATATATTATTGT
>21;271_171,522_171,623_171,640_177,711_177,713_171,727_171,773_171,818_171,862_171,981_177,982_161;1.5410400845
CAGGTGCAGCTGGTGCAGTCTGGGGCTGAGGTGAAGAAGCCTGGGGACTCAGTGACAGTCTCCTGCGTGGCTTCAGACTATACATTTGTGAATTATATGATCAATTGGGTCCGCCACATTCCCGGAAGAGGGTTTGAGTGGATGGGATGGATACAGCCCAGAGGAGGCGCCGTCAATTACTCAGGGAGACTTCGCGACAGGATGTCCATGTATAGGGACACGTCTAGAGACACACTATATATGGACCTGAGAGGACTGACATCTGGCGACACGGCCATATATTATTGT
>20;1000_171,1001_177,156_161,173_177,230_171,250_171,271_171,29_177,360_177,370_161,372_171,406_177,516_171,522_171,545_171,554_161,559_171,560_171,616_177,623_171,632_161,636_161,640_177,652_161,668_177,682_171,6_171,703_142,704_171,711_177,713_171,727_171,753_177,773_171,787_177,805_177,818_171,841_171,862_171,88_171,910_177,915_177,981_177,982_161,990_171,999_171;1.5301312388
CAGGTGCAGCTGGTGCAGTCTGGGGCTGAGGTGAAGAAGCCTGGGGACTCAGTGACAGTCTCCTGCGTGGCTTCAGACTATACATTTGTGAATTATATGATCAATTGGGTCCGCCACATTCCCGGAAGAGGGTTTGAGTGGATGGGATGGATAAAGCCCAGAGGAGGCGCCGTCAATTACTCAGGGAGACTTCGCGACAGGATGTCCATGTATAGGGACACGTCTAGAGACACACTATATATGGACCTGAGAGGACTGACATCTGGCGACACGGCCATATATTATTGT
>20;436_148;1.5743716879
CAGGTGCAGCTGGTGCAGTCTGGGGCTGAGGTGAAGAAGCCTGGGGACTCAGTGACAGTCTCCTGCGTGGCTTCAGACTATACATTTGTGAATTATATGATCAATTGGGTCCGCCACATTCCCGGACGAGGGTTTGAGTGGATGGGATGGATAAACCCCAGAGGAGGCGCCGTCAATTACTCCGGGAGACTTCGCGACAGGATGTCCATGTATAGGGACACCTCTAGAGACACACTATATATGGACCTGAGAGGACTGACATCTGGCGACACGGCCATATATTATTGT
>19;1000_171,1001_177,156_161,173_177,230_171,250_171,271_171,29_177,360_177,370_161,372_171,406_177,436_148,516_171,522_171,545_171,554_161,559_171,560_171,616_177,623_171,632_161,636_161,640_177,652_161,668_177,682_171,6_171,703_142,704_171,711_177,713_171,727_171,753_177,773_171,787_177,805_177,818_171,841_171,862_171,88_171,910_177,915_177,981_177,982_161,990_171,999_171;1.5301307526
CAGGTGCAGCTGGTGCAGTCTGGGGCTGAGGTGAAGAAGCCTGGGGACTCAGTGACAGTCTCCTGCGTGGCTTCAGACTATACATTTGTGAATTATATGATCAATTGGGTCCGCCACATTCCCGGAAGAGGGTTTGAGTGGATGGGATGGATAAAGCCCAGAGGAGGCGCCGTCAATTACTCAGGGAGACTTCGCGACAGGATGTCCATGTATAGGGACACGTCTAGAGACACACTATATATGGACCTGAGAGGACTGACATCTGGCGACACGGCCATATATTATTGT
>21;165_136;1.5574293998
CAGGTGCAGCTGGTGCAATCTGGGGCTGAGGTGAAGAAGCCTGGGGACTCAGTGACAGTCTCCTGCGTGGCTTCAGACTACACATTTGTGAATTATATGATCAACTGGGTCCGCCACATTCCCGGAAGAGGCTTTGAGTGGATGGGATGGATAAAGCCCAGAACAGGCGCCGTCAATTACTCAGGGAGACTTCGCGACAGGATGTCCTTGTATAGGGACACGTCTAAAGACATAGCATACATGGACCTGAGAGGACTGACATCTGGCGACACGGCCATATATTATTGT
>23;843_142;1.5417942331
CAGGTGCAGCTGGTGCAGTCTGGGGCTGAGGTGAAGAAGCCTGGGGACTCAGTGACAGTCTCCTGCGTGGCCTCAGACTACACATTTGTGAATTATATGATCAATTGGGTCCGCCACATTCCCGGAAGAGGATTTGAGTGGATGGGATGGATAAACCCCAGAGGAGGTGCCGTCAATTACTCAGGGAGACTTCGCGACAGGATGTCTATGTATAGGGACACGTCTACAGACATAGCATACATGGACCTGAGAGGACTGACATCTGGCGACACGGCCATATATTATTGT
>23;287_154;1.6312798223
CCGGGACAGTTGGTGCAGTCTGGGGCTGAGGTGAAGAAGCCTGGGGACTCAGTGACAGTCTCCTGCGTGGCCTCAGACTACACATTTGTGAATTATAAGATCAATTGGGTCCGCCACATTGCCGGAAGAGGATTTGAGTGGATGGGATGGATAAACCCCAGAGGAGGTTCCGTCAATTACTCAGGGAGACTTCGCGACAGGATGTCTATGTATAGGGACACGTCTACAGACATTGCATACATGGACCTGAGAGGACTGACATCTGGCGACACGGCCATATATTATTGT
>22;287_154,843_142;1.5417942231
CAGGTGCAGCTGGTGCAGTCTGGGGCTGAGGTGAAGAAGCCTGGGGACTCAGTGACAGTCTCCTGCGTGGCCTCAGACTACACATTTGTGAATTATATGATCAATTGGGTCCGCCACATTCCCGGAAGAGGATTTGAGTGGATGGGATGGATAAACCCCAGAGGAGGTGCCGTCAATTACTCAGGGAGACTTCGCGACAGGATGTCTATGTATAGGGACACGTCTACAGACATAGCATACATGGACCTGAGAGGACTGACATCTGGCGACACGGCCATATATTATTGT
>22;991_142;1.5419867695
CAGGTGCACCTGCTGCAGTCTGGGGCTGAGGTGAAGAAGCCTGGGGACTCAGTGACAGTCTCCTGCGTGGCTTCAGACTACACATTTGTGAATTATATGATCAATTGGGTCCGCCACATTCCCGGAAGAGGATTTGAGTGGATGGGATGGATCCAGCCCAGAGGAGGCGCCGTCAATTACTCAGGGAGACTTCGCGACAGGATGTCCATGTATAGGGACACGTCTCGAGACATAGCATACATGGACCTGAGAGGACTGACATCTGGCGACACGGCCATATATTATTGT
>21;287_154,843_142,991_142;1.4854342637
CAGGTGCAGCTGGTGCAGTCTGGGGCTGAGGTGAAGAAGCCTGGGGACTCAGTGACAGTCTCCTGCGTGGCTTCAGACTACACATTTGTGAATTATATGATCAATTGGGTCCGCCACATTCCCGGAAGAGGATTTGAGTGGATGGGATGGATAAAGCCCAGAGGAGGCGCCGTCAATTACTCAGGGAGACTTCGCGACAGGATGTCCATGTATAGGGACACGTCTAGAGACATAGCATACATGGACCTGAGAGGACTGACATCTGGCGACACGGCCATATATTATTGT
>20;165_136,287_154,843_142,991_142;1.4797912498
CAGGTGCAGCTGGTGCAGTCTGGGGCTGAGGTGAAGAAGCCTGGGGACTCAGTGACAGTCTCCTGCGTGGCTTCAGACTACACATTTGTGAATTATATGATCAATTGGGTCCGCCACATTCCCGGAAGAGGGTTTGAGTGGATGGGATGGATAAAGCCCAGAGGAGGCGCCGTCAATTACTCAGGGAGACTTCGCGACAGGATGTCCATGTATAGGGACACGTCTAGAGACATAGCATACATGGACCTGAGAGGACTGACATCTGGCGACACGGCCATATATTATTGT
>20;908_136;1.5080941077
CAGGTGCAGCTGGTGCAGTCTGGGGCTGAGGTGAAGAAGCCTGGGGCCTCAGTGACAGTCTCCTGCGTGGCTTCAGACTACACATTTGTGAATTATATGATCAATTGGGTCCGCCACATTCCCGGAAGAGGGTTTGAGTGGATGGGATGGATACAGCCCAGAGGAGGCGCCGTCAATTACTCAGGGAGACTTCGCGACAGGATGTCCATGTATAGGGACACGTCTAGAGACATAGCATACATGGACCTGAGAGGACTGACATCTGGCGACACGGCCATATATTACTGT
>19;165_136,287_154,843_142,908_136,991_142;1.4750267016
CAGGTGCAGCTGGTGCAGTCTGGGGCTGAGGTGAAGAAGCCTGGGGACTCAGTGACAGTCTCCTGCGTGGCTTCAGACTACACATTTGTGAATTATATGATCAATTGGGTCCGCCACATTCCCGGAAGAGGGTTTGAGTGGATGGGATGGATAAAGCCCAGAGGAGGCGCCGTCAATTACTCAGGGAGACTTCGCGACAGGATGTCCATGTATAGGGACACGTCTAGAGACATAGCATACATGGACCTGAGAGGACTGACATCTGGCGACACGGCCATATATTATTGT
>18;1000_171,1001_177,156_161,165_136,173_177,230_171,250_171,271_171,287_154,29_177,360_177,370_161,372_171,406_177,436_148,516_171,522_171,545_171,554_161,559_171,560_171,616_177,623_171,632_161,636_161,640_177,652_161,668_177,682_171,6_171,703_142,704_171,711_177,713_171,727_171,753_177,773_171,787_177,805_177,818_171,841_171,843_142,862_171,88_171,908_136,910_177,915_177,981_177,982_161,990_171,991_142,999_171;1.4750257044
CAGGTGCAGCTGGTGCAGTCTGGGGCTGAGGTGAAGAAGCCTGGGGACTCAGTGACAGTCTCCTGCGTGGCTTCAGACTACACATTTGTGAATTATATGATCAATTGGGTCCGCCACATTCCCGGAAGAGGGTTTGAGTGGATGGGATGGATAAAGCCCAGAGGAGGCGCCGTCAATTACTCAGGGAGACTTCGCGACAGGATGTCCATGTATAGGGACACGTCTAGAGACATAGCATACATGGACCTGAGAGGACTGACATCTGGCGACACGGCCATATATTATTGT
>19;249_161;1.5875579806
CAGGTCCAACTGGTGCAGTCTGGGGCTGAGATAAAGAAGCCTGGGGACTCAGTGACAGTCTCCTGCGTGGCTTCAGACTACACATTTGTAAATTATATGATCACTTGGGTCCGCCACGTTCCCGGAAGAGGGTTTGAGTGGATGGGATGGATACAGCCCAGAGGAGGCGCCGTCAACTATTCAGGGAGACTTCGCGACAGGATGTCCATGTATAGGGACACGTCTACAGACATAGCATACATGGACCTGAGAGGACTGACATCTGGCGACACGGCCATATATTACTGT
>26;340_148;1.7961681645
CAGGGGCGACTGAAGCAATTTGGGCCTCAGGTGAAGAGGCCTGGGGAGTCAGTGACAGTCTCCTGCGTGTCTTCAGACTACACATTTGTGAATTATATGATCAATTGGGTCCGCCACATTCCCGGGAGAGGATTTGAGTGGATGGGATGGATGAACCCCAGAACAGGCGTCGTGAATTATTCAGGGAGACTTCGCGACAGGATGTCCATGTATAGGGACACATCAACAGACACATCATACATGGACCTGAGAGGACTGACATCTGTCGACACGGCCACATATTATTGT
>26;867_148;1.7852511886
CAGGGGCGACTGAAGCAATTTGGGCCTCAGGTGAAGAGGCCTGGGGAGTCAGTGACAGTCTCCTGCGTGTCTTCAGACTACACATTTGTGAATTATATGATCAATTGGGTCCGCCACATTCCCGGGAGAGGATTTGAGTGGATGGGATGGATGAACCCCAGAACAGGCGCCGTGAATTATTCAGGGAGACTTCGCGACAGGATGTCCATGTATAGGGACACATCAACAGACACATCATACATGGACCTGAGAGGACTGACATCTGTCGACACGGCCACATATTATTGT
>25;340_148,867_148;1.7852511786
CAGGGGCGACTGAAGCAATTTGGGCCTCAGGTGAAGAGGCCTGGGGAGTCAGTGACAGTCTCCTGCGTGTCTTCAGACTACACATTTGTGAATTATATGATCAATTGGGTCCGCCACATTCCCGGGAGAGGATTTGAGTGGATGGGATGGATGAACCCCAGAACAGGCGCCGTGAATTATTCAGGGAGACTTCGCGACAGGATGTCCATGTATAGGGACACATCAACAGACACATCATACATGGACCTGAGAGGACTGACATCTGTCGACACGGCCACATATTATTGT
>25;935_148;1.7852507188
CAGGGGCGACTGAAGCAATTTGGGCCTCAGGTGAAGAGGCCTGGGGAGTCAGTGACAGTCTCCTGCGTGTCTTCAGACTACACATTTGTGAATTATATGATCAATTGGGTCCGCCACATTCCCGGGAGAGGATTTGAGTGGATGGGATGGATGAACCCCAGAACAGGCGCCGTGAATTATTCAGGGAGACTTCGCGACAGGATGTCCATGTATAGGGACACATCAACAGACACATCATACATGGACCTGAGAGGACTGACATCTGTCGACACGGCCACATATTATTGT
>24;340_148,867_148,935_148;1.7852507088
CAGGGGCGACTGAAGCAATTTGGGCCTCAGGTGAAGAGGCCTGGGGAGTCAGTGACAGTCTCCTGCGTGTCTTCAGACTACACATTTGTGAATTATATGATCAATTGGGTCCGCCACATTCCCGGGAGAGGATTTGAGTGGATGGGATGGATGAACCCCAGAACAGGCGCCGTGAATTATTCAGGGAGACTTCGCGACAGGATGTCCATGTATAGGGACACATCAACAGACACATCATACATGGACCTGAGAGGACTGACATCTGTCGACACGGCCACATATTATTGT
>24;763_148;1.7852499377
CAGGGGCGACTGAAGCAATTTGGGCCTCAGGTGAAGAGGCCTGGGGAGTCAGTGACAGTCTCCTGCGTGTCTTCAGACTACACATTTGTGAATTATATGATCAATTGGGTCCGCCACATTCCCGGGAGAGGATTTGAGTGGATGGGATGGATGAACCCCAGAACAGGCGCCGTGAATTATTCAGGGAGACTTCGCGACAGGATGTCCATGTATAGGGACACATCAACAGACACATCATACATGGACCTGAGAGGACTGACATCTGTCGACACGGCCACATATTATTGT
>23;340_148,763_148,867_148,935_148;1.7852499277
CAGGGGCGACTGAAGCAATTTGGGCCTCAGGTGAAGAGGCCTGGGGAGTCAGTGACAGTCTCCTGCGTGTCTTCAGACTACACATTTGTGAATTATATGATCAATTGGGTCCGCCACATTCCCGGGAGAGGATTTGAGTGGATGGGATGGATGAACCCCAGAACAGGCGCCGTGAATTATTCAGGGAGACTTCGCGACAGGATGTCCATGTATAGGGACACATCAACAGACACATCATACATGGACCTGAGAGGACTGACATCTGTCGACACGGCCACATATTATTGT
>23;155_148;1.8071712804
CAGGGGCGACTGAAGCAATTTGGGCCTCAGGTGAAGAGGCCTGGGGAGTCAGTGACAGTCTCCTGCGTGTCTTCAGACTACACATTTGTGAATTATATGATCAATTGGGTCCGCCACATTCCCGGGAGAGGATTTGAGTGGATGGGATGGATGAATCCCAGAACAGGCGCCGTGAATTATTCAGGGAGACTTCGCGACAGGATGTCTATGTATAGGGACACATCAACAGACACATCATACATGGACCTGAGAGGACTGACATCTGTCGACACGGCCACATATTATTGT
>22;155_148,340_148,763_148,867_148,935_148;1.7852472024
CAGGGGCGACTGAAGCAATTTGGGCCTCAGGTGAAGAGGCCTGGGGAGTCAGTGACAGTCTCCTGCGTGTCTTCAGACTACACATTTGTGAATTATATGATCAATTGGGTCCGCCACATTCCCGGGAGAGGATTTGAGTGGATGGGATGGATGAACCCCAGAACAGGCGCCGTGAATTATTCAGGGAGACTTCGCGACAGGATGTCCATGTATAGGGACACATCAACAGACACATCATACATGGACCTGAGAGGACTGACATCTGTCGACACGGCCACATATTATTGT
>24;82_142;1.7022008185
CAGGGGCGACTGAAGCAATTTGGGCCTCAACTGAAGAGGCCTGGGGACTCAGTGACAGTCTCCTGTGTGGCTTCAGACTACACATTTGTGAATTATATGATCGATTGGGTCCGCCACATTCCCGGAAGAGGGTTTGAGTGGATGGGATGGATAAAGCCCAGAACAGGCGCCGTCAATTATTCAGGGAGACTTCGCGACAGGATGTCCATGTATAGAGACACGTCTACAGACACAGCATACATGGACCTGAGAGGACTGACATCTGTCGACACGGCCACATATTATTGT
>24;677_142;1.7022003596
CAGGGGCGACTGAAGCAATTTGGGCCTCAACTGAAGAGGCCTGGGGACTCAGTGACAGTCTCCTGTGTGGCTTCAGACTACACATTTGTGAATTATATGATCGATTGGGTCCGCCACATTCCCGGAAGAGGGTTTGAGTGGATGGGATGGATAAAGCCCAGAACAGGCGCCGTCAATTATTCAGGGAGACTTCGCGACAGGATGTCCATGTATAGAGACACGTCTACAGACACAGCATACATGGACCTGAGAGGACTGACATCTGTCGACACGGCCACATATTATTGT
>23;677_142,82_142;1.7022003496
CAGGGGCGACTGAAGCAATTTGGGCCTCAACTGAAGAGGCCTGGGGACTCAGTGACAGTCTCCTGTGTGGCTTCAGACTACACATTTGTGAATTATATGATCGATTGGGTCCGCCACATTCCCGGAAGAGGGTTTGAGTGGATGGGATGGATAAAGCCCAGAACAGGCGCCGTCAATTATTCAGGGAGACTTCGCGACAGGATGTCCATGTATAGAGACACGTCTACAGACACAGCATACATGGACCTGAGAGGACTGACATCTGTCGACACGGCCACATATTATTGT
>23;497_161;1.7013741303
CAGGGGCGACTGAAGCAATTTGGGCCTCAACTGAAGAGGCCTGGGGACTCAGTGACAGTCTCCTGCGTGGCTTCAGACTACACATTTGTGAATTATATGATCGATTGGGTCCGCCACATTCCCGGAAGAGGGTTTGAGTGGATGGGATGGATAAAGCCCAGAACAGGCGCCGTCAATTATTCAGGGAGACTTCGCGACAGGATGTCCATGTATAGAGACACGTCTACAGACACAGCATACATGGACTTGAGAGGACTGACATCTGTCGACACGGCCACATATTATTGT
>22;497_161,677_142,82_142;1.6908703216
CAGGGGCGACTGAAGCAATTTGGGCCTCAACTGAAGAGGCCTGGGGACTCAGTGACAGTCTCCTGCGTGGCTTCAGACTACACATTTGTGAATTATATGATCGATTGGGTCCGCCACATTCCCGGAAGAGGGTTTGAGTGGATGGGATGGATAAAGCCCAGAACAGGCGCCGTCAATTATTCAGGGAGACTTCGCGACAGGATGTCCATGTATAGAGACACGTCTACAGACACAGCATACATGGACCTGAGAGGACTGACATCTGTCGACACGGCCACATATTATTGT
>21;155_148,340_148,497_161,677_142,763_148,82_142,867_148,935_148;1.6578917397
CAGGGGCGACTGAAGCAATTTGGGCCTCAAGTGAAGAGGCCTGGGGACTCAGTGACAGTCTCCTGCGTGGCTTCAGACTACACATTTGTGAATTATATGATCAATTGGGTCCGCCACATTCCCGGAAGAGGGTTTGAGTGGATGGGATGGATAAAGCCCAGAACAGGCGCCGTCAATTATTCAGGGAGACTTCGCGACAGGATGTCCATGTATAGGGACACGTCTACAGACACAGCATACATGGACCTGAGAGGACTGACATCTGTCGACACGGCCACATATTATTGT
>30;635_76;1.9598680908
CAGGGGCGACTGAAGCAATTTGGGCCTCAAGTGAAGAAGCCTGGGGCCTTTGTGACAGTCTCCTGCGTGGCTTCAGACTACACATTTGTAAACTACTTCATCAATTGGGTCCGTCACATTCCCGGAAAAGGGTTTGAGTGGATGGGATGGATAAATCCCAGAGGAGGCAACGTAAATTACTCAGGGAGATTCCGCGACAGGATGTCCATGTATAGGGACACGTCTAGAGACATAGCATATATGGACTTGAGAGGACTGACATCTGCCGACACGGCCACATATTACTGT
>30;288_85;1.8820038563
CAGGGGCGACTGAAGCAATTTGGGCCTCAAGTGAAGAAGCCTGGGGCCTTTGTGACAGTCTCCTGCGTGGCTTCAGACTACACATTTGTAAACTACTTCATCAATTGGGTCCGTCACATTCCCGGAAAAGGGTTTGAGTGGATGGGATGGATAAATCCCAGAGGAGGCTCCGTAAATTACTCAGGGAGATTTCGCGACAGGATGTCCATGTATAGGGACACGTCCAGAGACATAGCATATATGGACTTGAGGGGACTGACATCTGCCGACACGGCCACATATTTTTGT
>29;288_85,635_76;1.8820029724
CAGGGGCGACTGAAGCAATTTGGGCCTCAAGTGAAGAAGCCTGGGGCCTTTGTGACAGTCTCCTGCGTGGCTTCAGACTACACATTTGTAAACTACTTCATCAATTGGGTCCGTCACATTCCCGGAAAAGGGTTTGAGTGGATGGGATGGATAAATCCCAGAGGAGGCTCCGTAAATTACTCAGGGAGATTTCGCGACAGGATGTCCATGTATAGGGACACGTCCAGAGACATAGCATATATGGACTTGAGGGGACTGACATCTGCCGACACGGCCACATATTTTTGT
>31;555_76;1.9040332614
CAGGGGCGACTGAAGCAATTTGGGCCTCAAGTGAAGAAGCCTGGGGCCTTTGTGACAGTCTCCTGCGTGGCTTCAGACTACACATTTGTAAACTACTTCATCAATTGGGTCCGTCACATTCCCGGAAAAGGGTTTGAGTGGATGGGATGGATTAATCCCAGAGGAGGCTCCGTAAATTACTCAGGGAGATTTCGCGACAGGATGTCCATGTATAGGGACACGTCCAGAGACACAGCATATATGGACTTGAGACGACTGACATCTGCCGACACGGCCACATATTTTTGT
>31;659_76;1.9040617511
CAGGGGCGACTGAAGCAATTTGGGCCTCAAGTGAAGAAGCCTGGGGCCTTTGTGACAGTCTCCTGCGTGGCTTCAGACTACACATTTGTAAACTACTTCATCAATTGGGTCCGTCACATTCCCGGAAAAGGGTTTGAGTGGATGGGATGGATTAATCCCAGAGGAGGCTCCGTAAATTACTCAGGGACATTTCGCGACAGGATGTCCATGTATAGGGACACGTCCAGAGACACAGCATATATGGACTTGAGAGGACTGACATCTGCCGACACGGCCACATATTTTTGT
>30;555_76,659_76;1.8930393206
CAGGGGCGACTGAAGCAATTTGGGCCTCAAGTGAAGAAGCCTGGGGCCTTTGTGACAGTCTCCTGCGTGGCTTCAGACTACACATTTGTAAACTACTTCATCAATTGGGTCCGTCACATTCCCGGAAAAGGGTTTGAGTGGATGGGATGGATTAATCCCAGAGGAGGCTCCGTAAATTACTCAGGGAGATTTCGCGACAGGATGTCCATGTATAGGGACACGTCCAGAGACACAGCATATATGGACTTGAGAGGACTGACATCTGCCGACACGGCCACATATTTTTGT
>30;341_85;1.904312331
CAGGGGCGACTGAAGCAATTTGGGCCTCAAGTGAAGAAGCCTGGGGCCTTTGTGACAGTCTCCTGCGTGGCTTCAGACTACACATTTGTTAACTACTTCATCAATTGGGTCCGTTACATTCCCGGAAAAGGGTTTGAGTGGATGGGATGGATAAATCCCAGAGGAGGCTCCGTAAATTACTCAGGGAGGTTTCGCGACAGGATGTCCATGTATAGGGACACGTCCAGAGACACAGCATATATGGACTTGAGGGGACTGACATCTGCCGACACGGCCACATATTTTTGT
>29;341_85,555_76,659_76;1.8710511181
CAGGGGCGACTGAAGCAATTTGGGCCTCAAGTGAAGAAGCCTGGGGCCTTTGTGACAGTCTCCTGCGTGGCTTCAGACTACACATTTGTAAACTACTTCATCAATTGGGTCCGTCACATTCCCGGAAAAGGGTTTGAGTGGATGGGATGGATAAATCCCAGAGGAGGCTCCGTAAATTACTCAGGGAGATTTCGCGACAGGATGTCCATGTATAGGGACACGTCCAGAGACACAGCATATATGGACTTGAGGGGACTGACATCTGCCGACACGGCCACATATTTTTGT
>28;288_85,341_85,555_76,635_76,659_76;1.87105034
CAGGGGCGACTGAAGCAATTTGGGCCTCAAGTGAAGAAGCCTGGGGCCTTTGTGACAGTCTCCTGCGTGGCTTCAGACTACACATTTGTAAACTACTTCATCAATTGGGTCCGTCACATTCCCGGAAAAGGGTTTGAGTGGATGGGATGGATAAATCCCAGAGGAGGCTCCGTAAATTACTCAGGGAGATTTCGCGACAGGATGTCCATGTATAGGGACACGTCCAGAGACACAGCATATATGGACTTGAGGGGACTGACATCTGCCGACACGGCCACATATTTTTGT
>28;979_76;1.8932526991
CAGGGGCGACTGAAGCAATTTGGGCCTCAAGTGAAGAAGCCTGGGGCCTTTGTGACAGTCTCCTGCGTGGCTTCAGACTACACATTTGTAAACTACTTCATTAATTGGGTCCGTCACATTCCCGGAAAAGGGTTTGAGTGGATGGGATGGATAAATCCCAGAGGAGGCTCCGTAAATTACTCAGGGAGATTTCGCGACAGGATGTCCATGTATAGGGACACGTCCACAGACACAGCATATATGGACTTGAGGGGACTGACATCTGCCGACACGGCCACATATTTTTGT
>27;288_85,341_85,555_76,635_76,659_76,979_76;1.871049249
CAGGGGCGACTGAAGCAATTTGGGCCTCAAGTGAAGAAGCCTGGGGCCTTTGTGACAGTCTCCTGCGTGGCTTCAGACTACACATTTGTAAACTACTTCATCAATTGGGTCCGTCACATTCCCGGAAAAGGGTTTGAGTGGATGGGATGGATAAATCCCAGAGGAGGCTCCGTAAATTACTCAGGGAGATTTCGCGACAGGATGTCCATGTATAGGGACACGTCCAGAGACACAGCATATATGGACTTGAGGGGACTGACATCTGCCGACACGGCCACATATTTTTGT
>27;484_76;1.9040612611
CAGGGGCGACTGAAGCAGTTTGGGCCTCAAGTGAAGAAGCCTGGGGCCTTTGTGACAGTCTCCTGCGTGGCTTCAGACTACACATTTGTAAACTACTTCATCAATTGGGTCCGTCACATTCCCGGAAAAGGGTTTGAGTGGATGGGATGGATAAATCCCAGAGGAGGTTCCGTAAATTACTCAGGGAGATTTCGCGACAGGATGTCCATGTATAGGGACACGTCCAGAGACACAGCATATATGGACTTGAGGGGACTGACATCTGCCGACACGGCCACATACTTTTGT
>26;288_85,341_85,484_76,555_76,635_76,659_76,979_76;1.8710483833
CAGGGGCGACTGAAGCAATTTGGGCCTCAAGTGAAGAAGCCTGGGGCCTTTGTGACAGTCTCCTGCGTGGCTTCAGACTACACATTTGTAAACTACTTCATCAATTGGGTCCGTCACATTCCCGGAAAAGGGTTTGAGTGGATGGGATGGATAAATCCCAGAGGAGGCTCCGTAAATTACTCAGGGAGATTTCGCGACAGGATGTCCATGTATAGGGACACGTCCAGAGACACAGCATATATGGACTTGAGGGGACTGACATCTGCCGACACGGCCACATATTTTTGT
>26;578_85;1.9377679777
CAGGGGCGACTGAAGCAATTTGGGCCTCAAGTGAAGAAGCCTGGGGCCTTTGTGACAGTCTCCTGCGTGGCTTCAGACTACACATTTGTAAATTATTTCATCAATTGGGTCCGTCACATTCCCGGAAAAGGGTTTGAGTGGATGGGATGGATAAATCCCAGAGGAGGCTCTGTGAATTACTCTGGGAGATTTCGCGACAGGATGTCCATGTATAGGGACACGTCCAGAGACACAGCATATATGGACTTGAGGGGACTGACATCTGCCGACACGGCCACATATTATTGT
>25;288_85,341_85,484_76,555_76,578_85,635_76,659_76,979_76;1.8710474216
CAGGGGCGACTGAAGCAATTTGGGCCTCAAGTGAAGAAGCCTGGGGCCTTTGTGACAGTCTCCTGCGTGGCTTCAGACTACACATTTGTAAACTACTTCATCAATTGGGTCCGTCACATTCCCGGAAAAGGGTTTGAGTGGATGGGATGGATAAATCCCAGAGGAGGCTCCGTAAATTACTCAGGGAGATTTCGCGACAGGATGTCCATGTATAGGGACACGTCCAGAGACACAGCATATATGGACTTGAGGGGACTGACATCTGCCGACACGGCCACATATTTTTGT
>25;975_85;1.9859613901
CGGGCACAACTGAAACAACCTGGGCCTCAAACGAAGAGGCCTGGGGCCTTTGTGACAGTCTCCTGCGTGGCTTCAGACTACACATTTGTAAATTACTTCATCAATTGGGTCCGTCACATTCCCGGAAAAGGGTTTGAGTGGATGGGATGGATTAATCCCAGAGGAGGCTCCGTAAATTACTCAGGGAGATTTCGCGACAGGGTGTCCATGTATAGGGACACGTCCAGAGACACAGCATATATGGACTTGAGAGGACTGACATCTGCCGACACGGCCACATATTTTTGT
>24;288_85,341_85,484_76,555_76,578_85,635_76,659_76,975_85,979_76;1.8493034009
CAGGGGCGACTGAAGCAATTTGGGCCTCAAGTGAAGAGGCCTGGGGCCTTTGTGACAGTCTCCTGCGTGGCTTCAGACTACACATTTGTAAACTACTTCATCAATTGGGTCCGTCACATTCCCGGAAAAGGGTTTGAGTGGATGGGATGGATAAATCCCAGAGGAGGCTCCGTAAATTACTCAGGGAGATTTCGCGACAGGATGTCCATGTATAGGGACACGTCCAGAGACACAGCATATATGGACTTGAGAGGACTGACATCTGCCGACACGGCCACATATTTTTGT
>24;589_76;1.8059595394
CAGGGGCGACTGAAGCAATTTGGGCCTCAAGTGAAGAGGCCTGGGGCCTCAGTGACAGTCTCCTGCGTGGCTTCAGACTACACATTTGTGAACTACATGATCAATTGGGTCCGCCAGATTCCCGGAAGAGGGTTTGAGTGGATGGGATGGATTAATCCCAGAGGAGGCTCCGTAAATTACTCAGGGACATTTCGCGACAGGATGTCCATGTATAGGGACACGTCCAGAGACACAGCATATATGGACTTGAGAGGACTGACATCTGCCGACACGGCCACATATTTTTGT
>23;288_85,341_85,484_76,555_76,578_85,589_76,635_76,659_76,975_85,979_76;1.7708418566
CAGGGGCGACTGAAGCAATTTGGGCCTCAAGTGAAGAGGCCTGGGGCCTCAGTGACAGTCTCCTGCGTGGCTTCAGACTACACATTTGTGAACTACATGATCAATTGGGTCCGCCACATTCCCGGAAGAGGGTTTGAGTGGATGGGATGGATAAATCCCAGAGGAGGCTCCGTAAATTACTCAGGGAGATTTCGCGACAGGATGTCCATGTATAGGGACACGTCCAGAGACACAGCATATATGGACTTGAGAGGACTGACATCTGCCGACACGGCCACATATTTTTGT
>27;81_142;2.0482223446
CAGGGGCGACTGAAGCAGTTTGGGCCTCAAGTGAAGAGTCCTGGGGCCTCAGTGACAGTCTCCTGTGTGGCTTCGGACTACACATTTGTGGATTTCATGATCAATTGGGTCCGCTACATTCCCGGAAGAGGATTTGAGTGGATGGGATGGATCAAGCCCAGAGGAGGTAACGTCAATTATTCAGGAAGATTCCGCGACAGGATGTCCATGTATAGGGACACATCCAGAGATATTGCATATATGGACTTGAGAAGCCTGACTTCTGCCGACACGGGCACATATTATTGT
>27;371_142;2.0482215004
CAGGGGCGACTGAAGCAGTTTGGGCCTCAAGTGAAGAGTCCTGGGGCCTCAGTGACAGTCTCCTGTGTGGCTTCGGACTACACATTTGTGGATTTCATGATCAATTGGGTCCGCTACATTCCCGGAAGAGGATTTGAGTGGATGGGATGGATCAAGCCCAGAGGAGGTAACGTCAATTATTCAGGAAGATTCCGCGACAGGATGTCCATGTATAGGGACACATCCAGAGATATTGCATATATGGACTTGAGAAGCCTGACTTCTGCCGACACGGGCACATATTATTGT
>26;371_142,81_142;2.0482214904
CAGGGGCGACTGAAGCAGTTTGGGCCTCAAGTGAAGAGTCCTGGGGCCTCAGTGACAGTCTCCTGTGTGGCTTCGGACTACACATTTGTGGATTTCATGATCAATTGGGTCCGCTACATTCCCGGAAGAGGATTTGAGTGGATGGGATGGATCAAGCCCAGAGGAGGTAACGTCAATTATTCAGGAAGATTCCGCGACAGGATGTCCATGTATAGGGACACATCCAGAGATATTGCATATATGGACTTGAGAAGCCTGACTTCTGCCGACACGGGCACATATTATTGT
>26;642_142;2.0868337098
AGGGGTCGACTGAAGCAGTTTGGGCCTCAAGTGAAGAGTCCTGGGGCCTCAGTGACAGTCTCCTGCGTGACTTCAGACTACACATTTGTAAACTACATTATCGATTGGGTCCGATACATTCCCGGAAGAGGATTTGAATGGATGGGATGGATAAAACCCAGAGGAGGAAATACGAATTATTCATGGAGATTTCGCGACAGGATGTCCATGTATAGGGACACGTCCACAGACATTGCATATATGGACTTGAGAGGACTGACACCTGCCGACACGGCCACATATTATTGT
>25;371_142,642_142,81_142;1.8620886105
CAGGGGCGACTGAAGCAGTTTGGGCCTCAAGTGAAGAGTCCTGGGGCCTCAGTGACAGTCTCCTGCGTGGCTTCAGACTACACATTTGTGAACTACATGATCAATTGGGTCCGTTACATTCCCGGAAGAGGATTTGAGTGGATGGGATGGATAAAGCCCAGAGGAGGCAACGTAAATTATTCAGGGAGATTCCGCGACAGGATGTCCATGTATAGGGACACGTCCAGAGACATTGCATATATGGACTTGAGAGGACTGACATCTGCCGACACGGCCACATATTATTGT
>26;319_76;1.8552220463
CAGGGGCGACTGAAGCAGTTTGGGCCTCAAGTGAAGAGGCCTGGGGCCTCAGTGACAGTCTCCTGCGTGGCTTCAGACTACACATTTGTGAACTACATGATCAATTGGGTCCGTCATATTCCCGGAAGAGGATTTGAGTGGATGGGATGGATAAACCCCAGAGGAGGCAACGTAAATTACTCAGGGAGATTCCGCGACAGGATGTCCATGTATAGGGACACGTCTAGAGACATAGCATATATGGACTTGAGAGGACTGACATCTGCCGACACGGCCACATATTACTGT
>26;1022_76;1.8219167653
CAGGGGCGACTGAAGCAGTTTGGGCCTCAAGTGAAGAGGCCTGGGGCCTCAGTGACAGTCTCCTGCGTGGCTTCAGACTACACATTTGTGAACTACATGATCAATTGGGTCCGTCATATTCCCGGAAGAGGATTTGAGTGGATGGGATGGATAAAGCCCAGAGGAGGCAACGTAAATTACTCAGGGAGATTCCGCGACAGGATGTCCATGTATAGGGACACGTCCAGAGACATAGCATATATGGACTTGAGAGGACTGACATCTGCCGACACGGCCACATATTATTGT
>25;1022_76,319_76;1.8219160473
CAGGGGCGACTGAAGCAGTTTGGGCCTCAAGTGAAGAGGCCTGGGGCCTCAGTGACAGTCTCCTGCGTGGCTTCAGACTACACATTTGTGAACTACATGATCAATTGGGTCCGTCATATTCCCGGAAGAGGATTTGAGTGGATGGGATGGATAAAGCCCAGAGGAGGCAACGTAAATTACTCAGGGAGATTCCGCGACAGGATGTCCATGTATAGGGACACGTCCAGAGACATAGCATATATGGACTTGAGAGGACTGACATCTGCCGACACGGCCACATATTATTGT
>24;1022_76,319_76,371_142,642_142,81_142;1.8100027036
CAGGGGCGACTGAAGCAGTTTGGGCCTCAAGTGAAGAGGCCTGGGGCCTCAGTGACAGTCTCCTGCGTGGCTTCAGACTACACATTTGTGAACTACATGATCAATTGGGTCCGTCACATTCCCGGAAGAGGATTTGAGTGGATGGGATGGATAAAGCCCAGAGGAGGCAACGTAAATTACTCAGGGAGATTCCGCGACAGGATGTCCATGTATAGGGACACGTCCAGAGACATAGCATATATGGACTTGAGAGGACTGACATCTGCCGACACGGCCACATATTATTGT
>24;591_76;1.842894969
CAGGGGCGACTGAAGCAGTTTGGGCCTCAAGTGAAGAGGCCTGGGGCCTCAGTGACAGTCTCCTGCGTGGCTTCAGACTACACATTTGTGAACTACATGATCAATTGGGTCCGTCACATTCCCGGAAGAGGGTTTGAGTGGATGGGATGGATAAAGCCCAGAGGAGGCAACGTGAATTACTCAGGGAGATTCCGCGACAGGATGTCCATGTATAGGGACACGTCCAGAGATACAGCATATATGGACTTGAGAGAACTGACATCTGCCGACACGGCCATATATTACTGT
>23;1022_76,319_76,371_142,591_76,642_142,81_142;1.7873299267
CAGGGGCGACTGAAGCAGTTTGGGCCTCAAGTGAAGAGGCCTGGGGCCTCAGTGACAGTCTCCTGCGTGGCTTCAGACTACACATTTGTGAACTACATGATCAATTGGGTCCGTCACATTCCCGGAAGAGGGTTTGAGTGGATGGGATGGATAAAGCCCAGAGGAGGCAACGTAAATTACTCAGGGAGATTCCGCGACAGGATGTCCATGTATAGGGACACGTCCAGAGACACAGCATATATGGACTTGAGAGGACTGACATCTGCCGACACGGCCACATATTATTGT
>22;1022_76,288_85,319_76,341_85,371_142,484_76,555_76,578_85,589_76,591_76,635_76,642_142,659_76,81_142,975_85,979_76;1.7377785405
CAGGGGCGACTGAAGCAATTTGGGCCTCAAGTGAAGAGGCCTGGGGCCTCAGTGACAGTCTCCTGCGTGGCTTCAGACTACACATTTGTGAACTACATGATCAATTGGGTCCGCCACATTCCCGGAAGAGGGTTTGAGTGGATGGGATGGATAAAGCCCAGAGGAGGCGCCGTAAATTACTCAGGGAGATTTCGCGACAGGATGTCCATGTATAGGGACACGTCCAGAGACACAGCATATATGGACTTGAGAGGACTGACATCTGCCGACACGGCCACATATTATTGT
>23;618_76;1.7379901972
CAGGGGCGACTGAAGCAATTTGGGCCTCAAGTGAAGAGGCCTGGGGCCTCAGTGACAGTCTCCTGCGTGGCTTCAGACTACACATTTGTGAACTACATGATCAATTGGGTCCGCCAGATTCCCGGAAGAGGGTTTGAGTGGATGGGATGGATAAAGCCCAGAGGAGGCGCCGTCAATTACTCAGGGACATTTCGCGACAGGATGTCCATGTATAGGGACACCTCTACAGACACAGCATACATGGACTTGAGAGGGCTGACATCTGCCGACACGGCCACATATTATTGT
>25;122_76;1.7838016096
CAGGGGCGACTGAAGCAATTTGGGCCTCAAGTGAAGAGGCCTGGGGCCTCAGTGACAGTCTCCTGCGTGGCTTCAGACTACACATTTGTGAACTACATGATCAATTGGGTCCGCCAGATTCCCGGAAGAGGGTTTGAGTGGATGGGTTGGATGAGGCCCAGAGGAGGCGCCGTCAATTACTCAGGGACATTTCGCGACAGGATGTCCATGTATAGGGACACGTCTACAGACACTGCATATATGGATTTGAGAGGACTGACATCTGCCGACACGGCCACATATTATTGT
>25;533_76;1.7838011582
CAGGGGCGACTGAAGCAATTTGGGCCTCAAGTGAAGAGGCCTGGGGCCTCAGTGACAGTCTCCTGCGTGGCTTCAGACTACACATTTGTGAACTACATGATCAATTGGGTCCGCCAGATTCCCGGAAGAGGGTTTGAGTGGATGGGTTGGATGAGGCCCAGAGGAGGCGCCGTCAATTACTCAGGGACATTTCGCGACAGGATGTCCATGTATAGGGACACGTCTACAGACACTGCATATATGGATTTGAGAGGACTGACATCTGCCGACACGGCCACATATTATTGT
>24;122_76,533_76;1.7838011482
CAGGGGCGACTGAAGCAATTTGGGCCTCAAGTGAAGAGGCCTGGGGCCTCAGTGACAGTCTCCTGCGTGGCTTCAGACTACACATTTGTGAACTACATGATCAATTGGGTCCGCCAGATTCCCGGAAGAGGGTTTGAGTGGATGGGTTGGATGAGGCCCAGAGGAGGCGCCGTCAATTACTCAGGGACATTTCGCGACAGGATGTCCATGTATAGGGACACGTCTACAGACACTGCATATATGGATTTGAGAGGACTGACATCTGCCGACACGGCCACATATTATTGT
>25;136_85;1.7676462445
CAGGGGCGACTGAAGCAATTTGGGCCTCAAGTGAAGAGGCCTGGGGCCTCAGTGACAGTCTCCTGCGTGGCTTCAGACTACACATTTGTGAACTACATGATCAATTGGGTCCGCCAGATTCCCGGAAGAGGTTTTGAGTGGATGGGTTGGATGAAGCCCAGAGGAGGCGCCGTCAATTACTCAGGGAGATTTCGCGACAGGATGTCCATGTATAGGGACACGTCTACAGACACTGCATATATGGACTTGAGAGGGCTGACATCTGCCGACACGGCCACATATTATTGT
>25;515_85;1.8122911665
CAGGGGCGACTGAAGCAATTTGGGCCTCAAGTGAAGAAGCCTGGGGCCTTTGTGACAGTCTCCTGCGTGGCTTCAGACTACACATTTGTAAACTACATGATCAATTGGGTCCGCCAGATTCCCGGAAGAGGTTTTGAGTGGATGGGTTGGATGAAGCCCAGAGGAGGCGCCGTCAATTACTCAGGGAGATTTCGCGACAGGATGTCCATGTATAGGGACACGTCTACAGACACTGCATATATGGACTTGAGAGGGCTGACATCTGCCGACACGGCCACATATTATTGT
>24;136_85,515_85;1.7676462345
CAGGGGCGACTGAAGCAATTTGGGCCTCAAGTGAAGAGGCCTGGGGCCTCAGTGACAGTCTCCTGCGTGGCTTCAGACTACACATTTGTGAACTACATGATCAATTGGGTCCGCCAGATTCCCGGAAGAGGTTTTGAGTGGATGGGTTGGATGAAGCCCAGAGGAGGCGCCGTCAATTACTCAGGGAGATTTCGCGACAGGATGTCCATGTATAGGGACACGTCTACAGACACTGCATATATGGACTTGAGAGGGCTGACATCTGCCGACACGGCCACATATTATTGT
>23;122_76,136_85,515_85,533_76;1.7477684286
CAGGGGCGACTGAAGCAATTTGGGCCTCAAGTGAAGAGGCCTGGGGCCTCAGTGACAGTCTCCTGCGTGGCTTCAGACTACACATTTGTGAACTACATGATCAATTGGGTCCGCCAGATTCCCGGAAGAGGGTTTGAGTGGATGGGTTGGATGAAGCCCAGAGGAGGCGCCGTCAATTACTCAGGGAGATTTCGCGACAGGATGTCCATGTATAGGGACACGTCTACAGACACTGCATATATGGACTTGAGAGGGCTGACATCTGCCGACACGGCCACATATTATTGT
>22;122_76,136_85,515_85,533_76,618_76;1.7083151233
CAGGGGCGACTGAAGCAATTTGGGCCTCAAGTGAAGAGGCCTGGGGCCTCAGTGACAGTCTCCTGCGTGGCTTCAGACTACACATTTGTGAACTACATGATCAATTGGGTCCGCCAGATTCCCGGAAGAGGGTTTGAGTGGATGGGATGGATAAAGCCCAGAGGAGGCGCCGTCAATTACTCAGGGAGATTTCGCGACAGGATGTCCATGTATAGGGACACGTCTACAGACACAGCATATATGGACTTGAGAGGGCTGACATCTGCCGACACGGCCACATATTATTGT
>21;1022_76,122_76,136_85,288_85,319_76,341_85,371_142,484_76,515_85,533_76,555_76,578_85,589_76,591_76,618_76,635_76,642_142,659_76,81_142,975_85,979_76;1.6880413773
CAGGGGCGACTGAAGCAATTTGGGCCTCAAGTGAAGAGGCCTGGGGCCTCAGTGACAGTCTCCTGCGTGGCTTCAGACTACACATTTGTGAACTACATGATCAATTGGGTCCGCCACATTCCCGGAAGAGGGTTTGAGTGGATGGGATGGATAAAGCCCAGAGGAGGCGCCGTCAATTACTCAGGGAGATTTCGCGACAGGATGTCCATGTATAGGGACACGTCTACAGACACAGCATATATGGACTTGAGAGGACTGACATCTGCCGACACGGCCACATATTATTGT
>20;1022_76,122_76,136_85,155_148,288_85,319_76,340_148,341_85,371_142,484_76,497_161,515_85,533_76,555_76,578_85,589_76,591_76,618_76,635_76,642_142,659_76,677_142,763_148,81_142,82_142,867_148,935_148,975_85,979_76;1.6184383256
CAGGGGCGACTGAAGCAATTTGGGCCTCAAGTGAAGAGGCCTGGGGACTCAGTGACAGTCTCCTGCGTGGCTTCAGACTACACATTTGTGAATTATATGATCAATTGGGTCCGCCACATTCCCGGAAGAGGGTTTGAGTGGATGGGATGGATAAAGCCCAGAGGAGGCGCCGTCAATTACTCAGGGAGACTTCGCGACAGGATGTCCATGTATAGGGACACGTCTACAGACACAGCATACATGGACCTGAGAGGACTGACATCTGTCGACACGGCCACATATTATTGT
>24;550_136;1.6419708308
CAGGGGCGACTGAAGCAATTTGGGCCTCAAGTGAAGAAGCCTGGGGACTCAGTGACAGTCTCCTGCGTGGCTTCAGACTACACATTTGTGAATTATATGATCAACTGGGTCCGCCACATTCCCGGAAGAGGGTTTGAGTGGATGGGATGGATAAAGCCCAGAACAGGCGCCGTCAATTACTCAGGGAGACTTCGCGACAGAATGTCCTTGTATAGGGACACGTCTAAAGACATAGCATACATGGACCTGAGAGGACTGACATCTGGCGACACGGCCATATATTATTGT
>25;141_136;1.6419725766
CAGGGGCGACTGAAGCAATTTGGGCCTCAAGTGAAGAAGCCTGGGGACTCAGTGACAGTCTCCTGCGTGGCTTCAGACTACACATTTGTGAATTATATGATCAACTGGGTCCGCCACATTCCCGGAAGAGGGTTTGAGTGGATGGGATGGATAAAGCCCAGAACAGGCGCCGTCAATTACTCAGGGAGACTTCGCGACAGAATGTCCTTGTATAGGGACACGTCTAAAGACATAGCATACATGGACCTGAGAGGACTGACATCTGGCGACACGGCCATATATTATTGT
>25;751_136;1.6419718613
CAGGGGCGACTGAAGCAATTTGGGCCTCAAGTGAAGAAGCCTGGGGACTCAGTGACAGTCTCCTGCGTGGCTTCAGACTACACATTTGTGAATTATATGATCAACTGGGTCCGCCACATTCCCGGAAGAGGGTTTGAGTGGATGGGATGGATAAAGCCCAGAACAGGCGCCGTCAATTACTCAGGGAGACTTCGCGACAGAATGTCCTTGTATAGGGACACGTCTAAAGACATAGCATACATGGACCTGAGAGGACTGACATCTGGCGACACGGCCATATATTATTGT
>24;141_136,751_136;1.6419718513
CAGGGGCGACTGAAGCAATTTGGGCCTCAAGTGAAGAAGCCTGGGGACTCAGTGACAGTCTCCTGCGTGGCTTCAGACTACACATTTGTGAATTATATGATCAACTGGGTCCGCCACATTCCCGGAAGAGGGTTTGAGTGGATGGGATGGATAAAGCCCAGAACAGGCGCCGTCAATTACTCAGGGAGACTTCGCGACAGAATGTCCTTGTATAGGGACACGTCTAAAGACATAGCATACATGGACCTGAGAGGACTGACATCTGGCGACACGGCCATATATTATTGT
>23;141_136,550_136,751_136;1.6419708208
CAGGGGCGACTGAAGCAATTTGGGCCTCAAGTGAAGAAGCCTGGGGACTCAGTGACAGTCTCCTGCGTGGCTTCAGACTACACATTTGTGAATTATATGATCAACTGGGTCCGCCACATTCCCGGAAGAGGGTTTGAGTGGATGGGATGGATAAAGCCCAGAACAGGCGCCGTCAATTACTCAGGGAGACTTCGCGACAGAATGTCCTTGTATAGGGACACGTCTAAAGACATAGCATACATGGACCTGAGAGGACTGACATCTGGCGACACGGCCATATATTATTGT
>23;809_136;1.6423462944
CAGGGGCGACTGAAGCAATTTGGGCCTCAAGTGAAGAAGCCTGGGGACTCAGTGACAGTCTCCTGCGTGGCTTCAGACTACACATTTGTGAATTATATGATCAACTGGGTCCGCCACATTCCCGGAAGAGGCTTTGAGTGGATGGGATGGATAAAGCCCAGAACAGGCGCCGTCAATTACTCAGGGAGACTTCGCGACAGGATGTCCTTGTATAGGGACACGTCTAAAGACATAGCATACATGGACCTGAGAGGACTGACATCTGGCGACACGGCCATATATTATTGT
>22;141_136,550_136,751_136,809_136;1.6312741863
CAGGGGCGACTGAAGCAATTTGGGCCTCAAGTGAAGAAGCCTGGGGACTCAGTGACAGTCTCCTGCGTGGCTTCAGACTACACATTTGTGAATTATATGATCAACTGGGTCCGCCACATTCCCGGAAGAGGGTTTGAGTGGATGGGATGGATAAAGCCCAGAACAGGCGCCGTCAATTACTCAGGGAGACTTCGCGACAGGATGTCCTTGTATAGGGACACGTCTAAAGACATAGCATACATGGACCTGAGAGGACTGACATCTGGCGACACGGCCATATATTATTGT
>23;1006_142;1.6424604029
CAGGGGCGACTGAAGCAATTTGGGCCTCAAGTGAAGAAGCCTGGGGACTCAGTGACAGTCTCCTGCGTGGCCTCAGACTACACATTTGTGAATTATATGATCAATTGGGTCCGCCACATTCCCGGAAGAGGATTTGAGTGGATGGGATGGATAAACCCCAGAGGAGGTGCCGTCAATTACTCAGGGAGACTTCGCGACAGGATGTCTATGTATAGGGACACGTCAACAGACATAGCATACATGGACCTGAGAGGACTGACATCTGGCGACACGGCCATATATTATTGT
>25;798_148;1.6423105561
CAGGGGCGACTGAAGCAATTTGGGCCTCAAGTGAAGAAGCCTGGGGACTCAGTGACAGTCTCCTGCGTGGCCTCAGACTACACATTTGTGAATTATATGATCAATTGGGTCCGCCACATTCCCGGAAGAGGATTTGAGTGGATGGGATGGATAAACCCCAGAGGAGGTGCCGTCAATTACTCAGGGAGACTTCGCGACAGGATGTCTATGTATAGGGACACGTCTACAGACATTGCATACATGGACCTGAGAGGACTGACATCTGGCGACACGGCCATATATTATTGT
>25;1025_148;1.6423095269
CAGGGGCGACTGAAGCAATTTGGGCCTCAAGTGAAGAAGCCTGGGGACTCAGTGACAGTCTCCTGCGTGGCCTCAGACTACACATTTGTGAATTATATGATCAATTGGGTCCGCCACATTCCCGGAAGAGGATTTGAGTGGATGGGATGGATAAACCCCAGAGGAGGTGCCGTCAATTACTCAGGGAGACTTCGCGACAGGATGTCTATGTATAGGGACACGTCTACAGACATTGCATACATGGACCTGAGAGGACTGACATCTGGCGACACGGCCATATATTATTGT
>24;1025_148,798_148;1.6423094131
CAGGGGCGACTGAAGCAATTTGGGCCTCAAGTGAAGAAGCCTGGGGACTCAGTGACAGTCTCCTGCGTGGCCTCAGACTACACATTTGTGAATTATATGATCAATTGGGTCCGCCACATTCCCGGAAGAGGATTTGAGTGGATGGGATGGATAAACCCCAGAGGAGGTGCCGTCAATTACTCAGGGAGACTTCGCGACAGGATGTCTATGTATAGGGACACGTCTACAGACATTGCATACATGGACCTGAGAGGACTGACATCTGGCGACACGGCCATATATTATTGT
>25;868_154;1.6988136818
CAGGGGCGACTGAAGCAATTTGGGCCTCAAGTGAAGAAGCCTGGGGACTCAGTGACAGTCTCCTGCGTGGCCTCAGACTACACATTTGTGAATTATAAGATCAATTGGGTCCGCCACATTGCCGGAAGAGGATTTGAGTGGATGGGATGGATAAACCCCAGAGGAGGTTCCGTCAATTACTCAGGGAGACTTCGCGACAGGATGTCTATGTATAGAGACACGTCTACAGACATTGCATACATGGACCTGAGAGGACTGACATCTGGCGACACGGCCATATATTTTTGT
>25;99_154;1.6751992186
CAGGGGCGACTGAAGCAATTTGGGCCTCAAGTGAAGAAGCCTGGGGACTCAGTGACAGTCTCCTGCGTGGCCTCAGACTACACATTTGTGAATTATAAGATCAATTGGGTCCGCCACATTGCCGGAAGAGGATTTGAGTGGATGGGATGGATAAACCCCAGAGGAGGTTCCGTCAATTACTCAGGGAGACTTCGCGACAGGATGTCTATGTATAGGGACACGTCTACAGACATTGCATACATGGACCTGAGAGGACTGACATCTGGCGACACGGCCATATATTATTGT
>24;868_154,99_154;1.6751980761
CAGGGGCGACTGAAGCAATTTGGGCCTCAAGTGAAGAAGCCTGGGGACTCAGTGACAGTCTCCTGCGTGGCCTCAGACTACACATTTGTGAATTATAAGATCAATTGGGTCCGCCACATTGCCGGAAGAGGATTTGAGTGGATGGGATGGATAAACCCCAGAGGAGGTTCCGTCAATTACTCAGGGAGACTTCGCGACAGGATGTCTATGTATAGGGACACGTCTACAGACATTGCATACATGGACCTGAGAGGACTGACATCTGGCGACACGGCCATATATTATTGT
>23;1025_148,798_148,868_154,99_154;1.6423086964
CAGGGGCGACTGAAGCAATTTGGGCCTCAAGTGAAGAAGCCTGGGGACTCAGTGACAGTCTCCTGCGTGGCCTCAGACTACACATTTGTGAATTATATGATCAATTGGGTCCGCCACATTCCCGGAAGAGGATTTGAGTGGATGGGATGGATAAACCCCAGAGGAGGTGCCGTCAATTACTCAGGGAGACTTCGCGACAGGATGTCTATGTATAGGGACACGTCTACAGACATTGCATACATGGACCTGAGAGGACTGACATCTGGCGACACGGCCATATATTATTGT
>22;1006_142,1025_148,798_148,868_154,99_154;1.6314098307
CAGGGGCGACTGAAGCAATTTGGGCCTCAAGTGAAGAAGCCTGGGGACTCAGTGACAGTCTCCTGCGTGGCCTCAGACTACACATTTGTGAATTATATGATCAATTGGGTCCGCCACATTCCCGGAAGAGGATTTGAGTGGATGGGATGGATAAACCCCAGAGGAGGTGCCGTCAATTACTCAGGGAGACTTCGCGACAGGATGTCTATGTATAGGGACACGTCTACAGACATAGCATACATGGACCTGAGAGGACTGACATCTGGCGACACGGCCATATATTATTGT
>21;1006_142,1025_148,141_136,550_136,751_136,798_148,809_136,868_154,99_154;1.5757084522
CAGGGGCGACTGAAGCAATTTGGGCCTCAAGTGAAGAAGCCTGGGGACTCAGTGACAGTCTCCTGCGTGGCTTCAGACTACACATTTGTGAATTATATGATCAATTGGGTCCGCCACATTCCCGGAAGAGGGTTTGAGTGGATGGGATGGATAAAGCCCAGAGGAGGCGCCGTCAATTACTCAGGGAGACTTCGCGACAGGATGTCCATGTATAGGGACACGTCTACAGACATAGCATACATGGACCTGAGAGGACTGACATCTGGCGACACGGCCATATATTATTGT
>24;320_136;1.6087207488
CAGGGGCGACTGAAGCAATTTGGGCCTCAAGTGAAGAAGCCTGGGGACTCAGTGACAGTCTCCTGCGTGGCTTCAGACTACACATTTGTGAATTATATGATCAATTGGGTCCGCCACATTCCCGGAAGAGGGTTTGAGTGGATGGGATGGATACAGCCCAGAGGAGGCGCCGTCAATTACTCAGGGAGACTTCGCGACAGGATGTCCATGTATAGGGACACGTCTAGAGACATAGCATACATGGACCTGAGAGGACTGACATCTGGCGACACGGCCATATATTACTGT
>26;686_136;1.6087231746
CAGGGGCGACTGAAGCAATTTGGGCCTCAAGTGAAGAAGCCTGGGGACTCAGTGACAGTCTCCTGCGTGGCTTCAGACTACACATTTGTGAATTATATGATCAATTGGGTCCGCCACATTCCCGGAAGAGGGTTTGAGTGGATGGGATGGATACAGCCCAGAGGAGGCGCCGTCAATTACTCAGGGAGACTTCGCGACAGGATGTCCATGTATAGGGACACGTCTAGAGACATAGCATACATGGACCTGAGAGGACTGACATCTGGCGACACGGCCATATATTACTGT
>26;290_136;1.6087221382
CAGGGGCGACTGAAGCAATTTGGGCCTCAAGTGAAGAAGCCTGGGGACTCAGTGACAGTCTCCTGCGTGGCTTCAGACTACACATTTGTGAATTATATGATCAATTGGGTCCGCCACATTCCCGGAAGAGGGTTTGAGTGGATGGGATGGATACAGCCCAGAGGAGGCGCCGTCAATTACTCAGGGAGACTTCGCGACAGGATGTCCATGTATAGGGACACGTCTAGAGACATAGCATACATGGACCTGAGAGGACTGACATCTGGCGACACGGCCATATATTACTGT
>25;290_136,686_136;1.6087221282
CAGGGGCGACTGAAGCAATTTGGGCCTCAAGTGAAGAAGCCTGGGGACTCAGTGACAGTCTCCTGCGTGGCTTCAGACTACACATTTGTGAATTATATGATCAATTGGGTCCGCCACATTCCCGGAAGAGGGTTTGAGTGGATGGGATGGATACAGCCCAGAGGAGGCGCCGTCAATTACTCAGGGAGACTTCGCGACAGGATGTCCATGTATAGGGACACGTCTAGAGACATAGCATACATGGACCTGAGAGGACTGACATCTGGCGACACGGCCATATATTACTGT
>25;204_136;1.6087216784
CAGGGGCGACTGAAGCAATTTGGGCCTCAAGTGAAGAAGCCTGGGGACTCAGTGACAGTCTCCTGCGTGGCTTCAGACTACACATTTGTGAATTATATGATCAATTGGGTCCGCCACATTCCCGGAAGAGGGTTTGAGTGGATGGGATGGATACAGCCCAGAGGAGGCGCCGTCAATTACTCAGGGAGACTTCGCGACAGGATGTCCATGTATAGGGACACGTCTAGAGACATAGCATACATGGACCTGAGAGGACTGACATCTGGCGACACGGCCATATATTACTGT
>24;204_136,290_136,686_136;1.6087216684
CAGGGGCGACTGAAGCAATTTGGGCCTCAAGTGAAGAAGCCTGGGGACTCAGTGACAGTCTCCTGCGTGGCTTCAGACTACACATTTGTGAATTATATGATCAATTGGGTCCGCCACATTCCCGGAAGAGGGTTTGAGTGGATGGGATGGATACAGCCCAGAGGAGGCGCCGTCAATTACTCAGGGAGACTTCGCGACAGGATGTCCATGTATAGGGACACGTCTAGAGACATAGCATACATGGACCTGAGAGGACTGACATCTGGCGACACGGCCATATATTACTGT
>23;204_136,290_136,320_136,686_136;1.6087207388
CAGGGGCGACTGAAGCAATTTGGGCCTCAAGTGAAGAAGCCTGGGGACTCAGTGACAGTCTCCTGCGTGGCTTCAGACTACACATTTGTGAATTATATGATCAATTGGGTCCGCCACATTCCCGGAAGAGGGTTTGAGTGGATGGGATGGATACAGCCCAGAGGAGGCGCCGTCAATTACTCAGGGAGACTTCGCGACAGGATGTCCATGTATAGGGACACGTCTAGAGACATAGCATACATGGACCTGAGAGGACTGACATCTGGCGACACGGCCATATATTACTGT
>23;799_161;1.6418254851
CAGGGGCGACTGAAGCAATTTGGGCCTCAAGTGAAGAAGCCTGGGGACTCAGTGACAGTCTCCTGCGTGGCTTCAGACTACACATTTGTAAATTATATGATCAATTGGGTCCGCCACATTCCCGGAAGAGGGTTTGAGTGGATGGGATGGATACAGCCCAGAGGAGGCGCCGTCAACTATTCAGGGAGACTTCGCGACAGGATGTCCATGTATAGGGACACGTCTACAGACATAGCATACATGGACCTGAGAAGACTGACATCTGGCGACACGGCCATATATTACTGT
>22;204_136,290_136,320_136,686_136,799_161;1.597528054
CAGGGGCGACTGAAGCAATTTGGGCCTCAAGTGAAGAAGCCTGGGGACTCAGTGACAGTCTCCTGCGTGGCTTCAGACTACACATTTGTGAATTATATGATCAATTGGGTCCGCCACATTCCCGGAAGAGGGTTTGAGTGGATGGGATGGATACAGCCCAGAGGAGGCGCCGTCAATTACTCAGGGAGACTTCGCGACAGGATGTCCATGTATAGGGACACGTCTACAGACATAGCATACATGGACCTGAGAGGACTGACATCTGGCGACACGGCCATATATTACTGT
>25;909_154;1.6528214864
CAGGGGCGACTGAAGCAATTTGGGCCTCAAGTGAAGAAGCCTGGGGACTCAGTGACAGTCTCCTGCGTGGCTTCAGACTATACATTTGTGAATTATATGATCAATTGGGTCCGCCACATTCCCGGAAGAGGGTTTGAGTGGATGGGATGGATACAGCCCAGAGGAGGCGCCGTCAATTACTCAGGGAGACTTCGCGACAGGATGTCCATGTACAGGGACACGTCTACAGACACACTATATATGGACCTGAGAGGACTGACATCTGGCGACACGGCCATATATTATTGT
>30;284_171;1.686436852
CAGGGGCGACTGAAGCAATTTGGGCCTCAAATGAAGAAGCCTGGGGACTCAGTGACAGTCTCCTGCGTGGCTTCAGACTACACATTTGTGAATTATATGATCAATTGGGTCCGCCACATTCCCGGAAGAGGGTTTGAGTGGATGGGATGGATACAGCCCAGAGGAGGCGCCGTCAATTACTCAGGGAGACTTCGCGACAGGATGTCCATGTATAGGGACACGTCTACAGACACACTATATATGGATCTGAGAGGACTGACATCTGGCGACACGGCCATATATTACTGT
>30;500_171;1.6857642465
CAGGGGCGACTGAAGCAATTTGGGCCTCAAATGAAGAAGCCTGGGGACTCAGTGACAGTCTCCTGCGTGGCTTCAGATTATACATTTGTGAATTATATGATCAATTGGGTCCGCCACATTCCCGGAAGAGGGTTTGAGTGGATGGGATGGATACAGCCCAGAGGAGGCGCCGTCAATTACTCAGGGAGACTTCGCGACAGGATGTCCATGTATAGGGACACGTCTACAGACACACTATATATGGATCTGAGAGGACTGACATCTGGCGACACGGCCATATATTACTGT
>29;284_171,500_171;1.6748316592
CAGGGGCGACTGAAGCAATTTGGGCCTCAAATGAAGAAGCCTGGGGACTCAGTGACAGTCTCCTGCGTGGCTTCAGACTATACATTTGTGAATTATATGATCAATTGGGTCCGCCACATTCCCGGAAGAGGGTTTGAGTGGATGGGATGGATACAGCCCAGAGGAGGCGCCGTCAATTACTCAGGGAGACTTCGCGACAGGATGTCCATGTATAGGGACACGTCTACAGACACACTATATATGGATCTGAGAGGACTGACATCTGGCGACACGGCCATATATTACTGT
>30;934_171;1.7418748992
CAGGGGCGATTGAAGCAATTTGGGCCTCAAATGAAGAAGCCTGGGGACTCAGTGACAGTGTCCTGCGTGGCTTCAGACTATACATTTGTGAATTATATGATCAATTGGGTCCGCCACTTTCCCGGAAGAGGGTTTGAGTGGATGGGATGGATACAGCCCAGAGGAGGCGCCGTCAATTACTCAGGGAGACTTCGCGACAGGATGTCCATGTATAGGGACACGTCTAGAGACACACTATATATGGATCTGAGAGGATTGACATCTGGGGACACGGCCATATATTACTGT
>32;300_171;1.7077300622
CAGGGGCGACTGAAACAATTTGGGCCTCAAGTGAAGAAGCCTGGGGACTCAGTGACAGTCTCCTGCGTGGCTTCAGACTATACATTTGTGAATTATATGATCAATTGGGTCCGCCACATTCCCGGAAGAGGGTTTGAGTGGATGGGATGGATACAGCCCAGAGGAGGCGCCGTCAATTACTCAGGGAGACTTCGCGACAGGATGTCCATGTATAGGGACACGTCTAGAGACACACTATATATGGATCTGAGAGGACTGACATCTGGCGACACGGCCATATATTACTGT
>32;186_171;1.729590664
CAGGGGCGACTGAAACAATTTGGGCCTCAAGTGAAGAAGCCTGGGGACTCAGTGACAGTCTCCTGCGTGGCTACAGACTATACATTTGTGAATTATATGATCAATTGGGTCCGCCACATTCCCGGAAGAGGGTTTGAGTGGATGGGATGGATTCAGCCCAGAGGAGGCGCCGTCAATTACTCAGGGAGACTTCGCGACAGGATGTCCATGTATAGGGACACGTCTAGAGACACACTATATATGGATCTGAGAGGACTGACATCTGGCGACACGGCCATATATTACTGT
>31;186_171,300_171;1.7077300522
CAGGGGCGACTGAAACAATTTGGGCCTCAAGTGAAGAAGCCTGGGGACTCAGTGACAGTCTCCTGCGTGGCTTCAGACTATACATTTGTGAATTATATGATCAATTGGGTCCGCCACATTCCCGGAAGAGGGTTTGAGTGGATGGGATGGATACAGCCCAGAGGAGGCGCCGTCAATTACTCAGGGAGACTTCGCGACAGGATGTCCATGTATAGGGACACGTCTAGAGACACACTATATATGGATCTGAGAGGACTGACATCTGGCGACACGGCCATATATTACTGT
>31;303_171;1.718930649
CAGGGGCGACTGAAGCAATTTGGGCCTCAAGTGAAGAAGCCTGGGGACTCAGTGACAGTCTCCTGCGTGGCTTCAGACTATACATTTGTGAATTATATGATCAATTGGGTCCGCCACATTCCCGGAAGAGGGTTTGAGTGGATGGGATGGATACAGCCCAGAGGAGGCGCCGTCAATTACTCAGGGAGACTTCGCGACAGGATGTCCATGTATCGAGACACGTCTAGAGACACACTATATATGGATCTGAGAGGACTGACATCTGGCGACACGGCCATATATTACTGT
>30;186_171,300_171,303_171;1.6969182135
CAGGGGCGACTGAAGCAATTTGGGCCTCAAGTGAAGAAGCCTGGGGACTCAGTGACAGTCTCCTGCGTGGCTTCAGACTATACATTTGTGAATTATATGATCAATTGGGTCCGCCACATTCCCGGAAGAGGGTTTGAGTGGATGGGATGGATACAGCCCAGAGGAGGCGCCGTCAATTACTCAGGGAGACTTCGCGACAGGATGTCCATGTATAGGGACACGTCTAGAGACACACTATATATGGATCTGAGAGGACTGACATCTGGCGACACGGCCATATATTACTGT
>29;186_171,300_171,303_171,934_171;1.6858924413
CAGGGGCGACTGAAGCAATTTGGGCCTCAAATGAAGAAGCCTGGGGACTCAGTGACAGTCTCCTGCGTGGCTTCAGACTATACATTTGTGAATTATATGATCAATTGGGTCCGCCACATTCCCGGAAGAGGGTTTGAGTGGATGGGATGGATACAGCCCAGAGGAGGCGCCGTCAATTACTCAGGGAGACTTCGCGACAGGATGTCCATGTATAGGGACACGTCTAGAGACACACTATATATGGATCTGAGAGGACTGACATCTGGCGACACGGCCATATATTACTGT
>28;186_171,284_171,300_171,303_171,500_171,934_171;1.6748305659
CAGGGGCGACTGAAGCAATTTGGGCCTCAAATGAAGAAGCCTGGGGACTCAGTGACAGTCTCCTGCGTGGCTTCAGACTATACATTTGTGAATTATATGATCAATTGGGTCCGCCACATTCCCGGAAGAGGGTTTGAGTGGATGGGATGGATACAGCCCAGAGGAGGCGCCGTCAATTACTCAGGGAGACTTCGCGACAGGATGTCCATGTATAGGGACACGTCTACAGACACACTATATATGGATCTGAGAGGACTGACATCTGGCGACACGGCCATATATTACTGT
>28;509_171;1.7700611096
CAGGGGCGACTGAAGCAATCTGGACCTGCAGTGCAGAAGCCTGGGGACTCAGTGACAGTCTCCTGCGTGGCTTCAGACTATACATTTGTGAATTATAGGATCAATTGGGTCCGCCACATTCCCGGAAGAGGGTTTGAGTGGATGGGATGGATACAGCCCAGAGGAGGCGCCGTCAATTACTCAGGGAGACTTCGCGACAGGATGTCCATGTATAGGGACACGTCTACAGACACCCTATATATGGATCTGAGAGGACTGACATCTGGCGACACGGCCATATATTACTGT
>27;186_171,284_171,300_171,303_171,500_171,509_171,934_171;1.6748300939
CAGGGGCGACTGAAGCAATTTGGGCCTCAAATGAAGAAGCCTGGGGACTCAGTGACAGTCTCCTGCGTGGCTTCAGACTATACATTTGTGAATTATATGATCAATTGGGTCCGCCACATTCCCGGAAGAGGGTTTGAGTGGATGGGATGGATACAGCCCAGAGGAGGCGCCGTCAATTACTCAGGGAGACTTCGCGACAGGATGTCCATGTATAGGGACACGTCTACAGACACACTATATATGGATCTGAGAGGACTGACATCTGGCGACACGGCCATATATTACTGT
>28;894_171;1.7754722547
CAGGGGCGACTGAAACAATTTGGGCCTCAAATGAAGAAGCCTGGGGACTCAGTGACAGTCTCCTGCGTGGCTTCAGACTACACATTTGTGAATTATATGATCAATTGGGTCCGCCACATTCCCGGAAGAGGATTTGAGTGGATGGGATGGATACAGCCCAGAGGAGGCGCCGTCAATTACTCAGGGAGACTTCGCGACAGGATGTCCATGTATAGGGACACCTCTACAGACACATTATATATGGATTTGAGAAGATTGACATCGGGCGACACGGCCATATATTACTGT
>28;978_171;1.7529378941
CAGGGGCGACTGAAACAATTTGGGCCTCAAATGAAGAAGCCTGGGGACTCAGTGACAGTCTCCTGCGTGGCTTCAGACTACACATTTGTGAATTATATGATCAATTGGGTCCGCCACATTCCCGGAAGAGGATTTGAGTGGATGGGATGGATACAGCCCAGAGGAGGCGCCGTCAATTACTCAGGGAGACTTCGCGACAGGATGTCCATGTATAGGGACACCTCTAGAGACACACTTTATATGGATCTGAGAGGACTGACATCTGGCGACACGGCCATATATTATTGT
>27;894_171,978_171;1.7191814882
CAGGGGCGACTGAAACAATTTGGGCCTCAAATGAAGAAGCCTGGGGACTCAGTGACAGTCTCCTGCGTGGCTTCAGACTACACATTTGTGAATTATATGATCAATTGGGTCCGCCACATTCCCGGAAGAGGATTTGAGTGGATGGGATGGATACAGCCCAGAGGAGGCGCCGTCAATTACTCAGGGAGACTTCGCGACAGGATGTCCATGTATAGGGACACCTCTACAGACACACTATATATGGATCTGAGAGGACTGACATCTGGCGACACGGCCATATATTACTGT
>26;186_171,284_171,300_171,303_171,500_171,509_171,894_171,934_171,978_171;1.6748247545
CAGGGGCGACTGAAGCAATTTGGGCCTCAAATGAAGAAGCCTGGGGACTCAGTGACAGTCTCCTGCGTGGCTTCAGACTATACATTTGTGAATTATATGATCAATTGGGTCCGCCACATTCCCGGAAGAGGGTTTGAGTGGATGGGATGGATACAGCCCAGAGGAGGCGCCGTCAATTACTCAGGGAGACTTCGCGACAGGATGTCCATGTATAGGGACACGTCTACAGACACACTATATATGGATCTGAGAGGACTGACATCTGGCGACACGGCCATATATTACTGT
>27;507_171;1.697065529
CAGGGGCGACTGAAGCAATTTGGGCCTCAAATGAAGAAGCCTGGGGACTCAGTGACAGTCTCCTGCGTGGCTTCAGATTATACATTTGTGAATTATATGATCAATTGGGTCCGCCACATTCCCGGAAGAGGGTTTGAGTGGATGGGATGGATACAGCCCAGAGGAGGCGCCGTCAATTACTCAGGGAGACTTCGCGACAGGATGTCCATGTATAGGGACACGTCTACAGACACACTATATATGGACCTCAGAGGACTGACATCTGGCGACACGGCCACATATTACTGT
>29;166_161;1.7198189878
CAGGGGCGACTGAAGCAGTTTGGGCCTCAAATGAAGAAGCCTGGAGACTCAGTGACAGTCTCCTGCGTGGCTTCAGACTATACATTTGTGAATTATATGATCAATTGGGTCCGCCAGATTCCCGGAAGAGGGTTTGAGTGGATGGGATGGATACAGCCCAGAGGAGGCGCCGTCAAGTACTCAGGGAGACTTCGCGACAGGATGTCCATGTATAGGGACACGTCTACAGACACGCTATATATGGACCTGAGAGGACTGACATCTGGCGACACGGCCACATATTATTGT
>29;549_161;1.7538030648
CAGGGGCGACTGAAGCAGTTTGGGCCTCAAATGAAGAAGCCTGGAGACTCAGTGACAGTCTCCTGCGTGGCTTCAGACTATACATTTGTGAATTATATGATCAATTGGGTCCGCCAGATTCCCGGAAGAGGGTTTGAGTGGATGGGATGGATACAGCCCAGAGGAGGCGCCGTCAATTACTCAGGGAGACTTCGCGACAGGATGTCCATGTATAGAGACACATCGACAGACACACTATATATGGACTTGAGACGACTGACATCTGGCGACACGGCCACATATTATTGT
>28;166_161,549_161;1.6976304887
CAGGGGCGACTGAAGCAGTTTGGGCCTCAAATGAAGAAGCCTGGAGACTCAGTGACAGTCTCCTGCGTGGCTTCAGACTATACATTTGTGAATTATATGATCAATTGGGTCCGCCAGATTCCCGGAAGAGGGTTTGAGTGGATGGGATGGATACAGCCCAGAGGAGGCGCCGTCAATTACTCAGGGAGACTTCGCGACAGGATGTCCATGTATAGGGACACGTCTACAGACACACTATATATGGACCTGAGAGGACTGACATCTGGCGACACGGCCACATATTATTGT
>28;334_171;1.7312816384
CAGGGGCGATTGAAGCAATTTGGGCCTCAAATGAAGAAGCCTGGGGACTCAGTGACAGTGTCCTGCGTGGCTTCAGACTATACATTTGTGAATTATATGATCAATTGGGTCCGCCACATTCCCGGAAGAGGGTTTGAGTGGATGGGATGGATACAGCCCAGAGGAGGCGCCGTCAATTACTCAGGGAGGCTTCGCGACAGGATGTCGATGTATAGGGACACTTCTACAGACACGCTATATATGGACCTGAGAGGACTGACATCTGGCGACACGGCCACATATTATTGT
>27;166_161,334_171,549_161;1.6640798791
CAGGGGCGACTGAAGCAATTTGGGCCTCAAATGAAGAAGCCTGGGGACTCAGTGACAGTCTCCTGCGTGGCTTCAGACTATACATTTGTGAATTATATGATCAATTGGGTCCGCCACATTCCCGGAAGAGGGTTTGAGTGGATGGGATGGATACAGCCCAGAGGAGGCGCCGTCAATTACTCAGGGAGACTTCGCGACAGGATGTCCATGTATAGGGACACGTCTACAGACACACTATATATGGACCTGAGAGGACTGACATCTGGCGACACGGCCACATATTATTGT
>26;166_161,334_171,507_171,549_161;1.6640775739
CAGGGGCGACTGAAGCAATTTGGGCCTCAAATGAAGAAGCCTGGGGACTCAGTGACAGTCTCCTGCGTGGCTTCAGACTATACATTTGTGAATTATATGATCAATTGGGTCCGCCACATTCCCGGAAGAGGGTTTGAGTGGATGGGATGGATACAGCCCAGAGGAGGCGCCGTCAATTACTCAGGGAGACTTCGCGACAGGATGTCCATGTATAGGGACACGTCTACAGACACACTATATATGGACCTGAGAGGACTGACATCTGGCGACACGGCCACATATTATTGT
>25;166_161,186_171,284_171,300_171,303_171,334_171,500_171,507_171,509_171,549_161,894_171,934_171,978_171;1.6530484202
CAGGGGCGACTGAAGCAATTTGGGCCTCAAATGAAGAAGCCTGGGGACTCAGTGACAGTCTCCTGCGTGGCTTCAGACTATACATTTGTGAATTATATGATCAATTGGGTCCGCCACATTCCCGGAAGAGGGTTTGAGTGGATGGGATGGATACAGCCCAGAGGAGGCGCCGTCAATTACTCAGGGAGACTTCGCGACAGGATGTCCATGTATAGGGACACGTCTACAGACACACTATATATGGACCTGAGAGGACTGACATCTGGCGACACGGCCATATATTATTGT
>24;166_161,186_171,284_171,300_171,303_171,334_171,500_171,507_171,509_171,549_161,894_171,909_154,934_171,978_171;1.6419311687
CAGGGGCGACTGAAGCAATTTGGGCCTCAAGTGAAGAAGCCTGGGGACTCAGTGACAGTCTCCTGCGTGGCTTCAGACTATACATTTGTGAATTATATGATCAATTGGGTCCGCCACATTCCCGGAAGAGGGTTTGAGTGGATGGGATGGATACAGCCCAGAGGAGGCGCCGTCAATTACTCAGGGAGACTTCGCGACAGGATGTCCATGTATAGGGACACGTCTACAGACACACTATATATGGACCTGAGAGGACTGACATCTGGCGACACGGCCATATATTATTGT
>33;403_177;1.8878172881
CAGGGGGCGACTGAAGCAATTTGGGCTCAAGTGAAGAAGCCTGGGGACTCAGTGACAGTCTCCTGCGTGGCTTCAGACTATACATTTGTGAATTATATGATCAATTGGGTCCGCCACATTCCCGGAAGAGGGTTTGAGTGGATGGGATGGATACAGCCCAGAGGAGGCGCCGTCAATTACTCAGGGAGACTTCGCGACAGGTTGTCCTTCTATCGGGACACGTCTAGAGACACATTATATATGGACCTGAGAGGACTGACATCTGGCGACACGGCCATATATTATTGT
>33;468_177;1.7376051796
CAGGGGCGACTGAAGCAATTTGGGCCTCAAGTGAAGAAGCCTGGGGACTCAGTGACAGTCTCCTGCGTGGCTTCAGACTATACATTTGTGAATTATATGATCAATTGGGTCCGCCACATTCCCGGAAGAGGGTTTGAGTGGATGGGATGGATACAGCCCAGAGGAGGCGCCGTCAATTACTCAGGGAGACTTCGCGACAGGTTGTCCTTCTATCGGGACACGTCTAGAGACACATTATATATGGACCTGAGAGGACTGACATCTGGCGACACGGCCATATATTATTGT
>32;403_177,468_177;1.7376051696
CAGGGGCGACTGAAGCAATTTGGGCCTCAAGTGAAGAAGCCTGGGGACTCAGTGACAGTCTCCTGCGTGGCTTCAGACTATACATTTGTGAATTATATGATCAATTGGGTCCGCCACATTCCCGGAAGAGGGTTTGAGTGGATGGGATGGATACAGCCCAGAGGAGGCGCCGTCAATTACTCAGGGAGACTTCGCGACAGGTTGTCCTTCTATCGGGACACGTCTAGAGACACATTATATATGGACCTGAGAGGACTGACATCTGGCGACACGGCCATATATTATTGT
>32;148_177;1.7376044149
CAGGGGCGACTGAAGCAATTTGGGCCTCAAGTGAAGAAGCCTGGGGACTCAGTGACAGTCTCCTGCGTGGCTTCAGACTATACATTTGTGAATTATATGATCAATTGGGTCCGCCACATTCCCGGAAGAGGGTTTGAGTGGATGGGATGGATACAGCCCAGAGGAGGCGCCGTCAATTACTCAGGGAGACTTCGCGACAGGTTGTCCTTCTATCGGGACACGTCTAGAGACACATTATATATGGACCTGAGAGGACTGACATCTGGCGACACGGCCATATATTATTGT
>31;148_177,403_177,468_177;1.7376044049
CAGGGGCGACTGAAGCAATTTGGGCCTCAAGTGAAGAAGCCTGGGGACTCAGTGACAGTCTCCTGCGTGGCTTCAGACTATACATTTGTGAATTATATGATCAATTGGGTCCGCCACATTCCCGGAAGAGGGTTTGAGTGGATGGGATGGATACAGCCCAGAGGAGGCGCCGTCAATTACTCAGGGAGACTTCGCGACAGGTTGTCCTTCTATCGGGACACGTCTAGAGACACATTATATATGGACCTGAGAGGACTGACATCTGGCGACACGGCCATATATTATTGT
>32;101_171;1.8152610666
CAGGGGCGACTGAAGCAATTTGGGCCTCAAGTGAAGAAGCCTGGGGACTCAGTGACAGTCTCCTGCGTGGCTTCAGACTATACATTTGTTAATTATATGATCAATTGGGTCCGCCACGTTCCCGGAAGAGGGTTTGAGTGGCTGGGATGGATACAGCCCAGAGGAGGCGCCGTCAATTACTCAGGGAGATTTCGCGACAGGTTATCCTTCTATCGAGACACCTCTAGAGACACATTATATATGGACCTGAGAGGACTGACATCTGGCGACACGGCCATATATTATTGT
>32;926_161;1.7594869983
CAGGGGCGACTGAAGCAATTTGGGCCTCAAGTGAAGAAGCCTGGGGACTCAGTGACAGTCTCCTGCGTGGCTTCAGACTATACATTTGTTAATTATATGATCAATTGGGTCCGCCACATTCCCGGAAGAGGGTTTGAGTGGATGGGATGGATACAGTCCAGAGGAGGCGCCGTCAATTACTCAGGGAGACTTCGCGACAGGTTGTCCTTCTATCGGGACACGTCTAGAGACACATTATATATGGACCTGAGAGGACTGACATCTGGCGACACGGCCATATATTATTGT
>31;101_171,926_161;1.7485002465
CAGGGGCGACTGAAGCAATTTGGGCCTCAAGTGAAGAAGCCTGGGGACTCAGTGACAGTCTCCTGCGTGGCTTCAGACTATACATTTGTTAATTATATGATCAATTGGGTCCGCCACATTCCCGGAAGAGGGTTTGAGTGGATGGGATGGATACAGCCCAGAGGAGGCGCCGTCAATTACTCAGGGAGACTTCGCGACAGGTTGTCCTTCTATCGGGACACGTCTAGAGACACATTATATATGGACCTGAGAGGACTGACATCTGGCGACACGGCCATATATTATTGT
>30;101_171,148_177,403_177,468_177,926_161;1.7376039289
CAGGGGCGACTGAAGCAATTTGGGCCTCAAGTGAAGAAGCCTGGGGACTCAGTGACAGTCTCCTGCGTGGCTTCAGACTATACATTTGTGAATTATATGATCAATTGGGTCCGCCACATTCCCGGAAGAGGGTTTGAGTGGATGGGATGGATACAGCCCAGAGGAGGCGCCGTCAATTACTCAGGGAGACTTCGCGACAGGTTGTCCTTCTATCGGGACACGTCTAGAGACACATTATATATGGACCTGAGAGGACTGACATCTGGCGACACGGCCATATATTATTGT
>33;759_171;1.776417852
CAGGGGCGACTGAAGCAATTTGGGCCTCAAGTGAAGAAGCCTGGGGACTCAGTGACAGTCTCCTGCGTGGCTTCAGACTATACATTTGTGAATTATATGATCAATTGGGTCCGCCACATTCCCGGAAGAGGCTTTGAGTGGATGGGATGGATACAGCCCAGAGGAGGCGCCGTCAATTACTCAGGGAGACTTCGCGACAGGATTTCCTTCTATAGGGACACGTCTAGAGACACATTATATATGGACTTGAGAGGACTGACATCTGGCGACACGGCCACATATTATTGT
>33;244_171;1.7764183163
CAGGGGCGACTGAAGCAATTTGGGCCTCAAGTGAAGAAGCCTGGGGACTCAGTGACAGTCTCCTGCGTGGCTTCAGACTATACATTTGTGAATTATATGATCAATTGGGTCCGCCACATTCCCGGAAGAGGCTTTGAGTGGATGGGATGGATACAGCCCAGAGGAGGCGCCGTCAATTACTCAGGGAGACTTCGCGACAGGATTTCCTTCTATAGGGACACGTCTAGAGACACATTATATATGGACTTGAGAGGACTGACATCTGGCGACACGGCCACATATTATTGT
>32;244_171,759_171;1.776417842
CAGGGGCGACTGAAGCAATTTGGGCCTCAAGTGAAGAAGCCTGGGGACTCAGTGACAGTCTCCTGCGTGGCTTCAGACTATACATTTGTGAATTATATGATCAATTGGGTCCGCCACATTCCCGGAAGAGGCTTTGAGTGGATGGGATGGATACAGCCCAGAGGAGGCGCCGTCAATTACTCAGGGAGACTTCGCGACAGGATTTCCTTCTATAGGGACACGTCTAGAGACACATTATATATGGACTTGAGAGGACTGACATCTGGCGACACGGCCACATATTATTGT
>32;462_171;1.7433680315
CAGGGGCGACTGAAGCAATTTGGGCCTCAAGTGAAGAAGCCTGGGGACTCAGTGACAGTCTCCTGCGTGGCTTCAGACTATACATTTGTGAATTATATGATCAATTGGGTCCGCCACATTCCCGGAAGAGGGTTTGAGTGGATGGGATGGATACAGCCCAGAGGAGGCGCCGTCAATTACTCAGGGAGACTTCGCGACAGGCTTTCCTTCTATAGGGACACGTCTAGAGACACATTATATATGGACTTGAGAGGACTGACATCTGGCGACACGGCCATATATTATTGT
>31;244_171,462_171,759_171;1.7433669127
CAGGGGCGACTGAAGCAATTTGGGCCTCAAGTGAAGAAGCCTGGGGACTCAGTGACAGTCTCCTGCGTGGCTTCAGACTATACATTTGTGAATTATATGATCAATTGGGTCCGCCACATTCCCGGAAGAGGGTTTGAGTGGATGGGATGGATACAGCCCAGAGGAGGCGCCGTCAATTACTCAGGGAGACTTCGCGACAGGCTTTCCTTCTATAGGGACACGTCTAGAGACACATTATATATGGACTTGAGAGGACTGACATCTGGCGACACGGCCATATATTATTGT
>32;772_177;1.7455287836
CAGGGGCGACTGAAGCAATTTGGGCCTCAAGTGAAGAAGCCTGGGGACTCAGTGACAGTCTCCTGCGTGGCTTCAGACTATACATTTGTGAATTATATGATCAATTGGGTCCGCCACATTCCCGGAAGAGGCTTTGAGTGGATGGGATGGATACAGCCCAGAGGAGGCGCCGTCAATTACTCAGGGAGACTTCGCGACAGGCTTTCCTTCTATAGAGACACGTCTAGAGACACATTATATATGGACCTGAGAGGACTGACATCTGGCGACACGGCCATATATTATTGT
>32;576_177;1.7455276566
CAGGGGCGACTGAAGCAATTTGGGCCTCAAGTGAAGAAGCCTGGGGACTCAGTGACAGTCTCCTGCGTGGCTTCAGACTATACATTTGTGAATTATATGATCAATTGGGTCCGCCACATTCCCGGAAGAGGCTTTGAGTGGATGGGATGGATACAGCCCAGAGGAGGCGCCGTCAATTACTCAGGGAGACTTCGCGACAGGCTTTCCTTCTATAGAGACACGTCTAGAGACACATTATATATGGACCTGAGAGGACTGACATCTGGCGACACGGCCATATATTATTGT
>31;576_177,772_177;1.7455276466
CAGGGGCGACTGAAGCAATTTGGGCCTCAAGTGAAGAAGCCTGGGGACTCAGTGACAGTCTCCTGCGTGGCTTCAGACTATACATTTGTGAATTATATGATCAATTGGGTCCGCCACATTCCCGGAAGAGGCTTTGAGTGGATGGGATGGATACAGCCCAGAGGAGGCGCCGTCAATTACTCAGGGAGACTTCGCGACAGGCTTTCCTTCTATAGAGACACGTCTAGAGACACATTATATATGGACCTGAGAGGACTGACATCTGGCGACACGGCCATATATTATTGT
>30;244_171,462_171,576_177,759_171,772_177;1.727999874
CAGGGGCGACTGAAGCAATTTGGGCCTCAAGTGAAGAAGCCTGGGGACTCAGTGACAGTCTCCTGCGTGGCTTCAGACTATACATTTGTGAATTATATGATCAATTGGGTCCGCCACATTCCCGGAAGAGGGTTTGAGTGGATGGGATGGATACAGCCCAGAGGAGGCGCCGTCAATTACTCAGGGAGACTTCGCGACAGGCTTTCCTTCTATAGGGACACGTCTAGAGACACATTATATATGGACCTGAGAGGACTGACATCTGGCGACACGGCCATATATTATTGT
>29;101_171,148_177,244_171,403_177,462_171,468_177,576_177,759_171,772_177,926_161;1.7139204271
CAGGGGCGACTGAAGCAATTTGGGCCTCAAGTGAAGAAGCCTGGGGACTCAGTGACAGTCTCCTGCGTGGCTTCAGACTATACATTTGTGAATTATATGATCAATTGGGTCCGCCACATTCCCGGAAGAGGGTTTGAGTGGATGGGATGGATACAGCCCAGAGGAGGCGCCGTCAATTACTCAGGGAGACTTCGCGACAGGCTGTCCTTCTATAGGGACACGTCTAGAGACACATTATATATGGACCTGAGAGGACTGACATCTGGCGACACGGCCATATATTATTGT
>30;311_148;1.6857814611
CAGGGGCGACTGAAGCAATTTGGGCCTCAAGTGAAGAAGCCTGGGGACTCAGTGACAGTCTCCTGCGTGGCTTCAGACTATACATTTGTGAATTATATGATCAATTGGGTCCGCCACATTCCCGGAAGAGGGTTTGAGTGGATGGGATGGATACAGCCCAGAGGAGGCGCCGTCAATTACTCAGGGAGACTTCGCGACAGGATGTCCTTGTATAGAGACACGTCTAGAGACACATTATATATGGACCTGAGAGGACTGACATCTGGCGACACGGCCATATATTATTGT
>30;132_148;1.7411311948
CAGGGGCGACTGAAGCAATTTGGGCCTCAGGTGAAGAGGCCTGGGGAGTCAGTGACAGTCTCCTGCGTGTCTTCAGACTACACATTTGTGAATTATATGATCAATTGGGTCCGCCACATTCCCGGAAGAGGGTTTGAGTGGATGGGATGGATACAGCCCAGAGGAGGCGCCGTCAATTACTCAGGGAGACTTCGCGACAGGATGTCCTTGTATAGAGACACGTCTAGAGACACATTATATATGGACCTGAGAGGACTGACATCTGGCGACACGGCCATATATTATTGT
>29;132_148,311_148;1.6857803634
CAGGGGCGACTGAAGCAATTTGGGCCTCAAGTGAAGAAGCCTGGGGACTCAGTGACAGTCTCCTGCGTGGCTTCAGACTATACATTTGTGAATTATATGATCAATTGGGTCCGCCACATTCCCGGAAGAGGGTTTGAGTGGATGGGATGGATACAGCCCAGAGGAGGCGCCGTCAATTACTCAGGGAGACTTCGCGACAGGATGTCCTTGTATAGAGACACGTCTAGAGACACATTATATATGGACCTGAGAGGACTGACATCTGGCGACACGGCCATATATTATTGT
>28;101_171,132_148,148_177,244_171,311_148,403_177,462_171,468_177,576_177,759_171,772_177,926_161;1.6857784276
CAGGGGCGACTGAAGCAATTTGGGCCTCAAGTGAAGAAGCCTGGGGACTCAGTGACAGTCTCCTGCGTGGCTTCAGACTATACATTTGTGAATTATATGATCAATTGGGTCCGCCACATTCCCGGAAGAGGGTTTGAGTGGATGGGATGGATACAGCCCAGAGGAGGCGCCGTCAATTACTCAGGGAGACTTCGCGACAGGATGTCCTTGTATAGAGACACGTCTAGAGACACATTATATATGGACCTGAGAGGACTGACATCTGGCGACACGGCCATATATTATTGT
>29;791_161;1.7303241855
CAGGGGCGACTGAAGCAATTTGGGCCTCAAGTGAAGAAGCCTGGGGACTCAGTGACAGTCTCCTGTGTGGCTTCAGACTATACATTTGTGAATTATATGATCAATTGGGTCCGCCATATTCCCGGAAGAGGGTTTGAGTGGATGGGATGGATAAACCCCAGAGGAGGCGCCGTCAATTACTCAGGGAGACTTCGCGACAGGATGTCCATGTATAGAGACACGTCTAGAGACACATTATATATGGACCTGAGAAGACTGACATCTGGCGACACGGCCATATATTATTGT
>29;415_161;1.7303230438
CAGGGGCGACTGAAGCAATTTGGGCCTCAAGTGAAGAAGCCTGGGGACTCAGTGACAGTCTCCTGTGTGGCTTCAGACTATACATTTGTGAATTATATGATCAATTGGGTCCGCCATATTCCCGGAAGAGGGTTTGAGTGGATGGGATGGATAAACCCCAGAGGAGGCGCCGTCAATTACTCAGGGAGACTTCGCGACAGGATGTCCATGTATAGAGACACGTCTAGAGACACATTATATATGGACCTGAGAAGACTGACATCTGGCGACACGGCCATATATTATTGT
>28;415_161,791_161;1.7303230338
CAGGGGCGACTGAAGCAATTTGGGCCTCAAGTGAAGAAGCCTGGGGACTCAGTGACAGTCTCCTGTGTGGCTTCAGACTATACATTTGTGAATTATATGATCAATTGGGTCCGCCATATTCCCGGAAGAGGGTTTGAGTGGATGGGATGGATAAACCCCAGAGGAGGCGCCGTCAATTACTCAGGGAGACTTCGCGACAGGATGTCCATGTATAGAGACACGTCTAGAGACACATTATATATGGACCTGAGAAGACTGACATCTGGCGACACGGCCATATATTATTGT
>27;101_171,132_148,148_177,244_171,311_148,403_177,415_161,462_171,468_177,576_177,759_171,772_177,791_161,926_161;1.6746594582
CAGGGGCGACTGAAGCAATTTGGGCCTCAAGTGAAGAAGCCTGGGGACTCAGTGACAGTCTCCTGCGTGGCTTCAGACTATACATTTGTGAATTATATGATCAATTGGGTCCGCCACATTCCCGGAAGAGGGTTTGAGTGGATGGGATGGATACAGCCCAGAGGAGGCGCCGTCAATTACTCAGGGAGACTTCGCGACAGGATGTCCATGTATAGAGACACGTCTAGAGACACATTATATATGGACCTGAGAGGACTGACATCTGGCGACACGGCCATATATTATTGT
>28;234_136;1.735912007
CAGGGGCGACTGAAGCAATTTGGGCCTCAAGTGAAGAAGCCTGGGGACTCAGTGACAGTCTCCTGCGTGGCTTCAGACTACACATTTGTGAATTATATGATCAATTGGGTCCGCCACATTCCCGGAAGAGGGTTTGAGTGGATGGGATGGATACAGCCCAGAGGAGGCGCCGTCAATTACTCAGGGAGACTTCGCGACAGGATGTCCATGTATAGGGACACGTCTAGAGACATAGCATACATGGACCTGAGAGGACTGACATCTGGCGACACGGCCACATATTACTGT
>28;434_142;1.685656884
AGGGGGCGACTGAAGCAATTTGGGCCTCAAGTGAAGAAGCCTGAGGACTCAGTGACAGTCTCCTGCGTGGCTTCAGACTATACATTTGTGAATTATATGATCAATTGGGTCCGCCACATTCCCGGAAGAGGGTTTGAGTGGATGGGATGGATACAGCCCAGAGGAGGCGCCGTCAATTACTCAGGGAGACTTCGCGACAGGATGTCCATGTATAGGGACACGTCTAGAGACACACTATATATGGACCTGAGAGGACTGACATCTGGCGACACGGCCATATATTATTGT
>27;234_136,434_142;1.6528476272
CAGGGGCGACTGAAGCAATTTGGGCCTCAAGTGAAGAAGCCTGGGGACTCAGTGACAGTCTCCTGCGTGGCTTCAGACTATACATTTGTGAATTATATGATCAATTGGGTCCGCCACATTCCCGGAAGAGGGTTTGAGTGGATGGGATGGATACAGCCCAGAGGAGGCGCCGTCAATTACTCAGGGAGACTTCGCGACAGGATGTCCATGTATAGGGACACGTCTAGAGACACACTATATATGGACCTGAGAGGACTGACATCTGGCGACACGGCCATATATTATTGT
>26;101_171,132_148,148_177,234_136,244_171,311_148,403_177,415_161,434_142,462_171,468_177,576_177,759_171,772_177,791_161,926_161;1.6528471673
CAGGGGCGACTGAAGCAATTTGGGCCTCAAGTGAAGAAGCCTGGGGACTCAGTGACAGTCTCCTGCGTGGCTTCAGACTATACATTTGTGAATTATATGATCAATTGGGTCCGCCACATTCCCGGAAGAGGGTTTGAGTGGATGGGATGGATACAGCCCAGAGGAGGCGCCGTCAATTACTCAGGGAGACTTCGCGACAGGATGTCCATGTATAGGGACACGTCTAGAGACACACTATATATGGACCTGAGAGGACTGACATCTGGCGACACGGCCATATATTATTGT
>26;292_148;1.6748146463
CAGGGGCGACTGAAGCAATTTGGGCCTCAAGTGAAGAAGCCTGGGGACTCAGTGACAGTCTCCTGCGTGGCTTCAGACTATACATTTGTGAATTATATGATCAATTGGGTCCGCCACATTCCCGGAAGAGGGTTTGAGTGGATGGGATGGATACAGCCCAGAGGAGGCGCCGTCAATTACTCAGGGAGACTTCGCGACAGGATGTCCATGTATAGGGACACGTCTAGAGACACACTCTATATGGACCTGAGAGGGCTGACATCTGGCGACACGGCCATATATTATTGT
>25;101_171,132_148,148_177,234_136,244_171,292_148,311_148,403_177,415_161,434_142,462_171,468_177,576_177,759_171,772_177,791_161,926_161;1.6528463655
CAGGGGCGACTGAAGCAATTTGGGCCTCAAGTGAAGAAGCCTGGGGACTCAGTGACAGTCTCCTGCGTGGCTTCAGACTATACATTTGTGAATTATATGATCAATTGGGTCCGCCACATTCCCGGAAGAGGGTTTGAGTGGATGGGATGGATACAGCCCAGAGGAGGCGCCGTCAATTACTCAGGGAGACTTCGCGACAGGATGTCCATGTATAGGGACACGTCTAGAGACACACTATATATGGACCTGAGAGGACTGACATCTGGCGACACGGCCATATATTATTGT
>25;263_161;1.6858872238
CAGGGGCGACTGAAGCAATTTGGGCCTCAAGTGAAGAAGCCTGGGGACTCAGTGACAGTCTCCTGCGTGGCTTCAGACTATACATTTGTGAATTATATGATCAATTGGGTCCGCCACTTTCCCGGAAGAGGCTTTGAGTGGATGGGATGGATACAGCCCAGAGGAGGCGCCGTCAATTATTCAGGGAGACTTCGCGACAGGATGTCCATGTATAGGGACACGTCTAGAGACACACTATATATGGACCTGAGAGGACTGACATCTGGCGACACGGCCATATATTATTGT
>24;101_171,132_148,148_177,234_136,244_171,263_161,292_148,311_148,403_177,415_161,434_142,462_171,468_177,576_177,759_171,772_177,791_161,926_161;1.6528458962
CAGGGGCGACTGAAGCAATTTGGGCCTCAAGTGAAGAAGCCTGGGGACTCAGTGACAGTCTCCTGCGTGGCTTCAGACTATACATTTGTGAATTATATGATCAATTGGGTCCGCCACATTCCCGGAAGAGGGTTTGAGTGGATGGGATGGATACAGCCCAGAGGAGGCGCCGTCAATTACTCAGGGAGACTTCGCGACAGGATGTCCATGTATAGGGACACGTCTAGAGACACACTATATATGGACCTGAGAGGACTGACATCTGGCGACACGGCCATATATTATTGT
>23;101_171,132_148,148_177,166_161,186_171,234_136,244_171,263_161,284_171,292_148,300_171,303_171,311_148,334_171,403_177,415_161,434_142,462_171,468_177,500_171,507_171,509_171,549_161,576_177,759_171,772_177,791_161,894_171,909_154,926_161,934_171,978_171;1.6419300724
CAGGGGCGACTGAAGCAATTTGGGCCTCAAGTGAAGAAGCCTGGGGACTCAGTGACAGTCTCCTGCGTGGCTTCAGACTATACATTTGTGAATTATATGATCAATTGGGTCCGCCACATTCCCGGAAGAGGGTTTGAGTGGATGGGATGGATACAGCCCAGAGGAGGCGCCGTCAATTACTCAGGGAGACTTCGCGACAGGATGTCCATGTATAGGGACACGTCTACAGACACACTATATATGGACCTGAGAGGACTGACATCTGGCGACACGGCCATATATTATTGT
>24;741_142;1.6800813445
AGGGGGCGACTGAAGCAATTTGGGCCTCAAGTGAAGAAGCCTGGGGACTCAGTGACAGTCTCCTGCGTGGCTTCAGACTACACATTTGTGAATTATATGATCAATTGGGTCCGCCACATTCCCGGAAGAGGATTTGAGTGGATGGGATGGATCCAGCCCAGAGGAGGCGCCGTCAATTACTCAGGGAGACTTCGCGACAGGATGTCCATGTATAGAGACACGTCTACAGACACAGCATACATGGACCTGAGAGGACTGACATCTGTCGACACGGCCACATATTATTGT
>24;159_142;1.7399916753
AGGGGGCGACTGAAGCAATTTGGGCCTCAAGTGAAGAAGCCTGGGGACTCAGTGACAGTCTCCTGCGTGGCTTCAGACTATACATTTGTGAATTATATGATCAATTGGGTCCGCCACATTCCCGGAAGAGGGTTTGAGTGGATGGGATGGATAAAGCCCAGAGGAGGCGCCGTCAATTACTCAGGGAGACTTCGCGACAGGATGTCCATGTATAGGGACACGTCTAGAGACACTGCATACATGGACTTGAGAAGACTGACACCTGCCGACACGGCCACATATTTTTGT
>23;159_142,741_142;1.6414191644
AGGGGGCGACTGAAGCAATTTGGGCCTCAAGTGAAGAAGCCTGGGGACTCAGTGACAGTCTCCTGCGTGGCTTCAGACTACACATTTGTGAATTATATGATCAATTGGGTCCGCCACATTCCCGGAAGAGGGTTTGAGTGGATGGGATGGATACAGCCCAGAGGAGGCGCCGTCAATTACTCAGGGAGACTTCGCGACAGGATGTCCATGTATAGGGACACGTCTACAGACACAGCATACATGGACCTGAGAGGACTGACATCTGTCGACACGGCCACATATTATTGT
>22;101_171,132_148,148_177,159_142,166_161,186_171,234_136,244_171,263_161,284_171,292_148,300_171,303_171,311_148,334_171,403_177,415_161,434_142,462_171,468_177,500_171,507_171,509_171,549_161,576_177,741_142,759_171,772_177,791_161,894_171,909_154,926_161,934_171,978_171;1.5987517134
CAGGGGCGACTGAAGCAATTTGGGCCTCAAGTGAAGAAGCCTGGGGACTCAGTGACAGTCTCCTGCGTGGCTTCAGACTACACATTTGTGAATTATATGATCAATTGGGTCCGCCACATTCCCGGAAGAGGGTTTGAGTGGATGGGATGGATACAGCCCAGAGGAGGCGCCGTCAATTACTCAGGGAGACTTCGCGACAGGATGTCCATGTATAGGGACACGTCTACAGACACAGCATACATGGACCTGAGAGGACTGACATCTGGCGACACGGCCATATATTATTGT
>21;101_171,132_148,148_177,159_142,166_161,186_171,204_136,234_136,244_171,263_161,284_171,290_136,292_148,300_171,303_171,311_148,320_136,334_171,403_177,415_161,434_142,462_171,468_177,500_171,507_171,509_171,549_161,576_177,686_136,741_142,759_171,772_177,791_161,799_161,894_171,909_154,926_161,934_171,978_171;1.5867139298
CAGGGGCGACTGAAGCAATTTGGGCCTCAAGTGAAGAAGCCTGGGGACTCAGTGACAGTCTCCTGCGTGGCTTCAGACTACACATTTGTGAATTATATGATCAATTGGGTCCGCCACATTCCCGGAAGAGGGTTTGAGTGGATGGGATGGATACAGCCCAGAGGAGGCGCCGTCAATTACTCAGGGAGACTTCGCGACAGGATGTCCATGTATAGGGACACGTCTACAGACATAGCATACATGGACCTGAGAGGACTGACATCTGGCGACACGGCCATATATTATTGT
>20;1006_142,101_171,1025_148,132_148,141_136,148_177,159_142,166_161,186_171,204_136,234_136,244_171,263_161,284_171,290_136,292_148,300_171,303_171,311_148,320_136,334_171,403_177,415_161,434_142,462_171,468_177,500_171,507_171,509_171,549_161,550_136,576_177,686_136,741_142,751_136,759_171,772_177,791_161,798_148,799_161,809_136,868_154,894_171,909_154,926_161,934_171,978_171,99_154;1.5757075916
CAGGGGCGACTGAAGCAATTTGGGCCTCAAGTGAAGAAGCCTGGGGACTCAGTGACAGTCTCCTGCGTGGCTTCAGACTACACATTTGTGAATTATATGATCAATTGGGTCCGCCACATTCCCGGAAGAGGGTTTGAGTGGATGGGATGGATAAAGCCCAGAGGAGGCGCCGTCAATTACTCAGGGAGACTTCGCGACAGGATGTCCATGTATAGGGACACGTCTACAGACATAGCATACATGGACCTGAGAGGACTGACATCTGGCGACACGGCCATATATTATTGT
>19;1006_142,101_171,1022_76,1025_148,122_76,132_148,136_85,141_136,148_177,155_148,159_142,166_161,186_171,204_136,234_136,244_171,263_161,284_171,288_85,290_136,292_148,300_171,303_171,311_148,319_76,320_136,334_171,340_148,341_85,371_142,403_177,415_161,434_142,462_171,468_177,484_76,497_161,500_171,507_171,509_171,515_85,533_76,549_161,550_136,555_76,576_177,578_85,589_76,591_76,618_76,635_76,642_142,659_76,677_142,686_136,741_142,751_136,759_171,763_148,772_177,791_161,798_148,799_161,809_136,81_142,82_142,867_148,868_154,894_171,909_154,926_161,934_171,935_148,975_85,978_171,979_76,99_154;1.5757067767
CAGGGGCGACTGAAGCAATTTGGGCCTCAAGTGAAGAAGCCTGGGGACTCAGTGACAGTCTCCTGCGTGGCTTCAGACTACACATTTGTGAATTATATGATCAATTGGGTCCGCCACATTCCCGGAAGAGGGTTTGAGTGGATGGGATGGATAAAGCCCAGAGGAGGCGCCGTCAATTACTCAGGGAGACTTCGCGACAGGATGTCCATGTATAGGGACACGTCTACAGACATAGCATACATGGACCTGAGAGGACTGACATCTGGCGACACGGCCATATATTATTGT
>18;1006_142,101_171,1022_76,1025_148,122_76,132_148,136_85,141_136,148_177,155_148,159_142,166_161,186_171,204_136,234_136,244_171,249_161,263_161,284_171,288_85,290_136,292_148,300_171,303_171,311_148,319_76,320_136,334_171,340_148,341_85,371_142,403_177,415_161,434_142,462_171,468_177,484_76,497_161,500_171,507_171,509_171,515_85,533_76,549_161,550_136,555_76,576_177,578_85,589_76,591_76,618_76,635_76,642_142,659_76,677_142,686_136,741_142,751_136,759_171,763_148,772_177,791_161,798_148,799_161,809_136,81_142,82_142,867_148,868_154,894_171,909_154,926_161,934_171,935_148,975_85,978_171,979_76,99_154;1.47082038
CAGGTGCAACTGGTGCAGTCTGGGGCTGAGGTGAAGAAGCCTGGGGACTCAGTGACAGTCTCCTGCGTGGCTTCAGACTACACATTTGTGAATTATATGATCAATTGGGTCCGCCACATTCCCGGAAGAGGGTTTGAGTGGATGGGATGGATAAAGCCCAGAGGAGGCGCCGTCAATTACTCAGGGAGACTTCGCGACAGGATGTCCATGTATAGGGACACGTCTACAGACATAGCATACATGGACCTGAGAGGACTGACATCTGGCGACACGGCCATATATTATTGT
>17;1000_171,1001_177,1006_142,101_171,1022_76,1025_148,122_76,132_148,136_85,141_136,148_177,155_148,156_161,159_142,165_136,166_161,173_177,186_171,204_136,230_171,234_136,244_171,249_161,250_171,263_161,271_171,284_171,287_154,288_85,290_136,292_148,29_177,300_171,303_171,311_148,319_76,320_136,334_171,340_148,341_85,360_177,370_161,371_142,372_171,403_177,406_177,415_161,434_142,436_148,462_171,468_177,484_76,497_161,500_171,507_171,509_171,515_85,516_171,522_171,533_76,545_171,549_161,550_136,554_161,555_76,559_171,560_171,576_177,578_85,589_76,591_76,616_177,618_76,623_171,632_161,635_76,636_161,640_177,642_142,652_161,659_76,668_177,677_142,682_171,686_136,6_171,703_142,704_171,711_177,713_171,727_171,741_142,751_136,753_177,759_171,763_148,772_177,773_171,787_177,791_161,798_148,799_161,805_177,809_136,818_171,81_142,82_142,841_171,843_142,862_171,867_148,868_154,88_171,894_171,908_136,909_154,910_177,915_177,926_161,934_171,935_148,975_85,978_171,979_76,981_177,982_161,990_171,991_142,999_171,99_154;1.4638259909
CAGGTGCAGCTGGTGCAGTCTGGGGCTGAGGTGAAGAAGCCTGGGGACTCAGTGACAGTCTCCTGCGTGGCTTCAGACTACACATTTGTGAATTATATGATCAATTGGGTCCGCCACATTCCCGGAAGAGGGTTTGAGTGGATGGGATGGATAAAGCCCAGAGGAGGCGCCGTCAATTACTCAGGGAGACTTCGCGACAGGATGTCCATGTATAGGGACACGTCTACAGACATAGCATACATGGACCTGAGAGGACTGACATCTGGCGACACGGCCATATATTATTGT
>17;57_161;1.5091757533
CAGGTGCAGCTGGTGCAGTCTGGGGCGGAGGTGAAGAAGCCTGGGGCCTCAGTGAGGGTCTCCTGCGTGGCTTCAGACTACACATTTGTGAATTATATGATCGATTGGGTCCGCCACATTCCCGGAAGAGGGTTTGAGTGGATGGGATGGATAAAGCCCAGAACAGGCGCCGTCAATTATTCAGGGAGACTTCGCGACAGGATGTCCATGTATAGAGACACGTCTACAGACACAGCATACATGGACTTGAGAGGACTGACATCTGTCGACACGGCCACATATTATTGT
>16;1000_171,1001_177,1006_142,101_171,1022_76,1025_148,122_76,132_148,136_85,141_136,148_177,155_148,156_161,159_142,165_136,166_161,173_177,186_171,204_136,230_171,234_136,244_171,249_161,250_171,263_161,271_171,284_171,287_154,288_85,290_136,292_148,29_177,300_171,303_171,311_148,319_76,320_136,334_171,340_148,341_85,360_177,370_161,371_142,372_171,403_177,406_177,415_161,434_142,436_148,462_171,468_177,484_76,497_161,500_171,507_171,509_171,515_85,516_171,522_171,533_76,545_171,549_161,550_136,554_161,555_76,559_171,560_171,576_177,578_85,57_161,589_76,591_76,616_177,618_76,623_171,632_161,635_76,636_161,640_177,642_142,652_161,659_76,668_177,677_142,682_171,686_136,6_171,703_142,704_171,711_177,713_171,727_171,741_142,751_136,753_177,759_171,763_148,772_177,773_171,787_177,791_161,798_148,799_161,805_177,809_136,818_171,81_142,82_142,841_171,843_142,862_171,867_148,868_154,88_171,894_171,908_136,909_154,910_177,915_177,926_161,934_171,935_148,975_85,978_171,979_76,981_177,982_161,990_171,991_142,999_171,99_154;1.4086532268
CAGGTGCAGCTGGTGCAGTCTGGGGCTGAGGTGAAGAAGCCTGGGGCCTCAGTGACAGTCTCCTGCGTGGCTTCAGACTACACATTTGTGAATTATATGATCAATTGGGTCCGCCACATTCCCGGAAGAGGGTTTGAGTGGATGGGATGGATAAAGCCCAGAGGAGGCGCCGTCAATTACTCAGGGAGACTTCGCGACAGGATGTCCATGTATAGGGACACGTCTACAGACACAGCATACATGGACTTGAGAGGACTGACATCTGCCGACACGGCCACATATTATTGT
>16;245_76;1.4433434428
CAGGTCCAGCTGGTGCAGTCTGGGGCTGAGGTGAAGAGGCCTGGGGCCTCAGTGACAGTCTCCTGCGTGGCTTCAGACTACACATTTGTGAACTACATGATCAATTGGGTCCGCCAGATTCCCGGAAGAGGGTTTGAGTGGATGGGATGGATGAAGCCCAGAGGAGGCGCCGTCAATTACTCAGGGAGATTTCGCGACAGGATGTCTATGTATAGGGACACGTCTACAGACACAGCATACATGGACTTGAGAGGGCTGACATCTGCCGACACGGCCACATATTATTGT
>15;1000_171,1001_177,1006_142,101_171,1022_76,1025_148,122_76,132_148,136_85,141_136,148_177,155_148,156_161,159_142,165_136,166_161,173_177,186_171,204_136,230_171,234_136,244_171,245_76,249_161,250_171,263_161,271_171,284_171,287_154,288_85,290_136,292_148,29_177,300_171,303_171,311_148,319_76,320_136,334_171,340_148,341_85,360_177,370_161,371_142,372_171,403_177,406_177,415_161,434_142,436_148,462_171,468_177,484_76,497_161,500_171,507_171,509_171,515_85,516_171,522_171,533_76,545_171,549_161,550_136,554_161,555_76,559_171,560_171,576_177,578_85,57_161,589_76,591_76,616_177,618_76,623_171,632_161,635_76,636_161,640_177,642_142,652_161,659_76,668_177,677_142,682_171,686_136,6_171,703_142,704_171,711_177,713_171,727_171,741_142,751_136,753_177,759_171,763_148,772_177,773_171,787_177,791_161,798_148,799_161,805_177,809_136,818_171,81_142,82_142,841_171,843_142,862_171,867_148,868_154,88_171,894_171,908_136,909_154,910_177,915_177,926_161,934_171,935_148,975_85,978_171,979_76,981_177,982_161,990_171,991_142,999_171,99_154;1.3732579341
CAGGTGCAGCTGGTGCAGTCTGGGGCTGAGGTGAAGAAGCCTGGGGCCTCAGTGACAGTCTCCTGCGTGGCTTCAGACTACACATTTGTGAACTACATGATCAATTGGGTCCGCCACATTCCCGGAAGAGGGTTTGAGTGGATGGGATGGATAAAGCCCAGAGGAGGCGCCGTCAATTACTCAGGGAGATTTCGCGACAGGATGTCCATGTATAGGGACACGTCTACAGACACAGCATACATGGACTTGAGAGGACTGACATCTGCCGACACGGCCACATATTATTGT
>14;1000_171,1001_177,1006_142,101_171,1022_76,1025_148,122_76,132_148,136_85,141_136,148_177,155_148,156_161,159_142,165_136,166_161,173_177,186_171,204_136,230_171,234_136,244_171,245_76,249_161,250_171,256_85,263_161,271_171,284_171,287_154,288_85,290_136,292_148,29_177,300_171,303_171,311_148,319_76,320_136,334_171,340_148,341_85,360_177,370_161,371_142,372_171,403_177,406_177,415_161,434_142,436_148,462_171,468_177,473_85,484_76,497_161,500_171,507_171,509_171,515_85,516_171,522_171,533_76,545_171,549_161,550_136,554_161,555_76,559_171,560_171,576_177,578_85,57_161,589_76,591_76,616_177,618_76,623_171,632_161,635_76,636_161,640_177,642_142,652_161,659_76,668_177,677_142,682_171,686_136,6_171,703_142,704_171,711_177,713_171,727_171,741_142,743_85,751_136,753_177,759_171,763_148,772_177,773_171,787_177,791_161,794_76,798_148,799_161,805_177,809_136,818_171,81_142,82_142,841_171,843_142,862_171,867_148,868_154,88_171,894_171,908_136,909_154,910_177,915_177,926_161,934_171,935_148,975_85,978_171,979_76,981_177,982_161,990_171,991_142,999_171,99_154;1.3255345542
CAGGTGCAGCTGGTGCAGTCTGGGGCTGAGGTGAAGAAGCCTGGGGCCTCAGTGACAGTCTCCTGCGTGGCTTCAGACTACACATTTGTGAACTACATGATCAATTGGGTCCGTCACATTCCCGGAAGAGGGTTTGAGTGGATGGGATGGATAAAGCCCAGAGGAGGCACCGTAAATTACTCAGGGAGATTTCGCGACAGGATGTCCATGTATAGGGACACGTCCACAGACACAGCATATATGGACTTGAGAGGACTGACATCTGCCGACACGGCCACATATTATTGT
>14;985_142;1.4999095109
CAGGTGCAGCTGGTGCAGTCTGGGGCTGAGGTGAAGAAGCCTGGGGCCTCAGTGACAGTCTCCTGTGTGACCTCAGACTACACATTTGTAAATTATATAATGAATTGGGTCCGCTACATTCCCGGAAGAGGATTTGAGTGGATGGGATGGATAAAGCCCAGAGGAGGCAACGTAAATTATTCAGGAAGATTCCGCGACAGAATGTCCATGTACAGGGACACGTCCACAGACACTGCATACATGGACTTGAGAAGACTGACACCTGCCGACACGGCCACATATTTTTGT
>13;1000_171,1001_177,1006_142,101_171,1022_76,1025_148,122_76,132_148,136_85,141_136,148_177,155_148,156_161,159_142,165_136,166_161,173_177,186_171,204_136,230_171,234_136,244_171,245_76,249_161,250_171,256_85,263_161,271_171,284_171,287_154,288_85,290_136,292_148,29_177,300_171,303_171,311_148,319_76,320_136,334_171,340_148,341_85,360_177,370_161,371_142,372_171,403_177,406_177,415_161,434_142,436_148,462_171,468_177,473_85,484_76,497_161,500_171,507_171,509_171,515_85,516_171,522_171,533_76,545_171,549_161,550_136,554_161,555_76,559_171,560_171,576_177,578_85,57_161,589_76,591_76,616_177,618_76,623_171,632_161,635_76,636_161,640_177,642_142,652_161,659_76,668_177,677_142,682_171,686_136,6_171,703_142,704_171,711_177,713_171,727_171,741_142,743_85,751_136,753_177,759_171,763_148,772_177,773_171,787_177,791_161,794_76,798_148,799_161,805_177,809_136,818_171,81_142,82_142,841_171,843_142,862_171,867_148,868_154,88_171,894_171,908_136,909_154,910_177,915_177,926_161,934_171,935_148,975_85,978_171,979_76,981_177,982_161,985_142,990_171,991_142,999_171,99_154;1.2873176231
CAGGTGCAGCTGGTGCAGTCTGGGGCTGAGGTGAAGAAGCCTGGGGCCTCAGTGACAGTCTCCTGCGTGGCTTCAGACTACACATTTGTGAACTACATGATCAATTGGGTCCGTCACATTCCCGGAAGAGGATTTGAGTGGATGGGATGGATAAAGCCCAGAGGAGGCAACGTAAATTACTCAGGGAGATTCCGCGACAGGATGTCCATGTATAGGGACACGTCCACAGACACAGCATATATGGACTTGAGAGGACTGACATCTGCCGACACGGCCACATATTATTGT
>14;873_85;1.3498910646
CAGGTTCAGCTGGTGCAGTCTGGAGCTGAGGTGAAGGGGCCTGGGGCCTCAGTGACAGTCTCCTGCGTGGCTTCAGACTACACATTTGTGGACTACATGATCAATTGGGTCCGTCACATTCCCGGAAGAGGGTTTGAGTGGATGGGATGGATAAAGCCCAGAGGAGGCAACGTAAATTACTCAGGCAGATTCCGCGACAGGATGTCCATGTATAGGGACACGTCCAGAGACATAGCATATATGGACTTAAGAGGACTGACATCTGCCGACACGGCCACATATTATTGT
>15;708_76;1.3127670931
CAAGTGCAGTTGGTGCAGTCTGGGGCTGAAGTGAAGAGGCCTGGGGCCTCAGTGACAGTCTCCTGCGTGGCTTCAGACTACACATTTGTGAACTACATGATCAATTGGGTCCGTCATATTCCCGGAAGAGGATTTGAGTGGATGGGATGGATAAAGCCCAGAGGAGGCAACGTAAATTACTCAGGGAGATTCCGCGACAGGATGTCCATGTATAGGGACACGTCCAGAGACATAGCATATATGGACTTGAGAGGACTGACATCTGCCGACACGGCCACATATTATTGT
>15;676_76;1.3468493335
CAGGTGCAGCTAGTGCAGTCTGGGGCTGAGGTGAAGAGGCCTGGGGCCTCAGTGAGAGTCTCCTGCAAGGCTTCAGACTACACATTTGTGAACTACATGATCAATTGGGTCCGTCATATTCCCGGAAGAGGATTTGAGTGGATGGGATGGATAAAGCCCAGAGGAGGCAACGTAAATTACTCAGGGAGATTCCGCGACAGGATGTCCATGTATAGGGACACGTCTAGAGACATAGCATATATGGACTTGAGAGGACTGACATCTGCCGACACGGCCACATATTACTGT
>14;676_76,708_76;1.2788696449
CAGGTGCAGCTGGTGCAGTCTGGGGCTGAGGTGAAGAGGCCTGGGGCCTCAGTGACAGTCTCCTGCGTGGCTTCAGACTACACATTTGTGAACTACATGATCAATTGGGTCCGTCATATTCCCGGAAGAGGATTTGAGTGGATGGGATGGATAAAGCCCAGAGGAGGCAACGTAAATTACTCAGGGAGATTCCGCGACAGGATGTCCATGTATAGGGACACGTCCAGAGACATAGCATATATGGACTTGAGAGGACTGACATCTGCCGACACGGCCACATATTATTGT
>13;676_76,708_76,873_85;1.2695832314
CAGGTGCAGCTGGTGCAGTCTGGGGCTGAGGTGAAGAGGCCTGGGGCCTCAGTGACAGTCTCCTGCGTGGCTTCAGACTACACATTTGTGAACTACATGATCAATTGGGTCCGTCACATTCCCGGAAGAGGATTTGAGTGGATGGGATGGATAAAGCCCAGAGGAGGCAACGTAAATTACTCAGGGAGATTCCGCGACAGGATGTCCATGTATAGGGACACGTCCAGAGACATAGCATATATGGACTTGAGAGGACTGACATCTGCCGACACGGCCACATATTATTGT
>12;1000_171,1001_177,1006_142,101_171,1022_76,1025_148,122_76,132_148,136_85,141_136,148_177,155_148,156_161,159_142,165_136,166_161,173_177,186_171,204_136,230_171,234_136,244_171,245_76,249_161,250_171,256_85,263_161,271_171,284_171,287_154,288_85,290_136,292_148,29_177,300_171,303_171,311_148,319_76,320_136,334_171,340_148,341_85,360_177,370_161,371_142,372_171,403_177,406_177,415_161,434_142,436_148,462_171,468_177,473_85,484_76,497_161,500_171,507_171,509_171,515_85,516_171,522_171,533_76,545_171,549_161,550_136,554_161,555_76,559_171,560_171,576_177,578_85,57_161,589_76,591_76,616_177,618_76,623_171,632_161,635_76,636_161,640_177,642_142,652_161,659_76,668_177,676_76,677_142,682_171,686_136,6_171,703_142,704_171,708_76,711_177,713_171,727_171,741_142,743_85,751_136,753_177,759_171,763_148,772_177,773_171,787_177,791_161,794_76,798_148,799_161,805_177,809_136,818_171,81_142,82_142,841_171,843_142,862_171,867_148,868_154,873_85,88_171,894_171,908_136,909_154,910_177,915_177,926_161,934_171,935_148,975_85,978_171,979_76,981_177,982_161,985_142,990_171,991_142,999_171,99_154;1.2555676348
CAGGTGCAGCTGGTGCAGTCTGGGGCTGAGGTGAAGAAGCCTGGGGCCTCAGTGACAGTCTCCTGCGTGGCTTCAGACTACACATTTGTGAACTACATGATCAATTGGGTCCGTCACATTCCCGGAAGAGGATTTGAGTGGATGGGATGGATAAAGCCCAGAGGAGGCAACGTAAATTACTCAGGGAGATTCCGCGACAGGATGTCCATGTATAGGGACACGTCCAGAGACATAGCATATATGGACTTGAGAGGACTGACATCTGCCGACACGGCCACATATTATTGT
>11;1000_171,1001_177,1006_142,101_171,1022_76,1025_148,122_76,132_148,136_85,141_136,148_177,155_148,156_161,159_142,165_136,166_161,173_177,186_171,204_136,230_171,234_136,244_171,245_76,249_161,250_171,256_85,263_161,271_171,284_171,287_154,288_85,290_136,292_148,29_177,300_171,303_171,311_148,319_76,320_136,334_171,340_148,341_85,360_177,370_161,371_142,372_171,385_76,403_177,406_177,415_161,434_142,436_148,462_171,468_177,473_85,484_76,497_161,500_171,507_171,509_171,515_85,516_171,522_171,533_76,543_76,545_171,549_161,550_136,554_161,555_76,559_171,560_171,576_177,578_85,57_161,589_76,591_76,616_177,618_76,623_171,632_161,635_76,636_161,640_177,642_142,652_161,659_76,668_177,676_76,677_142,682_171,686_136,6_171,703_142,704_171,708_76,711_177,713_171,727_171,741_142,743_85,751_136,753_177,759_171,763_148,772_177,773_171,787_177,791_161,794_76,798_148,799_161,805_177,809_136,818_171,81_142,82_142,841_171,843_142,862_171,867_148,868_154,873_85,88_171,894_171,908_136,909_154,910_177,915_177,926_161,934_171,935_148,975_85,978_171,979_76,981_177,982_161,985_142,990_171,991_142,999_171,99_154;1.0701255839
CAGGTGCAGCTGGTACAATCTGGGGCTGAGGTGAAGAAGCCTGGGGCCTCAGTGAAGGTCTCCTGCGTGGCTTCTGGATACACCTTTATCAATTATTATATCCATTGGGTCCGTCACATTCCCGGAAGAGGATTTGAGTGGATGGGATGGATAAAGCCCAGAGGAGGCAACGTAAATTACTCAGGGAGATTCCGCGACAGGATGTCCATGTATAGGGACACGTCCAGAGACATAGCATATATGGACTTGAGAGGACTGACATCTGCCGACACGGCCACATATTATTGT
>15;608_0;1.4054766391
CAGGCTCAACTGGTGCAGTCTGCAGGTGAAATGAAGAGGCCTGGGGACTCAGTGACGGTCTCCTGCGTGGCTGAAGATTATACCTTTGTCAACTATTACATAAATTGGGTCCGCCAGGTCCCCGGAAAAGGATTTGAATTAATGGGATGGATAAGGCCTAGAGGGGGAAGTGTAAATTATTCACGGAGATTTCAGGGCAGGGTCTCCATGTACAGGGACACTTCAAGAGACACAGCATATATGGACTTGAGAGGGCTGACATCTGCCGACACGGCCATATACTATTGT
>15;796_0;1.2770297789
CAGGTGCAACTGAAACAATTTGGGCCTCAAATGAAGAGGCCTGGGGACTCAGTGACGGTCTCCTGCGTGGCTGAAGATTATACCTTTGTCAACTATTACATAAATTGGGTCCGCCAGGTCCCCGGAAAAGGATTTGAATTAATGGGATGGATAAGGCCTAGAGGGGGAAGTGTAAATTATTCACGGAGATTTCAGGGCAGGGTCTCCATGTACAGGGACACTTCAAGAGACACAGCATATATGGACTTGAGAGGGCTGACATCTGCCGACACGGCCATATACTATTGT
>14;608_0,796_0;1.2770286694
CAGGTGCAACTGAAACAATTTGGGCCTCAAATGAAGAGGCCTGGGGACTCAGTGACGGTCTCCTGCGTGGCTGAAGATTATACCTTTGTCAACTATTACATAAATTGGGTCCGCCAGGTCCCCGGAAAAGGATTTGAATTAATGGGATGGATAAGGCCTAGAGGGGGAAGTGTAAATTATTCACGGAGATTTCAGGGCAGGGTCTCCATGTACAGGGACACTTCAAGAGACACAGCATATATGGACTTGAGAGGGCTGACATCTGCCGACACGGCCATATACTATTGT
>14;605_0;1.3172674326
CAGGTGCAACTGAAACAATTTGGGCCGCAAATGAAGAGGCCTGGGGACTTAGTGACGGTCTCCTGCGTGGCTGAAGATTATACCTTCGTCAACTATTACATAAATTGGGTCCGCCAGGTCCCCGGAAAAGGATTTGAATTCATGGGATGGATAAATCCTAGAGGGGGAAGCGTAAATTATTCACGGAGATTTCAGGGCAGGGTCTCCATGTACAGGGACACGTCAAGAGACACAGCATATATGGACCTGAGAGGGCTGACATCTGCCGACACGGCCATATATTATTGT
>13;605_0,608_0,796_0;1.2359088543
CAGGTGCAACTGAAACAATTTGGGCCTCAAATGAAGAGGCCTGGGGACTCAGTGACGGTCTCCTGCGTGGCTGAAGATTATACCTTTGTCAACTATTACATAAATTGGGTCCGCCAGGTCCCCGGAAAAGGATTTGAATTCATGGGATGGATAAATCCTAGAGGGGGAAGTGTAAATTATTCACGGAGATTTCAGGGCAGGGTCTCCATGTACAGGGACACTTCAAGAGACACAGCATATATGGACTTGAGAGGGCTGACATCTGCCGACACGGCCATATACTATTGT
>15;76_0;1.2999554787
CAGGGGCGACTGAAACAATTTGGGCCTCAAATGAAGAGGCCTGGGGCCTCAGTGACGGTCTCCTGCGTGGCTGAAGATTATACCTTTGTCAACTATTACATAAATTGGGTCCGCCAGGTCCCCGGAAAAGGATTTGAATTCATGGGATGGATCAATCCTAGAGGGGGAAGTGTAAATTATTCACGGAGATTTCAGGGCAGGGTCTCCATGTACAGGGACACCTCAACAGACACAGCGTACATGGACTTGAGAGGGCTGACATCTGCCGACACGGCCATATACTATTGT
>15;849_0;1.2999413888
CAGGGGCGACTGAAACAATTTGGGCCTCAAATGAAGAGGCCTGGGGCCTCAGTGACGGTCTCCTGCGTGGCTGAAGATTATACCTTTGTCAACTATTACATAAATTGGGTCCGCCAGGTCCCCGGAAAAGGATTTGAATTCATGGGATGGATCAATCCTAGAGGGGGAAGTGTAAATTATTCACGGAGATTTCAGGGCAGGGTCTCCATGTACAGGGACACCTCAACAGACACAGCGTACATGGACTTGAGAGGGCTGACATCTGCCGACACGGCCATATACTATTGT
>14;76_0,849_0;1.2999413788
CAGGGGCGACTGAAACAATTTGGGCCTCAAATGAAGAGGCCTGGGGCCTCAGTGACGGTCTCCTGCGTGGCTGAAGATTATACCTTTGTCAACTATTACATAAATTGGGTCCGCCAGGTCCCCGGAAAAGGATTTGAATTCATGGGATGGATCAATCCTAGAGGGGGAAGTGTAAATTATTCACGGAGATTTCAGGGCAGGGTCTCCATGTACAGGGACACCTCAACAGACACAGCGTACATGGACTTGAGAGGGCTGACATCTGCCGACACGGCCATATACTATTGT
>14;970_0;1.401862951
CAAGTCCAAGTGGTGCAGTCTGGGCCTGAGATGAAGAGGCCTGGGTCCTCAGTGACGGTCTCCTGCGTGGCTGAAGATTATACCTTTGTCAACTATTACATAAATTGGGTCCGCCAGGTCCCCGGAAAAGGATTTGAATTCATGGGATGGATCAATCCTAGAGGGGGAAGTGTAAATTATTCACGGAGATTTCAGGGCAGGGTCTCCATGTACAGGGACACCTCAACAGACACAGCGTACATGGACTTGAGAGGGCTGACATCTGCCGACACGGCCATATACTATTGT
>13;76_0,849_0,970_0;1.2768148852
CAGGTGCAACTGAAACAATTTGGGCCTCAAATGAAGAGGCCTGGGGCCTCAGTGACGGTCTCCTGCGTGGCTGAAGATTATACCTTTGTCAACTATTACATAAATTGGGTCCGCCAGGTCCCCGGAAAAGGATTTGAATTCATGGGATGGATCAATCCTAGAGGGGGAAGTGTAAATTATTCACGGAGATTTCAGGGCAGGGTCTCCATGTACAGGGACACCTCAACAGACACAGCGTACATGGACTTGAGAGGGCTGACATCTGCCGACACGGCCATATACTATTGT
>12;605_0,608_0,76_0,796_0,849_0,970_0;1.2214631402
CAGGTGCAACTGAAACAATTTGGGCCTCAAATGAAGAGGCCTGGGGCCTCAGTGACGGTCTCCTGCGTGGCTGAAGATTATACCTTTGTCAACTATTACATAAATTGGGTCCGCCAGGTCCCCGGAAAAGGATTTGAATTCATGGGATGGATAAATCCTAGAGGGGGAAGTGTAAATTATTCACGGAGATTTCAGGGCAGGGTCTCCATGTACAGGGACACTTCAAGAGACACAGCATATATGGACTTGAGAGGGCTGACATCTGCCGACACGGCCATATACTATTGT
>13;216_0;1.3687258442
CAGGTACAACTGAAACAACCTGGGCCTCAGGTGAAGAGGCCTGGGGCCTCAGTGACGGTCTCCTGTGTGGCTGAGGGATACAATTATCTCAATTATAAGATAAGTTGGGTCCGACAGGCCCCCGGAAAAGGGCTTGAGTGGATGGGATGGATGAATCCTAGAGGAGGTGCTGTAAATTATTCATGGAGATTTCAGGGCAGGATGTCCATGTACAGGGACATATCGACAGAAACGTCGTACATGGACCTGAGAGGGCTGACACCCGCCGACACGGCCATATACTATTGT
>13;669_0;1.2302058611
CAGGTACAACTGAAACAACCTGGGCCTCAGGTGAAGAGGCCTGGGGCCTCAGTGACGGTCTCCTGTGTGGCTGAGGGATACAATTATCTCAATTATAAGATAAGTTGGGTCCGACAGGCCCCCGGAAAAGGGCTTGAGTGGATGGGATGGATGAATCCTAGAGGAGGTGCTGTAAATTATTCATGGAGATTTCAGGGCAGGATGTCCATGTACAGGGACACTTCAAGAGACACAGCATATATGGACTTGAGAGGGCTGACATCTGCCGACACGGCCATATACTATTGT
>12;216_0,669_0;1.2302052985
CAGGTACAACTGAAACAACCTGGGCCTCAGGTGAAGAGGCCTGGGGCCTCAGTGACGGTCTCCTGTGTGGCTGAGGGATACAATTATCTCAATTATAAGATAAGTTGGGTCCGACAGGCCCCCGGAAAAGGGCTTGAGTGGATGGGATGGATGAATCCTAGAGGAGGTGCTGTAAATTATTCATGGAGATTTCAGGGCAGGATGTCCATGTACAGGGACACTTCAAGAGACACAGCATATATGGACTTGAGAGGGCTGACATCTGCCGACACGGCCATATACTATTGT
>11;216_0,605_0,608_0,669_0,76_0,796_0,849_0,970_0;1.0187008881
CAGGTGCAACTGAAACAATCTGGGCCTCAGGTGAAGAGGCCTGGGGCCTCAGTGACGGTCTCCTGCGTGGCTGAAGGATACACCTTTGTCAATTATTACATAAATTGGGTCCGACAGGTCCCCGGAAAAGGATTTGAGTGGATGGGATGGATAAATCCTAGAGGAGGTACTGTAAATTATTCACGGAGATTTCAGGGCAGGGTGTCCATGTACAGGGACACTTCAAGAGACACAGCATATATGGACTTGAGAGGGCTGACATCTGCCGACACGGCCATATACTATTGT
>10;1000_171,1001_177,1006_142,101_171,1022_76,1025_148,122_76,132_148,136_85,141_136,148_177,155_148,156_161,159_142,165_136,166_161,173_177,186_171,204_136,216_0,230_171,234_136,244_171,245_76,249_161,250_171,256_85,263_161,271_171,284_171,287_154,288_85,290_136,292_148,29_177,300_171,303_171,311_148,319_76,320_136,334_171,340_148,341_85,360_177,370_161,371_142,372_171,385_76,403_177,406_177,415_161,434_142,436_148,462_171,468_177,473_85,484_76,497_161,500_171,507_171,509_171,515_85,516_171,522_171,533_76,543_76,545_171,549_161,550_136,554_161,555_76,559_171,560_171,576_177,578_85,57_161,589_76,591_76,605_0,608_0,616_177,618_76,623_171,632_161,635_76,636_161,640_177,642_142,652_161,659_76,668_177,669_0,676_76,677_142,682_171,686_136,6_171,703_142,704_171,708_76,711_177,713_171,727_171,741_142,743_85,751_136,753_177,759_171,763_148,76_0,772_177,773_171,787_177,791_161,794_76,796_0,798_148,799_161,805_177,809_136,818_171,81_142,82_142,841_171,843_142,849_0,862_171,867_148,868_154,873_85,88_171,894_171,908_136,909_154,910_177,915_177,926_161,934_171,935_148,970_0,975_85,978_171,979_76,981_177,982_161,985_142,990_171,991_142,999_171,99_154;0.7986552095
CAGGTGCAACTGGTACAATCTGGGGCTGAGGTGAAGAAGCCTGGGGCCTCAGTGAAGGTCTCCTGCGTGGCTTCTGGATACACCTTTATCAATTATTATATACATTGGGTCCGACAGGTCCCCGGAAAAGGATTTGAGTGGATGGGATGGATAAATCCTAGAGGAGGTACCGTAAATTATTCACGGAGATTTCAGGGCAGGGTGTCCATGTACAGGGACACGTCCAGAGACACAGCATATATGGACTTGAGAGGACTGACATCTGCCGACACGGCCATATATTATTGT
>33;112_154;1.8298879742
GAGGTGCGCCTGGTACAATCTGGGGCTGTGTTGAAGAGGCCTGGGTCCTCAGTGAAGATTTCATGTCGGGCTTCTGGATACAATTTCCGTGAGATTTCGCTACATTGGGTCCGGCTCACTCCTGCCAGGGGCTTTGAGTGGATAGGGTGGATAAAGCCTAGGTGGGGTGCCGTCAATTATGCCCGACAACTGCAGGGCCGAGTCTCTATGACTCGACACCCGGACTGGGGCGTTGCCTACATGGAGTTCAGTGGACTGACGTCCGCCGACACGGCCGAATATTTTTGT
>33;884_154;1.7735257495
GAGGTGCGCCTGGTACAATCTGGGGCTGTGTTGAAGAGGCCTGGGTCCTCAGTGAAGATTTCATGTCGGGCTTCTGGATACAATTTCCGTGAGATTTCGCTACATTGGGTCCGGCTCACTCCTGCCAGGGGCTTTGAGTGGATAGGGTGGATAAAGCCTAGGTGGGGTGCCGTCGGTTATGCCCGGCAACTTCAGGGCCGAGTCTCTATGACTCGACACCCGGACTGGGGCGTTGCCTACATGGAATTCAGTGGACTGACGTCCGCCGACACGGCCGAATATTTTTGT
>32;112_154,884_154;1.7735243576
GAGGTGCGCCTGGTACAATCTGGGGCTGTGTTGAAGAGGCCTGGGTCCTCAGTGAAGATTTCATGTCGGGCTTCTGGATACAATTTCCGTGAGATTTCGCTACATTGGGTCCGGCTCACTCCTGCCAGGGGCTTTGAGTGGATAGGGTGGATAAAGCCTAGGTGGGGTGCCGTCGGTTATGCCCGGCAACTTCAGGGCCGAGTCTCTATGACTCGACACCCGGACTGGGGCGTTGCCTACATGGAATTCAGTGGACTGACGTCCGCCGACACGGCCGAATATTTTTGT
>36;540_171;2.1238547129
GAGGTGCGCCTGGTACAATCTGGGGCTGTCTTGAAGAAGCCTGGGTCCTCAGTGAAGATTTCATGTCGGGCTTCTGGATACGATTTCCGTGAGACTTCCCTACATTGGGTCCGGCTCATTCCTGCCAGGGGCTTTGAGTGGATCGGCTGGATCAAGCCTATGTGGGGTGCCGTCAGCTATGCCCGCCAACTTCAGGGCCGCGTCTCCATGAGTCGACTCTTTTCTTGGGGCACAGCCTACTTGGAATTCACTGGACTGACGTCCGCCGATACGGCCGACTATTTCTGC
>36;930_171;2.1915849044
GAGGTGCGCCTGATACAATCTGGGGCTGCGTTGAAGAAGCCTGGGTCCTCAGTGAAGATTTCGTGTCGGGCTTCTGGATACAATTTCCGTGATGAGTCGTTACATTGGGTCCGGCTCACTCCTGCCAGGGGCTTTGAGTGGATCGGCTGGATCAAGCCTATGTGGGGTGCCGTCAGCTATGCCCGCCAACTTCAGGGCCGCGTCTCCATGAGTCGACTCTTTTCTTGGGGCACAGCCTACTTGGAATTCACTGGACTGACGTCCGCCGATACGGCCGACTATTTCTGC
>35;540_171,930_171;2.0872161958
GAGGTGCGCCTGGTACAATCTGGGGCTGTGTTGAAGAAGCCTGGGTCCTCAGTGAAGATTTCATGTCGGGCTTCTGGATACAATTTCCGTGAGACTTCGCTACATTGGGTCCGGCTCATTCCTGCCAGGGGCTTTGAGTGGATCGGCTGGATCAAGCCTATGTGGGGTGCCGTCAGCTATGCCCGCCAACTTCAGGGCCGCGTCTCCATGAGTCGACTCTTTTCTTGGGGCACAGCCTACTTGGAATTCACTGGACTGACGTCCGCCGATACGGCCGACTATTTCTGC
>35;21_154;1.9968105893
GAGGTGCGCCTGGTACAATCTGGGGCTGTGTTGAAGAAGCCTGGGTCCTCAGTGAAGATTTCATGTCGGGCTTCTGGATACAATTTCCGTGAGATTTCGCTACATTGGGTCCGGCTCATTCCTGCCAGGGGCTTTGAGTGGATAGGGTGGATAAAGCCTAGGTGGGGTGCCGTCAGTTATGCCCGCCAACTTCAGGGCCGCGTCTCAATGAGTCGACTATTTTCTTGGGGCACAGCCTACTTGGAATTCAGTGGACTGACGTCCGCCGACACGGCCGACTATTTCTGC
>34;21_154,540_171,930_171;1.9849684376
GAGGTGCGCCTGGTACAATCTGGGGCTGTGTTGAAGAAGCCTGGGTCCTCAGTGAAGATTTCATGTCGGGCTTCTGGATACAATTTCCGTGAGATTTCGCTACATTGGGTCCGGCTCATTCCTGCCAGGGGCTTTGAGTGGATAGGGTGGATAAAGCCTAGGTGGGGTGCCGTCAGTTATGCCCGCCAACTTCAGGGCCGCGTCTCAATGAGTCGACTCTTTTCTTGGGGCACAGCCTACTTGGAATTCAGTGGACTGACGTCCGCCGACACGGCCGACTATTTCTGC
>35;102_177;2.0759770301
GAGGTGCGCCTGGTACAGTCTGGGGCTGTCTTGAAGAAGCCTGGGTCCTCAGTGAAGATTTCATGTCGGGCTTCTGGATACGATTTTCGTGAGATTTCACTACATTGGGTCCGGCTCATTCCTGGCAGGGGCTTTGAGTGGATAGGGTGGATAAAGCCTAGGTGGGGTGCCGTCAGTTATGCCCGACAACTTCAGGGCCGCGTCTCAATGAGTCGACTCTTTTCTTGGGGCACAGCCTACTTGGAATTCAGTGGGCTGACGTCCACCGACACGGCCGACTATTTCTGC
>35;211_177;2.1415639909
GAGGTGCGCCTGGTACAATCTGGGGCAGTCTTGAAGAAGCCTGGGTCGTCAGTGAAGATTTCATGTCGGGCGTCTGGATACGATTTCCGTGAGATTTCCCTACATTGGGTCCGCCTCATTCCTGCCAGGGGCTTTGAGTGGATAGGGTGGATCAAGCCTAGGTGGGGTGCCGTCGGATATGCCCGACAACTTCAAGGCCGCGTCTCAATGAGTCGACTCTTTTCTTGGGGCACAGCCTACTTGGAATTCAGTGGGCTGACGTCCACCGACACGGCCGACTATTTCTGC
>34;102_177,211_177;2.0375941365
GAGGTGCGCCTGGTACAATCTGGGGCTGTCTTGAAGAAGCCTGGGTCCTCAGTGAAGATTTCATGTCGGGCTTCTGGATACGATTTCCGTGAGATTTCACTACATTGGGTCCGGCTCATTCCTGCCAGGGGCTTTGAGTGGATAGGGTGGATAAAGCCTAGGTGGGGTGCCGTCAGTTATGCCCGACAACTTCAGGGCCGCGTCTCAATGAGTCGACTCTTTTCTTGGGGCACAGCCTACTTGGAATTCAGTGGGCTGACGTCCACCGACACGGCCGACTATTTCTGC
>33;102_177,211_177,21_154,540_171,930_171;1.9789484153
GAGGTGCGCCTGGTACAATCTGGGGCTGTGTTGAAGAAGCCTGGGTCCTCAGTGAAGATTTCATGTCGGGCTTCTGGATACAATTTCCGTGAGATTTCGCTACATTGGGTCCGGCTCATTCCTGCCAGGGGCTTTGAGTGGATAGGGTGGATAAAGCCTAGGTGGGGTGCCGTCAGTTATGCCCGCCAACTTCAGGGCCGCGTCTCAATGAGTCGACTCTTTTCTTGGGGCACAGCCTACTTGGAATTCAGTGGACTGACGTCCGCCGACACGGCCGACTATTTCTGC
>37;52_148;1.9655396563
GAGGTGCGCCTGGTACAATCTGGGGCTGTGTTGAGGAAGCCTGGGTCCTCAGTGAAGATTTCATGCCGGGCCTCTGGATACAATTTCCGTGAAATTTCGTTACATTGGGTCCGACTCATTCCTGCCAGGGGCTTCGAGTGGATAGGGTGGATAAAGCCTAGGTGGGGTGCCGTCGGTTATGCCCGACAACTCCAGGGCCGCGTCAGTCTGACTCGACACCCGGACTGGGGCATCGCCTACTTGGAACTCAGCGGACTGACGTCCGCCGACACGGCCGAATATTATTGT
>37;232_148;1.9313218557
GAGGTGCGCCTGGTACAATCTGGGGCTGTGTTGAGGAAGCCTGGGTCCTCAGTGAAGATTTCATGCCGGGCCTCTGGATACAATTTCCGTGAAATTTCGTTACATTGGGTCCGACTCATTCCTGCCAGGGGCTTCGAGTGGATAGGGTGGATAAAGCCTAGGTGGGGTGCCGTCGGTTATGCCCGACAACTCCAGGGCCGCGTCAGTCTGACTCGACACCCGGACTGGGGCGTTGCCTACATGGAGTTCAGTGGACTGACGTCCGCCGACACGGCCGAATATTTTTGT
>36;232_148,52_148;1.9089691886
GAGGTGCGCCTGGTACAATCTGGGGCTGTGTTGAGGAAGCCTGGGTCCTCAGTGAAGATTTCATGCCGGGCCTCTGGATACAATTTCCGTGAAATTTCGTTACATTGGGTCCGACTCATTCCTGCCAGGGGCTTCGAGTGGATAGGGTGGATAAAGCCTAGGTGGGGTGCCGTCGGTTATGCCCGACAACTCCAGGGCCGCGTCAGTCTGACTCGACACCCGGACTGGGGCGTTGCCTACATGGAACTCAGTGGACTGACGTCCGCCGACACGGCCGAATATTTTTGT
>37;117_154;1.9443235751
GAGGTGCGCCTGATACAATCTGGGGCTGTCTTGAGGAAGCCTGGGTCTTCAGTGAAGATTTCATGCCGGGCTTCTGGATACAATTTCCGTGAAATTTCGCTACATTGGGTCCGACTCATTCCCGCCAAGGGCTTCGAGTGGATAGGGTGGATCAAGCCTAGGTGGGGTGCCGTCGGTTATGCCCGACAACTTCAGGGCCGCGTCACTCTGACTCGACACCCAGACTGGGGCGTTGCCTACATGGAACTCAGTGGACTGACGTCCGCCGACACGGCCGAATATTTTTGT
>37;879_154;2.001320691
GAGGTGCGCCTGATACAATCTGGGGCTGTCTTGAGGAAGCCTGGGTCTTCAGTGAAGATTTCATGCCGGGCTTCTGGATACAATTTCCGTGAAATTTCGCTACATTGGGTCCGACTCATTCCCGCCAAGGGCTTCGAGTGGATAGGGTGGATCAAGCCTAGGTGGGGTGCCGTCGGTTATGCCCGACAACTTCAGGGCCGCGTCACTCTGACTCGACACCCGGACTGGGGCATCGGCTACTTGGAACTCAGTGGACTGACGTCCGCCGATTCGGCCGAATATTTTTGT
>36;117_154,879_154;1.9336154499
GAGGTGCGCCTGATACAATCTGGGGCTGTCTTGAGGAAGCCTGGGTCTTCAGTGAAGATTTCATGCCGGGCTTCTGGATACAATTTCCGTGAAATTTCGCTACATTGGGTCCGACTCATTCCCGCCAAGGGCTTCGAGTGGATAGGGTGGATCAAGCCTAGGTGGGGTGCCGTCGGTTATGCCCGACAACTTCAGGGCCGCGTCACTCTGACTCGACACCCGGACTGGGGCGTTGCCTACATGGAACTCAGTGGACTGACGTCCGCCGACACGGCCGAATATTTTTGT
>35;117_154,232_148,52_148,879_154;1.8629041056
GAGGTGCGCCTGGTACAATCTGGGGCTGTGTTGAGGAAGCCTGGGTCCTCAGTGAAGATTTCATGCCGGGCTTCTGGATACAATTTCCGTGAAATTTCGCTACATTGGGTCCGACTCATTCCTGCCAGGGGCTTCGAGTGGATAGGGTGGATAAAGCCTAGGTGGGGTGCCGTCGGTTATGCCCGACAACTTCAGGGCCGCGTCACTCTGACTCGACACCCGGACTGGGGCGTTGCCTACATGGAACTCAGTGGACTGACGTCCGCCGACACGGCCGAATATTTTTGT
>42;939_136;2.2551553248
CTTGGTGGCCGCAGCCACCGGAGGCCAGTCCGAGGTGCGCCTGGGTCCTCAGTGAAGATTTCATGCCGGGCTTCTGGATACAATTTCCGTGAAATTTCGATACATTGGGTCCGACTCATTCCTGCCAGGGGCTTTGAGTGGATAGGGTGGATAAAGCCTAGGTGGGGTGCCGTCGGTTATGCCCGACAACTTCAAGGCCGCGTCAGTATGACTCGACACCCGGACTGGGGCATCGCCTACATGGAACTCAGTGGACTGACGTCCGGCGACTCGGCCGAATATTTTTGT
>42;765_171;2.407094562
CTTGGTGGCCGCAGCCACCGGAGGCCAGTCCGAGGTGCGCCTGGGTCCTCAGTGAAGATTTCATGTCGGGCTTCTGGATACGATTTCCGTGAGATTTCCCTACATTGGGTCCGGCTCATTCCTGCCAGGGGCTTTGAGTGGATAGGGTGGATAAAGCCTAGGTGGGGTGCCGTCAGTTATGCCCGACAACTTCAAGGCCGCGTCACTTTGACTCGACACCCAGACTGGGGCATCGCCTACATGGAACTCAGTGGACTGACGTCCGCCGATTCGGGCGAATATTTTTGT
>41;765_171,939_136;2.2551548283
CTTGGTGGCCGCAGCCACCGGAGGCCAGTCCGAGGTGCGCCTGGGTCCTCAGTGAAGATTTCATGCCGGGCTTCTGGATACAATTTCCGTGAAATTTCGATACATTGGGTCCGACTCATTCCTGCCAGGGGCTTTGAGTGGATAGGGTGGATAAAGCCTAGGTGGGGTGCCGTCGGTTATGCCCGACAACTTCAAGGCCGCGTCAGTATGACTCGACACCCGGACTGGGGCATCGCCTACATGGAACTCAGTGGACTGACGTCCGGCGACTCGGCCGAATATTTTTGT
>41;441_136;1.9430557251
GAGGTGCGCCTGGTACAATCTGGGGCTGCGTTGAGGAAGCCTGGGTCCTCAGTGAAGATTTCATGCCGGGCTTCTGGATACAATTTCCGTGAAATTTCGATACATTGGGTCCGACTCATTCCTGCCAGGGGCTTTGAGTGGATAGGGTGGATAAAGCCTAGGTGGGGTGCCGTCGGTTATGCCCGACAACTTCAAGGCCGCGTCAGTATGACTCGACACCCGGACTGGGGCATCGCCTACATGGAACTCAGTGGACTGACGTCCGGCGACTCGGCCGAATATTTTTGT
>40;441_136,765_171,939_136;1.9318770208
GAGGTGCGCCTGGTACAATCTGGGGCTGTGTTGAGGAAGCCTGGGTCCTCAGTGAAGATTTCATGCCGGGCTTCTGGATACAATTTCCGTGAAATTTCGATACATTGGGTCCGACTCATTCCTGCCAGGGGCTTTGAGTGGATAGGGTGGATAAAGCCTAGGTGGGGTGCCGTCGGTTATGCCCGACAACTTCAAGGCCGCGTCAGTATGACTCGACACCCGGACTGGGGCATCGCCTACATGGAACTCAGTGGACTGACGTCCGGCGACTCGGCCGAATATTTTTGT
>41;863_136;1.9318777209
GAGGTGCGCCTGGTACAATCTGGGGCTGTGTTGAGGAAGCCTGGGTCCTCAGTGAAGATTTCATGCCGGGCTTCTGGATACAATTTCCGTGAAATTTCGATACATTGGGTCCGACTCATTCCTGCCAGGGGCTTTGAGTGGATAGGGTGGATAAAGCCTAGGTGGGGTGCCGTCGGTTATGCCCGACAACTTCAAGGCCGCGTCAGTATGACTCGACACCCGGACTGGGGCATCGCCTACATGGAACTCAGTGGACTGACGTCCGGCGACTCGGCCGAATATTTTTGT
>41;233_136;1.9318766294
GAGGTGCGCCTGGTACAATCTGGGGCTGTGTTGAGGAAGCCTGGGTCCTCAGTGAAGATTTCATGCCGGGCTTCTGGATACAATTTCCGTGAAATTTCGATACATTGGGTCCGACTCATTCCTGCCAGGGGCTTTGAGTGGATAGGGTGGATAAAGCCTAGGTGGGGTGCCGTCGGTTATGCCCGACAACTTCAAGGCCGCGTCAGTATGACTCGACACCCGGACTGGGGCATCGCCTACATGGAACTCAGTGGACTGACGTCCGGCGACTCGGCCGAATATTTTTGT
>40;233_136,863_136;1.9318766194
GAGGTGCGCCTGGTACAATCTGGGGCTGTGTTGAGGAAGCCTGGGTCCTCAGTGAAGATTTCATGCCGGGCTTCTGGATACAATTTCCGTGAAATTTCGATACATTGGGTCCGACTCATTCCTGCCAGGGGCTTTGAGTGGATAGGGTGGATAAAGCCTAGGTGGGGTGCCGTCGGTTATGCCCGACAACTTCAAGGCCGCGTCAGTATGACTCGACACCCGGACTGGGGCATCGCCTACATGGAACTCAGTGGACTGACGTCCGGCGACTCGGCCGAATATTTTTGT
>39;233_136,441_136,765_171,863_136,939_136;1.9318761416
GAGGTGCGCCTGGTACAATCTGGGGCTGTGTTGAGGAAGCCTGGGTCCTCAGTGAAGATTTCATGCCGGGCTTCTGGATACAATTTCCGTGAAATTTCGATACATTGGGTCCGACTCATTCCTGCCAGGGGCTTTGAGTGGATAGGGTGGATAAAGCCTAGGTGGGGTGCCGTCGGTTATGCCCGACAACTTCAAGGCCGCGTCAGTATGACTCGACACCCGGACTGGGGCATCGCCTACATGGAACTCAGTGGACTGACGTCCGGCGACTCGGCCGAATATTTTTGT
>39;260_136;1.9318750529
GAGGTGCGCCTGGTACAATCTGGGGCTGTGTTGAGGAAGCCTGGGTCCTCAGTGAAGATTTCATGCCGGGCTTCTGGATACAATTTCCGTGAAATTTCGATACATTGGGTCCGACTCATTCCTGCCAGGGGCTTTGAGTGGATAGGGTGGATAAAGCCTAGGTGGGGTGCCGTCGGTTATGCCCGACAACTTCAAGGCCGCGTCAGTATGACTCGACACCCGGACTGGGGCATCGCCTACATGGAACTCAGTGGACTGACGTCCGGCGACTCGGCCGAATATTTTTGT
>38;233_136,260_136,441_136,765_171,863_136,939_136;1.9318750429
GAGGTGCGCCTGGTACAATCTGGGGCTGTGTTGAGGAAGCCTGGGTCCTCAGTGAAGATTTCATGCCGGGCTTCTGGATACAATTTCCGTGAAATTTCGATACATTGGGTCCGACTCATTCCTGCCAGGGGCTTTGAGTGGATAGGGTGGATAAAGCCTAGGTGGGGTGCCGTCGGTTATGCCCGACAACTTCAAGGCCGCGTCAGTATGACTCGACACCCGGACTGGGGCATCGCCTACATGGAACTCAGTGGACTGACGTCCGGCGACTCGGCCGAATATTTTTGT
>41;335_142;1.9629413742
AGGGTGCGCCTGGTACAATCTGGGGCTGTGTTGAGGAAGCCTGGGTCCTCAGTGAAGATTTCATGTCGGGCTTCTGGATATAATTTCCGTGAAATTTCGATACATTGGGTCCGACTCATTCCTGCCAGGGGCTTTGAGTGGATAGGGTGGATAAAGCCTAGGTGGGGTGCCGTCGGTTATGCCCGACAACTTCAAGGCCGCGTCACTTTGAGTCGACACCCGGACTGGGGCATCGCCTACATGGAACTCAGTGGACTGACGTCCGCCGACTCGGCCGAATATTTTTGT
>41;904_142;1.9515595896
AGGGTGCGCCTGGTACAGTCTGGGGCTGTGTTGAGGAAGCCTGGGTCCTCAGTGAAGATTTCATGCCGGGCTTCTGGATACAATTTCCGTGAAATTTCGATACATTGGGTCCGACTCATTCCTGCCAGGGGCTTTGAGTGGATAGGGTGGATAAAGCCTAGGTGGGGTGCCGTCGGTTATGCCCGACAACTTCAAGGCCGCGTCACTTTGACTCGACACCCGGACTGGGGCATCGCCTACATGGAACTCAGTGGACTGACGTCCGCCGACTCGGCCGAATACTTTTGT
>40;335_142,904_142;1.9293401615
AGGGTGCGCCTGGTACAATCTGGGGCTGTGTTGAGGAAGCCTGGGTCCTCAGTGAAGATTTCATGCCGGGCTTCTGGATACAATTTCCGTGAAATTTCGATACATTGGGTCCGACTCATTCCTGCCAGGGGCTTTGAGTGGATAGGGTGGATAAAGCCTAGGTGGGGTGCCGTCGGTTATGCCCGACAACTTCAAGGCCGCGTCACTTTGACTCGACACCCGGACTGGGGCATCGCCTACATGGAACTCAGTGGACTGACGTCCGCCGACTCGGCCGAATATTTTTGT
>41;376_142;2.0663547987
AGGGTGCGCCTAGTACAATCTGGGGCTGTGTTGAGAAAGCCTGGGTCCTCAGTGAAGATTTCATGCCGGGCTTCGGGATACAATTTCCGTGAAATTTCGATACATTGGGTCCGACTCATTCCTGCCAGGGGCTTTGAGTGGATAGGGTGGATAAAGCCTAAGTGGGGTGCCGTCGGTTATGCCCGACAACTTCAAGGCCGCGTCACTTTGACTCGACACCCAGACTGGGGCATCGCCTACTTGGAATTCAGTGGACTGACGTCCGGCGATACAGCCGAATACTTTTGT
>41;681_142;2.0442216946
AGGGTGCGCCTGGTACAATCTGGGGCTGTGTTGAAGAAGCCTGGGTCCTCAGTGAAGATTTCATGCCGGGCTTCTGGATACAATTTCCGTGAAATTTCGATACATTGGGTGCGACTCATTCCCGCCAGGGGCTTTGAGTGGATCGGGTGGATAAAGCCTAGGTGGGGTGCCGTCGGTTATGCCCGACAATTGCAAGGCCGCGTCACTATGACTCGACACCCGGACTGGGGCATCGCCTACATGGAACTCAGTGGCCTGACGTCCGGCGATTCGGCCGAATATTTTTGT
>40;376_142,681_142;1.9503399956
AGGGTGCGCCTGGTACAATCTGGGGCTGTGTTGAGGAAGCCTGGGTCCTCAGTGAAGATTTCATGCCGGGCTTCTGGATACAATTTCCGTGAAATTTCGATACATTGGGTCCGACTCATTCCTGCCAGGGGCTTTGAGTGGATAGGGTGGATAAAGCCTAGGTGGGGTGCCGTCGGTTATGCCCGACAACTTCAAGGCCGCGTCACTTTGACTCGACACCCGGACTGGGGCATCGCCTACATGGAACTCAGTGGACTGACGTCCGGCGATTCGGCCGAATATTTTTGT
>39;335_142,376_142,681_142,904_142;1.9293393712
AGGGTGCGCCTGGTACAATCTGGGGCTGTGTTGAGGAAGCCTGGGTCCTCAGTGAAGATTTCATGCCGGGCTTCTGGATACAATTTCCGTGAAATTTCGATACATTGGGTCCGACTCATTCCTGCCAGGGGCTTTGAGTGGATAGGGTGGATAAAGCCTAGGTGGGGTGCCGTCGGTTATGCCCGACAACTTCAAGGCCGCGTCACTTTGACTCGACACCCGGACTGGGGCATCGCCTACATGGAACTCAGTGGACTGACGTCCGCCGACTCGGCCGAATATTTTTGT
>39;792_142;1.9684085445
AGGGTGCGCCTGGTACAATCTGGGGCTGTGTTGAGGAAGCCTGGGTCCTCAGTGAAGATTTCATGCCGGGCTTCTGGATACAATTTCCGTGAAATTTCGCTCCATTGGGTCCGACTCATTCCTGCCAGGGGCTTCGAGTGGATAGGGTGGATAAAGCCTAGGTGGGGTGCCGTCGGTTATGCCCGACAACTTCAAGGCCGCGTCAGTCTGACTCGACACCCGGACTGGGGCATCGCCTACATGGAACTCAGTGGACTGACGTCCGCCGACTCGGCCGAATATTTTTGT
>38;335_142,376_142,681_142,792_142,904_142;1.920796233
AGGGTGCGCCTGGTACAATCTGGGGCTGTGTTGAGGAAGCCTGGGTCCTCAGTGAAGATTTCATGCCGGGCTTCTGGATACAATTTCCGTGAAATTTCGATACATTGGGTCCGACTCATTCCTGCCAGGGGCTTTGAGTGGATAGGGTGGATAAAGCCTAGGTGGGGTGCCGTCGGTTATGCCCGACAACTTCAAGGCCGCGTCACTCTGACTCGACACCCGGACTGGGGCATCGCCTACATGGAACTCAGTGGACTGACGTCCGCCGACTCGGCCGAATATTTTTGT
>37;233_136,260_136,335_142,376_142,441_136,681_142,765_171,792_142,863_136,904_142,939_136;1.8981341103
GAGGTGCGCCTGGTACAATCTGGGGCTGTGTTGAGGAAGCCTGGGTCCTCAGTGAAGATTTCATGCCGGGCTTCTGGATACAATTTCCGTGAAATTTCGATACATTGGGTCCGACTCATTCCTGCCAGGGGCTTTGAGTGGATAGGGTGGATAAAGCCTAGGTGGGGTGCCGTCGGTTATGCCCGACAACTTCAAGGCCGCGTCACTCTGACTCGACACCCGGACTGGGGCATCGCCTACATGGAACTCAGTGGACTGACGTCCGCCGACTCGGCCGAATATTTTTGT
>38;816_136;1.9795936384
GAGGTGCGCCTGGTACAATCTGGGGCTGTGTTGAGGAAGCCTGGGTCCTCAGTGAAGATTTCATGCCGGGCTTCTGGATACGATTTTCGCGAAATTTCGATACACTGGGTCCGACTCATTCCTGCCAGGGGGTTTGAATGGATAGGGTGGATAAAGCCTAGGTGGGGTGCCGTCGGTTATGCCCGACAACTTCAGGGCCGCGTCACTCTGACTCGACACCCGGACTGGGGCATCGCCTACATGGAACTCAGTGGACTGACGTCCGCCGACTCGGCCGAATATTTTTGT
>38;947_136;1.9795931635
GAGGTGCGCCTGGTACAATCTGGGGCTGTGTTGAGGAAGCCTGGGTCCTCAGTGAAGATTTCATGCCGGGCTTCTGGATACGATTTTCGCGAAATTTCGATACACTGGGTCCGACTCATTCCTGCCAGGGGGTTTGAATGGATAGGGTGGATAAAGCCTAGGTGGGGTGCCGTCGGTTATGCCCGACAACTTCAGGGCCGCGTCACTCTGACTCGACACCCGGACTGGGGCATCGCCTACATGGAACTCAGTGGACTGACGTCCGCCGACTCGGCCGAATATTTTTGT
>37;816_136,947_136;1.9795931535
GAGGTGCGCCTGGTACAATCTGGGGCTGTGTTGAGGAAGCCTGGGTCCTCAGTGAAGATTTCATGCCGGGCTTCTGGATACGATTTTCGCGAAATTTCGATACACTGGGTCCGACTCATTCCTGCCAGGGGGTTTGAATGGATAGGGTGGATAAAGCCTAGGTGGGGTGCCGTCGGTTATGCCCGACAACTTCAGGGCCGCGTCACTCTGACTCGACACCCGGACTGGGGCATCGCCTACATGGAACTCAGTGGACTGACGTCCGCCGACTCGGCCGAATATTTTTGT
>36;233_136,260_136,335_142,376_142,441_136,681_142,765_171,792_142,816_136,863_136,904_142,939_136,947_136;1.8981335324
GAGGTGCGCCTGGTACAATCTGGGGCTGTGTTGAGGAAGCCTGGGTCCTCAGTGAAGATTTCATGCCGGGCTTCTGGATACAATTTCCGTGAAATTTCGATACATTGGGTCCGACTCATTCCTGCCAGGGGCTTTGAGTGGATAGGGTGGATAAAGCCTAGGTGGGGTGCCGTCGGTTATGCCCGACAACTTCAAGGCCGCGTCACTCTGACTCGACACCCGGACTGGGGCATCGCCTACATGGAACTCAGTGGACTGACGTCCGCCGACTCGGCCGAATATTTTTGT
>39;307_161;1.9864542872
GAGGTGCGCCTGGTACAATCTGGGGCTGTGTTGAGGAAGCCTGGGTCCTCAGTGAAGATCTCATGTCGGGCTTCTGGATACAATTTTCGTGAGATTTCGCTACATTGGGTCCGGCTCATTCCTGCCAGGGGCTTTGAGTGGATAGGGTGGATAAAGCCTAGGTGGGGTGCCGTCGGTTATGCCCGACAACTTCAAGGCCGCGTCAGTTTGACTCGACACCCGGACTGGGGCATCGCCTACATGGAACTCACTGGACTGACGTCCGCCGATTCGGCCGAATATTTTTGT
>39;207_177;2.0094577299
GAGGTGCGCCTGATACAGTCTGGGGCTGCGTTGAGGAAGCCTGGGTCGTCAGTGAAGATCTCATGTCGGGCCTCTGGATACAATTTCCGTGAGATTTCCCTACATTGGGTCCGACTCATTCCTGCCAGGGGCTTTGAGTGGATAGGGTGGATAAAGCCTAGGTGGGGTGCCGTCGGTTATGCCCGACAACTTCAAGGCCGCGTCACTTTGACTCGACACCCGGACTGGGGCATCGCCTACATGGAACTCAGTGGACTGACGTCCGCCGATTCGGCCGAATATTTTTGT
>38;207_177,307_161;1.9415346864
GAGGTGCGCCTGGTACAATCTGGGGCTGTGTTGAGGAAGCCTGGGTCCTCAGTGAAGATCTCATGTCGGGCTTCTGGATACAATTTCCGTGAGATTTCGCTACATTGGGTCCGACTCATTCCTGCCAGGGGCTTTGAGTGGATAGGGTGGATAAAGCCTAGGTGGGGTGCCGTCGGTTATGCCCGACAACTTCAAGGCCGCGTCACTTTGACTCGACACCCGGACTGGGGCATCGCCTACATGGAACTCAGTGGACTGACGTCCGCCGATTCGGCCGAATATTTTTGT
>39;46_154;2.0797928312
GAGGTGCGCCTGGTGCAATCTGGGCCTGTCTTGAGGAAGCCTGGGTCCTCAGTGAAGATCTCATGTCGGGCTTCTGGATATGATTTCCGTGAAATTTCGATTCATTGGGTCCGACTCATTCCTACCAGGGGCTTTGAGTGGATAGGGTGGATTAAACCTAGGTGGGGTGCCGTCAGTTATGCCCGACAACTTCAAGGCCGCGTCACTTTGACTCGACACCCGGACTGGGGCATCGCCTACATGGAACTCAGTGGACTGACGTCCGCCGATTCGGCCGAATATTTTTGT
>39;1016_154;2.0797920402
GAGGTGCGCCTGGTGCAATCTGGGCCTGTCTTGAGGAAGCCTGGGTCCTCAGTGAAGATCTCATGTCGGGCTTCTGGATATGATTTCCGTGAAATTTCGATTCATTGGGTCCGACTCATTCCTACCAGGGGCTTTGAGTGGATAGGGTGGATTAAACCTAGGTGGGGTGCCGTCAGTTATGCCCGACAACTTCAAGGCCGCGTCACTTTGACTCGACACCCGGACTGGGGCATCGCCTACATGGAACTCAGTGGACTGACGTCCGCCGATTCGGCCGAATATTTTTGT
>38;1016_154,46_154;2.0797920302
GAGGTGCGCCTGGTGCAATCTGGGCCTGTCTTGAGGAAGCCTGGGTCCTCAGTGAAGATCTCATGTCGGGCTTCTGGATATGATTTCCGTGAAATTTCGATTCATTGGGTCCGACTCATTCCTACCAGGGGCTTTGAGTGGATAGGGTGGATTAAACCTAGGTGGGGTGCCGTCAGTTATGCCCGACAACTTCAAGGCCGCGTCACTTTGACTCGACACCCGGACTGGGGCATCGCCTACATGGAACTCAGTGGACTGACGTCCGCCGATTCGGCCGAATATTTTTGT
>37;1016_154,207_177,307_161,46_154;1.9415337267
GAGGTGCGCCTGGTACAATCTGGGGCTGTGTTGAGGAAGCCTGGGTCCTCAGTGAAGATCTCATGTCGGGCTTCTGGATACAATTTCCGTGAGATTTCGCTACATTGGGTCCGACTCATTCCTGCCAGGGGCTTTGAGTGGATAGGGTGGATAAAGCCTAGGTGGGGTGCCGTCGGTTATGCCCGACAACTTCAAGGCCGCGTCACTTTGACTCGACACCCGGACTGGGGCATCGCCTACATGGAACTCAGTGGACTGACGTCCGCCGATTCGGCCGAATATTTTTGT
>41;222_154;2.0556672845
GAGGTGCGCCTGGTACAATCTGGGGCTGTGTTGAGGAAGCCTGGGTCCTCAATGAAGATTTCATGTCGGGCTTCTGGATACGATTTCCGTGAGATTTCGCTACATTGGGTCCGATTCATTCCTTCCAAGGGCTTCGAGTGGATAGGATGGATAAAGCCTCGGTGGGGTGCCGTCGGTTATGCCCGGCAACTTCAAGGCCGCGTCACTTTGACTCGACACCCGGACTGGGGCATCGGCTACATGGAACTCAGTGGACTGACGTCCGCCGATTCGGCCGAATATTTTTGT
>41;24_154;2.1352120972
GAGGTGCGCCTGGTACAATCTGGGGCTGTGTTGAGGAAGCCTGGGTCCTCAATGAAGATTTCATGTCGGGCTTCTGGATACGATTTCCGTGAGATTTCGCTACATTGGGTCCGATTCATTCCTTCCAAGGGCTTCGAGTGGATAGGATGGATAAAGCCTCGGTGGGGTGCCGTCGGTTATGCCCGGCAACTTCAAGGCCGAGTCAGTCTGACTCGACACCCGGACTGGGGCGTCGGCTACTTGGAACTCAGTGGACTGACGTCCGCCGACTCGGCCGAATATTTCTGT
>40;222_154,24_154;2.0556665584
GAGGTGCGCCTGGTACAATCTGGGGCTGTGTTGAGGAAGCCTGGGTCCTCAATGAAGATTTCATGTCGGGCTTCTGGATACGATTTCCGTGAGATTTCGCTACATTGGGTCCGATTCATTCCTTCCAAGGGCTTCGAGTGGATAGGATGGATAAAGCCTCGGTGGGGTGCCGTCGGTTATGCCCGGCAACTTCAAGGCCGCGTCACTTTGACTCGACACCCGGACTGGGGCATCGGCTACATGGAACTCAGTGGACTGACGTCCGCCGATTCGGCCGAATATTTTTGT
>41;670_154;2.0434382872
GAGGTGCGCCTGGTACAATCGGGGGCTGTACTGAGGAAGCCTGGGTCCTCAGTGAAGATTTCATGTCGGGCCTCTGGATATGATTTCCGTGAGATTTCGCTACATTGGGTCCGACTCACTCCTTCCAGGGGCTTCGAGTGGATAGGGTGGATAAAGCCTAGGTGGGGTGCCGTCGGTTATGCCCGACAACTTCAAGGCCGCGTCACTTTGACTCGACACCCGGACTGGGGCATCGGCTACATGGAACTCAGTGGACTGACGTCCGCCGATTCGGCCGAATATTTTTGT
>41;941_154;2.1809148044
GAGGTGCGCCTGGTACAATCGGGGGCTGTACTGAGGAAGCCTGGGTCCTCAGTGAAGATTTCATGTCGGGCCTCTGGATATGATTTCCGTGAGATTTCGCTACATTGGGTCCGACTCACTCCTTCCAGGGGCTTCGAGTGGATAGGGTGGATAAAGCCTCGGTGGGGTGCCGTCGGTTATGCCCGGCAACTTCAAGGCCGAGTCAGTCTGACTCGACACCCGGACTGGGGCGTTGCCTACATGGAGTTCAGTGGACTGACGTCCGCCGACACGGCCGAATATTTTTGT
>40;670_154,941_154;2.0434377858
GAGGTGCGCCTGGTACAATCGGGGGCTGTACTGAGGAAGCCTGGGTCCTCAGTGAAGATTTCATGTCGGGCCTCTGGATATGATTTCCGTGAGATTTCGCTACATTGGGTCCGACTCACTCCTTCCAGGGGCTTCGAGTGGATAGGGTGGATAAAGCCTAGGTGGGGTGCCGTCGGTTATGCCCGACAACTTCAAGGCCGCGTCACTTTGACTCGACACCCGGACTGGGGCATCGGCTACATGGAACTCAGTGGACTGACGTCCGCCGATTCGGCCGAATATTTTTGT
>39;222_154,24_154,670_154,941_154;1.9810410875
GAGGTGCGCCTGGTACAATCTGGGGCTGTGTTGAGGAAGCCTGGGTCCTCAGTGAAGATTTCATGTCGGGCTTCTGGATACGATTTCCGTGAGATTTCGCTACATTGGGTCCGACTCACTCCTTCCAGGGGCTTCGAGTGGATAGGGTGGATAAAGCCTAGGTGGGGTGCCGTCGGTTATGCCCGACAACTTCAAGGCCGCGTCACTTTGACTCGACACCCGGACTGGGGCATCGGCTACATGGAACTCAGTGGACTGACGTCCGCCGATTCGGCCGAATATTTTTGT
>42;151_154;2.1342530817
GAGGTGCGCCTGGTACAATCTGGGGCTGTGTTGAGGAAGCCTGGGTCCTCAGTGAAGATTTCCTGCCGGGCTTCTGGATACGATTTCCGTGAAATTTCTCTACATTGGGTCCGACTCACTCCTTCCAGGGGCTTCGAGTGGATAGGGTGGATAAAGCCTCGGTGGGGTGCCGTCGGTTATGCCCGGCAACTTCAAGGCCGAGTCAGTCTGACTCGACACCCGGACTGGGGCGTCGGCTACTTGGAACTCAGTGGACTGACGTCCGCCGACTCGGCCGAATATTTCTGT
>42;27_154;2.1344454501
GAGGTGCGCCTGGTACAATCTGGGGCTGTGTTGAGGAAGCCTGGGTCCTCAGTGAAGATTTCCTGCCGGGCTTCTGGATACGATTTCCGTGAAATTTCTCTACATTGGGTCCGACTCACTCCTTCCAGGGGCTTCGAGTGGATAGGGTGGATAAAGCCTCGGTGGGGTGCCGTCGGTTATGCCCGGCAACTGCAAGGCCGAGTCAGTCTGACTCGACACCCGGACTGGGGCGTCGGCTACTTGGAACTCAGTGGACTGACGTCCGCCGACTCGGCCGAATATTTTTGT
>41;151_154,27_154;2.1232636897
GAGGTGCGCCTGGTACAATCTGGGGCTGTGTTGAGGAAGCCTGGGTCCTCAGTGAAGATTTCCTGCCGGGCTTCTGGATACGATTTCCGTGAAATTTCTCTACATTGGGTCCGACTCACTCCTTCCAGGGGCTTCGAGTGGATAGGGTGGATAAAGCCTCGGTGGGGTGCCGTCGGTTATGCCCGGCAACTTCAAGGCCGAGTCAGTCTGACTCGACACCCGGACTGGGGCGTCGGCTACTTGGAACTCAGTGGACTGACGTCCGCCGACTCGGCCGAATATTTTTGT
>41;258_154;2.1952041912
CAGGTCCAGCTGGTGCAGTCTGGGGCTGGGGTGAAGAAGCCTGGGTCCTCAGTGAAGATTTCCTGCCGGGCTTCTGGATACGATTTCCGTGAAATTTCTCTACATTGGGTCCGACTCACTCCTTCCAGGGGCTTCGAGTGGATAGGGTGGATAAAGCCTCGGTGGGGTGCCGTCGGTTATGCCCGGCAACTTCAAGGCCGAGTCAGTCTGACTCGACACCCGGACTGGGGCATCGGCTACATGGAACTCAGTGGACTGACGTCCGCCGATTCGGCCGAATATTTTTGT
>40;151_154,258_154,27_154;2.0902499664
GAGGTGCGCCTGGTACAATCTGGGGCTGTGTTGAGGAAGCCTGGGTCCTCAGTGAAGATTTCCTGCCGGGCTTCTGGATACGATTTCCGTGAAATTTCTCTACATTGGGTCCGACTCACTCCTTCCAGGGGCTTCGAGTGGATAGGGTGGATAAAGCCTCGGTGGGGTGCCGTCGGTTATGCCCGGCAACTTCAAGGCCGAGTCAGTCTGACTCGACACCCGGACTGGGGCATCGGCTACATGGAACTCAGTGGACTGACGTCCGCCGATTCGGCCGAATATTTTTGT
>40;762_154;2.0095586316
GAGGTGCGCCTGGTACAATCTGGGGCTGTGTTGAGGAAGCCTGGGTCCTCAGTGAAGATTTCCTGCCGGGCTTCTGGATACGATTTCCGTGAAATTTCTCTACATTGGGTCCGACTCACTCCTGCCAGGGGCTTTGAGTGGATAGGGTGGATAAAGCCTAGGTGGGGTGCCGTCGGTTATGCCCGACAACTTCAAGGCCGCGTCACTTTGACTCGACACCCGGACTGGGGCATCGGCTACATGGAACTCAGTGGACTGACGTCCGCCGATTCGGCCGAATATTTTTGT
>39;151_154,258_154,27_154,762_154;2.0095575337
GAGGTGCGCCTGGTACAATCTGGGGCTGTGTTGAGGAAGCCTGGGTCCTCAGTGAAGATTTCCTGCCGGGCTTCTGGATACGATTTCCGTGAAATTTCTCTACATTGGGTCCGACTCACTCCTGCCAGGGGCTTTGAGTGGATAGGGTGGATAAAGCCTAGGTGGGGTGCCGTCGGTTATGCCCGACAACTTCAAGGCCGCGTCACTTTGACTCGACACCCGGACTGGGGCATCGGCTACATGGAACTCAGTGGACTGACGTCCGCCGATTCGGCCGAATATTTTTGT
>38;151_154,222_154,24_154,258_154,27_154,670_154,762_154,941_154;1.9588803062
GAGGTGCGCCTGGTACAATCTGGGGCTGTGTTGAGGAAGCCTGGGTCCTCAGTGAAGATTTCATGTCGGGCTTCTGGATACGATTTCCGTGAGATTTCGCTACATTGGGTCCGACTCACTCCTGCCAGGGGCTTTGAGTGGATAGGGTGGATAAAGCCTAGGTGGGGTGCCGTCGGTTATGCCCGACAACTTCAAGGCCGCGTCACTTTGACTCGACACCCGGACTGGGGCATCGGCTACATGGAACTCAGTGGACTGACGTCCGCCGATTCGGCCGAATATTTTTGT
>40;176_154;1.9773770509
GAGGTGCGCCTGGTACAATCTGGGTCCGTGTTGAAGAAGCCTGGGTCCTCAGTGAAGATTTCATGTCGGGCTTCTGGATACAATTTCCGTGAGATTTCGCTACATTGGGTCCGGCTCATTCCTGCCAGGGGCTTTGAGTGGATAGGGTGGATAAAGCCTAGGTGGGGTGCCGTCGGTTATGCCCGACAACTTCAAGGCCGCGTCACTTTGACTCGACACCCGGACTGGGGCATCGCCTACATGGAACTCAGTGGACTGACGTCCGCCGATTCGGCCGAATATTTTTGT
>41;826_154;2.0448028664
GAGGTGCGCCTGGTACAGTCTGGGTCTGTGATTAAGACGCCTGGGTCGTCAGTGAAGATGTCATGTCGGGCTTCTGGATACAATTTCCGTGAGATTTCGCTACATTGGGTCCGGCTCACTCCTGCCAGGGGCTTTGAGTGGATAGGGTGGATAAAGCCTAGGTGGGGTGCCGTCGGTTATGCCCGACAACTTCAAGGCCGCGTCACTTTGACTCGACACCCGGACTGGGGCATCGCCTACATGGAACTCAGTGGACTGACGTCCGCCGATTCGGCCGAATATTTTTGT
>46;111_154;2.0199182564
GAGGTGCGCCTGGTACAATCTGGGGCTGTGTTGAAGAGGCCTGGGTCCTCAGTGAAGATTTCATGTCGGGCTTCTGGATACAATTTCCGTGAGATTTCGCTACATTGGGTCCGGCTTACTCCTGCCAGGGGCTTTGAGTGGATAGGGTGGATAAAGCCTCGGTGGGGTGCCGTCGGTTATGCCCGACAACTTCAAGGCCGCGTCACTTTGACTCGACACCCGGACTGGGGCATCGGCTACATGGAGCTCAGTGGACTGACGTCCGCCGATTCGGCCGAATATTTTTGT
>47;75_154;1.997577684
GAGGTGCGCCTGGTACAATCTGGGGCTGTGTTGAAGAGGCCTGGGTCCTCAGTGAAGATTTCATGTCGGGCTTCTGGATACAATTTCCGTGAGATTTCGCTACATTGGGTCCGGCTCACTCCTGCCAGGGGCTTTGAGTGGATAGGGTGGATAAAGCCTAGGTGGGGTGCCGTCGGTTATGCCCGACAGCTTCAAGGCCGCGTCACTTTGACTCGACACCCGGACTGGGGCATCGGCTACATGGAACTCAGTGGACTGACGTCCGCCGATTCGGCCGAATATTTTTGT
>47;110_154;1.997564442
GAGGTGCGCCTGGTACAATCTGGGGCTGTGTTGAAGAGGCCTGGGTCCTCAGTGAAGATTTCATGTCGGACTTCTGGATACAATTTCCGTGAGATTTCGCTACATTGGGTCCGGCTCACTCCTGCCAGGGGCTTTGAGTGGATAGGGTGGATAAAGCCTAGGTGGGGTGCCGTCGGTTATGCCCGACAACTTCAAGGCCGCGTCACTTTGACTCGACACCCGGACTGGGGCATCGGCTACATGGAACTCAGTGGACTGACGTCCGCCGATTCGGCCGAATATTTTTGT
>46;110_154,75_154;1.9864972899
GAGGTGCGCCTGGTACAATCTGGGGCTGTGTTGAAGAGGCCTGGGTCCTCAGTGAAGATTTCATGTCGGGCTTCTGGATACAATTTCCGTGAGATTTCGCTACATTGGGTCCGGCTCACTCCTGCCAGGGGCTTTGAGTGGATAGGGTGGATAAAGCCTAGGTGGGGTGCCGTCGGTTATGCCCGACAACTTCAAGGCCGCGTCACTTTGACTCGACACCCGGACTGGGGCATCGGCTACATGGAACTCAGTGGACTGACGTCCGCCGATTCGGCCGAATATTTTTGT
>45;110_154,111_154,75_154;1.9864964894
GAGGTGCGCCTGGTACAATCTGGGGCTGTGTTGAAGAGGCCTGGGTCCTCAGTGAAGATTTCATGTCGGGCTTCTGGATACAATTTCCGTGAGATTTCGCTACATTGGGTCCGGCTCACTCCTGCCAGGGGCTTTGAGTGGATAGGGTGGATAAAGCCTAGGTGGGGTGCCGTCGGTTATGCCCGACAACTTCAAGGCCGCGTCACTTTGACTCGACACCCGGACTGGGGCATCGGCTACATGGAACTCAGTGGACTGACGTCCGCCGATTCGGCCGAATATTTTTGT
>45;16_154;2.090094995
GAAGTGCGCCTGATTCAATCTGGGAGTGCGATGAAGAAGCCGGGGTCGTCAGTGAAGATTTCATGTCGGGCTTCTGGATACAATTTCCGTGAGATTTCGCTACATTGGGTCCGGCTCACTCCTGCCAGGGGCTTTGAGTGGATAGGGTGGATAAAGCCTAGGTGGGGTGCCGTCGGTTATGCCCGACAGCTTCAAGGCCGCGTCACTTTGACTCGACACCCGGACTGGGGCATCGGCTACATGGAACTCAGTGGACTGACGTCCGCCGATTCGGCCGAATATTTTTGT
>44;110_154,111_154,16_154,75_154;1.9754190568
GAGGTGCGCCTGGTACAATCTGGGGCTGTGTTGAAGAAGCCTGGGTCCTCAGTGAAGATTTCATGTCGGGCTTCTGGATACAATTTCCGTGAGATTTCGCTACATTGGGTCCGGCTCACTCCTGCCAGGGGCTTTGAGTGGATAGGGTGGATAAAGCCTAGGTGGGGTGCCGTCGGTTATGCCCGACAACTTCAAGGCCGCGTCACTTTGACTCGACACCCGGACTGGGGCATCGGCTACATGGAACTCAGTGGACTGACGTCCGCCGATTCGGCCGAATATTTTTGT
>45;720_171;2.0544710144
GAGGTGCGCCTGGTACAATCTGGGGCTGTGTTGAAGAAGCCTGGGTCCTCAGTGAAGATTTCATGTCGGGCTTCTGGATACAATTTCCGTGAGATTTCGCTACACTGGGTCCGGCTCACTCCTGGCAGGGGCTTTGAGTGGATAGGATGGATTAAGCCCAGGTGGGGTGCCGTCAGTTATGCCCGACAACTTCAAGGCCGCGTCACTTTGACTCGACACCCGGACTGGGGCATCGGCTACATGGAACTCACTGGACTGACGTCCGCCGATTCGGCCGAATATTTTTGT
>45;629_161;2.0087653157
GAGGTGCGCCTGGTACAATCTGGGGCTGTGTTGAAGAAGCCTGGGTCCTCAGTGAAGATTTCATGTCGGGCTTCTGGATATAATTTCCGTGAGATTTCGCTACATTGGGTCCGGCTCACTCCTGGCAGGGGCTTTGAGTGGATAGGGTGGATAAAGCCTAGGTGGGGTGCCGTCGGTTATGCCCGACAACTTCAAGGCCGCGTCACTTTGACTCGACACCCGGACTGGGGCATCGGCTACATGGAACTCAGTGGACTGACGTCCGCCGATTCGGCCGAATATTTCTGT
>44;629_161,720_171;1.9867824385
GAGGTGCGCCTGGTACAATCTGGGGCTGTGTTGAAGAAGCCTGGGTCCTCAGTGAAGATTTCATGTCGGGCTTCTGGATACAATTTCCGTGAGATTTCGCTACATTGGGTCCGGCTCACTCCTGGCAGGGGCTTTGAGTGGATAGGGTGGATAAAGCCTAGGTGGGGTGCCGTCGGTTATGCCCGACAACTTCAAGGCCGCGTCACTTTGACTCGACACCCGGACTGGGGCATCGGCTACATGGAACTCAGTGGACTGACGTCCGCCGATTCGGCCGAATATTTTTGT
>43;110_154,111_154,16_154,629_161,720_171,75_154;1.9754179888
GAGGTGCGCCTGGTACAATCTGGGGCTGTGTTGAAGAAGCCTGGGTCCTCAGTGAAGATTTCATGTCGGGCTTCTGGATACAATTTCCGTGAGATTTCGCTACATTGGGTCCGGCTCACTCCTGCCAGGGGCTTTGAGTGGATAGGGTGGATAAAGCCTAGGTGGGGTGCCGTCGGTTATGCCCGACAACTTCAAGGCCGCGTCACTTTGACTCGACACCCGGACTGGGGCATCGGCTACATGGAACTCAGTGGACTGACGTCCGCCGATTCGGCCGAATATTTTTGT
>45;113_154;2.0452454421
GAGGGTGCGCCTGTACAATCTGGGGCTGTGTTGAAGAAGCCTGGGTCCTCAGTGAAGATTTCATGTCGGGCTTCTGGATACAATTTCCGTGAGATTTCGCTACATTGGGTCCGGCTCACTCCTGCCAGGGGCTTTGAGTGGATAGGGTGGATAAAGCCTAGGTGGGGTGCCGTCGGTTATGCCCGACAACTTCAAGGCCGCGTCACTTTGACTCGACACCCGGACTGGGGCATCGCCTACATGGAACTCAGTGGACTGACGTCCGCCGATTCGGCCGAATATTTTTGT
>45;10_154;1.9643314879
GAGGTGCGCCTGGTACAATCTGGGGCTGTGTTGAAGAAGCCTGGGTCCTCAGTGAAGATTTCATGTCGGGCTTCTGGATACAATTTCCGTGAGATTTCGCTACATTGGGTCCGGCTCACTCCTGCCAGGGGCTTTGAGTGGATAGGGTGGATAAAGCCTAGGTGGGGTGCCGTCGGTTATGCCCGACAACTTCAAGGCCGCGTCACTTTGACTCGACACCCGGACTGGGGCATCGCCTACATGGAACTCAGTGGACTGACGTCCGCCGATTCGGCCGAATATTTTTGT
>44;10_154,113_154;1.9643314779
GAGGTGCGCCTGGTACAATCTGGGGCTGTGTTGAAGAAGCCTGGGTCCTCAGTGAAGATTTCATGTCGGGCTTCTGGATACAATTTCCGTGAGATTTCGCTACATTGGGTCCGGCTCACTCCTGCCAGGGGCTTTGAGTGGATAGGGTGGATAAAGCCTAGGTGGGGTGCCGTCGGTTATGCCCGACAACTTCAAGGCCGCGTCACTTTGACTCGACACCCGGACTGGGGCATCGCCTACATGGAACTCAGTGGACTGACGTCCGCCGATTCGGCCGAATATTTTTGT
>44;793_154;2.0089982982
GAGGTGCGCCTGGTACAATCTGGGGCTGTGTTGAAGAAGCCTGGGTCCTCAGTGAAGATTTCATGTCGGGCTTCTGGATACAATTTCCGTGAGATTTCGCTACATTGGGTCCGGCTCACTCCTGCCAGGGGCTTTGAGTGGATAGGGTGGATAAAGCCTAGGTGGGGTGCCGTCGGTTATGCCCGACAACTTCAAGGCCGCGTCACTTTGACTCGACACCCGGACTGGGGCATCGCCTACATGGAACTCAGTGGACTGACGTCCGGCGATACAGGCGAATATTTTTGT
>43;10_154,113_154,793_154;1.9643304016
GAGGTGCGCCTGGTACAATCTGGGGCTGTGTTGAAGAAGCCTGGGTCCTCAGTGAAGATTTCATGTCGGGCTTCTGGATACAATTTCCGTGAGATTTCGCTACATTGGGTCCGGCTCACTCCTGCCAGGGGCTTTGAGTGGATAGGGTGGATAAAGCCTAGGTGGGGTGCCGTCGGTTATGCCCGACAACTTCAAGGCCGCGTCACTTTGACTCGACACCCGGACTGGGGCATCGCCTACATGGAACTCAGTGGACTGACGTCCGCCGATTCGGCCGAATATTTTTGT
>42;10_154,110_154,111_154,113_154,16_154,629_161,720_171,75_154,793_154;1.9643295116
GAGGTGCGCCTGGTACAATCTGGGGCTGTGTTGAAGAAGCCTGGGTCCTCAGTGAAGATTTCATGTCGGGCTTCTGGATACAATTTCCGTGAGATTTCGCTACATTGGGTCCGGCTCACTCCTGCCAGGGGCTTTGAGTGGATAGGGTGGATAAAGCCTAGGTGGGGTGCCGTCGGTTATGCCCGACAACTTCAAGGCCGCGTCACTTTGACTCGACACCCGGACTGGGGCATCGCCTACATGGAACTCAGTGGACTGACGTCCGCCGATTCGGCCGAATATTTTTGT
>45;209_154;2.0198552405
GAGGTGCGCCTGGTACAATCTGGGGCTGTGTTGAAGAAGCCTGGGTCCTCAGTGAAGATTTCATGTCGGGCTTCTGGATACAATTTCCGTGAGATTTCGCTACATTGGGTCCGGCTCACTCCTGCCAGGGGCTTTGAGTGGATAGGGTGGATAAAGCCTAGGTGGGGTGCCGTCGGTTATGCCCGACAACTTCAAGGCCGCGTCACTTTGACTCGACACCCGGACTGGGGCATCGCCTACATGGAGTTTAGTGGACTGACGTCCGCCGACACGGCCGAATATTTTTGT
>47;332_171;2.134811125
GAGGTGCGCCTGATACAATCTGGGGCTGTCTTGAAGAAGCCTGGGTCCTCAGTGAAGATTTCATGTCGGGCTTCTGGATACGATTTCCGTGAGATTTCCCTACATTGGGTCCGCCTCATTCCTGCCAGGGGCTTTGAGTGGATAGGGTGGATAAAGCCTAGGTGGGGTGCCGTCGGATATGCCCGACAACTTCAAGGCCGCGTCACATTGACCCGACACCCGGACTGGGGCGTTGCCTACATGGAATTCAGTGGACTGACGTCCGGCGACACGGCCGAATATTTTTGT
>48;93_171;2.1735849925
GAGGTGCGCCTGGTACAATCTGGGGCTGTCTTGAAGAAGCCTGGGTCCTCAGTCAAGATTTCATGTCGGGCTTCTGGATACGATTTCCGTGAGATTTCCCTACATTGGGTCCGGCTAATTCCTGACAGGGGCTTTGAGTGGATAGGATGGATAAAGCCTAAGTGGGGTGCCGTCAGTTATGCCCGACAACTCCAAGGCCGCGTCACTTTGACTCGACACCCGGACTGGGGCATCGGCTACATGGAGTTCCGTGGACTGACGCCCGCCGACACGGCCGAATATTTTTGT
>48;361_171;2.1967362393
GAGGTGCGCCTGGTACAATCTGGGGCTGTCTTGAAGAAGCCTGGGTCCTCAGTCAAGATTTCATGTCGGGCTTCTGGATACGATTTCCGTGAGATTTCCCTACATTGGGTCCGGCTAATTCCTGACAGGGGCTTTGAGTGGATAGGATGGATAAAGCCTAAGTGGGGTGCCGTCAGTTATGCCCGACAACTCCAAGGCCGCGTCACTTTGACTCGACACCCGGACTGGGGCATCGGCTACATGGAACTCACTGGACTGACGTCCGCCGATTCGGCCGAATATTTTTGC
>47;361_171,93_171;2.1403605963
GAGGTGCGCCTGGTACAATCTGGGGCTGTCTTGAAGAAGCCTGGGTCCTCAGTCAAGATTTCATGTCGGGCTTCTGGATACGATTTCCGTGAGATTTCCCTACATTGGGTCCGGCTAATTCCTGACAGGGGCTTTGAGTGGATAGGATGGATAAAGCCTAAGTGGGGTGCCGTCAGTTATGCCCGACAACTCCAAGGCCGCGTCACTTTGACTCGACACCCGGACTGGGGCATCGGCTACATGGAATTCAGTGGACTGACGTCCGCCGACACGGCCGAATATTTTTGT
>46;332_171,361_171,93_171;2.0447700773
GAGGTGCGCCTGGTACAATCTGGGGCTGTCTTGAAGAAGCCTGGGTCCTCAGTGAAGATTTCATGTCGGGCTTCTGGATACGATTTCCGTGAGATTTCCCTACATTGGGTCCGGCTCATTCCTGCCAGGGGCTTTGAGTGGATAGGGTGGATAAAGCCTAGGTGGGGTGCCGTCGGTTATGCCCGACAACTTCAAGGCCGCGTCACTTTGACTCGACACCCGGACTGGGGCATCGCCTACATGGAATTCAGTGGACTGACGTCCGCCGACACGGCCGAATATTTTTGT
>46;747_154;2.0762252461
GAGGTGCGCCTGGTACAATCTGGGGCTGTGTTGAAGAAGCCTGGGTCCTCAGTGAAGATTTCATGTCGGGCTTCTGGATACAATTTCCGTGAGATTTCGCTACATTGGGTCCGGCTCATTCCTGCCAGGGGCTTTGAGTGGATAGGGTGGATAAAGCCTAGGTGGGGTGCCGTCGGTTATGCCCGACAACTTCAAGGCCGCGTCACTTTGACTCGACACCCAGACTGGGGCATTGCCTACATGGAATTCAGCGGGCTGACGTCCGCCGACACGGCCCAGTATTTTTGT
>45;332_171,361_171,747_154,93_171;2.0109238859
GAGGTGCGCCTGGTACAATCTGGGGCTGTGTTGAAGAAGCCTGGGTCCTCAGTGAAGATTTCATGTCGGGCTTCTGGATACAATTTCCGTGAGATTTCGCTACATTGGGTCCGGCTCATTCCTGCCAGGGGCTTTGAGTGGATAGGGTGGATAAAGCCTAGGTGGGGTGCCGTCGGTTATGCCCGACAACTTCAAGGCCGCGTCACTTTGACTCGACACCCGGACTGGGGCATCGCCTACATGGAATTCAGTGGACTGACGTCCGCCGACACGGCCGAATATTTTTGT
>44;209_154,332_171,361_171,747_154,93_171;1.9976488026
GAGGTGCGCCTGGTACAATCTGGGGCTGTGTTGAAGAAGCCTGGGTCCTCAGTGAAGATTTCATGTCGGGCTTCTGGATACAATTTCCGTGAGATTTCGCTACATTGGGTCCGGCTCACTCCTGCCAGGGGCTTTGAGTGGATAGGGTGGATAAAGCCTAGGTGGGGTGCCGTCGGTTATGCCCGACAACTTCAAGGCCGCGTCACTTTGACTCGACACCCGGACTGGGGCATCGCCTACATGGAATTCAGTGGACTGACGTCCGCCGACACGGCCGAATATTTTTGT
>44;423_154;1.9865205726
GAGGTGCGCCTGGTACAATCTGGGGCTGTGTTGAAGAAGCCTGGGTCCTCAGTGAAGATTTCATGTCGGGCTTCTGGATACAATTTCCGTGAGATTTCGCTACATTGGGTCCGGCTCACTCCTGCCAGGGGCTTTGAGTGGATAGGGTGGATAAAGCCTAGGTGGGGTGCCGTCGGTTATGCCCGACAACTTCAAGGCCGCGTCACTTTGACTCGACACCCGGACTGGGGCATCGCCTACATGGAACTCAGTGGACTGACGTCCGCCGACACGGCCGAATATTTTTGT
>43;209_154,332_171,361_171,423_154,747_154,93_171;1.9865196881
GAGGTGCGCCTGGTACAATCTGGGGCTGTGTTGAAGAAGCCTGGGTCCTCAGTGAAGATTTCATGTCGGGCTTCTGGATACAATTTCCGTGAGATTTCGCTACATTGGGTCCGGCTCACTCCTGCCAGGGGCTTTGAGTGGATAGGGTGGATAAAGCCTAGGTGGGGTGCCGTCGGTTATGCCCGACAACTTCAAGGCCGCGTCACTTTGACTCGACACCCGGACTGGGGCATCGCCTACATGGAACTCAGTGGACTGACGTCCGCCGACACGGCCGAATATTTTTGT
>44;321_171;2.1394776728
GAGGTGCGCCTGATACAATCTGGGGCTGCGTTGAAGAAGCCTGGGTCCTCAGTGAAGATTTCATGTCGGGCTTCTGGATACAATTTCCGTGATGAATCGCTCCAGTGGGTCCGACTCACTCCTGCCAGGGGCTTTGAGTGGATCGGGTGGATAAAGCCTAGATGGGGTGCCGTCGGTTATGCCCGACAACTTCAGGGCCGCGTCACTTTGACTCGACACCCGGACTGGGGCGTCGCCTACATGGAACTCACTGGACTGACGTCCGCCGACTCGGCCGAATATTTTTGT
>44;746_154;2.0901886094
GAGGTGCGCCTGGTACAATCTGGGGCTGTGTTGAAGAGGCCTGGGTCCTCAGTGAAGATTTCATGTCGGGCTTCTGGATACAATTTCCGTGAGATTTCGCTACATTGGGTCCGGCTCACTCCTGCCAGGGGCTTTGAGTGGATAGGGTGGATAAAGCCTCGGTGGGGAGCCGTCGGTTATGCCCGTCAACTTCAAGGCCGAGTCAGTTTGACTCGACACCCGGACTGGGGCGTCGGCTACTTGGAACTCAGTGGACTGACGTCCGCCGACTCGGCCGAATATTTCTGT
>43;321_171,746_154;1.9851700589
GAGGTGCGCCTGGTACAATCTGGGGCTGTGTTGAAGAAGCCTGGGTCCTCAGTGAAGATTTCATGTCGGGCTTCTGGATACAATTTCCGTGAGATTTCGCTACATTGGGTCCGGCTCACTCCTGCCAGGGGCTTTGAGTGGATAGGGTGGATAAAGCCTAGGTGGGGTGCCGTCGGTTATGCCCGACAACTTCAAGGCCGCGTCACTTTGACTCGACACCCGGACTGGGGCGTCGCCTACATGGAACTCAGTGGACTGACGTCCGCCGACTCGGCCGAATATTTTTGT
>42;209_154,321_171,332_171,361_171,423_154,746_154,747_154,93_171;1.9753668753
GAGGTGCGCCTGGTACAATCTGGGGCTGTGTTGAAGAAGCCTGGGTCCTCAGTGAAGATTTCATGTCGGGCTTCTGGATACAATTTCCGTGAGATTTCGCTACATTGGGTCCGGCTCACTCCTGCCAGGGGCTTTGAGTGGATAGGGTGGATAAAGCCTAGGTGGGGTGCCGTCGGTTATGCCCGACAACTTCAAGGCCGCGTCACTTTGACTCGACACCCGGACTGGGGCATCGCCTACATGGAACTCAGTGGACTGACGTCCGCCGACTCGGCCGAATATTTTTGT
>41;10_154,110_154,111_154,113_154,16_154,209_154,321_171,332_171,361_171,423_154,629_161,720_171,746_154,747_154,75_154,793_154,93_171;1.9643290454
GAGGTGCGCCTGGTACAATCTGGGGCTGTGTTGAAGAAGCCTGGGTCCTCAGTGAAGATTTCATGTCGGGCTTCTGGATACAATTTCCGTGAGATTTCGCTACATTGGGTCCGGCTCACTCCTGCCAGGGGCTTTGAGTGGATAGGGTGGATAAAGCCTAGGTGGGGTGCCGTCGGTTATGCCCGACAACTTCAAGGCCGCGTCACTTTGACTCGACACCCGGACTGGGGCATCGCCTACATGGAACTCAGTGGACTGACGTCCGCCGATTCGGCCGAATATTTTTGT
>40;10_154,110_154,111_154,113_154,16_154,209_154,321_171,332_171,361_171,423_154,629_161,720_171,746_154,747_154,75_154,793_154,826_154,93_171;1.9643279114
GAGGTGCGCCTGGTACAATCTGGGGCTGTGTTGAAGAAGCCTGGGTCCTCAGTGAAGATTTCATGTCGGGCTTCTGGATACAATTTCCGTGAGATTTCGCTACATTGGGTCCGGCTCACTCCTGCCAGGGGCTTTGAGTGGATAGGGTGGATAAAGCCTAGGTGGGGTGCCGTCGGTTATGCCCGACAACTTCAAGGCCGCGTCACTTTGACTCGACACCCGGACTGGGGCATCGCCTACATGGAACTCAGTGGACTGACGTCCGCCGATTCGGCCGAATATTTTTGT
>39;10_154,110_154,111_154,113_154,16_154,176_154,209_154,321_171,332_171,361_171,423_154,629_161,720_171,746_154,747_154,75_154,793_154,826_154,93_171;1.9532423608
GAGGTGCGCCTGGTACAATCTGGGGCTGTGTTGAAGAAGCCTGGGTCCTCAGTGAAGATTTCATGTCGGGCTTCTGGATACAATTTCCGTGAGATTTCGCTACATTGGGTCCGGCTCATTCCTGCCAGGGGCTTTGAGTGGATAGGGTGGATAAAGCCTAGGTGGGGTGCCGTCGGTTATGCCCGACAACTTCAAGGCCGCGTCACTTTGACTCGACACCCGGACTGGGGCATCGCCTACATGGAACTCAGTGGACTGACGTCCGCCGATTCGGCCGAATATTTTTGT
>43;530_161;2.1506433988
CAGGTGCACCTGGTGCAGTCTGGGGCTGAGGTAAAGAAGCCTGGGGCCTCGGTGAAGGTCTCCTGCAAGGCTTCTGGATACGATTTCCGTGAGATTTCCCTACATTGGGTCCGGCTCATTCCTGCCAGGGGCTTTGAGTGGATAGGGTGGATAAAGCCTAGGTGGGGTGCCGTCGGTTATGCCCGACAACTTCAAGGCCGCGTCACTTTGACTCGACACCCGGACTGGGGCATCGCCTACATGGAACTCAGTGGACTGACGTCCGCCGATTCGGCCGAATATTTTTGT
>46;972_177;2.146015968
CAGGTTCAGCTGGTGCAGTCTGGAGCTGAGGTGAAGAAGCCTGGGTCCTCAGTGAAGATTTCATGTCGGGCTTCTGGATACGATTTCCGTGAGATTTCCCTACATTGGGTCCGACTCATTCCTGCCAGGGGTTTTGAGTGGATCGGGTGGATAAAGCCTAGGTGGGGTGCCGTCGGTTATGCCCGACAACTTCAAGGCCGCGTCACTTTGACTCGACACCCAGATTGGGGCATCGCCTACATGGAACTCACTGGACTGACGTCCGCCGATTCGGCCGAATATTTTTGT
>46;810_161;2.1339534386
CAGGTTCAACTGGTGCAATCTGGAGGCGAGGTGAAGAAGCCTGGGTCCTCAGTGAAGATTTCATGTCGGGCTTCTGGATACGATTTCCGTGAGATTTCCCTACATTGGGTCCGGCTCATTCCTGCCAGGGGCTTTGAGTGGATAGGCTGGATAAAGCCTAGGTGGGGTGCCGTCGGTTATGCCCGACAACTTCAAGGCCGCGTCACTTTGACTCGACACCCGGACTGGGGCATCGCCTACATGGAACTCAGTGGACTGACGTCCGCCGATTCGGCCGAATATTTTTGT
>45;810_161,972_177;2.0777574996
CAGGTTCAGCTGGTGCAGTCTGGAGCTGAGGTGAAGAAGCCTGGGTCCTCAGTGAAGATTTCATGTCGGGCTTCTGGATACGATTTCCGTGAGATTTCCCTACATTGGGTCCGGCTCATTCCTGCCAGGGGCTTTGAGTGGATAGGGTGGATAAAGCCTAGGTGGGGTGCCGTCGGTTATGCCCGACAACTTCAAGGCCGCGTCACTTTGACTCGACACCCGGACTGGGGCATCGCCTACATGGAACTCAGTGGACTGACGTCCGCCGATTCGGCCGAATATTTTTGT
>46;850_154;2.2044500828
CAGGTTCAGCTGGTGCAGTCTGGAGGTGACGTGAAGAAGTCTGGGGCCTCAGTGAAGATTTCATGTCGGACTTCTGGATACAATTTCCGTGAGATTTCGCTACATTGGGTCCGGCTCACTCCTGCCAGGGGCTTTGAGTGGATAGGGTGGATAAAGCCTAGGTGGGGTGCCGTCGGTTATGCCCGACAACTTCAAGGCCGCGTCACTTTGACTCGACACCCGGACTGGGGCATCGGCTACATGGAACTCAGTGGACTGACGTCCGCCGACACGGCCGAATATTTTTGT
>46;958_154;2.2021929449
CAAGTTCGATTGGTGCAGTCTAGAACTGAGGTAAAGAAGCCTGGGTCCTCAGTGAAGATTTCATGTCGGGCTTCTGGATACAATTTCCGTGAGATTTCGCTACACTGGGTCCGGCTCACTCCTGCCAGGGGCTTTGAGTGGATAGGGTGGATAAAGCCTAGGTGGGGTGCCGTCGGTTATGCCCGACAACTTCAAGGCCGCGTCACTTTGACTCGACACCCGGACTGGGGCATCGCCTACATGGAACTCAGTGGACTGACGTCCGCCGATTCGGCCGAATATTTTTGT
>45;850_154,958_154;2.111454721
CAGGTTCAGCTGGTGCAGTCTGGAGCTGAGGTGAAGAAGCCTGGGTCCTCAGTGAAGATTTCATGTCGGGCTTCTGGATACAATTTCCGTGAGATTTCGCTACATTGGGTCCGGCTCACTCCTGCCAGGGGCTTTGAGTGGATAGGGTGGATAAAGCCTAGGTGGGGTGCCGTCGGTTATGCCCGACAACTTCAAGGCCGCGTCACTTTGACTCGACACCCGGACTGGGGCATCGCCTACATGGAACTCAGTGGACTGACGTCCGCCGATTCGGCCGAATATTTTTGT
>44;810_161,850_154,958_154,972_177;2.0777566964
CAGGTTCAGCTGGTGCAGTCTGGAGCTGAGGTGAAGAAGCCTGGGTCCTCAGTGAAGATTTCATGTCGGGCTTCTGGATACGATTTCCGTGAGATTTCCCTACATTGGGTCCGGCTCATTCCTGCCAGGGGCTTTGAGTGGATAGGGTGGATAAAGCCTAGGTGGGGTGCCGTCGGTTATGCCCGACAACTTCAAGGCCGCGTCACTTTGACTCGACACCCGGACTGGGGCATCGCCTACATGGAACTCAGTGGACTGACGTCCGCCGATTCGGCCGAATATTTTTGT
>45;639_154;2.1008130028
CAGGTGCAGCTGGTGCAGTCTGGGGCTGCGGTGAAGAAGCCTGGGTCCTCAGTGAAGATTTCATGTCGGGCTTCTGGATACAATTTCCGTGAGATTTCGCTACATTGGGTCCGGCTCACTCCTGCCAGGGGCTTTGAGTGGATAGGGTGGATAAAGCCTAGGTGGGGTGCCGTCGGTTATGCCCGACAACTTCAAGGCCGCGTCACTTTGACTCGACACCCGGACTGGGGCATCGCCTACATGGAACTCAGTGGACTGACGTCCGCCGATTCGGCCGAATATTTTTGT
>45;992_177;2.1008716407
CAGGTGCAGCTGGTGCAGTCTGGGGCTGAGGTGAAGAAGCCTGGGTCCTCAGTGAAGATTTCATGTCGGGCTTCTGGATACGATTTCCGTGAGATTTCACTACATTGGGTCCGGCTCATTCCTGGCAGGGGCTTTGAGTGGATAGGGTGGATAAAGCCTAGGTGGGGTGCCGTCAGTTATGCCCGACAACTTCAAGGCCGCGTCACTTTGACTCGACACCCGGACTGGGGCATCGGCTACATGGAACTCAGTGGACTGACGTCCGCCGATTCGGCCGAATATTTTTGT
>44;639_154,992_177;2.0565525199
CAGGTGCAGCTGGTGCAGTCTGGGGCTGAGGTGAAGAAGCCTGGGTCCTCAGTGAAGATTTCATGTCGGGCTTCTGGATACGATTTCCGTGAGATTTCCCTACATTGGGTCCGGCTCATTCCTGCCAGGGGCTTTGAGTGGATAGGGTGGATAAAGCCTAGGTGGGGTGCCGTCGGTTATGCCCGACAACTTCAAGGCCGCGTCACTTTGACTCGACACCCGGACTGGGGCATCGCCTACATGGAACTCAGTGGACTGACGTCCGCCGATTCGGCCGAATATTTTTGT
>43;639_154,810_161,850_154,958_154,972_177,992_177;2.0551464808
CAGGTGCAGCTGGTGCAGTCTGGGGCTGAGGTGAAGAAGCCTGGGTCCTCAGTGAAGATTTCATGTCGGGCTTCTGGATACGATTTCCGTGAGATTTCCCTACATTGGGTCCGGCTCATTCCTGCCAGGGGCTTTGAGTGGATAGGGTGGATAAAGCCTAGGTGGGGTGCCGTCGGTTATGCCCGACAACTTCAAGGCCGCGTCACTTTGACTCGACACCCGGACTGGGGCATCGCCTACATGGAACTCAGTGGACTGACGTCCGCCGATTCGGCCGAATATTTTTGT
>42;530_161,639_154,810_161,850_154,958_154,972_177,992_177;2.0455874692
CAGGTGCACCTGGTGCAGTCTGGGGCTGAGGTGAAGAAGCCTGGGTCCTCAGTGAAGATTTCATGTCGGGCTTCTGGATACGATTTCCGTGAGATTTCCCTACATTGGGTCCGGCTCATTCCTGCCAGGGGCTTTGAGTGGATAGGGTGGATAAAGCCTAGGTGGGGTGCCGTCGGTTATGCCCGACAACTTCAAGGCCGCGTCACTTTGACTCGACACCCGGACTGGGGCATCGCCTACATGGAACTCAGTGGACTGACGTCCGCCGATTCGGCCGAATATTTTTGT
>42;164_171;2.1398455703
CAGGGGCGACTGAAGCAATTTGGGCCTCAGGTGAAGAAGCCTGGGTCCTCAGTGAAGATTTCATGTCGGGCTTCTGGATACGATTTCCGTGAGATTTCCCTACATTGGGTCCGGCTCATTCCTGCCAGGGGCTTTGAGTGGATAGGATGGATAAAGCCTAGGTGGGGTGCCGTCGGTTATGCCCGACAACTTCAAGGCCGCGTCTCTTTGAGTCGACACCCGGACTGGGGCATCGCCTACATGGAACTCAGTGGACTGACGTCCGCCGATTCGGCCGAATATTTTTGT
>41;164_171,530_161,639_154,810_161,850_154,958_154,972_177,992_177;2.023807741
CAGGTGCGCCTGGTGCAATCTGGGGCTGAGGTGAAGAAGCCTGGGTCCTCAGTGAAGATTTCATGTCGGGCTTCTGGATACGATTTCCGTGAGATTTCCCTACATTGGGTCCGGCTCATTCCTGCCAGGGGCTTTGAGTGGATAGGGTGGATAAAGCCTAGGTGGGGTGCCGTCGGTTATGCCCGACAACTTCAAGGCCGCGTCACTTTGACTCGACACCCGGACTGGGGCATCGCCTACATGGAACTCAGTGGACTGACGTCCGCCGATTCGGCCGAATATTTTTGT
>45;400_177;2.1044255075
GAGGTGCGCCTGGTACAATCTGGGGCAGTCTTGAAGAAGCCTGGGTCGTCAGTGAAGATTTCATGTCGGGCGTCTGGATACGATTTCCGTGAGATTTCCCTACATTGGGTCCGCCTCATTCCTGCCAGGGGCTTTGAGTGGATAGGGTGGATCAAGCCTAGGTGGGGTGCCGTCAGCTATGCCCGCCAACTTCAAGGCCGCGTCACTTTCACTCGACACCCGGACTGGGGCATCGCCTACATGGAACTCACTGGACTGACGTCCGCCGATTCGGCCGAATATTTTTGT
>48;558_171;2.0729018763
GAGGTGCGCCTGGTACAATCTGGGGCAGTCTTGAAGAAGCCTGGGTCGTCAGTGAAGATTTCATGTCGGGCTTCTGGATACGATTTCCGTGAGATTTCCCTACATTGGGTCCGCCTCATTCCTGCCAGGGGCTTTGAGTGGATAGGGTGGATAAAGCCTAGGTGGGGTGCCGTCGGATATGCCCGACAACTTCAAGGCCGCGTCACTTTGACCCGACACCCGGACTGGGGCATCGCCTACATGGAACTTCGTGGACTGACGTCCGCCGATTCGGCCGAATATTTTTGT
>48;190_171;2.0729029778
GAGGTGCGCCTGGTACAATCTGGGGCAGTCTTGAAGAAGCCTGGGTCGTCAGTGAAGATTTCATGTCGGGCTTCTGGATACGATTTCCGTGAGATTTCCCTACATTGGGTCCGCCTCATTCCTGCCAGGGGCTTTGAGTGGATAGGGTGGATAAAGCCTAGGTGGGGTGCCGTCGGATATGCCCGACAACTTCAAGGCCGCGTCACTTTGACCCGACACCCGGACTGGGGCATCGCCTACATGGAACTTCGTGGACTGACGTCCGCCGATTCGGCCGAATATTTTTGT
>47;190_171,558_171;2.0729018663
GAGGTGCGCCTGGTACAATCTGGGGCAGTCTTGAAGAAGCCTGGGTCGTCAGTGAAGATTTCATGTCGGGCTTCTGGATACGATTTCCGTGAGATTTCCCTACATTGGGTCCGCCTCATTCCTGCCAGGGGCTTTGAGTGGATAGGGTGGATAAAGCCTAGGTGGGGTGCCGTCGGATATGCCCGACAACTTCAAGGCCGCGTCACTTTGACCCGACACCCGGACTGGGGCATCGCCTACATGGAACTTCGTGGACTGACGTCCGCCGATTCGGCCGAATATTTTTGT
>47;897_171;2.1646427019
GAGGTGCGCCTGATTCAATCTGGGGCAATGATGAGGAAGCCGGGGTCGTCAGTGAAGATCTCATGTCGGGCTTCTGGATACGATTTCCGTGAGATTTCCCTACATTGGGTCCGCCTCATTCCTGCCAGGGGCTTTGAGTGGATAGGGTGGATAAAGCCTAGGTGGGGTGCCGTCGGATATGCCCGACAACTTCAAGGCCGCGTCACTTTGACCCGACACCCGGACTGGGGCATCGCCTACATGGAACTTCGTGGACTGACGTCCGCCGATTCGGCCGAATATTTTTGT
>46;190_171,558_171,897_171;2.0729008219
GAGGTGCGCCTGGTACAATCTGGGGCAGTCTTGAAGAAGCCTGGGTCGTCAGTGAAGATTTCATGTCGGGCTTCTGGATACGATTTCCGTGAGATTTCCCTACATTGGGTCCGCCTCATTCCTGCCAGGGGCTTTGAGTGGATAGGGTGGATAAAGCCTAGGTGGGGTGCCGTCGGATATGCCCGACAACTTCAAGGCCGCGTCACTTTGACCCGACACCCGGACTGGGGCATCGCCTACATGGAACTTCGTGGACTGACGTCCGCCGATTCGGCCGAATATTTTTGT
>46;313_177;2.125261746
GAGGTGCGCCTGGTACAATCTGGGGCAGTCTTGAAGAAGCCTGGGTCGCCAGTGAAGATTTCATGTCGGGCGTCTGGATACGATTTCCGTGAGATTTCCCTACATTGGGTCCGCCTCATTCCTGCCAGGGGCTTTGAGTGGATAGGGTGGATCAAGCCTAGGTGGGGTGCCGTCGGATATGCCCGACAACTTCAAGGCCGCGTCACTTTGACCCGACATCCGGACTGGGGCATCGGCTACATGGAACTTAGTGGACTGACGTCCGCCGACTCGGCCGAATATTTTTGT
>45;190_171,313_177,558_171,897_171;2.0594399101
GAGGTGCGCCTGGTACAATCTGGGGCAGTCTTGAAGAAGCCTGGGTCGTCAGTGAAGATTTCATGTCGGGCTTCTGGATACGATTTCCGTGAGATTTCCCTACATTGGGTCCGCCTCATTCCTGCCAGGGGCTTTGAGTGGATAGGGTGGATAAAGCCTAGGTGGGGTGCCGTCGGATATGCCCGACAACTTCAAGGCCGCGTCACTTTGACCCGACACCCGGACTGGGGCATCGCCTACATGGAACTTAGTGGACTGACGTCCGCCGATTCGGCCGAATATTTTTGT
>44;190_171,313_177,400_177,558_171,897_171;2.0285963143
GAGGTGCGCCTGGTACAATCTGGGGCAGTCTTGAAGAAGCCTGGGTCGTCAGTGAAGATTTCATGTCGGGCTTCTGGATACGATTTCCGTGAGATTTCCCTACATTGGGTCCGCCTCATTCCTGCCAGGGGCTTTGAGTGGATAGGGTGGATAAAGCCTAGGTGGGGTGCCGTCGGTTATGCCCGACAACTTCAAGGCCGCGTCACTTTGACTCGACACCCGGACTGGGGCATCGCCTACATGGAACTCAGTGGACTGACGTCCGCCGATTCGGCCGAATATTTTTGT
>47;800_161;1.9869189649
GAGGTGCGCCTGGTACAATCTGGGGCTGTCTTGAAGAAGCCTGGGTCCTCAGTGAAGATTTCATGTCGGGCTTCTGGATACGATTTCCGTGAGATTTCCCTACATTGGGTCCGGCTCATTCCTGCCAGGGGCTTTGAGTGGATAGGGTGGATAAAGCCTAGGTGGGGTGCCGTCGGTTATGCCCGACAACTTCAAGGCCGCGTCACTTTGACTCGACACCCGGACTGGGGCATCGCCTACATGGAACTCAGTGGACTGACGTCCGCCGATTCGGCCGAATATTTTTGT
>48;848_161;1.9869198403
GAGGTGCGCCTGGTACAATCTGGGGCTGTCTTGAAGAAGCCTGGGTCCTCAGTGAAGATTTCATGTCGGGCTTCTGGATACGATTTCCGTGAGATTTCCCTACATTGGGTCCGGCTCATTCCTGCCAGGGGCTTTGAGTGGATAGGGTGGATAAAGCCTAGGTGGGGTGCCGTCGGTTATGCCCGACAACTTCAAGGCCGCGTCACTTTGACTCGACACCCGGACTGGGGCATCGCCTACATGGAACTCAGTGGACTGACGTCCGCCGATTCGGCCGAATATTTTTGT
>48;236_161;2.0091576564
GAGGTGCGCCTGGTACAATCTGGGGCTGTCTTGAAGAAGCCTGGGTCCTCAGTGAAGATTTCATGTCGGGCTTCTGGATACGATTTCCGTGAGATTTCCCTACACTGGGTCCGGCTCATTCCTGCCAGGGGCTTTGAGTGGATAGGGTGGATAAAGCCTAGGTGGGGTGCCGTCGGTTATGCCCGACAACTTCAAGGCCGCGTCACTTTGACTCGACACCCGGACTGGGGCATCGGCTACATGGAACTCAGTGGACTGACGTCCGCCGATTCGGCCGAATATTTTTGT
>47;236_161,848_161;1.9869198303
GAGGTGCGCCTGGTACAATCTGGGGCTGTCTTGAAGAAGCCTGGGTCCTCAGTGAAGATTTCATGTCGGGCTTCTGGATACGATTTCCGTGAGATTTCCCTACATTGGGTCCGGCTCATTCCTGCCAGGGGCTTTGAGTGGATAGGGTGGATAAAGCCTAGGTGGGGTGCCGTCGGTTATGCCCGACAACTTCAAGGCCGCGTCACTTTGACTCGACACCCGGACTGGGGCATCGCCTACATGGAACTCAGTGGACTGACGTCCGCCGATTCGGCCGAATATTTTTGT
>46;236_161,800_161,848_161;1.9869189549
GAGGTGCGCCTGGTACAATCTGGGGCTGTCTTGAAGAAGCCTGGGTCCTCAGTGAAGATTTCATGTCGGGCTTCTGGATACGATTTCCGTGAGATTTCCCTACATTGGGTCCGGCTCATTCCTGCCAGGGGCTTTGAGTGGATAGGGTGGATAAAGCCTAGGTGGGGTGCCGTCGGTTATGCCCGACAACTTCAAGGCCGCGTCACTTTGACTCGACACCCGGACTGGGGCATCGCCTACATGGAACTCAGTGGACTGACGTCCGCCGATTCGGCCGAATATTTTTGT
>46;777_171;2.0893471748
GAGGTGCGCCTGGTACAATCTGGGGCTGTCTTGAAGAAGCCTGGGTCCTCAGTGAAGATTTCATGTCGGACTTCTGGATACGATTTCCGTGAAATTTCCCTACATTGGGTCCGGCTCATTCCTGCCAGGGGCTTTGAGTGGATAGGGTGGATAAAACCTAGGTGGGGGGCCGTCGGTTATGCCCGACAACTACAAGGCCGCGTCACTTTGACTCGACACCCGGACTGGGGCATCGCCTTCCTGGAACTCAGTGGACTGACGTCCGCCGATTCGGCCGAATTATTTTGT
>45;236_161,777_171,800_161,848_161;1.9869178018
GAGGTGCGCCTGGTACAATCTGGGGCTGTCTTGAAGAAGCCTGGGTCCTCAGTGAAGATTTCATGTCGGGCTTCTGGATACGATTTCCGTGAGATTTCCCTACATTGGGTCCGGCTCATTCCTGCCAGGGGCTTTGAGTGGATAGGGTGGATAAAGCCTAGGTGGGGTGCCGTCGGTTATGCCCGACAACTTCAAGGCCGCGTCACTTTGACTCGACACCCGGACTGGGGCATCGCCTACATGGAACTCAGTGGACTGACGTCCGCCGATTCGGCCGAATATTTTTGT
>45;964_161;1.9980021566
GAGGTGCGCCTGGTACAATCTGGGGCTGTCTTGAAGAAGCCTGGGTCCTCAGTGAAGATTTCATGTCGGGCTTCTGGATACGATTTCCGTGAGATTTCCCTACATTGGGTCCGGCTCATTCCTGCCAGGGGCTTTGAGTGGATAGGGTGGATAAAGCCTAGGTGGGGTGCCGTCAGTTATGCCCGACAACTTCAAGGCCGCGTCACTTTGACTCGACACCCGGACTGGGGCATCGCCTACATGGAACTCAGTGGACTGACGTCCGCCGATTCGGCCGAATATTTTTGT
>44;236_161,777_171,800_161,848_161,964_161;1.9869173301
GAGGTGCGCCTGGTACAATCTGGGGCTGTCTTGAAGAAGCCTGGGTCCTCAGTGAAGATTTCATGTCGGGCTTCTGGATACGATTTCCGTGAGATTTCCCTACATTGGGTCCGGCTCATTCCTGCCAGGGGCTTTGAGTGGATAGGGTGGATAAAGCCTAGGTGGGGTGCCGTCGGTTATGCCCGACAACTTCAAGGCCGCGTCACTTTGACTCGACACCCGGACTGGGGCATCGCCTACATGGAACTCAGTGGACTGACGTCCGCCGATTCGGCCGAATATTTTTGT
>43;190_171,236_161,313_177,400_177,558_171,777_171,800_161,848_161,897_171,964_161;1.9869162185
GAGGTGCGCCTGGTACAATCTGGGGCTGTCTTGAAGAAGCCTGGGTCCTCAGTGAAGATTTCATGTCGGGCTTCTGGATACGATTTCCGTGAGATTTCCCTACATTGGGTCCGGCTCATTCCTGCCAGGGGCTTTGAGTGGATAGGGTGGATAAAGCCTAGGTGGGGTGCCGTCGGTTATGCCCGACAACTTCAAGGCCGCGTCACTTTGACTCGACACCCGGACTGGGGCATCGCCTACATGGAACTCAGTGGACTGACGTCCGCCGATTCGGCCGAATATTTTTGT
>45;58_177;2.0876551866
GAGGTGCGCCTGGTACAATCTGGGGCAGTCTTGAAGAAGCCTGGGTCGTCAGTGAAGATTTCATGTCGGGCGTCTGGATACGATTTCCGTGAGATTTCACTACATTGGGTCCGGCTCATTCCTGGCAGGGGCTTTGAGTGGATAGGGTGGATAAAGCCTAGGTGGGGTGCCGTCAGTTATGCCCGACAACTTCAAGGCCGCGTCACTTTGACTCGACACCCGGACTGGGGCATCGGCTACATGGAACTCAGTGGACTGACGTCCGCCGATTCGGCCGAATATTTTTGT
>45;948_177;2.0427501225
GAGGTGCGCCTGGTACAGTCTGGGGCTGTCTTGAAGAAGCCTGGGTCCTCAGTGAAGATTTCATGTCGGGCTTCTGGATACGATTTCCGTGAGATTTCACTACATTGGGTCCGGCTCATTCCTGGCAGGGGCTTTGAGTGGATAGGGTGGATAAAGCCTAGGTGGGGTGCCGTCAGTTATGCCCGACAACTTCAAGGCCGCGTCACTTTGACTCGACACCCGGACTGGGGCATCGGCTACATGGAACTCAGTGGACTGACGTCCGCCGATTCGGCCGAATATTTTTGT
>44;58_177,948_177;2.0427491114
GAGGTGCGCCTGGTACAGTCTGGGGCTGTCTTGAAGAAGCCTGGGTCCTCAGTGAAGATTTCATGTCGGGCTTCTGGATACGATTTCCGTGAGATTTCACTACATTGGGTCCGGCTCATTCCTGGCAGGGGCTTTGAGTGGATAGGGTGGATAAAGCCTAGGTGGGGTGCCGTCAGTTATGCCCGACAACTTCAAGGCCGCGTCACTTTGACTCGACACCCGGACTGGGGCATCGGCTACATGGAACTCAGTGGACTGACGTCCGCCGATTCGGCCGAATATTTTTGT
>45;628_177;2.0315699246
GAGGTGCGCCTGGTACAGTCTGGGGCTGTCTTGAAGAAGCCTGGGTCCTCAGTGAAGATTTCATGTCGGGCTTCTGGATACGATTTCCGTGAGATTACACTACATTGGGTCCGGCTCATTCCTGGCAGGGGCTTTGAGTGGATAGGGTGGATAAAGCCTAGGTGGGGTGCCGTCGGTTATGCCCGACAACTTCAAGGCCGCGTCACTTTGACTCGACACCCGGACTGGGGCATCGCCTACATGGAACTCAGTGGACTGACGTCCGCCGATTCGGCCGAATATTTTTGT
>45;684_177;2.0426278213
GAGGTGCGCCTGGTACAGTCTGGGGCTGTCTTGAAGAAGCCTGGGTCCTCAGTGAAGATTTCATGTCGGGCTTCTGGATACGATTTCCGTGAGATTACACTACATTGGGTCCGGCTCATTCCTGGCAGGGGCTTTGAGTGGATAGGGTGGATAAAGCCTAGGTGGGGTGCCGTCGGTTATGCCCGACAACTTCAAGGCCGCGTCACTTTGACTCGACACCCGGACTGGGGCATCGCCTACATGGAACTCACTGGACTGACGTCCGCCGATTCGGCCGAATATTTTTGT
>44;628_177,684_177;2.0315699146
GAGGTGCGCCTGGTACAGTCTGGGGCTGTCTTGAAGAAGCCTGGGTCCTCAGTGAAGATTTCATGTCGGGCTTCTGGATACGATTTCCGTGAGATTACACTACATTGGGTCCGGCTCATTCCTGGCAGGGGCTTTGAGTGGATAGGGTGGATAAAGCCTAGGTGGGGTGCCGTCGGTTATGCCCGACAACTTCAAGGCCGCGTCACTTTGACTCGACACCCGGACTGGGGCATCGCCTACATGGAACTCAGTGGACTGACGTCCGCCGATTCGGCCGAATATTTTTGT
>43;58_177,628_177,684_177,948_177;2.0204547644
GAGGTGCGCCTGGTACAGTCTGGGGCTGTCTTGAAGAAGCCTGGGTCCTCAGTGAAGATTTCATGTCGGGCTTCTGGATACGATTTCCGTGAGATTTCACTACATTGGGTCCGGCTCATTCCTGGCAGGGGCTTTGAGTGGATAGGGTGGATAAAGCCTAGGTGGGGTGCCGTCGGTTATGCCCGACAACTTCAAGGCCGCGTCACTTTGACTCGACACCCGGACTGGGGCATCGCCTACATGGAACTCAGTGGACTGACGTCCGCCGATTCGGCCGAATATTTTTGT
>42;190_171,236_161,313_177,400_177,558_171,58_177,628_177,684_177,777_171,800_161,848_161,897_171,948_177,964_161;1.9869150984
GAGGTGCGCCTGGTACAATCTGGGGCTGTCTTGAAGAAGCCTGGGTCCTCAGTGAAGATTTCATGTCGGGCTTCTGGATACGATTTCCGTGAGATTTCCCTACATTGGGTCCGGCTCATTCCTGCCAGGGGCTTTGAGTGGATAGGGTGGATAAAGCCTAGGTGGGGTGCCGTCGGTTATGCCCGACAACTTCAAGGCCGCGTCACTTTGACTCGACACCCGGACTGGGGCATCGCCTACATGGAACTCAGTGGACTGACGTCCGCCGATTCGGCCGAATATTTTTGT
>42;37_171;2.0778710819
GAGGTGCGCCTGGTACAATCTGGGGCTGTCTTGAAGAAGCCTGGGTCCTCAGTGAAGATTTCATGTCGGGCTTCTGGATATGATTTCCGTGAGATTTCCCTACATTGGGTCCGGCTCACTCCTGCCAGGGGCTTTGAGTGGATCGGGTGGATAAAGCCTCGATGGGGTGCCGTCGGTTATGCCCGACAACTTCAAGGCCGCGTCACTTTGACTCGACACCCGGACTGGGGCGTCGCCTACATGGAACTCACTGGACTGACGTCCGCCGACTCGGCCGAATATTTTTGT
>41;190_171,236_161,313_177,37_171,400_177,558_171,58_177,628_177,684_177,777_171,800_161,848_161,897_171,948_177,964_161;1.9869141148
GAGGTGCGCCTGGTACAATCTGGGGCTGTCTTGAAGAAGCCTGGGTCCTCAGTGAAGATTTCATGTCGGGCTTCTGGATACGATTTCCGTGAGATTTCCCTACATTGGGTCCGGCTCATTCCTGCCAGGGGCTTTGAGTGGATAGGGTGGATAAAGCCTAGGTGGGGTGCCGTCGGTTATGCCCGACAACTTCAAGGCCGCGTCACTTTGACTCGACACCCGGACTGGGGCATCGCCTACATGGAACTCAGTGGACTGACGTCCGCCGATTCGGCCGAATATTTTTGT
>40;164_171,190_171,236_161,313_177,37_171,400_177,530_161,558_171,58_177,628_177,639_154,684_177,777_171,800_161,810_161,848_161,850_154,897_171,948_177,958_154,964_161,972_177,992_177;1.9757697429
GAGGTGCGCCTGGTACAATCTGGGGCTGTGTTGAAGAAGCCTGGGTCCTCAGTGAAGATTTCATGTCGGGCTTCTGGATACGATTTCCGTGAGATTTCCCTACATTGGGTCCGGCTCATTCCTGCCAGGGGCTTTGAGTGGATAGGGTGGATAAAGCCTAGGTGGGGTGCCGTCGGTTATGCCCGACAACTTCAAGGCCGCGTCACTTTGACTCGACACCCGGACTGGGGCATCGCCTACATGGAACTCAGTGGACTGACGTCCGCCGATTCGGCCGAATATTTTTGT
>43;949_171;2.3851891298
GAGGTGCGCCTGGTACAATCTGGGGCTGTCTTGAAGAAGCCTGGGTCCTCAGTGAAGATTTCATGTCGGGCTTCTGGATACGATTTCCGTGAGATTTCCCTACATTGGGTCCGGCTCATTCCTGCCAGGGGCTTTGAGTGGATAGGGTGGATAAAGCCTAGGTGGGGTGCCGTCACTTTCACTCGACAATTATCTGGCCGCGTCCAAGACCCATATGACCCGGACTGGGGCATCGCCTACATGGAACTCAGTGGACTGACGTCCGCCGATTCGGCCGAATATTTTTGT
>43;614_136;2.5167083692
GAGGTGCGCCTGGTACAATCTGGGGCTGTGTTGAGGAAGCCTGGGTCCTCAGTGAAGATTTCATGCCGGGCTTCTGGATACAATTTCCGTGAAATTTCGATACATTGGGTCCGACTCATTCCTGCCAGGGGCTTTGAGTGGATAGGGTGGATAAAGCCTAGGTGGGGTGCCGTCAGTATGACTCGACAATTATCTGGCCGCGTCCAAGACCCAGACGACCCGGACTGGGGCATCGCCTACATGGAACTCAGTGGACTGACGTCCGGCGACTCGGCCGAATATTTTTGT
>42;614_136,949_171;2.3588269196
GAGGTGCGCCTGGTACAATCTGGGGCTGTCTTGAAGAAGCCTGGGTCCTCAGTGAAGATTTCATGTCGGGCTTCTGGATACGATTTCCGTGAGATTTCCCTACATTGGGTCCGGCTCATTCCTGCCAGGGGCTTTGAGTGGATAGGGTGGATAAAGCCTAGGTGGGGTGCCGTCAGTTTCACTCGACAATTATCTGGCCGCGTCCAAGACCCATACGACCCGGACTGGGGCATCGCCTACATGGAACTCAGTGGACTGACGTCCGCCGATTCGGCCGAATATTTTTGT
>42;325_171;2.2531648655
GAGGTGCGCCTGGTACAATCTGGGGCTGTCTTGAAGAAGCCTGGGTCGTCAGTGAAGATTTCATGTCGGGCTTCTGGATACGATTTCCGTGAGATTTCCCTACATTGGGTCCGCCTCATTCCTGCCAGGGGCTTTGAGTGGATAGGGTGGATAAAGCCTAGATGGGGTGCCGTCGGTTATGCCCGACAATTATCTGGCCGCGTCCAAGACCCATACGACCCGGACTGGGGCATCGGCTACATGGAACTCAGTGGACTGACGTCCGCCGATTCGGCCGAATATTTTTGT
>41;325_171,614_136,949_171;2.2531643156
GAGGTGCGCCTGGTACAATCTGGGGCTGTCTTGAAGAAGCCTGGGTCGTCAGTGAAGATTTCATGTCGGGCTTCTGGATACGATTTCCGTGAGATTTCCCTACATTGGGTCCGCCTCATTCCTGCCAGGGGCTTTGAGTGGATAGGGTGGATAAAGCCTAGATGGGGTGCCGTCGGTTATGCCCGACAATTATCTGGCCGCGTCCAAGACCCATACGACCCGGACTGGGGCATCGGCTACATGGAACTCAGTGGACTGACGTCCGCCGATTCGGCCGAATATTTTTGT
>41;283_171;2.0607472108
GAGGTGCGCCTGGTACAATCTGGGGCTGTGTTGAAGAAGCCTGGGTCGTCAGTGAAGATTTCATGTCGGGCTTCTGGATACGATTTCCGTGAGATTTCGCTACATTGGGTCCGCCTCATTCCTGCCAGGGGCTTTGAGTGGATAGGGTGGATAAAGCCTAGATGGGGTGCCGTCGGTTATGCCCGACAACTACAAGGCCGCGTCACCTTGACTCGAGACCCGGACTGGGGCATCGGCTACATGGAGCTCGGTGGACTGACGTCCGCCGATTCGGCCGAATATTTTTGT
>40;283_171,325_171,614_136,949_171;2.0353540636
GAGGTGCGCCTGGTACAATCTGGGGCTGTGTTGAAGAAGCCTGGGTCGTCAGTGAAGATTTCATGTCGGGCTTCTGGATACGATTTCCGTGAGATTTCGCTACATTGGGTCCGCCTCATTCCTGCCAGGGGCTTTGAGTGGATAGGGTGGATAAAGCCTAGATGGGGTGCCGTCGGTTATGCCCGACAACTACAAGGCCGCGTCACCTTGACTCGAGACCCGGACTGGGGCATCGGCTACATGGAACTCAGTGGACTGACGTCCGCCGATTCGGCCGAATATTTTTGT
>39;164_171,190_171,236_161,283_171,313_177,325_171,37_171,400_177,530_161,558_171,58_177,614_136,628_177,639_154,684_177,777_171,800_161,810_161,848_161,850_154,897_171,948_177,949_171,958_154,964_161,972_177,992_177;1.9662734452
GAGGTGCGCCTGGTACAATCTGGGGCTGTGTTGAAGAAGCCTGGGTCCTCAGTGAAGATTTCATGTCGGGCTTCTGGATACGATTTCCGTGAGATTTCGCTACATTGGGTCCGGCTCATTCCTGCCAGGGGCTTTGAGTGGATAGGGTGGATAAAGCCTAGGTGGGGTGCCGTCGGTTATGCCCGACAACTTCAAGGCCGCGTCACTTTGACTCGACACCCGGACTGGGGCATCGCCTACATGGAACTCAGTGGACTGACGTCCGCCGATTCGGCCGAATATTTTTGT
>38;10_154,110_154,111_154,113_154,164_171,16_154,176_154,190_171,209_154,236_161,283_171,313_177,321_171,325_171,332_171,361_171,37_171,400_177,423_154,530_161,558_171,58_177,614_136,628_177,629_161,639_154,684_177,720_171,746_154,747_154,75_154,777_171,793_154,800_161,810_161,826_154,848_161,850_154,897_171,93_171,948_177,949_171,958_154,964_161,972_177,992_177;1.9532418674
GAGGTGCGCCTGGTACAATCTGGGGCTGTGTTGAAGAAGCCTGGGTCCTCAGTGAAGATTTCATGTCGGGCTTCTGGATACAATTTCCGTGAGATTTCGCTACATTGGGTCCGGCTCATTCCTGCCAGGGGCTTTGAGTGGATAGGGTGGATAAAGCCTAGGTGGGGTGCCGTCGGTTATGCCCGACAACTTCAAGGCCGCGTCACTTTGACTCGACACCCGGACTGGGGCATCGCCTACATGGAACTCAGTGGACTGACGTCCGCCGATTCGGCCGAATATTTTTGT
>37;10_154,110_154,111_154,113_154,151_154,164_171,16_154,176_154,190_171,209_154,222_154,236_161,24_154,258_154,27_154,283_171,313_177,321_171,325_171,332_171,361_171,37_171,400_177,423_154,530_161,558_171,58_177,614_136,628_177,629_161,639_154,670_154,684_177,720_171,746_154,747_154,75_154,762_154,777_171,793_154,800_161,810_161,826_154,848_161,850_154,897_171,93_171,941_154,948_177,949_171,958_154,964_161,972_177,992_177;1.9305153902
GAGGTGCGCCTGGTACAATCTGGGGCTGTGTTGAGGAAGCCTGGGTCCTCAGTGAAGATTTCATGTCGGGCTTCTGGATACAATTTCCGTGAGATTTCGCTACATTGGGTCCGACTCATTCCTGCCAGGGGCTTTGAGTGGATAGGGTGGATAAAGCCTAGGTGGGGTGCCGTCGGTTATGCCCGACAACTTCAAGGCCGCGTCACTTTGACTCGACACCCGGACTGGGGCATCGCCTACATGGAACTCAGTGGACTGACGTCCGCCGATTCGGCCGAATATTTTTGT
>36;1016_154,10_154,110_154,111_154,113_154,151_154,164_171,16_154,176_154,190_171,207_177,209_154,222_154,236_161,24_154,258_154,27_154,283_171,307_161,313_177,321_171,325_171,332_171,361_171,37_171,400_177,423_154,46_154,530_161,558_171,58_177,614_136,628_177,629_161,639_154,670_154,684_177,720_171,746_154,747_154,75_154,762_154,777_171,793_154,800_161,810_161,826_154,848_161,850_154,897_171,93_171,941_154,948_177,949_171,958_154,964_161,972_177,992_177;1.9305148793
GAGGTGCGCCTGGTACAATCTGGGGCTGTGTTGAGGAAGCCTGGGTCCTCAGTGAAGATTTCATGTCGGGCTTCTGGATACAATTTCCGTGAGATTTCGCTACATTGGGTCCGACTCATTCCTGCCAGGGGCTTTGAGTGGATAGGGTGGATAAAGCCTAGGTGGGGTGCCGTCGGTTATGCCCGACAACTTCAAGGCCGCGTCACTTTGACTCGACACCCGGACTGGGGCATCGCCTACATGGAACTCAGTGGACTGACGTCCGCCGATTCGGCCGAATATTTTTGT
>35;1016_154,10_154,110_154,111_154,113_154,151_154,164_171,16_154,176_154,190_171,207_177,209_154,222_154,233_136,236_161,24_154,258_154,260_136,27_154,283_171,307_161,313_177,321_171,325_171,332_171,335_142,361_171,376_142,37_171,400_177,423_154,441_136,46_154,530_161,558_171,58_177,614_136,628_177,629_161,639_154,670_154,681_142,684_177,720_171,746_154,747_154,75_154,762_154,765_171,777_171,792_142,793_154,800_161,810_161,816_136,826_154,848_161,850_154,863_136,897_171,904_142,939_136,93_171,941_154,947_136,948_177,949_171,958_154,964_161,972_177,992_177;1.8870640723
GAGGTGCGCCTGGTACAATCTGGGGCTGTGTTGAGGAAGCCTGGGTCCTCAGTGAAGATTTCATGCCGGGCTTCTGGATACAATTTCCGTGAAATTTCGCTACATTGGGTCCGACTCATTCCTGCCAGGGGCTTTGAGTGGATAGGGTGGATAAAGCCTAGGTGGGGTGCCGTCGGTTATGCCCGACAACTTCAAGGCCGCGTCACTCTGACTCGACACCCGGACTGGGGCATCGCCTACATGGAACTCAGTGGACTGACGTCCGCCGACTCGGCCGAATATTTTTGT
>34;1016_154,10_154,110_154,111_154,113_154,117_154,151_154,164_171,16_154,176_154,190_171,207_177,209_154,222_154,232_148,233_136,236_161,24_154,258_154,260_136,27_154,283_171,307_161,313_177,321_171,325_171,332_171,335_142,361_171,376_142,37_171,400_177,423_154,441_136,46_154,52_148,530_161,558_171,58_177,614_136,628_177,629_161,639_154,670_154,681_142,684_177,720_171,746_154,747_154,75_154,762_154,765_171,777_171,792_142,793_154,800_161,810_161,816_136,826_154,848_161,850_154,863_136,879_154,897_171,904_142,939_136,93_171,941_154,947_136,948_177,949_171,958_154,964_161,972_177,992_177;1.8457581671
GAGGTGCGCCTGGTACAATCTGGGGCTGTGTTGAGGAAGCCTGGGTCCTCAGTGAAGATTTCATGCCGGGCTTCTGGATACAATTTCCGTGAAATTTCGCTACATTGGGTCCGACTCATTCCTGCCAGGGGCTTTGAGTGGATAGGGTGGATAAAGCCTAGGTGGGGTGCCGTCGGTTATGCCCGACAACTTCAAGGCCGCGTCACTCTGACTCGACACCCGGACTGGGGCGTTGCCTACATGGAACTCAGTGGACTGACGTCCGCCGACACGGCCGAATATTTTTGT
>34;253_136;1.8501741571
GAGGTGCGCCTGGTACAATCTGGGGCTGTGTTGAGGAAGCCTGGGTCCTCAGTGAAGATTTCATGCCGGGCTTCTGGATACAATTTCCGTGAAATTTCGATACATTGGGTCCGACTCATTCCTGCCAGGGGCTTTGAGTGGATAGGGTGGATAAAGCCTAGGTGGGGTGCCGTCGGTTATGCCCGACAACTTCAAGGCCGCGTCAGTATGACTCGACACCCGGACTGGGGCGTTGCCTACATGGAATTCAGTGGACTGACGTCCGCCGACACGGCCGAATATTTTTGT
>33;1016_154,10_154,110_154,111_154,113_154,117_154,151_154,164_171,16_154,176_154,190_171,207_177,209_154,222_154,232_148,233_136,236_161,24_154,253_136,258_154,260_136,27_154,283_171,307_161,313_177,321_171,325_171,332_171,335_142,361_171,376_142,37_171,400_177,423_154,441_136,46_154,52_148,530_161,558_171,58_177,614_136,628_177,629_161,639_154,670_154,681_142,684_177,720_171,746_154,747_154,75_154,762_154,765_171,777_171,792_142,793_154,800_161,810_161,816_136,826_154,848_161,850_154,863_136,879_154,897_171,904_142,939_136,93_171,941_154,947_136,948_177,949_171,958_154,964_161,972_177,992_177;1.8225796627
GAGGTGCGCCTGGTACAATCTGGGGCTGTGTTGAGGAAGCCTGGGTCCTCAGTGAAGATTTCATGCCGGGCTTCTGGATACAATTTCCGTGAAATTTCGCTACATTGGGTCCGACTCATTCCTGCCAGGGGCTTTGAGTGGATAGGGTGGATAAAGCCTAGGTGGGGTGCCGTCGGTTATGCCCGACAACTTCAAGGCCGCGTCACTATGACTCGACACCCGGACTGGGGCGTTGCCTACATGGAATTCAGTGGACTGACGTCCGCCGACACGGCCGAATATTTTTGT
>32;1016_154,102_177,10_154,110_154,111_154,113_154,117_154,151_154,164_171,16_154,176_154,190_171,207_177,209_154,211_177,21_154,222_154,232_148,233_136,236_161,24_154,253_136,258_154,260_136,27_154,283_171,307_161,313_177,321_171,325_171,332_171,335_142,361_171,376_142,37_171,400_177,423_154,441_136,46_154,52_148,530_161,540_171,558_171,58_177,614_136,628_177,629_161,639_154,670_154,681_142,684_177,720_171,746_154,747_154,75_154,762_154,765_171,777_171,792_142,793_154,800_161,810_161,816_136,826_154,848_161,850_154,863_136,879_154,897_171,904_142,930_171,939_136,93_171,941_154,947_136,948_177,949_171,958_154,964_161,972_177,992_177;1.7599925723
GAGGTGCGCCTGGTACAATCTGGGGCTGTGTTGAAGAAGCCTGGGTCCTCAGTGAAGATTTCATGTCGGGCTTCTGGATACAATTTCCGTGAGATTTCGCTACATTGGGTCCGACTCATTCCTGCCAGGGGCTTTGAGTGGATAGGGTGGATAAAGCCTAGGTGGGGTGCCGTCGGTTATGCCCGACAACTTCAGGGCCGCGTCTCTATGACTCGACACCCGGACTGGGGCGTTGCCTACATGGAATTCAGTGGACTGACGTCCGCCGACACGGCCGAATATTTTTGT
>31;1016_154,102_177,10_154,110_154,111_154,112_154,113_154,117_154,151_154,164_171,16_154,176_154,190_171,207_177,209_154,211_177,21_154,222_154,232_148,233_136,236_161,24_154,253_136,258_154,260_136,27_154,283_171,307_161,313_177,321_171,325_171,332_171,335_142,361_171,376_142,37_171,400_177,423_154,441_136,46_154,52_148,530_161,540_171,558_171,58_177,614_136,628_177,629_161,639_154,670_154,681_142,684_177,720_171,746_154,747_154,75_154,762_154,765_171,777_171,792_142,793_154,800_161,810_161,816_136,826_154,848_161,850_154,863_136,879_154,884_154,897_171,904_142,930_171,939_136,93_171,941_154,947_136,948_177,949_171,958_154,964_161,972_177,992_177;1.7431737775
GAGGTGCGCCTGGTACAATCTGGGGCTGTGTTGAAGAAGCCTGGGTCCTCAGTGAAGATTTCATGTCGGGCTTCTGGATACAATTTCCGTGAGATTTCGCTACATTGGGTCCGACTCATTCCTGCCAGGGGCTTTGAGTGGATAGGGTGGATAAAGCCTAGGTGGGGTGCCGTCGGTTATGCCCGGCAACTTCAGGGCCGAGTCTCTATGACTCGACACCCGGACTGGGGCGTTGCCTACATGGAATTCAGTGGACTGACGTCCGCCGACACGGCCGAATATTTTTGT
>31;306_154;1.76235741
GAGGTGCGCCTGGTACAATCTGGGGCTGTGTTGAGGAAGCCTGGGTCCTCAATGAAGATTTCATGTCGGGCTTCTGGATACGATTTCCGTGAGATTTCGCTACATTGGGTCCGATTCATTCCTTCCAAGGGCTTCGAGTGGATAGGATGGATAAAGCCTCGGTGGGGTGCCGTCGGTTATGCCCGGCAACTGCAGGGCCGAGTCTCTATGACTCGACACCCGGACTGGGGCGTTGCCTACATGGAGTTTAGTGGACTGACGTCCGCCGACACGGCCGAATATTTTTGT
>30;1016_154,102_177,10_154,110_154,111_154,112_154,113_154,117_154,151_154,164_171,16_154,176_154,190_171,207_177,209_154,211_177,21_154,222_154,232_148,233_136,236_161,24_154,253_136,258_154,260_136,27_154,283_171,306_154,307_161,313_177,321_171,325_171,332_171,335_142,361_171,376_142,37_171,400_177,423_154,441_136,46_154,52_148,530_161,540_171,558_171,58_177,614_136,628_177,629_161,639_154,670_154,681_142,684_177,720_171,746_154,747_154,75_154,762_154,765_171,777_171,792_142,793_154,800_161,810_161,816_136,826_154,848_161,850_154,863_136,879_154,884_154,897_171,904_142,930_171,939_136,93_171,941_154,947_136,948_177,949_171,958_154,964_161,972_177,992_177;1.6822138072
GAGGTGCGCCTGGTACAATCTGGGGCTGTGTTGAAGAAGCCTGGGTCCTCAGTGAAGATTTCATGTCGGGCTTCTGGATACAATTTCCGTGAGATTTCGCTACATTGGGTCCGACTCATTCCTGCCAAGGGCTTTGAGTGGATAGGATGGATAAAGCCTCGGTGGGGTGCCGTCGGTTATGCCCGGCAACTGCAGGGCCGAGTCTCTATGACTCGACACCCGGACTGGGGCGTTGCCTACATGGAATTTAGTGGACTGACGTCCGCCGACACGGCCGAATATTTTTGT
>30;580_154;1.6251259013
GAGGTGCGCCTGGTACAATCTGGGGCTGTGTTGAAGAAGCCTGGGTCCTCAGTGAAGATTTCATGTCGGGCTTCTGGATACAATTTCCGTGAGATTTCGCTACATTGGGTCCGACTCATTCCTGACAAGGGATTTGAGTGGATAGGATGGATAAAACCTCTGTGGGGTGCCGTCAGTTATGCCCGGCAACTGCAGGGCCGAGTCTCTATGACTCGACACCCGGACTGGGGCGTTGCCTACATGGAATTTAGTGGACTGACGTCCGCCGACACGGCCGAATATTTTTGT
>29;1016_154,102_177,10_154,110_154,111_154,112_154,113_154,117_154,151_154,164_171,16_154,176_154,190_171,207_177,209_154,211_177,21_154,222_154,232_148,233_136,236_161,24_154,253_136,258_154,260_136,27_154,283_171,306_154,307_161,313_177,321_171,325_171,332_171,335_142,361_171,376_142,37_171,400_177,423_154,441_136,46_154,52_148,530_161,540_171,558_171,580_154,58_177,614_136,628_177,629_161,639_154,670_154,681_142,684_177,720_171,746_154,747_154,75_154,762_154,765_171,777_171,792_142,793_154,800_161,810_161,816_136,826_154,848_161,850_154,863_136,879_154,884_154,897_171,904_142,930_171,939_136,93_171,941_154,947_136,948_177,949_171,958_154,964_161,972_177,992_177;1.6251249604
GAGGTGCGCCTGGTACAATCTGGGGCTGTGTTGAAGAAGCCTGGGTCCTCAGTGAAGATTTCATGTCGGGCTTCTGGATACAATTTCCGTGAGATTTCGCTACATTGGGTCCGACTCATTCCTGACAAGGGATTTGAGTGGATAGGATGGATAAAACCTCTGTGGGGTGCCGTCAGTTATGCCCGGCAACTGCAGGGCCGAGTCTCTATGACTCGACACCCGGACTGGGGCGTTGCCTACATGGAATTTAGTGGACTGACGTCCGCCGACACGGCCGAATATTTTTGT
>29;523_154;1.5574041604
GAGGTGCGCCTGGTACAATCTGGGGCTGTGTTGAAGAAGCCTGGGTCCTCAGTGAAGATTTCATGTCGGGCTTCTGGATACAATTTCCGTGATTATTCGATTCATTGGGTCCGACTCATTCCTGACAAGGGATTTGAGTGGATAGGATGGATAAAACCTCTGTGGGGTGCCGTCAGTTATGCCCGGCAACTGCAGGGCCGAGTCTCTATGACTCGACACCCGGACTGGGGCGTTGCCTACATGGAGTTTAGTGGACTGACGTCCGCCGACACGGCCGAATATTTTTGT
[truncated: 463,125 more chars]
