# Supplementary material for: A Phylogenetic Codon Substitution Model for Antibody Lineages
Source: Genetics. 2017 Mar 16;206(1):417–27. doi: 10.1534/genetics.116.196303 (PMC5419485; doi:10.1534/genetics.116.196303)
Supplement: Supplementary file 2 [file 417FileS2.zip › Code/Ancestral_Reconstructions/results/CH103.000.norootfreq.MLcodons.fa]

>1;V4-59;1E-22
TCGGAGACCCTGTCCCTCACCTGCACTGTCTCTGGTGGCTCCATCAGTAGTTACTACTGGAGCTGGATCCGGCAGCCCCCAGGGAAGGGACTGGAGTGGATTGGGTATATCTATTACAGTGGGAGCACCAACTACAACCCCTCCCTCAAGAGTCGAGTCACCATATCAGTAGACACGTCCAAGAACCAGTTCTCCCTGAAGCTGAGCTCTGTGACCGCTGCGGACACGGCCGTGTATTACTGT
>3;356_53;0.1173730326
TCGGAGACCCTGTCCCTCACCTGCACTGTCTCTGGTGGCTCCATCAGTACTTACTACTGGAACTGGGTCCGGCAGCCCCCAGGGAAGGGACTGGAGTGGATTGGGTGTCTCTATTACAGTGGGAGTACCAACTACAACCCCTCCCTCAAGAGTCGAGTCACGATATCAGTAGACACGTCCAAGAACCACCTCTCCCTGAAGCTGAGCTCTGTGACCGCTGCGGACACGGCCGTGTATTACTGT
>3;199_53;0.1032249261
TCGGAGACCCTGTCCCTCACCTGCACTGTCTCTGGTGGCTCCATCAGTAGTTACTACTGGAGCTGGATCCGGCAGCCCCCAGGGAAGGGACTGGAGTGGATTGGGAATATCTATTACAGTGGGAGCACCAACTACAATCCCTCCCTCAGGAGTCGAGTGACCATATTAGTAGACACGTCCAAGAACCAGCTCTCCCTGGAGCTGAGCTCTGTGACCGCTGCGGACACGGCCGTGTATTATTGT
>2;199_53,356_53;0.0121491338
TCGGAGACCCTGTCCCTCACCTGCACTGTCTCTGGTGGCTCCATCAGTAGTTACTACTGGAGCTGGATCCGGCAGCCCCCAGGGAAGGGACTGGAGTGGATTGGGTATATCTATTACAGTGGGAGCACCAACTACAACCCCTCCCTCAAGAGTCGAGTCACCATATCAGTAGACACGTCCAAGAACCAGCTCTCCCTGAAGCTGAGCTCTGTGACCGCTGCGGACACGGCCGTGTATTACTGT
>4;171_53;0.2571720059
TCGGAGACCCTGTCCCTCACCTGCACTGTCTCTGGTGGCTCCCTCTATAATAATTACTGGACCTGGATCCGGCAGACCCCAGGGAAGGGACTGGAGTGGATTGGGTATATCTATTACAGTGGGAGCACCTACTACAACCCGTCCCTCAGGGGTCGAGTCACCATATCCTTAGACACGTCCAAGAACTACTTCTCCCTGAGGCTGAGCGCTGTGACCGCCGCGGACACGGCCGTGTATTACTGT
>6;208_92;0.350852413
TCGGAGACCCTGTCCCTCACCTGCACTGTCTCTGGCGGCTCCGTCAATAAAAACTACTGGAGTTGGATCCGGCAGTCCCCAGGAAAGGGACTGGAGTGGCTTGGCTATATCTATTATACTGGGAGCACCAACTACAATCCGTCTTTCAACAGTCGAGTCACCATGTCAGTGGACACGTCCAAGAATCAGGTCTCCCTGAAACTGAGATCTGTGACCGCTGCGGACACGGCCGTGTATTTCTGT
>7;282_53;0.2362836334
TCGGAGACCCTGTCCCTCACGTGCACTGTCTCTGGTGGCTCCATTAGGAGTCACTACTGGAGTTGGATCCGGCAGCCCCCAGGAAGGGGACTGGAGTGGATTGGCTATATCTATTACACTGGGAGCACCAACTACAATCCCTCTTTCGAGAGTCGAATCACCATATCAGTAGACACGTCCAAGAACCAGGTCTCCCTGAATCTGAACTCTGTGACCGCTGCGGACACGGCCGTGTATTACTGT
>7;81_53;0.2995949278
TCAGAGACCCTGTCCCTCACCTGCACTGTCTCTGGTGGCTCCATCAGTAGTGACTACTGGACTTGGATTCGGCAGGCCCCAGGAAAGGGACCGGAGTGGATTGGCTATATCTATTACACTGGGAGCACCAACTACAATCCCTCTTTCGCGAGTCGAATCACCATATCAGTAGACACGTCCAAGAAGCACTTCTCCCTGAAACTGACCTCTGTGACCGCTGCGGACACGGCCGTCTATTACTGT
>6;282_53,81_53;0.148654947
TCGGAGACCCTGTCCCTCACCTGCACTGTCTCTGGTGGCTCCATCAGTAGTCACTACTGGAGTTGGATCCGGCAGCCCCCAGGAAAGGGACTGGAGTGGATTGGCTATATCTATTACACTGGGAGCACCAACTACAATCCCTCTTTCGAGAGTCGAATCACCATATCAGTAGACACGTCCAAGAACCAGTTCTCCCTGAAACTGAGCTCTGTGACCGCTGCGGACACGGCCGTGTATTACTGT
>5;208_92,282_53,81_53;0.1203788788
TCGGAGACCCTGTCCCTCACCTGCACTGTCTCTGGTGGCTCCATCAGTAGTCACTACTGGAGTTGGATCCGGCAGCCCCCAGGAAAGGGACTGGAGTGGATTGGCTATATCTATTACACTGGGAGCACCAACTACAATCCCTCTTTCAAGAGTCGAGTCACCATATCAGTAGACACGTCCAAGAACCAGTTCTCCCTGAAACTGAGCTCTGTGACCGCTGCGGACACGGCCGTGTATTACTGT
>5;252_53;0.3905881007
TCGGAGACCCTGTCCCTAACCTGTACTGTTTCTGGTGGCTCCTTCACTACTCACTACTGGACTTGGATTCGGCAGCCCCCAGGGAAGGGACTGGAGTGGATTGGCAATATCTATTACGGGGGAAGCACCAGTTACAATGCCTCCCTCAGGAGTCGAGTCACCATATCAATGGACACGTCCAAGACCCAGTTTTCCCTGACGCTCATCTCTGTGACCGGTGCGGACACGGCCGTGTATTACTGT
>4;208_92,252_53,282_53,81_53;0.0459921647
TCGGAGACCCTGTCCCTCACCTGCACTGTCTCTGGTGGCTCCATCAGTAGTCACTACTGGAGTTGGATCCGGCAGCCCCCAGGGAAGGGACTGGAGTGGATTGGCTATATCTATTACAGTGGGAGCACCAACTACAATCCCTCCCTCAAGAGTCGAGTCACCATATCAGTAGACACGTCCAAGAACCAGTTCTCCCTGAAGCTGAGCTCTGTGACCGCTGCGGACACGGCCGTGTATTACTGT
>3;171_53,208_92,252_53,282_53,81_53;3.0239E-06
TCGGAGACCCTGTCCCTCACCTGCACTGTCTCTGGTGGCTCCATCAGTAGTTACTACTGGAGCTGGATCCGGCAGCCCCCAGGGAAGGGACTGGAGTGGATTGGGTATATCTATTACAGTGGGAGCACCAACTACAACCCCTCCCTCAAGAGTCGAGTCACCATATCAGTAGACACGTCCAAGAACCAGTTCTCCCTGAAGCTGAGCTCTGTGACCGCTGCGGACACGGCCGTGTATTACTGT
>5;347_92;0.3187074028
TCGGAGACCCTGTCCCTCACTTGCACTGTATCTGGTGGCTCCATCAGTAATTACTACTGGAGCTGGATCCGGCAGACCCCAGGGAAGGGACTGGAGTGGATTGGATATATCCAAGACAGGGGGAGCCCCAACTACATGCCCTCCCTCAAGAGGCGAGTCAGCATATCAGTAGACACCTCCAAGAACCAATTCTCCCTGAGTCTGAGCTCTGTCACCGCTGCGGACACGGCCACCTATTTCTGT
>5;290_53;0.1031656184
TCGGAGACCCTGTCCCTCACCTGCACTGTCTCTGGTGGCTCCATCAGTAGTTACTACTGGAGCTGGATCCGGCAGACCCCAGGGAAGGGACTGGAGTGGATAGGGCATATCTATTATAGTGGGAGCACGAACTACAACCCCTCCCTCACGAGTCGAGTCACCATATCAGTAGACACGTCCAAGAACCAGTTCTCCCTGAAGCTGAGCTCTGTGACCGCGGCGGACACGGCCGTCTATTACTGT
>4;290_53,347_92;0.0243257164
TCGGAGACCCTGTCCCTCACCTGCACTGTCTCTGGTGGCTCCATCAGTAGTTACTACTGGAGCTGGATCCGGCAGACCCCAGGGAAGGGACTGGAGTGGATTGGGTATATCTATTACAGTGGGAGCACCAACTACAACCCCTCCCTCAAGAGTCGAGTCACCATATCAGTAGACACGTCCAAGAACCAGTTCTCCCTGAAGCTGAGCTCTGTGACCGCTGCGGACACGGCCGTCTATTACTGT
>18;358_53;0.2463624656
TCGGAGACCCTGTCCCTCACCTGCAGTGTCTCTGGTGGCTCCATGGGTGGTTACTACTGGAGCTGGATCCGGCAGCCCCCAGGGAAGGGACTGGAGTGGATTGGGTATATGTATTACGCTGGGAGCTCCAACTACAACCCCTCCCTCAAGAGTCGAGTCACCATCTCAGTGGACACGTCCGAGGAGAAGTTCTCCCTGAAACTGAGGTCTGTGACCACTGCGGACACGGCCGTGTATTACTGT
>18;372_53;0.2592443182
TCGGAGACCCTGTCCCTCACCTGCAGTGTCTCTGGTGGCTCCATGGGTGGTTACTACTGGAGCTGGATCCGGCAGCCCCCAGGGAAGGGACTGGAGTGGATTGGGTATATGTATTACGCTGGGAGCTCCAACTACAACCCCTCCCTCAAGAGTCGAGTCACCATCTCAGTGGACACGTCCGAGGAGAAGTTCTCGCTGAAACTGAGGTCTGTGACCACTGCGGACACGGCCGTGTATTACTGT
>17;358_53,372_53;0.2463624556
TCGGAGACCCTGTCCCTCACCTGCAGTGTCTCTGGTGGCTCCATGGGTGGTTACTACTGGAGCTGGATCCGGCAGCCCCCAGGGAAGGGACTGGAGTGGATTGGGTATATGTATTACGCTGGGAGCTCCAACTACAACCCCTCCCTCAAGAGTCGAGTCACCATCTCAGTGGACACGTCCGAGGAGAAGTTCTCCCTGAAACTGAGGTCTGTGACCACTGCGGACACGGCCGTGTATTACTGT
>19;61_53;0.3549733415
TCGGAGACCCTGTCCCTCACCTGCAGTGTCTCTGGTGGCTCCATGAGCGCTTATTATTGGAGCTGGATCCGGCAGCCCCCAGGGAAGGGACTGGAGTGGATTGGATATATGTATTACGCTGGGAGCTCCAACTACAACTCCTCCCTCAAGAGTCGAGTCACCATCTCAGTGGACACGTCCGAACAGCAGTTCTCCTTGAAACTGAGGTCTGTGACCCCTGCGGACACGGCCGTTTATTACTGT
>21;212_53;0.4059277945
TCGGAGACCCTGTCCCTCACCTGCACTGTCTCTGGTGGCTCCATCAGTCCTTACTACTGGAGCTGGATCCGGCAGACCCCAGGGAAGGCACTAGAGTGGATCGGCTATATGTATTACGCTGGGAGCTCCAACTACAACCCCTCCCTCAAGAGTCGAGTCAGCATCTCAGTGGACACGTCCGAGGAGCAGTTTTCCCTGAAAGTGAGGTCTGTGACCGCTGCGGACACGGCCGTCTATTACTGT
>21;377_53;0.355033407
TCGGAGACCCTGTCCCTCACCTGCAGTGTCTCTGGTGGCTCCATGAGTAGTTACTACTGGAGTTGGATTCGGCAGCCCCCGGGGAAGGGACTGGAGTGGATCGGCTATATGTATTACGCTGGGAGCTCCAACTACAACCCCTCCCTCAAGAGTCGAGTCAGCATCTCAGTGGACACGTCCGAGGAGCAGTTTTCCCTGAAAGTGAGGTCTGTGACCGCTGCGGACACGGCCGTCTATTACTGT
>20;212_53,377_53;0.3120469955
TCGGAGACCCTGTCCCTCACCTGCAGTGTCTCTGGTGGCTCCATGAGTAGTTACTACTGGAGCTGGATCCGGCAGCCCCCAGGGAAGGGACTGGAGTGGATCGGCTATATGTATTACGCTGGGAGCTCCAACTACAACCCCTCCCTCAAGAGTCGAGTCAGCATCTCAGTGGACACGTCCGAGGAGCAGTTTTCCCTGAAAGTGAGGTCTGTGACCGCTGCGGACACGGCCGTCTATTACTGT
>25;239_53;0.3405232958
TCGGAGACCCTGTCCCTCACCTGCACTGTCTCTGGTGGCTCCATGGGTGGTTACTACTGGAGTTGGATCCGGCAGCCCCCAGGGAAGGGACTGGAGTGGATTGGGTATATGTATTATGCTGGGAGCTCCAACTACAACCCCTCCCTCCAGAGTCGAGTCACCATCTCAGTGGACACGTCCGCGGACCAGTTCTCCCTGAAACTGAGGTCTGTGACCGCTGCGGACACGGCCGTTTATTACTGT
>25;230_53;0.4733717294
TCGGAGACCCTGTCCCTCACCTGCACTGTCTCTGGTGGCTCCATGAGTACTTTTTACTGGAGCTGGATCCGGCAGCTCCCAGGAAAGGGACTGCAGTGGATTGGGTATATGTACTATGCTGGGAGCTCCAACTACAACCCCTCCCTCCAGAGTCGAGTCACCATCTCAGTGGACACGTCCGCGGACCAGTTCTCCCTGAAACTGAGGTCTGTGACCGCTGCGGACACGGCCGTTTATTACTGT
>24;230_53,239_53;0.3405221482
TCGGAGACCCTGTCCCTCACCTGCACTGTCTCTGGTGGCTCCATGGGTGGTTACTACTGGAGTTGGATCCGGCAGCCCCCAGGGAAGGGACTGGAGTGGATTGGGTATATGTATTATGCTGGGAGCTCCAACTACAACCCCTCCCTCCAGAGTCGAGTCACCATCTCAGTGGACACGTCCGCGGACCAGTTCTCCCTGAAACTGAGGTCTGTGACCGCTGCGGACACGGCCGTTTATTACTGT
>24;306_53;0.3275917868
TCGGAGACCCTGTCCCTCACCTGCAGTGTCTCTGGTGGCTCCATGGGTGGTTACTACTGGAGTTGGATCCGGCAGCCCCCAGGGAAGGGACTGGAGTGGATTGGGTATATGTATTATGCTGGGAGCTCCAACTACAACCCCTCCCTCCAGAGTCGAGTCACCATCTCAGTGGACACGTCCGCGGACCAGTTCTCCCTGAAACTGAGGTCTGTGACCGCTGCGGACACGGCCGTTTATTACTGT
>23;230_53,239_53,306_53;0.3275909487
TCGGAGACCCTGTCCCTCACCTGCAGTGTCTCTGGTGGCTCCATGGGTGGTTACTACTGGAGTTGGATCCGGCAGCCCCCAGGGAAGGGACTGGAGTGGATTGGGTATATGTATTATGCTGGGAGCTCCAACTACAACCCCTCCCTCCAGAGTCGAGTCACCATCTCAGTGGACACGTCCGCGGACCAGTTCTCCCTGAAACTGAGGTCTGTGACCGCTGCGGACACGGCCGTTTATTACTGT
>23;34_92;0.5181564334
TCGGAGACCCTGTCCCTCACCTGCAGTGTCTCTGGTGGCTCCATGGGGGCTTTTTACTGGAGTTGGATCCGACGGCCCCCCGGGAAGGGACTGGAGTGGATTGGATACATGTATTACGCTGGGAGCTCCAATTACAACACCTCCCTCCAGAGTCGGGTCACCATCTCAGTGGACACGTCCGCGAACCAGTTCTCCCTGAAACTGAGGTCTGTGACCGCTGCGGACACGGCCATCTATTACTGT
>22;230_53,239_53,306_53,34_92;0.3145259004
TCGGAGACCCTGTCCCTCACCTGCAGTGTCTCTGGTGGCTCCATGGGTGGTTACTACTGGAGTTGGATCCGGCAGCCCCCAGGGAAGGGACTGGAGTGGATTGGGTATATGTATTACGCTGGGAGCTCCAACTACAACCCCTCCCTCCAGAGTCGAGTCACCATCTCAGTGGACACGTCCGCGGACCAGTTCTCCCTGAAACTGAGGTCTGTGACCGCTGCGGACACGGCCGTTTATTACTGT
>23;202_92;0.3830943824
TCGGAGACCCTGTCCCTCACCTGTAGTGTCTCTGGTGCCTCCATGGCTGCTTACTACTGGAGTTGGATCCGGCAGCCCCCAGGGAAGGGACTGGAGTGGATTGGCTATATGTATTACGCTGGAAGCTCCAACTACAACCCCTCCCTCAAGGGTCGACTCACCATCTCAGTGGACACGTCCGAGGAGCAGTTCTCCCTGAAACTGTGGTCTGTGACCGCTGCGGACACGGCCATTTATTACTGT
>23;25_92;0.3700182069
TCGGAGACCCTGTCCCTCACCTGTAGTGTCTCTGGTGCCTCCATGGCTGCTTACTACTGGAGTTGGATCCGGCAGCCCCCAGGGAAGGGACTGGAGTGGATTGGCTATATGTATTACGCTGGAAGCTCCAACTACAACCCCTCCCTCAAGGGTCGACTCACCATCTCAGTGGACACGTCCGAGGAGCAGTTCTCCCTGAAACTGAGGTCTGTGACCGCTGCGGACACGGCCATTTATTACTGT
>22;202_92,25_92;0.3700181969
TCGGAGACCCTGTCCCTCACCTGTAGTGTCTCTGGTGCCTCCATGGCTGCTTACTACTGGAGTTGGATCCGGCAGCCCCCAGGGAAGGGACTGGAGTGGATTGGCTATATGTATTACGCTGGAAGCTCCAACTACAACCCCTCCCTCAAGGGTCGACTCACCATCTCAGTGGACACGTCCGAGGAGCAGTTCTCCCTGAAACTGAGGTCTGTGACCGCTGCGGACACGGCCATTTATTACTGT
>21;202_92,230_53,239_53,25_92,306_53,34_92;0.2595444905
TCGGAGACCCTGTCCCTCACCTGCAGTGTCTCTGGTGGCTCCATGGGTGGTTACTACTGGAGTTGGATCCGGCAGCCCCCAGGGAAGGGACTGGAGTGGATTGGCTATATGTATTACGCTGGGAGCTCCAACTACAACCCCTCCCTCAAGAGTCGAGTCACCATCTCAGTGGACACGTCCGAGGAGCAGTTCTCCCTGAAACTGAGGTCTGTGACCGCTGCGGACACGGCCGTTTATTACTGT
>21;422_53;0.3020393747
TCGGAGACCCTGTCCCTCACCTGCAGTGTCTCTGGTGGCTCCATGGGTGGTTACTACTGGAGCTGGATCCGGCAGCCCCCAGGGAAGGGAATGGAGTGGATTGGCTATATGTATTACGCTGGGAGCTCAAACTACAACCCCTCCCTGAAGAGTCGAGTCACCATCTCAGTGGACACGTCCGAGGAGCAGTTCTCCCTGAAACTGAGGTCTGTGACCGCTGCGGACACGGCCGTCTATTACTGT
>20;202_92,230_53,239_53,25_92,306_53,34_92,422_53;0.2486558117
TCGGAGACCCTGTCCCTCACCTGCAGTGTCTCTGGTGGCTCCATGGGTGGTTACTACTGGAGCTGGATCCGGCAGCCCCCAGGGAAGGGACTGGAGTGGATTGGCTATATGTATTACGCTGGGAGCTCCAACTACAACCCCTCCCTCAAGAGTCGAGTCACCATCTCAGTGGACACGTCCGAGGAGCAGTTCTCCCTGAAACTGAGGTCTGTGACCGCTGCGGACACGGCCGTTTATTACTGT
>19;202_92,212_53,230_53,239_53,25_92,306_53,34_92,377_53,422_53;0.2355661836
TCGGAGACCCTGTCCCTCACCTGCAGTGTCTCTGGTGGCTCCATGAGTGGTTACTACTGGAGCTGGATCCGGCAGCCCCCAGGGAAGGGACTGGAGTGGATTGGCTATATGTATTACGCTGGGAGCTCCAACTACAACCCCTCCCTCAAGAGTCGAGTCACCATCTCAGTGGACACGTCCGAGGAGCAGTTCTCCCTGAAACTGAGGTCTGTGACCGCTGCGGACACGGCCGTTTATTACTGT
>18;202_92,212_53,230_53,239_53,25_92,306_53,34_92,377_53,422_53,61_53;0.2214909043
TCGGAGACCCTGTCCCTCACCTGCAGTGTCTCTGGTGGCTCCATGAGTGGTTACTACTGGAGCTGGATCCGGCAGCCCCCAGGGAAGGGACTGGAGTGGATTGGGTATATGTATTACGCTGGGAGCTCCAACTACAACCCCTCCCTCAAGAGTCGAGTCACCATCTCAGTGGACACGTCCGAGGAGCAGTTCTCCCTGAAACTGAGGTCTGTGACCGCTGCGGACACGGCCGTTTATTACTGT
>22;393_92;0.5392275468
TCGGAGACCCTGTCCCTCACCTGCACTGTCTCTGCTGGCTCCATCAGGAGTTACTTCTGGAGCTGGATCCGGCAGCCCCCAGGGAAGGGGCTGGAGTGGATTGGCTATATGTACTACGCTGGGAGTTCTAATTACAGTCCTTCCCTCGAGAGTCGAGTCACCATCGAAGTGGACACGTCCGAGGAGAAATTCACCCTGAAAGTGAGGTCTGTGACCACTGCGGACACGGCCCTTTATTACTGT
>22;95_92;0.5866725834
TCGGGGACCCTGTCCCTCACCTGCAGTGTCTCCGGTGTCTCTATGGCTGATTTCTACTGGAGCTGGATGCGGCAGCCCCCAGGGAAGGGGCTGGAGTGGATTGGGTATATGTACTACGCTGGGAGTTCTAATTACAATCCTTCCCTCGAGAGTCGAGTCACCATCGAAGTGGACACGTCCGAGGAGAAATTCTCCCTGAAAGTGAGGTCTGTGACCACTGCGGACACGGCCCTTTATTACTGT
>21;393_92,95_92;0.4399404916
TCGGAGACCCTGTCCCTCACCTGCACTGTCTCTGGTGGCTCCATGAGTAGTTACTACTGGAGCTGGATCCGGCAGCCCCCAGGGAAGGGGCTGGAGTGGATTGGGTATATGTACTACGCTGGGAGTTCTAATTACAATCCTTCCCTCGAGAGTCGAGTCACCATCGAAGTGGACACGTCCGAGGAGAAATTCTCCCTGAAAGTGAGGTCTGTGACCACTGCGGACACGGCCCTTTATTACTGT
>21;382_92;0.3783269515
TCGGAGACCCTGTCCCTCACCTGCACTGTCTCTGGTGGCTCCATCAGTACTTACTACTGGAGCTGGATCCGGCAGTCCCCAGGGAAGGGGCTGGAGTGGATTGGGTATATGTATTACGCTGGGAGCTCTAACTACAATCCCTCCCTCAAGAGTCGAGTCACCATCGAAGTGGACACGTCCGAGGAGCAGTTCTCCCTGAAACTGAGGTCTGTGACCACTGCGGACACGGCCCTTTATTACTGT
>20;382_92,393_92,95_92;0.3356990859
TCGGAGACCCTGTCCCTCACCTGCACTGTCTCTGGTGGCTCCATGAGTAGTTACTACTGGAGCTGGATCCGGCAGCCCCCAGGGAAGGGGCTGGAGTGGATTGGGTATATGTATTACGCTGGGAGCTCTAACTACAATCCCTCCCTCAAGAGTCGAGTCACCATCGAAGTGGACACGTCCGAGGAGCAGTTCTCCCTGAAACTGAGGTCTGTGACCACTGCGGACACGGCCCTTTATTACTGT
>27;327_92;0.4606423374
TCGGGGACCCTGTCCCTCACCTGCAGTGTCTCCGGTGTTTCCATGAGTGGTTATTACTGGAGCTGGATCCGGCAGCCCCCAGGGAAGGGGCTGGAGTGGATTGGGTATATGTACTACGCTGGGAGTTCTGACTACAATCCTTCCCTCAAGAGTCGAGTCACCATCGAAGTAGACACGTCCGAGGAGCAGTTCTCCCTGAAACTGAGGTCTGTGACCACTGCGGACACGGCCGTTTATTACTGT
>27;346_92;0.4998472828
TCGGGGACGCTGTCCCTCACGTGCAGTGTCTCCGGTGTTTCCATGAGTGGTTATTACTGGAGCTGGATGCGGCAGCCCCCAGGGAAGGGGCTGGAGTGGATTGGGTATATGTACTACGCTGGGAGTTCTGACTACAATCCTTCCCTCAAGAGTCGAGTCACCATCGAAGTAGACACGTCCGAGGAGCAGTTCTCCCTGAAACTGAGGTCTGTGACCACTGCGGACACGGCCGTTTATTACTGT
>26;327_92,346_92;0.4606423274
TCGGGGACCCTGTCCCTCACCTGCAGTGTCTCCGGTGTTTCCATGAGTGGTTATTACTGGAGCTGGATCCGGCAGCCCCCAGGGAAGGGGCTGGAGTGGATTGGGTATATGTACTACGCTGGGAGTTCTGACTACAATCCTTCCCTCAAGAGTCGAGTCACCATCGAAGTAGACACGTCCGAGGAGCAGTTCTCCCTGAAACTGAGGTCTGTGACCACTGCGGACACGGCCGTTTATTACTGT
>26;60_92;0.500472123
TCGGGGACCCTGTCCCTCACCTGCGGTGTCTCCGGTGTTTCTATGAGTGCTTATTACTGGAGCTGGATCCGGCAGCCCCCAGGGAAGGGGCTGGAGTGGATTGGCTATATGTACTACGCTGGGAGTTCTGACTACAATCCTTCCCTCAAGAGTCGAGTCAGCATCGAAGTGGACACGTCCGAGGAGCAGTTCTCCCTGAAACTGAGGTCTGTGACCACTGCGGACACGGCCGTTTATTTCTGT
>25;327_92,346_92,60_92;0.4344522137
TCGGGGACCCTGTCCCTCACCTGCAGTGTCTCCGGTGTTTCTATGAGTGGTTATTACTGGAGCTGGATCCGGCAGCCCCCAGGGAAGGGGCTGGAGTGGATTGGGTATATGTACTACGCTGGGAGTTCTGACTACAATCCTTCCCTCAAGAGTCGAGTCACCATCGAAGTGGACACGTCCGAGGAGCAGTTCTCCCTGAAACTGAGGTCTGTGACCACTGCGGACACGGCCGTTTATTACTGT
>29;213_92;0.4477040896
TCGGGGACCCTGTCCCTCACCTGCAGTGTCTCCGGTGTCTCTATGAGTGGTTATTACTGGAGCTGGATCCGGCAGCCCCCAGGGAAGGGGCTGGAGTGGATTGGGTATATGTACTACGCTGGGAGTTCTGACTACAATCCTTCCCTCAAGAGCCGAGTCTCCATCGAAGTGGACACGTCCGAGGAGCAGTTCTCCCTGAAACTGAGGTCTGTGACCACTGCGGACACGGCCGTTTATTACTGT
>30;395_92;0.460594911
TCGGGGACCCTGTCCCTCACCTGCAGTGTCTCCGGTGTCTCTATGAGTGGTTATTACTGGAGCTGGATCCGGCAGCCCCCAGGGAAGGGGCTGGAGTGGATTGGGTATATGTACTACGCTGGGAGTTCTGACTACAATCCTTCCCTCAAGAGCCGAGTCTCCATCGAAGTGGACACGTCCGAGGAGCAGTTCTCCCTGAAACTCAGGTCTGTGACCACTGCGGACACGGCCGTTTATTACTGT
>30;79_92;0.4605959419
TCGGGGACCCTGTCCCTCACCTGCAGTGTCTCCGGTGTCTCTATGAGTGGTTATTACTGGAGCTGGATCCGGCAGCCCCCAGGGAAGGGGCTGGAGTGGATTGGGTATATGTACTACGCTGGGAGTTCTGACTACAATCCTTCCCTCAAGAGCCGAGTCTCCATCGAAGTGGACACGTCCGAGGAGCAGTTCTCCCTGAAACTCAGGTCTGTGACCACTGCGGACACGGCCGTTTATTACTGT
>29;395_92,79_92;0.460594901
TCGGGGACCCTGTCCCTCACCTGCAGTGTCTCCGGTGTCTCTATGAGTGGTTATTACTGGAGCTGGATCCGGCAGCCCCCAGGGAAGGGGCTGGAGTGGATTGGGTATATGTACTACGCTGGGAGTTCTGACTACAATCCTTCCCTCAAGAGCCGAGTCTCCATCGAAGTGGACACGTCCGAGGAGCAGTTCTCCCTGAAACTCAGGTCTGTGACCACTGCGGACACGGCCGTTTATTACTGT
>28;213_92,395_92,79_92;0.4477032474
TCGGGGACCCTGTCCCTCACCTGCAGTGTCTCCGGTGTCTCTATGAGTGGTTATTACTGGAGCTGGATCCGGCAGCCCCCAGGGAAGGGGCTGGAGTGGATTGGGTATATGTACTACGCTGGGAGTTCTGACTACAATCCTTCCCTCAAGAGCCGAGTCTCCATCGAAGTGGACACGTCCGAGGAGCAGTTCTCCCTGAAACTGAGGTCTGTGACCACTGCGGACACGGCCGTTTATTACTGT
>28;76_92;0.473541183
TCGGGGACCCTGTCCCTCACCTGCAGTGTCTCCGGTGTCTCTATGAGTGGTTATTACTGGAGCTGGATCCGGCAGCCCCCAGGGAAGGGGCTGGAGTGGATTGGGTATATGTACTACACTGGGAGTTCTGACTACAATCCTTCCCTCAAGAGCCGAGTCACCATCGAAGTGGACACGTCCGAGGAGCAGTTCTCCCTGAAACTGAGGTCTGTGAGCACTGCGGACGCGGCCGTTTATTACTGT
>27;213_92,395_92,76_92,79_92;0.4348556471
TCGGGGACCCTGTCCCTCACCTGCAGTGTCTCCGGTGTCTCTATGAGTGGTTATTACTGGAGCTGGATCCGGCAGCCCCCAGGGAAGGGGCTGGAGTGGATTGGGTATATGTACTACGCTGGGAGTTCTGACTACAATCCTTCCCTCAAGAGCCGAGTCACCATCGAAGTGGACACGTCCGAGGAGCAGTTCTCCCTGAAACTGAGGTCTGTGACCACTGCGGACACGGCCGTTTATTACTGT
>27;151_92;0.4736600519
TCGGGGACCCTGTCCCTCACCTGCAGTGTCTCCGGTGTCTCAATGAGTGGTTATTACTGGAGCTGGATCCGGCAGCCCCCAGGGAAGGGGCTGGAGTGGATTGGGTATATGTACTACGCTGGGAGTTCTGACTACAATGCTTCCCTCAAGAGCCGAGTCACCATCGAAGTGGACACGTCCGAGGACCAGTTCTCCCTGAAACTGAGGTCTGTGACCACTGCGGACACGGCCGTTTATTACTGT
>26;151_92,213_92,395_92,76_92,79_92;0.4348551362
TCGGGGACCCTGTCCCTCACCTGCAGTGTCTCCGGTGTCTCTATGAGTGGTTATTACTGGAGCTGGATCCGGCAGCCCCCAGGGAAGGGGCTGGAGTGGATTGGGTATATGTACTACGCTGGGAGTTCTGACTACAATCCTTCCCTCAAGAGCCGAGTCACCATCGAAGTGGACACGTCCGAGGAGCAGTTCTCCCTGAAACTGAGGTCTGTGACCACTGCGGACACGGCCGTTTATTACTGT
>26;51_92;0.460764376
TCGGGGACCCTGTCCCTCACCTGCAGTGTCTCCGGTGTCTCTATGAGTGGTTATTACTGGAGCTGGATCCGGCAGCCCCCAGGGAAGGGGCTGGAGTGGATTGGGTATATGTACTACGCTGGGAGTTCTGACTACAATCCTTCCCTCAAGAGTCGAGTCACCATCGAAGTGGACACGTCCGAGGACCAATTCTCCCTGAGACTGAGGTCTGTGACCACTGCGGACACGGCCGTTTATTACTGT
>25;151_92,213_92,395_92,51_92,76_92,79_92;0.4220591096
TCGGGGACCCTGTCCCTCACCTGCAGTGTCTCCGGTGTCTCTATGAGTGGTTATTACTGGAGCTGGATCCGGCAGCCCCCAGGGAAGGGGCTGGAGTGGATTGGGTATATGTACTACGCTGGGAGTTCTGACTACAATCCTTCCCTCAAGAGTCGAGTCACCATCGAAGTGGACACGTCCGAGGAGCAGTTCTCCCTGAAACTGAGGTCTGTGACCACTGCGGACACGGCCGTTTATTACTGT
>24;151_92,213_92,327_92,346_92,395_92,51_92,60_92,76_92,79_92;0.4220585761
TCGGGGACCCTGTCCCTCACCTGCAGTGTCTCCGGTGTCTCTATGAGTGGTTATTACTGGAGCTGGATCCGGCAGCCCCCAGGGAAGGGGCTGGAGTGGATTGGGTATATGTACTACGCTGGGAGTTCTGACTACAATCCTTCCCTCAAGAGTCGAGTCACCATCGAAGTGGACACGTCCGAGGAGCAGTTCTCCCTGAAACTGAGGTCTGTGACCACTGCGGACACGGCCGTTTATTACTGT
>26;355_92;0.4866924424
TCGGGGACCCTGTCCCTCACCTGCAGTGTCTCCGGTGTCTCTATGAGTGGTTACTACTGGAGCTGGATCCGGCTACCCCCAGGGAAGGGGCTGGAGTGGATTGGATATATGTATTACGCTGGGAGCTCTAACTACAATCCCTCCCTGAAGAGTCGAGTCACCATCGAAGTGGACACGTCCGAGGAGCAGTTCTCCCTGAAACTGAGGTCTGTGACCCCCGCGGACACGGCCGTTTATTACTGT
>26;31_92;0.5357701357
TGGGGGACCCTGTCCCTCACCTGCAGTGTCTCCGGTGTCTCTATGAGTGGTTACTACTGGAGCTGGATCCGGCAGCCCCCAGGGAAGGGGCTGGAGTGGATTGGATATATGTATTACGCCGGGAGTTCTGATTACAATCCCTCCCTGAAGAGTCGAGTCACCATCGAAGTGGACACGTCCGAGGACCAGTTCTCCCTGAAACTGAGGTCTATGACCACTGCGGACACGGCCGTTTATTATTGT
>25;31_92,355_92;0.4314504954
TCGGGGACCCTGTCCCTCACCTGCAGTGTCTCCGGTGTCTCTATGAGTGGTTACTACTGGAGCTGGATCCGGCAGCCCCCAGGGAAGGGGCTGGAGTGGATTGGATATATGTATTACGCTGGGAGTTCTAACTACAATCCCTCCCTGAAGAGTCGAGTCACCATCGAAGTGGACACGTCCGAGGAGCAGTTCTCCCTGAAACTGAGGTCTGTGACCCCTGCGGACACGGCCGTTTATTACTGT
>25;187_92;0.4223051167
TCGGGGACCCTGTCCCTCACCTGCAGTGTCTCCGGTGTCTCTATGAGTGGTTATTACTGGAGCTGGATCCGGCAGCCCCCAGGGAAGGGGCTGGAGTGGATTGGATATATGTATTACGCTGGGAGTTCTAACTACAATCCCTCCCTCAAGAGTCGAGTCACCATCGAAGTGGACACGTCCGAGGATCAGTTCTCCCTGAAACTGAGGTCTGTGACCCCTGCGGACACGGCCGTTTATTACTGT
>24;187_92,31_92,355_92;0.4061984024
TCGGGGACCCTGTCCCTCACCTGCAGTGTCTCCGGTGTCTCTATGAGTGGTTATTACTGGAGCTGGATCCGGCAGCCCCCAGGGAAGGGGCTGGAGTGGATTGGATATATGTATTACGCTGGGAGTTCTAACTACAATCCCTCCCTCAAGAGTCGAGTCACCATCGAAGTGGACACGTCCGAGGAGCAGTTCTCCCTGAAACTGAGGTCTGTGACCCCTGCGGACACGGCCGTTTATTACTGT
>23;151_92,187_92,213_92,31_92,327_92,346_92,355_92,395_92,51_92,60_92,76_92,79_92;0.3821389243
TCGGGGACCCTGTCCCTCACCTGCAGTGTCTCCGGTGTCTCTATGAGTGGTTATTACTGGAGCTGGATCCGGCAGCCCCCAGGGAAGGGGCTGGAGTGGATTGGGTATATGTATTACGCTGGGAGTTCTAACTACAATCCCTCCCTCAAGAGTCGAGTCACCATCGAAGTGGACACGTCCGAGGAGCAGTTCTCCCTGAAACTGAGGTCTGTGACCACTGCGGACACGGCCGTTTATTACTGT
>26;323_92;0.4353845849
TCGGGGACCCTGTCCCTCACTTGCAGTGTCTCCGGTGTCTCTATGAGTGGTTATTACTGGAGCTGGATCCGACAGCCCCCAGGGAAGGGGCTGGAGTGGATTGGGTATATGTATTACGCTGGGAGCTCTAACTACAATCCCTCCCTCAAGAGTCGAGTCACCATCGAAGTGGACACGACCGAGGAGCAGTTCTCCCTGAAACTGAGGTCTGTGACCACTGCGGACACGGCCGCCTATTACTGT
>26;39_92;0.4353834573
TCGGGGACCCTGTCCCTCACTTGCAGTGTCTCCGGTGTCTCTATGAGTGGTTATTACTGGAGCTGGATCCGACAGCCCCCAGGGAAGGGGCTGGAGTGGATTGGGTATATGTATTACGCTGGGAGCTCTAACTACAATCCCTCCCTCAAGAGTCGAGTCACCATCGAAGTGGACACGACCGAGGAGCAGTTCTCCCTGAAACTGAGGTCTGTGACCACTGCGGACACGGCCGCCTATTACTGT
>25;323_92,39_92;0.4353834473
TCGGGGACCCTGTCCCTCACTTGCAGTGTCTCCGGTGTCTCTATGAGTGGTTATTACTGGAGCTGGATCCGACAGCCCCCAGGGAAGGGGCTGGAGTGGATTGGGTATATGTATTACGCTGGGAGCTCTAACTACAATCCCTCCCTCAAGAGTCGAGTCACCATCGAAGTGGACACGACCGAGGAGCAGTTCTCCCTGAAACTGAGGTCTGTGACCACTGCGGACACGGCCGCCTATTACTGT
>25;253_92;0.4225941701
TCGGGGACCCTGTCCCTCACCTGCAGTGTCTCCGGTGTCTCTATGAGTGGTTATTACTGGAGCTGGATCCGACAGCCCCCAGGGAAGGGGCTGGAGTGGATTGGGTATATGTATTACGCTGGGAGCTCTAACTACAATCCCTCCCTCAAGAGTCGAGTCACCATCGAAGTGGACACGACCGAGGAGCAGTTCTCCCTGAAACTGAGGTCTGTGACCACTGCGGACACGGCCGCCTATTACTGT
>24;253_92,323_92,39_92;0.4225941601
TCGGGGACCCTGTCCCTCACCTGCAGTGTCTCCGGTGTCTCTATGAGTGGTTATTACTGGAGCTGGATCCGACAGCCCCCAGGGAAGGGGCTGGAGTGGATTGGGTATATGTATTACGCTGGGAGCTCTAACTACAATCCCTCCCTCAAGAGTCGAGTCACCATCGAAGTGGACACGACCGAGGAGCAGTTCTCCCTGAAACTGAGGTCTGTGACCACTGCGGACACGGCCGCCTATTACTGT
>25;314_92;0.4354042039
TCGGGGACCCTGTCCCTCACCTGCAGTGTCTCCGGTGTCTCTATGAGTGGTTATTACTGGAGCTGGATCCGACAGCCCCCAGGGAAGGGGCTGGAGTGGATTGGGTATATGTATTACGCTGGGACCTCTAACTACAATCCCTCCCTCAAGAGTCGAGTCACCATCGAAGTGGACACGACCGAGGAGCAGTTCTCCCTGAAACTGAGGTCTGTGACCACTGCGGACACGGCCGCCTATTACTGT
>25;174_92;0.4354036324
TCGGGGACCCTGTCCCTCACCTGCAGTGTCTCCGGTGTCTCTATGAGTGGTTATTACTGGAGCTGGATCCGACAGCCCCCAGGGAAGGGGCTGGAGTGGATTGGGTATATGTATTACGCTGGGACCTCTAACTACAATCCCTCCCTCAAGAGTCGAGTCACCATCGAAGTGGACACGACCGAGGAGCAGTTCTCCCTGAAACTGAGGTCTGTGACCACTGCGGACACGGCCGCCTATTACTGT
>24;174_92,314_92;0.4354036224
TCGGGGACCCTGTCCCTCACCTGCAGTGTCTCCGGTGTCTCTATGAGTGGTTATTACTGGAGCTGGATCCGACAGCCCCCAGGGAAGGGGCTGGAGTGGATTGGGTATATGTATTACGCTGGGACCTCTAACTACAATCCCTCCCTCAAGAGTCGAGTCACCATCGAAGTGGACACGACCGAGGAGCAGTTCTCCCTGAAACTGAGGTCTGTGACCACTGCGGACACGGCCGCCTATTACTGT
>23;174_92,253_92,314_92,323_92,39_92;0.4225931142
TCGGGGACCCTGTCCCTCACCTGCAGTGTCTCCGGTGTCTCTATGAGTGGTTATTACTGGAGCTGGATCCGACAGCCCCCAGGGAAGGGGCTGGAGTGGATTGGGTATATGTATTACGCTGGGAGCTCTAACTACAATCCCTCCCTCAAGAGTCGAGTCACCATCGAAGTGGACACGACCGAGGAGCAGTTCTCCCTGAAACTGAGGTCTGTGACCACTGCGGACACGGCCGCCTATTACTGT
>22;151_92,174_92,187_92,213_92,253_92,314_92,31_92,323_92,327_92,346_92,355_92,395_92,39_92,51_92,60_92,76_92,79_92;0.370116559
TCGGGGACCCTGTCCCTCACCTGCAGTGTCTCCGGTGTCTCTATGAGTGGTTATTACTGGAGCTGGATCCGGCAGCCCCCAGGGAAGGGGCTGGAGTGGATTGGGTATATGTATTACGCTGGGAGCTCTAACTACAATCCCTCCCTCAAGAGTCGAGTCACCATCGAAGTGGACACGTCCGAGGAGCAGTTCTCCCTGAAACTGAGGTCTGTGACCACTGCGGACACGGCCGTTTATTACTGT
>25;224_92;0.4463417078
TCGGGGACCCTGTCCCTCACCTGCAGTGTCTCCGGTGTCTCTATGAGTGGTTACTACTGGAGCTGGATCCGGCAGCCCCCAGGGAAGGGGCTGGAGTGGATTGGGTATATGTATTACGCTGGCAGCTCTAACTACAATCCCTCCCTCAAGAGTCGAGCCAGCATCGAAGTGGACACGTCCGAGGAGAAGTTCTCCCTGAAACTGAGGTCTCTGATCACTGCGGACACGGCCGTTTATTACTGT
>26;440_92;0.4611019306
TCGGGGACCCTGTCCCTCACCTGCAGTGTCTCCGGTGTCTCTATGGGTGGTTACTACTGGAGCTGGATCCGGCAGCCCCCAGGGAAGGGGCTGGAGTGGATTGGTTATATGTATTACGCTGGCAGCTCTAACTACAATCCCTCCCTCAAGAGTCGAGTCAGCATCGAAGTGGACACGTCCGAGGAGAAGTTCTCCCTGAAACTGCGGCCTGTCACCACTGCGGACACGGCCGTTTATTACTGT
>26;183_92;0.4611024682
TCGGGGACCCTGTCCCTCACCTGCAGTGTCTCCGGTGTCTCTATGGGTGGTTACTACTGGAGCTGGATCCGGCAGCCCCCAGGGAAGGGGCTGGAGTGGATTGGTTATATGTATTACGCTGGCAGCTCTAACTACAATCCCTCCCTCAAGAGTCGAGTCAGCATCGAAGTGGACACGTCCGAGGAGAAGTTCTCCCTGAAACTGCGGCCTGTCACCACTGCGGACACGGCCGTTTATTACTGT
>25;183_92,440_92;0.4611019206
TCGGGGACCCTGTCCCTCACCTGCAGTGTCTCCGGTGTCTCTATGGGTGGTTACTACTGGAGCTGGATCCGGCAGCCCCCAGGGAAGGGGCTGGAGTGGATTGGTTATATGTATTACGCTGGCAGCTCTAACTACAATCCCTCCCTCAAGAGTCGAGTCAGCATCGAAGTGGACACGTCCGAGGAGAAGTTCTCCCTGAAACTGCGGCCTGTCACCACTGCGGACACGGCCGTTTATTACTGT
>24;183_92,224_92,440_92;0.4018535615
TCGGGGACCCTGTCCCTCACCTGCAGTGTCTCCGGTGTCTCTATGAGTGGTTACTACTGGAGCTGGATCCGGCAGCCCCCAGGGAAGGGGCTGGAGTGGATTGGGTATATGTATTACGCTGGCAGCTCTAACTACAATCCCTCCCTCAAGAGTCGAGTCAGCATCGAAGTGGACACGTCCGAGGAGAAGTTCTCCCTGAAACTGAGGTCTGTGACCACTGCGGACACGGCCGTTTATTACTGT
>26;75_92;0.4742556319
TCGGGGACCCTGTCCCTCACCTGCAGTGTCTCCGGTGTCTCTATGGCTGGTTACTATTGGAGCTGGATCCGGCAGCCCCCAGGGAAGGGGCTGGAGTGGATTGGCTATATGTATTACGCTGGGAGCTCTAACTACAATCCCTCCCTCAAGAGTCGAGTCAGCATTGAAGTGGACACGTCCGAGGAGCAGTTCTCCCTGAAACTGAGGTCTGTGACCACTACTGACACGGCCGTCTATTACTGT
>28;84_92;0.5270775434
TCGGGGACCCTGTCCCTCACCTGCAGTGTCTCCGGTGTCTCTATGGCTGGTTACTACTGGAGCTGGATCCGGCAGCCCCCAGGGAAGGGGCTGGAGTGGATTGGCTACATGTATTACGCTGGGGGCTCTGACTACAATCCTTCCCTCAAGAGTCGAGTCACCGTTGAAGTGGACACGTCCGAGGAGCAGTTCTCCCTGAAACTGAGGTCTGTGACCACTGCTGACACGGCCGTTTATTACTGT
>28;265_92;0.5270776268
TCGGGGACCCTGTCCCTCACCTGCAGTGTCTCCGGTGTCTCTATGGCTGGTTACTACTGGAGCTGGATCCGGCAGCCCCCAGGGAAGGGGCTGGAGTGGATTGGCTACATGTATTACGCTGGGGGCTCTGACTACAATCCTTCCCTCAAGAGTCGAGTCACCGTTGAAGTGGACACGTCCGAGGAGCAGTTCTCCCTGAAACTGAGGTCTGTGACCACTGCTGACACGGCCGTTTATTACTGT
>27;265_92,84_92;0.5270770932
TCGGGGACCCTGTCCCTCACCTGCAGTGTCTCCGGTGTCTCTATGGCTGGTTACTACTGGAGCTGGATCCGGCAGCCCCCAGGGAAGGGGCTGGAGTGGATTGGCTACATGTATTACGCTGGGGGCTCTGACTACAATCCTTCCCTCAAGAGTCGAGTCACCGTTGAAGTGGACACGTCCGAGGAGCAGTTCTCCCTGAAACTGAGGTCTGTGACCACTGCTGACACGGCCGTTTATTACTGT
>31;324_92;0.5790145317
TCGGAGACCCTGTCCCTCACCTGCAGTGTCTCCGGTGTCTCTATGGCTGGTTACTACTGGAGCTGGATCCGGCAGTCCCCAGGGAAGGGCCTGGAGTGGGTTGGCTATATGTATTACGCTGGAAGCTCTAACTACAATCCTTCCCTCAAGAGTCGAGTCACCATTGAGGTGGACACGTCCGAGGAGCAGTTCTCCCTGAAACTGAGGTCTGTGACCACTTCTGACACGGCCGTCTACTACTGT
>31;115_92;0.5662019053
TCGGAGACCCTGTCCCTCACCTGCAGTGTCTCCGGTGTCTCTATGGCTGGTTACTACTGGAGCTGGATCCGGCAGCCCCCAGGGAAGGGCCTGGAGTGGGTTGGCTATATGTATTACGCTGGAAGCTCTAACTACAATCCTTCCCTCAAGAGTCGAGTCACCATTGAGGTGGACACGTCCGAGGAGCAGTTCTCCCTGAAACTGAGGTCTGTGACCACTTCTGACACGGCCGTCTACTACTGT
>30;115_92,324_92;0.5662013837
TCGGAGACCCTGTCCCTCACCTGCAGTGTCTCCGGTGTCTCTATGGCTGGTTACTACTGGAGCTGGATCCGGCAGCCCCCAGGGAAGGGCCTGGAGTGGGTTGGCTATATGTATTACGCTGGAAGCTCTAACTACAATCCTTCCCTCAAGAGTCGAGTCACCATTGAGGTGGACACGTCCGAGGAGCAGTTCTCCCTGAAACTGAGGTCTGTGACCACTTCTGACACGGCCGTCTACTACTGT
>33;274_92;0.5918484727
TCGGGGACCCTGTCCCTCACCTGCAGTGTCTCCGGTGTCTCTATGGCTGGTTATTACTGGAGCTGGATCCGGCAGTCCCCAGGGAAGGGCCTGGAGTGGGTTGGCTATATGTATTACGCTGGAAGCTCTAACTACAATCCTTCCCTCAAGAGTCGAGTCAGCATTGAGGTGGACACGTCCGAGGAGCAGTTCTCCCTGAAACTGAGGTCTGTGACCACTTCTGACACGGCCGTCTACTACTGT
>34;62_92;0.6049092093
TCGGGGACCCTGTCCCTCACCTGCAGTGTCTCCGGTGTCTCTATGGCTGGTTACTACTGGAGCTGGATCCGGCAGTCCCCAGGGAAGGGCCTGGAGTGGGTTGGCTATATGTATTACGCTGGAAGCTCTAACTACAATCCTTCCCTCAAGAGTCGAGTCAGTATTGAGGTGGACACGTCCGAGGAGCAGTTCTCCCTGAAACTGAGGTCTGTGACCCCTTCTGACACGGCCGTCTACTACTGT
>34;266_92;0.604909698
TCGGGGACCCTGTCCCTCACCTGCAGTGTCTCCGGTGTCTCTATGGCTGGTTACTACTGGAGCTGGATCCGGCAGTCCCCAGGGAAGGGCCTGGAGTGGGTTGGCTATATGTATTACGCTGGAAGCTCTAACTACAATCCTTCCCTCAAGAGTCGAGTCAGTATTGAGGTGGACACGTCCGAGGAGCAGTTCTCCCTGAAACTGAGGTCTGTGACCCCTTCTGACACGGCCGTCTACTACTGT
>33;266_92,62_92;0.6049091993
TCGGGGACCCTGTCCCTCACCTGCAGTGTCTCCGGTGTCTCTATGGCTGGTTACTACTGGAGCTGGATCCGGCAGTCCCCAGGGAAGGGCCTGGAGTGGGTTGGCTATATGTATTACGCTGGAAGCTCTAACTACAATCCTTCCCTCAAGAGTCGAGTCAGTATTGAGGTGGACACGTCCGAGGAGCAGTTCTCCCTGAAACTGAGGTCTGTGACCCCTTCTGACACGGCCGTCTACTACTGT
>32;266_92,274_92,62_92;0.5791036905
TCGGGGACCCTGTCCCTCACCTGCAGTGTCTCCGGTGTCTCTATGGCTGGTTACTACTGGAGCTGGATCCGGCAGTCCCCAGGGAAGGGCCTGGAGTGGGTTGGCTATATGTATTACGCTGGAAGCTCTAACTACAATCCTTCCCTCAAGAGTCGAGTCAGCATTGAGGTGGACACGTCCGAGGAGCAGTTCTCCCTGAAACTGAGGTCTGTGACCACTTCTGACACGGCCGTCTACTACTGT
>32;411_92;0.566186643
TCGGGGACCCTGTCCCTCACCTGCAGTGTCTCCGGTGTCTCTATGGCTGGTTACTACTGGAGCTGGATCCGGCAGTCCCCAGGGAAGGGCCTGGAGTGGGTTGGCTATATGTATTACGCTGGAAGCTCTAACTACAATCCTTCCCTCAAGAGTCGAGTCACCATTGAGGTGGACACGTCCGAGGAGCAGTTCTCCCTGAAACTGAGGTCTGTGACCACTTCTGACACGGCCGTCTACTACTGT
>31;266_92,274_92,411_92,62_92;0.5661857012
TCGGGGACCCTGTCCCTCACCTGCAGTGTCTCCGGTGTCTCTATGGCTGGTTACTACTGGAGCTGGATCCGGCAGTCCCCAGGGAAGGGCCTGGAGTGGGTTGGCTATATGTATTACGCTGGAAGCTCTAACTACAATCCTTCCCTCAAGAGTCGAGTCACCATTGAGGTGGACACGTCCGAGGAGCAGTTCTCCCTGAAACTGAGGTCTGTGACCACTTCTGACACGGCCGTCTACTACTGT
>31;167_92;0.5533996353
TCGGGGACCCTGTCCCTCACCTGCAGTGTCTCCGGTGTCTCTATGGCTGGTTACTACTGGAGCTGGATCCGGCAGCCCCCAGGGAAGGGCCTGGAGTGGGTTGGCTATATGTATTACGCTGGAAGCTCTAACTACAATCCTTCCCTCAAGAGTCGAGTCACCATTGAGGTGGACACGTCCGAGGAGCAGTTCTCCCTGAAACTGAGGTCTGTGACCACTTCTGACACGGCCGTCTACTACTGT
>30;167_92,266_92,274_92,411_92,62_92;0.5533991091
TCGGGGACCCTGTCCCTCACCTGCAGTGTCTCCGGTGTCTCTATGGCTGGTTACTACTGGAGCTGGATCCGGCAGCCCCCAGGGAAGGGCCTGGAGTGGGTTGGCTATATGTATTACGCTGGAAGCTCTAACTACAATCCTTCCCTCAAGAGTCGAGTCACCATTGAGGTGGACACGTCCGAGGAGCAGTTCTCCCTGAAACTGAGGTCTGTGACCACTTCTGACACGGCCGTCTACTACTGT
>29;115_92,167_92,266_92,274_92,324_92,411_92,62_92;0.5533985355
TCGGGGACCCTGTCCCTCACCTGCAGTGTCTCCGGTGTCTCTATGGCTGGTTACTACTGGAGCTGGATCCGGCAGCCCCCAGGGAAGGGCCTGGAGTGGGTTGGCTATATGTATTACGCTGGAAGCTCTAACTACAATCCTTCCCTCAAGAGTCGAGTCACCATTGAGGTGGACACGTCCGAGGAGCAGTTCTCCCTGAAACTGAGGTCTGTGACCACTTCTGACACGGCCGTCTACTACTGT
>29;193_92;0.6183724244
TCGGGGACCCTGTCCCTCACCTGCAGTGTCTCCGGTGTCTCTATGGCTGCTTTCTACTGGAGCTGGATCCGGCAGCCCCCAGGGAAGGGCCTGGAGTGGGTTGGCTATATGTATTACGCTGGTAGCTCTAACTACAATCCTTCCCTCAAGGGTCGAGTCACCATTGAGGTGGACACGTCCGAGGAGCAGTTCTCCCTGAGACTGAGGTCTGTGACCACTTCTGACACGGCCGTCTACTACTGT
>28;115_92,167_92,193_92,266_92,274_92,324_92,411_92,62_92;0.5533974739
TCGGGGACCCTGTCCCTCACCTGCAGTGTCTCCGGTGTCTCTATGGCTGGTTACTACTGGAGCTGGATCCGGCAGCCCCCAGGGAAGGGCCTGGAGTGGGTTGGCTATATGTATTACGCTGGAAGCTCTAACTACAATCCTTCCCTCAAGAGTCGAGTCACCATTGAGGTGGACACGTCCGAGGAGCAGTTCTCCCTGAAACTGAGGTCTGTGACCACTTCTGACACGGCCGTCTACTACTGT
>29;181_92;0.6050990572
TCGGGGACCCTGTCCCTCACCTGCAGTGTCTCCGGTGTCTCTATGGCTGGTTACTACTGGAGCTGGATCCGGCAGTCCCCAGGGAAGGGCCTGGAGTGGGTTGGCTATATGTATTACGCTGGAAGCTCCAACTACAATCCTTCCCTCAAGAGTCGAGTCACCATTGAGGTGGACACGTCCGAGGAGCAGTTCTCCCTGAAGCTGAGGTCTCTGACCACTTCTGACACGGCCGTCTACTACTGT
>29;453_92;0.6050984929
TCGGGGACCCTGTCCCTCACCTGCAGTGTCTCCGGTGTCTCTATGGCTGGTTACTACTGGAGCTGGATCCGGCAGTCCCCAGGGAAGGGCCTGGAGTGGGTTGGCTATATGTATTACGCTGGAAGCTCCAACTACAATCCTTCCCTCAAGAGTCGAGTCACCATTGAGGTGGACACGTCCGAGGAGCAGTTCTCCCTGAAGCTGAGGTCTCTGACCACTTCTGACACGGCCGTCTACTACTGT
>28;181_92,453_92;0.6050984829
TCGGGGACCCTGTCCCTCACCTGCAGTGTCTCCGGTGTCTCTATGGCTGGTTACTACTGGAGCTGGATCCGGCAGTCCCCAGGGAAGGGCCTGGAGTGGGTTGGCTATATGTATTACGCTGGAAGCTCCAACTACAATCCTTCCCTCAAGAGTCGAGTCACCATTGAGGTGGACACGTCCGAGGAGCAGTTCTCCCTGAAGCTGAGGTCTCTGACCACTTCTGACACGGCCGTCTACTACTGT
>27;115_92,167_92,181_92,193_92,266_92,274_92,324_92,411_92,453_92,62_92;0.553397013
TCGGGGACCCTGTCCCTCACCTGCAGTGTCTCCGGTGTCTCTATGGCTGGTTACTACTGGAGCTGGATCCGGCAGCCCCCAGGGAAGGGCCTGGAGTGGGTTGGCTATATGTATTACGCTGGAAGCTCTAACTACAATCCTTCCCTCAAGAGTCGAGTCACCATTGAGGTGGACACGTCCGAGGAGCAGTTCTCCCTGAAACTGAGGTCTGTGACCACTTCTGACACGGCCGTCTACTACTGT
>26;115_92,167_92,181_92,193_92,265_92,266_92,274_92,324_92,411_92,453_92,62_92,84_92;0.4681989668
TCGGGGACCCTGTCCCTCACCTGCAGTGTCTCCGGTGTCTCTATGGCTGGTTACTACTGGAGCTGGATCCGGCAGCCCCCAGGGAAGGGGCTGGAGTGGATTGGCTATATGTATTACGCTGGGAGCTCTAACTACAATCCTTCCCTCAAGAGTCGAGTCACCATTGAAGTGGACACGTCCGAGGAGCAGTTCTCCCTGAAACTGAGGTCTGTGACCACTGCTGACACGGCCGTCTATTACTGT
>25;115_92,167_92,181_92,193_92,265_92,266_92,274_92,324_92,411_92,453_92,62_92,75_92,84_92;0.4423111805
TCGGGGACCCTGTCCCTCACCTGCAGTGTCTCCGGTGTCTCTATGGCTGGTTACTACTGGAGCTGGATCCGGCAGCCCCCAGGGAAGGGGCTGGAGTGGATTGGCTATATGTATTACGCTGGGAGCTCTAACTACAATCCCTCCCTCAAGAGTCGAGTCAGCATTGAAGTGGACACGTCCGAGGAGCAGTTCTCCCTGAAACTGAGGTCTGTGACCACTGCTGACACGGCCGTCTATTACTGT
>25;104_92;0.4621719919
TCGGGGACCCTGTCCCTCACCTGCAGTGTCTCCGGTGTCTCTATGGCTGGTTACTACTGGAGCTGGATCCGGCAGCCCCCCGGGAAGGGGCTCGAGTGGATTGGGTATATGTATTACGCTGGGAGCTCTAACTACAATCCCTCCCTCAAGAGTCGAGTCAGCATCGAGGTGGACACGTCCGAGGACCAGTTCTCCCTGAAACTGAGGTCTCTGACCACTGCGGACACGGCCGTTTATTACTGT
>24;104_92,115_92,167_92,181_92,193_92,265_92,266_92,274_92,324_92,411_92,453_92,62_92,75_92,84_92;0.3963104149
TCGGGGACCCTGTCCCTCACCTGCAGTGTCTCCGGTGTCTCTATGGCTGGTTACTACTGGAGCTGGATCCGGCAGCCCCCAGGGAAGGGGCTGGAGTGGATTGGGTATATGTATTACGCTGGGAGCTCTAACTACAATCCCTCCCTCAAGAGTCGAGTCAGCATCGAAGTGGACACGTCCGAGGAGCAGTTCTCCCTGAAACTGAGGTCTGTGACCACTGCGGACACGGCCGTTTATTACTGT
>23;104_92,115_92,167_92,181_92,183_92,193_92,224_92,265_92,266_92,274_92,324_92,411_92,440_92,453_92,62_92,75_92,84_92;0.3760248549
TCGGGGACCCTGTCCCTCACCTGCAGTGTCTCCGGTGTCTCTATGAGTGGTTACTACTGGAGCTGGATCCGGCAGCCCCCAGGGAAGGGGCTGGAGTGGATTGGGTATATGTATTACGCTGGGAGCTCTAACTACAATCCCTCCCTCAAGAGTCGAGTCAGCATCGAAGTGGACACGTCCGAGGAGCAGTTCTCCCTGAAACTGAGGTCTGTGACCACTGCGGACACGGCCGTTTATTACTGT
>27;175_92;0.4615805487
TCGGGGACCCTGTCCCTCACGTGCAGTGTCTCCGGTGTCTCTATGGCTGCTTACTACTGGAGCTGGCTCCGGCAGTCCCCAGGGAAGGGGCTGGAGTGGATTGGGTATATGTATTACGCTGGGAGCTCTAACTACAATCCCTCCCTCAAGAGTCGAGTCACCATCGAAGTGGACACGTCCGAGGAGCAGTTCTCCCTGAAACTGAGGTCTGTGACCCCTGCGGACACGGCCCTTTATTACTGT
>27;326_92;0.4223233223
TCGGGGACCCTGTCCCTCACCTGCAGTGTCTCCGGTGTCTCTATGGCTGCTTACTACTGGAGCTGGATCCGGCAGTCCCCAGGGAAGGGGCTGGAGTGGATTGGGTATATGTATTACGCTGGGAGCTCTAACTACAATCCCTCCCTCAAGAGTCGAGTCACCATCGAAGTGGACACGTCCGAGGAGCAGTTCTCCCTGAAACTGAGGTCTGTGACCACTGCGGACACGGCCCTTTATTACTGT
>26;175_92,326_92;0.4223227911
TCGGGGACCCTGTCCCTCACCTGCAGTGTCTCCGGTGTCTCTATGGCTGCTTACTACTGGAGCTGGATCCGGCAGTCCCCAGGGAAGGGGCTGGAGTGGATTGGGTATATGTATTACGCTGGGAGCTCTAACTACAATCCCTCCCTCAAGAGTCGAGTCACCATCGAAGTGGACACGTCCGAGGAGCAGTTCTCCCTGAAACTGAGGTCTGTGACCACTGCGGACACGGCCCTTTATTACTGT
>26;70_92;0.4091106484
TCGGGGACCCTGTCCCTCACCTGCAGTGTCTCCGGTGTCTCTATGAGTGCTTACTACTGGAGCTGGATCCGGCAGTCCCCAGGGAAGGGGCTGGAGTGGATTGGCTATATGTATTACGCTGGGAGCTCTAACTACAATCCCTCCCTCAAGAGTCGAGTCACCGTCGAAGTGGACACGTCCGAGGAGCAGTTCTCCCTGAAACTGAGGTCTGTGACCACTGCGGACACGGCCGTTTATTACTGT
>25;175_92,326_92,70_92;0.3833379569
TCGGGGACCCTGTCCCTCACCTGCAGTGTCTCCGGTGTCTCTATGAGTGCTTACTACTGGAGCTGGATCCGGCAGTCCCCAGGGAAGGGGCTGGAGTGGATTGGGTATATGTATTACGCTGGGAGCTCTAACTACAATCCCTCCCTCAAGAGTCGAGTCACCATCGAAGTGGACACGTCCGAGGAGCAGTTCTCCCTGAAACTGAGGTCTGTGACCACTGCGGACACGGCCGTTTATTACTGT
>30;367_92;0.4353055756
TCGGGGACCCTGTCCCTCACCTGCAGTGTGTCCGGTGTCTCTATGAGTGCCTACTACTGGAGCTGGATCCGGCAGCCCCCAGGGAAGGGGCTGGAGTGGATTGGGTATATGTATTACGCTGGCAGCTCTAACTACAGTCCCTCCCTCAAGAGTCGCGTCACCATCGAAGTGGACACGTCCGAGGAGCAGTTCTCCCTGAAACTGAGGTCTGTGACCACTGCGGACACGGCCGTTTATTACTGT
>30;423_92;0.4353060849
TCGGGGACCCTGTCCCTCACCTGCAGTGTGTCCGGTGTCTCTATGAGTGCCTACTACTGGAGCTGGATCCGGCAGCCCCCAGGGAAGGGGCTGGAGTGGATTGGGTATATGTATTACGCTGGCAGCTCTAACTACAGTCCCTCCCTCAAGAGTCGCGTCACCATCGAAGTGGACACGTCCGAGGAGCAGTTCTCCCTGAAACTGAGGTCTGTGACCACTGCGGACACGGCCGTTTATTACTGT
>29;367_92,423_92;0.4353055656
TCGGGGACCCTGTCCCTCACCTGCAGTGTGTCCGGTGTCTCTATGAGTGCCTACTACTGGAGCTGGATCCGGCAGCCCCCAGGGAAGGGGCTGGAGTGGATTGGGTATATGTATTACGCTGGCAGCTCTAACTACAGTCCCTCCCTCAAGAGTCGCGTCACCATCGAAGTGGACACGTCCGAGGAGCAGTTCTCCCTGAAACTGAGGTCTGTGACCACTGCGGACACGGCCGTTTATTACTGT
>29;389_92;0.4219736241
TCGGGGACCCTGTCCCTCACCTGCAGTGTCTCCGGTGTCTCTATGAGTGCTTACTACTGGAGTTGGATCCGGCAGCCCCCAGGGAAGGGGCTGGAGTGGATTGGGTATATGTATTACGCTGGCAGCTCTAACTACAGTCCCTCCCTCAAGAGTCGCGTCACCATCGAAGTGGACACGTCCGAGGAGCAGTTCTCCCTGAAACTGAGGTCTGTGACCACTGCGGACACGGCCGTTTATTACTGT
>28;367_92,389_92,423_92;0.4093268297
TCGGGGACCCTGTCCCTCACCTGCAGTGTCTCCGGTGTCTCTATGAGTGCTTACTACTGGAGCTGGATCCGGCAGCCCCCAGGGAAGGGGCTGGAGTGGATTGGGTATATGTATTACGCTGGCAGCTCTAACTACAGTCCCTCCCTCAAGAGTCGCGTCACCATCGAAGTGGACACGTCCGAGGAGCAGTTCTCCCTGAAACTGAGGTCTGTGACCACTGCGGACACGGCCGTTTATTACTGT
>28;345_92;0.4491804199
TCGGGGACCCTGTCCCTCACGTGCAGAGTGTCCGGTGTCTCTATGAGTGCTTTCTACTGGAGCTGGATCCGGCAGCCCCCAGGGAAGGGGCTGGAGTGGATTGGGTATATGTATTACGCTGGCAGCTCTAACTACAATCCCTCCCTCAAGAGTCGAGTCACCATCGAAGTGGACACGTCCGAGGAGCAGTTCTCCCTGAAACTGAGGTCTGTGACCACTGCGGACACGGCCCTTTATTACTGT
>27;345_92,367_92,389_92,423_92;0.3833332555
TCGGGGACCCTGTCCCTCACCTGCAGTGTCTCCGGTGTCTCTATGAGTGCTTACTACTGGAGCTGGATCCGGCAGCCCCCAGGGAAGGGGCTGGAGTGGATTGGGTATATGTATTACGCTGGCAGCTCTAACTACAATCCCTCCCTCAAGAGTCGAGTCACCATCGAAGTGGACACGTCCGAGGAGCAGTTCTCCCTGAAACTGAGGTCTGTGACCACTGCGGACACGGCCGTTTATTACTGT
>27;268_92;0.4219103977
TCGGGGACCCTGTCCCTCACCTGCAGTGTCTCCGGTGTCTCTATGAGTGCTTACTACTGGAGCTGGATCCGGCTGCCCCCAGGGAAGGGGCTGGAGTGGATTGGCTATATGTATTACGCTGGCAGCTCTAACTACAATCCCTCCCTCAAGAGTCGAGTCACCATCGAGGTGGACACGTCCGAGGAGCAGTTCTCCCTGAAACTGAGGTCTGTGACCACTGCGGACACGGCCGTTTATTACTGT
>26;268_92,345_92,367_92,389_92,423_92;0.383332714
TCGGGGACCCTGTCCCTCACCTGCAGTGTCTCCGGTGTCTCTATGAGTGCTTACTACTGGAGCTGGATCCGGCAGCCCCCAGGGAAGGGGCTGGAGTGGATTGGGTATATGTATTACGCTGGCAGCTCTAACTACAATCCCTCCCTCAAGAGTCGAGTCACCATCGAAGTGGACACGTCCGAGGAGCAGTTCTCCCTGAAACTGAGGTCTGTGACCACTGCGGACACGGCCGTTTATTACTGT
>27;85_92;0.4218853326
TCGGGGACCCTGTCCCTCACCTGCAGTGTCTCCGGTGTCTCTATGAGTGCTTACTACTGGAGCTGGATCCGGCAGGCCCCAGGGAAGGGGCTGGAGTGGATTGGGTATATGTATTACGCTGGCAGCTCTAACTACAATCCCTCCCTCAAGAGTCGAGTCACCATCGAAGTGGACACGTCCGAGGAGCAGTTCTCCCTGAAGCTGAGGTCTGTGACCACTGCGGACACGGCCGTTTATTTCTGT
>27;406_144;0.5127595623
TCGGGGACCCTGTCCCTCACCTGCAGTGTCTCCGGTGTCTCCATGGGTGCTTACTACTGGAGCTGGATTCGGCAGGCCCCAGGGAAGGGGCTGGAGTGGATTGGATATATGTATTACGCTGGCAGTTCTAACTACAATCCCTCCCTCAAGAGTCGAGTCACCATCGAAGTGGACACGTCCGAGGAGCAGTTCTCCCTGAGGCTGAGGTCTGTGACCACTTCGGACACGGCCGTTTATTTCTGT
>26;406_144,85_92;0.4218843809
TCGGGGACCCTGTCCCTCACCTGCAGTGTCTCCGGTGTCTCTATGAGTGCTTACTACTGGAGCTGGATCCGGCAGGCCCCAGGGAAGGGGCTGGAGTGGATTGGGTATATGTATTACGCTGGCAGCTCTAACTACAATCCCTCCCTCAAGAGTCGAGTCACCATCGAAGTGGACACGTCCGAGGAGCAGTTCTCCCTGAAGCTGAGGTCTGTGACCACTGCGGACACGGCCGTTTATTTCTGT
>25;268_92,345_92,367_92,389_92,406_144,423_92,85_92;0.3833321922
TCGGGGACCCTGTCCCTCACCTGCAGTGTCTCCGGTGTCTCTATGAGTGCTTACTACTGGAGCTGGATCCGGCAGCCCCCAGGGAAGGGGCTGGAGTGGATTGGGTATATGTATTACGCTGGCAGCTCTAACTACAATCCCTCCCTCAAGAGTCGAGTCACCATCGAAGTGGACACGTCCGAGGAGCAGTTCTCCCTGAAACTGAGGTCTGTGACCACTGCGGACACGGCCGTTTATTACTGT
>24;175_92,268_92,326_92,345_92,367_92,389_92,406_144,423_92,70_92,85_92;0.3704919337
TCGGGGACCCTGTCCCTCACCTGCAGTGTCTCCGGTGTCTCTATGAGTGCTTACTACTGGAGCTGGATCCGGCAGCCCCCAGGGAAGGGGCTGGAGTGGATTGGGTATATGTATTACGCTGGGAGCTCTAACTACAATCCCTCCCTCAAGAGTCGAGTCACCATCGAAGTGGACACGTCCGAGGAGCAGTTCTCCCTGAAACTGAGGTCTGTGACCACTGCGGACACGGCCGTTTATTACTGT
>25;421_92;0.4886122051
TCGGGGACCCTGTCCCTCACCTGCAGTGTCTCCGGTGTCTCTATGGGTGCTTACTACTGGAGCTGGATCCGGCTGCCCCCAGGGAAGGGCCTGGAGTGGATTGGATATATGTATTATGCTGGGAGCTCTAACTACAATCCCTCCCTCAAGAGTCGAGTCACTGTCGAAGTGGACACGTCCGAGGAGCAATTCTCCCTGAAACTGAGGTCTGTGACCTCTGCGGACACGGCCGTTTATTACTGT
>25;148_92;0.5158498466
TCGGGGACCCTGTCCCTCACCTGCAGTGTCTCCGGTGTCTCTATGAGTGCTTATTATTGGAGTTGGATCCGGCTGCCCCCAGGTAAGGGGCTGGAGTGGATTGGATATATGTATTACGCTGGGAGCTCTAACTACAACCCGTCCCTCATGAGTCGAGTCACCATCGAAGTGGACACGTCCGAGGAGCAGTTCTCCCTGAAACTGAGGTCTCTGACCACTGCGGACACGGCCATTTATTACTGT
>24;148_92,421_92;0.3960838585
TCGGGGACCCTGTCCCTCACCTGCAGTGTCTCCGGTGTCTCTATGAGTGCTTACTACTGGAGCTGGATCCGGCTGCCCCCAGGGAAGGGGCTGGAGTGGATTGGATATATGTATTACGCTGGGAGCTCTAACTACAATCCCTCCCTCAAGAGTCGAGTCACCATCGAAGTGGACACGTCCGAGGAGCAGTTCTCCCTGAAACTGAGGTCTGTGACCACTGCGGACACGGCCGTTTATTACTGT
>23;148_92,175_92,268_92,326_92,345_92,367_92,389_92,406_144,421_92,423_92,70_92,85_92;0.3704909153
TCGGGGACCCTGTCCCTCACCTGCAGTGTCTCCGGTGTCTCTATGAGTGCTTACTACTGGAGCTGGATCCGGCAGCCCCCAGGGAAGGGGCTGGAGTGGATTGGGTATATGTATTACGCTGGGAGCTCTAACTACAATCCCTCCCTCAAGAGTCGAGTCACCATCGAAGTGGACACGTCCGAGGAGCAGTTCTCCCTGAAACTGAGGTCTGTGACCACTGCGGACACGGCCGTTTATTACTGT
>22;104_92,115_92,148_92,167_92,175_92,181_92,183_92,193_92,224_92,265_92,266_92,268_92,274_92,324_92,326_92,345_92,367_92,389_92,406_144,411_92,421_92,423_92,440_92,453_92,62_92,70_92,75_92,84_92,85_92;0.3576663453
TCGGGGACCCTGTCCCTCACCTGCAGTGTCTCCGGTGTCTCTATGAGTGGTTACTACTGGAGCTGGATCCGGCAGCCCCCAGGGAAGGGGCTGGAGTGGATTGGGTATATGTATTACGCTGGGAGCTCTAACTACAATCCCTCCCTCAAGAGTCGAGTCACCATCGAAGTGGACACGTCCGAGGAGCAGTTCTCCCTGAAACTGAGGTCTGTGACCACTGCGGACACGGCCGTTTATTACTGT
>21;104_92,115_92,148_92,151_92,167_92,174_92,175_92,181_92,183_92,187_92,193_92,213_92,224_92,253_92,265_92,266_92,268_92,274_92,314_92,31_92,323_92,324_92,326_92,327_92,345_92,346_92,355_92,367_92,389_92,395_92,39_92,406_144,411_92,421_92,423_92,440_92,453_92,51_92,60_92,62_92,70_92,75_92,76_92,79_92,84_92,85_92;0.3576655035
TCGGGGACCCTGTCCCTCACCTGCAGTGTCTCCGGTGTCTCTATGAGTGGTTACTACTGGAGCTGGATCCGGCAGCCCCCAGGGAAGGGGCTGGAGTGGATTGGGTATATGTATTACGCTGGGAGCTCTAACTACAATCCCTCCCTCAAGAGTCGAGTCACCATCGAAGTGGACACGTCCGAGGAGCAGTTCTCCCTGAAACTGAGGTCTGTGACCACTGCGGACACGGCCGTTTATTACTGT
>22;407_92;0.4164209392
TCGGGGACCCTGTCCCTCACCTGCAGTGTCTCCGGTGTCTCCATGAGTGGTTACTACTGGAGTTGGATCCGGCAGCCCCCAGGGAAGGGGCTGGAGTGGATTGGATATATGTATTACGCTGGGAGCTCTAACTACAATCCCTCCCTCGAGAGTCGAGTCACCATCGAAGTGGACACGTCCGAGGAGCAGTTCTCCCTGAAACTGAGGTCTGTGACCACTGCGGACACGGCCGTTTATTACTGT
>27;416_92;0.5022216175
TCGGCGACCCTGTCCCTCACATGCAGTGTCTCCGGTGTCTCTATGGGTGGTTACTACTGGAGCTGGATCCGGCAGCCCCCAGGGAAGGGGCTGGAGTGGGTTGGCTATATGTATTACGCTGGGAGCTCTAACTACAATCCCTCCCTCGAGAGTCGAGTCACCATCGAAGTGGACACGTCCGAGGAGCAGTTCTCCCTGAAACTGAGGTCTGTGACCACTGCGGACACGGCCCTTTATTTCTGC
>27;288_92;0.4893417391
TCGGCGACCCTGTCCCTCACATGCAGTGTCTCCGGTGTCTCTATGGGTGGTTACTACTGGAGCTGGATCCGGCAGCCCCCAGGGAAGGGGCTGGAGTGGGTTGGCTATATGTATTACGCTGGGAGCTCTAACTACAATCCCTCCCTCGAGAGTCGAGTCACCATCGAAGTGGACACGTCCGAGGAGCAGTTCTCCCTGAAACTGAGGTCTGTGACCACTGCGGACACGGCCCTTTATTTCTGT
>26;288_92,416_92;0.4893417291
TCGGCGACCCTGTCCCTCACATGCAGTGTCTCCGGTGTCTCTATGGGTGGTTACTACTGGAGCTGGATCCGGCAGCCCCCAGGGAAGGGGCTGGAGTGGGTTGGCTATATGTATTACGCTGGGAGCTCTAACTACAATCCCTCCCTCGAGAGTCGAGTCACCATCGAAGTGGACACGTCCGAGGAGCAGTTCTCCCTGAAACTGAGGTCTGTGACCACTGCGGACACGGCCCTTTATTTCTGT
>26;93_92;0.4635008716
TCGGGGACCCTGTCCCTCACATGCAGTGTCTCCGGTGTCTCTATGGGTGGTTACTACTGGAGCTGGATCCGGCAGCCCCCAGGGAAGGGGCTGGAGTGGATTGGCTATATGTATTACGCTGGGAGCTCTAACTACAATCCCTCCCTCGAGAGTCGAGTCACCATCGAAGTGGACACGTCCGAGGAGCAGTTCTCCCTGAAACTGAGGTCTGTGACCACTGCGGACACGGCCCTTTATTTCTGT
>25;288_92,416_92,93_92;0.4635008616
TCGGGGACCCTGTCCCTCACATGCAGTGTCTCCGGTGTCTCTATGGGTGGTTACTACTGGAGCTGGATCCGGCAGCCCCCAGGGAAGGGGCTGGAGTGGATTGGCTATATGTATTACGCTGGGAGCTCTAACTACAATCCCTCCCTCGAGAGTCGAGTCACCATCGAAGTGGACACGTCCGAGGAGCAGTTCTCCCTGAAACTGAGGTCTGTGACCACTGCGGACACGGCCCTTTATTTCTGT
>25;305_92;0.463500737
TCGGGGACCCTGTCCCTCACATGCAGTGTCTCCGGTGTCTCTATGGGTGGTTATTACTGGAGTTGGATCCGGCAGCCCCCAGGGAAGGGGCTGGAGTGGATTGGCTATATGTATTACGCTGGGAGCTCTAACTACAATCCCTCCCTCGAGAGTCGAGTCACCATCGAAGTGGACACGTCCGAGGAGCAGTTCTCCCTGAAACTGAGGTCTGTGACCACTGCGGACACGGCCGTTTACTTCTGT
>24;288_92,305_92,416_92,93_92;0.4377197958
TCGGGGACCCTGTCCCTCACATGCAGTGTCTCCGGTGTCTCTATGGGTGGTTACTACTGGAGTTGGATCCGGCAGCCCCCAGGGAAGGGGCTGGAGTGGATTGGCTATATGTATTACGCTGGGAGCTCTAACTACAATCCCTCCCTCGAGAGTCGAGTCACCATCGAAGTGGACACGTCCGAGGAGCAGTTCTCCCTGAAACTGAGGTCTGTGACCACTGCGGACACGGCCGTTTATTTCTGT
>24;23_92;0.4111338281
TCGGGGACCCTGTCCCTCACCTGCAGTGTCTCCGGTGTCTCTATGAGTGGTTACTACTGGAGTTGGATCCGGCAGCCCCCAGGGAAGGGGCTGGAGTGGATTGGCTATATGTATTACGCTGGGAGCTCTAACTACAATCCCTCCCTCAAGAGTCGAGTCACCATCGAAGTGGACACGTCCGAGGAGCAGTTCTCCCTTAAAGTGAGGTCTGTGACCACTGCGGACACGGCCGTTTATTACTGT
>23;23_92,288_92,305_92,416_92,93_92;0.3853163855
TCGGGGACCCTGTCCCTCACCTGCAGTGTCTCCGGTGTCTCTATGAGTGGTTACTACTGGAGTTGGATCCGGCAGCCCCCAGGGAAGGGGCTGGAGTGGATTGGCTATATGTATTACGCTGGGAGCTCTAACTACAATCCCTCCCTCAAGAGTCGAGTCACCATCGAAGTGGACACGTCCGAGGAGCAGTTCTCCCTGAAACTGAGGTCTGTGACCACTGCGGACACGGCCGTTTATTACTGT
>24;369_92;0.4371759077
TCGGGGACCCTGTCCCTCACCTGCAGTGTCTCCGGTGTCTCTATGAGTGGTTACTACTGGAGTTGGATCCGGCAGCCCCCAGGGAAGGGGCTGGAGTGGATCGGCTATATGTATTACGCTGGGAGCTCGAACTACAATCCCTCCCTCAATAGTCGAGTCACCATCGAAGTGGACACGTCCGAGGAGCAGTTCTCCCTGAGACTGAGGTCTGTGACCACTGCGGACACGGCCGTTTATTACTGT
>24;442_92;0.4628155777
TCGGGGACCCTGTCTCTCACCTGCAGTGTCTCCGGTGTCTCTTTGAGTGGTTACTACTGGAGCTGGATCCGGCAGCCCCCAGGGAAGGGGCTGGAGTGGATCGGCTATATGTATTACGCTGGGAGCTCGAACTACAATCCCTCCCTCAAGAGTCGAGTCACCATCGAAGTGGACACGTCCGAGGAGCAGTTTTCCCTGAAACTGAGGTCTGTGACCACTGCGGACACGGCCGTTTATTACTGT
>23;369_92,442_92;0.4109579259
TCGGGGACCCTGTCCCTCACCTGCAGTGTCTCCGGTGTCTCTATGAGTGGTTACTACTGGAGTTGGATCCGGCAGCCCCCAGGGAAGGGGCTGGAGTGGATCGGCTATATGTATTACGCTGGGAGCTCGAACTACAATCCCTCCCTCAAGAGTCGAGTCACCATCGAAGTGGACACGTCCGAGGAGCAGTTCTCCCTGAAACTGAGGTCTGTGACCACTGCGGACACGGCCGTTTATTACTGT
>22;23_92,288_92,305_92,369_92,416_92,442_92,93_92;0.385315413
TCGGGGACCCTGTCCCTCACCTGCAGTGTCTCCGGTGTCTCTATGAGTGGTTACTACTGGAGTTGGATCCGGCAGCCCCCAGGGAAGGGGCTGGAGTGGATTGGCTATATGTATTACGCTGGGAGCTCTAACTACAATCCCTCCCTCAAGAGTCGAGTCACCATCGAAGTGGACACGTCCGAGGAGCAGTTCTCCCTGAAACTGAGGTCTGTGACCACTGCGGACACGGCCGTTTATTACTGT
>21;23_92,288_92,305_92,369_92,407_92,416_92,442_92,93_92;0.3797096563
TCGGGGACCCTGTCCCTCACCTGCAGTGTCTCCGGTGTCTCTATGAGTGGTTACTACTGGAGTTGGATCCGGCAGCCCCCAGGGAAGGGGCTGGAGTGGATTGGCTATATGTATTACGCTGGGAGCTCTAACTACAATCCCTCCCTCAAGAGTCGAGTCACCATCGAAGTGGACACGTCCGAGGAGCAGTTCTCCCTGAAACTGAGGTCTGTGACCACTGCGGACACGGCCGTTTATTACTGT
>20;104_92,115_92,148_92,151_92,167_92,174_92,175_92,181_92,183_92,187_92,193_92,213_92,224_92,23_92,253_92,265_92,266_92,268_92,274_92,288_92,305_92,314_92,31_92,323_92,324_92,326_92,327_92,345_92,346_92,355_92,367_92,369_92,389_92,395_92,39_92,406_144,407_92,411_92,416_92,421_92,423_92,440_92,442_92,453_92,51_92,60_92,62_92,70_92,75_92,76_92,79_92,84_92,85_92,93_92;0.3576649909
TCGGGGACCCTGTCCCTCACCTGCAGTGTCTCCGGTGTCTCTATGAGTGGTTACTACTGGAGCTGGATCCGGCAGCCCCCAGGGAAGGGGCTGGAGTGGATTGGGTATATGTATTACGCTGGGAGCTCTAACTACAATCCCTCCCTCAAGAGTCGAGTCACCATCGAAGTGGACACGTCCGAGGAGCAGTTCTCCCTGAAACTGAGGTCTGTGACCACTGCGGACACGGCCGTTTATTACTGT
>19;104_92,115_92,148_92,151_92,167_92,174_92,175_92,181_92,183_92,187_92,193_92,213_92,224_92,23_92,253_92,265_92,266_92,268_92,274_92,288_92,305_92,314_92,31_92,323_92,324_92,326_92,327_92,345_92,346_92,355_92,367_92,369_92,382_92,389_92,393_92,395_92,39_92,406_144,407_92,411_92,416_92,421_92,423_92,440_92,442_92,453_92,51_92,60_92,62_92,70_92,75_92,76_92,79_92,84_92,85_92,93_92,95_92;0.3024038046
TCGGAGACCCTGTCCCTCACCTGCAGTGTCTCTGGTGGCTCCATGAGTGGTTACTACTGGAGCTGGATCCGGCAGCCCCCAGGGAAGGGGCTGGAGTGGATTGGGTATATGTATTACGCTGGGAGCTCTAACTACAATCCCTCCCTCAAGAGTCGAGTCACCATCGAAGTGGACACGTCCGAGGAGCAGTTCTCCCTGAAACTGAGGTCTGTGACCACTGCGGACACGGCCGTTTATTACTGT
>19;233_92;0.4796290579
TCGGAGACCCTGTCCCTCACCTGCACTGTCTCTGGTGGCTCCATGAATGGCTACTACTGGACTTGGATCCGGCAGTCCCCCGGAAAGGGACTGGAGTGGATTGGATATATCTTTTACAGTGGGAGCACCAACTACAATCCCTCCCTCAAGAGTCGAGTCACCGTCGAAGTGGACACGTCCGAGGAGCAGTTCTCCCTGAAACTGAGGTCTGTGACCACTGCGGACACGGCCGTTTATTACTGT
>18;104_92,115_92,148_92,151_92,167_92,174_92,175_92,181_92,183_92,187_92,193_92,213_92,224_92,233_92,23_92,253_92,265_92,266_92,268_92,274_92,288_92,305_92,314_92,31_92,323_92,324_92,326_92,327_92,345_92,346_92,355_92,367_92,369_92,382_92,389_92,393_92,395_92,39_92,406_144,407_92,411_92,416_92,421_92,423_92,440_92,442_92,453_92,51_92,60_92,62_92,70_92,75_92,76_92,79_92,84_92,85_92,93_92,95_92;0.2779173713
TCGGAGACCCTGTCCCTCACCTGCAGTGTCTCTGGTGGCTCCATGAGTGGTTACTACTGGAGCTGGATCCGGCAGCCCCCAGGGAAGGGACTGGAGTGGATTGGGTATATGTATTACGCTGGGAGCTCCAACTACAATCCCTCCCTCAAGAGTCGAGTCACCATCGAAGTGGACACGTCCGAGGAGCAGTTCTCCCTGAAACTGAGGTCTGTGACCACTGCGGACACGGCCGTTTATTACTGT
>17;104_92,115_92,148_92,151_92,167_92,174_92,175_92,181_92,183_92,187_92,193_92,202_92,212_53,213_92,224_92,230_53,233_92,239_53,23_92,253_92,25_92,265_92,266_92,268_92,274_92,288_92,305_92,306_53,314_92,31_92,323_92,324_92,326_92,327_92,345_92,346_92,34_92,355_92,367_92,369_92,377_53,382_92,389_92,393_92,395_92,39_92,406_144,407_92,411_92,416_92,421_92,422_53,423_92,440_92,442_92,453_92,51_92,60_92,61_53,62_92,70_92,75_92,76_92,79_92,84_92,85_92,93_92,95_92;0.2214880838
TCGGAGACCCTGTCCCTCACCTGCAGTGTCTCTGGTGGCTCCATGAGTGGTTACTACTGGAGCTGGATCCGGCAGCCCCCAGGGAAGGGACTGGAGTGGATTGGGTATATGTATTACGCTGGGAGCTCCAACTACAACCCCTCCCTCAAGAGTCGAGTCACCATCTCAGTGGACACGTCCGAGGAGCAGTTCTCCCTGAAACTGAGGTCTGTGACCGCTGCGGACACGGCCGTTTATTACTGT
>16;104_92,115_92,148_92,151_92,167_92,174_92,175_92,181_92,183_92,187_92,193_92,202_92,212_53,213_92,224_92,230_53,233_92,239_53,23_92,253_92,25_92,265_92,266_92,268_92,274_92,288_92,305_92,306_53,314_92,31_92,323_92,324_92,326_92,327_92,345_92,346_92,34_92,355_92,358_53,367_92,369_92,372_53,377_53,382_92,389_92,393_92,395_92,39_92,406_144,407_92,411_92,416_92,421_92,422_53,423_92,440_92,442_92,453_92,51_92,60_92,61_53,62_92,70_92,75_92,76_92,79_92,84_92,85_92,93_92,95_92;0.2082704935
TCGGAGACCCTGTCCCTCACCTGCAGTGTCTCTGGTGGCTCCATGAGTGGTTACTACTGGAGCTGGATCCGGCAGCCCCCAGGGAAGGGACTGGAGTGGATTGGGTATATGTATTACGCTGGGAGCTCCAACTACAACCCCTCCCTCAAGAGTCGAGTCACCATCTCAGTGGACACGTCCGAGGAGCAGTTCTCCCTGAAACTGAGGTCTGTGACCGCTGCGGACACGGCCGTGTATTACTGT
>19;30_53;0.3123384718
TCGGAGACCCTGTCCCTCACCTGCAGTGTCTCTGGTGGCTCCATGAGTAGTTACTACTGGAGTTGGATCCGGCAGCCCCCAGGGAAGGGACTGGAGTGGATTGGGTATATGTATTACGCTGGCAGTTCCAATTACAATCCCTCCCTCATGAGTCGAGTCACCATCTCAGTGGACACCTCCAAGGACCAGTTCTCCCTGAAACTGAGGTCTGTGACCGCTGCGGACACGGCCGTGTATTACTGT
>19;165_53;0.3346800247
TCGGAGACCCTGTCCCTCACCTGCAGTGTCTCTGGTGCCTCCATGGGTAGTTACTACTGGAGTTGGATCCGGCAGCCGCCAGGGAAGGGACTGGAGTGGATTGGGTATATGTATTACGCTGGGAGTTCCAACTACAATTCCTCCCTCAAGAGTCGAGTCACCATCTCAGTGGACACGTCCGCGGACCAGTTCTCGCTGAAACTGAGGTCTGTGACCGCTGCGGACACGGCCGTGTATTACTGT
>18;165_53,30_53;0.2498648329
TCGGAGACCCTGTCCCTCACCTGCAGTGTCTCTGGTGGCTCCATGAGTAGTTACTACTGGAGTTGGATCCGGCAGCCCCCAGGGAAGGGACTGGAGTGGATTGGGTATATGTATTACGCTGGGAGTTCCAACTACAATCCCTCCCTCAAGAGTCGAGTCACCATCTCAGTGGACACGTCCGAGGACCAGTTCTCCCTGAAACTGAGGTCTGTGACCGCTGCGGACACGGCCGTGTATTACTGT
>19;87_53;0.2999403374
TCGGAGACCCTGTCCCTCACCTGCAGTGTCTCTGGTGGCTCCATGAGTAGTCACTACTGGAGTTGGATTCGGCAGCCCCCAGGGAAGGGATTGGAGTGGATTGGGTATATGTATTACGCTGGCAGCTCCAACTACAATGCCTCCCTCAAGAGTCGAGTCACCATCTCAGTGGACACGTCCGAGGAGGAGTTCTCCCTGAAACTGAGGTCTGTGACCGCTGCGGACACGGCCGTGTATTACTGT
>19;32_53;0.2999407902
TCGGAGACCCTGTCCCTCACCTGCAGTGTCTCTGGTGGCTCCATGAGTAGTCACTACTGGAGTTGGATTCGGCAGCCCCCAGGGAAGGGATTGGAGTGGATTGGGTATATGTATTACGCTGGCAGCTCCAACTACAATGCCTCCCTCAAGAGTCGAGTCACCATCTCAGTGGACACGTCCGAGGAGGAGTTCTCCCTGAAACTGAGGTCTGTGACCGCTGCGGACACGGCCGTGTATTACTGT
>18;32_53,87_53;0.2999403274
TCGGAGACCCTGTCCCTCACCTGCAGTGTCTCTGGTGGCTCCATGAGTAGTCACTACTGGAGTTGGATTCGGCAGCCCCCAGGGAAGGGATTGGAGTGGATTGGGTATATGTATTACGCTGGCAGCTCCAACTACAATGCCTCCCTCAAGAGTCGAGTCACCATCTCAGTGGACACGTCCGAGGAGGAGTTCTCCCTGAAACTGAGGTCTGTGACCGCTGCGGACACGGCCGTGTATTACTGT
>17;165_53,30_53,32_53,87_53;0.2241440131
TCGGAGACCCTGTCCCTCACCTGCAGTGTCTCTGGTGGCTCCATGAGTAGTTACTACTGGAGTTGGATCCGGCAGCCCCCAGGGAAGGGACTGGAGTGGATTGGGTATATGTATTACGCTGGGAGCTCCAACTACAATCCCTCCCTCAAGAGTCGAGTCACCATCTCAGTGGACACGTCCGAGGAGCAGTTCTCCCTGAAACTGAGGTCTGTGACCGCTGCGGACACGGCCGTGTATTACTGT
>22;0_53;0.3260944058
TCGGAGACCCTGTCCCTCACTTGCAGTGTCTCTGGTGCCTCCATGAGTGGTTACTACTGGAGCTGGATCCGGCAGCCCCCAGGGAAGGGACTGGAGTACATTGGGTATATGTATTACGCTGGGAGCTCCAACTACAACCCCTCCCTCCAGAGTCGAGTCTCCATCTCAGTGGACACGTCCGAGGAGCAGTTCTCCCTGAAAGTGAGGTCTGTGACCACTGCGGACACGGCCGTGTATTATTGT
>22;135_53;0.3390502397
TCGGAGACCCTGTCCCTCACTTGCAGTGTCTCTGGTGCCTCCATGAGTGGTTACTACTGGAGCTGGATCCGGCAGCCCCCAGGGAAGGGACTGGAGTACATTGGGTATATGTATTACGCTGGGAGCTCCAACTACAACCCCTCCCTCCAGAGTCGAGTCTCCATCTCAGTGGACACGTCCGAGGAGCAGCTCTCCCTGAAAGTGAGGTCTGTGACCACTGCGGACACGGCCGTGTATTATTGT
>21;0_53,135_53;0.3260943958
TCGGAGACCCTGTCCCTCACTTGCAGTGTCTCTGGTGCCTCCATGAGTGGTTACTACTGGAGCTGGATCCGGCAGCCCCCAGGGAAGGGACTGGAGTACATTGGGTATATGTATTACGCTGGGAGCTCCAACTACAACCCCTCCCTCCAGAGTCGAGTCTCCATCTCAGTGGACACGTCCGAGGAGCAGTTCTCCCTGAAAGTGAGGTCTGTGACCACTGCGGACACGGCCGTGTATTATTGT
>22;136_53;0.3656459504
TCGGAGACCCTGTCCCTCACCTGCACTGTCTCTGGTGGCTCCATCAGTCCTTACTACTGGAACTGGGTCCGGCAGCCCCCAGGGAAGGGACTGGAGTACATTGGGTATATGTATTACGCTGGGAGCTCCAACTACAACCCCTCCCTCCAGAGTCGAGTCTCCATCTCAGTGGACACGTCCGAGGAGCAGTTCTCCCTGAAAGTGAGGTCTGTGACCACTGCGGACACGGCCGTGTATTATTGT
>22;378_53;0.3528054506
TCGGAGACCCTGTCCCTCACCTGCACTGTCTCTGGTGGCTCCATCAGTAGTTTCTACTGGAGCTGGATCCGGCAGCCCGCCGGGAAGGGACTGGAGTACATTGGGTATATGTATTACGCTGGGAGCTCCAACTACAACCCCTCCCTCCAGAGTCGAGTCTCCATCTCAGTGGACACGTCCGAGGAGCAGTTCTCCCTGAAAGTGAGGTCTGTGACCACTGCGGACACGGCCGTGTATTATTGT
>21;136_53,378_53;0.3134666298
TCGGAGACCCTGTCCCTCACCTGCACTGTCTCTGGTGGCTCCATCAGTAGTTACTACTGGAGCTGGATCCGGCAGCCCCCAGGGAAGGGACTGGAGTACATTGGGTATATGTATTACGCTGGGAGCTCCAACTACAACCCCTCCCTCCAGAGTCGAGTCTCCATCTCAGTGGACACGTCCGAGGAGCAGTTCTCCCTGAAAGTGAGGTCTGTGACCACTGCGGACACGGCCGTGTATTATTGT
>20;0_53,135_53,136_53,378_53;0.2871130785
TCGGAGACCCTGTCCCTCACCTGCAGTGTCTCTGGTGGCTCCATGAGTAGTTACTACTGGAGCTGGATCCGGCAGCCCCCAGGGAAGGGACTGGAGTACATTGGGTATATGTATTACGCTGGGAGCTCCAACTACAACCCCTCCCTCCAGAGTCGAGTCTCCATCTCAGTGGACACGTCCGAGGAGCAGTTCTCCCTGAAAGTGAGGTCTGTGACCACTGCGGACACGGCCGTGTATTATTGT
>21;412_53;0.3267657217
TCGGAGACCCTGTCCCTCACCTGCAGTGTCTCTGGTGGTTCCATGAGTAGTTACTACTGGAGCTGGATCCGGCAGCCCCCAGGGAAGGGACTGGAGTACATTGGGTATATGTATTACGCTGGGACCTCCAACTACAACCCCTCCCTCAGCAGTCGAGTCACCATCTCAGTGGACACGTCCGAGGAGAAGTTCTCCCTGAAACTGAGGTCTGTGACAGCCGCGGATACGGCCGTGTATTACTGT
>21;287_53;0.3525400611
TCACAGACCCTGTCCCTCACCTGCAGTGTCTCTGGTGGTTCCATGAGTAGTTACTACTGGAGCTGGATCCGGCAGCCCCCAGGGAAGGGACTGGAGTACATTGGGTATATGTATTACGCTGGGACCTCCAACTACAACCCCTCCCTCAGCAGTCGAGTCACCATCTCAGTGGACACGTCCGAGGAGAAGTTCTCCCTGAAACTGAGGTCTGTGACAGCCGCGGATACGGCCGTGTATTACTGT
>20;287_53,412_53;0.3267657117
TCGGAGACCCTGTCCCTCACCTGCAGTGTCTCTGGTGGTTCCATGAGTAGTTACTACTGGAGCTGGATCCGGCAGCCCCCAGGGAAGGGACTGGAGTACATTGGGTATATGTATTACGCTGGGACCTCCAACTACAACCCCTCCCTCAGCAGTCGAGTCACCATCTCAGTGGACACGTCCGAGGAGAAGTTCTCCCTGAAACTGAGGTCTGTGACAGCCGCGGATACGGCCGTGTATTACTGT
>19;0_53,135_53,136_53,287_53,378_53,412_53;0.2201037587
TCGGAGACCCTGTCCCTCACCTGCAGTGTCTCTGGTGGCTCCATGAGTAGTTACTACTGGAGCTGGATCCGGCAGCCCCCAGGGAAGGGACTGGAGTACATTGGGTATATGTATTACGCTGGGAGCTCCAACTACAACCCCTCCCTCAAGAGTCGAGTCACCATCTCAGTGGACACGTCCGAGGAGCAGTTCTCCCTGAAACTGAGGTCTGTGACCGCTGCGGACACGGCCGTGTATTACTGT
>19;316_53;0.299775272
TCGGGGACCCTGTCCCTCACTTGCAGTGTCTCTGGTGTCTCCATGAGTAGTTACTACTGGAGCTGGATCCGGCAGCCCCCAGGGAAGGGACTGGAGTGGATTGGGTATATGTATTACGCTGGGAGTTCCAACTACAACCCCACCCTCAAGAGTCGAGTCACCATCTCAGTGGACACGTCCCAGGAGGAGTTCTCCCTGAAACTGAGGTCTGTGACCGCTGCGGACACGGCCGTGTATTATTGT
>18;0_53,135_53,136_53,287_53,316_53,378_53,412_53;0.1943659027
TCGGAGACCCTGTCCCTCACCTGCAGTGTCTCTGGTGGCTCCATGAGTAGTTACTACTGGAGCTGGATCCGGCAGCCCCCAGGGAAGGGACTGGAGTGGATTGGGTATATGTATTACGCTGGGAGCTCCAACTACAACCCCTCCCTCAAGAGTCGAGTCACCATCTCAGTGGACACGTCCGAGGAGCAGTTCTCCCTGAAACTGAGGTCTGTGACCGCTGCGGACACGGCCGTGTATTACTGT
>18;357_53;0.2741521866
TCGGAGACCCTGTTCCTCACGTGCAGTGTCTCTGGTGGCTCCATGAGTAGTTACTACTGGAGCTGGATCCGGCAGCCCCCAGGGAAGGGACTGGAGTGGATTGGGTATATGTATTACGCTGGGAGCTCCAACTACAACCCCTCCCTCCAGAGTCGAGTCACCATCTCAGTGGACACGTCCGAGGAGCAGTTCTCCCTGAAACTGAGGTCTGTGACCGCAGCGGACACGGCCATTTATTACTGT
>17;0_53,135_53,136_53,287_53,316_53,357_53,378_53,412_53;0.1943649059
TCGGAGACCCTGTCCCTCACCTGCAGTGTCTCTGGTGGCTCCATGAGTAGTTACTACTGGAGCTGGATCCGGCAGCCCCCAGGGAAGGGACTGGAGTGGATTGGGTATATGTATTACGCTGGGAGCTCCAACTACAACCCCTCCCTCAAGAGTCGAGTCACCATCTCAGTGGACACGTCCGAGGAGCAGTTCTCCCTGAAACTGAGGTCTGTGACCGCTGCGGACACGGCCGTGTATTACTGT
>16;0_53,135_53,136_53,165_53,287_53,30_53,316_53,32_53,357_53,378_53,412_53,87_53;0.1943644061
TCGGAGACCCTGTCCCTCACCTGCAGTGTCTCTGGTGGCTCCATGAGTAGTTACTACTGGAGCTGGATCCGGCAGCCCCCAGGGAAGGGACTGGAGTGGATTGGGTATATGTATTACGCTGGGAGCTCCAACTACAACCCCTCCCTCAAGAGTCGAGTCACCATCTCAGTGGACACGTCCGAGGAGCAGTTCTCCCTGAAACTGAGGTCTGTGACCGCTGCGGACACGGCCGTGTATTACTGT
>15;0_53,104_92,115_92,135_53,136_53,148_92,151_92,165_53,167_92,174_92,175_92,181_92,183_92,187_92,193_92,202_92,212_53,213_92,224_92,230_53,233_92,239_53,23_92,253_92,25_92,265_92,266_92,268_92,274_92,287_53,288_92,305_92,306_53,30_53,314_92,316_53,31_92,323_92,324_92,326_92,327_92,32_53,345_92,346_92,34_92,355_92,357_53,358_53,367_92,369_92,372_53,377_53,378_53,382_92,389_92,393_92,395_92,39_92,406_144,407_92,411_92,412_53,416_92,421_92,422_53,423_92,440_92,442_92,453_92,51_92,60_92,61_53,62_92,70_92,75_92,76_92,79_92,84_92,85_92,87_53,93_92,95_92;0.1943638855
TCGGAGACCCTGTCCCTCACCTGCAGTGTCTCTGGTGGCTCCATGAGTAGTTACTACTGGAGCTGGATCCGGCAGCCCCCAGGGAAGGGACTGGAGTGGATTGGGTATATGTATTACGCTGGGAGCTCCAACTACAACCCCTCCCTCAAGAGTCGAGTCACCATCTCAGTGGACACGTCCGAGGAGCAGTTCTCCCTGAAACTGAGGTCTGTGACCGCTGCGGACACGGCCGTGTATTACTGT
>15;267_53;0.3726757194
TCGGAGACCCTGTCCCTCACCTGCAGTGTCTCTGCTGACTCCATGAGTCGTTACTACTGGAGCTGGATCCGGCAGTCCCCCGGGAAGGGAATGGAGTACATTGGGTACATGTATTATGCTGGGAGCACCGATTACAACCCCTCCCTCAAGAGTCGAGTCACCATATCAGTGGACACGTCCGAGGAGGAGTTCTACCTGAAACTGAGGTCTGTGACCGCCGCGGACACGGCCGTGTATTACTGT
>14;0_53,104_92,115_92,135_53,136_53,148_92,151_92,165_53,167_92,174_92,175_92,181_92,183_92,187_92,193_92,202_92,212_53,213_92,224_92,230_53,233_92,239_53,23_92,253_92,25_92,265_92,266_92,267_53,268_92,274_92,287_53,288_92,305_92,306_53,30_53,314_92,316_53,31_92,323_92,324_92,326_92,327_92,32_53,345_92,346_92,34_92,355_92,357_53,358_53,367_92,369_92,372_53,377_53,378_53,382_92,389_92,393_92,395_92,39_92,406_144,407_92,411_92,412_53,416_92,421_92,422_53,423_92,440_92,442_92,453_92,51_92,60_92,61_53,62_92,70_92,75_92,76_92,79_92,84_92,85_92,87_53,93_92,95_92;0.1680816302
TCGGAGACCCTGTCCCTCACCTGCAGTGTCTCTGGTGGCTCCATGAGTAGTTACTACTGGAGCTGGATCCGGCAGCCCCCAGGGAAGGGACTGGAGTGGATTGGGTATATGTATTACGCTGGGAGCACCAACTACAACCCCTCCCTCAAGAGTCGAGTCACCATATCAGTGGACACGTCCGAGGAGCAGTTCTCCCTGAAACTGAGGTCTGTGACCGCTGCGGACACGGCCGTGTATTACTGT
>21;318_53;0.4040107159
TCGGAGACCCTGTCCCTCACCTGCAGTGTCTCTGGTGTCTCCATGGGTGGTTACTACTGGAGTTGGATCCGGCAGCCCCCAGGGAAGGGACTGGAATACATCGGCTATATGTACTACGCTGGGACCACCAACTACAATCCCTCCCTCCAGAGTCGAGCCACCGTATCAGTGGACACGTCCGAGAACCAGTTCTTCCTGAGGCTGAGGTCTGTGACCGTTGCGGACACGGCCGTCTATTACTGT
>22;245_53;0.3523448554
TCGGAGACCCTGTCCCTCACCTGCAGTGTCTCTGGTGTCTCCATGGGTGGTTACTACTGGAGCTGGATCCGGCAGCCCCCAGGGAAGGGACTGGAATACATTGGCTATATGTATTACGCTGGGACCACCAACTACAATCCCTCCCTCCAGAGTCGAGCCACCGTATCAGTGGACACGTCCGAGAACCAGTTCTTCCTGAGGCTGAGGTCTGTGACCGTTGCGGACACGGCCGTGTATTACTGT
>22;3_53;0.3779836118
TCGGAGACCCTGTCCCTCACCTGCAGTGTCTCTGGTGTCTCCATGGGTGATTACTACTGGAGCTGGATCCGGCAGCCCCCAGGGAAGGGACTGGAATACATTGGCTATATGTATTATGCTGGGACCACCAACTACAATCCCTCCCTCCAGAGTCGAGCCACCGTATCAGTGGACACGTCCGAGAACCAGTTCTTCCTGAGGCTGAGGTCTGTGACCGTTGCGGACACGGCCGTGTATTACTGT
>21;245_53,3_53;0.3523439863
TCGGAGACCCTGTCCCTCACCTGCAGTGTCTCTGGTGTCTCCATGGGTGGTTACTACTGGAGCTGGATCCGGCAGCCCCCAGGGAAGGGACTGGAATACATTGGCTATATGTATTACGCTGGGACCACCAACTACAATCCCTCCCTCCAGAGTCGAGCCACCGTATCAGTGGACACGTCCGAGAACCAGTTCTTCCTGAGGCTGAGGTCTGTGACCGTTGCGGACACGGCCGTGTATTACTGT
>20;245_53,318_53,3_53;0.3523434844
TCGGAGACCCTGTCCCTCACCTGCAGTGTCTCTGGTGTCTCCATGGGTGGTTACTACTGGAGCTGGATCCGGCAGCCCCCAGGGAAGGGACTGGAATACATTGGCTATATGTATTACGCTGGGACCACCAACTACAATCCCTCCCTCCAGAGTCGAGCCACCGTATCAGTGGACACGTCCGAGAACCAGTTCTTCCTGAGGCTGAGGTCTGTGACCGTTGCGGACACGGCCGTGTATTACTGT
>21;418_53;0.3790347199
TCGGAGACCCTGTCCCTCACCTGCAGTGTCTCCGGTGGCTCCATGGGTGCTTACTATTGGAGCTGGATCCGGCAGCCCCCAGGGAAGGGACTGGAATACATTGGGTATATGTATTACGCTGGGACCACCAATTACAACCCGTCCCTGCAGAGTCGCGTCACCATATCAGTGGACACGTCCGAGAACCTGTTCTCCCTGAGGCTGAGGTCTGTGACCGCTGCGGACACGGCCGTTTATTACTGT
>21;430_53;0.3290088032
TCGGAGACCCTGTCCCTCACGTGCAGTGTCTCCGGTGGCTCCATGGGTGGTTACTACTGGAGCTGGATCCGGCAGCCCCCAGGGAAGGGACTGGAATATATTGGGTATATGTATTACGCTGGTACCACCAATTACAACCCGTCCCTCGAGAGTCGAGTCACCATATCAGTAGACACGTCCGAGAACCAGTTCTCCCTGAAGCTGAGGTCTGTGACCGCTGCGGACACGGCCGTGTATTACTGT
>20;418_53,430_53;0.273881723
TCGGAGACCCTGTCCCTCACCTGCAGTGTCTCCGGTGGCTCCATGGGTGGTTACTACTGGAGCTGGATCCGGCAGCCCCCAGGGAAGGGACTGGAATATATTGGGTATATGTATTACGCTGGGACCACCAATTACAACCCGTCCCTCGAGAGTCGAGTCACCATATCAGTGGACACGTCCGAGAACCAGTTCTCCCTGAGGCTGAGGTCTGTGACCGCTGCGGACACGGCCGTGTATTACTGT
>19;245_53,318_53,3_53,418_53,430_53;0.2353303227
TCGGAGACCCTGTCCCTCACCTGCAGTGTCTCTGGTGGCTCCATGGGTGGTTACTACTGGAGCTGGATCCGGCAGCCCCCAGGGAAGGGACTGGAATATATTGGGTATATGTATTACGCTGGGACCACCAACTACAACCCCTCCCTCGAGAGTCGAGTCACCATATCAGTGGACACGTCCGAGAACCAGTTCTCCCTGAGGCTGAGGTCTGTGACCGCTGCGGACACGGCCGTGTATTACTGT
>20;246_53;0.3797646939
TCGGAGACCCTGTCCCTCACCTGTAGTGTCTCTGGTGGCTCCATGAGTAGTTACTACTGGAGTTGGATCCGGCAGCCCCCAGGACAGGGACTGGAATATATTGGCTATATGTATTATGCTGGGACTACCAACTACAACCCCTCCCTCGAGAGTCGAGTCACCATATCGGTGGACACGTCCCAGAACCAGTTCTCTCTGAAGCTGAGGTCTGTGACCGCTGCGGACACGGCCGTGTATTACTGT
>21;317_53;0.2857486886
TCGGAGACCCTGTCCCTCACCTGCAGTGTCTCTGGTGGCTCCATGGGGAGTTACTACTGGAGCTGGATCCGGCAGCCCCCAGGGAAGGGACTTGAATATATAGGGTATATGTATTACGCTGGGACCACCAACTACAACCCCTCCCTCGAGAGTCGAGTCACCATATCAGTGGACACGTCCCAGAACCAGTTCTCCCTGAGGCTGAGGTCTGTGACCGCTGCGGACACGGCCGCGTATTACTGT
>21;286_53;0.2728093098
TCGGAGACCCTGTCCCTCACCTGCAGTGTCTCTGGTGGCTCCATGGGGAGTTACTACTGGAGCTGGATCCGGCAGCCCCCAGGGAAGGGACTTGAATATATAGGGTATATGTATTACGCTGGGACCACCAACTACAACCCCTCCCTCGAGAGTCGAGTCACCATATCAGTGGACACGTCCCAGAACCAGTTCTCCCTGAGGCTGAGGTCTGTGACCGCTGCGGACACGGCCGTGTATTACTGT
>20;286_53,317_53;0.2728083898
TCGGAGACCCTGTCCCTCACCTGCAGTGTCTCTGGTGGCTCCATGGGGAGTTACTACTGGAGCTGGATCCGGCAGCCCCCAGGGAAGGGACTTGAATATATAGGGTATATGTATTACGCTGGGACCACCAACTACAACCCCTCCCTCGAGAGTCGAGTCACCATATCAGTGGACACGTCCCAGAACCAGTTCTCCCTGAGGCTGAGGTCTGTGACCGCTGCGGACACGGCCGTGTATTACTGT
>19;246_53,286_53,317_53;0.2334514545
TCGGAGACCCTGTCCCTCACCTGCAGTGTCTCTGGTGGCTCCATGGGTAGTTACTACTGGAGCTGGATCCGGCAGCCCCCAGGGAAGGGACTGGAATATATTGGGTATATGTATTACGCTGGGACCACCAACTACAACCCCTCCCTCGAGAGTCGAGTCACCATATCAGTGGACACGTCCCAGAACCAGTTCTCCCTGAGGCTGAGGTCTGTGACCGCTGCGGACACGGCCGTGTATTACTGT
>18;245_53,246_53,286_53,317_53,318_53,3_53,418_53,430_53;0.2204704458
TCGGAGACCCTGTCCCTCACCTGCAGTGTCTCTGGTGGCTCCATGGGTAGTTACTACTGGAGCTGGATCCGGCAGCCCCCAGGGAAGGGACTGGAATATATTGGGTATATGTATTACGCTGGGACCACCAACTACAACCCCTCCCTCGAGAGTCGAGTCACCATATCAGTGGACACGTCCGAGAACCAGTTCTCCCTGAGGCTGAGGTCTGTGACCGCTGCGGACACGGCCGTGTATTACTGT
>24;2_53;0.3252527644
TCGGAGACCCTGTCCCTCACCTGCAGTGTCTCTGGTGCCTCCATGGGAAGTTACTACTGGAGCTGGATCCGGCAGCCCCCAGGAAAGGGACTGGAGTACATTGGCTATATGTATTACGCTGGGACAACCAACTACAACCCCTCCCTCGAGAGTCGAGTCACCATATCAGTGGACACGTCCGAGAACCAGTTCTCCCTGAGGCTGAGGTCTGTGACCGCTGCGGACACGGCCGTCTATTACTGT
>24;9_53;0.3252516227
TCGGAGACCCTGTCCCTCACCTGCAGTGTCTCTGGTGCCTCCATGGGAAGTTACTACTGGAGCTGGATCCGGCAGCCCCCAGGAAAGGGACTGGAGTACATTGGCTATATGTATTACGCTGGGACAACCAACTACAACCCCTCCCTCGAGAGTCGAGTCACCATATCAGTGGACACGTCCGAGAACCAGTTCTCCCTGAGGCTGAGGTCTGTGACCGCTGCGGACACGGCCGTCTATTACTGT
>23;2_53,9_53;0.3252516127
TCGGAGACCCTGTCCCTCACCTGCAGTGTCTCTGGTGCCTCCATGGGAAGTTACTACTGGAGCTGGATCCGGCAGCCCCCAGGAAAGGGACTGGAGTACATTGGCTATATGTATTACGCTGGGACAACCAACTACAACCCCTCCCTCGAGAGTCGAGTCACCATATCAGTGGACACGTCCGAGAACCAGTTCTCCCTGAGGCTGAGGTCTGTGACCGCTGCGGACACGGCCGTCTATTACTGT
>23;27_53;0.3252510503
TCGGAGACCCTGTCCCTCACCTGCAGTGTCTCTGGTGCCTCCATGGGAAGTTACTACTGGAGCTGGATCCGGCAGCCCCCAGGAAAGGGACTGGAGTACATTGGCTATATGTATTACGCTGGGACAACCAACTACAACCCCTCCCTCGAGAGTCGAGTCACCATATCAGTGGACACGTCCGAGAACCAGTTCTCCCTGAGGCTGAGGTCTGTGACCGCTGCGGACACGGCCGTCTATTACTGT
>22;27_53,2_53,9_53;0.3252510403
TCGGAGACCCTGTCCCTCACCTGCAGTGTCTCTGGTGCCTCCATGGGAAGTTACTACTGGAGCTGGATCCGGCAGCCCCCAGGAAAGGGACTGGAGTACATTGGCTATATGTATTACGCTGGGACAACCAACTACAACCCCTCCCTCGAGAGTCGAGTCACCATATCAGTGGACACGTCCGAGAACCAGTTCTCCCTGAGGCTGAGGTCTGTGACCGCTGCGGACACGGCCGTCTATTACTGT
>22;98_53;0.3252501529
TCGGAGACCCTGTCCCTCACCTGCAGTGTCTCTGGTGCCTCCATGGGAAGTTACTACTGGAGCTGGATCCGGCAGCCCCCAGGAAAGGGACTGGAGTACATTGGCTATATGTATTACGCTGGGACAACCAACTACAACCCCTCCCTCGAGAGTCGAGTCACCATATCAGTGGACACGTCCGAGAACCAGTTCTCCCTGAGGCTGAGGTCTGTGACCGCTGCGGACACGGCCGTCTATTACTGT
>21;27_53,2_53,98_53,9_53;0.3252501429
TCGGAGACCCTGTCCCTCACCTGCAGTGTCTCTGGTGCCTCCATGGGAAGTTACTACTGGAGCTGGATCCGGCAGCCCCCAGGAAAGGGACTGGAGTACATTGGCTATATGTATTACGCTGGGACAACCAACTACAACCCCTCCCTCGAGAGTCGAGTCACCATATCAGTGGACACGTCCGAGAACCAGTTCTCCCTGAGGCTGAGGTCTGTGACCGCTGCGGACACGGCCGTCTATTACTGT
>21;146_53;0.3381033186
TCGGAGACCCTGTCCCTCACCTGCAGTGTCTCTGGTGCCTCCATGGGAAGTTACTACTGGAGCTGGATCCGGCAGCTCCCAGGAAAGGGACTGGAGTACATTGGCTATATGTATTACGCTGGGACAACCAACTACAACCCCTCCCTCGAGAGTCGAGTCACCATATCAGTGGACACGTCCGAGAACCAGTTCTCCCTGAGGCTGAGGTCTGTGACCGCTGCGGACACGGCCGTCTATTACTGT
>20;146_53,27_53,2_53,98_53,9_53;0.3252491694
TCGGAGACCCTGTCCCTCACCTGCAGTGTCTCTGGTGCCTCCATGGGAAGTTACTACTGGAGCTGGATCCGGCAGCCCCCAGGAAAGGGACTGGAGTACATTGGCTATATGTATTACGCTGGGACAACCAACTACAACCCCTCCCTCGAGAGTCGAGTCACCATATCAGTGGACACGTCCGAGAACCAGTTCTCCCTGAGGCTGAGGTCTGTGACCGCTGCGGACACGGCCGTCTATTACTGT
>21;321_53;0.3123545135
TCGGAGACCCTGTCCCTCACCTGCAGTGTCTCTGGTGCCTCCATGGGAAGTTACTACTGGAGCTGGATCCGGCAGCCCCCAGGAAAGGGACTGGAGTACATTGGCTATATGTATTACGCTGGGACCACCAACTACAACCCCTCCCTCGAGAGTCGAGTCACCATATCAGTGGACACGTCCGAGAACCAGTTCTCCCTGAGGCTGAGGTCTGTGACCGCTGCGGACACGGCCGTCTATTACTGT
>21;20_53;0.3251980711
TCAGAGACCCTGTCCCTCACCTGCAGTGTCTCTGGTGCCTCCATGGGAAGTTACTACTGGAGCTGGATCCGGCAGCCCCCAGGAAAGGGACTGGAGTACATTGGCTATATGTATTACGCTGGGACCACCAACTACAACCCCTCCCTCGAGAGTCGAGTCACCATATCAGTGGACACGTCCGAGAACCAGTTCTCCCTGAGGCTGAGGTCTGTGACCGCTGCGGACACGGCCGTCTATTACTGT
>20;20_53,321_53;0.3123545035
TCGGAGACCCTGTCCCTCACCTGCAGTGTCTCTGGTGCCTCCATGGGAAGTTACTACTGGAGCTGGATCCGGCAGCCCCCAGGAAAGGGACTGGAGTACATTGGCTATATGTATTACGCTGGGACCACCAACTACAACCCCTCCCTCGAGAGTCGAGTCACCATATCAGTGGACACGTCCGAGAACCAGTTCTCCCTGAGGCTGAGGTCTGTGACCGCTGCGGACACGGCCGTCTATTACTGT
>19;146_53,20_53,27_53,2_53,321_53,98_53,9_53;0.3123540495
TCGGAGACCCTGTCCCTCACCTGCAGTGTCTCTGGTGCCTCCATGGGAAGTTACTACTGGAGCTGGATCCGGCAGCCCCCAGGAAAGGGACTGGAGTACATTGGCTATATGTATTACGCTGGGACCACCAACTACAACCCCTCCCTCGAGAGTCGAGTCACCATATCAGTGGACACGTCCGAGAACCAGTTCTCCCTGAGGCTGAGGTCTGTGACCGCTGCGGACACGGCCGTCTATTACTGT
>20;58_53;0.3788525924
TCGGAGACCCTGTCCCTCACCTGCACTGTCTCTGGTGACTCCATCAGTACTTACTACTGGACGTGGATCCGGCAGCCCCCAGGAAAGGGACTGGAGTATATTGGGTATATGTACTACGCTGGGACCACCAACTACAACCCCTCCCTCGAGAGTCGAGTCACCATATCAGTGGACACCTCCGAGAACCAGTTCTCCCTGAGGCTGAGGTCGGTGACCGCTGCGGACACGGCCGTGTATTACTGT
>20;223_53;0.3378907914
TGGGAGACCCTGGCCCTCACCTGCAGTGTCTCTGGTGGTTCCATGAGTAGTTACTACTGGAGCTGGATCCGGCAGCCCCCAGGAAAGGGACTGGAGTATATTGGGTATATGTACTACGCTGGGACCACCAACTACAACCCCTCCCTCGAGAGTCGAGTCACCATATCAGTGGACACCTCCGAGAACCAGTTCTCCCTGAGGCTGAGGTCGGTGACCGCTGCGGACACGGCCGTGTATTACTGT
>19;223_53,58_53;0.2989603796
TCGGAGACCCTGTCCCTCACCTGCAGTGTCTCTGGTGGCTCCATGAGTAGTTACTACTGGAGCTGGATCCGGCAGCCCCCAGGAAAGGGACTGGAGTATATTGGGTATATGTACTACGCTGGGACCACCAACTACAACCCCTCCCTCGAGAGTCGAGTCACCATATCAGTGGACACCTCCGAGAACCAGTTCTCCCTGAGGCTGAGGTCGGTGACCGCTGCGGACACGGCCGTGTATTACTGT
>18;146_53,20_53,223_53,27_53,2_53,321_53,58_53,98_53,9_53;0.245814404
TCGGAGACCCTGTCCCTCACCTGCAGTGTCTCTGGTGGCTCCATGGGTAGTTACTACTGGAGCTGGATCCGGCAGCCCCCAGGAAAGGGACTGGAGTATATTGGGTATATGTATTACGCTGGGACCACCAACTACAACCCCTCCCTCGAGAGTCGAGTCACCATATCAGTGGACACGTCCGAGAACCAGTTCTCCCTGAGGCTGAGGTCTGTGACCGCTGCGGACACGGCCGTGTATTACTGT
>17;146_53,20_53,223_53,245_53,246_53,27_53,286_53,2_53,317_53,318_53,321_53,3_53,418_53,430_53,58_53,98_53,9_53;0.2204699496
TCGGAGACCCTGTCCCTCACCTGCAGTGTCTCTGGTGGCTCCATGGGTAGTTACTACTGGAGCTGGATCCGGCAGCCCCCAGGGAAGGGACTGGAATATATTGGGTATATGTATTACGCTGGGACCACCAACTACAACCCCTCCCTCGAGAGTCGAGTCACCATATCAGTGGACACGTCCGAGAACCAGTTCTCCCTGAGGCTGAGGTCTGTGACCGCTGCGGACACGGCCGTGTATTACTGT
>21;391_53;0.4488344237
TCGGAGACCCTGTCCCTCACCTGCAGTGTCTCTGGAGGCTCCATGGGTGGTTACTACTGGAGCTGGATCAGGCAGCCCCCAGGGAAGGGACTGGAATACATTGGCTATATGTATTACGCTGGGACTACCGACTACAACCCCTCCCTCAAGGGTCGAGTCACCATTTCAGTGGACACGTCCGCGAAGCAGTTCTCCCTGAGGCTGCGGTCCGTGACCGCTGCAGACACGGCCGTTTATTACTGT
>21;189_53;0.4488333574
TCGGAGACCCTGTCCCTCACCTGCAGTGTCTCTGGAGGCTCCATGGGTGGTTACTACTGGAGCTGGATCAGGCAGCCCCCAGGGAAGGGACTGGAATACATTGGCTATATGTATTACGCTGGGACTACCGACTACAACCCCTCCCTCAAGGGTCGAGTCACCATTTCAGTGGACACGTCCGCGAAGCAGTTCTCCCTGAGGCTGCGGTCCGTGACCGCTGCAGACACGGCCGTTTATTACTGT
>20;189_53,391_53;0.4488333474
TCGGAGACCCTGTCCCTCACCTGCAGTGTCTCTGGAGGCTCCATGGGTGGTTACTACTGGAGCTGGATCAGGCAGCCCCCAGGGAAGGGACTGGAATACATTGGCTATATGTATTACGCTGGGACTACCGACTACAACCCCTCCCTCAAGGGTCGAGTCACCATTTCAGTGGACACGTCCGCGAAGCAGTTCTCCCTGAGGCTGCGGTCCGTGACCGCTGCAGACACGGCCGTTTATTACTGT
>20;450_53;0.3520826603
TCGGAGACCCTGTCCCTCACCTGCAGTGTCTCTGGTGACTCCATGGGTGGATATTACTGGAGCTGGATCCGGCAGCCCCCAGGGAAGGGACTGGAATATATGGGGTATATGTATTACGCTGGGACTACCGACTACAACCCCTCCCTCAAGAGTCGAGTCACCATATCAGTGGACACGTCCGAGAACAAGTTCTCCCTGAGACTGAGGTCTGTGACCGCTGCGGACACGGCCGTTTATTACTGT
>19;189_53,391_53,450_53;0.2853237148
TCGGAGACCCTGTCCCTCACCTGCAGTGTCTCTGGTGGCTCCATGGGTGGTTACTACTGGAGCTGGATCCGGCAGCCCCCAGGGAAGGGACTGGAATATATTGGGTATATGTATTACGCTGGGACTACCGACTACAACCCCTCCCTCAAGAGTCGAGTCACCATATCAGTGGACACGTCCGAGAACCAGTTCTCCCTGAGACTGAGGTCTGTGACCGCTGCGGACACGGCCGTTTATTACTGT
>22;176_53;0.4094368306
TCGGAGACCCTGTCCCTCACCTGCAGTGTCTCTGGCGCCTCCATGGGTGGTTATTATTGGAGCTGGGTCCGGCTGCCCCCAGGGAAGGGACTGGAGTATATTGGCTACATGTATTACGCTGGGACCACCAACTACAACCCCTCCCTCAAGAGTCGAGTCACCATATCAGTGGACACGTCCGAGAATCAGTTCTCCCTGAAACTGAGGTCTGTGACCGCTGCGGACACGGCCCTGTATTTCTGT
>22;366_144;0.6395422527
TCGGAGACCCTGACCCTCTCCTGCAGTGTATCTGGTCTCTACATGGGTAATTACTATTGGAGTTGGATCCGGCAGCCCCCAGGGAGGGGACTGGAGTACATTGGATACATGTATTACGCTGGGACCACCAACTATAACCCCTCCCTCACGGGTCGAGTCACCATTTCCGTGGACACGTCCACGAATCAGTTCTCCCTGCGACTGAGGTCTTTGACGCCTGCAGACACGGCCGTATATTTCTGT
>21;176_53,366_144;0.2937641646
TCGGAGACCCTGTCCCTCACCTGCAGTGTCTCTGGTGCCTCCATGGGTAGTTACTATTGGAGCTGGATCCGGCAGCCCCCAGGGAAGGGACTGGAGTATATTGGGTACATGTATTACGCTGGGACCACCAACTACAACCCCTCCCTCAAGAGTCGAGTCACCATATCAGTGGACACGTCCGAGAATCAGTTCTCCCTGAAACTGAGGTCTGTGACCGCTGCGGACACGGCCGTATATTTCTGT
>22;354_53;0.2719943316
TCGGAGACCCTGTCCCTCACCTGCAGTGTCTCTGGTGGCTCCATGGGTAGCTACTACTGGAGCTGGATCCGGCAGCCCCCAGGGAAGGGACTGGAGTACATTGGGTATATGTATTACGCTGGGACCACCAACTACAACCCCTCCCTCAAGAGTCGAGTCACCATATCAGTGGACACGTCCGAGAACCAGTTCTCCCTGAAACTGAGGTCTGTGACCGCTGCGGACACGGCCATATATTACTGT
>24;402_53;0.4057971008
TCGGAGACCCTGTCCCTCACATGCACAGTCTCTGGTGGCTCCATCAGTAGTCACTACTGGAGCTGGATCCGGCAGCCCCCAGGGAAGGGACTGCAATATATTGGGTATATGTATTACGCTGGAACCACCGACTACAACCCCTCCCTCAAGAGTCGAGTCACCATATCAGTAGACACGTCCAAGAACCAGTTCTCCCTGAACCTGAGGGCTGTGACCGCTGCGGACACGGCCATATATTACTGT
>24;262_53;0.3511956876
TCGGAGACCCTGTCCCTCACCTGCAGTGTCTCTGGTGGCTCCATGGGTTCTTACTACTGGAGCTGGATCCGACAGCCCCCAGGGAAGGGACTGGAATATATTGGGTATATGTATTACGCTGGAACCACCGACTACAACCCCTCCCTCAAGAGTCGAGTCACCATATCAGTAGACACGTCCAAGAACCAGTTCTCCCTGAACCTGAGGGCTGTGACCGCTGCGGACACGGCCATATATTACTGT
>23;262_53,402_53;0.3125012574
TCGGAGACCCTGTCCCTCACCTGCAGTGTCTCTGGTGGCTCCATGGGTAGTTACTACTGGAGCTGGATCCGGCAGCCCCCAGGGAAGGGACTGGAATATATTGGGTATATGTATTACGCTGGAACCACCGACTACAACCCCTCCCTCAAGAGTCGAGTCACCATATCAGTAGACACGTCCAAGAACCAGTTCTCCCTGAACCTGAGGGCTGTGACCGCTGCGGACACGGCCATATATTACTGT
>25;125_53;0.3112924093
TCGGAGACCCTGTCCCTCACCTGCAGTGTCTCTGGTGCCTCCATGGGTGGTTACTACTGGAGTTGGATCCGGCAGTCCCCAGGGAAGGGACTGGAATATATTGGGTATATGTATTACGCTGGGAGCACCAACTACAACCCCTCCCTCAAGAGTCGAGTCACCATATCAGTGGACACGTCCGCGAACCAGTTCTCCCTGAAACTGAGGTCTGTGACCGCTGCGGACACGGCCATATATTACTGT
>25;452_53;0.3112918765
TCGGAGACCCTGTCCCTCACCTGCAGTGTCTCTGGTGCCTCCATGGGTGGTTACTACTGGAGTTGGATCCGGCAGTCCCCAGGGAAGGGACTGGAATATATTGGGTATATGTATTACGCTGGGAGCACCAACTACAACCCCTCCCTCAAGAGTCGAGTCACCATATCAGTGGACACGTCCGCGAACCAGTTCTCCCTGAAACTGAGGTCTGTGACCGCTGCGGACACGGCCATATATTACTGT
>24;125_53,452_53;0.3112918665
TCGGAGACCCTGTCCCTCACCTGCAGTGTCTCTGGTGCCTCCATGGGTGGTTACTACTGGAGTTGGATCCGGCAGTCCCCAGGGAAGGGACTGGAATATATTGGGTATATGTATTACGCTGGGAGCACCAACTACAACCCCTCCCTCAAGAGTCGAGTCACCATATCAGTGGACACGTCCGCGAACCAGTTCTCCCTGAAACTGAGGTCTGTGACCGCTGCGGACACGGCCATATATTACTGT
>24;205_53;0.2984727429
TCGGAGACCCTGTCCCTCACCTGCAGTGTCTCTGGTGCCTCCATGGGTAGTTACTACTGGAGTTGGATCCGGCAGTCCCCAGGGAAGGGACTGGAATATATTGGGTATATGTATTACGCTGGGAGCACCAACTACAACCCCTCCCTCAAGAGTCGAGTCACCATATCAGTGGACACGTCCGCGAACCAGTTCTCCCTGAAACTGAGGTCTGTGACCGCTGCGGACACGGCCATATATTACTGT
>23;125_53,205_53,452_53;0.2984721857
TCGGAGACCCTGTCCCTCACCTGCAGTGTCTCTGGTGCCTCCATGGGTAGTTACTACTGGAGTTGGATCCGGCAGTCCCCAGGGAAGGGACTGGAATATATTGGGTATATGTATTACGCTGGGAGCACCAACTACAACCCCTCCCTCAAGAGTCGAGTCACCATATCAGTGGACACGTCCGCGAACCAGTTCTCCCTGAAACTGAGGTCTGTGACCGCTGCGGACACGGCCATATATTACTGT
>22;125_53,205_53,262_53,402_53,452_53;0.2333871197
TCGGAGACCCTGTCCCTCACCTGCAGTGTCTCTGGTGGCTCCATGGGTAGTTACTACTGGAGCTGGATCCGGCAGCCCCCAGGGAAGGGACTGGAATATATTGGGTATATGTATTACGCTGGGACCACCAACTACAACCCCTCCCTCAAGAGTCGAGTCACCATATCAGTGGACACGTCCGAGAACCAGTTCTCCCTGAAACTGAGGTCTGTGACCGCTGCGGACACGGCCATATATTACTGT
>21;125_53,205_53,262_53,354_53,402_53,452_53;0.2333865718
TCGGAGACCCTGTCCCTCACCTGCAGTGTCTCTGGTGGCTCCATGGGTAGTTACTACTGGAGCTGGATCCGGCAGCCCCCAGGGAAGGGACTGGAATATATTGGGTATATGTATTACGCTGGGACCACCAACTACAACCCCTCCCTCAAGAGTCGAGTCACCATATCAGTGGACACGTCCGAGAACCAGTTCTCCCTGAAACTGAGGTCTGTGACCGCTGCGGACACGGCCATATATTACTGT
>20;125_53,176_53,205_53,262_53,354_53,366_144,402_53,452_53;0.2201160615
TCGGAGACCCTGTCCCTCACCTGCAGTGTCTCTGGTGGCTCCATGGGTAGTTACTACTGGAGCTGGATCCGGCAGCCCCCAGGGAAGGGACTGGAATATATTGGGTATATGTATTACGCTGGGACCACCAACTACAACCCCTCCCTCAAGAGTCGAGTCACCATATCAGTGGACACGTCCGAGAACCAGTTCTCCCTGAAACTGAGGTCTGTGACCGCTGCGGACACGGCCGTATATTACTGT
>20;159_53;0.3395152485
TCGGAGACCCTGTCCCTCACCTGCAGTGTCTCTGGTGACTCCATGGGTAGTTACTACTGGAGCTGGATCCGGCAGCCCCCAGGGAAGGGACTGGAATATATTGGTTATATGTATTATGCTGGGACCACCAATTATAACCCCTCCCTCAAGAGTCGAGTCACCATATCAGTGGACACGTCCGCGAACCAGTTCTCCCTGAACCTGAGGTCTGTCACCGCAGCGGACACGGCCGTATATTACTGT
>19;125_53,159_53,176_53,205_53,262_53,354_53,366_144,402_53,452_53;0.2201154591
TCGGAGACCCTGTCCCTCACCTGCAGTGTCTCTGGTGGCTCCATGGGTAGTTACTACTGGAGCTGGATCCGGCAGCCCCCAGGGAAGGGACTGGAATATATTGGGTATATGTATTACGCTGGGACCACCAACTACAACCCCTCCCTCAAGAGTCGAGTCACCATATCAGTGGACACGTCCGAGAACCAGTTCTCCCTGAAACTGAGGTCTGTGACCGCTGCGGACACGGCCGTATATTACTGT
>18;125_53,159_53,176_53,189_53,205_53,262_53,354_53,366_144,391_53,402_53,450_53,452_53;0.2201085797
TCGGAGACCCTGTCCCTCACCTGCAGTGTCTCTGGTGGCTCCATGGGTAGTTACTACTGGAGCTGGATCCGGCAGCCCCCAGGGAAGGGACTGGAATATATTGGGTATATGTATTACGCTGGGACCACCAACTACAACCCCTCCCTCAAGAGTCGAGTCACCATATCAGTGGACACGTCCGAGAACCAGTTCTCCCTGAAACTGAGGTCTGTGACCGCTGCGGACACGGCCGTATATTACTGT
>19;129_53;0.2999507824
TCGGAGACCCTGTCTCTCACCTGCAGTGTCTCTGGTGGCTCCATGGGTTCTTACTACTGGAGCTGGATCCGGCAGCCCCCAGGGAAGGGACTGGAATATATTGGGTATATGTATTACGCGGGGAGCACCAACTACAACCCGTCCCTCAAGAGTCGAGTCACCATTTCAGTGGACACGTCCGAGAACCAGTTCTCCCTGAAGCTGAGGTCTGTGACCGCTGCGGACATGGCCGTGTATTACTGT
>24;156_53;0.3765696223
TCGGAGACCCTGTCCCTCACCTGCAGTGTCTCTGGTGGTTCCATGAGTGCTTATTACTGGAGTTGGATCCGGCAGCCCCCAGGGAGGGGACTGGAATATATTGGGTATATGTATTACGCTGGGACCACGAACTACAACCCCTCCCTCAAGAGTCGAGTCACCATTTCAGTGGACACGTCCGCGAACCAGTTCTCCCTGAAGCTGAGGTCTGTGACCGCTGCGGACACGGCCGTGTATTACTGT
>24;425_53;0.3509084624
TCGGAGACCCTGTCCCTCACCTGCAGTGTCTCTGGTGGTTCCATGAGTGCTTATTACTGGAGTTGGATCCGGCAGCCCCCAGGGAGGGGACTGGAATATATTGGGTATATGTATTACGCTGGGACCACGAACTACAACCCCTCCCTCAAGAGTCGAGTCACCATTTCAGTGGACACGTCCGCGAACCAGTTCTCCCTGAAGCTGAGGTCTGTGACCGCTGCGGACACGGCCATTTATTACTGT
>23;156_53,425_53;0.3509073763
TCGGAGACCCTGTCCCTCACCTGCAGTGTCTCTGGTGGTTCCATGAGTGCTTATTACTGGAGTTGGATCCGGCAGCCCCCAGGGAGGGGACTGGAATATATTGGGTATATGTATTACGCTGGGACCACGAACTACAACCCCTCCCTCAAGAGTCGAGTCACCATTTCAGTGGACACGTCCGCGAACCAGTTCTCCCTGAAGCTGAGGTCTGTGACCGCTGCGGACACGGCCATTTATTACTGT
>23;457_53;0.338151909
TCGGAGACCCTGTCCCTCACCTGCAGTGTCTCTGGTGGTTCCATGAGTGCTTATTACTGGAGTTGGATCCGGCAGCCCCCAGGGAGGGGACTGGAATATATTGGGTATATGTATTACGCTGGGACCACGAACTACAACCCCTCCCTCAAGAGTCGAGTCACCATTTCAGTGGACACGTCCGAGAACCAGTTCTCCCTGAAGCTGAGGTCTGTGACCGCTGCGGACACGGCCATTTATTACTGT
>22;156_53,425_53,457_53;0.3381508627
TCGGAGACCCTGTCCCTCACCTGCAGTGTCTCTGGTGGTTCCATGAGTGCTTATTACTGGAGTTGGATCCGGCAGCCCCCAGGGAGGGGACTGGAATATATTGGGTATATGTATTACGCTGGGACCACGAACTACAACCCCTCCCTCAAGAGTCGAGTCACCATTTCAGTGGACACGTCCGAGAACCAGTTCTCCCTGAAGCTGAGGTCTGTGACCGCTGCGGACACGGCCATTTATTACTGT
>25;119_53;0.3637998822
TCGGAGACCCTGTCCCTCACCTGCAGTGTCTCTGGCGGTTCCATGAGTGCTTATTACTGGAGTTGGATCCGGCAGTCCCCAGGGAGGGGACTAGAATATATTGGGTATATGTATTACGCTGGGACCACCAACTACAACCCCTCCCTCAAGAGTCGAGTCACCATTTCAGTGGACACGTCCGAGAACCAGTTCTCCCTGAAGCTGAGGTCTGTGACCGCTGCGGACACGGCCATTTATTACTGT
>25;322_53;0.3638007465
TCGGAGACCCTGTCCCTCACCTGCAGTGTCTCTGGCGGTTCCATGAGTGCTTATTACTGGAGTTGGATCCGGCAGTCCCCAGGGAGGGGACTAGAATATATTGGGTATATGTATTACGCTGGGACCACCAACTACAACCCCTCCCTCAAGAGTCGAGTCACCATTTCAGTGGACACGTCCGAGAACCAGTTCTCCCTGAAGCTGAGGTCTGTGACCGCTGCGGACACGGCCATTTATTACTGT
>24;119_53,322_53;0.3637998722
TCGGAGACCCTGTCCCTCACCTGCAGTGTCTCTGGCGGTTCCATGAGTGCTTATTACTGGAGTTGGATCCGGCAGTCCCCAGGGAGGGGACTAGAATATATTGGGTATATGTATTACGCTGGGACCACCAACTACAACCCCTCCCTCAAGAGTCGAGTCACCATTTCAGTGGACACGTCCGAGAACCAGTTCTCCCTGAAGCTGAGGTCTGTGACCGCTGCGGACACGGCCATTTATTACTGT
>24;373_53;0.3508402602
TCGGAGACCCTGTCCCTCACCTGCAGTGTCTCTGGTGGTTCCATGGGTGCTTATTACTGGAGTTGGATCCGGCTGCCCCCAGGGAGGGGACTGGAATATATTGGGTATATGTATTACGCTGGGACCACCAACTACAACCCCTCCCTCAAGAGTCGAGTCACCATTTCAGTGGACACGTCCGAGAACCAGTTCTCCCTGAAGCTGAGGTCTGTGACCGCTGCGGACACGGCCATTTATTACTGT
>23;119_53,322_53,373_53;0.3253817195
TCGGAGACCCTGTCCCTCACCTGCAGTGTCTCTGGTGGTTCCATGAGTGCTTATTACTGGAGTTGGATCCGGCAGCCCCCAGGGAGGGGACTGGAATATATTGGGTATATGTATTACGCTGGGACCACCAACTACAACCCCTCCCTCAAGAGTCGAGTCACCATTTCAGTGGACACGTCCGAGAACCAGTTCTCCCTGAAGCTGAGGTCTGTGACCGCTGCGGACACGGCCATTTATTACTGT
>23;200_53;0.3381348279
TCGGAGACCCTGTCCCTCACCTGCAGTGTCTCTGGTGGTTCCATGAGTGCTTATTACTGGAGTTGGATCCGGCAGCCCCCAGGGAGGGGACTGGAATATATTGGGTATATGTATTACGCTGGGACCACCAACTACAACCCCTCCCTCAAGAGTCGAGTCACCATTTCAGTGGACACGTCCGAGAACCAGTTCTCCCTGAACCTGAGGTCTGTGACCGCTGCGGACACGGCCATTTATTACTGT
>22;119_53,200_53,322_53,373_53;0.3253807557
TCGGAGACCCTGTCCCTCACCTGCAGTGTCTCTGGTGGTTCCATGAGTGCTTATTACTGGAGTTGGATCCGGCAGCCCCCAGGGAGGGGACTGGAATATATTGGGTATATGTATTACGCTGGGACCACCAACTACAACCCCTCCCTCAAGAGTCGAGTCACCATTTCAGTGGACACGTCCGAGAACCAGTTCTCCCTGAAGCTGAGGTCTGTGACCGCTGCGGACACGGCCATTTATTACTGT
>21;119_53,156_53,200_53,322_53,373_53,425_53,457_53;0.3253797647
TCGGAGACCCTGTCCCTCACCTGCAGTGTCTCTGGTGGTTCCATGAGTGCTTATTACTGGAGTTGGATCCGGCAGCCCCCAGGGAGGGGACTGGAATATATTGGGTATATGTATTACGCTGGGACCACCAACTACAACCCCTCCCTCAAGAGTCGAGTCACCATTTCAGTGGACACGTCCGAGAACCAGTTCTCCCTGAAGCTGAGGTCTGTGACCGCTGCGGACACGGCCATTTATTACTGT
>21;298_53;0.3261159719
TCGGAGACCCTGTCCCTCACCTGCACTGTCTCTGGTGGCTCCATCAGTAGTTACTACTGGAGTTGGATCCGGCAGCCCCCAGGGAGGGGACTGGAATATATTGGGTATATGTATTACGCTGGGACCACCAACTACAACCCCTCCCTCAAGAGTCGAGTCACCATTTCAGTGGACACGTCCGAGAACCAGTTCTCCCTGAACTTGAGGTCTGTGACCGCTGCGGACACGGCCATTTATTACTGT
>20;119_53,156_53,200_53,298_53,322_53,373_53,425_53,457_53;0.2736104169
TCGGAGACCCTGTCCCTCACCTGCAGTGTCTCTGGTGGCTCCATGAGTAGTTACTACTGGAGTTGGATCCGGCAGCCCCCAGGGAGGGGACTGGAATATATTGGGTATATGTATTACGCTGGGACCACCAACTACAACCCCTCCCTCAAGAGTCGAGTCACCATTTCAGTGGACACGTCCGAGAACCAGTTCTCCCTGAAGCTGAGGTCTGTGACCGCTGCGGACACGGCCATTTATTACTGT
>20;410_53;0.3117813399
TCGGAGACCCTGGCCCTCACCTGCAGTGTCTCTGGTGGCTCCATGGGTAGTTACTACTGGAGCTGGATCCGGCAGCCCCCAGGGAAGGGACTGGAGTATATTGGGTATATGTATTACGCTGGGAGCACCGACTACAACCCCTCCCTCAAGAGTCGAGTCACCATTTCAGTGGACACGTCCGTAAACCAGTTCTCCCTGAAGCTGAGGTCTGTGACCGCTGCGGACACGGCCATTTATTACTGT
>19;119_53,156_53,200_53,298_53,322_53,373_53,410_53,425_53,457_53;0.2342485918
TCGGAGACCCTGTCCCTCACCTGCAGTGTCTCTGGTGGCTCCATGGGTAGTTACTACTGGAGCTGGATCCGGCAGCCCCCAGGGAAGGGACTGGAATATATTGGGTATATGTATTACGCTGGGACCACCAACTACAACCCCTCCCTCAAGAGTCGAGTCACCATTTCAGTGGACACGTCCGAGAACCAGTTCTCCCTGAAGCTGAGGTCTGTGACCGCTGCGGACACGGCCATTTATTACTGT
>18;119_53,129_53,156_53,200_53,298_53,322_53,373_53,410_53,425_53,457_53;0.2080803586
TCGGAGACCCTGTCCCTCACCTGCAGTGTCTCTGGTGGCTCCATGGGTAGTTACTACTGGAGCTGGATCCGGCAGCCCCCAGGGAAGGGACTGGAATATATTGGGTATATGTATTACGCTGGGACCACCAACTACAACCCCTCCCTCAAGAGTCGAGTCACCATTTCAGTGGACACGTCCGAGAACCAGTTCTCCCTGAAGCTGAGGTCTGTGACCGCTGCGGACACGGCCGTGTATTACTGT
>17;119_53,125_53,129_53,156_53,159_53,176_53,189_53,200_53,205_53,262_53,298_53,322_53,354_53,366_144,373_53,391_53,402_53,410_53,425_53,450_53,452_53,457_53;0.1948651395
TCGGAGACCCTGTCCCTCACCTGCAGTGTCTCTGGTGGCTCCATGGGTAGTTACTACTGGAGCTGGATCCGGCAGCCCCCAGGGAAGGGACTGGAATATATTGGGTATATGTATTACGCTGGGACCACCAACTACAACCCCTCCCTCAAGAGTCGAGTCACCATATCAGTGGACACGTCCGAGAACCAGTTCTCCCTGAAGCTGAGGTCTGTGACCGCTGCGGACACGGCCGTGTATTACTGT
>16;119_53,125_53,129_53,146_53,156_53,159_53,176_53,189_53,200_53,205_53,20_53,223_53,245_53,246_53,262_53,27_53,286_53,298_53,2_53,317_53,318_53,321_53,322_53,354_53,366_144,373_53,391_53,3_53,402_53,410_53,418_53,425_53,430_53,450_53,452_53,457_53,58_53,98_53,9_53;0.1948642885
TCGGAGACCCTGTCCCTCACCTGCAGTGTCTCTGGTGGCTCCATGGGTAGTTACTACTGGAGCTGGATCCGGCAGCCCCCAGGGAAGGGACTGGAATATATTGGGTATATGTATTACGCTGGGACCACCAACTACAACCCCTCCCTCAAGAGTCGAGTCACCATATCAGTGGACACGTCCGAGAACCAGTTCTCCCTGAAGCTGAGGTCTGTGACCGCTGCGGACACGGCCGTGTATTACTGT
>18;390_53;0.3652158308
TCGGAGACCCTGTCCCTCTCATGCACTGTCTCTGGTGGCTCCATTAGGAGTTACTACTGGAGCTGGATCCGGCAGCCCCCAGGCAAGGGACTGGAGTACATTGGGTATATGTATTACGCTGGGACAACCAACTACAACCCCTCCCTCAACAGTCGAGTCACCATCTCAGTGGACACGTCCGAGGACCAGTTCTCCCTGAAGCTGAGGTCTGTGACCGCTGCGGACACGGCCGTGTATTACTGT
>19;380_53;0.3248927812
TCGGAGACCCTGTCCCTCACCTGCAGTGTCTCTGGTGGCTCCATGAGCAGCTACTATTGGAGCTGGATCCGGCAGCCCCCAGGCAAGGGACTGGAGTACATTGGGTATATGTATTACGCTGGGACAACCAACTACAACCCCTCCCTCAACAGTCGAGTCACCATCTCAGTGGACACGTCCGAGGACCAGTTCTCCCTGAAGCTGAGGTCTGTGACCGCTGCGGACACGGCCGTGTATTACTGT
>21;24_53;0.3248957616
TCGGAGACCCTGTCCCTCACCTGCAGTGTCTCTGGTGGCTCCATGAGCAGCTACTATTGGAGCTGGATCCGGCAGCCCCCAGGCAAGGGACTGGAGTACATTGGGTATATGTATTACGCTGGGACAACCAACTACAACCCCTCCCTCAACAGTCGAGTCACCATCTCAGTGGACACGTCCGAGGACCAGTTCTCCCTGAAGCTGAGGTCTGTGACCGCTGCGGACACGGCCGTGTATTACTGT
>21;105_53;0.3248948089
TCGGAGACCCTGTCCCTCACCTGCAGTGTCTCTGGTGGCTCCATGAGCAGCTACTATTGGAGCTGGATCCGGCAGCCCCCAGGCAAGGGACTGGAGTACATTGGGTATATGTATTACGCTGGGACAACCAACTACAACCCCTCCCTCAACAGTCGAGTCACCATCTCAGTGGACACGTCCGAGGACCAGTTCTCCCTGAAGCTGAGGTCTGTGACCGCTGCGGACACGGCCGTGTATTACTGT
>20;105_53,24_53;0.3248947989
TCGGAGACCCTGTCCCTCACCTGCAGTGTCTCTGGTGGCTCCATGAGCAGCTACTATTGGAGCTGGATCCGGCAGCCCCCAGGCAAGGGACTGGAGTACATTGGGTATATGTATTACGCTGGGACAACCAACTACAACCCCTCCCTCAACAGTCGAGTCACCATCTCAGTGGACACGTCCGAGGACCAGTTCTCCCTGAAGCTGAGGTCTGTGACCGCTGCGGACACGGCCGTGTATTACTGT
>20;444_53;0.3248938183
TCGGAGACCCTGTCCCTCACCTGCAGTGTCTCTGGTGGCTCCATGAGCAGCTACTATTGGAGCTGGATCCGGCAGCCCCCAGGCAAGGGACTGGAGTACATTGGGTATATGTATTACGCTGGGACAACCAACTACAACCCCTCCCTCAACAGTCGAGTCACCATCTCAGTGGACACGTCCGAGGACCAGTTCTCCCTGAAGCTGAGGTCTGTGACCGCTGCGGACACGGCCGTGTATTACTGT
>19;105_53,24_53,444_53;0.3248938083
TCGGAGACCCTGTCCCTCACCTGCAGTGTCTCTGGTGGCTCCATGAGCAGCTACTATTGGAGCTGGATCCGGCAGCCCCCAGGCAAGGGACTGGAGTACATTGGGTATATGTATTACGCTGGGACAACCAACTACAACCCCTCCCTCAACAGTCGAGTCACCATCTCAGTGGACACGTCCGAGGACCAGTTCTCCCTGAAGCTGAGGTCTGTGACCGCTGCGGACACGGCCGTGTATTACTGT
>18;105_53,24_53,380_53,444_53;0.3248927712
TCGGAGACCCTGTCCCTCACCTGCAGTGTCTCTGGTGGCTCCATGAGCAGCTACTATTGGAGCTGGATCCGGCAGCCCCCAGGCAAGGGACTGGAGTACATTGGGTATATGTATTACGCTGGGACAACCAACTACAACCCCTCCCTCAACAGTCGAGTCACCATCTCAGTGGACACGTCCGAGGACCAGTTCTCCCTGAAGCTGAGGTCTGTGACCGCTGCGGACACGGCCGTGTATTACTGT
>17;105_53,24_53,380_53,390_53,444_53;0.2995089611
TCGGAGACCCTGTCCCTCACCTGCAGTGTCTCTGGTGGCTCCATGAGCAGTTACTACTGGAGCTGGATCCGGCAGCCCCCAGGCAAGGGACTGGAGTACATTGGGTATATGTATTACGCTGGGACAACCAACTACAACCCCTCCCTCAACAGTCGAGTCACCATCTCAGTGGACACGTCCGAGGACCAGTTCTCCCTGAAGCTGAGGTCTGTGACCGCTGCGGACACGGCCGTGTATTACTGT
>17;72_53;0.2865933417
TCGGAGACCCTGTCCCTCACCTGCAGTGTCTCTGGTGGCTCCATGAGCAGTTACTACTGGAGCTGGATCCGGCAGCCCCCAGGCAAGGGACTGGAGTACATTGGGTATATGTATTACGCTGGGACTACCAACTACAACCCCTCCCTCAACAGTCGAGTCACCATCTCAGTGGACACGTCCGAGGACCAGTTCTCCCTGAAGCTGAGGTCTGTGACCGCTGCGGACACGGCCGTGTATTACTGT
>16;105_53,24_53,380_53,390_53,444_53,72_53;0.2865918755
TCGGAGACCCTGTCCCTCACCTGCAGTGTCTCTGGTGGCTCCATGAGCAGTTACTACTGGAGCTGGATCCGGCAGCCCCCAGGCAAGGGACTGGAGTACATTGGGTATATGTATTACGCTGGGACTACCAACTACAACCCCTCCCTCAACAGTCGAGTCACCATCTCAGTGGACACGTCCGAGGACCAGTTCTCCCTGAAGCTGAGGTCTGTGACCGCTGCGGACACGGCCGTGTATTACTGT
>15;105_53,119_53,125_53,129_53,146_53,156_53,159_53,176_53,189_53,200_53,205_53,20_53,223_53,245_53,246_53,24_53,262_53,27_53,286_53,298_53,2_53,317_53,318_53,321_53,322_53,354_53,366_144,373_53,380_53,390_53,391_53,3_53,402_53,410_53,418_53,425_53,430_53,444_53,450_53,452_53,457_53,58_53,72_53,98_53,9_53;0.1817790482
TCGGAGACCCTGTCCCTCACCTGCAGTGTCTCTGGTGGCTCCATGGGTAGTTACTACTGGAGCTGGATCCGGCAGCCCCCAGGGAAGGGACTGGAGTATATTGGGTATATGTATTACGCTGGGACCACCAACTACAACCCCTCCCTCAAGAGTCGAGTCACCATATCAGTGGACACGTCCGAGAACCAGTTCTCCCTGAAGCTGAGGTCTGTGACCGCTGCGGACACGGCCGTGTATTACTGT
>16;73_53;0.2346561693
TCGGAGACCCTGTCCCTCACCTGCAGTGTCTCTGGTGGCTCCATGGGTAGTTCCTACTGGAGCTGGATCCGGCAGCCCCCAGGGAAGGGACTGGAGTGGATTGGTTATATGTATTACGCTGGGAGCAGCAACTACAACCCCTCCCTCAAGAGTCGACTCTCCATATCAGTGGACACGTCCGAGAACCAGTTCTCCCTGAAGCTGAGGTCAGTGACCGCCGCGGACACGGCCGTGTATTACTGT
>17;139_53;0.3723284306
CTGGAGACCCTGTCCCTCACCTGCAGTGTCTCTGGTGGGTCCATGGGTACTCACTACTGGAGTTGGATCCGACAGCCCCCAGGGAAGGGACTGGAGTGGATTGGCTATATGTATTACGCTGGGAGCACTAACTACAGCCCCTCCCTCGAGAGTCGAGTCACCATATCAGTGGACACCTCCGAGAATCGGTTCTCCCTGAGACTGAGGTCTGTTACCGCTGCGGACACGGCCGTGTATTACTGT
>19;292_53;0.2403405013
TCGGAGACCCTGTCCCTCACCTGCAGTGTCTCTGGTGGCTCCATGGGTAGTTACTACTGGAGCTGGATCCGGCAGCCCCCAGGGAAGGGACTGGAGTGGATTGGGTATATGTATTACGCTGGGAGCACCAACTACAACCCCTCCCTCGAGAGTCGAGTCACCATATCAGTGGACACGTCCGAGAACCAATTCTCCCTGAAGGTGAGGTCTGTGACCCCTGCGGACACGGCCATATATTATTGT
>19;221_53;0.2403410377
TCGGAGACCCTGTCCCTCACCTGCAGTGTCTCTGGTGGCTCCATGGGTAGTTACTACTGGAGCTGGATCCGGCAGCCCCCAGGGAAGGGACTGGAGTGGATTGGGTATATGTATTACGCTGGGAGCACCAACTACAACCCCTCCCTCGAGAGTCGAGTCACCATATCAGTGGACACGTCCGAGAACCAATTCTCCCTGAAGGTGAGGTCTGTGACCCCTGCGGACACGGCCATATATTATTGT
>18;221_53,292_53;0.2403404913
TCGGAGACCCTGTCCCTCACCTGCAGTGTCTCTGGTGGCTCCATGGGTAGTTACTACTGGAGCTGGATCCGGCAGCCCCCAGGGAAGGGACTGGAGTGGATTGGGTATATGTATTACGCTGGGAGCACCAACTACAACCCCTCCCTCGAGAGTCGAGTCACCATATCAGTGGACACGTCCGAGAACCAATTCTCCCTGAAGGTGAGGTCTGTGACCCCTGCGGACACGGCCATATATTATTGT
>20;328_92;0.3295674852
TCGGAGACCCTGTCCCTCACCTGCAGTGTCTCTGGTGGTTCCATGGGTGCTTACTACTGGAGCTGGATCCGGCAGCCCCCAGGGAAGGGACTGGAGTGGATTGGGTATATGTATTACGCTGGCAGCAGCAACTATAACCCCTCCCTCGAGAGTCGAGTCACCATATCAGTGGACACGTCCGAGAGTCAGTTCTCCCTGAGGCTGAGGTCTGTGACCGCCGCGGACACGGGCATTTATTACTGT
>21;216_53;0.3703662532
TCGGAGACCCTGTCCCTCACCTGCAGTGTCTCTGGTGTCTCCATGGGTGGTTACTACTGGAGCTGGATCCGGCAGCCCCCAGGGAAGGGACTGGAGTGGATTGGATATATGTACTACGCTGGGAGCAGCGACTACAACCCCTCCCTCAAGAGTCGAGTCACCATATCAGTGGACACGTCCGTCAATCAGTTCTCCCTGAAGCTGAGGTCTGTGAGCGCTGCGGACACGGGCCTCTATTACTGT
>21;65_53;0.4626758503
TCGGAGACCCTGTCCCTCACCTGCACTCTCTCTGGTGTCTCCCTCAGTACTTACTACTGGAGCTGGATCCGGCAGCCCCCAGGGAAGGGACTGGAGTGGATTGGATATATGTACTACGCTGGGAGCAGCGACTACAACCCCTCCCTCAAGAGTCGAGTCACCATATCAGTGGACACGTCCGTCAATCAGTTCTCCCTGAAGCTGAGGTCTGTGAGCGCTGCGGACACGGGCCTCTATTACTGT
>20;216_53,65_53;0.3703640961
TCGGAGACCCTGTCCCTCACCTGCAGTGTCTCTGGTGTCTCCATGGGTGGTTACTACTGGAGCTGGATCCGGCAGCCCCCAGGGAAGGGACTGGAGTGGATTGGATATATGTACTACGCTGGGAGCAGCGACTACAACCCCTCCCTCAAGAGTCGAGTCACCATATCAGTGGACACGTCCGTCAATCAGTTCTCCCTGAAGCTGAGGTCTGTGAGCGCTGCGGACACGGGCCTCTATTACTGT
>19;216_53,328_92,65_53;0.2349257154
TCGGAGACCCTGTCCCTCACCTGCAGTGTCTCTGGTGGCTCCATGGGTGGTTACTACTGGAGCTGGATCCGGCAGCCCCCAGGGAAGGGACTGGAGTGGATTGGGTATATGTATTACGCTGGGAGCAGCAACTACAACCCCTCCCTCGAGAGTCGAGTCACCATATCAGTGGACACGTCCGAGAATCAGTTCTCCCTGAAGCTGAGGTCTGTGACCGCTGCGGACACGGGCATTTATTACTGT
>19;240_53;0.2771949339
TGGGAGACCCTGACCCTCACCTGCAGTGTCTCTGCTGGCTCCATGGGGAGTTACTACTGGAGCTGGATCCGGCAGCCCCCAGGGAAGGGACTGGAGTGGATTGGCTATATGTATTACGCTGGGAGCAGCAACTACAACCCCTCCCTCGAGAGTCGAGTCACCATATCAGTGGACACGTCCGAGAACCAGTTCTCCCTGAAGCTGAGGTCTGTGACCGCGGCGGACACGGCCATTTATTACTGT
>18;216_53,240_53,328_92,65_53;0.196814331
TCGGAGACCCTGTCCCTCACCTGCAGTGTCTCTGGTGGCTCCATGGGTAGTTACTACTGGAGCTGGATCCGGCAGCCCCCAGGGAAGGGACTGGAGTGGATTGGGTATATGTATTACGCTGGGAGCAGCAACTACAACCCCTCCCTCGAGAGTCGAGTCACCATATCAGTGGACACGTCCGAGAACCAGTTCTCCCTGAAGCTGAGGTCTGTGACCGCTGCGGACACGGCCATTTATTACTGT
>17;216_53,221_53,240_53,292_53,328_92,65_53;0.1778182845
TCGGAGACCCTGTCCCTCACCTGCAGTGTCTCTGGTGGCTCCATGGGTAGTTACTACTGGAGCTGGATCCGGCAGCCCCCAGGGAAGGGACTGGAGTGGATTGGGTATATGTATTACGCTGGGAGCACCAACTACAACCCCTCCCTCGAGAGTCGAGTCACCATATCAGTGGACACGTCCGAGAACCAGTTCTCCCTGAAGCTGAGGTCTGTGACCGCTGCGGACACGGCCATTTATTACTGT
>16;139_53,216_53,221_53,240_53,292_53,328_92,65_53;0.1544303671
TCGGAGACCCTGTCCCTCACCTGCAGTGTCTCTGGTGGCTCCATGGGTAGTTACTACTGGAGCTGGATCCGGCAGCCCCCAGGGAAGGGACTGGAGTGGATTGGGTATATGTATTACGCTGGGAGCACCAACTACAACCCCTCCCTCGAGAGTCGAGTCACCATATCAGTGGACACGTCCGAGAACCAGTTCTCCCTGAAGCTGAGGTCTGTGACCGCTGCGGACACGGCCGTGTATTACTGT
>15;139_53,216_53,221_53,240_53,292_53,328_92,65_53,73_53;0.1417175398
TCGGAGACCCTGTCCCTCACCTGCAGTGTCTCTGGTGGCTCCATGGGTAGTTACTACTGGAGCTGGATCCGGCAGCCCCCAGGGAAGGGACTGGAGTGGATTGGGTATATGTATTACGCTGGGAGCACCAACTACAACCCCTCCCTCAAGAGTCGAGTCACCATATCAGTGGACACGTCCGAGAACCAGTTCTCCCTGAAGCTGAGGTCTGTGACCGCTGCGGACACGGCCGTGTATTACTGT
>14;105_53,119_53,125_53,129_53,139_53,146_53,156_53,159_53,176_53,189_53,200_53,205_53,20_53,216_53,221_53,223_53,240_53,245_53,246_53,24_53,262_53,27_53,286_53,292_53,298_53,2_53,317_53,318_53,321_53,322_53,328_92,354_53,366_144,373_53,380_53,390_53,391_53,3_53,402_53,410_53,418_53,425_53,430_53,444_53,450_53,452_53,457_53,58_53,65_53,72_53,73_53,98_53,9_53;0.1417164558
TCGGAGACCCTGTCCCTCACCTGCAGTGTCTCTGGTGGCTCCATGGGTAGTTACTACTGGAGCTGGATCCGGCAGCCCCCAGGGAAGGGACTGGAGTGGATTGGGTATATGTATTACGCTGGGAGCACCAACTACAACCCCTCCCTCAAGAGTCGAGTCACCATATCAGTGGACACGTCCGAGAACCAGTTCTCCCTGAAGCTGAGGTCTGTGACCGCTGCGGACACGGCCGTGTATTACTGT
>13;0_53,104_92,105_53,115_92,119_53,125_53,129_53,135_53,136_53,139_53,146_53,148_92,151_92,156_53,159_53,165_53,167_92,174_92,175_92,176_53,181_92,183_92,187_92,189_53,193_92,200_53,202_92,205_53,20_53,212_53,213_92,216_53,221_53,223_53,224_92,230_53,233_92,239_53,23_92,240_53,245_53,246_53,24_53,253_92,25_92,262_53,265_92,266_92,267_53,268_92,274_92,27_53,286_53,287_53,288_92,292_53,298_53,2_53,305_92,306_53,30_53,314_92,316_53,317_53,318_53,31_92,321_53,322_53,323_92,324_92,326_92,327_92,328_92,32_53,345_92,346_92,34_92,354_53,355_92,357_53,358_53,366_144,367_92,369_92,372_53,373_53,377_53,378_53,380_53,382_92,389_92,390_53,391_53,393_92,395_92,39_92,3_53,402_53,406_144,407_92,410_53,411_92,412_53,416_92,418_53,421_92,422_53,423_92,425_53,430_53,440_92,442_92,444_53,450_53,452_53,453_92,457_53,51_92,58_53,60_92,61_53,62_92,65_53,70_92,72_53,73_53,75_92,76_92,79_92,84_92,85_92,87_53,93_92,95_92,98_53,9_53;0.1288236039
TCGGAGACCCTGTCCCTCACCTGCAGTGTCTCTGGTGGCTCCATGAGTAGTTACTACTGGAGCTGGATCCGGCAGCCCCCAGGGAAGGGACTGGAGTGGATTGGGTATATGTATTACGCTGGGAGCACCAACTACAACCCCTCCCTCAAGAGTCGAGTCACCATATCAGTGGACACGTCCGAGAACCAGTTCTCCCTGAAGCTGAGGTCTGTGACCGCTGCGGACACGGCCGTGTATTACTGT
>17;103_53;0.3069377819
TCGGAGACCCTGTCCCTCACCTGCAGTGTCTCTGGTGGCTACATGGGTAATTACTACTGGAGTTGGATCCGGCTGCCCCCAGGGAAGGGACTGGAGTACATTGGATATATGTATTATGCTGGGACCACCAACTACAACCCCTCCCTCAAGAGTCGAGTCACCATATCGGTGGACACGTCCCAGAACCAGTTCTCCCTGAAGTTGAGGTCCGTGACCGCTGCGGACACGGCCGTCTATTACTGT
>17;204_53;0.3060519265
TCGGAGACCCTGTCCCTCACCTGCAGTGTCTCTGGTGGCTCCATGGGTAGTTACTACTGGAGTTGGATCCGGCAGTCCCCAGGGAAGGGACTGGAGTATATTGGATATATGTATTATGCTGGGACCACCGACTACAACCCCTCCCTCAGGAGTCGAGTCACCATATCAGTGGACACGTCCGAGAACAAGTTCTCCCTGAGGTTGAGGTCTGTCACCGCTGCGGACACGGCCGTCTATTACTGT
>16;103_53,204_53;0.22072535
TCGGAGACCCTGTCCCTCACCTGCAGTGTCTCTGGTGGCTCCATGGGTAGTTACTACTGGAGTTGGATCCGGCAGCCCCCAGGGAAGGGACTGGAGTATATTGGATATATGTATTATGCTGGGACCACCAACTACAACCCCTCCCTCAAGAGTCGAGTCACCATATCAGTGGACACGTCCGAGAACCAGTTCTCCCTGAAGTTGAGGTCTGTGACCGCTGCGGACACGGCCGTCTATTACTGT
>18;90_53;0.2329918442
TCGGAGACCCTGTCCCTCACCTGCAGTGTCTCTGGGGGCTCCATGAGTAGTTACTACTGGAGTTGGATCCGGCAGCCCCCAGGGAAGGGACTGGAGTTCATTGGATATATGTATTACGCTGGGAGCACCAACTACAACCCCTCCCTCAAGAGCCGAGTCACCATATCAGTGGACACGTCCGAGAACCAGTTCTCGCTGAAGCTGAGGTCTGTGACCGCTGCGGACACGGGCGTTTATTACTGT
>18;341_53;0.1936693788
TCGGAGACCCTGTCCCTCACCTGCAGTGTCTCTGGGGGCTCCATGAGTAGTTACTACTGGAGTTGGATCCGGCAGCCCCCAGGGAAGGGACTGGAGTGGATTGGATATATGTATTACGCTGGGAGCACCAACTACAACCCCTCCCTCAAGAGTCGAGTCACCATTTCAGTGGACACGTCCGAGAACCAGTTCTCCCTGAAGCTGAGGTCTGTGACCGCTGCGGAGACGGCCGTTTATTACTGT
>17;341_53,90_53;0.1670425562
TCGGAGACCCTGTCCCTCACCTGCAGTGTCTCTGGGGGCTCCATGAGTAGTTACTACTGGAGTTGGATCCGGCAGCCCCCAGGGAAGGGACTGGAGTGGATTGGATATATGTATTACGCTGGGAGCACCAACTACAACCCCTCCCTCAAGAGTCGAGTCACCATATCAGTGGACACGTCCGAGAACCAGTTCTCCCTGAAGCTGAGGTCTGTGACCGCTGCGGACACGGCCGTTTATTACTGT
>17;12_53;0.1547010425
TCGGAGACCCTGTCCCTCACCTGCAGTGTCTCTGGGGGCTCCATGAGTAGTTACTACTGGAGTTGGATCCGGCAGCCCCCAGGGAAGGGACTGGAGTGGATTGGATATATGTATTACGCTGGGAGCACCAACTACAACCCCTCCCTCAAGAGTCGAGTCACCATATCAGTGGACACGTCCGAGAACCAGTTCTCCCTGAAGCTGAGGTCTGTGACCGCTGCGGACACGGCCGTCTATTACTGT
>16;12_53,341_53,90_53;0.1547004962
TCGGAGACCCTGTCCCTCACCTGCAGTGTCTCTGGGGGCTCCATGAGTAGTTACTACTGGAGTTGGATCCGGCAGCCCCCAGGGAAGGGACTGGAGTGGATTGGATATATGTATTACGCTGGGAGCACCAACTACAACCCCTCCCTCAAGAGTCGAGTCACCATATCAGTGGACACGTCCGAGAACCAGTTCTCCCTGAAGCTGAGGTCTGTGACCGCTGCGGACACGGCCGTCTATTACTGT
>15;103_53,12_53,204_53,341_53,90_53;0.1415006737
TCGGAGACCCTGTCCCTCACCTGCAGTGTCTCTGGTGGCTCCATGAGTAGTTACTACTGGAGTTGGATCCGGCAGCCCCCAGGGAAGGGACTGGAGTGGATTGGATATATGTATTACGCTGGGAGCACCAACTACAACCCCTCCCTCAAGAGTCGAGTCACCATATCAGTGGACACGTCCGAGAACCAGTTCTCCCTGAAGCTGAGGTCTGTGACCGCTGCGGACACGGCCGTCTATTACTGT
>16;41_53;0.2600492993
TCGGAGACCCTGTCCCTCACCTGCAGTGTCTCTGGTGGCTCCATGGGTAATTACTACTGGAACTGGATCCGGCAGCCCCCAGGGAAGGGACTGGAGTGGATTGGATATATGTATTACGCTGGGAGCACCAATTATAACCCCTCCCTCAAGAGTCGAGTCACCATATCAGTGGACACGTCCGAGAACAAGTTCTCCCTGAGGATGAGGTCTGTAACCGCTGCGGACACGGCCGTTTATTACTGT
>16;126_53;0.2612405645
TCGGAGACCCTGTCCCTCACCTGCAGTGTCTCTGGTGGCTCCATGAGTAATTACTACTGGAGCTGGATCCGGCAGCCCCCAGGGAAGGGACTGGAGTGGATTGGATATATGTATTACGCTGGGAGCAGCAATTACAACCCGTCCCTCAAGAGTCGAGTCACCATATCAGTGGACACGTCCGAGGACAAGTTCTCCCTGAGTCTGAGGTCTGTGACCGCCGCGGACACGGCCGTCTATTTCTGT
>15;126_53,41_53;0.1809612693
TCGGAGACCCTGTCCCTCACCTGCAGTGTCTCTGGTGGCTCCATGAGTAATTACTACTGGAGCTGGATCCGGCAGCCCCCAGGGAAGGGACTGGAGTGGATTGGATATATGTATTACGCTGGGAGCACCAATTACAACCCCTCCCTCAAGAGTCGAGTCACCATATCAGTGGACACGTCCGAGAACAAGTTCTCCCTGAGGCTGAGGTCTGTGACCGCTGCGGACACGGCCGTCTATTACTGT
>14;103_53,126_53,12_53,204_53,341_53,41_53,90_53;0.128969061
TCGGAGACCCTGTCCCTCACCTGCAGTGTCTCTGGTGGCTCCATGAGTAGTTACTACTGGAGCTGGATCCGGCAGCCCCCAGGGAAGGGACTGGAGTGGATTGGATATATGTATTACGCTGGGAGCACCAACTACAACCCCTCCCTCAAGAGTCGAGTCACCATATCAGTGGACACGTCCGAGAACCAGTTCTCCCTGAAGCTGAGGTCTGTGACCGCTGCGGACACGGCCGTCTATTACTGT
>18;28_53;0.2333143508
TCGGAGACCCTGTCCCTCACCTGCAGTGTCTCTGGTGCCTCCATGAGTAGTTACTACTGGAGCTGGATCCGGCAGCCCCCAGGGAAGGGACTGGAATGGATTGGGTATATGTATTACGCTGGGGACACCAACTATAACCCCTCCCTCAAGAGTCGGGTCACCATTTCAGTGGACACGTCCGAGGACCAGTTCTCCCTGAGGCTGAGGTCTGTGACCGCTGCGGACACGGCCGTCTATTACTGT
>18;330_53;0.2075009338
TCGGAGACCCTGTCCCTCACCTGCAGTGTCTCTGGTGCCTCCATGAGTAGTTACTACTGGAGCTGGATCCGGCAGCCCCCAGGGAAGGGACTGGAATGGATTGGGTATATGTATTACGCTGGGGACACCAACTATAACCCCTCCCTCAAGAGTCGAGTCACCATATCAGTGGACACGTCCGAGGACCAGTTCTCCCTGAGGCTGAGGTCTGTGACCGCTGCGGACACGGCCGTCTATTACTGT
>17;28_53,330_53;0.2075000556
TCGGAGACCCTGTCCCTCACCTGCAGTGTCTCTGGTGCCTCCATGAGTAGTTACTACTGGAGCTGGATCCGGCAGCCCCCAGGGAAGGGACTGGAATGGATTGGGTATATGTATTACGCTGGGGACACCAACTATAACCCCTCCCTCAAGAGTCGAGTCACCATATCAGTGGACACGTCCGAGGACCAGTTCTCCCTGAGGCTGAGGTCTGTGACCGCTGCGGACACGGCCGTCTATTACTGT
>22;255_53;0.3231929007
TCGGAGACCCTGTCCCTCACCTGCAGTGTCTCTGGTGGCTCCATGACTACTCACTATTGGAGTTGGATCCGGCAGTCCCCAGGGAAGGGACTGGAGTGGATTGGGTATATGTATTACGCTGGGGACACCAACTACAATCCCTCCCTCAAGAGTCGAGTCACCATATCAGTGGACACGTCCGCGGACCGGTTCTCCCTGAGGCTGAGGTCTGTGACCGCTGCGGACACGGCCGTCTATTACTGT
>22;386_53;0.3116182997
TCGGAGACCCTGTCCCTCACTTGCAGTGTCTCTGGTGGCTCCATGACTAATTACTATTGGAGTTGGATCCGGCAGCCCCCAGGGAAGGGACTGGAATGGATTGGGTATATGTATTACGCTGGGGACACCAACTACAACCCCTCCCTCAAGAGTCGACTCACCATATCAGTGGACACGTCCGCGGACCAGTTCTCCCTGAGGCTTAGGTCTGTGACCGCTGCGGACACGGCCGTCTATTACTGT
>21;255_53,386_53;0.2581087743
TCGGAGACCCTGTCCCTCACCTGCAGTGTCTCTGGTGGCTCCATGACTACTTACTATTGGAGTTGGATCCGGCAGCCCCCAGGGAAGGGACTGGAATGGATTGGGTATATGTATTACGCTGGGGACACCAACTACAACCCCTCCCTCAAGAGTCGAGTCACCATATCAGTGGACACGTCCGCGGACCAGTTCTCCCTGAGGCTGAGGTCTGTGACCGCTGCGGACACGGCCGTCTATTACTGT
>22;191_53;0.3388942662
TCGGAGACCCTGTCCCTCACCTGCAGTGTCTCTGGTGGCGCCATGAACACTCACTACTGGAGCTGGATCCGCCAGCCCCCAGGGAAGGGACTGGAATGGATTGGGTATATTTATTATGCTGGGGACACCAACTACAACCCCTCCCTCAAGAGTCGAGTCACCATATCAGTGGACACGTCCGAGGACCAGTTCTCCTTGAGGCTGAGGTCTGTGAGCGCTGCGGACACGGCCGTCTATTACTGT
>22;443_92;0.3829756144
TCGGAGACCCTGTCCCTCACCTGCAGTGTCTCTGGTGCCTCCATGGCTACTTCCTACTGGAACTGGATCCGGCAGCCCCCAGGGAAGGGACTGGAATGGGTTGGTTATATATATTACACTGGGGAGACCAGGTACAACCCCTCCCTCAAGAGTCGAGTCACCATATCAGTGGACACGTCGGAGGACCAGTTCTCCCTGAGGCTGAGGTCTGTGACCGCTGCGGACACGGCCGTCTATTACTGT
>21;191_53,443_92;0.2189317031
TCGGAGACCCTGTCCCTCACCTGCAGTGTCTCTGGTGGCTCCATGACTACTTACTACTGGAGCTGGATCCGGCAGCCCCCAGGGAAGGGACTGGAATGGATTGGGTATATGTATTACGCTGGGGACACCAACTACAACCCCTCCCTCAAGAGTCGAGTCACCATATCAGTGGACACGTCCGAGGACCAGTTCTCCCTGAGGCTGAGGTCTGTGACCGCTGCGGACACGGCCGTCTATTACTGT
>20;191_53,255_53,386_53,443_92;0.218927338
TCGGAGACCCTGTCCCTCACCTGCAGTGTCTCTGGTGGCTCCATGACTACTTACTACTGGAGCTGGATCCGGCAGCCCCCAGGGAAGGGACTGGAATGGATTGGGTATATGTATTACGCTGGGGACACCAACTACAACCCCTCCCTCAAGAGTCGAGTCACCATATCAGTGGACACGTCCGAGGACCAGTTCTCCCTGAGGCTGAGGTCTGTGACCGCTGCGGACACGGCCGTCTATTACTGT
>21;455_53;0.3005479302
TCGGAGACCCTGTCCCTCACCTGCAGTGTCTCTGGTGCCTCCATGAATAAGCACTACTGGAGCTGGATCCGGCAGCCCCCAGGGAAGGGACTGGAGTGGATTGGATATATCTATTTCGCTGGGGACACCCACTACAACCCCTCCCTCAAGAGTCGAGTCACCATATCAGTGGACACGTCCGAGGACCAGTTCTCCCTGAGGCTGAGGTCTGTGACCGCTGCGGACACGGGCGTCTATTACTGT
>25;144_53;0.3635843179
TCGGAGACCCTGTCCCTCACTTGCGCTGTCTCTGGTGGCTCCATGAGTAGTCACTACTGGAGCTGGATCCGGCAGTCCCCAGGGAAGGGACTGGAGTGGATTGGGTACATCTATTACGCTGGGGATACCAGCTACAATCCCTCCCTCAAGAGTCGAGTCACCATATCAGTGGACACGTCCGAGGACCAGTTCTCCCTGAGGCTGAGGTCTGTCACCGCTGCGGACACGGCCGTCTATTACTGT
>34;37_53;0.3508128151
TCGGAGACACTGTCCCTCACCTGCACTGTCTCTGGTGGCTCCATGAGTAGTCACTACTGGAGCTGGATCCGGCAGTCCCCAGGGAAGGGACTGGAGTGGATTGGGTACATCTATTACGCTGGGGATACCAGCTACAATCCCTCCCTCAAGAGTCGAGTCACCATATCAGTGGACACGTCCGAGGACCAGTTCTCCCTGAGGCTGAGGTCTGTCACCGCTGCGGACACGGCCGTCTATTACTGT
>35;426_53;0.3636147132
TCGGAGACACTGTCCCTCACCTGCACTGTCTCTGGTGGCTCCATGAGTAGTCACTACTGGAGCTGGATCCGGCAGTCCCCAGGGAAGGGACTGGAGTGGATTGGGTACATCTATTACGCTGGGGATACCAGCTACAATCCCTCCCTCAAGAGTCGAGTCACCATATCAGTGGACACGTCCGAGGACCAGTTCTCCGTGAGGCTGAGGTCTGTCACCGCTGCGGACACGGCCGTCTATTACTGT
>35;249_53;0.3764902517
TCGGCGACACTGTCCCTCACCTGCACTGTCTCTGGTGGCTCCATGAGTAGTCACTACTGGAGCTGGATCCGGCAGTCCCCAGGGAAGGGACTGGAGTGGATTGGGTACATCTATTACGCTGGGGATACCAGCTACAATCCCTCCCTCAAGAGTCGAGTCACCATATCTGTGGACACGTCCGAGGACCAGTTCTCCCTGAGGCTGAGGTCTGTCACCGCTGCGGACACGGCCGTCTATTACTGT
>34;249_53,426_53;0.350813744
TCGGAGACACTGTCCCTCACCTGCACTGTCTCTGGTGGCTCCATGAGTAGTCACTACTGGAGCTGGATCCGGCAGTCCCCAGGGAAGGGACTGGAGTGGATTGGGTACATCTATTACGCTGGGGATACCAGCTACAATCCCTCCCTCAAGAGTCGAGTCACCATATCAGTGGACACGTCCGAGGACCAGTTCTCCCTGAGGCTGAGGTCTGTCACCGCTGCGGACACGGCCGTCTATTACTGT
>33;249_53,37_53,426_53;0.3508128051
TCGGAGACACTGTCCCTCACCTGCACTGTCTCTGGTGGCTCCATGAGTAGTCACTACTGGAGCTGGATCCGGCAGTCCCCAGGGAAGGGACTGGAGTGGATTGGGTACATCTATTACGCTGGGGATACCAGCTACAATCCCTCCCTCAAGAGTCGAGTCACCATATCAGTGGACACGTCCGAGGACCAGTTCTCCCTGAGGCTGAGGTCTGTCACCGCTGCGGACACGGCCGTCTATTACTGT
>33;206_53;0.3508123152
TCGGAGACACTGTCCCTCACCTGCACTGTCTCTGGTGGCTCCATGAGTAGTCACTACTGGAGCTGGATCCGGCAGTCCCCAGGGAAGGGACTGGAGTGGATTGGGTACATCTATTACGCTGGGGATACCAGCTACAATCCCTCCCTCAAGAGTCGAGTCACCATATCAGTGGACACGTCCGAGGACCAGTTCTCCCTGAGGCTGAGGTCTGTCACCGCTGCGGACACGGCCGTCTATTACTGT
>32;206_53,249_53,37_53,426_53;0.3508123052
TCGGAGACACTGTCCCTCACCTGCACTGTCTCTGGTGGCTCCATGAGTAGTCACTACTGGAGCTGGATCCGGCAGTCCCCAGGGAAGGGACTGGAGTGGATTGGGTACATCTATTACGCTGGGGATACCAGCTACAATCCCTCCCTCAAGAGTCGAGTCACCATATCAGTGGACACGTCCGAGGACCAGTTCTCCCTGAGGCTGAGGTCTGTCACCGCTGCGGACACGGCCGTCTATTACTGT
>32;47_53;0.3508113704
TCGGAGACACTGTCCCTCACCTGCACTGTCTCTGGTGGCTCCATGAGTAGTCACTACTGGAGCTGGATCCGGCAGTCCCCAGGGAAGGGACTGGAGTGGATTGGGTACATCTATTACGCTGGGGATACCAGCTACAATCCCTCCCTCAAGAGTCGAGTCACCATATCAGTGGACACGTCCGAGGACCAGTTCTCCCTGAGGCTGAGGTCTGTCACCGCTGCGGACACGGCCGTCTATTACTGT
>31;206_53,249_53,37_53,426_53,47_53;0.3508113604
TCGGAGACACTGTCCCTCACCTGCACTGTCTCTGGTGGCTCCATGAGTAGTCACTACTGGAGCTGGATCCGGCAGTCCCCAGGGAAGGGACTGGAGTGGATTGGGTACATCTATTACGCTGGGGATACCAGCTACAATCCCTCCCTCAAGAGTCGAGTCACCATATCAGTGGACACGTCCGAGGACCAGTTCTCCCTGAGGCTGAGGTCTGTCACCGCTGCGGACACGGCCGTCTATTACTGT
>31;451_53;0.3508108312
TCGGAGACACTGTCCCTCACCTGCACTGTCTCTGGTGGCTCCATGAGTAGTCACTACTGGAGCTGGATCCGGCAGTCCCCAGGGAAGGGACTGGAGTGGATTGGGTACATCTATTACGCTGGGGATACCAGCTACAATCCCTCCCTCAAGAGTCGAGTCACCATATCAGTGGACACGTCCGAGGACCAGTTCTCCCTGAGGCTGAGGTCTGTCACCGCTGCGGACACGGCCGTCTATTACTGT
>30;206_53,249_53,37_53,426_53,451_53,47_53;0.3508108212
TCGGAGACACTGTCCCTCACCTGCACTGTCTCTGGTGGCTCCATGAGTAGTCACTACTGGAGCTGGATCCGGCAGTCCCCAGGGAAGGGACTGGAGTGGATTGGGTACATCTATTACGCTGGGGATACCAGCTACAATCCCTCCCTCAAGAGTCGAGTCACCATATCAGTGGACACGTCCGAGGACCAGTTCTCCCTGAGGCTGAGGTCTGTCACCGCTGCGGACACGGCCGTCTATTACTGT
>30;130_53;0.3636173559
TCGGAGACACTGTCCCTCACCTGCACTGTCTCTGGTGGCTCCATGAGTAGTCACTACTGGAGCTGGATCCGGCAGTCCCCAGGGAAGGGACTGGAGTGGATTGGGTACATCTATTACGCTGGGGATACCAGCTACAATCCCTCCCTCAAGAGTCGAGTCACCATATCAGTGGACACGTCCGAGGACCAGTTCTCCCTGAGGCTGAGGTCTGTCACCGCTGCGGACACGGCCGCCTATTACTGT
>29;130_53,206_53,249_53,37_53,426_53,451_53,47_53;0.3508102483
TCGGAGACACTGTCCCTCACCTGCACTGTCTCTGGTGGCTCCATGAGTAGTCACTACTGGAGCTGGATCCGGCAGTCCCCAGGGAAGGGACTGGAGTGGATTGGGTACATCTATTACGCTGGGGATACCAGCTACAATCCCTCCCTCAAGAGTCGAGTCACCATATCAGTGGACACGTCCGAGGACCAGTTCTCCCTGAGGCTGAGGTCTGTCACCGCTGCGGACACGGCCGTCTATTACTGT
>29;123_53;0.3635937046
TCGGAGACACTGTCCCTCACCTGCACTGTCTCTGGTGGCTCCATGAGTAGTCACTACTGGAGCTGGATCCGGCAGTCCCCAGGGAAGGGACTGGAGTGGATTGGGTACATCTATTATGCTGGGGATACCAGCTACAATCCCTCCCTCAAGAGTCGAGTCACCATATCAGTGGACACGTCCGAGGACCAGTTCTCCCTGAGGCTGAGGTCTGTCACCGCTGCGGACACGGCCGTCTATTACTGT
>28;123_53,130_53,206_53,249_53,37_53,426_53,451_53,47_53;0.3508097692
TCGGAGACACTGTCCCTCACCTGCACTGTCTCTGGTGGCTCCATGAGTAGTCACTACTGGAGCTGGATCCGGCAGTCCCCAGGGAAGGGACTGGAGTGGATTGGGTACATCTATTACGCTGGGGATACCAGCTACAATCCCTCCCTCAAGAGTCGAGTCACCATATCAGTGGACACGTCCGAGGACCAGTTCTCCCTGAGGCTGAGGTCTGTCACCGCTGCGGACACGGCCGTCTATTACTGT
>29;310_53;0.3636074281
TCGGAGACACTGTCCCTCACCTGCGCTGTCTCTGGTGGCTCCATGAGTAGTCACTACTGGAGCTGGATCCGGCAGTCCCCAGGGAAGGGACTGGAGTGGATTGGGTACATCTATTACGCTGGGGATACCAGCTACAATCCCTCCCTCAAGAGTCGAGTCACCATATCAGTGGACACGTCCGAGGACCAGTTCTCCCTGAGGCTGAGGTCTGTCACCGCTGCGGACACGGCCGTCTATTACTGT
>29;17_53;0.3636083163
TCGGAGACACTGTCCCTCACCTGCGCTGTCTCTGGTGGCTCCATGAGTAGTCACTACTGGAGCTGGATCCGGCAGTCCCCAGGGAAGGGACTGGAGTGGATTGGGTACATCTATTACGCTGGGGATACCAGCTACAATCCCTCCCTCAAGAGTCGAGTCACCATATCAGTGGACACGTCCGAGGACCAGTTCTCCCTGAGGCTGAGGTCTGTCACCGCTGCGGACACGGCCGTCTATTACTGT
>28;17_53,310_53;0.3636074181
TCGGAGACACTGTCCCTCACCTGCGCTGTCTCTGGTGGCTCCATGAGTAGTCACTACTGGAGCTGGATCCGGCAGTCCCCAGGGAAGGGACTGGAGTGGATTGGGTACATCTATTACGCTGGGGATACCAGCTACAATCCCTCCCTCAAGAGTCGAGTCACCATATCAGTGGACACGTCCGAGGACCAGTTCTCCCTGAGGCTGAGGTCTGTCACCGCTGCGGACACGGCCGTCTATTACTGT
>27;123_53,130_53,17_53,206_53,249_53,310_53,37_53,426_53,451_53,47_53;0.3508088749
TCGGAGACACTGTCCCTCACCTGCACTGTCTCTGGTGGCTCCATGAGTAGTCACTACTGGAGCTGGATCCGGCAGTCCCCAGGGAAGGGACTGGAGTGGATTGGGTACATCTATTACGCTGGGGATACCAGCTACAATCCCTCCCTCAAGAGTCGAGTCACCATATCAGTGGACACGTCCGAGGACCAGTTCTCCCTGAGGCTGAGGTCTGTCACCGCTGCGGACACGGCCGTCTATTACTGT
>28;435_53;0.4023451252
TCACAGACCCTGTCCCTCACCTGCACTGTCTCTGGTGGCTCCATGAGTAGTCACTACTGGAGCTGGATCCGGCAGTCCCCAGGGAAGGGACTGGAGTGGATTGGCTACATCTATTACGCTGGGGATACCAGCTACAATCCCTCCCTCAAGAGTCGAGTCACCATATCAGTGGACACGTCCGAGGACCAGTTCTCCCTGAGGCTGAGGTCTGTCACCGCTGCGGACACGGCCGTCTATTACTGT
>28;343_53;0.3636277363
TCGGAGACACTGTCCCTCACCTGCACTGTCTCTGGTGGCTCCATGAGTAGTCACTACTGGAGCTGGATCCGGCAGTCCCCAGGGAAGGGACTGGAGTGGATTGGCTACATCTATTACGCTGGGGATACCAGCTACAATCCCTCCCTCAAGAGTCGAGTCACCATATCAGTGGACACGTCCGAGGACCAGTTCTCCCTGAGGCTGAGGTCTGTCACCGCTGCGGACACGGCCGTCTATTACTGT
>27;343_53,435_53;0.3636269144
TCGGAGACACTGTCCCTCACCTGCACTGTCTCTGGTGGCTCCATGAGTAGTCACTACTGGAGCTGGATCCGGCAGTCCCCAGGGAAGGGACTGGAGTGGATTGGCTACATCTATTACGCTGGGGATACCAGCTACAATCCCTCCCTCAAGAGTCGAGTCACCATATCAGTGGACACGTCCGAGGACCAGTTCTCCCTGAGGCTGAGGTCTGTCACCGCTGCGGACACGGCCGTCTATTACTGT
>26;123_53,130_53,17_53,206_53,249_53,310_53,343_53,37_53,426_53,435_53,451_53,47_53;0.3508081168
TCGGAGACACTGTCCCTCACCTGCACTGTCTCTGGTGGCTCCATGAGTAGTCACTACTGGAGCTGGATCCGGCAGTCCCCAGGGAAGGGACTGGAGTGGATTGGGTACATCTATTACGCTGGGGATACCAGCTACAATCCCTCCCTCAAGAGTCGAGTCACCATATCAGTGGACACGTCCGAGGACCAGTTCTCCCTGAGGCTGAGGTCTGTCACCGCTGCGGACACGGCCGTCTATTACTGT
>26;122_53;0.3379892386
TCGGAGACCCTGTCCCTCACCTGCACTGTCTCTGGTGGCTCCATGAGTAGTCACTACTGGAGCTGGATCCGGCAGTCCCCAGGGAAGGGACTGGAGTGGATTGGGTACATCTATTACGCTGGGGATACCAGCTACAATCCCTCCCTCAAGAGTCGAGTCACCATATCAGTGGACACGTCCGAGGACCAGTTCTCCCTGAGGCTGAGGTCTGTCACCGCTGCGGACACGGCCGTCTATTACTGT
>25;122_53,123_53,130_53,17_53,206_53,249_53,310_53,343_53,37_53,426_53,435_53,451_53,47_53;0.3379887327
TCGGAGACCCTGTCCCTCACCTGCACTGTCTCTGGTGGCTCCATGAGTAGTCACTACTGGAGCTGGATCCGGCAGTCCCCAGGGAAGGGACTGGAGTGGATTGGGTACATCTATTACGCTGGGGATACCAGCTACAATCCCTCCCTCAAGAGTCGAGTCACCATATCAGTGGACACGTCCGAGGACCAGTTCTCCCTGAGGCTGAGGTCTGTCACCGCTGCGGACACGGCCGTCTATTACTGT
>24;122_53,123_53,130_53,144_53,17_53,206_53,249_53,310_53,343_53,37_53,426_53,435_53,451_53,47_53;0.3379881628
TCGGAGACCCTGTCCCTCACCTGCACTGTCTCTGGTGGCTCCATGAGTAGTCACTACTGGAGCTGGATCCGGCAGTCCCCAGGGAAGGGACTGGAGTGGATTGGGTACATCTATTACGCTGGGGATACCAGCTACAATCCCTCCCTCAAGAGTCGAGTCACCATATCAGTGGACACGTCCGAGGACCAGTTCTCCCTGAGGCTGAGGTCTGTCACCGCTGCGGACACGGCCGTCTATTACTGT
>24;348_53;0.3766040073
TCGGAGACCCTGTCCCTCAGCTGCACTGTCTCTGGTGGCTCCATCAGTAGTTACTACTGGAGCTGGATCCGGCAGTCCCCAGGGAAGGGACTGGAGTGGATTGGGTACATCTATTACGCTGGGGATACCAGCTACAATCCCTCCCTCAAGAGTCGAGTCACCATATCAGTGGACACGTCCGAGGACCAGTTCTCCCTGAGGCTGAGGTCTGTCACCGCTGCGGACACGGCCGTCTATTACTGT
>23;122_53,123_53,130_53,144_53,17_53,206_53,249_53,310_53,343_53,348_53,37_53,426_53,435_53,451_53,47_53;0.3379876956
TCGGAGACCCTGTCCCTCACCTGCACTGTCTCTGGTGGCTCCATGAGTAGTCACTACTGGAGCTGGATCCGGCAGTCCCCAGGGAAGGGACTGGAGTGGATTGGGTACATCTATTACGCTGGGGATACCAGCTACAATCCCTCCCTCAAGAGTCGAGTCACCATATCAGTGGACACGTCCGAGGACCAGTTCTCCCTGAGGCTGAGGTCTGTCACCGCTGCGGACACGGCCGTCTATTACTGT
>23;429_53;0.3919769945
TCGGAGACACTGTCCCTCACCTGCACTGTCTCTGGTGGCTCCATGAGTAGTCACTACTGGAGCTGGATCCGGCAGTCCCCAGGGAAGGGACTGGAGTGGATTGGGTACATCTATTACGCTGGGGATACCAGCTACAATCCCTCCCTCAGGAGTCGAGTCACCATATCAGTGGACACGTCCGAGGACCAGTTCTCCCTGAGGCTGAGGTCCGTGACCCCTGCGGACACGGCCATCTATTACTGT
>22;122_53,123_53,130_53,144_53,17_53,206_53,249_53,310_53,343_53,348_53,37_53,426_53,429_53,435_53,451_53,47_53;0.3257923501
TCGGAGACCCTGTCCCTCACCTGCACTGTCTCTGGTGGCTCCATGAGTAGTCACTACTGGAGCTGGATCCGGCAGTCCCCAGGGAAGGGACTGGAGTGGATTGGGTACATCTATTACGCTGGGGATACCAGCTACAATCCCTCCCTCAAGAGTCGAGTCACCATATCAGTGGACACGTCCGAGGACCAGTTCTCCCTGAGGCTGAGGTCTGTGACCGCTGCGGACACGGCCGTCTATTACTGT
>24;166_53;0.2718545123
TCGGAGACCCTGTCCCTCACCTGCACTGTCTCTGGTGGCTCCATGAGTAATCACTACTGGAGCTGGATCCGGCAGTCCCCAGGGAGGGGACTGGAATGGATTGGATATATGTATTACGCTGGGGACACCAGCTACAACCCCTCCCTCAAGAGTCGAGTCACCATATCAGTGGACACGTCCGAGGACCAGTTCTCCCTGAGGCTGAGGTCTGTGACCGCTGCGGACACGGCCGTCTATTACTGT
>25;257_53;0.258971485
TCGGAGACCCTGTCCCTCACCTGCAGTGTCTCTGGTGGCTCCATGAGTAATCACTACTGGAGCTGGATCCGGCAGTCCCCAGGGAGGGGACTGGAATGGATTGGATATATGTATTACGCTGGGGACACCAGCTACAACCCCTCCCTCAAGAGTCGAGTCACCATATCAGTGGACACGTCCGAGGACCAGTTCTCCCTGAGGCTGAGGTCTGTGACCGCTGCGGACACGGCCGTCTATTACTGT
>26;160_53;0.2718507093
TCGGAGACCCTGTCCCTCACCTGCAGTGTCTCTGGTGGCTCCATGAGTAATCACTACTGGAGCTGGATCCGGCAGTCCCCAGGGAGGGGACTGGAATGGATTGGATATATGTATTACGCTGGGGACACCAGCTACAACCCCTCCCTCAAGAGTCGAGTCACCATATCAGTGGACACGTCCGAGGACCAGTTCTCCCTGAGGCTGAGGTCTATGACCGCTGCGGACACGGCCGTCTATTACTGT
>26;13_53;0.271851162
TCGGAGACCCTGTCCCTCACCTGCAGTGTCTCTGGTGGCTCCATGAGTAATCACTACTGGAGCTGGATCCGGCAGTCCCCAGGGAGGGGACTGGAATGGATTGGATATATGTATTACGCTGGGGACACCAGCTACAACCCCTCCCTCAAGAGTCGAGTCACCATATCAGTGGACACGTCCGAGGACCAGTTCTCCCTGAGGCTGAGGTCTATGACCGCTGCGGACACGGCCGTCTATTACTGT
>25;13_53,160_53;0.2718506993
TCGGAGACCCTGTCCCTCACCTGCAGTGTCTCTGGTGGCTCCATGAGTAATCACTACTGGAGCTGGATCCGGCAGTCCCCAGGGAGGGGACTGGAATGGATTGGATATATGTATTACGCTGGGGACACCAGCTACAACCCCTCCCTCAAGAGTCGAGTCACCATATCAGTGGACACGTCCGAGGACCAGTTCTCCCTGAGGCTGAGGTCTATGACCGCTGCGGACACGGCCGTCTATTACTGT
>24;13_53,160_53,257_53;0.258971475
TCGGAGACCCTGTCCCTCACCTGCAGTGTCTCTGGTGGCTCCATGAGTAATCACTACTGGAGCTGGATCCGGCAGTCCCCAGGGAGGGGACTGGAATGGATTGGATATATGTATTACGCTGGGGACACCAGCTACAACCCCTCCCTCAAGAGTCGAGTCACCATATCAGTGGACACGTCCGAGGACCAGTTCTCCCTGAGGCTGAGGTCTGTGACCGCTGCGGACACGGCCGTCTATTACTGT
>23;13_53,160_53,166_53,257_53;0.258970508
TCGGAGACCCTGTCCCTCACCTGCAGTGTCTCTGGTGGCTCCATGAGTAATCACTACTGGAGCTGGATCCGGCAGTCCCCAGGGAGGGGACTGGAATGGATTGGATATATGTATTACGCTGGGGACACCAGCTACAACCCCTCCCTCAAGAGTCGAGTCACCATATCAGTGGACACGTCCGAGGACCAGTTCTCCCTGAGGCTGAGGTCTGTGACCGCTGCGGACACGGCCGTCTATTACTGT
>25;394_53;0.3111509127
TCGGAGACCCTGTCCCTCACCTGCACTGTCTCTGGTGGCTCCATCAGTAGTTACTACTGGAGCTGGATCCGGCAGTCCCCAGGGAAGGGACTGGAGTGGATTGGATATATGTATTATGCTGGGGACACCAGCTACAACCCCTCCCTCAAGAGTCGAGTCACCATCTCAGTGGACACGTCCGAGGACCAGTTCTCCCTGAGGCTGAGGTCTGTGACCGCTGCGGACACGGCCGTCTATTACTGT
>25;141_53;0.3890736699
TCGGAGACCCTGTCCCTCACCTGCACTGTCTCGGGTGGCTCCATCAGTAGTTACTACTGGAGCTGGATCCGGCAGGTCGCCGGGAAGGGACTGCAGTGGATTGGATATATGTATTATGCTGGGGACACCAGCTACAACCCCTCCCTCAAGAGTCGAGTCACCATCTCAGTGGACACGTCCGAGGACCAGTTCTCCCTGAGGCTGAGGTCTGTGACCGCTGCGGACACGGCCGTCTATTACTGT
>24;141_53,394_53;0.3111498916
TCGGAGACCCTGTCCCTCACCTGCACTGTCTCTGGTGGCTCCATCAGTAGTTACTACTGGAGCTGGATCCGGCAGTCCCCAGGGAAGGGACTGGAGTGGATTGGATATATGTATTATGCTGGGGACACCAGCTACAACCCCTCCCTCAAGAGTCGAGTCACCATCTCAGTGGACACGTCCGAGGACCAGTTCTCCCTGAGGCTGAGGTCTGTGACCGCTGCGGACACGGCCGTCTATTACTGT
>27;256_53;0.2848355699
TCGGAGACCCTGTCCCTCACCTGCAGTGTCTCTGGTGTCTCCATGAATAATCACTACTGGAGCTGGATCCGGCAGTCCCCAGGGAAGGGACTGGAGTGGATTGGATATATGTATTATGCTGGGGACACCAGCTACAACCCCTCCCTCAAGAGTCGAGTCACCATCTCAGTGGACACGTCCGAGGACCAGTTCTCCCTGAGGCTGAGGTCTGTGACCGCTGCGGACACGGCCGTCTATTACTGT
>27;33_53;0.2848360078
TCGGAGACCCTGTCCCTCACCTGCAGTGTCTCTGGTGTCTCCATGAATAATCACTACTGGAGCTGGATCCGGCAGTCCCCAGGGAAGGGACTGGAGTGGATTGGATATATGTATTATGCTGGGGACACCAGCTACAACCCCTCCCTCAAGAGTCGAGTCACCATCTCAGTGGACACGTCCGAGGACCAGTTCTCCCTGAGGCTGAGGTCTGTGACCGCTGCGGACACGGCCGTCTATTACTGT
>26;256_53,33_53;0.2848355599
TCGGAGACCCTGTCCCTCACCTGCAGTGTCTCTGGTGTCTCCATGAATAATCACTACTGGAGCTGGATCCGGCAGTCCCCAGGGAAGGGACTGGAGTGGATTGGATATATGTATTATGCTGGGGACACCAGCTACAACCCCTCCCTCAAGAGTCGAGTCACCATCTCAGTGGACACGTCCGAGGACCAGTTCTCCCTGAGGCTGAGGTCTGTGACCGCTGCGGACACGGCCGTCTATTACTGT
>26;381_53;0.2848350363
TCGGAGACCCTGTCCCTCACCTGCAGTGTCTCTGGTGTCTCCATGAATAATCACTACTGGAGCTGGATCCGGCAGTCCCCAGGGAAGGGACTGGAGTGGATTGGATATATGTATTATGCTGGGGACACCAGCTACAACCCCTCCCTCAAGAGTCGAGTCACCATCTCAGTGGACACGTCCGAGGACCAGTTCTCCCTGAGGCTGAGGTCTGTGACCGCTGCGGACACGGCCGTCTATTACTGT
>25;256_53,33_53,381_53;0.2848350263
TCGGAGACCCTGTCCCTCACCTGCAGTGTCTCTGGTGTCTCCATGAATAATCACTACTGGAGCTGGATCCGGCAGTCCCCAGGGAAGGGACTGGAGTGGATTGGATATATGTATTATGCTGGGGACACCAGCTACAACCCCTCCCTCAAGAGTCGAGTCACCATCTCAGTGGACACGTCCGAGGACCAGTTCTCCCTGAGGCTGAGGTCTGTGACCGCTGCGGACACGGCCGTCTATTACTGT
>25;334_53;0.2848345579
TCGGAGACCCTGTCCCTCACCTGCAGTGTCTCTGGTGTCTCCATGAATAATCACTACTGGAGCTGGATCCGGCAGTCCCCAGGGAAGGGACTGGAGTGGATTGGATATATGTATTATGCTGGGGACACCAGCTACAACCCCTCCCTCAAGAGTCGAGTCACCATCTCAGTGGACACGTCCGAGGACCAGTTCTCCCTGAGGCTGAGGTCTGTGACCGCTGCGGACACGGCCGTCTATTACTGT
>24;256_53,334_53,33_53,381_53;0.2848345479
TCGGAGACCCTGTCCCTCACCTGCAGTGTCTCTGGTGTCTCCATGAATAATCACTACTGGAGCTGGATCCGGCAGTCCCCAGGGAAGGGACTGGAGTGGATTGGATATATGTATTATGCTGGGGACACCAGCTACAACCCCTCCCTCAAGAGTCGAGTCACCATCTCAGTGGACACGTCCGAGGACCAGTTCTCCCTGAGGCTGAGGTCTGTGACCGCTGCGGACACGGCCGTCTATTACTGT
>23;141_53,256_53,334_53,33_53,381_53,394_53;0.2588520999
TCGGAGACCCTGTCCCTCACCTGCAGTGTCTCTGGTGGCTCCATGAGTAATCACTACTGGAGCTGGATCCGGCAGTCCCCAGGGAAGGGACTGGAGTGGATTGGATATATGTATTATGCTGGGGACACCAGCTACAACCCCTCCCTCAAGAGTCGAGTCACCATCTCAGTGGACACGTCCGAGGACCAGTTCTCCCTGAGGCTGAGGTCTGTGACCGCTGCGGACACGGCCGTCTATTACTGT
>22;13_53,141_53,160_53,166_53,256_53,257_53,334_53,33_53,381_53,394_53;0.2331394935
TCGGAGACCCTGTCCCTCACCTGCAGTGTCTCTGGTGGCTCCATGAGTAATCACTACTGGAGCTGGATCCGGCAGTCCCCAGGGAAGGGACTGGAGTGGATTGGATATATGTATTACGCTGGGGACACCAGCTACAACCCCTCCCTCAAGAGTCGAGTCACCATATCAGTGGACACGTCCGAGGACCAGTTCTCCCTGAGGCTGAGGTCTGTGACCGCTGCGGACACGGCCGTCTATTACTGT
>21;122_53,123_53,130_53,13_53,141_53,144_53,160_53,166_53,17_53,206_53,249_53,256_53,257_53,310_53,334_53,33_53,343_53,348_53,37_53,381_53,394_53,426_53,429_53,435_53,451_53,47_53;0.2331367795
TCGGAGACCCTGTCCCTCACCTGCAGTGTCTCTGGTGGCTCCATGAGTAATCACTACTGGAGCTGGATCCGGCAGTCCCCAGGGAAGGGACTGGAGTGGATTGGATATATGTATTACGCTGGGGACACCAGCTACAACCCCTCCCTCAAGAGTCGAGTCACCATATCAGTGGACACGTCCGAGGACCAGTTCTCCCTGAGGCTGAGGTCTGTGACCGCTGCGGACACGGCCGTCTATTACTGT
>20;122_53,123_53,130_53,13_53,141_53,144_53,160_53,166_53,17_53,206_53,249_53,256_53,257_53,310_53,334_53,33_53,343_53,348_53,37_53,381_53,394_53,426_53,429_53,435_53,451_53,455_53,47_53;0.2071890326
TCGGAGACCCTGTCCCTCACCTGCAGTGTCTCTGGTGGCTCCATGAGTAATCACTACTGGAGCTGGATCCGGCAGCCCCCAGGGAAGGGACTGGAGTGGATTGGATATATGTATTACGCTGGGGACACCAACTACAACCCCTCCCTCAAGAGTCGAGTCACCATATCAGTGGACACGTCCGAGGACCAGTTCTCCCTGAGGCTGAGGTCTGTGACCGCTGCGGACACGGCCGTCTATTACTGT
>19;122_53,123_53,130_53,13_53,141_53,144_53,160_53,166_53,17_53,191_53,206_53,249_53,255_53,256_53,257_53,310_53,334_53,33_53,343_53,348_53,37_53,381_53,386_53,394_53,426_53,429_53,435_53,443_92,451_53,455_53,47_53;0.1815088654
TCGGAGACCCTGTCCCTCACCTGCAGTGTCTCTGGTGGCTCCATGAGTAATTACTACTGGAGCTGGATCCGGCAGCCCCCAGGGAAGGGACTGGAGTGGATTGGGTATATGTATTACGCTGGGGACACCAACTACAACCCCTCCCTCAAGAGTCGAGTCACCATATCAGTGGACACGTCCGAGGACCAGTTCTCCCTGAGGCTGAGGTCTGTGACCGCTGCGGACACGGCCGTCTATTACTGT
>24;116_53;0.2727532633
TCGGAGACCCTGTCCCTCACCTGCAGTGTCTCTGGTGGCTCCATGAATAAATACTACTGGAGCTGGATCCGCCAGCCCCCAGGGAAGGGACTGGAGTGGATTGGCTACATGTATTACGCTGGGGACACCAACTACAACCCCTCCCTCAAGAGTCGAGTCACCATTTCAGTGGACACGTCCGAGGACCAGTTCTCCCTGAGGCTGAGGTCTGTGACCGCTGCGGACACGGCCATCTATTACTGT
>24;361_53;0.2727524117
TCGGAGACCCTGTCCCTCACCTGCAGTGTCTCTGGTGGCTCCATGAATAAATACTACTGGAGCTGGATCCGCCAGCCCCCAGGGAAGGGACTGGAGTGGATTGGCTACATGTATTACGCTGGGGACACCAACTACAACCCCTCCCTCAAGAGTCGAGTCACCATTTCAGTGGACACGTCCGAGGACCAGTTCTCCCTGAGGCTGAGGTCTGTGACCGCTGCGGACACGGCCATCTATTACTGT
>23;116_53,361_53;0.2727524017
TCGGAGACCCTGTCCCTCACCTGCAGTGTCTCTGGTGGCTCCATGAATAAATACTACTGGAGCTGGATCCGCCAGCCCCCAGGGAAGGGACTGGAGTGGATTGGCTACATGTATTACGCTGGGGACACCAACTACAACCCCTCCCTCAAGAGTCGAGTCACCATTTCAGTGGACACGTCCGAGGACCAGTTCTCCCTGAGGCTGAGGTCTGTGACCGCTGCGGACACGGCCATCTATTACTGT
>23;320_53;0.3248137681
TCACAGACCCTGTCCCTCACCTGCACTGTGTCTGGTGGCTCCATGAATAAATACTACTGGAGCTGGATCCGCCAGCCCCCAGGGAAGGGACTGGAGTGGATTGGCTACATGTATTACGCTGGGGACACCAACTACAACCCCTCCCTCAAGAGTCGAGTCACCATTTCAGTGGACACGTCCGAGGACCAGTTCTCCCTGAGGCTGAGGTCTGTGACCGCTGCGGACACGGCCATCTATTACTGT
>22;116_53,320_53,361_53;0.2727518631
TCGGAGACCCTGTCCCTCACCTGCAGTGTCTCTGGTGGCTCCATGAATAAATACTACTGGAGCTGGATCCGCCAGCCCCCAGGGAAGGGACTGGAGTGGATTGGCTACATGTATTACGCTGGGGACACCAACTACAACCCCTCCCTCAAGAGTCGAGTCACCATTTCAGTGGACACGTCCGAGGACCAGTTCTCCCTGAGGCTGAGGTCTGTGACCGCTGCGGACACGGCCATCTATTACTGT
>22;432_53;0.3124422506
TCGGAGACCCTGTCCCTCACCTGCAGTGTCTCTGGTGGGTCCATGAATAAATACTACTGGAGCTGGGTCCGCCAGCCCCCAGGGAAGGGACTGGAGTGGATTGGCTACATGTATTTCGCTGGGGACACCAACTACAACCCCTCCCTCAAGAGTCGAGTCACCATTTCAGTGGACACGTCCGAGGACCAGTTCTCCCTGAGGCTGAGGTCCGTGACCGCTGCGGACACGGCCGTCTATTACTGT
>21;116_53,320_53,361_53,432_53;0.260147039
TCGGAGACCCTGTCCCTCACCTGCAGTGTCTCTGGTGGCTCCATGAATAAATACTACTGGAGCTGGATCCGCCAGCCCCCAGGGAAGGGACTGGAGTGGATTGGCTACATGTATTACGCTGGGGACACCAACTACAACCCCTCCCTCAAGAGTCGAGTCACCATTTCAGTGGACACGTCCGAGGACCAGTTCTCCCTGAGGCTGAGGTCTGTGACCGCTGCGGACACGGCCGTCTATTACTGT
>21;276_53;0.2728748568
TCGGAGACCCTGTCCCTCACCTGCACTGTCTCTGGTGGCTCCATGAATAAATATTACTGGAGCTGGATCCGGCAGCCCCCAGGGAAGGGACTGGAATGGATTGGGTATATGTTTTACGCTGGGGACACCAACTACAACCCCTCCCTCAAGAGTCGAGTCACCATATCAGTGGACACATCCGAGGACCAGTTCTCCCTGAGGCTGAGGTCTGTGACCGCTGCGGACACGGCCGTCTATTACTGT
>20;116_53,276_53,320_53,361_53,432_53;0.2068541255
TCGGAGACCCTGTCCCTCACCTGCAGTGTCTCTGGTGGCTCCATGAATAAATACTACTGGAGCTGGATCCGGCAGCCCCCAGGGAAGGGACTGGAGTGGATTGGGTATATGTATTACGCTGGGGACACCAACTACAACCCCTCCCTCAAGAGTCGAGTCACCATATCAGTGGACACGTCCGAGGACCAGTTCTCCCTGAGGCTGAGGTCTGTGACCGCTGCGGACACGGCCGTCTATTACTGT
>22;297_53;0.2073942053
TCGGAGACCCTGTCCCTCACCTGCAGTGTCTCTGGTGGCTCCATGAGTAAATACTACTGGAGCTGGATCCGGCAGCCCCCAGGGAAGGGACTGGAGTGGATTGGGTATATTTATTACGCTGGGGACACCAACTACAACCCCTCCCTCAAGAGTCGAGTCACCATATCAGTGGACACGTCCGAGGACCAGTTCTCCCTGAGGCTGAGGTCTGTGACCGCTGCGGACACGGCCGTCTATTACTGT
>22;63_53;0.2202306095
TCGGAGACCCTGTCCCTCACCTGCACTGTCTCTGGTGGCTCCATGAGTAAATACTACTGGAGCTGGATCCGGCAGCCCCCAGGGAAGGGACTGGAGTGGATTGGGTATATTTATTACGCTGGGGACACCAACTACAACCCCTCCCTCAAGAGTCGAGTCACCATATCAGTGGACACGTCCGAGGACCAGTTCTCCCTGAGGCTGAGGTCTGTGACCGCTGCGGACACGGCCGTCTATTACTGT
>21;297_53,63_53;0.2073931502
TCGGAGACCCTGTCCCTCACCTGCAGTGTCTCTGGTGGCTCCATGAGTAAATACTACTGGAGCTGGATCCGGCAGCCCCCAGGGAAGGGACTGGAGTGGATTGGGTATATTTATTACGCTGGGGACACCAACTACAACCCCTCCCTCAAGAGTCGAGTCACCATATCAGTGGACACGTCCGAGGACCAGTTCTCCCTGAGGCTGAGGTCTGTGACCGCTGCGGACACGGCCGTCTATTACTGT
>25;312_92;0.7486742531
TCGGAGACCCTGTCCCTCAGTTGTAGTGTCTCTAGTGGCTCCATGGGTGTATATTATTGGAATTGGTTCCGGCAGACCCCAGGGAAGGGACTGGAATGGATTGGATATGTCTTTCACACTGGGGAAACCCACTACAACCCCTCCCTCAAGAGTCGACTCACCATATCAGTGGACACGTCCGCGGACAAGTTCTCCCTGAGGCTAAGGTCTGTGACCCCTGCGGACACGGCCGTCTATTACTGT
>25;340_92;0.8819585057
TCGGAGACCCTGTCCCTCAGCTGCAGTGTCTCTGGTGGCTCCATGACTAGTTATTACTGGAATTGGATGCGGCTGTCCCCCGGGAAGGGACTGGAGTGGATTGGATATATTTATTATACTGGAGAAACGCACTATAATCCGTCCCTCCAGAGTCGGCTCACCATTTCAGTGGACGCGCCCGCGAGTCAATTTTCTCTGAGGCTGAGGACTGTGACCGCTGCGGACACCGCCGTTTATTACTGT
>24;312_92,340_92;0.5008759738
TCGGAGACCCTGTCCCTCAGCTGCAGTGTCTCTGGTGGCTCCATGAGTGCTTATTACTGGAATTGGCTCCGGCAGTCCCCAGGGAAGGGACTGGAATGGATTGGATATATCTATTATACTGGGGAAACCCACTACAATCCCTCCCTCAAGAGTCGACTCACCATATCAGTGGACACGTCCGCGGACCAGTTCTCCCTGAGGCTGAGGTCTGTGACCGCTGCGGACACGGCCGTCTATTACTGT
>24;219_92;0.5201065803
TCGGAGACCCTGTCCCTCACCTGCAGTGTCTCTGGTGGCTCCATGACTGCTTACTACTGGACTTGGCTCCGGCAGTCCCCAGGGAAGGGACTGGAATGGATTGCATATATCTATTATACTGGGGAAGCCCACTACAGTCCCTCCCTCAGGAATCGAGTCACCATTTCAGTGGACACGTCCGAGGACCAGTTCTCCCTGAGGCTGAGGTCTGTGACCGCCGCGGACACGGCCGTCTATTACTGT
>23;219_92,312_92,340_92;0.4191285064
TCGGAGACCCTGTCCCTCACCTGCAGTGTCTCTGGTGGCTCCATGAGTGCTTACTACTGGAATTGGCTCCGGCAGTCCCCAGGGAAGGGACTGGAATGGATTGGATATATCTATTATACTGGGGAAACCCACTACAATCCCTCCCTCAGGAGTCGAGTCACCATATCAGTGGACACGTCCGAGGACCAGTTCTCCCTGAGGCTGAGGTCTGTGACCGCTGCGGACACGGCCGTCTATTACTGT
>24;235_53;0.3256037601
TCGGAGACCCTGTCCCTCACCTGCAGTGTCTCCGGTGGCTCCATGAGTGCTTACTACTGGAGCTGGCTCCGGCAGCCCCCAGGGAAGGGACTGGAGTGGATTGGGTATATCTATTATGCTGGGGACACCAACTACAATCCCTCCCTCAGGAGTCGAGTCACCATATCAGTGGACACGTCCGAGGACCAGTTCTCCCTGAGGCTGAGGTCTGTGACCGCTGCGGACACGGCCGTCTATTACTGT
>24;112_53;0.3649900829
TCGGGGACCCTGTCCCTCACCTGCAGTGTCTCTGGTGGCTCCATGAGTGCTTACTACTGGAGCTGGCTCCGGCAGCCCCCAGGGAAGGGACTGGAGTGGATTGGGTATATCTATTATGCTGGGGACACCAACTACAATCCCTCCCTCAGGAGTCGAGTCACCATATCAGTGGACACGTCCGAGGACCAGTTCTCCCTGAGCCTGAGGTCTGTGAGCGCAGCGGACACGGCCGTCTATTACTGT
>23;112_53,235_53;0.3127536262
TCGGAGACCCTGTCCCTCACCTGCAGTGTCTCTGGTGGCTCCATGAGTGCTTACTACTGGAGCTGGCTCCGGCAGCCCCCAGGGAAGGGACTGGAGTGGATTGGGTATATCTATTATGCTGGGGACACCAACTACAATCCCTCCCTCAGGAGTCGAGTCACCATATCAGTGGACACGTCCGAGGACCAGTTCTCCCTGAGGCTGAGGTCTGTGACCGCTGCGGACACGGCCGTCTATTACTGT
>22;112_53,219_92,235_53,312_92,340_92;0.3127529745
TCGGAGACCCTGTCCCTCACCTGCAGTGTCTCTGGTGGCTCCATGAGTGCTTACTACTGGAGCTGGCTCCGGCAGCCCCCAGGGAAGGGACTGGAGTGGATTGGGTATATCTATTATGCTGGGGACACCAACTACAATCCCTCCCTCAGGAGTCGAGTCACCATATCAGTGGACACGTCCGAGGACCAGTTCTCCCTGAGGCTGAGGTCTGTGACCGCTGCGGACACGGCCGTCTATTACTGT
>25;7_53;0.3892437783
TCGGAGACCCTGTCCCTCAGCTGCAGTGTCTCTGGTGGCTCCATGGCTAAGTACTACTGGAGCTGGATCCGGCAGCCCCCAGGGAAGGGACTGGAGTGGATTGGGTATATTTATTACGCTGGGGACACCAACTACAATCCCTCCCTCGAGAGTCGAGTCACCATATCCGTGGACACGTCCGAGGCCCTCTTCTCCCTGAGGCTGAGGTCTGTGACCGCTGCGGACACGGCCGTCTATTACTGT
>25;80_53;0.3505221153
TCGGAGACCCTGTCCCTCACCTGCAGTGTCTCTGGTGGCTCCATGGCTAAATACTACTGGAGTTGGATCCGGCAGCCCCCAGGGAAGGGACTGGAGTGGATTGGGTATATCTATTACGCTGGGGACACCAACTATAATCCCGCCCTCGAGAGTCGAGTCACCATATCCGTGGACACGTCCGAGGACCACTTCTCCCTGAGGCTGAGGTCTGTGACCGCCGCGGACACGGCCGTCTATTACTGT
>24;7_53,80_53;0.3112594126
TCGGAGACCCTGTCCCTCACCTGCAGTGTCTCTGGTGGCTCCATGGCTAAATACTACTGGAGCTGGATCCGGCAGCCCCCAGGGAAGGGACTGGAGTGGATTGGGTATATCTATTACGCTGGGGACACCAACTATAATCCCTCCCTCGAGAGTCGAGTCACCATATCCGTGGACACGTCCGAGGACCACTTCTCCCTGAGGCTGAGGTCTGTGACCGCTGCGGACACGGCCGTCTATTACTGT
>25;229_53;0.3504312841
TCGGAGACCCTGTCCCTCACCTGCAGTGTCTCTGGTGGCTCCATGACTAAATACTACTGGAGCTGGATCCGGCAGCCCCCAGGGAAGGGACTGGAGTGGATTGGCTATGTGTATTACGCTGGGGACACCAAGTATAATCCCTCCCTCGAGAGTCGAGTCACCATATCCGTGGACACGTCCGAGGACCACTTCTCCCTGAGGCTGAGGTCTGTGACCGCTGCGGACACGGCCGTCTATTACTGT
>26;99_53;0.3237726159
TCGGAGACCCTGTCCCTCACCTGCAGTGTCTCTGGTGGCTCCATGACTAAATACTACTGGAGCTGGATCCGGCAGCCCCCAGGGAAGGGACTGGAGTGGATTGGGTATATATATTACGCTGGGGACACCAACTATAATCCGTCCCTCGAGAGTCGAGTCACCATATCCGTGGACACGTCCGAGGACCACTTCTCCCTGAGGCTGAGGTCTGTGACCGCTGCGGACACGGCCGTCTATTACTGT
>26;434_53;0.3237730774
TCGGAGACCCTGTCCCTCACCTGCAGTGTCTCTGGTGGCTCCATGACTAAATACTACTGGAGCTGGATCCGGCAGCCCCCAGGGAAGGGACTGGAGTGGATTGGGTATATATATTACGCTGGGGACACCAACTATAATCCGTCCCTCGAGAGTCGAGTCACCATATCCGTGGACACGTCCGAGGACCACTTCTCCCTGAGGCTGAGGTCTGTGACCGCTGCGGACACGGCCGTCTATTACTGT
>25;434_53,99_53;0.3237726059
TCGGAGACCCTGTCCCTCACCTGCAGTGTCTCTGGTGGCTCCATGACTAAATACTACTGGAGCTGGATCCGGCAGCCCCCAGGGAAGGGACTGGAGTGGATTGGGTATATATATTACGCTGGGGACACCAACTATAATCCGTCCCTCGAGAGTCGAGTCACCATATCCGTGGACACGTCCGAGGACCACTTCTCCCTGAGGCTGAGGTCTGTGACCGCTGCGGACACGGCCGTCTATTACTGT
>24;229_53,434_53,99_53;0.2983911924
TCGGAGACCCTGTCCCTCACCTGCAGTGTCTCTGGTGGCTCCATGACTAAATACTACTGGAGCTGGATCCGGCAGCCCCCAGGGAAGGGACTGGAGTGGATTGGGTATATCTATTACGCTGGGGACACCAACTATAATCCCTCCCTCGAGAGTCGAGTCACCATATCCGTGGACACGTCCGAGGACCACTTCTCCCTGAGGCTGAGGTCTGTGACCGCTGCGGACACGGCCGTCTATTACTGT
>23;229_53,434_53,7_53,80_53,99_53;0.298388377
TCGGAGACCCTGTCCCTCACCTGCAGTGTCTCTGGTGGCTCCATGACTAAATACTACTGGAGCTGGATCCGGCAGCCCCCAGGGAAGGGACTGGAGTGGATTGGGTATATCTATTACGCTGGGGACACCAACTATAATCCCTCCCTCGAGAGTCGAGTCACCATATCCGTGGACACGTCCGAGGACCACTTCTCCCTGAGGCTGAGGTCTGTGACCGCTGCGGACACGGCCGTCTATTACTGT
>24;353_92;0.5301896793
TCGGGGACCCTGTCCCTCACCTGCAGTGTCTCTGGTGGCTCCATGGGTGGATACTACTGGACCTGGATCCGGCAGCCCCGAGGGAAGGGACTGGAGTGGATTGGACATGTATATCATACTGGGGAGACCAACTATAATCCCTCCCTCGCGAGTCGAGTCACCATATCAGTGGACACGTCCGAGGGCCAGTTCTCCCTGAGGCTGAGGTCTGTAACCACTGCGGACACGGCCGTCTACTATTGT
>24;295_53;0.2716765932
TCGGGGACCCTGTCCCTCACCTGCAGTGTCTCTGGTGGCTCCATGAGTAAATACTACTGGAGCTGGATCCGGCAGCCCCCAGGGAAGGGACTGGAGTGGATTGGGTATATCTATTACGCTGGGGACACCAACTATAATCCCTCCCTCAAGAGTCGAGTCACCATATCAGTGGACACGTCCGAGGACCAGTTCTCCCTGAGGCTGAGGTCTGTGACCGCTGCGGACACGGCCGTCTACTACTGT
>23;295_53,353_92;0.2716754961
TCGGGGACCCTGTCCCTCACCTGCAGTGTCTCTGGTGGCTCCATGAGTAAATACTACTGGAGCTGGATCCGGCAGCCCCCAGGGAAGGGACTGGAGTGGATTGGGTATATCTATTACGCTGGGGACACCAACTATAATCCCTCCCTCAAGAGTCGAGTCACCATATCAGTGGACACGTCCGAGGACCAGTTCTCCCTGAGGCTGAGGTCTGTGACCGCTGCGGACACGGCCGTCTACTACTGT
>22;229_53,295_53,353_92,434_53,7_53,80_53,99_53;0.245496806
TCGGAGACCCTGTCCCTCACCTGCAGTGTCTCTGGTGGCTCCATGAGTAAATACTACTGGAGCTGGATCCGGCAGCCCCCAGGGAAGGGACTGGAGTGGATTGGGTATATCTATTACGCTGGGGACACCAACTATAATCCCTCCCTCAAGAGTCGAGTCACCATATCAGTGGACACGTCCGAGGACCAGTTCTCCCTGAGGCTGAGGTCTGTGACCGCTGCGGACACGGCCGTCTATTACTGT
>21;112_53,219_92,229_53,235_53,295_53,312_92,340_92,353_92,434_53,7_53,80_53,99_53;0.2330005039
TCGGAGACCCTGTCCCTCACCTGCAGTGTCTCTGGTGGCTCCATGAGTAAATACTACTGGAGCTGGATCCGGCAGCCCCCAGGGAAGGGACTGGAGTGGATTGGGTATATCTATTACGCTGGGGACACCAACTACAATCCCTCCCTCAAGAGTCGAGTCACCATATCAGTGGACACGTCCGAGGACCAGTTCTCCCTGAGGCTGAGGTCTGTGACCGCTGCGGACACGGCCGTCTATTACTGT
>20;112_53,219_92,229_53,235_53,295_53,297_53,312_92,340_92,353_92,434_53,63_53,7_53,80_53,99_53;0.2073915817
TCGGAGACCCTGTCCCTCACCTGCAGTGTCTCTGGTGGCTCCATGAGTAAATACTACTGGAGCTGGATCCGGCAGCCCCCAGGGAAGGGACTGGAGTGGATTGGGTATATTTATTACGCTGGGGACACCAACTACAACCCCTCCCTCAAGAGTCGAGTCACCATATCAGTGGACACGTCCGAGGACCAGTTCTCCCTGAGGCTGAGGTCTGTGACCGCTGCGGACACGGCCGTCTATTACTGT
>19;112_53,116_53,219_92,229_53,235_53,276_53,295_53,297_53,312_92,320_53,340_92,353_92,361_53,432_53,434_53,63_53,7_53,80_53,99_53;0.1944675956
TCGGAGACCCTGTCCCTCACCTGCAGTGTCTCTGGTGGCTCCATGAGTAAATACTACTGGAGCTGGATCCGGCAGCCCCCAGGGAAGGGACTGGAGTGGATTGGGTATATGTATTACGCTGGGGACACCAACTACAACCCCTCCCTCAAGAGTCGAGTCACCATATCAGTGGACACGTCCGAGGACCAGTTCTCCCTGAGGCTGAGGTCTGTGACCGCTGCGGACACGGCCGTCTATTACTGT
>18;112_53,116_53,122_53,123_53,130_53,13_53,141_53,144_53,160_53,166_53,17_53,191_53,206_53,219_92,229_53,235_53,249_53,255_53,256_53,257_53,276_53,295_53,297_53,310_53,312_92,320_53,334_53,33_53,340_92,343_53,348_53,353_92,361_53,37_53,381_53,386_53,394_53,426_53,429_53,432_53,434_53,435_53,443_92,451_53,455_53,47_53,63_53,7_53,80_53,99_53;0.1815068005
TCGGAGACCCTGTCCCTCACCTGCAGTGTCTCTGGTGGCTCCATGAGTAATTACTACTGGAGCTGGATCCGGCAGCCCCCAGGGAAGGGACTGGAGTGGATTGGGTATATGTATTACGCTGGGGACACCAACTACAACCCCTCCCTCAAGAGTCGAGTCACCATATCAGTGGACACGTCCGAGGACCAGTTCTCCCTGAGGCTGAGGTCTGTGACCGCTGCGGACACGGCCGTCTATTACTGT
>18;409_53;0.2466281639
TCGGAGACCCTGTCCCTCACCTGCAGTGTCTCTGGTGCCTCCATGAGTAATTATTACTGGAGCTGGATCCGGCAGCCCCCAGGGAAGGGACTGGAGTGGATTGGCTATATGTATTACGCTGGGGACACCAACTACAACCCCTCCCTCAAGAGTCGAGTCACCATATCAGTGGACACGTCCGAGGATCAGTTCTCCCTGAGGCTGCGGTCTGTGACCGCTGCGGACACGGCCGTCTATTACTGT
>17;112_53,116_53,122_53,123_53,130_53,13_53,141_53,144_53,160_53,166_53,17_53,191_53,206_53,219_92,229_53,235_53,249_53,255_53,256_53,257_53,276_53,295_53,297_53,310_53,312_92,320_53,334_53,33_53,340_92,343_53,348_53,353_92,361_53,37_53,381_53,386_53,394_53,409_53,426_53,429_53,432_53,434_53,435_53,443_92,451_53,455_53,47_53,63_53,7_53,80_53,99_53;0.1815058693
TCGGAGACCCTGTCCCTCACCTGCAGTGTCTCTGGTGGCTCCATGAGTAATTACTACTGGAGCTGGATCCGGCAGCCCCCAGGGAAGGGACTGGAGTGGATTGGGTATATGTATTACGCTGGGGACACCAACTACAACCCCTCCCTCAAGAGTCGAGTCACCATATCAGTGGACACGTCCGAGGACCAGTTCTCCCTGAGGCTGAGGTCTGTGACCGCTGCGGACACGGCCGTCTATTACTGT
>16;112_53,116_53,122_53,123_53,130_53,13_53,141_53,144_53,160_53,166_53,17_53,191_53,206_53,219_92,229_53,235_53,249_53,255_53,256_53,257_53,276_53,28_53,295_53,297_53,310_53,312_92,320_53,330_53,334_53,33_53,340_92,343_53,348_53,353_92,361_53,37_53,381_53,386_53,394_53,409_53,426_53,429_53,432_53,434_53,435_53,443_92,451_53,455_53,47_53,63_53,7_53,80_53,99_53;0.168665899
TCGGAGACCCTGTCCCTCACCTGCAGTGTCTCTGGTGGCTCCATGAGTAGTTACTACTGGAGCTGGATCCGGCAGCCCCCAGGGAAGGGACTGGAGTGGATTGGGTATATGTATTACGCTGGGGACACCAACTACAACCCCTCCCTCAAGAGTCGAGTCACCATATCAGTGGACACGTCCGAGGACCAGTTCTCCCTGAGGCTGAGGTCTGTGACCGCTGCGGACACGGCCGTCTATTACTGT
>18;436_53;0.3125047073
TCGGAGACCCTGTCCCTCACCTGCAGTGTCTCTGGTGGCTCCATGAGTGCTTACTATTGGAGCTGGATCCGGCAGCCCCCAGGGAGGGGACTGGAGTGGATTGGCTATATGTATTACGCTGGGGACACCAACTACAATTCTTCCCTCAAGAGTCGAGTCACCATATCAGTGGACACGTCCGAGAACCAGTTCTCCCTGAGGTTGAGGTCTGTGACCGCTGCGGACACGGCCATCTATTACTGT
>18;364_53;0.2996660553
TCGGAGACCCTGTCCCTCACCTGCAGTGTCTCTGGTGGCTCCATGAGTGCTTACTATTGGAGCTGGATCCGGCAGCCCCCAGGGAGGGGACTGGAGTGGATTGGCTATATGTATTACGCTGGGGACACCAACTACAATTCCTCCCTCAAGAGTCGAGTCACCATATCAGTGGACACGTCCGAGAACCAGTTCTCCCTGAGGTTGAGGTCTGTGACCGCTGCGGACACGGCCATCTATTACTGT
>17;364_53,436_53;0.2996655121
TCGGAGACCCTGTCCCTCACCTGCAGTGTCTCTGGTGGCTCCATGAGTGCTTACTATTGGAGCTGGATCCGGCAGCCCCCAGGGAGGGGACTGGAGTGGATTGGCTATATGTATTACGCTGGGGACACCAACTACAATTCCTCCCTCAAGAGTCGAGTCACCATATCAGTGGACACGTCCGAGAACCAGTTCTCCCTGAGGTTGAGGTCTGTGACCGCTGCGGACACGGCCATCTATTACTGT
>17;49_53;0.2602520189
TCGGAGACCCTGTCCCTCACCTGCAGTGTCTCTGGTGGCTCCATGGGTGGTTACTACTGGAGCTGGATCCGGCAGCCCCCTGGGAAGGGACTGGAGTGGATTGGCTATATGTATTACGCTGGGGACACCAACTACAACCCGTCCCTCAAGAGTCGAGTCACCATATCAGTGGACACGACCGAGGACCAGTTCTCCCTGAGGCTGAGGTCTGTGACCCCTGCGGACACGGCCGTCTATTACTGT
>16;364_53,436_53,49_53;0.193885386
TCGGAGACCCTGTCCCTCACCTGCAGTGTCTCTGGTGGCTCCATGAGTGGTTACTACTGGAGCTGGATCCGGCAGCCCCCAGGGAAGGGACTGGAGTGGATTGGCTATATGTATTACGCTGGGGACACCAACTACAACCCCTCCCTCAAGAGTCGAGTCACCATATCAGTGGACACGTCCGAGGACCAGTTCTCCCTGAGGCTGAGGTCTGTGACCGCTGCGGACACGGCCGTCTATTACTGT
>15;112_53,116_53,122_53,123_53,130_53,13_53,141_53,144_53,160_53,166_53,17_53,191_53,206_53,219_92,229_53,235_53,249_53,255_53,256_53,257_53,276_53,28_53,295_53,297_53,310_53,312_92,320_53,330_53,334_53,33_53,340_92,343_53,348_53,353_92,361_53,364_53,37_53,381_53,386_53,394_53,409_53,426_53,429_53,432_53,434_53,435_53,436_53,443_92,451_53,455_53,47_53,49_53,63_53,7_53,80_53,99_53;0.168664925
TCGGAGACCCTGTCCCTCACCTGCAGTGTCTCTGGTGGCTCCATGAGTAGTTACTACTGGAGCTGGATCCGGCAGCCCCCAGGGAAGGGACTGGAGTGGATTGGGTATATGTATTACGCTGGGGACACCAACTACAACCCCTCCCTCAAGAGTCGAGTCACCATATCAGTGGACACGTCCGAGGACCAGTTCTCCCTGAGGCTGAGGTCTGTGACCGCTGCGGACACGGCCGTCTATTACTGT
>17;242_53;0.2790391908
TCAGAGACCCTGTCCCTCACCTGCAGTGTCTCTGGTGCCTCCATGAGTAGTTACTACTGGAGCTGGATCCGGCAGCCCCCAGGGAAGGGAATGGAGTGGATTGGGTATATGTACTACGCTGGGACCACCAACTACAACCCCTCCCTCCAGAATCGAGTCACCATATCAGTAGACACGTCCGAGGACCAGTTTTCCCTGAACCTGAGGTCTGTGACCGCTGCGGACACGGCCGTTTATTACTGT
>17;113_53;0.2661388526
TCGGAGACCCTGTCCCTCACCTGCAGTGTCTCTGGTGCCTCCATGAGTAGTTACTACTGGAGCTGGATCCGGCAGCCCCCAGGGAAGGGAATGGAGTGGATTGGGTATATGTACTACGCTGGGACCACCAACTACAACCCCTCCCTCCAGAATCGAGTCACCATATCAGTAGACACGTCCGAGGACCAGTTTTCCCTGAACCTGAGGTCTGTGACCGCTGCGGACACGGCCGTTTATTACTGT
>16;113_53,242_53;0.2661388426
TCGGAGACCCTGTCCCTCACCTGCAGTGTCTCTGGTGCCTCCATGAGTAGTTACTACTGGAGCTGGATCCGGCAGCCCCCAGGGAAGGGAATGGAGTGGATTGGGTATATGTACTACGCTGGGACCACCAACTACAACCCCTCCCTCCAGAATCGAGTCACCATATCAGTAGACACGTCCGAGGACCAGTTTTCCCTGAACCTGAGGTCTGTGACCGCTGCGGACACGGCCGTTTATTACTGT
>16;456_53;0.2254079817
TCGGAGACCCTGTCCCTCACCTGCAGTGTCTCTGGTGCCTCCATGAGTAGTTACTACTGGAGCTGGATCCGGCAGCCCCCAGGGAAGGGACTAGAGTGGATTGGGTATATGTATTACGCTGGGACCACCAACTACAACCCCTCCCTCAAGAGTCGAGTCACCATATCAGTAGACACGTCCGAGGACCAGTTCTCCCTGAACCTGAGGTCTGTGACCGCCGCGGACACGGCCGTTTATTACTGT
>15;113_53,242_53,456_53;0.2000396992
TCGGAGACCCTGTCCCTCACCTGCAGTGTCTCTGGTGCCTCCATGAGTAGTTACTACTGGAGCTGGATCCGGCAGCCCCCAGGGAAGGGACTGGAGTGGATTGGGTATATGTATTACGCTGGGACCACCAACTACAACCCCTCCCTCAAGAGTCGAGTCACCATATCAGTAGACACGTCCGAGGACCAGTTCTCCCTGAACCTGAGGTCTGTGACCGCTGCGGACACGGCCGTTTATTACTGT
>14;112_53,113_53,116_53,122_53,123_53,130_53,13_53,141_53,144_53,160_53,166_53,17_53,191_53,206_53,219_92,229_53,235_53,242_53,249_53,255_53,256_53,257_53,276_53,28_53,295_53,297_53,310_53,312_92,320_53,330_53,334_53,33_53,340_92,343_53,348_53,353_92,361_53,364_53,37_53,381_53,386_53,394_53,409_53,426_53,429_53,432_53,434_53,435_53,436_53,443_92,451_53,455_53,456_53,47_53,49_53,63_53,7_53,80_53,99_53;0.1342494493
TCGGAGACCCTGTCCCTCACCTGCAGTGTCTCTGGTGGCTCCATGAGTAGTTACTACTGGAGCTGGATCCGGCAGCCCCCAGGGAAGGGACTGGAGTGGATTGGGTATATGTATTACGCTGGGAGCACCAACTACAACCCCTCCCTCAAGAGTCGAGTCACCATATCAGTGGACACGTCCGAGGACCAGTTCTCCCTGAAGCTGAGGTCTGTGACCGCTGCGGACACGGCCGTCTATTACTGT
>13;103_53,112_53,113_53,116_53,122_53,123_53,126_53,12_53,130_53,13_53,141_53,144_53,160_53,166_53,17_53,191_53,204_53,206_53,219_92,229_53,235_53,242_53,249_53,255_53,256_53,257_53,276_53,28_53,295_53,297_53,310_53,312_92,320_53,330_53,334_53,33_53,340_92,341_53,343_53,348_53,353_92,361_53,364_53,37_53,381_53,386_53,394_53,409_53,41_53,426_53,429_53,432_53,434_53,435_53,436_53,443_92,451_53,455_53,456_53,47_53,49_53,63_53,7_53,80_53,90_53,99_53;0.1158879012
TCGGAGACCCTGTCCCTCACCTGCAGTGTCTCTGGTGGCTCCATGAGTAGTTACTACTGGAGCTGGATCCGGCAGCCCCCAGGGAAGGGACTGGAGTGGATTGGGTATATGTATTACGCTGGGAGCACCAACTACAACCCCTCCCTCAAGAGTCGAGTCACCATATCAGTGGACACGTCCGAGAACCAGTTCTCCCTGAAGCTGAGGTCTGTGACCGCTGCGGACACGGCCGTCTATTACTGT
>12;0_53,103_53,104_92,105_53,112_53,113_53,115_92,116_53,119_53,122_53,123_53,125_53,126_53,129_53,12_53,130_53,135_53,136_53,139_53,13_53,141_53,144_53,146_53,148_92,151_92,156_53,159_53,160_53,165_53,166_53,167_92,174_92,175_92,176_53,17_53,181_92,183_92,187_92,189_53,191_53,193_92,200_53,202_92,204_53,205_53,206_53,20_53,212_53,213_92,216_53,219_92,221_53,223_53,224_92,229_53,230_53,233_92,235_53,239_53,23_92,240_53,242_53,245_53,246_53,249_53,24_53,253_92,255_53,256_53,257_53,25_92,262_53,265_92,266_92,267_53,268_92,274_92,276_53,27_53,286_53,287_53,288_92,28_53,292_53,295_53,297_53,298_53,2_53,305_92,306_53,30_53,310_53,312_92,314_92,316_53,317_53,318_53,31_92,320_53,321_53,322_53,323_92,324_92,326_92,327_92,328_92,32_53,330_53,334_53,33_53,340_92,341_53,343_53,345_92,346_92,348_53,34_92,353_92,354_53,355_92,357_53,358_53,361_53,364_53,366_144,367_92,369_92,372_53,373_53,377_53,378_53,37_53,380_53,381_53,382_92,386_53,389_92,390_53,391_53,393_92,394_53,395_92,39_92,3_53,402_53,406_144,407_92,409_53,410_53,411_92,412_53,416_92,418_53,41_53,421_92,422_53,423_92,425_53,426_53,429_53,430_53,432_53,434_53,435_53,436_53,440_92,442_92,443_92,444_53,450_53,451_53,452_53,453_92,455_53,456_53,457_53,47_53,49_53,51_92,58_53,60_92,61_53,62_92,63_53,65_53,70_92,72_53,73_53,75_92,76_92,79_92,7_53,80_53,84_92,85_92,87_53,90_53,93_92,95_92,98_53,99_53,9_53;0.1158867612
TCGGAGACCCTGTCCCTCACCTGCAGTGTCTCTGGTGGCTCCATGAGTAGTTACTACTGGAGCTGGATCCGGCAGCCCCCAGGGAAGGGACTGGAGTGGATTGGGTATATGTATTACGCTGGGAGCACCAACTACAACCCCTCCCTCAAGAGTCGAGTCACCATATCAGTGGACACGTCCGAGAACCAGTTCTCCCTGAAGCTGAGGTCTGTGACCGCTGCGGACACGGCCGTCTATTACTGT
>16;197_92;0.5644190392
TCGGGGACCCTGTCCCTCACCTGTTCTGTTTCTGTTGGCTCAATGGCTGATTATTACTGGAGCTGGGTCCGGCAGGCCCCCGGAAAGGGACTGGAATACATCGGCTATATGTATTATGCTGGGACCACCGACTACAACCCCTCCCTCAAGAGTCGAGTCTCGATATCAGTAGATACGTCCGAGAACCAGTTCTCCCTGAGGCTGAGGTCTGTGAGCGCTGCGGACACGGCCGTCTACTATTGT
>16;458_53;0.3391365658
TCGGAGACCCTGTCCCTCACCTGCACTGTCTCTGGTGGCTCCATGGGTAGTTATTACTGGAGCTGGATCCGGCAGCCCCCCGGGAAGGGACTGGAGTATATTGGCTACATGTATTATGCTGGGACCACCAACTACAACCCCTCCCTCGAGAGTCGAGTCACCATATCAGTAGACACGTCTCAGAACCAGTTCTCCCTGAAACTGAGGTCTGTCACCGGTGCGGACACGGCCGTCTATTACTGT
>15;197_92,458_53;0.2425988973
TCGGAGACCCTGTCCCTCACCTGCACTGTCTCTGGTGGCTCCATGGGTAGTTATTACTGGAGCTGGATCCGGCAGCCCCCCGGGAAGGGACTGGAGTATATTGGCTATATGTATTATGCTGGGACCACCAACTACAACCCCTCCCTCAAGAGTCGAGTCACCATATCAGTAGACACGTCCGAGAACCAGTTCTCCCTGAAGCTGAGGTCTGTGACCGCTGCGGACACGGCCGTCTATTACTGT
>15;68_53;0.3780146134
TCGGAGACCCTGTCCCTCACCTGCACTGTCTCTGGTGGCTCCATGAGCAGTTTTTACTGGAGTTGGATCCGGCAGTCCCCCGGGAAGGGACTGGAATATATTGGCTATATGTATTACGCTGGGAGCACCAACTTCAACCCCTCTCTCAAGAGTCGAGTCACCATATCAGTAGACACGTCCGCGAACGAATTCTCCCTGAAGTTGAGGTCTGTGACCGCTGCGGACACGGCCGTGTATTACTGT
>14;197_92,458_53,68_53;0.2097699483
TCGGAGACCCTGTCCCTCACCTGCACTGTCTCTGGTGGCTCCATGAGTAGTTATTACTGGAGCTGGATCCGGCAGCCCCCCGGGAAGGGACTGGAGTATATTGGCTATATGTATTACGCTGGGAACACCAACTACAACCCCTCCCTCAAGAGTCGAGTCACCATATCAGTAGACACGTCCGAGAACCAGTTCTCCCTGAAGCTGAGGTCTGTGACCGCTGCGGACACGGCCGTCTATTACTGT
>18;281_92;0.4912522226
CCGGAGACCCTGTCCCTCACCTGCACTGTCTCTGGTGGCTCCATGAGTCACTATTATTGGAGCTGGATCCGACATCCCCCCGGGAAGGGACTCGAGTGGATTGGCTACATCTATTACGCAGGAGACACCAACTATAACTCCTCCCTCAAGAGTCGACTCACCATATCAGTGGACACCAGGGTGAACCAATTCTCCCTGAAGTTGAGGTCTGTGACCGCTGCGGACACGGCCGTCTATTACTGT
>18;210_53;0.477568997
TCGGAGACCCTGTCCCTCACCTGCAGTGTGTCTGGTGGCTCCATGAGTCATTATTACTGGACCTGGATCCGGCAGCCCCCCGGCAAGGGACTGGAATTTCTTGGCTATATCTATTACGCTGGGGACACCAACTACAACCCCTCCCTCAAGAGTCGACTCACCATATCAGTAGACACGTCCGTGAACCAGTTCTCCCTGAAGTTGAGGTCTGTCACCGGTGCGGACACGGCCGTCTATTACTGT
>17;210_53,281_92;0.2983611886
TCGGAGACCCTGTCCCTCACCTGCACTGTCTCTGGTGGCTCCATGAGTCATTATTACTGGAGCTGGATCCGGCAGCCCCCCGGGAAGGGACTGGAGTGGATTGGCTATATCTATTACGCTGGAGACACCAACTACAACCCCTCCCTCAAGAGTCGACTCACCATATCAGTGGACACGTCCGTGAACCAATTCTCCCTGAAGTTGAGGTCTGTGACCGCTGCGGACACGGCCGTCTATTACTGT
>19;158_53;0.3778556453
TCGGAGACCCTGTCCCTCACCTGCACTGTCTCTGGTGGCTCCATCAGTAGTTACTACTGGAGCTGGATCCGGCAGCCCCCAGGGAAGGGACTGGAGTGGATTGGATATGTCTATTACGCTGGAGACACCAACTACAACCCCTCCCTCGAGAGTCGACTCACCATTTCGGTTGACACGTCCGAGAACCAATTCTCCCTGAAGCTGAGGTCTGTGACCGCTGCGGACACGGCCGTCTACTACTGT
>19;299_53;0.3380998134
TCGGAGACCCTGTCTCTCACCTGCACTGTCTCTGGTGGCTCCATGAGTGGTTATTACTGGAGCTGGATCCGGCAGCCCCCCGGGAAGGGACTGGAGTGGATTGGCTATATCTATTACGCTGGAGACACCAACTACAACCCCTCCCTCGAGAGTCGACTCACCATTTCGGTTGACACGTCCGAGAACCAATTCTCCCTGAAGCTGAGGTCTGTGACCGCTGCGGACACGGCCGTCTACTACTGT
>18;158_53,299_53;0.3124089271
TCGGAGACCCTGTCCCTCACCTGCACTGTCTCTGGTGGCTCCATGAGTAGTTATTACTGGAGCTGGATCCGGCAGCCCCCCGGGAAGGGACTGGAGTGGATTGGCTATATCTATTACGCTGGAGACACCAACTACAACCCCTCCCTCGAGAGTCGACTCACCATTTCGGTTGACACGTCCGAGAACCAATTCTCCCTGAAGCTGAGGTCTGTGACCGCTGCGGACACGGCCGTCTACTACTGT
>19;383_53;0.3642622717
TCACAGACCCTGTCCCTCACCTGCACTGTCTCTGGTGGCTCCATGAGTAGTTATTACTGGAGCTGGATCCGGCAGACCCCCGGGAAGGGACTGGAGTGGATTGGCTATATCTATTACGCTGGAGACACCAACTACAACCCCTCCCTCGAAAGTCGACTCACCATTTCGGTGGACACGTCCGAGAATCAATTCTCCCTGAAGCTGAGATCTGTGACCGCTGCGGACACGGCCGTCTATTACTGT
>19;35_53;0.338736393
TCGGAGACCCTGTCCCTCACCTGCACTGTCTCTGGTGGCTCCATGAGTAGTTATTACTGGAGCTGGATCCGGCAGACCCCCGGGAAGGGACTGGAGTGGATTGGCTATATCTATTACGCTGGAGACACCAACTACAACCCCTCCCTCGAAAGTCGACTCACCATTTCGGTGGACACGTCCGAGAATCAATTCTCCCTGAAGCTGAGATCTGTGACCGCTGCGGACACGGCCGTCTATTACTGT
>18;35_53,383_53;0.338736383
TCGGAGACCCTGTCCCTCACCTGCACTGTCTCTGGTGGCTCCATGAGTAGTTATTACTGGAGCTGGATCCGGCAGACCCCCGGGAAGGGACTGGAGTGGATTGGCTATATCTATTACGCTGGAGACACCAACTACAACCCCTCCCTCGAAAGTCGACTCACCATTTCGGTGGACACGTCCGAGAATCAATTCTCCCTGAAGCTGAGATCTGTGACCGCTGCGGACACGGCCGTCTATTACTGT
>17;158_53,299_53,35_53,383_53;0.2868460236
TCGGAGACCCTGTCCCTCACCTGCACTGTCTCTGGTGGCTCCATGAGTAGTTATTACTGGAGCTGGATCCGGCAGCCCCCCGGGAAGGGACTGGAGTGGATTGGCTATATCTATTACGCTGGAGACACCAACTACAACCCCTCCCTCGAGAGTCGACTCACCATTTCGGTGGACACGTCCGAGAACCAATTCTCCCTGAAGCTGAGGTCTGTGACCGCTGCGGACACGGCCGTCTATTACTGT
>16;158_53,210_53,281_92,299_53,35_53,383_53;0.2474044188
TCGGAGACCCTGTCCCTCACCTGCACTGTCTCTGGTGGCTCCATGAGTAGTTATTACTGGAGCTGGATCCGGCAGCCCCCCGGGAAGGGACTGGAGTGGATTGGCTATATCTATTACGCTGGAGACACCAACTACAACCCCTCCCTCAAGAGTCGACTCACCATATCAGTGGACACGTCCGAGAACCAATTCTCCCTGAAGCTGAGGTCTGTGACCGCTGCGGACACGGCCGTCTATTACTGT
>28;46_144;0.7131862619
TCGGAAACCCTGTCCCTCACTTGCATTGTCTCTGGTGGCTCCATCAGTGTTTACTACTGGAGCTGGATCCGGCAGCCCCCAGGGAAGGGACTGGAGTGGATTGGCCATGTCTTTCACACTGGATACGCCCAGTACAACCCCTCCCTCCAGAGTCGACTCATCATATCAGTGGACACGTCCGCGAACCAATTCTCCCTGAGATTGAGGTCTGTGACCGCTGCGGACACGGCCTTATATTTCTGT
>28;153_144;0.7180591474
TCGGAGACCCTGTCCCTCACCTGCAATGTCTCTGGTGCCTCCATCACTGCTTATTACTGGAGTTGGATCCGGCAGCCCCCAGGGAAGGGACTGGAGTGGATTGGCCATGTCTTTCACACTGGATACGCCCAGTACAACCCCTCCCTCCAGAGTCGACTCATCATATCAGTGGACACGTCCGCGAACCAATTCTCCCTGAGATTGAGGTCTGTGACCGCTGCGGACACGGCCTTATATTTCTGT
>27;153_144,46_144;0.6590578579
TCGGAGACCCTGTCCCTCACCTGCATTGTCTCTGGTGGCTCCATCAGTGTTTATTACTGGAGCTGGATCCGGCAGCCCCCAGGGAAGGGACTGGAGTGGATTGGCCATGTCTTTCACACTGGATACGCCCAGTACAACCCCTCCCTCCAGAGTCGACTCATCATATCAGTGGACACGTCCGCGAACCAATTCTCCCTGAGATTGAGGTCTGTGACCGCTGCGGACACGGCCTTATATTTCTGT
>29;275_144;0.6870967349
TCGGAGACCCTGTCCCTCACCTGCTCTGTCTCTGGTGGCTCCATGGGTGGTTATTACTGGACGTGGATCCGCCAGTCCCCCGGGAAGGGTCTGGAATGGATTGGCCATGTCTTTCACACTGGATACGCCCAGTACAACCCCTCCCTCCAGAGTCGATTCATCATATCAGTGGACACGTCCGCGAACCAATTCTCCCTGAGATTGAGGTCTGTGACCGCTGCGGACACGGCCTTATATTTCTGT
>30;222_144;0.6739324065
TCGGAGACCCTGTCCCTCACCTGCTCTGTCTCTGGTGGCTCCATGGGTGGTTATTACTGGACGTGGATCCGCCAGTCCCCCGGGAAGGGTCTGGAATGGATTGGCCATGTCTTTCACACTGGATACGCCCAGTACAACCCCTCCCTCCAGAGTCGACTCATCATATCAGTGGACACGTCCGCGAACCAATTCTCCCTGAGATTGAGGTCTGTGACCGCTGCGGACACGGCCTTATATTTCTGT
>31;137_144;0.700406036
TCACAGACCCTGTCCCTCACCTGCTCTGTCTCTGGTGGCTCCATGGGTGGTTATTACTGGACGTGGATCCGCCAGTCCCCCGGGAAGGGTCTGGAATGGATTGGCCATGTCTTTCACACTGGATACGCCCAGTACAACCCCTCCCTCCAGAGTCGACTCATCATATCAGTGGACACGTCCGCGAACCAATTCTCCCTGAGATTGAGGTCTGTGACCGCTGCGGACACGGCCTTATATTTCTGT
>31;303_144;0.6739333148
TCGGAGACCCTGTCCCTCACCTGCTCTGTCTCTGGTGGCTCCATGGGTGGTTATTACTGGACGTGGATCCGCCAGTCCCCCGGGAAGGGTCTGGAATGGATTGGCCATGTCTTTCACACTGGATACGCCCAGTACAACCCCTCCCTCCAGAGTCGACTCATCATATCAGTGGACACGTCCGCGAACCAATTCTCCCTGAGATTGAGGTCTGTGACCGCTGCGGACACGGCCTTATATTTCTGT
>30;137_144,303_144;0.6739333048
TCGGAGACCCTGTCCCTCACCTGCTCTGTCTCTGGTGGCTCCATGGGTGGTTATTACTGGACGTGGATCCGCCAGTCCCCCGGGAAGGGTCTGGAATGGATTGGCCATGTCTTTCACACTGGATACGCCCAGTACAACCCCTCCCTCCAGAGTCGACTCATCATATCAGTGGACACGTCCGCGAACCAATTCTCCCTGAGATTGAGGTCTGTGACCGCTGCGGACACGGCCTTATATTTCTGT
>29;137_144,222_144,303_144;0.6739323965
TCGGAGACCCTGTCCCTCACCTGCTCTGTCTCTGGTGGCTCCATGGGTGGTTATTACTGGACGTGGATCCGCCAGTCCCCCGGGAAGGGTCTGGAATGGATTGGCCATGTCTTTCACACTGGATACGCCCAGTACAACCCCTCCCTCCAGAGTCGACTCATCATATCAGTGGACACGTCCGCGAACCAATTCTCCCTGAGATTGAGGTCTGTGACCGCTGCGGACACGGCCTTATATTTCTGT
>28;137_144,222_144,275_144,303_144;0.6739318127
TCGGAGACCCTGTCCCTCACCTGCTCTGTCTCTGGTGGCTCCATGGGTGGTTATTACTGGACGTGGATCCGCCAGTCCCCCGGGAAGGGTCTGGAATGGATTGGCCATGTCTTTCACACTGGATACGCCCAGTACAACCCCTCCCTCCAGAGTCGACTCATCATATCAGTGGACACGTCCGCGAACCAATTCTCCCTGAGATTGAGGTCTGTGACCGCTGCGGACACGGCCTTATATTTCTGT
>28;96_144;0.7406337299
TCGGAGACCCTGTCCCTCACCTGCTCTGTCTCTGGTGGCTCCATGGGTGATACTTACTGGACCTGGATCCGCCAGCCCCCCGGGAAGGGTCTGGAATGGATCGGCCATGTCTTTCACACTGGATACGCCCAGTACAACCCCTCCCTCCAGAGTCGACTCATCATATCAGTGGACACGTCCGCGAACCAATTCTCCATGAGACTGAGGTCTGTGACCGCTGCGGACACGGCCTTATATTTCTGT
>27;137_144,222_144,275_144,303_144,96_144;0.653737948
TCGGAGACCCTGTCCCTCACCTGCTCTGTCTCTGGTGGCTCCATGGGTGGTTATTACTGGACCTGGATCCGCCAGTCCCCCGGGAAGGGTCTGGAATGGATTGGCCATGTCTTTCACACTGGATACGCCCAGTACAACCCCTCCCTCCAGAGTCGACTCATCATATCAGTGGACACGTCCGCGAACCAATTCTCCCTGAGATTGAGGTCTGTGACCGCTGCGGACACGGCCTTATATTTCTGT
>26;137_144,153_144,222_144,275_144,303_144,46_144,96_144;0.5870073131
TCGGAGACCCTGTCCCTCACCTGCACTGTCTCTGGTGGCTCCATGGGTGGTTATTACTGGAGCTGGATCCGGCAGTCCCCCGGGAAGGGACTGGAGTGGATTGGCCATGTCTTTCACACTGGATACGCCCAGTACAACCCCTCCCTCCAGAGTCGACTCATCATATCAGTGGACACGTCCGCGAACCAATTCTCCCTGAGATTGAGGTCTGTGACCGCTGCGGACACGGCCTTATATTTCTGT
>29;439_92;0.5682361082
TCGGAGACCCTGTCCCTCACCTGCACTGTCTCTGGTGGCTCCATGGGTGGATATTACTGGAGCTGGATCCGGCAGTCCTCCGAGAAGGGACTGGAGTGGATTGGCTATATCTATCACACTGGAGAGACCCACTACAACCCCTCCCTCCAGAGTCGAGTCTTCATATCTGTGGACACATTCGAGAACCAATTCTCCCTGAGGCTGAGGTCTGTGACCGCTGCGGACACGGCCGTGTATTTCTGT
>29;333_92;0.5372616147
TCGGAGACCCTGTCCCTCACCTGCACTGTCTCTGGTGGCTCCATGGGTGGGTCTTACTGGAGCTGGATCCGGCAGTCCTCCGAGAAGGGACTGGAGTGGATTGGCTATATCTATCACACTGGAGAGACCCACTACAACCCCTCCCTCCAGAGTCGAGTCACCATATCAGTGGACACATTCGAGAACCAATTCTCCCTGAGGCTGAGGTCTGTGACCGCTGCGGACACGGCCGTGTATTTCTGT
>28;333_92,439_92;0.5185946955
TCGGAGACCCTGTCCCTCACCTGCACTGTCTCTGGTGGCTCCATGGGTGGGTATTACTGGAGCTGGATCCGGCAGTCCTCCGAGAAGGGACTGGAGTGGATTGGCTATATCTATCACACTGGAGAGACCCACTACAACCCCTCCCTCCAGAGTCGAGTCACCATATCAGTGGACACATTCGAGAACCAATTCTCCCTGAGGCTGAGGTCTGTGACCGCTGCGGACACGGCCGTGTATTTCTGT
>30;331_92;0.6145030115
TCGGAGACCCTGTCCCTCACCTGCTCTGTCTCTGGTGGCTCCATGGGTGGTTTTTACTGGAGCTGGCTCCGGCAGTCCTCCGAGAAGGGACTGGAGTGGATTGGCTATATCTTTCACACTGGAGAGACCCGCTACAACCCCTCCCTCCAGAGTCGAGTCAGCATATCCGTGGACACCTTCGAGAACCATTTCTCCCTGAGGCTGAGGTCTGTGACCGCTGCGGACACGGCCGTCTATTTCTGT
>30;182_92;0.5755007256
TCGGAGACCCTGTCCCTCACCTGCTCTGTCTCTGGTGGCTCCATGGGTGGTTATTACTGGAGCTGGATCCGGCAGTCCTCCGAGAAGGGACTGGAGTGGATTGGCTATATCTTTCACACTGGAGAGACCCGCTACAACCCCTCCCTCCAGAGTCGAGTCAGCATATCCGTGGACACATTCGAGAACCATTTCTCCCTGAGGCTGAGGTCTGTGACCGCTGCGGACACGGCCGTCTATTTCTGT
>29;182_92,331_92;0.5754998335
TCGGAGACCCTGTCCCTCACCTGCTCTGTCTCTGGTGGCTCCATGGGTGGTTATTACTGGAGCTGGATCCGGCAGTCCTCCGAGAAGGGACTGGAGTGGATTGGCTATATCTTTCACACTGGAGAGACCCGCTACAACCCCTCCCTCCAGAGTCGAGTCAGCATATCCGTGGACACATTCGAGAACCATTTCTCCCTGAGGCTGAGGTCTGTGACCGCTGCGGACACGGCCGTCTATTTCTGT
>31;433_92;0.5923837794
TCGGAGACCCTGTCCCTCACCTGCTCTGTCTCTGGTGGCTCCTTGGGTGGTTATTACTGGAGCTGGATCCGGCAGTCCTCCGAGAAGGGACTGGAGTGGATTGGCTATATCTTTCACACTGGAGAGACCCGCTACAACCCCTCCCTCCAGAGTCGAGTCACCATATCCGTGGACACATTCGAGAACCACTTCTCCCTGAGGCTGAGGTCTGTGACCGCTGCGGACACGGCCGTCTACTTCTGT
>31;408_92;0.6052612051
TCGGAGACCCTGTCCCTCACCTGCTCTGTCTCTGGTGGCTCCTTGGGTGGTTATTACTGGAGCTGGATCCGGCAGTCCTCCGAGAAGGGACTGGAGTGGATTGGCTATATCTTTCACACTGGAGAGACCCGCTACAACCCCTCCCTCCAGAGTCGAGTCACCATATCCGCGGACACATTCGAGAACCACTTCTCCCTGAGGCTGAGGTCTGTGACCGCTGCGGACACGGCCGTCTACTTCTGT
>30;408_92,433_92;0.5923837694
TCGGAGACCCTGTCCCTCACCTGCTCTGTCTCTGGTGGCTCCTTGGGTGGTTATTACTGGAGCTGGATCCGGCAGTCCTCCGAGAAGGGACTGGAGTGGATTGGCTATATCTTTCACACTGGAGAGACCCGCTACAACCCCTCCCTCCAGAGTCGAGTCACCATATCCGTGGACACATTCGAGAACCACTTCTCCCTGAGGCTGAGGTCTGTGACCGCTGCGGACACGGCCGTCTACTTCTGT
>30;396_92;0.6181341654
CCGGAGACCCTGTCCCTCACCTGCACTGTCTCTGGTGGCTCCTTGGGTGGTTATTACTGGAGCTGGATCCGGCAGTCCTCCGAGAAGGGACTGGAGTGGATTGGCTATATCTTTCACACTGGAGAGACCCGCTACAACCCCTCCCTCCAGAGTCGAGTCACCATATCCGTGGACACATTCGAGAACCACTTCTCCCTGAGGCTGAGGTCTGTGACCGCTGCGGACACGGCCGTCTACTTCTGT
>29;396_92,408_92,433_92;0.5923833123
TCGGAGACCCTGTCCCTCACCTGCTCTGTCTCTGGTGGCTCCTTGGGTGGTTATTACTGGAGCTGGATCCGGCAGTCCTCCGAGAAGGGACTGGAGTGGATTGGCTATATCTTTCACACTGGAGAGACCCGCTACAACCCCTCCCTCCAGAGTCGAGTCACCATATCCGTGGACACATTCGAGAACCACTTCTCCCTGAGGCTGAGGTCTGTGACCGCTGCGGACACGGCCGTCTACTTCTGT
>28;182_92,331_92,396_92,408_92,433_92;0.5577907616
TCGGAGACCCTGTCCCTCACCTGCTCTGTCTCTGGTGGCTCCATGGGTGGTTATTACTGGAGCTGGATCCGGCAGTCCTCCGAGAAGGGACTGGAGTGGATTGGCTATATCTTTCACACTGGAGAGACCCGCTACAACCCCTCCCTCCAGAGTCGAGTCACCATATCCGTGGACACATTCGAGAACCATTTCTCCCTGAGGCTGAGGTCTGTGACCGCTGCGGACACGGCCGTCTATTTCTGT
>27;182_92,331_92,333_92,396_92,408_92,433_92,439_92;0.4936735396
TCGGAGACCCTGTCCCTCACCTGCACTGTCTCTGGTGGCTCCATGGGTGGTTATTACTGGAGCTGGATCCGGCAGTCCTCCGAGAAGGGACTGGAGTGGATTGGCTATATCTTTCACACTGGAGAGACCCACTACAACCCCTCCCTCCAGAGTCGAGTCACCATATCAGTGGACACATTCGAGAACCAATTCTCCCTGAGGCTGAGGTCTGTGACCGCTGCGGACACGGCCGTGTATTTCTGT
>27;111_92;0.535473706
TGGGAGACCCTGTCCCTCACCTGCACTGTCTCTGGTGGTTCCATGGGTGGTCATTACTGGAGCTGGATCCGGCAGTCCTCCGAGAAGGGACTGGAGTGGATTGGCTATGTCTTTCACACTGGAGAGACCCACTACAACCCCTCCTTCCAGAGTCGAGTCACCATATCAGTGGACACATTCGAGAACCAATTCTCCCTGAGGCTGAGGTCTGTGACCGCTGCGGACACGGCCGTGTATTTCTGT
>26;111_92,182_92,331_92,333_92,396_92,408_92,433_92,439_92;0.4812319411
TCGGAGACCCTGTCCCTCACCTGCACTGTCTCTGGTGGCTCCATGGGTGGTTATTACTGGAGCTGGATCCGGCAGTCCTCCGAGAAGGGACTGGAGTGGATTGGCTATGTCTTTCACACTGGAGAGACCCACTACAACCCCTCCCTCCAGAGTCGAGTCACCATATCAGTGGACACATTCGAGAACCAATTCTCCCTGAGGCTGAGGTCTGTGACCGCTGCGGACACGGCCGTGTATTTCTGT
>25;111_92,137_144,153_144,182_92,222_144,275_144,303_144,331_92,333_92,396_92,408_92,433_92,439_92,46_144,96_144;0.4191059482
TCGGAGACCCTGTCCCTCACCTGCACTGTCTCTGGTGGCTCCATGGGTGGTTATTACTGGAGCTGGATCCGGCAGTCCCCCGGGAAGGGACTGGAGTGGATTGGCTATGTCTTTCACACTGGAGAGACCCACTACAACCCCTCCCTCCAGAGTCGAGTCACCATATCAGTGGACACGTCCGAGAACCAATTCTCCCTGAGGCTGAGGTCTGTGACCGCTGCGGACACGGCCGTCTATTTCTGT
>28;38_144;0.8005989848
TCGGAGACCCTGTCCCTCACCTGCACTGTCTCTGGTGGCTCCATGGGTGGTTTTTACTGGAGTTGGCTCCGACTGTCCCCCGGGACGGGACTGGAATTCATTGGCTATGTCTTTCACACTGGAGAGACCACCTACAGCTCTTCCCTCCAGAGTCGCGTCACCATATCAATAGACTGGACCCAGAATCAGTTCTCCCTGAGACTGAGGTCTACGTCCGCCGCGGACACGGCCGTCTATTACTGT
>28;261_144;0.7830144749
TCGGAGACCCTGTCCCTCACCTGCACTGTCTCTGGTGGCTCCATGGGTGGTTTTTACTGGAGTTGGCTCCGACTGTCCCCCGGGACGGGACTGGAATTCATTGGCTATGTCTTTCACACTGGAGAGACCACCTACAGCCCCTCCCTCCAGAGTCGCGTCACCATATCAATAGACTGGACCCAGAATCAGTTCTCCCTGAGACTGAGGTCTACGTCCGCCGCGGACACGGCCGTCTACTACTGT
>27;261_144,38_144;0.7722903957
TCGGAGACCCTGTCCCTCACCTGCACTGTCTCTGGTGGCTCCATGGGTGGTTTTTACTGGAGTTGGCTCCGACTGTCCCCCGGGACGGGACTGGAATTCATTGGCTATGTCTTTCACACTGGAGAGACCACCTACAGCCCCTCCCTCCAGAGTCGCGTCACCATATCAATAGACTGGACCCAGAATCAGTTCTCCCTGAGACTGAGGTCTACGTCCGCCGCGGACACGGCCGTCTATTACTGT
>27;196_92;0.6621526173
TCGGAGACCCTGTCCCTCAGTTGCACTGTCTCTGGTGGCTCCATGGGTGGTTTTTACTGGAGCTGGGTCCGGCTGTCCCCCGTGAAGGGACTGGAATGGATTGGCTACGTCTTTCACACTGGAGAAGCGCACTACAACCCCTCCCTCGCGAGTCGCGTCATCGTATCCGTGGACACGTCCAAGAACCAATTCTCCCTGAGGCTGAGGTCTGTGACCGCAGCGGACACGGCCGTCTATTACTGT
>26;196_92,261_144,38_144;0.4633731455
TCGGAGACCCTGTCCCTCACCTGCACTGTCTCTGGTGGCTCCATGGGTGGTTTTTACTGGAGCTGGATCCGGCTGTCCCCCGGGAAGGGACTGGAATGGATTGGCTATGTCTTTCACACTGGAGAGACCCACTACAACCCCTCCCTCCAGAGTCGCGTCACCATATCAGTGGACACGTCCGAGAACCAATTCTCCCTGAGGCTGAGGTCTGTGACCGCTGCGGACACGGCCGTCTATTACTGT
>28;107_144;0.7004968326
TCGGGGACCTTGTCCCTCACCTGCACTGTCTCTGGTGCCTCCATGGGTGGCTATTACTGGAGCTGGATCCGACAGTCCCCCGTGAAGGGACTGGAATGGATTGGCTATGTCTTTCACACCGGACACACCAACTACAGTCCGTCCCTCCAGAGTCGAGTCACCGTTTCAGTGGACACGTCCGAGAACACCTTCTCCCTGAGGCTGAGATCTGTGACCCCTGCGGACACAGCCGTCTATTACTGT
>29;359_144;0.7261368495
TCGGGGACCTTGTCCCTCACTTGCACTGTCTCTGGTGGCTCCATGGGTGGGTATTACTGGAGCTGGATCCGGCAGTCCCCCGTGAAGGGACTGGAATGGATTGGCTATGTCTTTCACACCGGATACACCAACTACAGTCCGTCCCTGCAGAGTCGAGTCACCGTTTCAGTGGACACGTCCGAGAACACCTTCTCCCTGAGGCTGAGATCTGTGACCCCTGCGGACACAGCCGTCTATTACTGT
>29;415_144;0.7133151756
TCGGGGACCTTGTCCCTCACTTGCACTGTCTCTGGTGGCTCCATGGGTGGCTATTACTGGAGCTGGATCCGGCAGTCCCCCGTGAAGGGACTGGAATGGATTGGCTATGTCTTTCACACCGGATACACCAACTACAGTCCGTCCCTGCAGAGTCGAGTCACCGTTTCAGTGGACACGTCCGAGAACACCTTCTCCCTGAGGCTGAGATCTGTGACCCCTGCGGACACAGCCGTCTATTACTGT
>28;359_144,415_144;0.7133141495
TCGGGGACCTTGTCCCTCACTTGCACTGTCTCTGGTGGCTCCATGGGTGGCTATTACTGGAGCTGGATCCGGCAGTCCCCCGTGAAGGGACTGGAATGGATTGGCTATGTCTTTCACACCGGATACACCAACTACAGTCCGTCCCTGCAGAGTCGAGTCACCGTTTCAGTGGACACGTCCGAGAACACCTTCTCCCTGAGGCTGAGATCTGTGACCCCTGCGGACACAGCCGTCTATTACTGT
>27;107_144,359_144,415_144;0.6745876584
TCGGGGACCTTGTCCCTCACCTGCACTGTCTCTGGTGGCTCCATGGGTGGCTATTACTGGAGCTGGATCCGGCAGTCCCCCGTGAAGGGACTGGAATGGATTGGCTATGTCTTTCACACCGGACACACCAACTACAGTCCGTCCCTCCAGAGTCGAGTCACCGTTTCAGTGGACACGTCCGAGAACACCTTCTCCCTGAGGCTGAGATCTGTGACCCCTGCGGACACAGCCGTCTATTACTGT
>27;237_144;0.6967752357
TCGGGGACCTTGTCCCTCACCTGCACTGTCTCTGGTGGCTCCATGGGTGGCTATTACTGGAGCTGGCTCCGGCTGTCCCCCGTGAAGGGACTGGAATGGATTGGCTATGTCTTTCACACCGGACACACCAACTACAGTCCCTCCCTCCAGAGTCGAGTCACCGTTTCAGTGGACACGTCCGAGAACACATTCTCCCTGCGGCTGAGGTCTCTGACCCCTGCGGACACAGCCGTATATTACTGT
>26;107_144,237_144,359_144,415_144;0.6330775113
TCGGGGACCTTGTCCCTCACCTGCACTGTCTCTGGTGGCTCCATGGGTGGCTATTACTGGAGCTGGATCCGGCAGTCCCCCGTGAAGGGACTGGAATGGATTGGCTATGTCTTTCACACCGGACACACCAACTACAGTCCCTCCCTCCAGAGTCGAGTCACCGTTTCAGTGGACACGTCCGAGAACACATTCTCCCTGAGGCTGAGGTCTGTGACCCCTGCGGACACAGCCGTCTATTACTGT
>25;107_144,196_92,237_144,261_144,359_144,38_144,415_144;0.417572339
TCGGAGACCCTGTCCCTCACCTGCACTGTCTCTGGTGGCTCCATGGGTGGTTATTACTGGAGCTGGATCCGGCAGTCCCCCGGGAAGGGACTGGAATGGATTGGCTATGTCTTTCACACTGGAGAGACCCACTACAACCCCTCCCTCCAGAGTCGAGTCACCATATCAGTGGACACGTCCGAGAACCAATTCTCCCTGAGGCTGAGGTCTGTGACCGCTGCGGACACGGCCGTCTATTACTGT
>24;107_144,111_92,137_144,153_144,182_92,196_92,222_144,237_144,261_144,275_144,303_144,331_92,333_92,359_144,38_144,396_92,408_92,415_144,433_92,439_92,46_144,96_144;0.3983990702
TCGGAGACCCTGTCCCTCACCTGCACTGTCTCTGGTGGCTCCATGGGTGGTTATTACTGGAGCTGGATCCGGCAGTCCCCCGGGAAGGGACTGGAGTGGATTGGCTATGTCTTTCACACTGGAGAGACCCACTACAACCCCTCCCTCCAGAGTCGAGTCACCATATCAGTGGACACGTCCGAGAACCAATTCTCCCTGAGGCTGAGGTCTGTGACCGCTGCGGACACGGCCGTCTATTACTGT
>26;163_92;0.6163129257
TCGGGGACTCTGTCCCTCACTTGCACTGTCTCTGGTGGCTCCATGGGTGGCTATTACTGGAGTTGGATCCGGCAGCCCCCCGGGAAGGGACTGGAGTGGATTGGCTATGTTTTTCACACTGGAGAAACCAACTACAACGCCTCCCTCAGGAGTCGACTCACCATATCAGTGGACACGTCCGAGAACAAATTCTCCCTGAGATTGAGGTCTGTCACCGCTGCGGACACGGCCATTTATTATTGT
>26;392_92;0.5499904476
TCGGGGACCCTGTCCCTCACCTGCACTGTCTCTGGCGGCTCCATGGGTGGTTATTACTGGAGCTGGATCCGGCAGACCCCCGACAAGGGACTGGAGTGGCTTGGCTATGTCTTTCACACTGGAGAAGCCCACTACAACCCCTCCCTCAAGAGTCGAGTCACCGTATCAGTGGACACGACCGAGAACCAATTCTCCCTGAAGTTGAGGTCTGTGACCGCTGCGGACACGGCCGTCTATTATTGT
>25;163_92,392_92;0.4250581477
TCGGGGACCCTGTCCCTCACCTGCACTGTCTCTGGTGGCTCCATGGGTGGTTATTACTGGAGCTGGATCCGGCAGCCCCCCGGGAAGGGACTGGAGTGGATTGGCTATGTCTTTCACACTGGAGAAACCCACTACAACCCCTCCCTCAAGAGTCGAGTCACCATATCAGTGGACACGTCCGAGAACCAATTCTCCCTGAGGTTGAGGTCTGTGACCGCTGCGGACACGGCCGTCTATTATTGT
>25;329_92;0.7782152467
TCGGAGACTCTGTCCCTCAGTTGCACTGTCTCTGGTGGCTCCATGAGTCGTTCTTACTGGAGTTGGATCCGGCAGCCCCCCGGGAAGGGGCTGGAATGGATAGGCTATGTCTATCACACTGGAGAGACGCACTACAACCCCTCCCTGACGAGTCGACTCACCATTTCGGTGGACACGAGAGACAATCAACTCTCCTTGAGACTGAGGTCTATGACCGCTGCGGACACAGCCGTCTACTACTGT
>24;163_92,329_92,392_92;0.3749898535
TCGGAGACCCTGTCCCTCACCTGCACTGTCTCTGGTGGCTCCATGGGTGGTTATTACTGGAGCTGGATCCGGCAGCCCCCCGGGAAGGGACTGGAGTGGATTGGCTATGTCTTTCACACTGGAGAGACCCACTACAACCCCTCCCTCAAGAGTCGAGTCACCATATCAGTGGACACGTCCGAGAACCAATTCTCCCTGAGGCTGAGGTCTGTGACCGCTGCGGACACGGCCGTCTATTACTGT
>23;107_144,111_92,137_144,153_144,163_92,182_92,196_92,222_144,237_144,261_144,275_144,303_144,329_92,331_92,333_92,359_144,38_144,392_92,396_92,408_92,415_144,433_92,439_92,46_144,96_144;0.3749871803
TCGGAGACCCTGTCCCTCACCTGCACTGTCTCTGGTGGCTCCATGGGTGGTTATTACTGGAGCTGGATCCGGCAGCCCCCCGGGAAGGGACTGGAGTGGATTGGCTATGTCTTTCACACTGGAGAGACCCACTACAACCCCTCCCTCAAGAGTCGAGTCACCATATCAGTGGACACGTCCGAGAACCAATTCTCCCTGAGGCTGAGGTCTGTGACCGCTGCGGACACGGCCGTCTATTACTGT
>28;339_53;0.5389764974
TCGGAGACCCTGTCCCTCACCTGCACTGTCTCTAGTGGCTCCTTGAGTAGTTATTACTGGAGCTGGATCCGGCAGCCCCCCGGGAAGGGCCTAGAATACATTGGCTATATCTATCACACTGGAGAGACCAACTACAGCCCCTCCCTCAAGAGTCGAGTCACCATTTCAGTGGACACGTCCGAGAACCAATTCTCCCTGAGGCTGAGGTCTGTGACCGCTGCGGACACGGCCATTTATTACTGT
>28;211_53;0.5263308383
TCGGAGACCCTGTCCCTCACCTGCACTGTCTCTAGTGGCTCCTTGAGTGGTTATTACTGGAGCTGGATCCGGCAGCCCCCCGGGAAGGGCCTAGAATACATTGGCTATATCTATCACACTGGAGAGACCAACTACAGCCCCTCCCTCAAGAGTCGAGTCACCATTTCAGTGGACACGTCCGAGAACCAATTCTCCCTGAGGCTGAGGTCTGTGACCGCTGCGGACACGGCCATTTATTACTGT
>27;211_53,339_53;0.5263298639
TCGGAGACCCTGTCCCTCACCTGCACTGTCTCTAGTGGCTCCTTGAGTGGTTATTACTGGAGCTGGATCCGGCAGCCCCCCGGGAAGGGCCTAGAATACATTGGCTATATCTATCACACTGGAGAGACCAACTACAGCCCCTCCCTCAAGAGTCGAGTCACCATTTCAGTGGACACGTCCGAGAACCAATTCTCCCTGAGGCTGAGGTCTGTGACCGCTGCGGACACGGCCATTTATTACTGT
>27;194_53;0.5107851274
TCGGAGACCCTGTCCCTCACCTGCACTGTCTCTGGTGGCTCCCTGAGTGGTTATTACTGGAGTTGGATCCGGCAGCCCCCCGGGAAGGGCCTGGAATACATTGGCTATATCTATCACACTGGAGAGACCAACTACAACCCCTCCCTCAAGAGTCGAGTCACCATTTCAGTGGACACGTCCGAGAACCAATTCTCCCTGAGGCTGAGGTCTGTGACCGCTGCGGACACGGCCACTTATTACTGT
>26;194_53,211_53,339_53;0.4797575329
TCGGAGACCCTGTCCCTCACCTGCACTGTCTCTGGTGGCTCCCTGAGTGGTTATTACTGGAGCTGGATCCGGCAGCCCCCCGGGAAGGGCCTGGAATACATTGGCTATATCTATCACACTGGAGAGACCAACTACAACCCCTCCCTCAAGAGTCGAGTCACCATTTCAGTGGACACGTCCGAGAACCAATTCTCCCTGAGGCTGAGGTCTGTGACCGCTGCGGACACGGCCATTTATTACTGT
>26;260_53;0.5598717053
TCGGAGACCCTGTCCCTCACCTGCACTGTCTCTGGTGGCTCCATGGGTGGCTATTACTGGAGCTGGATCCGGCAGACCCCCGGGAAGGGCCTGGAATACATTGGCTACATCTTTCACACTGGAGAGACGCACTACAACCCCTCCCTCCAGAGTCGAGTCACCATTTCAGTGGACACGTCCGAGAGCCAATTCTCCCTGAGGCTGAGGTCTGTGACCGCTGCGGACGCGGGCATTTATTACTGT
>25;194_53,211_53,260_53,339_53;0.4417144984
TCGGAGACCCTGTCCCTCACCTGCACTGTCTCTGGTGGCTCCATGGGTGGTTATTACTGGAGCTGGATCCGGCAGCCCCCCGGGAAGGGCCTGGAATACATTGGCTATATCTTTCACACTGGAGAGACCAACTACAACCCCTCCCTCAAGAGTCGAGTCACCATTTCAGTGGACACGTCCGAGAACCAATTCTCCCTGAGGCTGAGGTCTGTGACCGCTGCGGACACGGCCATTTATTACTGT
>25;48_53;0.5044067031
TCGGAGACCCTGTCCCTCACCTGCACTGTCTCTGGTGGCTCCATGGGTGGTTATTACTGGAGCTGGATCCGGCAGCCCCCCGGGAAGGGACTGGAGTACATCGGCTATATCTTTCACACCGGAGAGACCAACTACAGCCCCTCCCTCAAGAGTCGAGTCACCATTTCGGTGGACACATCCGAGAACCAATTCTCCCTGAGGCTGAGGTCTGTGACCGCTGCGGACACGGCCGTTTATTATTGT
>24;194_53,211_53,260_53,339_53,48_53;0.4147163444
TCGGAGACCCTGTCCCTCACCTGCACTGTCTCTGGTGGCTCCATGGGTGGTTATTACTGGAGCTGGATCCGGCAGCCCCCCGGGAAGGGACTGGAATACATTGGCTATATCTTTCACACTGGAGAGACCAACTACAACCCCTCCCTCAAGAGTCGAGTCACCATTTCAGTGGACACGTCCGAGAACCAATTCTCCCTGAGGCTGAGGTCTGTGACCGCTGCGGACACGGCCGTTTATTACTGT
>25;352_53;0.4515755241
TCACAGACCCTGTCCGTCACCTGCACTGTCTCTGGTGGCTCCATGGGTGGTTATTACTGGAGCTGGATCCGGCAGTCCCCCGGGAAGGGACTGGAATACATTGGCTATATCTTTCACACTGGAGAGACCAACTACAACCCCTCCCTCAAGAGTCGAGTCACCATTTCAGTGGACACGTCCGAGAACCAATTCTCCCTGAGGCTGAGGTCTGTGACCGCTGCGGACACGGCCGTCTATTACTGT
>25;53_53;0.426304226
TCGGAGACCCTGTCCGTCACCTGCACTGTCTCTGGTGGCTCCATGGGTGGTTATTACTGGAGCTGGATCCGGCAGTCCCCCGGGAAGGGACTGGAATACATTGGCTATATCTTTCACACTGGAGAGACCAACTACAACCCCTCCCTCAAGAGTCGAGTCACCATTTCAGTGGACACGTCCGAGAACCAATTCTCCCTGAGGCTGAGGTCTGTGACCGCTGCGGACACGGCCGTCTATTACTGT
>24;352_53,53_53;0.426304216
TCGGAGACCCTGTCCGTCACCTGCACTGTCTCTGGTGGCTCCATGGGTGGTTATTACTGGAGCTGGATCCGGCAGTCCCCCGGGAAGGGACTGGAATACATTGGCTATATCTTTCACACTGGAGAGACCAACTACAACCCCTCCCTCAAGAGTCGAGTCACCATTTCAGTGGACACGTCCGAGAACCAATTCTCCCTGAGGCTGAGGTCTGTGACCGCTGCGGACACGGCCGTCTATTACTGT
>23;194_53,211_53,260_53,339_53,352_53,48_53,53_53;0.4012426169
TCGGAGACCCTGTCCCTCACCTGCACTGTCTCTGGTGGCTCCATGGGTGGTTATTACTGGAGCTGGATCCGGCAGCCCCCCGGGAAGGGACTGGAATACATTGGCTATATCTTTCACACTGGAGAGACCAACTACAACCCCTCCCTCAAGAGTCGAGTCACCATTTCAGTGGACACGTCCGAGAACCAATTCTCCCTGAGGCTGAGGTCTGTGACCGCTGCGGACACGGCCGTCTATTACTGT
>22;107_144,111_92,137_144,153_144,163_92,182_92,194_53,196_92,211_53,222_144,237_144,260_53,261_144,275_144,303_144,329_92,331_92,333_92,339_53,352_53,359_144,38_144,392_92,396_92,408_92,415_144,433_92,439_92,46_144,48_53,53_53,96_144;0.3508141229
TCGGAGACCCTGTCCCTCACCTGCACTGTCTCTGGTGGCTCCATGGGTGGTTATTACTGGAGCTGGATCCGGCAGCCCCCCGGGAAGGGACTGGAGTGGATTGGCTATATCTTTCACACTGGAGAGACCAACTACAACCCCTCCCTCAAGAGTCGAGTCACCATATCAGTGGACACGTCCGAGAACCAATTCTCCCTGAGGCTGAGGTCTGTGACCGCTGCGGACACGGCCGTCTATTACTGT
>24;277_92;0.623194341
TCGGAAACCCTGTCCCTCACCTGCACTATCTCTGCTGGCTCCATGGCTAATTATTACTGGAACTGGATCCGCCTGCCACCCGGGAAGGGACTGGAGTGGATTGGCTACATCTTTCACACTGGAGAGGCCCACTACAACCCCTCCTTGAAGAGTCGAGTCACCATTTCAGTGGACACGTCCGCGAACGAATTCTCCCTGAGGGTGAGGTCTGTGACCGCTGCAGACACGGCCGTCTATTACTGT
>24;11_92;0.6104850299
TCGGAGACCCTGTCCCTCACCTGCACTATCTCTGCTGGCTCCATGGCTAATTATTACTGGAACTGGATCCGCCTGCCACCCGGGAAGGGACTGGAGTGGATTGGCTACATCTTTCACACTGGAGAGGCCCACTACAACCCCTCCTTGAAGAGTCGAGTCACCATTTCAGTGGACACGTCCGCGAACGAATTCTCCCTGAGGGTGAGGTCTGTGACCGCTGCAGACACGGCCGTCTATTACTGT
>23;11_92,277_92;0.6104850199
TCGGAGACCCTGTCCCTCACCTGCACTATCTCTGCTGGCTCCATGGCTAATTATTACTGGAACTGGATCCGCCTGCCACCCGGGAAGGGACTGGAGTGGATTGGCTACATCTTTCACACTGGAGAGGCCCACTACAACCCCTCCTTGAAGAGTCGAGTCACCATTTCAGTGGACACGTCCGCGAACGAATTCTCCCTGAGGGTGAGGTCTGTGACCGCTGCAGACACGGCCGTCTATTACTGT
>28;401_144;0.7578043209
TCGGAGACCCTGTCCCTCACCTGCACTGTCTCTGGTGGCTCCATGGGTGAGACTTATTGGAGTTGGCTGCGCCTGTCTCCCGGGAAGGGACTGGAGTGGATTGGCTACATCTTTCATACTGGACACACCAACTACAGTCCGTCCCTGAAGGGTCGAGTCTCCATATCAGTGGACACGTCCGAGGGCCAGTTCTCCCTGAGACTGAGGTCTGTGACCGCTGCGGACACGGCCGTCTATTTTTGT
>28;101_144;0.7318041953
TCGGAGACCCTGTCCCTCACCTGCACTGTCTCTGGTGGCTCCATGGGTGAGACTTATTGGAGTTGGCTGCGCCTGTCTCCCGGGAAGGGACTGGAATGGATTGGCTATATCTTTCATACTGGACACACCAACTACAGTCCCTCCCTGAAGGGTCGGGTCTCCATATCAGTGGACACGTCCGAGAACCAGTTCTCCCTGAGACTGAGGTCTGTGACCGCTGCGGACACGGCCGTCTATTTTTGT
>27;101_144,401_144;0.7058604852
TCGGAGACCCTGTCCCTCACCTGCACTGTCTCTGGTGGCTCCATGGGTGAGACTTATTGGAGTTGGCTGCGCCTGTCTCCCGGGAAGGGACTGGAATGGATTGGCTATATCTTTCATACTGGACACACCAACTACAGTCCCTCCCTGAAGGGTCGAGTCTCCATATCAGTGGACACGTCCGAGGACCAGTTCTCCCTGAGACTGAGGTCTGTGACCGCTGCGGACACGGCCGTCTATTTTTGT
>28;350_144;0.7451543033
TCGGAGACCTTGTCCCTCACCTGCACTGTCTCTGGTGGCTCCATGGGGGGGACTTATTGGAGTTGGCTGCGCCTGTCCCCCGGGAAGGGACTGGAATGGATTGGCTATATCTTTCATACTGGACACACCAACTACAATCCCTCCCTAAAGGGTCGAGTCTCCATATCAGTGGACACGTCCGAGGACCAGTTCTTCCTGAGACTGAGGTCTGTGACCGCTGCGGACACGGCCGTCTATTTTTGT
>30;40_144;0.733919053
TCGGAGACCCTGTCCCTCACTTGCACTGTCTCTGGTGGCTCCATGGGTGGGACTTATTGGAGTTGGCTGCGCCTGTCCCCCGGGAAGGGACTGGAATGGATTGGCTATATCTTTCATACTGGAGAGACCAATTACAGTCCCTCCCTGAAGGGTCGAGTCTCCATATCAGTGGACACGTCCGAGGACCAGTTCTCCCTGAGACTGAGGTCTGTGACCGCTGCGGACACGGCCGTCTATTTTTGT
>30;178_144;0.7471674582
TCACAGACCCTGTCCCTCACCTGCACTGTCTCTGGTGGCTCCATGGGTGGGACTTATTGGAGTTGGCTGCGCCTGTCCCCCGGGAAGGGACTGGAATGGATTGGCTATATCTTTCATACTGGAGAGACCAATTACAGTCCCTCCCTGAAGGGTCGAGTCTCCATATCAGTGGACACGTCCGAGGACCAGTTCTCCCTGAGACTGAGGTCTGTGACCGCTGCGGACACGGCCGTCTATTTTTGT
>29;178_144,40_144;0.7212515371
TCGGAGACCCTGTCCCTCACCTGCACTGTCTCTGGTGGCTCCATGGGTGGGACTTATTGGAGTTGGCTGCGCCTGTCCCCCGGGAAGGGACTGGAATGGATTGGCTATATCTTTCATACTGGAGAGACCAATTACAGTCCCTCCCTGAAGGGTCGAGTCTCCATATCAGTGGACACGTCCGAGGACCAGTTCTCCCTGAGACTGAGGTCTGTGACCGCTGCGGACACGGCCGTCTATTTTTGT
>29;448_144;0.7354018555
TCGGAGACCCTGTCCCTCACCTGCACTGTCTCTGGTGGCTCCATGGGTGGGACTTATTGGAGTTGGCTGCGCCTGTCCCCCGGGAAGGGACTGGAATGGATTGGCTATGTCTTTCATACTGGATACACCAATTACAGTCCCTCCCTGAAGGGTCGAGTCTCTATATCAGTGGACACGTCCGAGGACCAGTTCTCCCTGAGACTGAGGTCTGTGACCGCTGCGGACACGGCCGTCTATTTTTGT
>28;178_144,40_144,448_144;0.6988195055
TCGGAGACCCTGTCCCTCACCTGCACTGTCTCTGGTGGCTCCATGGGTGGGACTTATTGGAGTTGGCTGCGCCTGTCCCCCGGGAAGGGACTGGAATGGATTGGCTATATCTTTCATACTGGACACACCAATTACAGTCCCTCCCTGAAGGGTCGAGTCTCCATATCAGTGGACACGTCCGAGGACCAGTTCTCCCTGAGACTGAGGTCTGTGACCGCTGCGGACACGGCCGTCTATTTTTGT
>27;178_144,350_144,40_144,448_144;0.6800906968
TCGGAGACCCTGTCCCTCACCTGCACTGTCTCTGGTGGCTCCATGGGTGGGACTTATTGGAGTTGGCTGCGCCTGTCCCCCGGGAAGGGACTGGAATGGATTGGCTATATCTTTCATACTGGACACACCAACTACAGTCCCTCCCTGAAGGGTCGAGTCTCCATATCAGTGGACACGTCCGAGGACCAGTTCTCCCTGAGACTGAGGTCTGTGACCGCTGCGGACACGGCCGTCTATTTTTGT
>26;101_144,178_144,350_144,401_144,40_144,448_144;0.6800893401
TCGGAGACCCTGTCCCTCACCTGCACTGTCTCTGGTGGCTCCATGGGTGGGACTTATTGGAGTTGGCTGCGCCTGTCCCCCGGGAAGGGACTGGAATGGATTGGCTATATCTTTCATACTGGACACACCAACTACAGTCCCTCCCTGAAGGGTCGAGTCTCCATATCAGTGGACACGTCCGAGGACCAGTTCTCCCTGAGACTGAGGTCTGTGACCGCTGCGGACACGGCCGTCTATTTTTGT
>28;4_144;0.7451172893
TCACAGACCCTGTCCCTCACCTGCACTGTCTCTGGTGCCTCCATGGGTGGGACTTATTGGAGTTGGCTGCGCCTGTCCCCCGGGAAGGGACTGGAGTGGATTGGATATATCTTTCATACTGGACACACCAACTACAGTCCCTCCCTGAAGGGTCGAGTCTCCATTTCAGTGGACACGTTCGAGGACCAGTTCTCCCTGAGACTGAGGTCTGTGACCGCTGCGGACACGGCCGTCTATTTTTGT
>28;217_144;0.7452165626
TCGGAGACCCTGTCCCTCACCTGCAAAGTCTCTGGTGCCTCCATGGGTGGGACTTATTGGAGTTGGCTGCGCCTGTCCCCCGGGAAGGGACTGGAGTGGATTGGATATATCTTTCATACTGGACACACCAACTACAGTCCCTCCCTGAAGGGTCGAGTCTCCATTTCAGTGGACACGTTCGAGGACCAGTTCTCCCTGAGACTGAGGTCTGTGACCGCTGCGGACACGGCCGTCTATTTTTGT
>27;217_144,4_144;0.7193107426
TCGGAGACCCTGTCCCTCACCTGCACTGTCTCTGGTGCCTCCATGGGTGGGACTTATTGGAGTTGGCTGCGCCTGTCCCCCGGGAAGGGACTGGAGTGGATTGGATATATCTTTCATACTGGACACACCAACTACAGTCCCTCCCTGAAGGGTCGAGTCTCCATTTCAGTGGACACGTTCGAGGACCAGTTCTCCCTGAGACTGAGGTCTGTGACCGCTGCGGACACGGCCGTCTATTTTTGT
>27;301_144;0.8138922358
TCGGAGACCCTGTCCCTCACGTGCACTGTCTCTGGTGGCTCCATGGGTGGGACGTATTGGAGTTGGCTGCGCCTGTCCCCCGGGAAGGGACTGGAGTGGCTTGGCTACATCTTTCATACTGGAGAGACCAACTACAGTCCCTCCCTGAAGGGTCGAATCTCCATTTCAGTGGACACGTCCGCGTACCAGTTCTCCCTGAGACTGAGGTCTGTAACCGCTGCGGACACGGCCGTCTATTTTTGT
>26;217_144,301_144,4_144;0.6790986016
TCGGAGACCCTGTCCCTCACCTGCACTGTCTCTGGTGGCTCCATGGGTGGGACTTATTGGAGTTGGCTGCGCCTGTCCCCCGGGAAGGGACTGGAGTGGATTGGCTATATCTTTCATACTGGACACACCAACTACAGTCCCTCCCTGAAGGGTCGAGTCTCCATTTCAGTGGACACGTCCGAGGACCAGTTCTCCCTGAGACTGAGGTCTGTGACCGCTGCGGACACGGCCGTCTATTTTTGT
>25;101_144,178_144,217_144,301_144,350_144,401_144,40_144,448_144,4_144;0.6673904285
TCGGAGACCCTGTCCCTCACCTGCACTGTCTCTGGTGGCTCCATGGGTGGGACTTATTGGAGTTGGCTGCGCCTGTCCCCCGGGAAGGGACTGGAGTGGATTGGCTATATCTTTCATACTGGACACACCAACTACAGTCCCTCCCTGAAGGGTCGAGTCTCCATATCAGTGGACACGTCCGAGGACCAGTTCTCCCTGAGACTGAGGTCTGTGACCGCTGCGGACACGGCCGTCTATTTTTGT
>28;114_144;0.7928698669
TCGGAGACCCTGTCCCTCACCTGCACTGTCTCTGGTGGCTCCATGGGAGGGACTTATTGGAGTTGGCTGCGCCTGTCCCCCGGGAAGGGACTGGAGTGGATTGGCTATGTCTTTCATACTGGAGAGACCAACTATAGTCCCTCCCTGAAGGGTCGAGTCTCCATATCAGTGGACACGGTCGACGACAAGTTCTCCCTGAGACTGAGGTCTGTGACCGCTGCGGACACGGCCGTCTATTTTTGT
>28;1_144;0.8055450812
TCGGAGACCCTGTCCCTCACCTGCACTGTCTCTGGTGGCTCCATGGGAGGGACTTATTGGAGTTGGCTGCGGCTGTCCCCCGGGAAGGGACTGGAGTGGATTGGCTATGTCTTTCATACTGGAGAGACCAACTATAGTCCCTCCCTGAAGGGTCGAGTCTCCATATCAGTGGACACGGTCGACGACAAGTTCTCCCTGAGACTGAGGTCTGTGACCGCTGCGGACACGGCCGTCTATTTTTGT
>27;114_144,1_144;0.7928694036
TCGGAGACCCTGTCCCTCACCTGCACTGTCTCTGGTGGCTCCATGGGAGGGACTTATTGGAGTTGGCTGCGCCTGTCCCCCGGGAAGGGACTGGAGTGGATTGGCTATGTCTTTCATACTGGAGAGACCAACTATAGTCCCTCCCTGAAGGGTCGAGTCTCCATATCAGTGGACACGGTCGACGACAAGTTCTCCCTGAGACTGAGGTCTGTGACCGCTGCGGACACGGCCGTCTATTTTTGT
>27;419_144;0.8248597951
TCGGAGACCCTGTCCCTCACCTGCACTGTCTCTGGTGGCTCCATGGGTGACACTTATTGGAGTTGGCTGCGCCTGTCCCCCGGAAAGGGCCTGGAGTGGATTGGCTATGTCTTTCATACTGGACACACCAACTATAGTCCCTCCCTGACGGGTCGAGTCTCCATATCAGTGGACACGTCCGACAACCACTTCTCCCTGAGACTGCGGTCTGTCACCGCTGCGGACACGGCCGTCTATTTTTGT
>26;114_144,1_144,419_144;0.7086544949
TCGGAGACCCTGTCCCTCACCTGCACTGTCTCTGGTGGCTCCATGGGTGGGACTTATTGGAGTTGGCTGCGCCTGTCCCCCGGGAAGGGACTGGAGTGGATTGGCTATGTCTTTCATACTGGACACACCAACTATAGTCCCTCCCTGAAGGGTCGAGTCTCCATATCAGTGGACACGTCCGACGACCAGTTCTCCCTGAGACTGAGGTCTGTGACCGCTGCGGACACGGCCGTCTATTTTTGT
>26;254_144;0.7323603719
TCGGAGACCCTGTCCCTCACCTGCTCTGTCTCTGGTGGCTCCATGGGTGGGACTTATTGGAGTTGGCTGCGCCTGTCCCCCGGGAAGGGACTGGAGTGGATTGGCTATGTCTTTCATACTGGACACACCAACTACAGTCCCTCCCTGCAGGGTCGAGTCTCCATATCAGTGGACACGTCCGAGGACCAGTTCTCCCTGAGACTGCGGTCTGTGACCGCTGCGGACACGGCCGTTTATTTTTGT
>25;114_144,1_144,254_144,419_144;0.6842868794
TCGGAGACCCTGTCCCTCACCTGCACTGTCTCTGGTGGCTCCATGGGTGGGACTTATTGGAGTTGGCTGCGCCTGTCCCCCGGGAAGGGACTGGAGTGGATTGGCTATGTCTTTCATACTGGACACACCAACTACAGTCCCTCCCTGAAGGGTCGAGTCTCCATATCAGTGGACACGTCCGAGGACCAGTTCTCCCTGAGACTGAGGTCTGTGACCGCTGCGGACACGGCCGTCTATTTTTGT
>24;101_144,114_144,178_144,1_144,217_144,254_144,301_144,350_144,401_144,40_144,419_144,448_144,4_144;0.6673893964
TCGGAGACCCTGTCCCTCACCTGCACTGTCTCTGGTGGCTCCATGGGTGGGACTTATTGGAGTTGGCTGCGCCTGTCCCCCGGGAAGGGACTGGAGTGGATTGGCTATATCTTTCATACTGGACACACCAACTACAGTCCCTCCCTGAAGGGTCGAGTCTCCATATCAGTGGACACGTCCGAGGACCAGTTCTCCCTGAGACTGAGGTCTGTGACCGCTGCGGACACGGCCGTCTATTTTTGT
>24;405_92;0.640942911
TCGGAGACCCTGTCCCTCACCTGCACTGTCTCTGGTGGCTCCATGGGTGGTACCTATTGGAGTTGGCTGCGACTGTCCCCCGGGAAGGGACTGGAGTGGATTGGCTATATATTTCATACTGGAGAGACCAACTATAGCCCCTCCCTGAAGGGTCGAGTCTCCATATCAGTGGACACGTCCGAGAACCAGTTCTCCCTGAGACTGAGGTCTGTGACCGCTGCGGACACGGCCGTCTATTTTTGT
>23;101_144,114_144,178_144,1_144,217_144,254_144,301_144,350_144,401_144,405_92,40_144,419_144,448_144,4_144;0.5947362621
TCGGAGACCCTGTCCCTCACCTGCACTGTCTCTGGTGGCTCCATGGGTGGTACTTATTGGAGTTGGCTGCGCCTGTCCCCCGGGAAGGGACTGGAGTGGATTGGCTATATCTTTCATACTGGAGAGACCAACTACAGCCCCTCCCTGAAGGGTCGAGTCTCCATATCAGTGGACACGTCCGAGAACCAGTTCTCCCTGAGACTGAGGTCTGTGACCGCTGCGGACACGGCCGTCTATTTTTGT
>22;101_144,114_144,11_92,178_144,1_144,217_144,254_144,277_92,301_144,350_144,401_144,405_92,40_144,419_144,448_144,4_144;0.3843300186
TCGGAGACCCTGTCCCTCACCTGCACTGTCTCTGGTGGCTCCATGGGTGGTTATTACTGGAGCTGGATCCGCCTGCCCCCCGGGAAGGGACTGGAGTGGATTGGCTATATCTTTCACACTGGAGAGACCAACTACAACCCCTCCCTGAAGAGTCGAGTCACCATATCAGTGGACACGTCCGAGAACCAATTCTCCCTGAGGCTGAGGTCTGTGACCGCTGCGGACACGGCCGTCTATTACTGT
>21;101_144,107_144,111_92,114_144,11_92,137_144,153_144,163_92,178_144,182_92,194_53,196_92,1_144,211_53,217_144,222_144,237_144,254_144,260_53,261_144,275_144,277_92,301_144,303_144,329_92,331_92,333_92,339_53,350_144,352_53,359_144,38_144,392_92,396_92,401_144,405_92,408_92,40_144,415_144,419_144,433_92,439_92,448_144,46_144,48_53,4_144,53_53,96_144;0.3508116991
TCGGAGACCCTGTCCCTCACCTGCACTGTCTCTGGTGGCTCCATGGGTGGTTATTACTGGAGCTGGATCCGGCAGCCCCCCGGGAAGGGACTGGAGTGGATTGGCTATATCTTTCACACTGGAGAGACCAACTACAACCCCTCCCTCAAGAGTCGAGTCACCATATCAGTGGACACGTCCGAGAACCAATTCTCCCTGAGGCTGAGGTCTGTGACCGCTGCGGACACGGCCGTCTATTACTGT
>28;86_92;0.6938640696
TCGGGGACCCTGTCCCTCACCTGCACTGTCTCTGGTGGCTCCATGGGTGGTTATTACTGGAGTTGGCTCCGGCAGTCCCCCGCGAGGGGCCTCGAATTCATTGGCTATATCTACTACGCTGGAGACACCAGTTACAACCCCTCCCTCCGGAGTCGAGCCTTCATCTCCGTGGACACGTCCCAGAACCAATTTTCCCTGAAACTGAGGTCTGCGACCGCTGCGGACACGGCCGTCTATTACTGT
>28;338_92;0.6810734191
TCGGGGACCCTGTCCCTCACCTGCACTGTCTCTGGTGGCTCCATGGGTGGTTATTACTGGAGTTGGCTCCGGCAGTCCCCCGCGAGGGGCCTGGAATTCATTGGCTATATCTACTACGCTGGAGACACCAGTTACAACCCCTCCCTCCGGAGTCGAGCCTTCATCTCCGTGGACACGTCCCAGAACCAATTTTCCCTGAAACTGAGGTCTGCGACCGCTGCGGACACGGCCGTCTATTACTGT
>27;338_92,86_92;0.6810734091
TCGGGGACCCTGTCCCTCACCTGCACTGTCTCTGGTGGCTCCATGGGTGGTTATTACTGGAGTTGGCTCCGGCAGTCCCCCGCGAGGGGCCTGGAATTCATTGGCTATATCTACTACGCTGGAGACACCAGTTACAACCCCTCCCTCCGGAGTCGAGCCTTCATCTCCGTGGACACGTCCCAGAACCAATTTTCCCTGAAACTGAGGTCTGCGACCGCTGCGGACACGGCCGTCTATTACTGT
>28;447_144;0.7735981074
TCACAGACCCTGTCCCTCACCTGCACTGTCTCTGGTGGCTCCATGGGTGGTTCTTACTGGAGTTGGCTCCGCCACTCCCCCGCGAGGGGTCTGGAATTCATTGGCTACATCTACCACGCTGGAGACACCAGTTACAACCCCTCCCTCCGGAGTCGAGCCTTCATCTCCGTGGACACGTCCCAGAACCAATTTTCCCTGAAACTGAGGTCTGCGACCGCTGCGGACACGGCCGTCTATTTCTGT
>30;375_144;0.7216656765
TCGGGGACCCTGTCCCTCACCTGCACTGTCTCTGGTGGCTCCATGGGTGGTTCTTACTGGAGTTGGCTTCGGCACTCCCCCGCGAGGGGCCTGGAATTCATTGGCTACATCTACCACGCTGGAGACACCAGTTACAACCCCTCCCTCCGGAGTCGAGCCTTCATCTCCGTGGACACGTCCCAGAACCAATTTTCCCTGAAACTGAGGTCTGCGACCGCTGCGGACACGGCCGTCTATTTCTGT
>30;106_144;0.7089517497
TCGGGGACCCTGTCCCTCACCTGCACTGTCTCTGGTGGCTCCATGGGTGGTTCTTACTGGAGTTGGCTCCGGCACTCCCCCGCGAGGGGCCTGGAATTCATTGGCTACATCTACCACGCTGGAGACACCAGTTACAACCCCTCCCTCCGGAGTCGAGCCTTCATCTCCGTGGACACGTCCCAGAACCAATTTTCCCTGAAACTGAGGTCTGCGACCGCTGCGGACACGGCCGTCTATTTCTGT
>29;106_144,375_144;0.7089512698
TCGGGGACCCTGTCCCTCACCTGCACTGTCTCTGGTGGCTCCATGGGTGGTTCTTACTGGAGTTGGCTCCGGCACTCCCCCGCGAGGGGCCTGGAATTCATTGGCTACATCTACCACGCTGGAGACACCAGTTACAACCCCTCCCTCCGGAGTCGAGCCTTCATCTCCGTGGACACGTCCCAGAACCAATTTTCCCTGAAACTGAGGTCTGCGACCGCTGCGGACACGGCCGTCTATTTCTGT
>29;234_144;0.7474684781
TCGGGGACCCTGTCCCTCACCTGCACTGTCTCTGGTGGCTCCATGGGTGCTTCTTATTGGAGTTGGCTCCGGCACTCCCCCGCGAGGGGCCTGGAATTCATTGCCTACATCTACCACGCTGGAGACACCAGTTACAACCCCTCCCTCCGGAGTCGAGCCTTCATCTCCGTGGACACGTCCCAGAACCAATTTTCCCTGAAACTGAGGTCTGCGACCGCTGCGGACACGGCCGTCTATTTCTGT
>28;106_144,234_144,375_144;0.7089503294
TCGGGGACCCTGTCCCTCACCTGCACTGTCTCTGGTGGCTCCATGGGTGGTTCTTACTGGAGTTGGCTCCGGCACTCCCCCGCGAGGGGCCTGGAATTCATTGGCTACATCTACCACGCTGGAGACACCAGTTACAACCCCTCCCTCCGGAGTCGAGCCTTCATCTCCGTGGACACGTCCCAGAACCAATTTTCCCTGAAACTGAGGTCTGCGACCGCTGCGGACACGGCCGTCTATTTCTGT
>27;106_144,234_144,375_144,447_144;0.7089493179
TCGGGGACCCTGTCCCTCACCTGCACTGTCTCTGGTGGCTCCATGGGTGGTTCTTACTGGAGTTGGCTCCGGCACTCCCCCGCGAGGGGCCTGGAATTCATTGGCTACATCTACCACGCTGGAGACACCAGTTACAACCCCTCCCTCCGGAGTCGAGCCTTCATCTCCGTGGACACGTCCCAGAACCAATTTTCCCTGAAACTGAGGTCTGCGACCGCTGCGGACACGGCCGTCTATTTCTGT
>26;106_144,234_144,338_92,375_144,447_144,86_92;0.6627632331
TCGGGGACCCTGTCCCTCACCTGCACTGTCTCTGGTGGCTCCATGGGTGGTTATTACTGGAGTTGGCTCCGGCAGTCCCCCGCGAGGGGCCTGGAATTCATTGGCTATATCTACCACGCTGGAGACACCAGTTACAACCCCTCCCTCCGGAGTCGAGCCTTCATCTCCGTGGACACGTCCCAGAACCAATTTTCCCTGAAACTGAGGTCTGCGACCGCTGCGGACACGGCCGTCTATTACTGT
>26;247_144;0.7278882495
TCGGGGACCCTGTCCCTCACCTGCACTGTCTCTGGTGGCTCCATGGGTGGTTATTACTGGAGTTGGCTCCGTCACTCCCCCGCGAGGGGCCTCGAATTCGTTGGTTATATCTATCACGCTGGAGACACCAGTTACAACCCCTCCCTCCAGAGTCGAGCCTTCATCTCCGTGGACACGTCGCAGAACCAATTCTCTCTGAAATTGAGGTCTGCGACCGCTGCGGACACGGCCGTCTATTACTGT
>25;106_144,234_144,247_144,338_92,375_144,447_144,86_92;0.6257381154
TCGGGGACCCTGTCCCTCACCTGCACTGTCTCTGGTGGCTCCATGGGTGGTTATTACTGGAGTTGGCTCCGGCAGTCCCCCGCGAGGGGCCTGGAATTCATTGGCTATATCTATCACGCTGGAGACACCAGTTACAACCCCTCCCTCCAGAGTCGAGCCTTCATCTCCGTGGACACGTCCCAGAACCAATTCTCCCTGAAACTGAGGTCTGCGACCGCTGCGGACACGGCCGTCTATTACTGT
>25;404_92;0.5672681853
TCGGCGACCCTGTCCCTCACCTGCACTGTCTCTGGTGTGTCCATGGGTGGTTATTATTGGACCTGGATCCGGCAGTCCCCCGGGAAGGGACTGGAGTTCATCGGCTATATGTATCACGCTGGAGACACCACCTACAACCCCTCCCTCCAGAGTCGAGTCACCATTTCAATGGACCCGTCCGAGAACCAGTTCTCCCTGAAGTTGAGGTCTGTGACCGCTGCGGACACGGCCGTCTATTACTGT
>24;106_144,234_144,247_144,338_92,375_144,404_92,447_144,86_92;0.3950584144
TCGGAGACCCTGTCCCTCACCTGCACTGTCTCTGGTGGCTCCATGGGTGGTTATTACTGGAGCTGGATCCGGCAGTCCCCCGGGAAGGGACTGGAGTTCATTGGCTATATCTATCACGCTGGAGACACCAACTACAACCCCTCCCTCCAGAGTCGAGTCACCATATCAGTGGACACGTCCGAGAACCAATTCTCCCTGAAGCTGAGGTCTGTGACCGCTGCGGACACGGCCGTCTATTACTGT
>29;50_53;0.4674402392
TCGGAGACCCTGTCCCTCACCTGCACTGTCTCTGGTGGCTCCATGGGTGGTTATTACTGGAGCTGGATTCGACAGACCCCCGAGAAGGGGCTGGAGTGGATTGGTTATATCTATCACGCTGGAGACACCAACTATAACCCCTCCCTCAAGAGTCGAGTCACCATATCAGTGGACACGTCCGAGAACCAATTCTCCCTGAAGCTGAGGTCTGTGACCGCTGCGGACACGGCCGTGTATTACTGT
>29;15_53;0.4674396976
TCGGAGACCCTGTCCCTCACCTGCACTGTCTCTGGTGGCTCCATGGGTGGTTATTACTGGAGCTGGATTCGACAGACCCCCGAGAAGGGGCTGGAGTGGATTGGTTATATCTATCACGCTGGAGACACCAACTATAACCCCTCCCTCAAGAGTCGAGTCACCATATCAGTGGACACGTCCGAGAACCAATTCTCCCTGAAGCTGAGGTCTGTGACCGCTGCGGACACGGCCGTGTATTACTGT
>28;15_53,50_53;0.4674396876
TCGGAGACCCTGTCCCTCACCTGCACTGTCTCTGGTGGCTCCATGGGTGGTTATTACTGGAGCTGGATTCGACAGACCCCCGAGAAGGGGCTGGAGTGGATTGGTTATATCTATCACGCTGGAGACACCAACTATAACCCCTCCCTCAAGAGTCGAGTCACCATATCAGTGGACACGTCCGAGAACCAATTCTCCCTGAAGCTGAGGTCTGTGACCGCTGCGGACACGGCCGTGTATTACTGT
>28;118_53;0.4547611628
TCGGAGACCCTGTCCCTCACCTGCACTGTCTCTGGTGGCTCCATGGGTGGTTATTACTGGAGCTGGATTCGACAGACCCCCGGGAAGGGGCTGGAGTGGATTGGTTATATCTATCACGCTGGAGACACCAACTATAACCCCTCCCTCAAGAGTCGAGTCACCATATCAGTGGACACGTCCGAGAACCAATTCTCCCTGAAGCTGAGGTCTGTGACCGCTGCGGACACGGCCGTGTATTACTGT
>27;118_53,15_53,50_53;0.4547611528
TCGGAGACCCTGTCCCTCACCTGCACTGTCTCTGGTGGCTCCATGGGTGGTTATTACTGGAGCTGGATTCGACAGACCCCCGGGAAGGGGCTGGAGTGGATTGGTTATATCTATCACGCTGGAGACACCAACTATAACCCCTCCCTCAAGAGTCGAGTCACCATATCAGTGGACACGTCCGAGAACCAATTCTCCCTGAAGCTGAGGTCTGTGACCGCTGCGGACACGGCCGTGTATTACTGT
>27;315_53;0.4931496396
TCGGAGACCCTGTCCCTCACTTGCAGTGTCTCTGGTGGCTCCATGGGTGGTTATTACTGGAGCTGGATTCGACAGACCCCCGGGAAGGGGATGGAGTGGATTGGTTATATCTATCACGCTGGAGACACCAACTATAACCCCTCCCTCAAGAGTCGAGTCACCATATCAGTGGACACGTCCGAGAACCAATTCTCCCTGAAGCTGAGGTCTGTGACCGCTGCGGACACGGCCGTGTATTACTGT
>26;118_53,15_53,315_53,50_53;0.4547603032
TCGGAGACCCTGTCCCTCACCTGCACTGTCTCTGGTGGCTCCATGGGTGGTTATTACTGGAGCTGGATTCGACAGACCCCCGGGAAGGGGCTGGAGTGGATTGGTTATATCTATCACGCTGGAGACACCAACTATAACCCCTCCCTCAAGAGTCGAGTCACCATATCAGTGGACACGTCCGAGAACCAATTCTCCCTGAAGCTGAGGTCTGTGACCGCTGCGGACACGGCCGTGTATTACTGT
>26;5_53;0.4420964286
TCGGAGACCCTGTCCCTCACCTGCACTGTCTCTGGTGGCTCCATGGGTGGTTATTACTGGAGCTGGATTCGACAGACCCCCGGGAAGGGGCTGGAGTGGATTGGTTATATCTATCACGCTGGAGACACCAACTATAACCCCTCCCTCAAGAGTCGAGTCACCATATCAGTGGACACGTCCGAGAACCAATTCTCCCTGAAACTGAGGTCTGTGACCGCTGCGGACACGGCCGTGTATTACTGT
>25;118_53,15_53,315_53,50_53,5_53;0.442094823
TCGGAGACCCTGTCCCTCACCTGCACTGTCTCTGGTGGCTCCATGGGTGGTTATTACTGGAGCTGGATTCGACAGACCCCCGGGAAGGGGCTGGAGTGGATTGGTTATATCTATCACGCTGGAGACACCAACTATAACCCCTCCCTCAAGAGTCGAGTCACCATATCAGTGGACACGTCCGAGAACCAATTCTCCCTGAAACTGAGGTCTGTGACCGCTGCGGACACGGCCGTGTATTACTGT
>26;269_53;0.4023742654
TCGGAGACCCTGTCCCTCACCTGCACTGTCTCTGGTGGCTCCATGGGTGGTTACTACTGGAGCTGGATCCGACAGTCCCCCGGGAAGGGTCTGGAGTGGATTGGCTATGTCTATCACGCTGGAGACACCAACTACAACCCCTCCCTCAAGAGTCGAGTCACCATATCAGTGGACACGTCCGAGAACCAATTCTCCCTGAAACTGAGGTCTGTGACCGCTGCGGACACGGCCGTCTATTACTGT
>26;349_53;0.4023734294
TCGGAGACCCTGTCCCTCACCTGCACTGTCTCTGGTGGCTCCATGGGTGGTTACTACTGGAGCTGGATCCGACAGTCCCCCGGGAAGGGTCTGGAGTGGATTGGCTATGTCTATCACGCTGGAGACACCAACTACAACCCCTCCCTCAAGAGTCGAGTCACCATATCAGTGGACACGTCCGAGAACCAATTCTCCCTGAAACTGAGGTCTGTGACCGCTGCGGACACGGCCGTCTATTACTGT
>25;269_53,349_53;0.4023734194
TCGGAGACCCTGTCCCTCACCTGCACTGTCTCTGGTGGCTCCATGGGTGGTTACTACTGGAGCTGGATCCGACAGTCCCCCGGGAAGGGTCTGGAGTGGATTGGCTATGTCTATCACGCTGGAGACACCAACTACAACCCCTCCCTCAAGAGTCGAGTCACCATATCAGTGGACACGTCCGAGAACCAATTCTCCCTGAAACTGAGGTCTGTGACCGCTGCGGACACGGCCGTCTATTACTGT
>24;118_53,15_53,269_53,315_53,349_53,50_53,5_53;0.3666634975
TCGGAGACCCTGTCCCTCACCTGCACTGTCTCTGGTGGCTCCATGGGTGGTTATTACTGGAGCTGGATCCGACAGTCCCCCGGGAAGGGACTGGAGTGGATTGGCTATATCTATCACGCTGGAGACACCAACTACAACCCCTCCCTCAAGAGTCGAGTCACCATATCAGTGGACACGTCCGAGAACCAATTCTCCCTGAAACTGAGGTCTGTGACCGCTGCGGACACGGCCGTCTATTACTGT
>23;106_144,118_53,15_53,234_144,247_144,269_53,315_53,338_92,349_53,375_144,404_92,447_144,50_53,5_53,86_92;0.3400255977
TCGGAGACCCTGTCCCTCACCTGCACTGTCTCTGGTGGCTCCATGGGTGGTTATTACTGGAGCTGGATCCGGCAGTCCCCCGGGAAGGGACTGGAGTGGATTGGCTATATCTATCACGCTGGAGACACCAACTACAACCCCTCCCTCAAGAGTCGAGTCACCATATCAGTGGACACGTCCGAGAACCAATTCTCCCTGAAGCTGAGGTCTGTGACCGCTGCGGACACGGCCGTCTATTACTGT
>24;157_53;0.3870191911
TCGGAGACCCTGTCCCTCACCTGCACTGTCTCCGGTGGCTCCATGGGTGGTTATTACTGGAGCTGGATCCGCCAGTCCCCCGGGAAGGGACTGGAGTGGATTGGCTATATCTATCACGCTGGAGACACCAACTACAACCCCTCCCTCAAGAGTCGAGTCTCCATTTCAGTGGACACGTCCGAGAACCAATTCTCCCTGAGGCTGAGGTCTGTGACCGCTGCGGACACGGCCGTTTATTACTGT
>24;280_53;0.3873169091
TCGGAGACCCTGTCCCTCACCTGCACTGTCTCCGGTGGCTCCATGGGTGGTTATTACTGGAGCTGGATCCGCCAGTCCCCCGGGAAGGGACTGGAGTGGATTGGCTATATCTATCACGCTGGAGACACCAACTACAACCCCTCCCTCAAGAGTCGAGTCTCCATTTCAGTGGACACGTCCGAGAACCAGTTCTCCCTGAGGCTGAGGTCTGTGACCGCTGCGGACACGGCCGTCTATTACTGT
>23;157_53,280_53;0.3744366722
TCGGAGACCCTGTCCCTCACCTGCACTGTCTCCGGTGGCTCCATGGGTGGTTATTACTGGAGCTGGATCCGCCAGTCCCCCGGGAAGGGACTGGAGTGGATTGGCTATATCTATCACGCTGGAGACACCAACTACAACCCCTCCCTCAAGAGTCGAGTCTCCATTTCAGTGGACACGTCCGAGAACCAATTCTCCCTGAGGCTGAGGTCTGTGACCGCTGCGGACACGGCCGTCTATTACTGT
>22;106_144,118_53,157_53,15_53,234_144,247_144,269_53,280_53,315_53,338_92,349_53,375_144,404_92,447_144,50_53,5_53,86_92;0.3226064525
TCGGAGACCCTGTCCCTCACCTGCACTGTCTCTGGTGGCTCCATGGGTGGTTATTACTGGAGCTGGATCCGGCAGTCCCCCGGGAAGGGACTGGAGTGGATTGGCTATATCTATCACGCTGGAGACACCAACTACAACCCCTCCCTCAAGAGTCGAGTCACCATATCAGTGGACACGTCCGAGAACCAATTCTCCCTGAGGCTGAGGTCTGTGACCGCTGCGGACACGGCCGTCTATTACTGT
>23;244_53;0.4273623129
TCGGAGACCCTGTCCCTCACCTGCACTGTCTCTGGTGGCTCCATGGGAGGTTATTACTGGAGCTGGATCCGGCAGTCCCCCGGGAAGGGACTGGAGTGGATTGGCTATATTTATCACGCTGGAGACACCAATTACAACCCCTCCCTCAAGAGTCGAGTCACCATATCACTGGACCCGTCCGAGAACCAATTCTCCCTGAGGCTGAGGTCTGTGACCGCTGCGGACACGGCCAAATATTACTGT
>23;71_53;0.5217319116
TCGGAGACCCTGTCCCTCACCTGCGTTGTCTCTGGTGGCACCCTCAGTGCTTACTACTGGAGCTGGATCCGGCAGTCCCCCGGGAAGGGACTGGAGTGGATTGGCTATATTTATCACGCTGGAGACACCAATTACAACCCCTCCCTCAAGAGTCGAGTCACCATATCACTGGACCCGTCCGAGAACCAATTCTCCCTGAGGCTGAGGTCTGTGACCGCTGCGGACACGGCCAAATATTACTGT
>22;244_53,71_53;0.4153496047
TCGGAGACCCTGTCCCTCACCTGCACTGTCTCTGGTGGCTCCATGGGTGGTTATTACTGGAGCTGGATCCGGCAGTCCCCCGGGAAGGGACTGGAGTGGATTGGCTATATTTATCACGCTGGAGACACCAATTACAACCCCTCCCTCAAGAGTCGAGTCACCATATCACTGGACCCGTCCGAGAACCAATTCTCCCTGAGGCTGAGGTCTGTGACCGCTGCGGACACGGCCAAATATTACTGT
>21;106_144,118_53,157_53,15_53,234_144,244_53,247_144,269_53,280_53,315_53,338_92,349_53,375_144,404_92,447_144,50_53,5_53,71_53,86_92;0.3226059472
TCGGAGACCCTGTCCCTCACCTGCACTGTCTCTGGTGGCTCCATGGGTGGTTATTACTGGAGCTGGATCCGGCAGTCCCCCGGGAAGGGACTGGAGTGGATTGGCTATATCTATCACGCTGGAGACACCAACTACAACCCCTCCCTCAAGAGTCGAGTCACCATATCAGTGGACACGTCCGAGAACCAATTCTCCCTGAGGCTGAGGTCTGTGACCGCTGCGGACACGGCCGTCTATTACTGT
>20;101_144,106_144,107_144,111_92,114_144,118_53,11_92,137_144,153_144,157_53,15_53,163_92,178_144,182_92,194_53,196_92,1_144,211_53,217_144,222_144,234_144,237_144,244_53,247_144,254_144,260_53,261_144,269_53,275_144,277_92,280_53,301_144,303_144,315_53,329_92,331_92,333_92,338_92,339_53,349_53,350_144,352_53,359_144,375_144,38_144,392_92,396_92,401_144,404_92,405_92,408_92,40_144,415_144,419_144,433_92,439_92,447_144,448_144,46_144,48_53,4_144,50_53,53_53,5_53,71_53,86_92,96_144;0.3116687702
TCGGAGACCCTGTCCCTCACCTGCACTGTCTCTGGTGGCTCCATGGGTGGTTATTACTGGAGCTGGATCCGGCAGCCCCCCGGGAAGGGACTGGAGTGGATTGGCTATATCTATCACGCTGGAGACACCAACTACAACCCCTCCCTCAAGAGTCGAGTCACCATATCAGTGGACACGTCCGAGAACCAATTCTCCCTGAGGCTGAGGTCTGTGACCGCTGCGGACACGGCCGTCTATTACTGT
>22;21_53;0.3610268762
TCGGAGACCCTGTCCCTCACCTGCACTGTCTCTGGTGGCTCCATGGGTGGCTATTACTGGACCTGGATCCGGCAGCCCCCCGGGAAGGGACTGGAGTGGATTGGCTATATCTATCACGCTGGAGACACCAACTACAATCCCTCCCTCAAGAGCCGAGTCACCATATCAGTGGACACGTCCGAGAACCAATTCTCCCTGAGGCTGAGGTCTGTGACCGCTGCGGACACGGCCGTGTATTACTGT
>23;185_53;0.36099316
TCGGAGACCCTGTCCCTCACCTGCACTGTCTCTGGTGGCTCCATGGGTGGCTATTACTGGAACTGGATCCGGCAGCCCCCCGGGAAGGGACTGGAGTGGATTGGCTATATCTATCACGCTGGAGACACCAACTACAATCCCTCCCTCAAGAGTCGAGTCACCATATCAGTGGACACGTCCGAGAACCAATTCTCCCTGAGGCTGAGGTCTGTGACCGCTGCGGACACGGCCGTATACTACTGT
>23;231_53;0.3354983629
TCGGAGACCCTGTCCCTCACCTGCACTGTCTCTGGTGGCTCCATGGGTGGCTATTACTGGAACTGGATCCGGCAGCCCCCCGGGAAGGGACTGGAGTGGATTGGCTATATCTATCACGCTGGAGACACCAACTACAATCCCTCCCTCAAGAGTCGAGTCACCATATCAGTGGACACGTCCGAGAACCAATTCTCCCTGAGGCTGAGGTCTGTGACCGCTGCGGACACGGCCGTGTATTACTGT
>22;185_53,231_53;0.3354978682
TCGGAGACCCTGTCCCTCACCTGCACTGTCTCTGGTGGCTCCATGGGTGGCTATTACTGGAACTGGATCCGGCAGCCCCCCGGGAAGGGACTGGAGTGGATTGGCTATATCTATCACGCTGGAGACACCAACTACAATCCCTCCCTCAAGAGTCGAGTCACCATATCAGTGGACACGTCCGAGAACCAATTCTCCCTGAGGCTGAGGTCTGTGACCGCTGCGGACACGGCCGTGTATTACTGT
>21;185_53,21_53,231_53;0.3354950893
TCGGAGACCCTGTCCCTCACCTGCACTGTCTCTGGTGGCTCCATGGGTGGCTATTACTGGAACTGGATCCGGCAGCCCCCCGGGAAGGGACTGGAGTGGATTGGCTATATCTATCACGCTGGAGACACCAACTACAATCCCTCCCTCAAGAGTCGAGTCACCATATCAGTGGACACGTCCGAGAACCAATTCTCCCTGAGGCTGAGGTCTGTGACCGCTGCGGACACGGCCGTGTATTACTGT
>22;225_53;0.4012320605
TCGGAGACTCTGTCCCTCACGTGCACTGTCTCTGGTGGCTCCATGGCTGGTTATTACTGGAGTTGGATCCGGCAGCCCCCCGGGAAGGGACTGGAGTGGATTGGCTATATCTATCACGCTGGAGACACCAACTACAACCCCTCCCTTCAGAGTCGAGTCACCATATCAGTGGACACGTCCGAGAATCAATTTTCCCTGAGGCTGAGGTCTGTGACCGCTGCGGACACGGCCGTGTATTACTGT
>22;56_53;0.3884049162
TCGGAGACCCTGTCCCTCACGTGCACTGTCTCTGGTGGCTCCATGGCTGGTTATTACTGGAGTTGGATCCGGCAGCCCCCCGGGAAGGGACTGGAGTGGATTGGCTATATCTATCACGCTGGAGACACCAACTACAACCCCTCCCTTCAGAGTCGAGTCACCATATCAGTGGACACGTCCGAGAATCAATTTTCCCTGAGGCTGAGGTCTGTGACCGCTGCGGACACGGCCGTGTATTACTGT
>21;225_53,56_53;0.3884049062
TCGGAGACCCTGTCCCTCACGTGCACTGTCTCTGGTGGCTCCATGGCTGGTTATTACTGGAGTTGGATCCGGCAGCCCCCCGGGAAGGGACTGGAGTGGATTGGCTATATCTATCACGCTGGAGACACCAACTACAACCCCTCCCTTCAGAGTCGAGTCACCATATCAGTGGACACGTCCGAGAATCAATTTTCCCTGAGGCTGAGGTCTGTGACCGCTGCGGACACGGCCGTGTATTACTGT
>20;185_53,21_53,225_53,231_53,56_53;0.2971282957
TCGGAGACCCTGTCCCTCACCTGCACTGTCTCTGGTGGCTCCATGGGTGGTTATTACTGGAGCTGGATCCGGCAGCCCCCCGGGAAGGGACTGGAGTGGATTGGCTATATCTATCACGCTGGAGACACCAACTACAACCCCTCCCTCAAGAGTCGAGTCACCATATCAGTGGACACGTCCGAGAACCAATTCTCCCTGAGGCTGAGGTCTGTGACCGCTGCGGACACGGCCGTGTATTACTGT
>19;101_144,106_144,107_144,111_92,114_144,118_53,11_92,137_144,153_144,157_53,15_53,163_92,178_144,182_92,185_53,194_53,196_92,1_144,211_53,217_144,21_53,222_144,225_53,231_53,234_144,237_144,244_53,247_144,254_144,260_53,261_144,269_53,275_144,277_92,280_53,301_144,303_144,315_53,329_92,331_92,333_92,338_92,339_53,349_53,350_144,352_53,359_144,375_144,38_144,392_92,396_92,401_144,404_92,405_92,408_92,40_144,415_144,419_144,433_92,439_92,447_144,448_144,46_144,48_53,4_144,50_53,53_53,56_53,5_53,71_53,86_92,96_144;0.2971273238
TCGGAGACCCTGTCCCTCACCTGCACTGTCTCTGGTGGCTCCATGGGTGGTTATTACTGGAGCTGGATCCGGCAGCCCCCCGGGAAGGGACTGGAGTGGATTGGCTATATCTATCACGCTGGAGACACCAACTACAACCCCTCCCTCAAGAGTCGAGTCACCATATCAGTGGACACGTCCGAGAACCAATTCTCCCTGAGGCTGAGGTCTGTGACCGCTGCGGACACGGCCGTGTATTACTGT
>24;149_53;0.3772363202
TCGGAGACCCTGTCCCTCACCTGCACTGTCTCTGGTGGCTCCATGAGTGCTTATTACTGGAGCTGGATCCGGCAGTCCCCCGTGAAGGGACTGGAGTGGATTGGCTATATCTATTACGCTGGAGACACCAACTACAACCCCTCCCTCGAGAGTCGCGTCACCGTATCAGTGGACACGTCCAAGAACCAATTCTCCCTGAAGCTGAGGTCTGTGACCGCTGCGGACACGGCCGTCTATTACTGT
>24;304_53;0.3772358261
TCGGAGACCCTGTCCCTCACCTGCACTGTCTCTGGTGGCTCCATGAGTGCTTATTACTGGAGCTGGATCCGGCAGTCCCCCGTGAAGGGACTGGAGTGGATTGGCTATATCTATTACGCTGGAGACACCAACTACAACCCCTCCCTCGAGAGTCGCGTCACCGTATCAGTGGACACGTCCAAGAACCAATTCTCCCTGAAGCTGAGGTCTGTGACCGCTGCGGACACGGCCGTCTATTACTGT
>23;149_53,304_53;0.3772358161
TCGGAGACCCTGTCCCTCACCTGCACTGTCTCTGGTGGCTCCATGAGTGCTTATTACTGGAGCTGGATCCGGCAGTCCCCCGTGAAGGGACTGGAGTGGATTGGCTATATCTATTACGCTGGAGACACCAACTACAACCCCTCCCTCGAGAGTCGCGTCACCGTATCAGTGGACACGTCCAAGAACCAATTCTCCCTGAAGCTGAGGTCTGTGACCGCTGCGGACACGGCCGTCTATTACTGT
>23;67_53;0.3644928507
TCGGAGACCCTGTCCCTCACCTGCACTGTCTCTGGTGGCTCCATGAGTGCTTATTACTGGAGCTGGATCCGGCAGTCCCCCGTGAAGGGACTGGAGTGGATTGGCTATATCTATTACGCTGGAGACACCAACTACAACCCCTCCCTCGAGAGTCGCGTCACCGTATCAGTGGACACGTCCAAGAACCAATTCTCCCTGAAGCTGAGGTCTGTGACCGCTGCGGACACGGCCGTGTATTACTGT
>22;149_53,304_53,67_53;0.3644919571
TCGGAGACCCTGTCCCTCACCTGCACTGTCTCTGGTGGCTCCATGAGTGCTTATTACTGGAGCTGGATCCGGCAGTCCCCCGTGAAGGGACTGGAGTGGATTGGCTATATCTATTACGCTGGAGACACCAACTACAACCCCTCCCTCGAGAGTCGCGTCACCGTATCAGTGGACACGTCCAAGAACCAATTCTCCCTGAAGCTGAGGTCTGTGACCGCTGCGGACACGGCCGTGTATTACTGT
>23;190_53;0.3821951237
TCGGAGACCCTGTCCCTCACCTGCACTGTCTCTGGTGGCTCCATTAGTAATTACTTCTGGAGCTGGATCCGGCAGTCCCCCGTGAAGGGACTGGAGTGGATTGGCTATATCTATTACGCTGGAGACACCAACTACAACCCCTCCCTCGAGAGTCGCGTCACCGTATCAGTGGACACGTCCAAGAACCAATTCTCCCTGAAGCTGAGGTCTGTGACCGCTGCGGACACGGCCGTGTATTACTGT
>23;368_53;0.3696485956
TCGGAGACCCTGTCCCTCACCTGCACTGTCTCTGGTGGCTCCATCAGTAGTCACTACTGGAGCTGGATCCGGCAGTCCCCCGTGAAGGGACTGGAGTGGATTGGCTATATCTATTACGCTGGAGACACCAACTACAACCCCTCCCTCGAGAGTCGCGTCACCGTATCAGTGGACACGTCCAAGAACCAATTCTCCCTGAAGCTGAGGTCTGTGACCGCTGCGGACACGGCCGTGTATTACTGT
>22;190_53,368_53;0.3497218306
TCGGAGACCCTGTCCCTCACCTGCACTGTCTCTGGTGGCTCCATCAGTAGTTACTACTGGAGCTGGATCCGGCAGTCCCCCGTGAAGGGACTGGAGTGGATTGGCTATATCTATTACGCTGGAGACACCAACTACAACCCCTCCCTCGAGAGTCGCGTCACCGTATCAGTGGACACGTCCAAGAACCAATTCTCCCTGAAGCTGAGGTCTGTGACCGCTGCGGACACGGCCGTGTATTACTGT
>21;149_53,190_53,304_53,368_53,67_53;0.3322974835
TCGGAGACCCTGTCCCTCACCTGCACTGTCTCTGGTGGCTCCATGAGTAGTTATTACTGGAGCTGGATCCGGCAGTCCCCCGTGAAGGGACTGGAGTGGATTGGCTATATCTATTACGCTGGAGACACCAACTACAACCCCTCCCTCGAGAGTCGCGTCACCGTATCAGTGGACACGTCCAAGAACCAATTCTCCCTGAAGCTGAGGTCTGTGACCGCTGCGGACACGGCCGTGTATTACTGT
>21;147_53;0.4720549467
TCGGAGACCCTGCTCCTCACCTGCACTGTCTCTGGTGGCTCCATCAGTCATTACTACTGGAGTTGGATCCGGCAGTCCCCAAGAAAGGGACTGGAGTTTATTGGCTATATCTATTACGCTGGAGACACCAACTACAACCCCTCCCTCATGAGTCGCGTCACCATATCAGTGGACACGTCCAAGAACCAATTCTCCCTGAAGCTGAGGTCTGTGACCGCTGCGGACACGGCCTTGTATTACTGT
>20;147_53,149_53,190_53,304_53,368_53,67_53;0.2935243398
TCGGAGACCCTGTCCCTCACCTGCACTGTCTCTGGTGGCTCCATGAGTAGTTATTACTGGAGCTGGATCCGGCAGTCCCCCGGGAAGGGACTGGAGTGGATTGGCTATATCTATTACGCTGGAGACACCAACTACAACCCCTCCCTCAAGAGTCGCGTCACCATATCAGTGGACACGTCCAAGAACCAATTCTCCCTGAAGCTGAGGTCTGTGACCGCTGCGGACACGGCCGTGTATTACTGT
>21;226_53;0.3765619436
TCGGAGACCCTGTCCCTCACCTGCACTGTCTCTGGTGGCTCCATGAGTAGTTATTACTGGACCTGGATCCGGCAGACCCCCGGGAAGGGACTGGAATACATTGGCTATATCTATTACGCTGGAGACACCAACTACAGCCCCTCCCTCAGGAGTCGAGTCACCATATCAGTGGACACGTCCCAGAACCAATTCTCCCTGAAACTGAGGTCTGTGACCGCTGCGGACACGGCCGTTTATTACTGT
>21;259_53;0.4155442036
TCGGAGACCCTGTCCCTCACCTGCACTGTCTCTGGTGGCTCCATGAGTGGTTATTACTGGACCTGGATCCGGCAGACCCCCGCAAAGGGACTGGAATACATTGGCTATATCTATTACGCTGGAGACACCAACTATAATCCCTCCCTCAGGAGTCGAGTCACCATATCAGTGGACACGTCCGAGAACCAATTCTCCCTGAAACTGAGGTCTGTGACCGCTGCGGACACGGCCGTTTATTACTGT
>20;226_53,259_53;0.3512014931
TCGGAGACCCTGTCCCTCACCTGCACTGTCTCTGGTGGCTCCATGAGTAGTTATTACTGGACCTGGATCCGGCAGACCCCCGGGAAGGGACTGGAATACATTGGCTATATCTATTACGCTGGAGACACCAACTACAACCCCTCCCTCAGGAGTCGAGTCACCATATCAGTGGACACGTCCGAGAACCAATTCTCCCTGAAACTGAGGTCTGTGACCGCTGCGGACACGGCCGTTTATTACTGT
>19;147_53,149_53,190_53,226_53,259_53,304_53,368_53,67_53;0.245740392
TCGGAGACCCTGTCCCTCACCTGCACTGTCTCTGGTGGCTCCATGAGTAGTTATTACTGGAGCTGGATCCGGCAGCCCCCCGGGAAGGGACTGGAGTGGATTGGCTATATCTATTACGCTGGAGACACCAACTACAACCCCTCCCTCAAGAGTCGAGTCACCATATCAGTGGACACGTCCGAGAACCAATTCTCCCTGAAGCTGAGGTCTGTGACCGCTGCGGACACGGCCGTGTATTACTGT
>18;101_144,106_144,107_144,111_92,114_144,118_53,11_92,137_144,147_53,149_53,153_144,157_53,15_53,163_92,178_144,182_92,185_53,190_53,194_53,196_92,1_144,211_53,217_144,21_53,222_144,225_53,226_53,231_53,234_144,237_144,244_53,247_144,254_144,259_53,260_53,261_144,269_53,275_144,277_92,280_53,301_144,303_144,304_53,315_53,329_92,331_92,333_92,338_92,339_53,349_53,350_144,352_53,359_144,368_53,375_144,38_144,392_92,396_92,401_144,404_92,405_92,408_92,40_144,415_144,419_144,433_92,439_92,447_144,448_144,46_144,48_53,4_144,50_53,53_53,56_53,5_53,67_53,71_53,86_92,96_144;0.2457389139
TCGGAGACCCTGTCCCTCACCTGCACTGTCTCTGGTGGCTCCATGAGTAGTTATTACTGGAGCTGGATCCGGCAGCCCCCCGGGAAGGGACTGGAGTGGATTGGCTATATCTATTACGCTGGAGACACCAACTACAACCCCTCCCTCAAGAGTCGAGTCACCATATCAGTGGACACGTCCGAGAACCAATTCTCCCTGAAGCTGAGGTCTGTGACCGCTGCGGACACGGCCGTGTATTACTGT
>19;307_53;0.336644812
TCGGAGACCCTGTCCCTCACCTGCACTGTCTCTGGTGGCTCCATGAGTAGTAATTACTGGAGCTGGATCCGGCAGCCCCCCGGGAAGGGACTGGAGTGGATTGGCTATATCTATTACACTGGAGAAACCAACTACAACCCCTCCCTCAAGAGTCGAGTCACCATATCAGTGGACACGTCCGAGAACCAATTCTCCCTGCAGCTGAGGTCTGTGACCGCTGCGGACACGGCCATTTATTACTGT
>21;336_53;0.3486957843
TCGGAGACCCTGTCCCTCACCTGCACTGTCTCTGGTGGCTCCATGAGTAGTTATTACTGGAGCTGGATCCGGCAGTCCCCCGGGAAGGGACTGGAGTGGATCGGCTATATCTATTACACTGGAGAGACCCACTACAACCCCTCCCTCAAGAGTCGAGTCACCATATCAGTGGACACGTCCGAGAACCAATTCTCCCTGAGGCTGAGGTCTGTGACCGCTGCGGACACGGCCGTATATTACTGT
>23;54_92;0.5910239402
TCGGAGACCCTGTCCCTCACCTGCACTGTCTCTGGTGGCTCCATCAGAAGTAACTACTGGAGCTGGATCCGGCAGCCCCCAGGGAAGGGACTGGAGTGGATTGGGTATATCTATTACACTGGAGAGGCCCACTACAACCCTTCCCTCGAGAGTCGAGTCTCCATATCAGTGGACGGGCCCGGGAACCAGTTCTCCCTGAAGTTGAGGTCTGTGAGCGCTGCGGACACGGCCCTCTACTACTGT
>24;271_53;0.4541469652
TCGGAGACCCTGTCCCTCACCTGCACTGTCTCTGGTCTCTCCATGACTAGTTATTACTGGAGCTGGATCCGGCAGCCCCCCGGGAAGGGACTGGAGTGGATTGGCTATATCTATTACACTGGAGAAACACACTACAACCCCTCCCTCCAGAGTCGTATCACCATATCGGTGGACTCGCCCGAGAACCAATTCTCCCTGAAGCTGAGGTCTGTGACCGCTGCGGACACGGCCGTCTATTACTGT
>24;133_53;0.4725412821
TCGGAGACCCTGTCCCTCACCTGCACTGTCTCTGGTGGCCCCATCAGTAGTCACTACTGGAGCTGGATCCGGCAGCCCCCAGGGAAGGGACTGGAGTGGATTGGCTATATCTATTACACTGGAGAAACACACTACAACCCCTCCCTCCAGAGTCGTATCACCATATCGGTGGACTCGCCCGAGAACCAATTCTCCCTGAAGCTGAGGTCTGTGACCGCTGCGGACACGGCCGTCTATTACTGT
>23;133_53,271_53;0.4105073227
TCGGAGACCCTGTCCCTCACCTGCACTGTCTCTGGTGGCTCCATGAGTAGTTATTACTGGAGCTGGATCCGGCAGCCCCCCGGGAAGGGACTGGAGTGGATTGGCTATATCTATTACACTGGAGAAACACACTACAACCCCTCCCTCCAGAGTCGTATCACCATATCGGTGGACTCGCCCGAGAACCAATTCTCCCTGAAGCTGAGGTCTGTGACCGCTGCGGACACGGCCGTCTATTACTGT
>22;133_53,271_53,54_92;0.3338554878
TCGGAGACCCTGTCCCTCACCTGCACTGTCTCTGGTGGCTCCATGAGTAGTTATTACTGGAGCTGGATCCGGCAGCCCCCCGGGAAGGGACTGGAGTGGATTGGCTATATCTATTACACTGGAGAAACCCACTACAACCCCTCCCTCAAGAGTCGAGTCACCATATCAGTGGACACGCCCGAGAACCAATTCTCCCTGAAGCTGAGGTCTGTGACCGCTGCGGACACGGCCGTCTATTACTGT
>24;446_53;0.3631505774
TCGGAGACCCTGTCCCTCACCTGCACTGTCTCTGGTGGCTCCATGGGTGGTTATTACTGGAGCTGGATCCGGCAGCCCCCCGGGAAGGGACTGGAATGGATTGGCTATATCTATTACACTGGAGAAACCCATTACAACCCCTCCCTCAAGAGTCGACTCACCATATCAGTGGACACGTCCGAGAACCAATTCTCCCTGAAGCTGAGGTCTGTGACCGCTGCGGACACGGCCGTATATTACTGT
>24;438_92;0.5661251202
TCGGAGACCCTGTCCCTCACCTGCTCTGTCTCTGGTGGCTCCATGGGTGGTTATTACTGGAATTGGATCCGACAGTCCCCCGCGAAGGGACTGGAATGGATTGGCTATGTCTATCACACCGGAGAAACCCATTACAACCCCTCCCTCAAGAGTCGACTCAGCATCTCAGTGGACACGTCCGAGAACCAGTTCTCCCTGAAGTTGAGGTCTGTGACCGCTGCGGACACGGCCATATATTACTGC
>23;438_92,446_53;0.3631496432
TCGGAGACCCTGTCCCTCACCTGCACTGTCTCTGGTGGCTCCATGGGTGGTTATTACTGGAGCTGGATCCGGCAGCCCCCCGGGAAGGGACTGGAATGGATTGGCTATATCTATTACACTGGAGAAACCCATTACAACCCCTCCCTCAAGAGTCGACTCACCATATCAGTGGACACGTCCGAGAACCAATTCTCCCTGAAGCTGAGGTCTGTGACCGCTGCGGACACGGCCGTATATTACTGT
>23;238_53;0.3631331924
TCGGAGACCCTGTCCCTCACCTGCACTGTCTCTGGTGGCTCCATCAGTAGTTACTACTGGAGCTGGATCCGGCAGCCCCCCGGGAAGGGACTGGAATGGATTGGCTATATCTATTACACTGGAGAAACCCATTACAACCCCTCCCTCAAGAGTCGACTCACCATATCAGTGGACACGTCCGAGAACCAATTCTCCCTGAAGCTGAGGTCTGTGACCGCTGCGGACACGGCCGTATATTACTGT
>22;238_53,438_92,446_53;0.3370966459
TCGGAGACCCTGTCCCTCACCTGCACTGTCTCTGGTGGCTCCATGAGTAGTTATTACTGGAGCTGGATCCGGCAGCCCCCCGGGAAGGGACTGGAATGGATTGGCTATATCTATTACACTGGAGAAACCCATTACAACCCCTCCCTCAAGAGTCGACTCACCATATCAGTGGACACGTCCGAGAACCAATTCTCCCTGAAGCTGAGGTCTGTGACCGCTGCGGACACGGCCGTATATTACTGT
>21;133_53,238_53,271_53,438_92,446_53,54_92;0.2973800204
TCGGAGACCCTGTCCCTCACCTGCACTGTCTCTGGTGGCTCCATGAGTAGTTATTACTGGAGCTGGATCCGGCAGCCCCCCGGGAAGGGACTGGAGTGGATTGGCTATATCTATTACACTGGAGAAACCCACTACAACCCCTCCCTCAAGAGTCGAGTCACCATATCAGTGGACACGTCCGAGAACCAATTCTCCCTGAAGCTGAGGTCTGTGACCGCTGCGGACACGGCCGTATATTACTGT
>20;133_53,238_53,271_53,336_53,438_92,446_53,54_92;0.2973795498
TCGGAGACCCTGTCCCTCACCTGCACTGTCTCTGGTGGCTCCATGAGTAGTTATTACTGGAGCTGGATCCGGCAGCCCCCCGGGAAGGGACTGGAGTGGATTGGCTATATCTATTACACTGGAGAAACCCACTACAACCCCTCCCTCAAGAGTCGAGTCACCATATCAGTGGACACGTCCGAGAACCAATTCTCCCTGAAGCTGAGGTCTGTGACCGCTGCGGACACGGCCGTATATTACTGT
>20;100_53;0.4169330569
TCGGAGACCCTGTCCCTCACCTGCACTGTATCGGGTGGCTCCATGAGTAGTTATTACTGGAGCTGGATCCGGCAGTCCCCCGGGAAGGGAATGGAGTGGATTGGCTATATCTATTACACTGGAGAGACCAACTACAACCCCTCCCTGAAGAGTCGAGTCATCATATCAGTGGACGCGTCCGAGAATCAATTCTCCCTGAAGATGAGGTCTGTGACCGCTGCGGACACGGCCGTATATTACTGT
>19;100_53,133_53,238_53,271_53,336_53,438_92,446_53,54_92;0.2843603936
TCGGAGACCCTGTCCCTCACCTGCACTGTCTCTGGTGGCTCCATGAGTAGTTATTACTGGAGCTGGATCCGGCAGCCCCCCGGGAAGGGACTGGAGTGGATTGGCTATATCTATTACACTGGAGAAACCAACTACAACCCCTCCCTCAAGAGTCGAGTCACCATATCAGTGGACACGTCCGAGAACCAATTCTCCCTGAAGCTGAGGTCTGTGACCGCTGCGGACACGGCCGTATATTACTGT
>18;100_53,133_53,238_53,271_53,307_53,336_53,438_92,446_53,54_92;0.2843577821
TCGGAGACCCTGTCCCTCACCTGCACTGTCTCTGGTGGCTCCATGAGTAGTTATTACTGGAGCTGGATCCGGCAGCCCCCCGGGAAGGGACTGGAGTGGATTGGCTATATCTATTACACTGGAGAAACCAACTACAACCCCTCCCTCAAGAGTCGAGTCACCATATCAGTGGACACGTCCGAGAACCAATTCTCCCTGAAGCTGAGGTCTGTGACCGCTGCGGACACGGCCGTATATTACTGT
>17;100_53,101_144,106_144,107_144,111_92,114_144,118_53,11_92,133_53,137_144,147_53,149_53,153_144,157_53,15_53,163_92,178_144,182_92,185_53,190_53,194_53,196_92,1_144,211_53,217_144,21_53,222_144,225_53,226_53,231_53,234_144,237_144,238_53,244_53,247_144,254_144,259_53,260_53,261_144,269_53,271_53,275_144,277_92,280_53,301_144,303_144,304_53,307_53,315_53,329_92,331_92,333_92,336_53,338_92,339_53,349_53,350_144,352_53,359_144,368_53,375_144,38_144,392_92,396_92,401_144,404_92,405_92,408_92,40_144,415_144,419_144,433_92,438_92,439_92,446_53,447_144,448_144,46_144,48_53,4_144,50_53,53_53,54_92,56_53,5_53,67_53,71_53,86_92,96_144;0.245738363
TCGGAGACCCTGTCCCTCACCTGCACTGTCTCTGGTGGCTCCATGAGTAGTTATTACTGGAGCTGGATCCGGCAGCCCCCCGGGAAGGGACTGGAGTGGATTGGCTATATCTATTACGCTGGAGACACCAACTACAACCCCTCCCTCAAGAGTCGAGTCACCATATCAGTGGACACGTCCGAGAACCAATTCTCCCTGAAGCTGAGGTCTGTGACCGCTGCGGACACGGCCGTGTATTACTGT
>18;454_53;0.3632221748
TCGGAGACCCTGTCCCTCACCTGCACTGTCTCTGGTGCCTCCATCAGTAGTTACTACTGGAGCTGGATCCGGCAGCCCGCCGGGAAGGGGATGGAGTGGATTGGTTATATCTATCACGCTGGAGACACCAACTATAACCCCTCCCTCAAGAGTCGAGTCACCATATCAGTGGACACGTCCGAGAACCAATTCTCCCTGAAGCTGAGGTCTGTGACCGCTGCGGACACGGCCGTGTATTACTGT
>19;43_53;0.3494063527
TCGGAGACCCTGTCCCTCACCTGCACTGTCTCTGGTGGCTCCATCAGGAGTTACTACTGGAGCTGGATCCGGCAGCCCCCAGGGAAGGGACTGGAGTGGATTGGGTATATCTATCACGCTGGAGACACCAACTACAATCCCTCCCTCAAGAGTCGAGTCACCATATCAGTGGACACGTCCGAGAACCAATTCTCCCTGAGGCTGAGGTCTGTGACCGCTGCGGACACGGCCGTGTATTACTGT
>19;427_53;0.3624005535
TCGGAGACCCTGTCCCTCACCTGCACTGTCTCTGGTGGCTCCATCGGTACTTACTACTGGAGCTGGATCCGGCAGCCCCCAGGGAAGGGACTGGAGTGGATTGGCTATATCTATCACGCTGGAGACACCAACTACAATCCCTCCCTCAAGAGCCGAGTCACCATATCAGTGGACACGTCCGAGAACCAATTCTCCCTGAGGCTGAGGTCTGTGACCGCTGCGGACACGGCCGTGTATTACTGT
>18;427_53,43_53;0.3236117958
TCGGAGACCCTGTCCCTCACCTGCACTGTCTCTGGTGGCTCCATCAGTAGTTACTACTGGAGCTGGATCCGGCAGCCCCCAGGGAAGGGACTGGAGTGGATTGGCTATATCTATCACGCTGGAGACACCAACTACAATCCCTCCCTCAAGAGTCGAGTCACCATATCAGTGGACACGTCCGAGAACCAATTCTCCCTGAGGCTGAGGTCTGTGACCGCTGCGGACACGGCCGTGTATTACTGT
>17;427_53,43_53,454_53;0.2849496933
TCGGAGACCCTGTCCCTCACCTGCACTGTCTCTGGTGGCTCCATCAGTAGTTACTACTGGAGCTGGATCCGGCAGCCCCCCGGGAAGGGACTGGAGTGGATTGGCTATATCTATCACGCTGGAGACACCAACTACAACCCCTCCCTCAAGAGTCGAGTCACCATATCAGTGGACACGTCCGAGAACCAATTCTCCCTGAAGCTGAGGTCTGTGACCGCTGCGGACACGGCCGTGTATTACTGT
>16;100_53,101_144,106_144,107_144,111_92,114_144,118_53,11_92,133_53,137_144,147_53,149_53,153_144,157_53,15_53,163_92,178_144,182_92,185_53,190_53,194_53,196_92,1_144,211_53,217_144,21_53,222_144,225_53,226_53,231_53,234_144,237_144,238_53,244_53,247_144,254_144,259_53,260_53,261_144,269_53,271_53,275_144,277_92,280_53,301_144,303_144,304_53,307_53,315_53,329_92,331_92,333_92,336_53,338_92,339_53,349_53,350_144,352_53,359_144,368_53,375_144,38_144,392_92,396_92,401_144,404_92,405_92,408_92,40_144,415_144,419_144,427_53,433_92,438_92,439_92,43_53,446_53,447_144,448_144,454_53,46_144,48_53,4_144,50_53,53_53,54_92,56_53,5_53,67_53,71_53,86_92,96_144;0.2457378211
TCGGAGACCCTGTCCCTCACCTGCACTGTCTCTGGTGGCTCCATGAGTAGTTATTACTGGAGCTGGATCCGGCAGCCCCCCGGGAAGGGACTGGAGTGGATTGGCTATATCTATTACGCTGGAGACACCAACTACAACCCCTCCCTCAAGAGTCGAGTCACCATATCAGTGGACACGTCCGAGAACCAATTCTCCCTGAAGCTGAGGTCTGTGACCGCTGCGGACACGGCCGTGTATTACTGT
>15;100_53,101_144,106_144,107_144,111_92,114_144,118_53,11_92,133_53,137_144,147_53,149_53,153_144,157_53,158_53,15_53,163_92,178_144,182_92,185_53,190_53,194_53,196_92,1_144,210_53,211_53,217_144,21_53,222_144,225_53,226_53,231_53,234_144,237_144,238_53,244_53,247_144,254_144,259_53,260_53,261_144,269_53,271_53,275_144,277_92,280_53,281_92,299_53,301_144,303_144,304_53,307_53,315_53,329_92,331_92,333_92,336_53,338_92,339_53,349_53,350_144,352_53,359_144,35_53,368_53,375_144,383_53,38_144,392_92,396_92,401_144,404_92,405_92,408_92,40_144,415_144,419_144,427_53,433_92,438_92,439_92,43_53,446_53,447_144,448_144,454_53,46_144,48_53,4_144,50_53,53_53,54_92,56_53,5_53,67_53,71_53,86_92,96_144;0.233576824
TCGGAGACCCTGTCCCTCACCTGCACTGTCTCTGGTGGCTCCATGAGTAGTTATTACTGGAGCTGGATCCGGCAGCCCCCCGGGAAGGGACTGGAGTGGATTGGCTATATCTATTACGCTGGAGACACCAACTACAACCCCTCCCTCAAGAGTCGAGTCACCATATCAGTGGACACGTCCGAGAACCAATTCTCCCTGAAGCTGAGGTCTGTGACCGCTGCGGACACGGCCGTCTATTACTGT
>16;198_53;0.2609590615
TCGGAGACCCTGTCCCTCACCTGCACTGTCTCTGGTGGCTCCATGAGTAGTTATTACTGGAGCTGGATCCGACAGCCCCCCGGGAAGGGACTGGAGTGGATTGGCTATATCTATTACGCTGGGGACACCAACTACAACCCCTCCCTCAAGAGTCGAGTCACCATCTCAGTAGACACGTCCGAGAACCAGTTCTCCCTGAAGCTCAGATCTCTGACCGCTGCGGACACGGCCGTCTATTACTGT
>19;278_53;0.3941196041
TCGGAGACCCTGTCCCTCACCTGCACTGTCGCTGGTGGCTCCCTCAATAGTTACTACTGGAGCTGGATCCGGCAGCCCCCAGGGAAGGGACTGGAGTCGCTTGGGTATATCTATTACGCTGGGAGCACCAACTACAACCCCTCCCTCAAGAGTCGAGTCACCATCTCAGTAGACACGTCCGAGAACCAGTTCTCCCTGAACCTGAGGTCTCTGACCGCTGCGGACACGGCCGTGTATTACTGT
>19;127_53;0.3669489487
TCGGAGACCCTGTCCCTCACCTGCACTGTCTCTGGTGGCTCCATCAGTAGTGACTACTGGAGTTGGATCCGACAGCCCCCAGGGAAGGGACTGGAGTGGATTGGGTATATCTATTACGCTGGGAGCACCAACTACAACCCCTCCCTCAAGAGTCGAGTCACCATCTCAGTAGACACGTCCGAGAACCAGTTCTCCCTGAACCTGAGGTCTCTGACCGCTGCGGACACGGCCGTGTATTACTGT
>18;127_53,278_53;0.3288959141
TCGGAGACCCTGTCCCTCACCTGCACTGTCTCTGGTGGCTCCATCAGTAGTTACTACTGGAGCTGGATCCGGCAGCCCCCAGGGAAGGGACTGGAGTGGATTGGGTATATCTATTACGCTGGGAGCACCAACTACAACCCCTCCCTCAAGAGTCGAGTCACCATCTCAGTAGACACGTCCGAGAACCAGTTCTCCCTGAACCTGAGGTCTCTGACCGCTGCGGACACGGCCGTGTATTACTGT
>19;398_53;0.2768869392
TCGGAGACCCTGTCCCTCACCTGCACTGTCTCTGGTGGCTCCATGAGTAGTTATTACTGGAGCTGGATCCGGCAGCCCCCCGGGAAGGGACTGGAGTGGATTGGCTATATCTATTACGCTGGGAGCACCAACTACAACCCCTCCCTCAAGAGTCGAGTCACCATCTCAGTAGACACGTCCGAGAACCAGTTCTCCCTGAACCTGAGGTCTCTGACCGCTGCGGACACGGCCGTGTATTACTGT
>19;437_53;0.2768880359
TCGGAGACCCTGTCCCTCACCTGCACTGTCTCTGGTGGCTCCATGAGTAGTTATTACTGGAGCTGGATCCGGCAGCCCCCCGGGAAGGGACTGGAGTGGATTGGCTATATCTATTACGCTGGGAGCACCAACTACAACCCCTCCCTCAAGAGTCGAGTCACCATCTCAGTAGACACGTCCGAGAACCAGTTCTCCCTGAACCTGAGGTCTCTGACCGCTGCGGACACGGCCGTGTATTACTGT
>18;398_53,437_53;0.2768869292
TCGGAGACCCTGTCCCTCACCTGCACTGTCTCTGGTGGCTCCATGAGTAGTTATTACTGGAGCTGGATCCGGCAGCCCCCCGGGAAGGGACTGGAGTGGATTGGCTATATCTATTACGCTGGGAGCACCAACTACAACCCCTCCCTCAAGAGTCGAGTCACCATCTCAGTAGACACGTCCGAGAACCAGTTCTCCCTGAACCTGAGGTCTCTGACCGCTGCGGACACGGCCGTGTATTACTGT
>17;127_53,278_53,398_53,437_53;0.2768864185
TCGGAGACCCTGTCCCTCACCTGCACTGTCTCTGGTGGCTCCATGAGTAGTTATTACTGGAGCTGGATCCGGCAGCCCCCCGGGAAGGGACTGGAGTGGATTGGCTATATCTATTACGCTGGGAGCACCAACTACAACCCCTCCCTCAAGAGTCGAGTCACCATCTCAGTAGACACGTCCGAGAACCAGTTCTCCCTGAACCTGAGGTCTCTGACCGCTGCGGACACGGCCGTGTATTACTGT
>17;218_53;0.291793429
TCACAGACCCTGTCCCTCACCTGCACTGTCTCTGGTGGCTCCATGAGTAGTTATTACTGGAGCTGGATCCGGCAGCCCCCCGGGAAGGGACTGGAGTGGATTGGCTATATCTATTACGCTGGGGACACCAACTACAACCCCTCCCTCAGGAGTCGAGTCACCATCTCAGTAGACACGTCCGAGAACCAGTTCTCCCTGAATCTGAGGTCTCTGACCGCTGCGGACACGGCCGTTTATTACTGT
>16;127_53,218_53,278_53,398_53,437_53;0.2327798261
TCGGAGACCCTGTCCCTCACCTGCACTGTCTCTGGTGGCTCCATGAGTAGTTATTACTGGAGCTGGATCCGGCAGCCCCCCGGGAAGGGACTGGAGTGGATTGGCTATATCTATTACGCTGGGGACACCAACTACAACCCCTCCCTCAAGAGTCGAGTCACCATCTCAGTAGACACGTCCGAGAACCAGTTCTCCCTGAACCTGAGGTCTCTGACCGCTGCGGACACGGCCGTCTATTACTGT
>15;127_53,198_53,218_53,278_53,398_53,437_53;0.221311998
TCGGAGACCCTGTCCCTCACCTGCACTGTCTCTGGTGGCTCCATGAGTAGTTATTACTGGAGCTGGATCCGGCAGCCCCCCGGGAAGGGACTGGAGTGGATTGGCTATATCTATTACGCTGGGGACACCAACTACAACCCCTCCCTCAAGAGTCGAGTCACCATCTCAGTAGACACGTCCGAGAACCAGTTCTCCCTGAAGCTGAGGTCTCTGACCGCTGCGGACACGGCCGTCTATTACTGT
>14;100_53,101_144,106_144,107_144,111_92,114_144,118_53,11_92,127_53,133_53,137_144,147_53,149_53,153_144,157_53,158_53,15_53,163_92,178_144,182_92,185_53,190_53,194_53,196_92,198_53,1_144,210_53,211_53,217_144,218_53,21_53,222_144,225_53,226_53,231_53,234_144,237_144,238_53,244_53,247_144,254_144,259_53,260_53,261_144,269_53,271_53,275_144,277_92,278_53,280_53,281_92,299_53,301_144,303_144,304_53,307_53,315_53,329_92,331_92,333_92,336_53,338_92,339_53,349_53,350_144,352_53,359_144,35_53,368_53,375_144,383_53,38_144,392_92,396_92,398_53,401_144,404_92,405_92,408_92,40_144,415_144,419_144,427_53,433_92,437_53,438_92,439_92,43_53,446_53,447_144,448_144,454_53,46_144,48_53,4_144,50_53,53_53,54_92,56_53,5_53,67_53,71_53,86_92,96_144;0.195228583
TCGGAGACCCTGTCCCTCACCTGCACTGTCTCTGGTGGCTCCATGAGTAGTTATTACTGGAGCTGGATCCGGCAGCCCCCCGGGAAGGGACTGGAGTGGATTGGCTATATCTATTACGCTGGGGACACCAACTACAACCCCTCCCTCAAGAGTCGAGTCACCATATCAGTAGACACGTCCGAGAACCAGTTCTCCCTGAAGCTGAGGTCTGTGACCGCTGCGGACACGGCCGTCTATTACTGT
>13;100_53,101_144,106_144,107_144,111_92,114_144,118_53,11_92,127_53,133_53,137_144,147_53,149_53,153_144,157_53,158_53,15_53,163_92,178_144,182_92,185_53,190_53,194_53,196_92,197_92,198_53,1_144,210_53,211_53,217_144,218_53,21_53,222_144,225_53,226_53,231_53,234_144,237_144,238_53,244_53,247_144,254_144,259_53,260_53,261_144,269_53,271_53,275_144,277_92,278_53,280_53,281_92,299_53,301_144,303_144,304_53,307_53,315_53,329_92,331_92,333_92,336_53,338_92,339_53,349_53,350_144,352_53,359_144,35_53,368_53,375_144,383_53,38_144,392_92,396_92,398_53,401_144,404_92,405_92,408_92,40_144,415_144,419_144,427_53,433_92,437_53,438_92,439_92,43_53,446_53,447_144,448_144,454_53,458_53,46_144,48_53,4_144,50_53,53_53,54_92,56_53,5_53,67_53,68_53,71_53,86_92,96_144;0.1723627134
TCGGAGACCCTGTCCCTCACCTGCACTGTCTCTGGTGGCTCCATGAGTAGTTATTACTGGAGCTGGATCCGGCAGCCCCCCGGGAAGGGACTGGAGTGGATTGGCTATATGTATTACGCTGGGAACACCAACTACAACCCCTCCCTCAAGAGTCGAGTCACCATATCAGTAGACACGTCCGAGAACCAGTTCTCCCTGAAGCTGAGGTCTGTGACCGCTGCGGACACGGCCGTCTATTACTGT
>13;29_53;0.247932108
TCGGAGACCCTGTCCCTCACCTGCACTGTCTCTGGTGGTTCCATGGGGAGTTATTACTGGAGTTGGATCCGGCAGCCCCCAGGGAAGGGACTGGAGTGGATTGGGTATATGTATTATGCTGGGGACACCAACTACAACCCCTCCCTCAAGAGTCGAGTCACCATATCAGTAGACACGTCCGAGGACCAGTTCTCCCTGAAGCTGAGGTCTGTGACCGCTGCGGACACGGCCGTGTATTACTGT
>12;100_53,101_144,106_144,107_144,111_92,114_144,118_53,11_92,127_53,133_53,137_144,147_53,149_53,153_144,157_53,158_53,15_53,163_92,178_144,182_92,185_53,190_53,194_53,196_92,197_92,198_53,1_144,210_53,211_53,217_144,218_53,21_53,222_144,225_53,226_53,231_53,234_144,237_144,238_53,244_53,247_144,254_144,259_53,260_53,261_144,269_53,271_53,275_144,277_92,278_53,280_53,281_92,299_53,29_53,301_144,303_144,304_53,307_53,315_53,329_92,331_92,333_92,336_53,338_92,339_53,349_53,350_144,352_53,359_144,35_53,368_53,375_144,383_53,38_144,392_92,396_92,398_53,401_144,404_92,405_92,408_92,40_144,415_144,419_144,427_53,433_92,437_53,438_92,439_92,43_53,446_53,447_144,448_144,454_53,458_53,46_144,48_53,4_144,50_53,53_53,54_92,56_53,5_53,67_53,68_53,71_53,86_92,96_144;0.1461498319
TCGGAGACCCTGTCCCTCACCTGCACTGTCTCTGGTGGCTCCATGAGTAGTTATTACTGGAGCTGGATCCGGCAGCCCCCAGGGAAGGGACTGGAGTGGATTGGGTATATGTATTACGCTGGGAACACCAACTACAACCCCTCCCTCAAGAGTCGAGTCACCATATCAGTAGACACGTCCGAGAACCAGTTCTCCCTGAAGCTGAGGTCTGTGACCGCTGCGGACACGGCCGTCTATTACTGT
>11;0_53,100_53,101_144,103_53,104_92,105_53,106_144,107_144,111_92,112_53,113_53,114_144,115_92,116_53,118_53,119_53,11_92,122_53,123_53,125_53,126_53,127_53,129_53,12_53,130_53,133_53,135_53,136_53,137_144,139_53,13_53,141_53,144_53,146_53,147_53,148_92,149_53,151_92,153_144,156_53,157_53,158_53,159_53,15_53,160_53,163_92,165_53,166_53,167_92,174_92,175_92,176_53,178_144,17_53,181_92,182_92,183_92,185_53,187_92,189_53,190_53,191_53,193_92,194_53,196_92,197_92,198_53,1_144,200_53,202_92,204_53,205_53,206_53,20_53,210_53,211_53,212_53,213_92,216_53,217_144,218_53,219_92,21_53,221_53,222_144,223_53,224_92,225_53,226_53,229_53,230_53,231_53,233_92,234_144,235_53,237_144,238_53,239_53,23_92,240_53,242_53,244_53,245_53,246_53,247_144,249_53,24_53,253_92,254_144,255_53,256_53,257_53,259_53,25_92,260_53,261_144,262_53,265_92,266_92,267_53,268_92,269_53,271_53,274_92,275_144,276_53,277_92,278_53,27_53,280_53,281_92,286_53,287_53,288_92,28_53,292_53,295_53,297_53,298_53,299_53,29_53,2_53,301_144,303_144,304_53,305_92,306_53,307_53,30_53,310_53,312_92,314_92,315_53,316_53,317_53,318_53,31_92,320_53,321_53,322_53,323_92,324_92,326_92,327_92,328_92,329_92,32_53,330_53,331_92,333_92,334_53,336_53,338_92,339_53,33_53,340_92,341_53,343_53,345_92,346_92,348_53,349_53,34_92,350_144,352_53,353_92,354_53,355_92,357_53,358_53,359_144,35_53,361_53,364_53,366_144,367_92,368_53,369_92,372_53,373_53,375_144,377_53,378_53,37_53,380_53,381_53,382_92,383_53,386_53,389_92,38_144,390_53,391_53,392_92,393_92,394_53,395_92,396_92,398_53,39_92,3_53,401_144,402_53,404_92,405_92,406_144,407_92,408_92,409_53,40_144,410_53,411_92,412_53,415_144,416_92,418_53,419_144,41_53,421_92,422_53,423_92,425_53,426_53,427_53,429_53,430_53,432_53,433_92,434_53,435_53,436_53,437_53,438_92,439_92,43_53,440_92,442_92,443_92,444_53,446_53,447_144,448_144,450_53,451_53,452_53,453_92,454_53,455_53,456_53,457_53,458_53,46_144,47_53,48_53,49_53,4_144,50_53,51_92,53_53,54_92,56_53,58_53,5_53,60_92,61_53,62_92,63_53,65_53,67_53,68_53,70_92,71_53,72_53,73_53,75_92,76_92,79_92,7_53,80_53,84_92,85_92,86_92,87_53,90_53,93_92,95_92,96_144,98_53,99_53,9_53;0.1029534923
TCGGAGACCCTGTCCCTCACCTGCACTGTCTCTGGTGGCTCCATGAGTAGTTACTACTGGAGCTGGATCCGGCAGCCCCCAGGGAAGGGACTGGAGTGGATTGGGTATATGTATTACGCTGGGAGCACCAACTACAACCCCTCCCTCAAGAGTCGAGTCACCATATCAGTGGACACGTCCGAGAACCAGTTCTCCCTGAAGCTGAGGTCTGTGACCGCTGCGGACACGGCCGTCTATTACTGT
>12;293_53;0.2600027569
TCGGAGACCCTGTCCCTCACCTGCTCTGTCTCTGGTGGCTCCATCAGTACTTACTACTGGAACTGGATCCGGCAGTCCCCAGGGATGGGACTGGAGTGGATTGGGTATATCTATAACATTGGGAGCACCAACTACAACCCCTCCCTCAAGAGTCGAGTCACCATATCAGTTGACACGTCCAAGAACCAGTTCTCCCTGAAGCTGAGATCTGTGACCGCTGCGGACACGGCCGTATATTACTGT
>12;195_53;0.1416491632
TCGGAGACCCTGTCCCTCACCTGCACTGTCTCTGGTGGCTCCATCAGTACTTACTACTGGAACTGGATCCGGCAGTCCCCAGGGATGGGACTGGAGTGGATTGGGTATATGTATTACGCTGGGAGCACCAACTACAACCCCTCCCTCAAGAGTCGAGTCACCATATCAGTGGACACGTCCGAGAACCAGTTCTCCCTGAAGCTGAGGTCTGTGACCGCTGCGGACACGGCCGTCTATTACTGT
>11;195_53,293_53;0.1416486565
TCGGAGACCCTGTCCCTCACCTGCACTGTCTCTGGTGGCTCCATCAGTACTTACTACTGGAACTGGATCCGGCAGTCCCCAGGGATGGGACTGGAGTGGATTGGGTATATGTATTACGCTGGGAGCACCAACTACAACCCCTCCCTCAAGAGTCGAGTCACCATATCAGTGGACACGTCCGAGAACCAGTTCTCCCTGAAGCTGAGGTCTGTGACCGCTGCGGACACGGCCGTCTATTACTGT
>10;0_53,100_53,101_144,103_53,104_92,105_53,106_144,107_144,111_92,112_53,113_53,114_144,115_92,116_53,118_53,119_53,11_92,122_53,123_53,125_53,126_53,127_53,129_53,12_53,130_53,133_53,135_53,136_53,137_144,139_53,13_53,141_53,144_53,146_53,147_53,148_92,149_53,151_92,153_144,156_53,157_53,158_53,159_53,15_53,160_53,163_92,165_53,166_53,167_92,174_92,175_92,176_53,178_144,17_53,181_92,182_92,183_92,185_53,187_92,189_53,190_53,191_53,193_92,194_53,195_53,196_92,197_92,198_53,1_144,200_53,202_92,204_53,205_53,206_53,20_53,210_53,211_53,212_53,213_92,216_53,217_144,218_53,219_92,21_53,221_53,222_144,223_53,224_92,225_53,226_53,229_53,230_53,231_53,233_92,234_144,235_53,237_144,238_53,239_53,23_92,240_53,242_53,244_53,245_53,246_53,247_144,249_53,24_53,253_92,254_144,255_53,256_53,257_53,259_53,25_92,260_53,261_144,262_53,265_92,266_92,267_53,268_92,269_53,271_53,274_92,275_144,276_53,277_92,278_53,27_53,280_53,281_92,286_53,287_53,288_92,28_53,292_53,293_53,295_53,297_53,298_53,299_53,29_53,2_53,301_144,303_144,304_53,305_92,306_53,307_53,30_53,310_53,312_92,314_92,315_53,316_53,317_53,318_53,31_92,320_53,321_53,322_53,323_92,324_92,326_92,327_92,328_92,329_92,32_53,330_53,331_92,333_92,334_53,336_53,338_92,339_53,33_53,340_92,341_53,343_53,345_92,346_92,348_53,349_53,34_92,350_144,352_53,353_92,354_53,355_92,357_53,358_53,359_144,35_53,361_53,364_53,366_144,367_92,368_53,369_92,372_53,373_53,375_144,377_53,378_53,37_53,380_53,381_53,382_92,383_53,386_53,389_92,38_144,390_53,391_53,392_92,393_92,394_53,395_92,396_92,398_53,39_92,3_53,401_144,402_53,404_92,405_92,406_144,407_92,408_92,409_53,40_144,410_53,411_92,412_53,415_144,416_92,418_53,419_144,41_53,421_92,422_53,423_92,425_53,426_53,427_53,429_53,430_53,432_53,433_92,434_53,435_53,436_53,437_53,438_92,439_92,43_53,440_92,442_92,443_92,444_53,446_53,447_144,448_144,450_53,451_53,452_53,453_92,454_53,455_53,456_53,457_53,458_53,46_144,47_53,48_53,49_53,4_144,50_53,51_92,53_53,54_92,56_53,58_53,5_53,60_92,61_53,62_92,63_53,65_53,67_53,68_53,70_92,71_53,72_53,73_53,75_92,76_92,79_92,7_53,80_53,84_92,85_92,86_92,87_53,90_53,93_92,95_92,96_144,98_53,99_53,9_53;0.0900073838
TCGGAGACCCTGTCCCTCACCTGCACTGTCTCTGGTGGCTCCATCAGTAGTTACTACTGGAGCTGGATCCGGCAGCCCCCAGGGAAGGGACTGGAGTGGATTGGGTATATGTATTACGCTGGGAGCACCAACTACAACCCCTCCCTCAAGAGTCGAGTCACCATATCAGTGGACACGTCCGAGAACCAGTTCTCCCTGAAGCTGAGGTCTGTGACCGCTGCGGACACGGCCGTCTATTACTGT
>10;132_53;0.1809266059
TCGGAGACCCTGTCCCTCATTTGCACTGTTTCTGGTGGCTCCATCAGTAATTACTACTGGAGCTGGATCCGGCAGCCCCCAGGGAAGGGACTGGAGTGGATTGGATATATGTATTACGCTGGGAGCACCAACTACAACCCCTCCCTCAAGAGTCGAGTCACCATTTCAGTGGACACGTCCGAGAACCAGTTCTCCCTGAAGCTGAGGTCTGTGACCGCTGCGGACACGGCCGTTTATTACTGT
>9;0_53,100_53,101_144,103_53,104_92,105_53,106_144,107_144,111_92,112_53,113_53,114_144,115_92,116_53,118_53,119_53,11_92,122_53,123_53,125_53,126_53,127_53,129_53,12_53,130_53,132_53,133_53,135_53,136_53,137_144,139_53,13_53,141_53,144_53,146_53,147_53,148_92,149_53,151_92,153_144,156_53,157_53,158_53,159_53,15_53,160_53,163_92,165_53,166_53,167_92,174_92,175_92,176_53,178_144,17_53,181_92,182_92,183_92,185_53,187_92,189_53,190_53,191_53,193_92,194_53,195_53,196_92,197_92,198_53,1_144,200_53,202_92,204_53,205_53,206_53,20_53,210_53,211_53,212_53,213_92,216_53,217_144,218_53,219_92,21_53,221_53,222_144,223_53,224_92,225_53,226_53,229_53,230_53,231_53,233_92,234_144,235_53,237_144,238_53,239_53,23_92,240_53,242_53,244_53,245_53,246_53,247_144,249_53,24_53,253_92,254_144,255_53,256_53,257_53,259_53,25_92,260_53,261_144,262_53,265_92,266_92,267_53,268_92,269_53,271_53,274_92,275_144,276_53,277_92,278_53,27_53,280_53,281_92,286_53,287_53,288_92,28_53,292_53,293_53,295_53,297_53,298_53,299_53,29_53,2_53,301_144,303_144,304_53,305_92,306_53,307_53,30_53,310_53,312_92,314_92,315_53,316_53,317_53,318_53,31_92,320_53,321_53,322_53,323_92,324_92,326_92,327_92,328_92,329_92,32_53,330_53,331_92,333_92,334_53,336_53,338_92,339_53,33_53,340_92,341_53,343_53,345_92,346_92,348_53,349_53,34_92,350_144,352_53,353_92,354_53,355_92,357_53,358_53,359_144,35_53,361_53,364_53,366_144,367_92,368_53,369_92,372_53,373_53,375_144,377_53,378_53,37_53,380_53,381_53,382_92,383_53,386_53,389_92,38_144,390_53,391_53,392_92,393_92,394_53,395_92,396_92,398_53,39_92,3_53,401_144,402_53,404_92,405_92,406_144,407_92,408_92,409_53,40_144,410_53,411_92,412_53,415_144,416_92,418_53,419_144,41_53,421_92,422_53,423_92,425_53,426_53,427_53,429_53,430_53,432_53,433_92,434_53,435_53,436_53,437_53,438_92,439_92,43_53,440_92,442_92,443_92,444_53,446_53,447_144,448_144,450_53,451_53,452_53,453_92,454_53,455_53,456_53,457_53,458_53,46_144,47_53,48_53,49_53,4_144,50_53,51_92,53_53,54_92,56_53,58_53,5_53,60_92,61_53,62_92,63_53,65_53,67_53,68_53,70_92,71_53,72_53,73_53,75_92,76_92,79_92,7_53,80_53,84_92,85_92,86_92,87_53,90_53,93_92,95_92,96_144,98_53,99_53,9_53;0.0900067547
TCGGAGACCCTGTCCCTCACCTGCACTGTCTCTGGTGGCTCCATCAGTAGTTACTACTGGAGCTGGATCCGGCAGCCCCCAGGGAAGGGACTGGAGTGGATTGGGTATATGTATTACGCTGGGAGCACCAACTACAACCCCTCCCTCAAGAGTCGAGTCACCATATCAGTGGACACGTCCGAGAACCAGTTCTCCCTGAAGCTGAGGTCTGTGACCGCTGCGGACACGGCCGTCTATTACTGT
>11;117_53;0.5461605458
TCGGAGACCCTGTCCCTCACCTGCAATGTCTCTGGTGGCTCCATGACTGGTTACTGGTGGACCTGGATCCGGCAGCCCCCAGGAAAGGGACTGCAGTGGATTGGCTATGTCTATTACAATGGGAACGTCTACTATAATCCCTCCCTCAAGAGTCGAGTCACCATATCAATTGACACGCCCAGCAACCAACTCGCCCTGAGGCTGACCTCCGTGACCGCTGCGGACACGGCCGTTTATTACTGT
>11;8_53;0.2327721622
TCGGAGACCCTGTCCCTCACCTGCAATGTCTCTGGTGGCTCCATCAGTGATTACTATTGGAGCTGGATCCGGCAGTCCCCAGGGAAGGGACTGGAGTGGATTGGGTATATTAATTACAGTGGGAACACCAAGTACAACCCCTCCCTCAAGAGTCGAGTCACCATATCAGTGGACACGTCCGAGAACCAATTCTCCCTGCAGCTGAGGTCTGTGACCGCTGCGGACACGGCCATTTATTACTGT
>10;117_53,8_53;0.1402969274
TCGGAGACCCTGTCCCTCACCTGCAATGTCTCTGGTGGCTCCATCAGTGGTTACTACTGGAGCTGGATCCGGCAGCCCCCAGGGAAGGGACTGGAGTGGATTGGGTATATTTATTACAGTGGGAACACCAACTACAACCCCTCCCTCAAGAGTCGAGTCACCATATCAGTGGACACGTCCGAGAACCAATTCTCCCTGAAGCTGAGGTCTGTGACCGCTGCGGACACGGCCGTTTATTACTGT
>10;270_53;0.1996094553
TCGGAGACCCTGTCCCTCACCTGCACTGTCTCTGGTGGCTCCGTCAGGAGTTACTACTGGAGCTGGATCCGGCAGTCCCCAGGGAAGGGACTGGAGTGGATTGGGTATCTGTATTACAGTGGGAGCACCCACTACAACCCCTCCCTGAAGAGTCGAGCCACCATATCAGTGGACACGTCCGAGAACCAATTCTCCCTGAAACTGAGGTCTGTGACCGCTGCGGACACGGCCGTGTATTACTGT
>9;117_53,270_53,8_53;0.0825082159
TCGGAGACCCTGTCCCTCACCTGCACTGTCTCTGGTGGCTCCATCAGTAGTTACTACTGGAGCTGGATCCGGCAGCCCCCAGGGAAGGGACTGGAGTGGATTGGGTATATGTATTACAGTGGGAGCACCAACTACAACCCCTCCCTCAAGAGTCGAGTCACCATATCAGTGGACACGTCCGAGAACCAATTCTCCCTGAAGCTGAGGTCTGTGACCGCTGCGGACACGGCCGTCTATTACTGT
>8;0_53,100_53,101_144,103_53,104_92,105_53,106_144,107_144,111_92,112_53,113_53,114_144,115_92,116_53,117_53,118_53,119_53,11_92,122_53,123_53,125_53,126_53,127_53,129_53,12_53,130_53,132_53,133_53,135_53,136_53,137_144,139_53,13_53,141_53,144_53,146_53,147_53,148_92,149_53,151_92,153_144,156_53,157_53,158_53,159_53,15_53,160_53,163_92,165_53,166_53,167_92,174_92,175_92,176_53,178_144,17_53,181_92,182_92,183_92,185_53,187_92,189_53,190_53,191_53,193_92,194_53,195_53,196_92,197_92,198_53,1_144,200_53,202_92,204_53,205_53,206_53,20_53,210_53,211_53,212_53,213_92,216_53,217_144,218_53,219_92,21_53,221_53,222_144,223_53,224_92,225_53,226_53,229_53,230_53,231_53,233_92,234_144,235_53,237_144,238_53,239_53,23_92,240_53,242_53,244_53,245_53,246_53,247_144,249_53,24_53,253_92,254_144,255_53,256_53,257_53,259_53,25_92,260_53,261_144,262_53,265_92,266_92,267_53,268_92,269_53,270_53,271_53,274_92,275_144,276_53,277_92,278_53,27_53,280_53,281_92,286_53,287_53,288_92,28_53,292_53,293_53,295_53,297_53,298_53,299_53,29_53,2_53,301_144,303_144,304_53,305_92,306_53,307_53,30_53,310_53,312_92,314_92,315_53,316_53,317_53,318_53,31_92,320_53,321_53,322_53,323_92,324_92,326_92,327_92,328_92,329_92,32_53,330_53,331_92,333_92,334_53,336_53,338_92,339_53,33_53,340_92,341_53,343_53,345_92,346_92,348_53,349_53,34_92,350_144,352_53,353_92,354_53,355_92,357_53,358_53,359_144,35_53,361_53,364_53,366_144,367_92,368_53,369_92,372_53,373_53,375_144,377_53,378_53,37_53,380_53,381_53,382_92,383_53,386_53,389_92,38_144,390_53,391_53,392_92,393_92,394_53,395_92,396_92,398_53,39_92,3_53,401_144,402_53,404_92,405_92,406_144,407_92,408_92,409_53,40_144,410_53,411_92,412_53,415_144,416_92,418_53,419_144,41_53,421_92,422_53,423_92,425_53,426_53,427_53,429_53,430_53,432_53,433_92,434_53,435_53,436_53,437_53,438_92,439_92,43_53,440_92,442_92,443_92,444_53,446_53,447_144,448_144,450_53,451_53,452_53,453_92,454_53,455_53,456_53,457_53,458_53,46_144,47_53,48_53,49_53,4_144,50_53,51_92,53_53,54_92,56_53,58_53,5_53,60_92,61_53,62_92,63_53,65_53,67_53,68_53,70_92,71_53,72_53,73_53,75_92,76_92,79_92,7_53,80_53,84_92,85_92,86_92,87_53,8_53,90_53,93_92,95_92,96_144,98_53,99_53,9_53;0.0607091647
TCGGAGACCCTGTCCCTCACCTGCACTGTCTCTGGTGGCTCCATCAGTAGTTACTACTGGAGCTGGATCCGGCAGCCCCCAGGGAAGGGACTGGAGTGGATTGGGTATATGTATTACAGTGGGAGCACCAACTACAACCCCTCCCTCAAGAGTCGAGTCACCATATCAGTGGACACGTCCGAGAACCAGTTCTCCCTGAAGCTGAGGTCTGTGACCGCTGCGGACACGGCCGTCTATTACTGT
>12;258_53;0.4226438235
TCGGAGACCCTGTCCCTCACCTGCACTGTCGCTAGTGACTCCATCATTAATTATTACTGGAGCTGGATCCGGCAGCCCCCAGGGAGGGGCCTGGAGTTCATTGGCTATGTCCATTATAGTGGGAGCACCAACTACAACCCCTCCCTCAAGAGTCGAGCCTTCATTTCACTAGACGTGGCCGAAAACCAGTTCTCCCTGAAGCTGAGGTCTGTGACCGCTGCGGACACGGCCGTATATTACTGT
>12;319_53;0.3756521253
TCGGAGACCCTGTCCCTCACCTGCAGTGTCTCTAGTGACTCCATAATTAATTATTACTGGAGCTGGATCCGGCAGCCCCCAGGGAGGGGACTGGAATGGATTGGGTATGTCCATTACGGTGGGAGCACCAACTACAATCCCTCCCTCAAGAGTCGAGTCAACATTTTACTTGACGTCTCCGACAACCAGTTCTCCCTGAAGTTGAGGTCTGTGACCGCTGCGGACACGGCCGTCTATTACTGT
>11;258_53,319_53;0.2492864753
TCGGAGACCCTGTCCCTCACCTGCACTGTCTCTAGTGACTCCATCATTAATTATTACTGGAGCTGGATCCGGCAGCCCCCAGGGAGGGGACTGGAGTGGATTGGGTATGTCCATTACAGTGGGAGCACCAACTACAACCCCTCCCTCAAGAGTCGAGTCAACATTTTACTAGACGTGTCCGAGAACCAGTTCTCCCTGAAGCTGAGGTCTGTGACCGCTGCGGACACGGCCGTCTATTACTGT
>13;120_53;0.3507727725
TCGGAGACCCTGTCCCTCACGTGCAGTTTCTCTAGTGACTCCATCATTAATTATTACTGGAGTTGGATCCGGCAGGCCCCAGGGAGGGGACTGGAGTGGATTGGGTATGTCCATTACAGTGGGAGCACCAACTACAACCCCTCCCTCAAGAGTCGAGTCTACATCTTACTAGACGCGTCCGAGAACAAGTTCTCCCTGAAGCTGAGGTCTGTGACCACTGCGGACACGGCCGTGTATTACTGT
>13;10_53;0.3507718945
TCGGAGACCCTGTCCCTCACGTGCAGTTTCTCTAGTGACTCCATCATTAATTATTACTGGAGTTGGATCCGGCAGGCCCCAGGGAGGGGACTGGAGTGGATTGGGTATGTCCATTACAGTGGGAGCACCAACTACAACCCCTCCCTCAAGAGTCGAGTCTACATCTTACTAGACGCGTCCGAGAACAAGTTCTCCCTGAAGCTGAGGTCTGTGACCACTGCGGACACGGCCGTGTATTACTGT
>12;10_53,120_53;0.3507718845
TCGGAGACCCTGTCCCTCACGTGCAGTTTCTCTAGTGACTCCATCATTAATTATTACTGGAGTTGGATCCGGCAGGCCCCAGGGAGGGGACTGGAGTGGATTGGGTATGTCCATTACAGTGGGAGCACCAACTACAACCCCTCCCTCAAGAGTCGAGTCTACATCTTACTAGACGCGTCCGAGAACAAGTTCTCCCTGAAGCTGAGGTCTGTGACCACTGCGGACACGGCCGTGTATTACTGT
>13;77_53;0.3993847336
TCGGAGACCCTGTCCCTCACCTGCACTTTCTCCAGTGACTCCATCATTAATTATTACTGGAGCTGGATACGGCAGTCCCCAGGGAGGGGACTGGAGTGGATTGGGTATGTCCATTACAGTGGGACCACCTCCTACAACCCCTCCCTCAAGAGTCGAGTCCACATGTTACTTGACGCGTCCGAGAACCGGTTCTCCCTGAAGCTGAGGTCTGTGACCGCTGCGGACACGGCCGTTTATTACTGT
>14;94_53;0.3626199715
TCGGAGACCCTGTCCCTCACGTGCACTTTTTCTAGTGACTCCATCATTAATTATTACTGGAGTTGGATCCGGCAGCCCCCAGGGAGGGGACTGGAGTGGATTGGGTATGTCCATTACAGTGGGAGCACCAACTACAACCCCTCCCTCAACAGTCGAGTCCACATTTTCCTAGACGCGGCCGAGAACCGGTTCTCCCTGAAGCTGAGGTCTGTGACCCCTGCGGACACGGCCATCTATTACTGT
>14;18_53;0.4973172559
TCGGAGACCCTGTCCCTCACCTGCACTTTCTCTAGTGACTCCATCATTAGTTATTATTGGAGTTGGATCCGACAGTCCCCAGGGAGGGGACTGGAGTGGATAGGTTATGTCCACTACAGTGGGAGCACCAACTACAACCCCTCCCTCCAAAGTCGAGTCCACATTTTACTAGACGTGGCCGAGAGCCGCTTCTCCCTGAAAATGAGGTCTGCGACCGCCGCGGACACGGCCGTCTATTACTGT
>13;18_53,94_53;0.2829870105
TCGGAGACCCTGTCCCTCACCTGCACTTTCTCTAGTGACTCCATCATTAATTATTACTGGAGTTGGATCCGGCAGCCCCCAGGGAGGGGACTGGAGTGGATTGGGTATGTCCATTACAGTGGGAGCACCAACTACAACCCCTCCCTCAAGAGTCGAGTCCACATTTTACTAGACGCGGCCGAGAACCGGTTCTCCCTGAAGCTGAGGTCTGTGACCGCTGCGGACACGGCCGTCTATTACTGT
>12;18_53,77_53,94_53;0.2683577398
TCGGAGACCCTGTCCCTCACCTGCACTTTCTCTAGTGACTCCATCATTAATTATTACTGGAGTTGGATCCGGCAGCCCCCAGGGAGGGGACTGGAGTGGATTGGGTATGTCCATTACAGTGGGAGCACCAACTACAACCCCTCCCTCAAGAGTCGAGTCCACATTTTACTAGACGCGTCCGAGAACCGGTTCTCCCTGAAGCTGAGGTCTGTGACCGCTGCGGACACGGCCGTCTATTACTGT
>11;10_53,120_53,18_53,77_53,94_53;0.2489236907
TCGGAGACCCTGTCCCTCACCTGCACTTTCTCTAGTGACTCCATCATTAATTATTACTGGAGTTGGATCCGGCAGCCCCCAGGGAGGGGACTGGAGTGGATTGGGTATGTCCATTACAGTGGGAGCACCAACTACAACCCCTCCCTCAAGAGTCGAGTCCACATTTTACTAGACGCGTCCGAGAACCAGTTCTCCCTGAAGCTGAGGTCTGTGACCGCTGCGGACACGGCCGTCTATTACTGT
>10;10_53,120_53,18_53,258_53,319_53,77_53,94_53;0.2260575139
TCGGAGACCCTGTCCCTCACCTGCACTGTCTCTAGTGACTCCATCATTAATTATTACTGGAGTTGGATCCGGCAGCCCCCAGGGAGGGGACTGGAGTGGATTGGGTATGTCCATTACAGTGGGAGCACCAACTACAACCCCTCCCTCAAGAGTCGAGTCAACATTTTACTAGACGCGTCCGAGAACCAGTTCTCCCTGAAGCTGAGGTCTGTGACCGCTGCGGACACGGCCGTCTATTACTGT
>12;431_53;0.3518159155
TCGGAGACCCTGTCCCTCACTTGCACTGTCTCTACTGACTCCATCATTAGTTACTACTGGAGTTGGATCCGGCAGCCCCCAGGGAGGGGACTGGAGTGGATTGGATATGTCCATTACAGTGGGAGCACCAACTTCAACCCCTCCCTCAAGAGTCGAGTCCACATTTTACTAGACGCGTCCGAGAACCAGGTCTCCCTGAAACTGAGGTCTGTGACCGCTGCGGACACGGCCATATATTACTGT
>13;403_53;0.3270771978
TCGGAGACCCTGTCCCTCACTTGCACTGTCTCTACTGACTCCATCATTAATTACTACTGGAGTTGGCTCCGGCAGCCCCCAGGGAGGGGACTGGAGTGGATTGGATATGTCCATTACAGTGGGAGCACCAACTTCAACCCCTCCCTCAAGAGTCGAGTCACCATATTACTAGACGCGTCCGAGAACCGGGTCTCCCTGAAGCTGAGGTCTGTGACCGCTGCGGACACGGCCATATATTATTGT
>13;285_53;0.3016090279
TCGGAGACCCTGTCCCTCACTTGCACTGTCTCTACTGACTCCATCATTAATTACTACTGGAGTTGGATCCGGCAGCCCCCAGGGAGGGGACTGGAGTGGATTGGATATGTCCATTACAGTGGGAGCACCAACTTCAACCCCTCCCTCAAGAGTCGAGTCACCATATTACTAGACGCGTCCGAGAACCAGGTCTCCCTGAAGCTGAGGTCTGTGACCGCTGCGGACACGGCCATATATTATTGT
>12;285_53,403_53;0.3016090179
TCGGAGACCCTGTCCCTCACTTGCACTGTCTCTACTGACTCCATCATTAATTACTACTGGAGTTGGATCCGGCAGCCCCCAGGGAGGGGACTGGAGTGGATTGGATATGTCCATTACAGTGGGAGCACCAACTTCAACCCCTCCCTCAAGAGTCGAGTCACCATATTACTAGACGCGTCCGAGAACCAGGTCTCCCTGAAGCTGAGGTCTGTGACCGCTGCGGACACGGCCATATATTATTGT
>11;285_53,403_53,431_53;0.2880113986
TCGGAGACCCTGTCCCTCACTTGCACTGTCTCTACTGACTCCATCATTAATTACTACTGGAGTTGGATCCGGCAGCCCCCAGGGAGGGGACTGGAGTGGATTGGATATGTCCATTACAGTGGGAGCACCAACTTCAACCCCTCCCTCAAGAGTCGAGTCACCATATTACTAGACGCGTCCGAGAACCAGGTCTCCCTGAAGCTGAGGTCTGTGACCGCTGCGGACACGGCCATATATTACTGT
>11;241_53;0.3440567563
TCGGAGACCCTGTCCCTCACCTGCACTTTCTCTGCTGACTCCATCATTAATTACTACTGGAGTTGGATCCGGCAGCCCCCAGGGAGGGGACTGGAATGGATTGGCTATATCCATTACAGTGGGAGCACCAACTTCAACCCCTCCCTCCAGAGTCGAGTCACCATATTACTCGACGCGTCCGAGAACCAGTTCTCCCTGAAGCTGAGGTCTGTGACCACTGCGGACACGGCCGTTTATTACTGT
>10;241_53,285_53,403_53,431_53;0.2291199374
TCGGAGACCCTGTCCCTCACCTGCACTGTCTCTACTGACTCCATCATTAATTACTACTGGAGTTGGATCCGGCAGCCCCCAGGGAGGGGACTGGAGTGGATTGGGTATGTCCATTACAGTGGGAGCACCAACTTCAACCCCTCCCTCAAGAGTCGAGTCACCATATTACTAGACGCGTCCGAGAACCAGTTCTCCCTGAAGCTGAGGTCTGTGACCGCTGCGGACACGGCCGTCTATTACTGT
>9;10_53,120_53,18_53,241_53,258_53,285_53,319_53,403_53,431_53,77_53,94_53;0.1886192786
TCGGAGACCCTGTCCCTCACCTGCACTGTCTCTAGTGACTCCATCATTAATTACTACTGGAGTTGGATCCGGCAGCCCCCAGGGAGGGGACTGGAGTGGATTGGGTATGTCCATTACAGTGGGAGCACCAACTACAACCCCTCCCTCAAGAGTCGAGTCACCATATTACTAGACGCGTCCGAGAACCAGTTCTCCCTGAAGCTGAGGTCTGTGACCGCTGCGGACACGGCCGTCTATTACTGT
>9;16_53;0.4371839569
TTGGAGATTCTGTCTCTCACCTGCACTGTCTCTAATGCCTCCGTCAGTAGTTACTACTGGAGTTGGATCCGGCTGCCCGCCGGGAAGCAACTGGAGTGGATTGGGTATGTCCATTACAGTGGGAGCACCAGCTACAACCCCTCCCTCAAGAGTCGAGTCAACATCTTTCTAGACGTGTCCAAGAATCAGTTCTCCTTGAAGCTGAGGTCTGTGACCGCTGCGGACACGGCCATTTATTACTGT
>8;10_53,120_53,16_53,18_53,241_53,258_53,285_53,319_53,403_53,431_53,77_53,94_53;0.143017854
TCGGAGACCCTGTCCCTCACCTGCACTGTCTCTAGTGACTCCATCAGTAGTTACTACTGGAGTTGGATCCGGCAGCCCCCAGGGAAGGGACTGGAGTGGATTGGGTATGTCCATTACAGTGGGAGCACCAACTACAACCCCTCCCTCAAGAGTCGAGTCACCATATTACTAGACGCGTCCGAGAACCAGTTCTCCCTGAAGCTGAGGTCTGTGACCGCTGCGGACACGGCCGTCTATTACTGT
>7;0_53,100_53,101_144,103_53,104_92,105_53,106_144,107_144,10_53,111_92,112_53,113_53,114_144,115_92,116_53,117_53,118_53,119_53,11_92,120_53,122_53,123_53,125_53,126_53,127_53,129_53,12_53,130_53,132_53,133_53,135_53,136_53,137_144,139_53,13_53,141_53,144_53,146_53,147_53,148_92,149_53,151_92,153_144,156_53,157_53,158_53,159_53,15_53,160_53,163_92,165_53,166_53,167_92,16_53,174_92,175_92,176_53,178_144,17_53,181_92,182_92,183_92,185_53,187_92,189_53,18_53,190_53,191_53,193_92,194_53,195_53,196_92,197_92,198_53,1_144,200_53,202_92,204_53,205_53,206_53,20_53,210_53,211_53,212_53,213_92,216_53,217_144,218_53,219_92,21_53,221_53,222_144,223_53,224_92,225_53,226_53,229_53,230_53,231_53,233_92,234_144,235_53,237_144,238_53,239_53,23_92,240_53,241_53,242_53,244_53,245_53,246_53,247_144,249_53,24_53,253_92,254_144,255_53,256_53,257_53,258_53,259_53,25_92,260_53,261_144,262_53,265_92,266_92,267_53,268_92,269_53,270_53,271_53,274_92,275_144,276_53,277_92,278_53,27_53,280_53,281_92,285_53,286_53,287_53,288_92,28_53,292_53,293_53,295_53,297_53,298_53,299_53,29_53,2_53,301_144,303_144,304_53,305_92,306_53,307_53,30_53,310_53,312_92,314_92,315_53,316_53,317_53,318_53,319_53,31_92,320_53,321_53,322_53,323_92,324_92,326_92,327_92,328_92,329_92,32_53,330_53,331_92,333_92,334_53,336_53,338_92,339_53,33_53,340_92,341_53,343_53,345_92,346_92,348_53,349_53,34_92,350_144,352_53,353_92,354_53,355_92,357_53,358_53,359_144,35_53,361_53,364_53,366_144,367_92,368_53,369_92,372_53,373_53,375_144,377_53,378_53,37_53,380_53,381_53,382_92,383_53,386_53,389_92,38_144,390_53,391_53,392_92,393_92,394_53,395_92,396_92,398_53,39_92,3_53,401_144,402_53,403_53,404_92,405_92,406_144,407_92,408_92,409_53,40_144,410_53,411_92,412_53,415_144,416_92,418_53,419_144,41_53,421_92,422_53,423_92,425_53,426_53,427_53,429_53,430_53,431_53,432_53,433_92,434_53,435_53,436_53,437_53,438_92,439_92,43_53,440_92,442_92,443_92,444_53,446_53,447_144,448_144,450_53,451_53,452_53,453_92,454_53,455_53,456_53,457_53,458_53,46_144,47_53,48_53,49_53,4_144,50_53,51_92,53_53,54_92,56_53,58_53,5_53,60_92,61_53,62_92,63_53,65_53,67_53,68_53,70_92,71_53,72_53,73_53,75_92,76_92,77_53,79_92,7_53,80_53,84_92,85_92,86_92,87_53,8_53,90_53,93_92,94_53,95_92,96_144,98_53,99_53,9_53;0.0345414796
TCGGAGACCCTGTCCCTCACCTGCACTGTCTCTGGTGGCTCCATCAGTAGTTACTACTGGAGCTGGATCCGGCAGCCCCCAGGGAAGGGACTGGAGTGGATTGGGTATATCTATTACAGTGGGAGCACCAACTACAACCCCTCCCTCAAGAGTCGAGTCACCATATCAGTAGACACGTCCGAGAACCAGTTCTCCCTGAAGCTGAGGTCTGTGACCGCTGCGGACACGGCCGTCTATTACTGT
>10;374_53;0.4864816079
TCGGAGACCCTGTCCCTGACCTGCAGTGTCTCTGGTGGTTCCATCAGGAGCTACTCTTGGGGCTGGATCCGGAAGCCCCCAGGGATGGGACTGGAGTGGATTGGACATATGTTCCTCAGTGGGAGTGTCGACTACGACCCGTCCGTCAAGGGTCGAGTCACCATATCAGCGGACACGTCGAAGAACCAATTCTCCCTGAGGCTGACGTCTGTGACCGCTGCGGACACGGCCGTGTATTACTGT
>10;325_53;0.3071892625
TCGGAGACCCTGTCCCTCACCTGCAGTGTCTCTGGTGGTTCCATAAGTGGTTACCACTGGACTTGGATCCGGCAGCCCGCCGGGAAGGGACTGGAGTGGATTGGGCGTATGCAGAACAGTGGGAACACCAACTACAACCCCTCCCTCAAGAGTCGAGTCACCATGTCATTAGACACGTCCAAGAACCAGTTCTCCCTGAAGTTGAGGTCTGTGACCGCTGCGGACACGGCCGTGTATTACTGT
>9;325_53,374_53;0.0971519556
TCGGAGACCCTGTCCCTCACCTGCAGTGTCTCTGGTGGCTCCATCAGTAGTTACTACTGGAGCTGGATCCGGCAGCCCCCAGGGAAGGGACTGGAGTGGATTGGGCATATGTATCACAGTGGGAGCACCAACTACAACCCCTCCCTCAAGAGTCGAGTCACCATATCAGTAGACACGTCCAAGAACCAGTTCTCCCTGAAGCTGAGGTCTGTGACCGCTGCGGACACGGCCGTGTATTACTGT
>9;236_53;0.3046075319
TCGGAGACCCTGTCCCTCACCTGCAGTGTCTCTGGGGGCTCCATGATCAGTTACTACTGGAGCTGGATCCGGCAGACCCCAGGGAAGGAACCGGAGTGGATTGGGCATATCTATCACAGCGGGACCACCAATTACAGCCCCTCCCTCCAGAGTCGAGTCACCATGTCAGTAGACACGTCCAAGAACCAGTTGTCCCTGAAGTTGAGGTCTGTGACCGCTGCGGACACGGCCATATATTACTGT
>8;236_53,325_53,374_53;0.0761164456
TCGGAGACCCTGTCCCTCACCTGCAGTGTCTCTGGTGGCTCCATCAGTAGTTACTACTGGAGCTGGATCCGGCAGCCCCCAGGGAAGGGACTGGAGTGGATTGGGCATATCTATCACAGTGGGAGCACCAACTACAACCCCTCCCTCAAGAGTCGAGTCACCATATCAGTAGACACGTCCAAGAACCAGTTCTCCCTGAAGCTGAGGTCTGTGACCGCTGCGGACACGGCCGTGTATTACTGT
>9;78_53;0.1989113053
TCGGAGACCCTGTCCCTCAATTGCAGTGTCTCTGGTGGCTCCTTCAGTATCTACTACTGGAACTGGATCCGGCAGCCCCCAGGGAAGGGACTGGAGTGGATCGGGAATGTCTATTACAGTGGGAGCACCAACTACAACCCCTCCCTCAAGAGTCGAGTCACCATATCAGTCGACACGTCCAAGAACCACTTCTCCCTGAGGCTGAGGTCTGTGACCGCTGCGGACACGGCCGTCTATTACTGT
>9;209_53;0.2405267211
TCGGAGACCCTGTCACTTACTTGCAGTGTCTCTGGTGGCTCCATCAGTACTTACTACTGGAGTTGGCTCCGGCAGCCCCCAGGGAAGGGACTGGAGTGGATTGGGTACATCTATGTCAGTGGGAGCACCAACTACAACCCCTCCCTCAAGAGTCGCGTCACCATGTCGCTGGACACGTCCAAGAACCAGTTCTCCCTGAAGCTGAGGTCTGTGACCGCTGCGGACACGGCCGTTTATTACTGT
>8;209_53,78_53;0.0482460851
TCGGAGACCCTGTCCCTCACCTGCAGTGTCTCTGGTGGCTCCATCAGTAGTTACTACTGGAGCTGGATCCGGCAGCCCCCAGGGAAGGGACTGGAGTGGATTGGGTATATCTATTACAGTGGGAGCACCAACTACAACCCCTCCCTCAAGAGTCGAGTCACCATATCAGTAGACACGTCCAAGAACCAGTTCTCCCTGAAGCTGAGGTCTGTGACCGCTGCGGACACGGCCGTCTATTACTGT
>7;209_53,236_53,325_53,374_53,78_53;0.0389899607
TCGGAGACCCTGTCCCTCACCTGCAGTGTCTCTGGTGGCTCCATCAGTAGTTACTACTGGAGCTGGATCCGGCAGCCCCCAGGGAAGGGACTGGAGTGGATTGGGTATATCTATTACAGTGGGAGCACCAACTACAACCCCTCCCTCAAGAGTCGAGTCACCATATCAGTAGACACGTCCAAGAACCAGTTCTCCCTGAAGCTGAGGTCTGTGACCGCTGCGGACACGGCCGTCTATTACTGT
>6;0_53,100_53,101_144,103_53,104_92,105_53,106_144,107_144,10_53,111_92,112_53,113_53,114_144,115_92,116_53,117_53,118_53,119_53,11_92,120_53,122_53,123_53,125_53,126_53,127_53,129_53,12_53,130_53,132_53,133_53,135_53,136_53,137_144,139_53,13_53,141_53,144_53,146_53,147_53,148_92,149_53,151_92,153_144,156_53,157_53,158_53,159_53,15_53,160_53,163_92,165_53,166_53,167_92,16_53,174_92,175_92,176_53,178_144,17_53,181_92,182_92,183_92,185_53,187_92,189_53,18_53,190_53,191_53,193_92,194_53,195_53,196_92,197_92,198_53,1_144,200_53,202_92,204_53,205_53,206_53,209_53,20_53,210_53,211_53,212_53,213_92,216_53,217_144,218_53,219_92,21_53,221_53,222_144,223_53,224_92,225_53,226_53,229_53,230_53,231_53,233_92,234_144,235_53,236_53,237_144,238_53,239_53,23_92,240_53,241_53,242_53,244_53,245_53,246_53,247_144,249_53,24_53,253_92,254_144,255_53,256_53,257_53,258_53,259_53,25_92,260_53,261_144,262_53,265_92,266_92,267_53,268_92,269_53,270_53,271_53,274_92,275_144,276_53,277_92,278_53,27_53,280_53,281_92,285_53,286_53,287_53,288_92,28_53,292_53,293_53,295_53,297_53,298_53,299_53,29_53,2_53,301_144,303_144,304_53,305_92,306_53,307_53,30_53,310_53,312_92,314_92,315_53,316_53,317_53,318_53,319_53,31_92,320_53,321_53,322_53,323_92,324_92,325_53,326_92,327_92,328_92,329_92,32_53,330_53,331_92,333_92,334_53,336_53,338_92,339_53,33_53,340_92,341_53,343_53,345_92,346_92,348_53,349_53,34_92,350_144,352_53,353_92,354_53,355_92,357_53,358_53,359_144,35_53,361_53,364_53,366_144,367_92,368_53,369_92,372_53,373_53,374_53,375_144,377_53,378_53,37_53,380_53,381_53,382_92,383_53,386_53,389_92,38_144,390_53,391_53,392_92,393_92,394_53,395_92,396_92,398_53,39_92,3_53,401_144,402_53,403_53,404_92,405_92,406_144,407_92,408_92,409_53,40_144,410_53,411_92,412_53,415_144,416_92,418_53,419_144,41_53,421_92,422_53,423_92,425_53,426_53,427_53,429_53,430_53,431_53,432_53,433_92,434_53,435_53,436_53,437_53,438_92,439_92,43_53,440_92,442_92,443_92,444_53,446_53,447_144,448_144,450_53,451_53,452_53,453_92,454_53,455_53,456_53,457_53,458_53,46_144,47_53,48_53,49_53,4_144,50_53,51_92,53_53,54_92,56_53,58_53,5_53,60_92,61_53,62_92,63_53,65_53,67_53,68_53,70_92,71_53,72_53,73_53,75_92,76_92,77_53,78_53,79_92,7_53,80_53,84_92,85_92,86_92,87_53,8_53,90_53,93_92,94_53,95_92,96_144,98_53,99_53,9_53;0.0254127693
TCGGAGACCCTGTCCCTCACCTGCACTGTCTCTGGTGGCTCCATCAGTAGTTACTACTGGAGCTGGATCCGGCAGCCCCCAGGGAAGGGACTGGAGTGGATTGGGTATATCTATTACAGTGGGAGCACCAACTACAACCCCTCCCTCAAGAGTCGAGTCACCATATCAGTAGACACGTCCAAGAACCAGTTCTCCCTGAAGCTGAGGTCTGTGACCGCTGCGGACACGGCCGTCTATTACTGT
>8;449_53;0.1157933015
TCGGAGACCCTGTCCCTCACCTGCACTGTCTCTGGCGGCTCCATCAGTAGTTACTACTGGAGCTGGATCCGGCAGCCCCCAGGGAAGGGACTGGAGTGGATTGGGTATATCGATTACAGTGGGAACACCAACTACAACCCCTCCCTCAAGAGTCGAATTAGCATGTCAGTAGACACGTCCAAGAACCAGTTCTCCCTGAAGCTGAGGTCTGTGACCGCTGCGGACACGGCCGTCTATTACTGT
>8;26_53;0.1697593031
TCGGAGACCCTGTCCCTCACCTGCACTGTCTCTGGTGGCTCCATCAGTAATTACTACTGGAACTGGATCCGGCAGCCCCCAGGGAAGGGACTGGAGTGGGTTGGATATATCTATTACAGTGGGAGCACCAACTATAACCCCTCCCTCAAGAGTCGAGCCACCATGTCAGTAGACACGTCCAAGAATCAGTTCTCCCTGAAGCTGAGGTCTGTGAGCGCTGCGGACACGGGCCTCTATTACTGT
>7;26_53,449_53;0.0369948559
TCGGAGACCCTGTCCCTCACCTGCACTGTCTCTGGTGGCTCCATCAGTAGTTACTACTGGAGCTGGATCCGGCAGCCCCCAGGGAAGGGACTGGAGTGGATTGGGTATATCTATTACAGTGGGAGCACCAACTACAACCCCTCCCTCAAGAGTCGAGTCACCATGTCAGTAGACACGTCCAAGAACCAGTTCTCCCTGAAGCTGAGGTCTGTGACCGCTGCGGACACGGCCGTCTATTACTGT
>7;414_53;0.1698084395
TCGGGGACCCTGTCCCTCACCTGCACTGTCTCTGGTGGCTCCATCAGTGGTTTCTACTGGAGCTGGATCCGGCAGTCTCCAGGGAAGGGACTGGAGTGGATTGGGTATATCTCTTACAGTGGGAGCACCAACTACACCTCCTCTCTCAAGAGTCGACTCACCATATCAGTAGACAAGTCCAAGAACCAGTTCTCCCTGAAGCTGAGGTCTGTGACCGCTGCGGACACGGCCGTCTATTACTGT
>6;26_53,414_53,449_53;0.0254127662
TCGGAGACCCTGTCCCTCACCTGCACTGTCTCTGGTGGCTCCATCAGTAGTTACTACTGGAGCTGGATCCGGCAGCCCCCAGGGAAGGGACTGGAGTGGATTGGGTATATCTATTACAGTGGGAGCACCAACTACAACCCCTCCCTCAAGAGTCGAGTCACCATATCAGTAGACACGTCCAAGAACCAGTTCTCCCTGAAGCTGAGGTCTGTGACCGCTGCGGACACGGCCGTCTATTACTGT
>5;0_53,100_53,101_144,103_53,104_92,105_53,106_144,107_144,10_53,111_92,112_53,113_53,114_144,115_92,116_53,117_53,118_53,119_53,11_92,120_53,122_53,123_53,125_53,126_53,127_53,129_53,12_53,130_53,132_53,133_53,135_53,136_53,137_144,139_53,13_53,141_53,144_53,146_53,147_53,148_92,149_53,151_92,153_144,156_53,157_53,158_53,159_53,15_53,160_53,163_92,165_53,166_53,167_92,16_53,174_92,175_92,176_53,178_144,17_53,181_92,182_92,183_92,185_53,187_92,189_53,18_53,190_53,191_53,193_92,194_53,195_53,196_92,197_92,198_53,1_144,200_53,202_92,204_53,205_53,206_53,209_53,20_53,210_53,211_53,212_53,213_92,216_53,217_144,218_53,219_92,21_53,221_53,222_144,223_53,224_92,225_53,226_53,229_53,230_53,231_53,233_92,234_144,235_53,236_53,237_144,238_53,239_53,23_92,240_53,241_53,242_53,244_53,245_53,246_53,247_144,249_53,24_53,253_92,254_144,255_53,256_53,257_53,258_53,259_53,25_92,260_53,261_144,262_53,265_92,266_92,267_53,268_92,269_53,26_53,270_53,271_53,274_92,275_144,276_53,277_92,278_53,27_53,280_53,281_92,285_53,286_53,287_53,288_92,28_53,292_53,293_53,295_53,297_53,298_53,299_53,29_53,2_53,301_144,303_144,304_53,305_92,306_53,307_53,30_53,310_53,312_92,314_92,315_53,316_53,317_53,318_53,319_53,31_92,320_53,321_53,322_53,323_92,324_92,325_53,326_92,327_92,328_92,329_92,32_53,330_53,331_92,333_92,334_53,336_53,338_92,339_53,33_53,340_92,341_53,343_53,345_92,346_92,348_53,349_53,34_92,350_144,352_53,353_92,354_53,355_92,357_53,358_53,359_144,35_53,361_53,364_53,366_144,367_92,368_53,369_92,372_53,373_53,374_53,375_144,377_53,378_53,37_53,380_53,381_53,382_92,383_53,386_53,389_92,38_144,390_53,391_53,392_92,393_92,394_53,395_92,396_92,398_53,39_92,3_53,401_144,402_53,403_53,404_92,405_92,406_144,407_92,408_92,409_53,40_144,410_53,411_92,412_53,414_53,415_144,416_92,418_53,419_144,41_53,421_92,422_53,423_92,425_53,426_53,427_53,429_53,430_53,431_53,432_53,433_92,434_53,435_53,436_53,437_53,438_92,439_92,43_53,440_92,442_92,443_92,444_53,446_53,447_144,448_144,449_53,450_53,451_53,452_53,453_92,454_53,455_53,456_53,457_53,458_53,46_144,47_53,48_53,49_53,4_144,50_53,51_92,53_53,54_92,56_53,58_53,5_53,60_92,61_53,62_92,63_53,65_53,67_53,68_53,70_92,71_53,72_53,73_53,75_92,76_92,77_53,78_53,79_92,7_53,80_53,84_92,85_92,86_92,87_53,8_53,90_53,93_92,94_53,95_92,96_144,98_53,99_53,9_53;0.0254121955
TCGGAGACCCTGTCCCTCACCTGCACTGTCTCTGGTGGCTCCATCAGTAGTTACTACTGGAGCTGGATCCGGCAGCCCCCAGGGAAGGGACTGGAGTGGATTGGGTATATCTATTACAGTGGGAGCACCAACTACAACCCCTCCCTCAAGAGTCGAGTCACCATATCAGTAGACACGTCCAAGAACCAGTTCTCCCTGAAGCTGAGGTCTGTGACCGCTGCGGACACGGCCGTCTATTACTGT
>6;413_92;0.3723006309
TCGGAAGCCCTGTCCCTCACCTGCACTGTCTCTGGTGGCTCCATGAGTGACTACTACTGGAATTGGATCCGTCAGTCCCCAGGGAAGGGACTGGAGTGGATTGCCTATGTGTCTGACAGTGGGAGCACCAACTACAACCCCTCCCTCGAGAGTCGGGTCACGATATCAGTAGACACGTCCAGGAACCGGTTCTCCCTGAAAGTGTCCTCTGTGACCGCTGCGGACACGGCCGTCTACTACTGT
>7;169_53;0.2674455624
TCGGAGACCCTGTCACTCACCTGCACTGTCTCTGGTGACTCCATCAGTCGTTTCTACTGGAACTGGATCCGGCAGACCCCCGGGAAGGGACTGGAGTGGATTGGCTATATCTATTATGGTGGGAGCACCAAGTACAACCCCTCCCTCAAGAGTCGAGCCACCATATCAGTGGACACGTCCAACAACCACTTCTCCCTGAGGCTGACGTCTGTGACCGCTGCGGACACGGCCGTATATTACTGT
>13;232_92;0.3802679062
TCGGAGACCCTGTCCCTCACCTGCACTGTCTCTGATGGCTCCATTAGAAGTTACTATTGGAGTTGGATCCGGCAGACCCCCACGAGGGGACTGGAGTGGATTGGCTATATCTATTACGCTGGAACCACCAACTACAACCCCGCCCTCAAGAGTCGAGTCACCATCTCAGTAGACACGTCCGAGAACCAGTTCTCCCTGAGGTTGAAGTCTCTGACCGCTGCGGACACGGCCACATATTTCTGT
>20;313_144;0.6878687448
GGGGGGACCCTGTCCCTCACCTGCAGTGTCTCTGGGGGCTCTTTGGCCTCTTCTTACTGGAATTGGATTCGCCAGACCCCCACGGGGGGACTGGAGTGGCTCGGCTATGTCTATCACGCTGGGACCACCAACTACAATCCCGCCCTCAAGAGTCGAGTCACCATCTCAGTAGACACGTCCGAGGACCAGTTTTCCCTGAGGTTGAAGTCTCTGACCGCTGCGGACACGGCCACATATTTCTGT
>20;332_92;0.617124311
GGGGGGACCCTGTCCCTCACCTGCAGTGTCTCTGGGGGCTCCATGGCTAGTTTTTACTGGAATTGGGTCCGGCAGACCCCCACGGGGGGCCGTGAGTGGATTGGCTATATCTATTACGCTGGAACAACCAACTACAACCCCGCCCTCAAGAGTCGAGTCACCATCTCAGTGGACACGTCCGAGAACCAGTTCTCCCTGAGGATGAAGTCTCTGACTGCTGCGGACACGGCCACGTATTTCTGT
>19;313_144,332_92;0.4831723241
GGGGGGACCCTGTCCCTCACCTGCAGTGTCTCTGGGGGCTCCATGGCTAGTTCTTACTGGAATTGGATCCGGCAGACCCCCACGGGGGGACTGGAGTGGATTGGCTATATCTATTACGCTGGAACCACCAACTACAACCCCGCCCTCAAGAGTCGAGTCACCATCTCAGTAGACACGTCCGAGAACCAGTTCTCCCTGAGGTTGAAGTCTCTGACCGCTGCGGACACGGCCACATATTTCTGT
>23;69_92;0.5734836898
GGGGGGACCCTGTCCCTCACCTGCACTGTCTCTGGGGGCTCCATGACTAGTTCTTACTGGAATTGGATTCGGCAGACCCCCACGAGGGGACGTGAGTGGATTGGCTATATCTATTACACTGGAAGCACCAACTACAACCCCGCCCTCAAGAGTCGAGTCACCATCTCAGTGGACGCGTCCGAGAACCAGTTCTCCCTGAGATTAAGGTCTCTGACCGCTGCGGACACGGCCACATATTTCTGT
>23;227_92;0.5481168417
GGGGGGACCCTGTCCCTCACCTGCACTGTCTCTGGGGGCTCCATGACTAGTTCTTACTGGAATTGGATTCGGCAGACCCCCACGAGGGGACTGGAGTGGATTGGCTATATCTATTACACTGGAAGCACCAACTACAACCCCGCCCTCAAGAGTCGAGTCACCATCTCAGTGGACGCGTCCGAGAACCAGTTCTCCCTGAGATTAAGGTCTCTGACCGCTGCGGACACGGCCACATATTTCTGT
>22;227_92,69_92;0.5481168059
GGGGGGACCCTGTCCCTCACCTGCACTGTCTCTGGGGGCTCCATGACTAGTTCTTACTGGAATTGGATTCGGCAGACCCCCACGAGGGGACTGGAGTGGATTGGCTATATCTATTACACTGGAAGCACCAACTACAACCCCGCCCTCAAGAGTCGAGTCACCATCTCAGTGGACGCGTCCGAGAACCAGTTCTCCCTGAGATTAAGGTCTCTGACCGCTGCGGACACGGCCACATATTTCTGT
>24;109_92;0.5481321629
GGGGGGACCCTGTCCCTCACCTGCACTGTCTCTGGGGGCTCCATGACTAGTTCTTACTGGAATTGGATTCGGCAGACCCCCACGAGGGGACTGGAGTGGATTGGCTATATCTATTACACTGGAAGCACCAACTACAACCCCGCCCTCAAGAGTCGCGTCACCATCTCAGTGGACGCGTCCGAGAACCAGTTCTCCCTGAGATTAAAGTCTCTGACCGCTGCGGACACGGCCACATATTTCTGT
>24;296_92;0.5481183815
GGGGGGACCCTGTCCCTCACCTGCACTGTCTCTGGGGGCTCCATGACTAGTTCTTACTGGAATTGGATTCGGCAGACCCCCACGAGGGGACTGGAGTGGATTGGCTATATCTATTACACTGGAAGCACCAACTACAACCCCGCCCTTAAGAGTCGAGTCACCATCTCAGTGGACGCGTCCGAGAACCAGTTCTCCCTGAGATTAAAGTCTCTGACCGCTGCGGACACGGCCACATATTTCTGT
>23;109_92,296_92;0.5354964484
GGGGGGACCCTGTCCCTCACCTGCACTGTCTCTGGGGGCTCCATGACTAGTTCTTACTGGAATTGGATTCGGCAGACCCCCACGAGGGGACTGGAGTGGATTGGCTATATCTATTACACTGGAAGCACCAACTACAACCCCGCCCTCAAGAGTCGAGTCACCATCTCAGTGGACGCGTCCGAGAACCAGTTCTCCCTGAGATTAAAGTCTCTGACCGCTGCGGACACGGCCACATATTTCTGT
>23;379_92;0.5609044536
GGGGGGACCCTGTCCCTCACCTGCACTGTCTCTGGGGGCTCCATGACTACTTCTTACTGGAATTGGATTCGGCAGACCCCCACGAGGGGACTGGAGTGGATTGGCTATATCTATTACACTGGAAGCACCAACTACAACCCCGCCCTCAAGAGTCGAGTCACCATCTCAGTGGACGCGTCCGAGAACCAGTTCTCCCTGAGATTAAAGTCTCTGAGCGCTGCGGACACGGCCACATATTTCTGT
>22;109_92,296_92,379_92;0.5354959639
GGGGGGACCCTGTCCCTCACCTGCACTGTCTCTGGGGGCTCCATGACTAGTTCTTACTGGAATTGGATTCGGCAGACCCCCACGAGGGGACTGGAGTGGATTGGCTATATCTATTACACTGGAAGCACCAACTACAACCCCGCCCTCAAGAGTCGAGTCACCATCTCAGTGGACGCGTCCGAGAACCAGTTCTCCCTGAGATTAAAGTCTCTGACCGCTGCGGACACGGCCACATATTTCTGT
>21;109_92,227_92,296_92,379_92,69_92;0.5354954929
GGGGGGACCCTGTCCCTCACCTGCACTGTCTCTGGGGGCTCCATGACTAGTTCTTACTGGAATTGGATTCGGCAGACCCCCACGAGGGGACTGGAGTGGATTGGCTATATCTATTACACTGGAAGCACCAACTACAACCCCGCCCTCAAGAGTCGAGTCACCATCTCAGTGGACGCGTCCGAGAACCAGTTCTCCCTGAGATTAAAGTCTCTGACCGCTGCGGACACGGCCACATATTTCTGT
>21;83_92;0.5999294711
GGGGGGACCCTGTCCCTCACCTGCAGTGTCTCTGGGGGCTCGATGACTAGTTCTTACTGGAATTGGGTTCGGCAGAGCCCCACGAGGGGACTGGAGTGGATTGGCTATATCTATTACTCTGGAAGCACCAACTACAACCCCGCCCTCAAGAGTCGAGTCACCATCTCAGTGGACGCGTCCGAGAACCAGTTCTCCCTGAGATTAAAGTCTCTGACCGCTGCGGACACGGCCACATATTTCTGT
>20;109_92,227_92,296_92,379_92,69_92,83_92;0.5354935264
GGGGGGACCCTGTCCCTCACCTGCACTGTCTCTGGGGGCTCCATGACTAGTTCTTACTGGAATTGGATTCGGCAGACCCCCACGAGGGGACTGGAGTGGATTGGCTATATCTATTACACTGGAAGCACCAACTACAACCCCGCCCTCAAGAGTCGAGTCACCATCTCAGTGGACGCGTCCGAGAACCAGTTCTCCCTGAGATTAAAGTCTCTGACCGCTGCGGACACGGCCACATATTTCTGT
>20;55_92;0.5491545077
GGGGGGACCCTGTCCCTCACCTGCACTGTCTCTGGGGGCTCCATGGCTACTTCTTACTGGAATTGGATCCGGCAGACCCCCACGGGGGGACTGGAGTGGATTGGCTATATCTATTACGCTGGAACCACCAACTACAACCCCGCCCTCAAGAGTCGAGTCACCATCTCAGTGGACGCGTCCGAGAACCAGTTCTCCCTGAGATTAAAGTCTCTGAGCGCTGCGGACACGGCCACATATTTCTGT
>19;109_92,227_92,296_92,379_92,55_92,69_92,83_92;0.4972635842
GGGGGGACCCTGTCCCTCACCTGCACTGTCTCTGGGGGCTCCATGACTAGTTCTTACTGGAATTGGATCCGGCAGACCCCCACGAGGGGACTGGAGTGGATTGGCTATATCTATTACGCTGGAACCACCAACTACAACCCCGCCCTCAAGAGTCGAGTCACCATCTCAGTGGACGCGTCCGAGAACCAGTTCTCCCTGAGATTAAAGTCTCTGACCGCTGCGGACACGGCCACATATTTCTGT
>18;109_92,227_92,296_92,313_144,332_92,379_92,55_92,69_92,83_92;0.4459956824
GGGGGGACCCTGTCCCTCACCTGCACTGTCTCTGGGGGCTCCATGACTAGTTCTTACTGGAATTGGATCCGGCAGACCCCCACGAGGGGACTGGAGTGGATTGGCTATATCTATTACGCTGGAACCACCAACTACAACCCCGCCCTCAAGAGTCGAGTCACCATCTCAGTAGACACGTCCGAGAACCAGTTCTCCCTGAGGTTGAAGTCTCTGACCGCTGCGGACACGGCCACATATTTCTGT
>22;110_92;0.5349662977
GGGGGGACCCTGTCCCTCACCTGCACTGTCTCTGGGGGCTCCATGGGTAATTCCTATTGGAATTGGATCCGGCAGACCCCCACGAGGGGACTGGAGTGGATTGGCTATATCTATTACGCTGGAACCACCAACTACAATCCCGCCCTCAAGAGTCGAGTCACCATCTCAATAGACACGTCCGAGAACCAGTTCTCCCTGAGGTTGAAGTCTCTGACCGCTGCGGACACGGCCACATATTTCTGT
>22;309_92;0.5349668367
GGGGGGACCCTGTCCCTCACCTGCACTGTCTCTGGGGGCTCCATGGGTAATTCCTATTGGAATTGGATCCGGCAGACCCCCACGAGGGGACTGGAGTGGATTGGCTATATCTATTACGCTGGAACCACCAACTACAATCCCGCCCTCAAGAGTCGAGTCACCATCTCAATAGACACGTCCGAGAACCAGTTCTCCCTGAGGTTGAAGTCTCTGACCGCTGCGGACACGGCCACATATTTCTGT
>21;110_92,309_92;0.5349662877
GGGGGGACCCTGTCCCTCACCTGCACTGTCTCTGGGGGCTCCATGGGTAATTCCTATTGGAATTGGATCCGGCAGACCCCCACGAGGGGACTGGAGTGGATTGGCTATATCTATTACGCTGGAACCACCAACTACAATCCCGCCCTCAAGAGTCGAGTCACCATCTCAATAGACACGTCCGAGAACCAGTTCTCCCTGAGGTTGAAGTCTCTGACCGCTGCGGACACGGCCACATATTTCTGT
>22;52_92;0.5223301683
GGGGGGACCCTGTCCCTCACCTGCACTGTCTCTGGGGGCTCCATGGGTAATTCCTACTGGAATTGGATCCGGCAGACCCCCACGAGGGGACTGGAGTGGATTGGCTATATCTATTACACTGGAACCACCAACTACAACCCCGCCCTCAAGAGTCGAGTCACCATCTCAATAGACACGTCCGAGAACCAGTTCTCCCTGAGGTTGAAGTCTCTGACCGCTGCGGACACGGCCACATATTTCTGT
>23;384_92;0.5223534896
GGGGGGACCCTGTCCCTCACCTGCACTGTCTCTGGGGGCTCCATGGGTAATTCCTACTGGAATTGGATCCGGCAGACCCCCACGAGGGGACTGGAGTGGATTGGCTATATCTATTACGCTGGAACCACCAACTACAACCCCGCCCTCAAGAGTCGAGTCACCATCTCAATAGACACGTCCGAGAACCAGTTCTCCTTGAGGTTGAAGTCTCTGACCGCTGCGGACACGGCCACATATTTCTGT
>23;362_92;0.5097568882
GGGGGGACCCTGTCCCTCACCTGCACTGTCTCTGGGGGCTCCATGGGTAATTCCTACTGGAATTGGATCCGGCAGACCCCCACGAGGGGACTGGAGTGGATTGGCTATATCTATTACGCTGGAACCACCAACTACAACCCCGCCCTCAAGAGTCGAGTCACCATCTCAATAGACACGTCCGAGAACCAGTTCTCCCTGAGGTTGAAGTCTCTGACCGCTGCGGACACGGCCACATATTTCTGT
>22;362_92,384_92;0.5097568782
GGGGGGACCCTGTCCCTCACCTGCACTGTCTCTGGGGGCTCCATGGGTAATTCCTACTGGAATTGGATCCGGCAGACCCCCACGAGGGGACTGGAGTGGATTGGCTATATCTATTACGCTGGAACCACCAACTACAACCCCGCCCTCAAGAGTCGAGTCACCATCTCAATAGACACGTCCGAGAACCAGTTCTCCCTGAGGTTGAAGTCTCTGACCGCTGCGGACACGGCCACATATTTCTGT
>21;362_92,384_92,52_92;0.5097559967
GGGGGGACCCTGTCCCTCACCTGCACTGTCTCTGGGGGCTCCATGGGTAATTCCTACTGGAATTGGATCCGGCAGACCCCCACGAGGGGACTGGAGTGGATTGGCTATATCTATTACGCTGGAACCACCAACTACAACCCCGCCCTCAAGAGTCGAGTCACCATCTCAATAGACACGTCCGAGAACCAGTTCTCCCTGAGGTTGAAGTCTCTGACCGCTGCGGACACGGCCACATATTTCTGT
>20;110_92,309_92,362_92,384_92,52_92;0.5097554053
GGGGGGACCCTGTCCCTCACCTGCACTGTCTCTGGGGGCTCCATGGGTAATTCCTACTGGAATTGGATCCGGCAGACCCCCACGAGGGGACTGGAGTGGATTGGCTATATCTATTACGCTGGAACCACCAACTACAACCCCGCCCTCAAGAGTCGAGTCACCATCTCAATAGACACGTCCGAGAACCAGTTCTCCCTGAGGTTGAAGTCTCTGACCGCTGCGGACACGGCCACATATTTCTGT
>22;88_92;0.5094350399
GGGGGGACCCTGTCCCTCACCTGCAGTGTCTCTGGGGGCTCCATGACTAATTCTTACTGGAATTGGATCCGGCAGACCCCCACGAGGGGACTGGAGTGGATTGGCTATATCTATTACGCTGGAACCACCAACTACAACCCCGCCCTCAAGAGTCGAGTCACCATCTCAGTAGACACGTCCGAGAACCAGTTCTCCCTGAGGTTGAGGTCTCTGACCGGTGCGGACACGGCCACATACTTCTGT
>22;335_144;0.7720337271
GGGGGGACCCTGTCCCTCACCTGCAGTGTCTCTGGGGGCTTCATGGGTAATTCTTATTGGAATTGGATCCGGCAGACCCCCACGAGGGGACTGGAGTGGATTGGCTACATTTATTACGCTGGAACCACCAGCTACAACCCCGCCCTCAGCAGTCGAGTGTTCATCTCAGTGGACACGTCCGAGAACCAGGTGTCCCTGAAATTGAGGTCACTCACCGCCGCGGACACGGGCACATATTTCTGT
>21;335_144,88_92;0.4841547103
GGGGGGACCCTGTCCCTCACCTGCAGTGTCTCTGGGGGCTCCATGACTAATTCTTACTGGAATTGGATCCGGCAGACCCCCACGAGGGGACTGGAGTGGATTGGCTATATCTATTACGCTGGAACCACCAACTACAACCCCGCCCTCAAGAGTCGAGTCACCATCTCAGTAGACACGTCCGAGAACCAGTTCTCCCTGAGGTTGAGGTCTCTGACCGCTGCGGACACGGCCACATATTTCTGT
>21;400_92;0.523449486
GGGGGGACCCTTTCCCTCACGTGCAGTGTCTCTGGGGGCTCCATGACTGGTTCTTACTGGAATTGGATCCGGCAGACCCCCACGAGGGGACTGGAGTGGATTGGCTATATCTATTACGCTGGAACGACCAACTACAACCCCGCACTCAAGAGTCGAGTCACCATCTCAGTAGACACGTCCGAGAACCAGTTCTCCCTGAGGTTGAAGTCTCTGACCGCTGCGGACACGGCCACATATTTCTGT
>20;335_144,400_92,88_92;0.4586634711
GGGGGGACCCTGTCCCTCACCTGCAGTGTCTCTGGGGGCTCCATGACTAGTTCTTACTGGAATTGGATCCGGCAGACCCCCACGAGGGGACTGGAGTGGATTGGCTATATCTATTACGCTGGAACCACCAACTACAACCCCGCCCTCAAGAGTCGAGTCACCATCTCAGTAGACACGTCCGAGAACCAGTTCTCCCTGAGGTTGAAGTCTCTGACCGCTGCGGACACGGCCACATATTTCTGT
>19;110_92,309_92,335_144,362_92,384_92,400_92,52_92,88_92;0.4459956429
GGGGGGACCCTGTCCCTCACCTGCACTGTCTCTGGGGGCTCCATGACTAGTTCTTACTGGAATTGGATCCGGCAGACCCCCACGAGGGGACTGGAGTGGATTGGCTATATCTATTACGCTGGAACCACCAACTACAACCCCGCCCTCAAGAGTCGAGTCACCATCTCAGTAGACACGTCCGAGAACCAGTTCTCCCTGAGGTTGAAGTCTCTGACCGCTGCGGACACGGCCACATATTTCTGT
>30;162_92;0.4892156276
GGGGGGACCCTGTCCCTCACCTGCACTGTCTCTGGGGGCTCCATGGCTACTTCTTACTGGAATTGGATCCGGCAGACCCCCACGAGGGGACTGGAGTGGATTGGCTATATCTATTACGCTGGAACCACCAACTACAACCCCGCCCTCATGAGTCGAGTCACCATCTCAGTAGACACGTCCGAGAACCAGTTCTCCCTGAGGTTGAAGTCTCTGACCGCTGCGGACACGGCCACATATTTCTGT
>30;376_92;0.4891714198
GGGGGGACCCTGTCCCTCACCTGCACTGTCTCTGGGGACTCCATGGCTACTTCTTACTGGAATTGGATCCGGCAGACCCCCACGAGGGGACTGGAGTGGATTGGCTATATCTATTACGCTGGAACCACCAACTACAACCCCGCCCTCAAGAGTCGAGTCACCATCTCAGTAGACACGTCCGAGAACCAGTTCTCCCTGAGGTTGAAGTCTCTGACCGCTGCGGACACGGCCACATATTTCTGT
>29;162_92,376_92;0.4765473703
GGGGGGACCCTGTCCCTCACCTGCACTGTCTCTGGGGGCTCCATGGCTACTTCTTACTGGAATTGGATCCGGCAGACCCCCACGAGGGGACTGGAGTGGATTGGCTATATCTATTACGCTGGAACCACCAACTACAACCCCGCCCTCAAGAGTCGAGTCACCATCTCAGTAGACACGTCCGAGAACCAGTTCTCCCTGAGGTTGAAGTCTCTGACCGCTGCGGACACGGCCACATATTTCTGT
>32;42_92;0.4765472931
GGGGGGACCCTGTCCCTCACCTGCACTGTCTCTGGGGGCTCCATGACTACTTCTTACTGGAATTGGATCCGGCAGACCCCCACGAGGGGACTGGAGTGGATTGGCTATATCTATTACGCTGGAACCACCAACTACAACCCCGCCCTGAAGAGTCGAGTCACCATCTCAGTAGACACGTCCGAGAACCAGTTCTCCCTGAGGTTGAAGTCTCTGACCGCTGCGGACACGGCCACATATTTCTGT
>32;311_92;0.4765477572
GGGGGGACCCTGTCCCTCACCTGCACTGTCTCTGGGGGCTCCATGACTACTTCTTACTGGAATTGGATCCGGCAGACCCCCACGAGGGGACTGGAGTGGATTGGCTATATCTATTACGCTGGAACCACCAACTACAACCCCGCCCTGAAGAGTCGAGTCACCATCTCAGTAGACACGTCCGAGAACCAGTTCTCCCTGAGGTTGAAGTCTCTGACCGCTGCGGACACGGCCACATATTTCTGT
>31;311_92,42_92;0.4765472831
GGGGGGACCCTGTCCCTCACCTGCACTGTCTCTGGGGGCTCCATGACTACTTCTTACTGGAATTGGATCCGGCAGACCCCCACGAGGGGACTGGAGTGGATTGGCTATATCTATTACGCTGGAACCACCAACTACAACCCCGCCCTGAAGAGTCGAGTCACCATCTCAGTAGACACGTCCGAGAACCAGTTCTCCCTGAGGTTGAAGTCTCTGACCGCTGCGGACACGGCCACATATTTCTGT
>31;283_92;0.5149268352
GGGGGGAGCCTGTCCCTCACCTGCACTGTCTCTGGGGGCTCCATGACTACTTCTTACTGGAATTGGATCCGGCAGACCCCCACGAGGGGACTGGAGTGGATTGGGTATATCTATTACGCTGGAACAACCAACTACAACCCCGCCCTGAAGAGTCGAGTCACCATCTCAGTAGACACGTCCGAGAACCAGTTCTCCCTGAGGTTGAAGTCTCTGACCGCTGCGGACACGGCCACATATTTCTGT
>30;283_92,311_92,42_92;0.4765467283
GGGGGGACCCTGTCCCTCACCTGCACTGTCTCTGGGGGCTCCATGACTACTTCTTACTGGAATTGGATCCGGCAGACCCCCACGAGGGGACTGGAGTGGATTGGCTATATCTATTACGCTGGAACCACCAACTACAACCCCGCCCTGAAGAGTCGAGTCACCATCTCAGTAGACACGTCCGAGAACCAGTTCTCCCTGAGGTTGAAGTCTCTGACCGCTGCGGACACGGCCACATATTTCTGT
>30;44_92;0.4765287077
GGGGGGACCCTGTCCCTCACCTGCACTGTCTCTGGGGGCTCCATGACCACTTCTTACTGGAATTGGATCCGGCAGACCCCCACGAGGGGACTGGAGTGGATTGGCTATATCTATTACGCTGGAACCACCAACTACAACCCCGCCCTCAAGAGTCGAGTCACCATCTCAGTAGACACGTCCGAGAACCAGTTCTCCCTGAGGTTGAAGTCTCTGACCGCTGCGGACACGGCCACATATTTCTGT
>29;283_92,311_92,42_92,44_92;0.4639305322
GGGGGGACCCTGTCCCTCACCTGCACTGTCTCTGGGGGCTCCATGACTACTTCTTACTGGAATTGGATCCGGCAGACCCCCACGAGGGGACTGGAGTGGATTGGCTATATCTATTACGCTGGAACCACCAACTACAACCCCGCCCTCAAGAGTCGAGTCACCATCTCAGTAGACACGTCCGAGAACCAGTTCTCCCTGAGGTTGAAGTCTCTGACCGCTGCGGACACGGCCACATATTTCTGT
>28;162_92,283_92,311_92,376_92,42_92,44_92;0.4639299916
GGGGGGACCCTGTCCCTCACCTGCACTGTCTCTGGGGGCTCCATGACTACTTCTTACTGGAATTGGATCCGGCAGACCCCCACGAGGGGACTGGAGTGGATTGGCTATATCTATTACGCTGGAACCACCAACTACAACCCCGCCCTCAAGAGTCGAGTCACCATCTCAGTAGACACGTCCGAGAACCAGTTCTCCCTGAGGTTGAAGTCTCTGACCGCTGCGGACACGGCCACATATTTCTGT
>32;344_92;0.4604950713
GGGGGGACCCTGTCCCTCACCTGCACTGTCTCTGGGGGCTCCATGACTAATTCTTACTGGAATTGGATCCGGCAGACCCCCACGAGGGGACTGGAGTGGATTGGCTATATCTATTACGCTGGAACCACCAACTACAACCCCGCCCTCAAGAGTCGAGTCACCATCTCAGTAGACACGTCCGAGAACCAGTTCTCCCTGAGGTTGAAGTCTCTGACCGCTGCGGACACGGCCACATATTTCTGT
>34;251_92;0.5111798309
GGGGGGACCCTGTCCCTCACCTGCACTGTCTCTGGGGGCTCCATGACTAATTCTTACTGGAATTGGATCCGGCAGACCCCCACGAGGGGACTGGAGTGGATTGGCTATATCTATTACGCTGGAACCATCAACTACAACCCCGCCCTCAAGAGTCGAGTCACCATCTCAATAGACACGTCCGTGAACCAGTTCTCCCTGAAGTTGAAGTCTCTGACCGCTGCGGACACGGCCACATATTTCTGT
>34;168_92;0.5371093918
GGGGGGACCCTGTCCCTCACCTGCACTGTCTCTGGGGGCTCCATGACTAATTCTTACTGGAATTGGATCCGGCAGACCCCCACGAGGGGATTGGAGTGGATTGGCTATATCTATTACGCTGGAACCACCAACTACAACGCCGCCCTCAACAGTCGAGTCACCATCTCAATAGACACGTCCGAGAATCAGTTCTCCCTGAGGTTGAAGTCTCTGACCGCTGCGGACACGGCCAGATATTTCTGT
>33;168_92,251_92;0.4730022643
GGGGGGACCCTGTCCCTCACCTGCACTGTCTCTGGGGGCTCCATGACTAATTCTTACTGGAATTGGATCCGGCAGACCCCCACGAGGGGACTGGAGTGGATTGGCTATATCTATTACGCTGGAACCACCAACTACAACCCCGCCCTCAAGAGTCGAGTCACCATCTCAATAGACACGTCCGAGAACCAGTTCTCCCTGAGGTTGAAGTCTCTGACCGCTGCGGACACGGCCACATATTTCTGT
>34;263_144;0.6342115313
GGAGGGACCCTGTCCCTCACCTGCACTGTCTCTGGGGGCTCCATGGCTGAGTCTTACTGGAATTGGATCCGACAGACCCCCACCAGGGGACTGGAGTGGATTGGCTACATCTATTACGCTGGAACCACCAATTACAACCCCGCCCTCAAGAGCCGAGTCACCATCTCAGTAGACACGTCCCAGAATCAGTTCTCCCTGAGGTTGAAGTCTCTGACCGCTGCGGACACGGCCACTTACTTCTGT
>34;74_92;0.5244619037
GGGGGGACCCTGTCCCTCACCTGCACTGTCTCTGGGGGCTCTATGACTACCTCTTACTGGAATTGGATCCGGCAGACCCCCACGAGGGGACTGGAGTGGATTGGCTATATCTATTACGCTGGAACCACCAACTACAACCCCGCCCTCAAGAGTCGAGTCACCATCTCAGTAGACACGTCCGAGAATCAGTTCTCCCTGAGGTTGAAGTCTCTGACCGCTGCAGACACGGCCACATATTTCTGT
>33;263_144,74_92;0.4733353681
GGGGGGACCCTGTCCCTCACCTGCACTGTCTCTGGGGGCTCCATGACTAATTCTTACTGGAATTGGATCCGGCAGACCCCCACGAGGGGACTGGAGTGGATTGGCTATATCTATTACGCTGGAACCACCAACTACAACCCCGCCCTCAAGAGTCGAGTCACCATCTCAGTAGACACGTCCGAGAATCAGTTCTCCCTGAGGTTGAAGTCTCTGACCGCTGCGGACACGGCCACATATTTCTGT
>32;168_92,251_92,263_144,74_92;0.4604957967
GGGGGGACCCTGTCCCTCACCTGCACTGTCTCTGGGGGCTCCATGACTAATTCTTACTGGAATTGGATCCGGCAGACCCCCACGAGGGGACTGGAGTGGATTGGCTATATCTATTACGCTGGAACCACCAACTACAACCCCGCCCTCAAGAGTCGAGTCACCATCTCAGTAGACACGTCCGAGAACCAGTTCTCCCTGAGGTTGAAGTCTCTGACCGCTGCGGACACGGCCACATATTTCTGT
>31;168_92,251_92,263_144,344_92,74_92;0.4604942044
GGGGGGACCCTGTCCCTCACCTGCACTGTCTCTGGGGGCTCCATGACTAATTCTTACTGGAATTGGATCCGGCAGACCCCCACGAGGGGACTGGAGTGGATTGGCTATATCTATTACGCTGGAACCACCAACTACAACCCCGCCCTCAAGAGTCGAGTCACCATCTCAGTAGACACGTCCGAGAACCAGTTCTCCCTGAGGTTGAAGTCTCTGACCGCTGCGGACACGGCCACATATTTCTGT
>33;192_92;0.4984805946
GGGGGGACCCTGTCCCTCACCTGCACTGTCTCTGGGGGCTCCATGACTAATTCTTACTGGAATTGGATCCGTCAGACCCCCACGAGGGGACTGGAGTGGATTGGCTATATCTATTACACTGGAACCACCAACTACAGCCCCGCCCTCAAGAGTCGAGTCACCATCTCAGTAGACACGTCCGAGAACCAGTTCTCCCTGAGGTTGAAGTCTCTGACCGCTGCGGACACGGCCACATATTTCTGT
>33;57_92;0.511053199
GGGGGGACCCTGTCCCTCACCTGCACTATCTCTGGGGGCTCCATGACTAATTCTTACTGGAATTGGATCCGTCAGACCCCCACGAGGGGACTGGAGTGGATTGGCTATATCTATTACACTGGAACCACCAACTACAGCCCCGCCCTCAAGAGTCGAGTCACCATCTCAGTAGACACGTCCGAGAACCAGTTCTCCCTGAGGTTGAAGTCTCTGACCGCTGCGGACACGGCCACATATTTCTGT
>32;192_92,57_92;0.4984805846
GGGGGGACCCTGTCCCTCACCTGCACTGTCTCTGGGGGCTCCATGACTAATTCTTACTGGAATTGGATCCGTCAGACCCCCACGAGGGGACTGGAGTGGATTGGCTATATCTATTACACTGGAACCACCAACTACAGCCCCGCCCTCAAGAGTCGAGTCACCATCTCAGTAGACACGTCCGAGAACCAGTTCTCCCTGAGGTTGAAGTCTCTGACCGCTGCGGACACGGCCACATATTTCTGT
>32;154_92;0.5626340911
TCACAGACCCTGTCCCTCACCTGCACTGTCTCTGGGGGCTCCATGACTAATTCTTACTGGAATTGGATCCGTCAGACCCCCACGAGGGGACTGGAGTGGATTGGCTATATCTATTACACTGGAACCACCAACTACAGCCCCGCCCTCAAGAGTCGAGTCACCATCTCAGTAGACACGTCCGAGAACCAGTTCTCCCTGAGGTTGAAGTCTCTGACCGCTGCGGACACGGCCACATATTTCTGT
>31;154_92,192_92,57_92;0.4984800464
GGGGGGACCCTGTCCCTCACCTGCACTGTCTCTGGGGGCTCCATGACTAATTCTTACTGGAATTGGATCCGTCAGACCCCCACGAGGGGACTGGAGTGGATTGGCTATATCTATTACACTGGAACCACCAACTACAGCCCCGCCCTCAAGAGTCGAGTCACCATCTCAGTAGACACGTCCGAGAACCAGTTCTCCCTGAGGTTGAAGTCTCTGACCGCTGCGGACACGGCCACATATTTCTGT
>30;154_92,168_92,192_92,251_92,263_144,344_92,57_92,74_92;0.460493666
GGGGGGACCCTGTCCCTCACCTGCACTGTCTCTGGGGGCTCCATGACTAATTCTTACTGGAATTGGATCCGGCAGACCCCCACGAGGGGACTGGAGTGGATTGGCTATATCTATTACGCTGGAACCACCAACTACAACCCCGCCCTCAAGAGTCGAGTCACCATCTCAGTAGACACGTCCGAGAACCAGTTCTCCCTGAGGTTGAAGTCTCTGACCGCTGCGGACACGGCCACATATTTCTGT
>31;173_92;0.4730701462
GGGGGGACCCTGTCCCTCACCTGCACTGTCTCTGGGGGCTCCATGACTAATTCTTACTGGAATTGGATCCGGCAGACCCCCACGAGGGGACTGGAGTGGATTGGTTATATCTATTACGCTGGAACCACCAACTACAACCCCGCCCTCAAGAGTCGAGTCACCATCTCAGTAGACACGTCCGAGAACCAGTTCTCCCTGAGGTTGAAGTCTCTGACCGCTGCGGACACGGCCACATATTTCTGT
>31;108_92;0.4730709639
GGGGGGACCCTGTCCCTCACCTGCACTGTCTCTGGGGGCTCCATGACTAATTCTTACTGGAATTGGATCCGGCAGACCCCCACGAGGGGACTGGAGTGGATTGGTTATATCTATTACGCTGGAACCACCAACTACAACCCCGCCCTCAAGAGTCGAGTCACCATCTCAGTAGACACGTCCGAGAACCAGTTCTCCCTGAGGTTGAAGTCTCTGACCGCTGCGGACACGGCCACATATTTCTGT
>30;108_92,173_92;0.4730701362
GGGGGGACCCTGTCCCTCACCTGCACTGTCTCTGGGGGCTCCATGACTAATTCTTACTGGAATTGGATCCGGCAGACCCCCACGAGGGGACTGGAGTGGATTGGTTATATCTATTACGCTGGAACCACCAACTACAACCCCGCCCTCAAGAGTCGAGTCACCATCTCAGTAGACACGTCCGAGAACCAGTTCTCCCTGAGGTTGAAGTCTCTGACCGCTGCGGACACGGCCACATATTTCTGT
>29;108_92,154_92,168_92,173_92,192_92,251_92,263_144,344_92,57_92,74_92;0.4604931086
GGGGGGACCCTGTCCCTCACCTGCACTGTCTCTGGGGGCTCCATGACTAATTCTTACTGGAATTGGATCCGGCAGACCCCCACGAGGGGACTGGAGTGGATTGGCTATATCTATTACGCTGGAACCACCAACTACAACCCCGCCCTCAAGAGTCGAGTCACCATCTCAGTAGACACGTCCGAGAACCAGTTCTCCCTGAGGTTGAAGTCTCTGACCGCTGCGGACACGGCCACATATTTCTGT
>29;279_92;0.4986624725
GGGGGGACCCTGTCCCTCACCTGCAGCGTCTCTGGGGGCTCCATGACTCATTCTTACTGGAATTGGATCCGGCAGACCCCCACGAGGGGACTGGAGTGGATTGGCTATATCTATTACGCTGGAACCACCAACTACAACCCCGCCCTCAAGAGTCGAGTCACCATCTCAGTAGACACGTCCGAGAACCAGTTCTCCCTGAGGTTGAAGTCTCTGACCGCTGCGGACACGGCCACATATTTCTGT
>28;108_92,154_92,168_92,173_92,192_92,251_92,263_144,279_92,344_92,57_92,74_92;0.4604926103
GGGGGGACCCTGTCCCTCACCTGCACTGTCTCTGGGGGCTCCATGACTAATTCTTACTGGAATTGGATCCGGCAGACCCCCACGAGGGGACTGGAGTGGATTGGCTATATCTATTACGCTGGAACCACCAACTACAACCCCGCCCTCAAGAGTCGAGTCACCATCTCAGTAGACACGTCCGAGAACCAGTTCTCCCTGAGGTTGAAGTCTCTGACCGCTGCGGACACGGCCACATATTTCTGT
>27;108_92,154_92,162_92,168_92,173_92,192_92,251_92,263_144,279_92,283_92,311_92,344_92,376_92,42_92,44_92,57_92,74_92;0.4532408764
GGGGGGACCCTGTCCCTCACCTGCACTGTCTCTGGGGGCTCCATGACTAGTTCTTACTGGAATTGGATCCGGCAGACCCCCACGAGGGGACTGGAGTGGATTGGCTATATCTATTACGCTGGAACCACCAACTACAACCCCGCCCTCAAGAGTCGAGTCACCATCTCAGTAGACACGTCCGAGAACCAGTTCTCCCTGAGGTTGAAGTCTCTGACCGCTGCGGACACGGCCACATATTTCTGT
>29;36_92;0.4713608437
GGGGGGACCCTGTCCCTCACCTGCACTGTCTCTGGGGGCTCCATGACTAGTTCTTACTGGAATTGGATCCGGCAGACGCCCACGAGGGGACTGGAGTGGATTGGCTATATCTATTACGCTGGAACCACCAACTACAACCCCGCCCTCAAGAGTCGAGTCACCATCTCCGTAGACACGTCCGAGAACCAGTTCTCCCTGAGGTTGAAGTCTCTGACCGCTGCGGACACGGCCACATATTTCTGT
>35;138_92;0.4712294181
GGGGGGACCCTGTCCCTCACCTGCACTGTCTCTGGGGGCTCCATGACTACTTCTTACTGGAATTGGATCCGGCAGACCCCCACGAGGGGACTGGAGTGGATTGGCTATATCTATTACGCTGGAACCACCAACTACAACCCCGCCCTCAAGAGTCGAGTCACCATCTCAGTAGACACGTCCGAGAACCAGTTCTCCCTGAGGTTGAAGTCTCTGACCGCCGCGGACACGGCCACATATTTCTGT
>35;273_92;0.4586062231
GGGGGGACCCTGTCCCTCACCTGCACTGTCTCTGGGGGCTCCATGACTAGTTCTTACTGGAATTGGATCCGGCAGACCCCCACGAGGGGACTGGAGTGGATTGGCTATATCTATTACGCTGGAACCACCAACTACAACCCCGCCCTCAAGAGTCGAGTCACCATCTCAGTAGACACGTCCGAGAACCAGTTCTCCCTGAGGTTGAAGTCTCTGACCGCCGCGGACACGGCCACATATTTCTGT
>34;138_92,273_92;0.4586057097
GGGGGGACCCTGTCCCTCACCTGCACTGTCTCTGGGGGCTCCATGACTAGTTCTTACTGGAATTGGATCCGGCAGACCCCCACGAGGGGACTGGAGTGGATTGGCTATATCTATTACGCTGGAACCACCAACTACAACCCCGCCCTCAAGAGTCGAGTCACCATCTCAGTAGACACGTCCGAGAACCAGTTCTCCCTGAGGTTGAAGTCTCTGACCGCCGCGGACACGGCCACATATTTCTGT
>39;145_92;0.4968054268
GGGGGGACCCTGTCCCTCACCTGCTCTGTCTCTGGGGGCTCCATGACTAGTTCTTACTGGAATTGGATCCGGCAGACCCCCACGAGGGGACTGGAGTGGATTGGCTATATCTATTACGCTGGAACCACCAGTTACAACCCCGCCCTCAAGAGTCGAGTCACCATCTCAGTAGACACGTCCGAGAACCAGTTTTCCCTGAGGTTGAAGTCTCTGACCGCTGCGGACACGGCCACATATTTCTGT
>41;424_92;0.5485656102
GGGGGGACCCTGTCCCTCACCTGCTCTGTCTCTGGGGGCTCCATGACTAGTTCTTACTGGAATTGGATCCGACAGACCCCCACGAGGGGACTGGAGTGGCTTGGGTATTCCTATTACGCTGGAACCACCAGCTACAACCCCGCCCTCAAGAGTCGAGTCACCATCTCAGTAGACACGTCCGAGAACCAGTTTTCCCTGAGGTTGAAGTCTCTGACCGCTGCGGACACGGCCACATATTTCTGT
>41;243_92;0.5356867186
GGGGGGACCCTGTCCCTCACCTGCTCTGTCTCTGGGGGCTCCATGACTAGTTCTTACTGGAATTGGATCCGACAGACCCCCACGAGGGGACTGGAGTGGCTTGGCTATTCCTATTACGCTGGAACCACCAGCTACAACCCCGCCCTCAAGAGTCGAGTCACCATCTCAGTAGACACGTCCGAGAACCAGTTTTCCCTGAGGTTGAAGTCTCTGACCGCTGCGGACACGGCCACATATTTCTGT
>40;243_92,424_92;0.5356858307
GGGGGGACCCTGTCCCTCACCTGCTCTGTCTCTGGGGGCTCCATGACTAGTTCTTACTGGAATTGGATCCGACAGACCCCCACGAGGGGACTGGAGTGGCTTGGCTATTCCTATTACGCTGGAACCACCAGCTACAACCCCGCCCTCAAGAGTCGAGTCACCATCTCAGTAGACACGTCCGAGAACCAGTTTTCCCTGAGGTTGAAGTCTCTGACCGCTGCGGACACGGCCACATATTTCTGT
>40;420_92;0.4841373391
GGGGGGACCCTGTCCCTCACCTGCTCTGTCTCTGGGGGCTCCATGACTAGTTCTTACTGGAATTGGATCCGGCAGACCCCCACGAGGGGACTGGAGTGGATTGGCTATATCTATTACGCTGGAACCACCAGCTACAACCCCGCCCTCAAGAGTCGAGTCACCATCTCAGTAGACACGTCCGAGAACCAGTTTTCCCTGAGGTTGAAGTCTCTGACCGCTGCGGACACGGCCACATATTTCTGT
>39;243_92,420_92,424_92;0.4841373291
GGGGGGACCCTGTCCCTCACCTGCTCTGTCTCTGGGGGCTCCATGACTAGTTCTTACTGGAATTGGATCCGGCAGACCCCCACGAGGGGACTGGAGTGGATTGGCTATATCTATTACGCTGGAACCACCAGCTACAACCCCGCCCTCAAGAGTCGAGTCACCATCTCAGTAGACACGTCCGAGAACCAGTTTTCCCTGAGGTTGAAGTCTCTGACCGCTGCGGACACGGCCACATATTTCTGT
>38;145_92,243_92,420_92,424_92;0.4841367976
GGGGGGACCCTGTCCCTCACCTGCTCTGTCTCTGGGGGCTCCATGACTAGTTCTTACTGGAATTGGATCCGGCAGACCCCCACGAGGGGACTGGAGTGGATTGGCTATATCTATTACGCTGGAACCACCAGCTACAACCCCGCCCTCAAGAGTCGAGTCACCATCTCAGTAGACACGTCCGAGAACCAGTTTTCCCTGAGGTTGAAGTCTCTGACCGCTGCGGACACGGCCACATATTTCTGT
>38;134_92;0.4968047829
GGGGGGACCCTGTCCCTCACCTGCTCTGTCTCTGGGGGCTCCATGACTAGTTCTTACTGGAATTGGATCCGGCAGACCCCCACGAGGGGACTGGAGTGGATTGGCTATATCTATTACGCTGGAACCACCGGCTACAACCCCGCCCTCAAGAGTCGAGTCACCATCTCAGTAGACACGTCCGAGAACCAGTTTTCCCTGAGGTTGAAGTCTCTGACCGCTGCGGACACGGCCACATATTTCTGT
>37;134_92,145_92,243_92,420_92,424_92;0.4841359633
GGGGGGACCCTGTCCCTCACCTGCTCTGTCTCTGGGGGCTCCATGACTAGTTCTTACTGGAATTGGATCCGGCAGACCCCCACGAGGGGACTGGAGTGGATTGGCTATATCTATTACGCTGGAACCACCAGCTACAACCCCGCCCTCAAGAGTCGAGTCACCATCTCAGTAGACACGTCCGAGAACCAGTTTTCCCTGAGGTTGAAGTCTCTGACCGCTGCGGACACGGCCACATATTTCTGT
>37;155_92;0.4713285966
GGGGGGACCCTGTCCCTCACCTGCACTGTCTCTGGGGGCTCCATGACTAGTTCTTACTGGAATTGGATCCGGCAGACCCCCACGAGGGGACTGGAGTGGATTGGCTACATCTATTACGCTGGAACCACCAACTACAACCCCGCCCTCAAGAGTCGAGTCACCATCTCAGTAGACACGTCCGAGAACCAGTTGTCCCTGAGGTTGAAGTCTCTGACCGCTGCGGACACGGCCACATATTTCTGT
>36;134_92,145_92,155_92,243_92,420_92,424_92;0.4460091603
GGGGGGACCCTGTCCCTCACCTGCACTGTCTCTGGGGGCTCCATGACTAGTTCTTACTGGAATTGGATCCGGCAGACCCCCACGAGGGGACTGGAGTGGATTGGCTATATCTATTACGCTGGAACCACCAACTACAACCCCGCCCTCAAGAGTCGAGTCACCATCTCAGTAGACACGTCCGAGAACCAGTTCTCCCTGAGGTTGAAGTCTCTGACCGCTGCGGACACGGCCACATATTTCTGT
>37;142_92;0.5097804778
GGGGGGACCCTGTCCCTCACCTGCACTGTCTCTGGGGTCTCCATGACTAGTTCTTACTGGAATTGGGTCCGACAGACCCCCACGAGGGGACTGGAGTGGATTGGCTATGTCTATTACGCTGGAACCACCAACTATAACCCCGCCCTCAAGAGTCGAGTCACCATCTCAGTAGACACGTCCGAGAACCAGTTCTCCCTGAGGTTGAAGTCTCTGACCGCTGCGGACACGGCCACATATTTCTGT
>37;170_92;0.4586255501
GGGGGGACCCTGTCCCTCACCTGCACTGTCTCTGGGGGCTCCATGACTAGTTCTTACTGGAATTGGATCCGCCAGACCCCCACGAGGGGACTGGAGTGGATTGGCTATATCTATTACGCTGGAACCACCAACTACAACCCCGCCCTCAAGAGTCGAGTCACCATCTCAGTAGACACGTCCGAGAACCAGTTCTCCCTGAGGTTGAAGTCTCTGACCGCTGCGGACACGGCCACATATTTCTGT
>36;142_92,170_92;0.446008711
GGGGGGACCCTGTCCCTCACCTGCACTGTCTCTGGGGGCTCCATGACTAGTTCTTACTGGAATTGGATCCGGCAGACCCCCACGAGGGGACTGGAGTGGATTGGCTATATCTATTACGCTGGAACCACCAACTACAACCCCGCCCTCAAGAGTCGAGTCACCATCTCAGTAGACACGTCCGAGAACCAGTTCTCCCTGAGGTTGAAGTCTCTGACCGCTGCGGACACGGCCACATATTTCTGT
>35;134_92,142_92,145_92,155_92,170_92,243_92,420_92,424_92;0.446006832
GGGGGGACCCTGTCCCTCACCTGCACTGTCTCTGGGGGCTCCATGACTAGTTCTTACTGGAATTGGATCCGGCAGACCCCCACGAGGGGACTGGAGTGGATTGGCTATATCTATTACGCTGGAACCACCAACTACAACCCCGCCCTCAAGAGTCGAGTCACCATCTCAGTAGACACGTCCGAGAACCAGTTCTCCCTGAGGTTGAAGTCTCTGACCGCTGCGGACACGGCCACATATTTCTGT
>38;399_92;0.471299217
GGGGGGACCCTGTCCCTCACCTGCACTGTCTCTGGGGGCTCCATGACCAGTTCTTACTGGAATTGGATCCGGCAGACCCCCACGAGGGGACTGGAGTGGATTGGCTATATCTATTACGCTGGAACCACCAACTACAACCCCGCCCTCAAGAGTCGAGTCACCATCTCAGTAGACCCGTCCGAGAACCAGTTCTCCCTGAGGTTGAAGTCTCTGACCGCTGCGGACACGGCCACATATTTCTGT
>38;180_92;0.4712997031
GGGGGGACCCTGTCCCTCACCTGCACTGTCTCTGGGGGCTCCATGACCAGTTCTTACTGGAATTGGATCCGGCAGACCCCCACGAGGGGACTGGAGTGGATTGGCTATATCTATTACGCTGGAACCACCAACTACAACCCCGCCCTCAAGAGTCGAGTCACCATCTCAGTAGACCCGTCCGAGAACCAGTTCTCCCTGAGGTTGAAGTCTCTGACCGCTGCGGACACGGCCACATATTTCTGT
>37;180_92,399_92;0.471299207
GGGGGGACCCTGTCCCTCACCTGCACTGTCTCTGGGGGCTCCATGACCAGTTCTTACTGGAATTGGATCCGGCAGACCCCCACGAGGGGACTGGAGTGGATTGGCTATATCTATTACGCTGGAACCACCAACTACAACCCCGCCCTCAAGAGTCGAGTCACCATCTCAGTAGACCCGTCCGAGAACCAGTTCTCCCTGAGGTTGAAGTCTCTGACCGCTGCGGACACGGCCACATATTTCTGT
>38;272_92;0.4712987311
GGGGGGACCCTGTCCCTCACCTGCACTGTCTCTGGGGGCTCCATGACTAGTTCTTACTGGAATTGGATCCGGCAGACCCCCACGAGGGGACTGGAGTGGATTGGCTATATCTATTACGCTGGAACCACCAACTACAACCCCGCCCTCAAGAGTCGAGTCACCATCTCAATAGACCCGTCCGAGAACCAGTTCTCCCTGAGGTTGAAGTCTCTGACCGCTGCGGACACGGCCACATATTTCTGT
>38;417_92;0.4840596574
GGGGGGACCCTGTCCCTCACCTGCACTGTCTCTGGGGGCTCCATGACTAGTTCTTACTGGAATTGGATCCGGCAGACCCCCACGAGGGGACTGGAGTGGATTGGCTATATCTATTACGCTGGAACCACCAACTACAACCCCGCCCTCAAGAGTCGAGTCACCATCTCAGTGGACCCGTCCGAGAACCAGTTCTCCCTGAGGTTGAAGTCTCTGACCGCTGCGGACATGGCCACATATTTCTGT
>37;272_92,417_92;0.4586416148
GGGGGGACCCTGTCCCTCACCTGCACTGTCTCTGGGGGCTCCATGACTAGTTCTTACTGGAATTGGATCCGGCAGACCCCCACGAGGGGACTGGAGTGGATTGGCTATATCTATTACGCTGGAACCACCAACTACAACCCCGCCCTCAAGAGTCGAGTCACCATCTCAGTAGACCCGTCCGAGAACCAGTTCTCCCTGAGGTTGAAGTCTCTGACCGCTGCGGACACGGCCACATATTTCTGT
>36;180_92,272_92,399_92,417_92;0.4586406091
GGGGGGACCCTGTCCCTCACCTGCACTGTCTCTGGGGGCTCCATGACTAGTTCTTACTGGAATTGGATCCGGCAGACCCCCACGAGGGGACTGGAGTGGATTGGCTATATCTATTACGCTGGAACCACCAACTACAACCCCGCCCTCAAGAGTCGAGTCACCATCTCAGTAGACCCGTCCGAGAACCAGTTCTCCCTGAGGTTGAAGTCTCTGACCGCTGCGGACACGGCCACATATTTCTGT
>36;92_92;0.496856593
GGGGGGACCCTGTCCCTCACCTGCACTGTCTCTGGGGGTTCCATGACTAGTTCTTACTGGAATTGGATCCGGCAGACCCCCACGAGGGGACTGGAGTGGATTGGCTATATCTATTACGCTGGAACCACCAACTACAACCCCGCCCTCAAGAGTCGAGTCACCATCTCAATAGACACGCCCGAGAACCACTTCTCCCTGAGGTTGAAGTCTCTGACCGCTGCGGACACGGCCACATATTTCTGT
>35;180_92,272_92,399_92,417_92,92_92;0.4460073357
GGGGGGACCCTGTCCCTCACCTGCACTGTCTCTGGGGGCTCCATGACTAGTTCTTACTGGAATTGGATCCGGCAGACCCCCACGAGGGGACTGGAGTGGATTGGCTATATCTATTACGCTGGAACCACCAACTACAACCCCGCCCTCAAGAGTCGAGTCACCATCTCAGTAGACACGTCCGAGAACCAGTTCTCCCTGAGGTTGAAGTCTCTGACCGCTGCGGACACGGCCACATATTTCTGT
>34;134_92,142_92,145_92,155_92,170_92,180_92,243_92,272_92,399_92,417_92,420_92,424_92,92_92;0.4460063632
GGGGGGACCCTGTCCCTCACCTGCACTGTCTCTGGGGGCTCCATGACTAGTTCTTACTGGAATTGGATCCGGCAGACCCCCACGAGGGGACTGGAGTGGATTGGCTATATCTATTACGCTGGAACCACCAACTACAACCCCGCCCTCAAGAGTCGAGTCACCATCTCAGTAGACACGTCCGAGAACCAGTTCTCCCTGAGGTTGAAGTCTCTGACCGCTGCGGACACGGCCACATATTTCTGT
>33;134_92,138_92,142_92,145_92,155_92,170_92,180_92,243_92,272_92,273_92,399_92,417_92,420_92,424_92,92_92;0.4460058954
GGGGGGACCCTGTCCCTCACCTGCACTGTCTCTGGGGGCTCCATGACTAGTTCTTACTGGAATTGGATCCGGCAGACCCCCACGAGGGGACTGGAGTGGATTGGCTATATCTATTACGCTGGAACCACCAACTACAACCCCGCCCTCAAGAGTCGAGTCACCATCTCAGTAGACACGTCCGAGAACCAGTTCTCCCTGAGGTTGAAGTCTCTGACCGCTGCGGACACGGCCACATATTTCTGT
>34;441_92;0.4715682649
GGGGGGACCCTGTCCCTCACCTGCACTGTCTCTGGGGGCTCCATGACTAGTTCTTACTGGAATTGGATCCGGCAGACCCCCACGAGGGGACTGGAGTGGATTGGCTATATCTATTACGCCGGAACCACCAACTACAACCCCGCCCTCAAGAGTCGAGTCACCATCTCAGTAGACACGTCCGAGAACCAGTTCTCCCTGAGGTTGACGTCTCTGACCGCTGCGGACACGGCCACATATTTCTGT
>35;89_92;0.47150567
GGGGGGACCCTGTCCCTCACCTGCACTGTCTCTGGGGGCTCCATGACTAGTTCTTACTGGAATTGGATCCGGCAGACCCCCACGAGGGGACTGGAGTGGATTGGCTATATCTATTACGCGGGAACCACCAACTACAACCCCGCCCTCAAGAGTCGAGTCACCATCTCAGTAGACACGTCCGAGAATCAGTTCTCCCTGAGGTTGAAGTCTCTGACCGCTGCGGACACGGCCACATATTTCTGT
>35;215_92;0.4588927121
GGGGGGACCCTGTCCCTCACCTGCACTGTCTCTGGGGGCTCCATGACTAGTTCTTACTGGAATTGGATCCGGCAGACCCCCACGAGGGGACTGGAGTGGATTGGCTATATCTATTACGCGGGAACCACCAACTACAACCCCGCCCTCAAGAGTCGAGTCACCATCTCAGTAGACACGTCCGAGAACCAGTTCTCCCTGAGGTTGAAGTCTCTGACCGCTGCGGACACGGCCACATATTTCTGT
>34;215_92,89_92;0.4588918783
GGGGGGACCCTGTCCCTCACCTGCACTGTCTCTGGGGGCTCCATGACTAGTTCTTACTGGAATTGGATCCGGCAGACCCCCACGAGGGGACTGGAGTGGATTGGCTATATCTATTACGCGGGAACCACCAACTACAACCCCGCCCTCAAGAGTCGAGTCACCATCTCAGTAGACACGTCCGAGAACCAGTTCTCCCTGAGGTTGAAGTCTCTGACCGCTGCGGACACGGCCACATATTTCTGT
>33;215_92,441_92,89_92;0.4465296057
GGGGGGACCCTGTCCCTCACCTGCACTGTCTCTGGGGGCTCCATGACTAGTTCTTACTGGAATTGGATCCGGCAGACCCCCACGAGGGGACTGGAGTGGATTGGCTATATCTATTACGCTGGAACCACCAACTACAACCCCGCCCTCAAGAGTCGAGTCACCATCTCAGTAGACACGTCCGAGAACCAGTTCTCCCTGAGGTTGAAGTCTCTGACCGCTGCGGACACGGCCACATATTTCTGT
>32;134_92,138_92,142_92,145_92,155_92,170_92,180_92,215_92,243_92,272_92,273_92,399_92,417_92,420_92,424_92,441_92,89_92,92_92;0.4460054091
GGGGGGACCCTGTCCCTCACCTGCACTGTCTCTGGGGGCTCCATGACTAGTTCTTACTGGAATTGGATCCGGCAGACCCCCACGAGGGGACTGGAGTGGATTGGCTATATCTATTACGCTGGAACCACCAACTACAACCCCGCCCTCAAGAGTCGAGTCACCATCTCAGTAGACACGTCCGAGAACCAGTTCTCCCTGAGGTTGAAGTCTCTGACCGCTGCGGACACGGCCACATATTTCTGT
>32;365_92;0.4460048949
GGGGGGACCCTGTCCCTCACCTGCACTGTCTCTGGGGGCTCCATGACTAGTTCTTACTGGAATTGGATCCGGCAGACCCCCACGAGGGGACTGGAGTGGATTGGCTATATCTATTACGCTGGAACCACCAACTACAACCCCGCCCTCAAGAGTCGAGTCACCATCTCAGTAGACACGTCCGAGAACCAGTTCTCCCTGAGGTTGAAGTCTCTGACCGCTGCGGACACGGCCACATATTTCTGT
>31;134_92,138_92,142_92,145_92,155_92,170_92,180_92,215_92,243_92,272_92,273_92,365_92,399_92,417_92,420_92,424_92,441_92,89_92,92_92;0.4460048849
GGGGGGACCCTGTCCCTCACCTGCACTGTCTCTGGGGGCTCCATGACTAGTTCTTACTGGAATTGGATCCGGCAGACCCCCACGAGGGGACTGGAGTGGATTGGCTATATCTATTACGCTGGAACCACCAACTACAACCCCGCCCTCAAGAGTCGAGTCACCATCTCAGTAGACACGTCCGAGAACCAGTTCTCCCTGAGGTTGAAGTCTCTGACCGCTGCGGACACGGCCACATATTTCTGT
>31;188_92;0.4460043682
GGGGGGACCCTGTCCCTCACCTGCACTGTCTCTGGGGGCTCCATGACTAGTTCTTACTGGAATTGGATCCGGCAGACCCCCACGAGGGGACTGGAGTGGATTGGCTATATCTATTACGCTGGAACCACCAACTACAACCCCGCCCTCAAGAGTCGAGTCACCATCTCAGTAGACACGTCCGAGAACCAGTTCTCCCTGAGGTTGAAGTCTCTGACCGCTGCGGACACGGCCACATATTTCTGT
>30;134_92,138_92,142_92,145_92,155_92,170_92,180_92,188_92,215_92,243_92,272_92,273_92,365_92,399_92,417_92,420_92,424_92,441_92,89_92,92_92;0.4460043582
GGGGGGACCCTGTCCCTCACCTGCACTGTCTCTGGGGGCTCCATGACTAGTTCTTACTGGAATTGGATCCGGCAGACCCCCACGAGGGGACTGGAGTGGATTGGCTATATCTATTACGCTGGAACCACCAACTACAACCCCGCCCTCAAGAGTCGAGTCACCATCTCAGTAGACACGTCCGAGAACCAGTTCTCCCTGAGGTTGAAGTCTCTGACCGCTGCGGACACGGCCACATATTTCTGT
>30;445_92;0.4585915833
GGGGGGACCCTGTCCCTCACCTGCACTGTCTCTGGGGGCTCCATGACTAGTTCTTACTGGAATTGGATCCGGCAGACCCCCACGAGGGGACTGGAGTGGATTGGCTATATCTATTATGCTGGAACCACCAACTACAACCCCGCCCTCAAGAGTCGAGTCACCATCTCAGTAGACACGTCCGAGAACCAGTTCTCCCTGAGGTTGAAGTCTCTGACCGCTGCGGACACGGCCACATATTTCTGT
>29;134_92,138_92,142_92,145_92,155_92,170_92,180_92,188_92,215_92,243_92,272_92,273_92,365_92,399_92,417_92,420_92,424_92,441_92,445_92,89_92,92_92;0.4460033047
GGGGGGACCCTGTCCCTCACCTGCACTGTCTCTGGGGGCTCCATGACTAGTTCTTACTGGAATTGGATCCGGCAGACCCCCACGAGGGGACTGGAGTGGATTGGCTATATCTATTACGCTGGAACCACCAACTACAACCCCGCCCTCAAGAGTCGAGTCACCATCTCAGTAGACACGTCCGAGAACCAGTTCTCCCTGAGGTTGAAGTCTCTGACCGCTGCGGACACGGCCACATATTTCTGT
>28;134_92,138_92,142_92,145_92,155_92,170_92,180_92,188_92,215_92,243_92,272_92,273_92,365_92,36_92,399_92,417_92,420_92,424_92,441_92,445_92,89_92,92_92;0.4460024424
GGGGGGACCCTGTCCCTCACCTGCACTGTCTCTGGGGGCTCCATGACTAGTTCTTACTGGAATTGGATCCGGCAGACCCCCACGAGGGGACTGGAGTGGATTGGCTATATCTATTACGCTGGAACCACCAACTACAACCCCGCCCTCAAGAGTCGAGTCACCATCTCAGTAGACACGTCCGAGAACCAGTTCTCCCTGAGGTTGAAGTCTCTGACCGCTGCGGACACGGCCACATATTTCTGT
>30;14_92;0.4841502275
GGGGGGACCCTGTCCCTCACCTGTACTGTCTCTGGGGGCTCCATGACTAGTTCTTACTGGAATTGGATCCGGCAGACCCCCACGAGGGGACTGGAGTGGATTGGCTATATCTATTACGCTGGAACCACCAACTACAACCCCGCCCTCAAGAGTCGAGTCACCATGTCAGTAGACACGTCCGAGAACCAGTTCTCACTGAGGTTGAAGTCTCTGACCGCTGCGGACACGGCCACATATTTCTGT
>30;131_92;0.4586820233
GGGGGGACCCTGTCCCTCACCTGCACTGTCTCTGGGGGCTCCATGACTAGTTCTTACTGGAATTGGATCCGGCAGACCCCCACGAGGGGACTGGAGTGGATTGGCTATATCTATTACGCTGGAACCACCAACTACAACCCCGCCCTCAAGAGTCGAGTCACCATGTCAGTAGACACGTCCGAGAACCAGTTCTCCCTGAGGTTGAAGTCTCTGACCGCTGCGGACACGGCCACATATTTCTGT
>29;131_92,14_92;0.4586814575
GGGGGGACCCTGTCCCTCACCTGCACTGTCTCTGGGGGCTCCATGACTAGTTCTTACTGGAATTGGATCCGGCAGACCCCCACGAGGGGACTGGAGTGGATTGGCTATATCTATTACGCTGGAACCACCAACTACAACCCCGCCCTCAAGAGTCGAGTCACCATGTCAGTAGACACGTCCGAGAACCAGTTCTCCCTGAGGTTGAAGTCTCTGACCGCTGCGGACACGGCCACATATTTCTGT
>29;59_92;0.4969088572
GGGGGGACCCTGTCCCTCACCTGCACTGTCTCTGGGGGCTCCATGACTAGTTCTTACTGGAATTGGATCCGGCAGACCCCCACGAGGGGACTGGAGTGGATTGGCTATATCTATTACGCTGGAAGCACCAACTACAACCCCGCCCTCAAGAGTCGAGTCACCATCTCAGTAGACACGTCCGAGAACCAGTTCTTTTTGAGGTTGAAGTCTCTGACCGCTGCGGACACGGCCACATATTTCTGT
>28;131_92,14_92,59_92;0.446001937
GGGGGGACCCTGTCCCTCACCTGCACTGTCTCTGGGGGCTCCATGACTAGTTCTTACTGGAATTGGATCCGGCAGACCCCCACGAGGGGACTGGAGTGGATTGGCTATATCTATTACGCTGGAACCACCAACTACAACCCCGCCCTCAAGAGTCGAGTCACCATCTCAGTAGACACGTCCGAGAACCAGTTCTCCCTGAGGTTGAAGTCTCTGACCGCTGCGGACACGGCCACATATTTCTGT
>27;131_92,134_92,138_92,142_92,145_92,14_92,155_92,170_92,180_92,188_92,215_92,243_92,272_92,273_92,365_92,36_92,399_92,417_92,420_92,424_92,441_92,445_92,59_92,89_92,92_92;0.4460014612
GGGGGGACCCTGTCCCTCACCTGCACTGTCTCTGGGGGCTCCATGACTAGTTCTTACTGGAATTGGATCCGGCAGACCCCCACGAGGGGACTGGAGTGGATTGGCTATATCTATTACGCTGGAACCACCAACTACAACCCCGCCCTCAAGAGTCGAGTCACCATCTCAGTAGACACGTCCGAGAACCAGTTCTCCCTGAGGTTGAAGTCTCTGACCGCTGCGGACACGGCCACATATTTCTGT
>26;108_92,131_92,134_92,138_92,142_92,145_92,14_92,154_92,155_92,162_92,168_92,170_92,173_92,180_92,188_92,192_92,215_92,243_92,251_92,263_144,272_92,273_92,279_92,283_92,311_92,344_92,365_92,36_92,376_92,399_92,417_92,420_92,424_92,42_92,441_92,445_92,44_92,57_92,59_92,74_92,89_92,92_92;0.4460004628
GGGGGGACCCTGTCCCTCACCTGCACTGTCTCTGGGGGCTCCATGACTAGTTCTTACTGGAATTGGATCCGGCAGACCCCCACGAGGGGACTGGAGTGGATTGGCTATATCTATTACGCTGGAACCACCAACTACAACCCCGCCCTCAAGAGTCGAGTCACCATCTCAGTAGACACGTCCGAGAACCAGTTCTCCCTGAGGTTGAAGTCTCTGACCGCTGCGGACACGGCCACATATTTCTGT
>28;152_92;0.4712110789
GGGGGGACCCTGTCCCTCACCTGCACTGTCTCTGGGGGCTCCATGGCTAGTTCTTACTGGAATTGGATCCGGCAGACCCCCACGAGGGGACTGGAGTGGATTGGCTATATCTACTACGCTGGAACCACCAACTACAACCCCGCCCTCAAGAGTCGAGTCACCATCTCAGTAGACACGTCCGAGAACCAGTTCTCCCTGAGGTTGAAGTCTCTGACCGCTGCGGACACGGCCACATATTTCTGT
>28;385_92;0.4586025627
GGGGGGACCCTGTCCCTCACCTGCACTGTCTCTGGGGGCTCCATGGCTAGTTCTTACTGGAATTGGATCCGGCAGACCCCCACGAGGGGACTGGAGTGGATTGGCTATATCTATTACGCTGGAACCACCAACTACAACCCCGCCCTCAAGAGTCGAGTCACCATCTCAGTAGACACGTCCGAGAACCAGTTCTCCCTGAGGTTGAAGTCTCTGACCGCTGCGGACACGGCCACATATTTCTGT
>27;152_92,385_92;0.4586025527
GGGGGGACCCTGTCCCTCACCTGCACTGTCTCTGGGGGCTCCATGGCTAGTTCTTACTGGAATTGGATCCGGCAGACCCCCACGAGGGGACTGGAGTGGATTGGCTATATCTATTACGCTGGAACCACCAACTACAACCCCGCCCTCAAGAGTCGAGTCACCATCTCAGTAGACACGTCCGAGAACCAGTTCTCCCTGAGGTTGAAGTCTCTGACCGCTGCGGACACGGCCACATATTTCTGT
>27;284_92;0.5094202576
GGGGGGACCCTGTCCCTCACCTGCACTGTCTCTGGGGGCTCCATGGGTAGTTCTTATTGGAATTGGATCCGGCAGACCCCCACGAGGGGACTGGAGTGGATTGGCTATATCTATTACGCTGGAACCACCAACTACAACCCCGCCCTCAAGAGTCGGGTCACCATCTCAGTAGACACGTCCGTGAACCAGTTCTCCCTGAGGTTGAAGTCTCTGACCGCTGCGGACACGGCCACATATTTCTGT
>26;152_92,284_92,385_92;0.4586020379
GGGGGGACCCTGTCCCTCACCTGCACTGTCTCTGGGGGCTCCATGGCTAGTTCTTACTGGAATTGGATCCGGCAGACCCCCACGAGGGGACTGGAGTGGATTGGCTATATCTATTACGCTGGAACCACCAACTACAACCCCGCCCTCAAGAGTCGAGTCACCATCTCAGTAGACACGTCCGAGAACCAGTTCTCCCTGAGGTTGAAGTCTCTGACCGCTGCGGACACGGCCACATATTTCTGT
>25;108_92,131_92,134_92,138_92,142_92,145_92,14_92,152_92,154_92,155_92,162_92,168_92,170_92,173_92,180_92,188_92,192_92,215_92,243_92,251_92,263_144,272_92,273_92,279_92,283_92,284_92,311_92,344_92,365_92,36_92,376_92,385_92,399_92,417_92,420_92,424_92,42_92,441_92,445_92,44_92,57_92,59_92,74_92,89_92,92_92;0.4459995988
GGGGGGACCCTGTCCCTCACCTGCACTGTCTCTGGGGGCTCCATGACTAGTTCTTACTGGAATTGGATCCGGCAGACCCCCACGAGGGGACTGGAGTGGATTGGCTATATCTATTACGCTGGAACCACCAACTACAACCCCGCCCTCAAGAGTCGAGTCACCATCTCAGTAGACACGTCCGAGAACCAGTTCTCCCTGAGGTTGAAGTCTCTGACCGCTGCGGACACGGCCACATATTTCTGT
>25;82_92;0.4586273443
GGGGGGACCCTGTCCCTCACCTGCACTGTCTCTGGGGGCTCCATGACTAGTTCTTACTGGAATTGGATCCGGCAGACCCCCACGAGGGGACTGGAGTGGATTGGCTATATCTATTACGCTGGAACCACCAACTACAACCCCGCCCTCAAGAGTCGAGTCACCATCTCAGTCGACACGTCCGAGAACCAGTTCTCCCTGAGGTTGAAGTCTCTGACCGCTGCGGACACGGCCACATATTTCTGT
>24;108_92,131_92,134_92,138_92,142_92,145_92,14_92,152_92,154_92,155_92,162_92,168_92,170_92,173_92,180_92,188_92,192_92,215_92,243_92,251_92,263_144,272_92,273_92,279_92,283_92,284_92,311_92,344_92,365_92,36_92,376_92,385_92,399_92,417_92,420_92,424_92,42_92,441_92,445_92,44_92,57_92,59_92,74_92,82_92,89_92,92_92;0.4459987678
GGGGGGACCCTGTCCCTCACCTGCACTGTCTCTGGGGGCTCCATGACTAGTTCTTACTGGAATTGGATCCGGCAGACCCCCACGAGGGGACTGGAGTGGATTGGCTATATCTATTACGCTGGAACCACCAACTACAACCCCGCCCTCAAGAGTCGAGTCACCATCTCAGTAGACACGTCCGAGAACCAGTTCTCCCTGAGGTTGAAGTCTCTGACCGCTGCGGACACGGCCACATATTTCTGT
>24;294_92;0.4712409459
GGGGGGACCCTGTCCCTCACCTGCACTGTCTCTGGGGGCTCCATGACTAGTTTTTACTGGAATTGGATCCGGCAGACCCCCACGAGGGGACTGGAGTGGATTGGCTATATCTATTACGCTGGAACCACCAATTACAACCCCGCCCTCAAGAGTCGAGTCACCATCTCAGTAGACACGTCCGAGAACCAGTTCTCCCTGAGGTTGAAGTCTCTGACCGCTGCGGACACGGCCACATATTTCTGT
>23;108_92,131_92,134_92,138_92,142_92,145_92,14_92,152_92,154_92,155_92,162_92,168_92,170_92,173_92,180_92,188_92,192_92,215_92,243_92,251_92,263_144,272_92,273_92,279_92,283_92,284_92,294_92,311_92,344_92,365_92,36_92,376_92,385_92,399_92,417_92,420_92,424_92,42_92,441_92,445_92,44_92,57_92,59_92,74_92,82_92,89_92,92_92;0.4459977842
GGGGGGACCCTGTCCCTCACCTGCACTGTCTCTGGGGGCTCCATGACTAGTTCTTACTGGAATTGGATCCGGCAGACCCCCACGAGGGGACTGGAGTGGATTGGCTATATCTATTACGCTGGAACCACCAACTACAACCCCGCCCTCAAGAGTCGAGTCACCATCTCAGTAGACACGTCCGAGAACCAGTTCTCCCTGAGGTTGAAGTCTCTGACCGCTGCGGACACGGCCACATATTTCTGT
>25;250_92;0.4711609917
GGGGGGACCCTGTCCCTCACCTGCACTGTCTCTGGGGGCTCCATGACTAGTTCTTACTGGAATTGGATCCGGCAGACCCCCACGAGGGGACTGGAGTGGATTGGCTATATCTATTACGCTGGAACCACCAACTACAACCCCGCCCTCAAGAGTCGAGTCACCATCTCAGTGGACACGTCCGAGAACAAGTTCTCCCTGAGGTTGAAGTCTCTGACCGCTGCGGACACGGCCACATATTTCTGT
>25;248_92;0.4585989341
GGGGGGACCCTGTCCCTCACCTGCACTGTCTCTGGGGGCTCCATGACTAGTTCTTACTGGAATTGGATCCGGCAGACCCCCACGAGGGGACTGGAGTGGATTGGCTATATCTATTACGCTGGAACCACCAACTACAACCCCGCCCTCAAGAGTCGAGTCACCATCTCAGTGGACACGTCCGAGAACCAGTTCTCCCTGAGGTTGAAGTCTCTGACCGCTGCGGACACGGCCACATATTTCTGT
>24;248_92,250_92;0.4585989241
GGGGGGACCCTGTCCCTCACCTGCACTGTCTCTGGGGGCTCCATGACTAGTTCTTACTGGAATTGGATCCGGCAGACCCCCACGAGGGGACTGGAGTGGATTGGCTATATCTATTACGCTGGAACCACCAACTACAACCCCGCCCTCAAGAGTCGAGTCACCATCTCAGTGGACACGTCCGAGAACCAGTTCTCCCTGAGGTTGAAGTCTCTGACCGCTGCGGACACGGCCACATATTTCTGT
>24;351_92;0.4966378468
GGGGGGACCCTGTCCCTCACCTGCTCTGTCTCTGGGGGCTCCATGACTAGTTCTTATTGGAATTGGATCCGGCAGACCCCCACGAGGGGACTGGAGTGGATTGGCTATATCTACTACGCTGGAACCACCAACTACAACCCCGCCCTCAAGAGTCGAGTCACCATCTCAGTGGACACGTCCGAGAACCAGTTCTCCCTGAGGTTGAAGTCTCTGACCGCTGCGGACACGGCCACATATTTCTGT
>23;248_92,250_92,351_92;0.4585983541
GGGGGGACCCTGTCCCTCACCTGCACTGTCTCTGGGGGCTCCATGACTAGTTCTTACTGGAATTGGATCCGGCAGACCCCCACGAGGGGACTGGAGTGGATTGGCTATATCTATTACGCTGGAACCACCAACTACAACCCCGCCCTCAAGAGTCGAGTCACCATCTCAGTGGACACGTCCGAGAACCAGTTCTCCCTGAGGTTGAAGTCTCTGACCGCTGCGGACACGGCCACATATTTCTGT
>22;108_92,131_92,134_92,138_92,142_92,145_92,14_92,152_92,154_92,155_92,162_92,168_92,170_92,173_92,180_92,188_92,192_92,215_92,243_92,248_92,250_92,251_92,263_144,272_92,273_92,279_92,283_92,284_92,294_92,311_92,344_92,351_92,365_92,36_92,376_92,385_92,399_92,417_92,420_92,424_92,42_92,441_92,445_92,44_92,57_92,59_92,74_92,82_92,89_92,92_92;0.4459973213
GGGGGGACCCTGTCCCTCACCTGCACTGTCTCTGGGGGCTCCATGACTAGTTCTTACTGGAATTGGATCCGGCAGACCCCCACGAGGGGACTGGAGTGGATTGGCTATATCTATTACGCTGGAACCACCAACTACAACCCCGCCCTCAAGAGTCGAGTCACCATCTCAGTAGACACGTCCGAGAACCAGTTCTCCCTGAGGTTGAAGTCTCTGACCGCTGCGGACACGGCCACATATTTCTGT
>22;66_92;0.4712620295
GGGGGGACCCTGTCCCTCACCTGCACTGTCTCTGGGGGCTCCATGACTAGTTCTTACTGGAATTGGATCCGGCAGACCCCCACGAGGGGACTGGAGTGGATTGGCTATATCTATTACGCCGGAACCACCAACTACAACCCCGCCCTCAAGAGTCGAGTCACCATCTCAGTAGACACGTCCGAGAACCAGTTCTCCCTGAGGTTGAGGTCTCTGACCGCTGCGGACACGGCCACATATTTCTGT
>21;108_92,131_92,134_92,138_92,142_92,145_92,14_92,152_92,154_92,155_92,162_92,168_92,170_92,173_92,180_92,188_92,192_92,215_92,243_92,248_92,250_92,251_92,263_144,272_92,273_92,279_92,283_92,284_92,294_92,311_92,344_92,351_92,365_92,36_92,376_92,385_92,399_92,417_92,420_92,424_92,42_92,441_92,445_92,44_92,57_92,59_92,66_92,74_92,82_92,89_92,92_92;0.445996418
GGGGGGACCCTGTCCCTCACCTGCACTGTCTCTGGGGGCTCCATGACTAGTTCTTACTGGAATTGGATCCGGCAGACCCCCACGAGGGGACTGGAGTGGATTGGCTATATCTATTACGCTGGAACCACCAACTACAACCCCGCCCTCAAGAGTCGAGTCACCATCTCAGTAGACACGTCCGAGAACCAGTTCTCCCTGAGGTTGAAGTCTCTGACCGCTGCGGACACGGCCACATATTTCTGT
>22;308_92;0.4840554831
GGGGGGACCCTGTCCCTCACCTGCACTGTCTCTGGGGGCTCCATGACTAGTTCTTACTGGAATTGGATCCGGCAGACCCCCACGAGGGGACTGGAGTGGATTGGCTATATTTATTACGCTGGCACCACCAACTACAACCCCGCCCTCAAGAGTCGAGTCACCATTTCAGTAGACACGTCCGAGAACCAGTTCTCCCTGAGGTTGAAGTCTCTGACCGCTGCGGACACGGCCACATATTTCTGT
>22;201_92;0.4840559849
GGGGGGACCCTGTCCCTCACCTGCACTGTCTCTGGGGGCTCCATGACTAGTTCTTACTGGAATTGGATCCGGCAGACCCCCACGAGGGGACTGGAGTGGATTGGCTATATTTATTACGCTGGCACCACCAACTACAACCCCGCCCTCAAGAGTCGAGTCACCATTTCAGTAGACACGTCCGAGAACCAGTTCTCCCTGAGGTTGAAGTCTCTGACCGCTGCGGACACGGCCACATATTTCTGT
>21;201_92,308_92;0.4840554731
GGGGGGACCCTGTCCCTCACCTGCACTGTCTCTGGGGGCTCCATGACTAGTTCTTACTGGAATTGGATCCGGCAGACCCCCACGAGGGGACTGGAGTGGATTGGCTATATTTATTACGCTGGCACCACCAACTACAACCCCGCCCTCAAGAGTCGAGTCACCATTTCAGTAGACACGTCCGAGAACCAGTTCTCCCTGAGGTTGAAGTCTCTGACCGCTGCGGACACGGCCACATATTTCTGT
>20;108_92,131_92,134_92,138_92,142_92,145_92,14_92,152_92,154_92,155_92,162_92,168_92,170_92,173_92,180_92,188_92,192_92,201_92,215_92,243_92,248_92,250_92,251_92,263_144,272_92,273_92,279_92,283_92,284_92,294_92,308_92,311_92,344_92,351_92,365_92,36_92,376_92,385_92,399_92,417_92,420_92,424_92,42_92,441_92,445_92,44_92,57_92,59_92,66_92,74_92,82_92,89_92,92_92;0.4459955052
GGGGGGACCCTGTCCCTCACCTGCACTGTCTCTGGGGGCTCCATGACTAGTTCTTACTGGAATTGGATCCGGCAGACCCCCACGAGGGGACTGGAGTGGATTGGCTATATCTATTACGCTGGAACCACCAACTACAACCCCGCCCTCAAGAGTCGAGTCACCATCTCAGTAGACACGTCCGAGAACCAGTTCTCCCTGAGGTTGAAGTCTCTGACCGCTGCGGACACGGCCACATATTTCTGT
>20;363_92;0.51007984
GGGGGGACCCTGTCCCTCACCTGCACTGTCTCGGGGGGCTCCATGACTACTTCTTACTGGAATTGGATCCGGCAGACCCCCACGAGGGGACTGGAGTGGATTGGCTATATCTATTACGCTGGAACCACCAACTACAATCCCGCCCTCAAGAGTCGAGTCACCATCTCAGTCGACACGTCCGAGAACCAGTTCTCCCTGAGGTTGAGGTCTCTGACCGCTGCGGACACGGCCACATATTTCTGT
>19;108_92,131_92,134_92,138_92,142_92,145_92,14_92,152_92,154_92,155_92,162_92,168_92,170_92,173_92,180_92,188_92,192_92,201_92,215_92,243_92,248_92,250_92,251_92,263_144,272_92,273_92,279_92,283_92,284_92,294_92,308_92,311_92,344_92,351_92,363_92,365_92,36_92,376_92,385_92,399_92,417_92,420_92,424_92,42_92,441_92,445_92,44_92,57_92,59_92,66_92,74_92,82_92,89_92,92_92;0.4459949441
GGGGGGACCCTGTCCCTCACCTGCACTGTCTCTGGGGGCTCCATGACTAGTTCTTACTGGAATTGGATCCGGCAGACCCCCACGAGGGGACTGGAGTGGATTGGCTATATCTATTACGCTGGAACCACCAACTACAACCCCGCCCTCAAGAGTCGAGTCACCATCTCAGTAGACACGTCCGAGAACCAGTTCTCCCTGAGGTTGAAGTCTCTGACCGCTGCGGACACGGCCACATATTTCTGT
>18;108_92,110_92,131_92,134_92,138_92,142_92,145_92,14_92,152_92,154_92,155_92,162_92,168_92,170_92,173_92,180_92,188_92,192_92,201_92,215_92,243_92,248_92,250_92,251_92,263_144,272_92,273_92,279_92,283_92,284_92,294_92,308_92,309_92,311_92,335_144,344_92,351_92,362_92,363_92,365_92,36_92,376_92,384_92,385_92,399_92,400_92,417_92,420_92,424_92,42_92,441_92,445_92,44_92,52_92,57_92,59_92,66_92,74_92,82_92,88_92,89_92,92_92;0.4459941371
GGGGGGACCCTGTCCCTCACCTGCACTGTCTCTGGGGGCTCCATGACTAGTTCTTACTGGAATTGGATCCGGCAGACCCCCACGAGGGGACTGGAGTGGATTGGCTATATCTATTACGCTGGAACCACCAACTACAACCCCGCCCTCAAGAGTCGAGTCACCATCTCAGTAGACACGTCCGAGAACCAGTTCTCCCTGAGGTTGAAGTCTCTGACCGCTGCGGACACGGCCACATATTTCTGT
>17;108_92,109_92,110_92,131_92,134_92,138_92,142_92,145_92,14_92,152_92,154_92,155_92,162_92,168_92,170_92,173_92,180_92,188_92,192_92,201_92,215_92,227_92,243_92,248_92,250_92,251_92,263_144,272_92,273_92,279_92,283_92,284_92,294_92,296_92,308_92,309_92,311_92,313_144,332_92,335_144,344_92,351_92,362_92,363_92,365_92,36_92,376_92,379_92,384_92,385_92,399_92,400_92,417_92,420_92,424_92,42_92,441_92,445_92,44_92,52_92,55_92,57_92,59_92,66_92,69_92,74_92,82_92,83_92,88_92,89_92,92_92;0.4459932916
GGGGGGACCCTGTCCCTCACCTGCACTGTCTCTGGGGGCTCCATGACTAGTTCTTACTGGAATTGGATCCGGCAGACCCCCACGAGGGGACTGGAGTGGATTGGCTATATCTATTACGCTGGAACCACCAACTACAACCCCGCCCTCAAGAGTCGAGTCACCATCTCAGTAGACACGTCCGAGAACCAGTTCTCCCTGAGGTTGAAGTCTCTGACCGCTGCGGACACGGCCACATATTTCTGT
>20;102_92;0.5360113336
GGGGGGACCCTGTCCCTCACCTGCTCTGTCTCTGGGGGCTCCATGACTGCCTATTACTGGAGCTGGATCCGGCAGACCCCCACGAGGGGACTTGAGTGGATTGGCTATATCTATTACGCTGGGACCACCAACTACAACCCCGCCCTCAAGAGTCGAGTCACCATCTCAGTAGACACGTCCGAGAACCAGTTCTCCCTGAGGTTGAAGTCTCTGACCGCTGCGGACACGGCCACATATTTCTGT
>20;172_92;0.5360121494
GGGGGGACCCTGTCCCTCACCTGCTCTGTCTCTGGGGGCTCCATGACTGCCTATTACTGGAGCTGGATCCGGCAGACCCCCACGAGGGGACTTGAGTGGATTGGCTATATCTATTACGCTGGGACCACCAACTACAACCCCGCCCTCAAGAGTCGAGTCACCATCTCAGTAGACACGTCCGAGAACCAGTTCTCCCTGAGGTTGAAGTCTCTGACCGCTGCGGACACGGCCACATATTTCTGT
>19;102_92,172_92;0.5360113236
GGGGGGACCCTGTCCCTCACCTGCTCTGTCTCTGGGGGCTCCATGACTGCCTATTACTGGAGCTGGATCCGGCAGACCCCCACGAGGGGACTTGAGTGGATTGGCTATATCTATTACGCTGGGACCACCAACTACAACCCCGCCCTCAAGAGTCGAGTCACCATCTCAGTAGACACGTCCGAGAACCAGTTCTCCCTGAGGTTGAAGTCTCTGACCGCTGCGGACACGGCCACATATTTCTGT
>20;186_92;0.5105726737
GGGGGGACCCTGTCCCTCACCTGCTCTGTCTCTGGGGGCTCCATGACTGCCTATTACTGGAACTGGATCCGGCAGACCCCCACGAGGGGACTGGAGTGGATTGGCTATATCTATTACGCTGGGACCACCAACTACAACCCCGCCCTCAAGAGTCGAGTCACCATCTCAGTAGACACGTCCGAGAACCAGTTCTCCCTGAGGTTGAAGTCTCTGACCGCTGCGGACACGGCCACATATTTCTGT
>20;124_92;0.5105736921
GGGGGGACCCTGTCCCTCACCTGCTCTGTCTCTGGGGGCTCCATGACTGCCTATTACTGGAACTGGATCCGGCAGACCCCCACGAGGGGACTGGAGTGGATTGGCTATATCTATTACGCTGGGACCACCAACTACAACCCCGCCCTCAAGAGTCGAGTCACCATCTCAGTAGACACGTCCGAGAACCAGTTCTCCCTGAGGTTGAAGTCTCTGACCGCTGCGGACACGGCCACATATTTCTGT
>19;124_92,186_92;0.5105726637
GGGGGGACCCTGTCCCTCACCTGCTCTGTCTCTGGGGGCTCCATGACTGCCTATTACTGGAACTGGATCCGGCAGACCCCCACGAGGGGACTGGAGTGGATTGGCTATATCTATTACGCTGGGACCACCAACTACAACCCCGCCCTCAAGAGTCGAGTCACCATCTCAGTAGACACGTCCGAGAACCAGTTCTCCCTGAGGTTGAAGTCTCTGACCGCTGCGGACACGGCCACATATTTCTGT
>18;102_92,124_92,172_92,186_92;0.5105715408
GGGGGGACCCTGTCCCTCACCTGCTCTGTCTCTGGGGGCTCCATGACTGCCTATTACTGGAACTGGATCCGGCAGACCCCCACGAGGGGACTGGAGTGGATTGGCTATATCTATTACGCTGGGACCACCAACTACAACCCCGCCCTCAAGAGTCGAGTCACCATCTCAGTAGACACGTCCGAGAACCAGTTCTCCCTGAGGTTGAAGTCTCTGACCGCTGCGGACACGGCCACATATTTCTGT
>18;179_92;0.5648414224
GGGGGGACCCTGTCCCTCACCTGTTCTGTCTCTGGGGGCTCCATGACTAGTTTCTACTGGAATTGGCTGCGGCTGACCCCCACGAGGGGACTGGAGTGGATTGGCTATATGTATTACGCTGGAACCACCAACTACAACCCCGCCCTCAAGAGTCGAGTCACCATCTCAGTAGACACGTCCGAGAACCAGTTCTCCCTGAGGTTGAGGTCTCTGACCGCTGCGGACACGGCCACGTATTTCTGT
>17;102_92,124_92,172_92,179_92,186_92;0.4463311332
GGGGGGACCCTGTCCCTCACCTGCTCTGTCTCTGGGGGCTCCATGACTAGTTATTACTGGAATTGGATCCGGCAGACCCCCACGAGGGGACTGGAGTGGATTGGCTATATCTATTACGCTGGAACCACCAACTACAACCCCGCCCTCAAGAGTCGAGTCACCATCTCAGTAGACACGTCCGAGAACCAGTTCTCCCTGAGGTTGAAGTCTCTGACCGCTGCGGACACGGCCACATATTTCTGT
>16;102_92,108_92,109_92,110_92,124_92,131_92,134_92,138_92,142_92,145_92,14_92,152_92,154_92,155_92,162_92,168_92,170_92,172_92,173_92,179_92,180_92,186_92,188_92,192_92,201_92,215_92,227_92,243_92,248_92,250_92,251_92,263_144,272_92,273_92,279_92,283_92,284_92,294_92,296_92,308_92,309_92,311_92,313_144,332_92,335_144,344_92,351_92,362_92,363_92,365_92,36_92,376_92,379_92,384_92,385_92,399_92,400_92,417_92,420_92,424_92,42_92,441_92,445_92,44_92,52_92,55_92,57_92,59_92,66_92,69_92,74_92,82_92,83_92,88_92,89_92,92_92;0.4334758996
GGGGGGACCCTGTCCCTCACCTGCACTGTCTCTGGGGGCTCCATGACTAGTTATTACTGGAATTGGATCCGGCAGACCCCCACGAGGGGACTGGAGTGGATTGGCTATATCTATTACGCTGGAACCACCAACTACAACCCCGCCCTCAAGAGTCGAGTCACCATCTCAGTAGACACGTCCGAGAACCAGTTCTCCCTGAGGTTGAAGTCTCTGACCGCTGCGGACACGGCCACATATTTCTGT
>17;203_92;0.4207265994
GGGGGGACCCTGTCCCTCACCTGCACTGTCTCTGGGGGCTCCATGAGTAGTTATTACTGGAATTGGATCCGGCAGACCCCCACGAGGGGACTGGAGTGGATTGGCTATATCTATTACGCTGGAACCACCAACTACAACCCCGCCCTCAAGAGTCGAGTCACCATCTCAGTAGACACGTCCGAGAACCAGTTCTCCCTGAGGTTGAAGTCTCTGACCGCTGCGGACACGGCCACATATTTCTGT
>17;177_92;0.4207275699
GGGGGGACCCTGTCCCTCACCTGCACTGTCTCTGGGGGCTCCATGAGTAGTTATTACTGGAATTGGATCCGGCAGACCCCCACGAGGGGACTGGAGTGGATTGGCTATATCTATTACGCTGGAACCACCAACTACAACCCCGCCCTCAAGAGTCGAGTCACCATCTCAGTAGACACGTCCGAGAACCAGTTCTCCCTGAGGTTGAAGTCTCTGACCGCTGCGGACACGGCCACATATTTCTGT
>16;177_92,203_92;0.4207265894
GGGGGGACCCTGTCCCTCACCTGCACTGTCTCTGGGGGCTCCATGAGTAGTTATTACTGGAATTGGATCCGGCAGACCCCCACGAGGGGACTGGAGTGGATTGGCTATATCTATTACGCTGGAACCACCAACTACAACCCCGCCCTCAAGAGTCGAGTCACCATCTCAGTAGACACGTCCGAGAACCAGTTCTCCCTGAGGTTGAAGTCTCTGACCGCTGCGGACACGGCCACATATTTCTGT
>15;102_92,108_92,109_92,110_92,124_92,131_92,134_92,138_92,142_92,145_92,14_92,152_92,154_92,155_92,162_92,168_92,170_92,172_92,173_92,177_92,179_92,180_92,186_92,188_92,192_92,201_92,203_92,215_92,227_92,243_92,248_92,250_92,251_92,263_144,272_92,273_92,279_92,283_92,284_92,294_92,296_92,308_92,309_92,311_92,313_144,332_92,335_144,344_92,351_92,362_92,363_92,365_92,36_92,376_92,379_92,384_92,385_92,399_92,400_92,417_92,420_92,424_92,42_92,441_92,445_92,44_92,52_92,55_92,57_92,59_92,66_92,69_92,74_92,82_92,83_92,88_92,89_92,92_92;0.420726025
GGGGGGACCCTGTCCCTCACCTGCACTGTCTCTGGGGGCTCCATGAGTAGTTATTACTGGAATTGGATCCGGCAGACCCCCACGAGGGGACTGGAGTGGATTGGCTATATCTATTACGCTGGAACCACCAACTACAACCCCGCCCTCAAGAGTCGAGTCACCATCTCAGTAGACACGTCCGAGAACCAGTTCTCCCTGAGGTTGAAGTCTCTGACCGCTGCGGACACGGCCACATATTTCTGT
>15;228_92;0.4500117847
TCGGAGACCCTGTCCCTCACTTGCACTGTCTCTGGCGGCTCCATGACTGGCTTCTACTGGAATTGGATCCGGCAGACCCCCACGAGGGGACTGGAGTGGATTGGCTATATCTATTACGCTGGAACCACCAACTACAACCCCGCCCTCAAGAGTCGAGTCACCATCTCAGTGGACACGTCCGAGAACCAGTTCTCCCTGAGGTTGAAGTCTCTGACCGCTGCGGACACGGCCACATATTTCTGT
>14;102_92,108_92,109_92,110_92,124_92,131_92,134_92,138_92,142_92,145_92,14_92,152_92,154_92,155_92,162_92,168_92,170_92,172_92,173_92,177_92,179_92,180_92,186_92,188_92,192_92,201_92,203_92,215_92,227_92,228_92,243_92,248_92,250_92,251_92,263_144,272_92,273_92,279_92,283_92,284_92,294_92,296_92,308_92,309_92,311_92,313_144,332_92,335_144,344_92,351_92,362_92,363_92,365_92,36_92,376_92,379_92,384_92,385_92,399_92,400_92,417_92,420_92,424_92,42_92,441_92,445_92,44_92,52_92,55_92,57_92,59_92,66_92,69_92,74_92,82_92,83_92,88_92,89_92,92_92;0.3592888963
TCGGAGACCCTGTCCCTCACCTGCACTGTCTCTGGTGGCTCCATGAGTAGTTACTACTGGAATTGGATCCGGCAGACCCCCACGAGGGGACTGGAGTGGATTGGCTATATCTATTACGCTGGAACCACCAACTACAACCCCGCCCTCAAGAGTCGAGTCACCATCTCAGTAGACACGTCCGAGAACCAGTTCTCCCTGAGGTTGAAGTCTCTGACCGCTGCGGACACGGCCACATATTTCTGT
>14;397_92;0.4450887113
TCGGAGACCCTGTCCCTCAACTGCACTGTCTCCGGTGGCTCCATCGGTAGTAATTACTGGAATTGGATCCGTCAGACCCCCACGAGGGGACTGGAGTGGATTGGCTATATCTATTACACTGGAACCACCAACTACAGCCCCGCCCTCAAGAGTCGAGTCACCATCTCAGTAGACACGTCCGAGAACCAGTTCTCCCTGAGGTTGAAGTCTCTGACCGCTGCGGACACGGCCACATATTTCTGT
>13;102_92,108_92,109_92,110_92,124_92,131_92,134_92,138_92,142_92,145_92,14_92,152_92,154_92,155_92,162_92,168_92,170_92,172_92,173_92,177_92,179_92,180_92,186_92,188_92,192_92,201_92,203_92,215_92,227_92,228_92,243_92,248_92,250_92,251_92,263_144,272_92,273_92,279_92,283_92,284_92,294_92,296_92,308_92,309_92,311_92,313_144,332_92,335_144,344_92,351_92,362_92,363_92,365_92,36_92,376_92,379_92,384_92,385_92,397_92,399_92,400_92,417_92,420_92,424_92,42_92,441_92,445_92,44_92,52_92,55_92,57_92,59_92,66_92,69_92,74_92,82_92,83_92,88_92,89_92,92_92;0.3433857811
TCGGAGACCCTGTCCCTCACCTGCACTGTCTCTGGTGGCTCCATCAGTAGTTACTACTGGAATTGGATCCGGCAGACCCCCACGAGGGGACTGGAGTGGATTGGCTATATCTATTACGCTGGAACCACCAACTACAACCCCGCCCTCAAGAGTCGAGTCACCATCTCAGTAGACACGTCCGAGAACCAGTTCTCCCTGAGGTTGAAGTCTCTGACCGCTGCGGACACGGCCACATATTTCTGT
>12;102_92,108_92,109_92,110_92,124_92,131_92,134_92,138_92,142_92,145_92,14_92,152_92,154_92,155_92,162_92,168_92,170_92,172_92,173_92,177_92,179_92,180_92,186_92,188_92,192_92,201_92,203_92,215_92,227_92,228_92,232_92,243_92,248_92,250_92,251_92,263_144,272_92,273_92,279_92,283_92,284_92,294_92,296_92,308_92,309_92,311_92,313_144,332_92,335_144,344_92,351_92,362_92,363_92,365_92,36_92,376_92,379_92,384_92,385_92,397_92,399_92,400_92,417_92,420_92,424_92,42_92,441_92,445_92,44_92,52_92,55_92,57_92,59_92,66_92,69_92,74_92,82_92,83_92,88_92,89_92,92_92;0.3288982966
TCGGAGACCCTGTCCCTCACCTGCACTGTCTCTGGTGGCTCCATCAGTAGTTACTACTGGAGTTGGATCCGGCAGACCCCCACGAGGGGACTGGAGTGGATTGGCTATATCTATTACGCTGGAACCACCAACTACAACCCCGCCCTCAAGAGTCGAGTCACCATCTCAGTAGACACGTCCGAGAACCAGTTCTCCCTGAGGTTGAAGTCTCTGACCGCTGCGGACACGGCCACATATTTCTGT
>17;97_144;0.7538821401
GGGGGGACCCTGTCCCTCACCTGCACTGTCTCTGGGGCCTCCATGGCTACTTCTTACTGGAATTGGATCCGACAGACCCCCACGAGGGGACTGGAGTGGATTGGCTATGTCTATTACGCTGGAACCACCAACTACAACCCCGCCCTCAGCAATCGGGTCACCATCTCAGTGGACTCGTCCGAGGACAAGTTCTCACTAAGACTGAAGTCTCTGACCGCTGCGGACACGGCCACATACTTCTGT
>17;150_144;0.7538830077
GGGGGGACCCTGTCCCTCACCTGCACTGTCTCTGGGGCCTCCATGGCTACTTCTTACTGGAATTGGATCCGACAGACCCCCACGAGGGGACTGGAGTGGATTGGCTATGTCTATTACGCTGGAACCACCAACTACAACCCCGCCCTCAGCAATCGGGTCACCATCTCAGTGGACTCGTCCGAGGACAAGTTCTCACTAAGACTGAAGTCTCTGACCGCTGCGGACACGGCCACATACTTCTGT
>16;150_144,97_144;0.7538821301
GGGGGGACCCTGTCCCTCACCTGCACTGTCTCTGGGGCCTCCATGGCTACTTCTTACTGGAATTGGATCCGACAGACCCCCACGAGGGGACTGGAGTGGATTGGCTATGTCTATTACGCTGGAACCACCAACTACAACCCCGCCCTCAGCAATCGGGTCACCATCTCAGTGGACTCGTCCGAGGACAAGTTCTCACTAAGACTGAAGTCTCTGACCGCTGCGGACACGGCCACATACTTCTGT
>16;220_144;0.7667057423
GGGGGGACCCTGTCCCTCACCTGCACTGTCTCTGGGGCCTCCATGGCTACTTCTTACTGGAATTGGATCCGACAGACCCCCACGAGGGGACTGGAGTGGATTGGCTATGTCTATTACGCTGGAACCACCAACTACAACCCCGCCCTCAACAATCGGGTCACCATCTCAGTGGACTCGTCCGAGGACAAGTTCTCACTAAGACTGAAGTCTCTGACCGCTGCGGACACGGCCACATACTTCTGT
>15;150_144,220_144,97_144;0.753880419
GGGGGGACCCTGTCCCTCACCTGCACTGTCTCTGGGGCCTCCATGGCTACTTCTTACTGGAATTGGATCCGACAGACCCCCACGAGGGGACTGGAGTGGATTGGCTATGTCTATTACGCTGGAACCACCAACTACAACCCCGCCCTCAGCAATCGGGTCACCATCTCAGTGGACTCGTCCGAGGACAAGTTCTCACTAAGACTGAAGTCTCTGACCGCTGCGGACACGGCCACATACTTCTGT
>16;264_144;0.7596277452
GGGGGGACCCTGTCTCTCACCTGCACTGTCTCGGGGGGCTCCATGGCTACTTCTTACTGGAATTGGATCCGACAGACCCCCACGAGGGGACTGGAGTGGATTGGCTATGTCTATTACGCTGGAACCACCAACTACAACCCCGCCCTCAGCAATCGGGTCACCATCTCAGTGGACTCGTCCGAGGACAAGTTCTCTCTAAGATTGAAGTCTCTGACCGCTGCGGACACGGCCACATATTTCTGT
>16;428_144;0.7596272188
GGGGGGACCCTGTCTCTCACCTGCACTGTCTCGGGGGGCTCCATGGCTACTTCTTACTGGAATTGGATCCGACAGACCCCCACGAGGGGACTGGAGTGGATTGGCTATGTCTATTACGCTGGAACCACCAACTACAACCCCGCCCTCAGCAATCGGGTCACCATCTCAGTGGACTCGTCCGAGGACAAGTTCTCTCTAAGATTGAAGTCTCTGACCGCTGCGGACACGGCCACATATTTCTGT
>15;264_144,428_144;0.7596272088
GGGGGGACCCTGTCTCTCACCTGCACTGTCTCGGGGGGCTCCATGGCTACTTCTTACTGGAATTGGATCCGACAGACCCCCACGAGGGGACTGGAGTGGATTGGCTATGTCTATTACGCTGGAACCACCAACTACAACCCCGCCCTCAGCAATCGGGTCACCATCTCAGTGGACTCGTCCGAGGACAAGTTCTCTCTAAGATTGAAGTCTCTGACCGCTGCGGACACGGCCACATATTTCTGT
>14;150_144,220_144,264_144,428_144,97_144;0.7172899103
GGGGGGACCCTGTCCCTCACCTGCACTGTCTCTGGGGGCTCCATGGCTACTTCTTACTGGAATTGGATCCGACAGACCCCCACGAGGGGACTGGAGTGGATTGGCTATGTCTATTACGCTGGAACCACCAACTACAACCCCGCCCTCAGCAATCGGGTCACCATCTCAGTGGACTCGTCCGAGGACAAGTTCTCACTAAGATTGAAGTCTCTGACCGCTGCGGACACGGCCACATATTTCTGT
>16;370_144;0.6746025894
GGGGGGACCCTGTCCCTCACCTGCACTGTCTCTGGAGTCTCCATGGCTAATTCTTACTGGAATTGGATCCGGCAGACCCCCACGAGGGGACTGGAGTGGATTGGCTATGTCTATTATGCTGGAACCACCAACTACAACCCCGCCCTCAACAATCGGGTCACCATCTCAGTGGACACGTCCGAGGACAAGTTCTCACTTAGATTGAAGTCTCTGACCCCTGCGGACACGGCCACATATTTCTGT
>16;291_144;0.6490920412
GGGGGGACCCTGTCCCTCACCTGCACTGTCTCTGGAGTCTCCATGGCTACTTCTTACTGGAATTGGATCCGGCAGACCCCCACGAGGGGACTGGAGTGGATTGGCTATGTCTATTATGCTGGAACCACCAACTACAACCCCGCCCTCAACAATCGGGTCACCATCTCAGTGGACACGTCCGAGGACAAGTTCTCACTTAGATTGAAGTCTCTGACCGCTGCGGACACGGCCACATATTTCTGT
>15;291_144,370_144;0.649091241
GGGGGGACCCTGTCCCTCACCTGCACTGTCTCTGGAGTCTCCATGGCTACTTCTTACTGGAATTGGATCCGGCAGACCCCCACGAGGGGACTGGAGTGGATTGGCTATGTCTATTATGCTGGAACCACCAACTACAACCCCGCCCTCAACAATCGGGTCACCATCTCAGTGGACACGTCCGAGGACAAGTTCTCACTTAGATTGAAGTCTCTGACCGCTGCGGACACGGCCACATATTTCTGT
>15;214_144;0.6618773687
GGGGGGACCCTGTCCCTCACCTGCACTGTCTCTGGAGTCTCCATGGCTACTTCTTACTGGAATTGGATCCGGCAGACCCCCACGAGGGGACTGGAGTGGATTGGATATGTCTATTATGCTGGAACCACCAACTACAACCCCGCCCTCAACAATCGGGTCACCATCTCAGTGGACACGTCCGAGGACAAGTTCTCACTTAGATTGAAGTCTCTGACCGCTGCGGACACGGCCACATATTTCTGT
>14;214_144,291_144,370_144;0.6490907546
GGGGGGACCCTGTCCCTCACCTGCACTGTCTCTGGAGTCTCCATGGCTACTTCTTACTGGAATTGGATCCGGCAGACCCCCACGAGGGGACTGGAGTGGATTGGCTATGTCTATTATGCTGGAACCACCAACTACAACCCCGCCCTCAACAATCGGGTCACCATCTCAGTGGACACGTCCGAGGACAAGTTCTCACTTAGATTGAAGTCTCTGACCGCTGCGGACACGGCCACATATTTCTGT
>13;150_144,214_144,220_144,264_144,291_144,370_144,428_144,97_144;0.637528915
GGGGGGACCCTGTCCCTCACCTGCACTGTCTCTGGAGGCTCCATGGCTACTTCTTACTGGAATTGGATCCGGCAGACCCCCACGAGGGGACTGGAGTGGATTGGCTATGTCTATTATGCTGGAACCACCAACTACAACCCCGCCCTCAACAATCGGGTCACCATCTCAGTGGACACGTCCGAGGACAAGTTCTCACTTAGATTGAAGTCTCTGACCGCTGCGGACACGGCCACATATTTCTGT
>13;22_144;0.4768221674
TCGGAGACCCTGTCCCTCACCTGCACTGTCTCTGGTGGCTCCATCAGTAGTTACTACTGGAGCTGGATCCGGCAGACCCCCACGAGGGGACTGGAGTGGATTGGCTATGTCTATTATGCTGGAACCACCAACTACAACCCCGCCCTCAACAATCGGGTCACCATCTCAGTGGACACGTCCGAGGACAAGTTCTCACTTAGATTGAAGTCTCTGACCGCTGCGGACACGGCCACATATTTCTGT
>12;150_144,214_144,220_144,22_144,264_144,291_144,370_144,428_144,97_144;0.4768147309
TCGGAGACCCTGTCCCTCACCTGCACTGTCTCTGGTGGCTCCATCAGTAGTTACTACTGGAGCTGGATCCGGCAGACCCCCACGAGGGGACTGGAGTGGATTGGCTATGTCTATTATGCTGGAACCACCAACTACAACCCCGCCCTCAACAATCGGGTCACCATCTCAGTGGACACGTCCGAGGACAAGTTCTCACTTAGATTGAAGTCTCTGACCGCTGCGGACACGGCCACATATTTCTGT
>11;102_92,108_92,109_92,110_92,124_92,131_92,134_92,138_92,142_92,145_92,14_92,150_144,152_92,154_92,155_92,162_92,168_92,170_92,172_92,173_92,177_92,179_92,180_92,186_92,188_92,192_92,201_92,203_92,214_144,215_92,220_144,227_92,228_92,22_144,232_92,243_92,248_92,250_92,251_92,263_144,264_144,272_92,273_92,279_92,283_92,284_92,291_144,294_92,296_92,308_92,309_92,311_92,313_144,332_92,335_144,344_92,351_92,362_92,363_92,365_92,36_92,370_144,376_92,379_92,384_92,385_92,397_92,399_92,400_92,417_92,420_92,424_92,428_144,42_92,441_92,445_92,44_92,52_92,55_92,57_92,59_92,66_92,69_92,74_92,82_92,83_92,88_92,89_92,92_92,97_144;0.3244931015
TCGGAGACCCTGTCCCTCACCTGCACTGTCTCTGGTGGCTCCATCAGTAGTTACTACTGGAGTTGGATCCGGCAGACCCCCACGAGGGGACTGGAGTGGATTGGCTATATCTATTACGCTGGAACCACCAACTACAACCCCGCCCTCAAGAGTCGAGTCACCATCTCAGTAGACACGTCCGAGAACCAGTTCTCCCTGAGGTTGAAGTCTCTGACCGCTGCGGACACGGCCACATATTTCTGT
>12;371_92;0.3434013485
TCGGAGACCCTGTCCCTCACCTGCACTGTCTCTGGTGGCTCCATCAGTCCTTACTACTGGAGCTGGATCCGGCAGCCCCCAGGGAAGGGACTTGAGTGGATTGGCTTTATCTATTATCGTGGGAGCGCCAATTACAACCCCTCCTTCAACAGTCGAGTCACCATATCCGTAGACACGTCCAAGAACCAGTTCTCCCTGAGGTTGAAGTCTCTGACCGCTGCGGACACGGCCACATATTTCTGT
>12;360_92;0.2731225464
TCGGAGACCCTGTCCCTCACCTGCACTGTCTCTGGTGGCTCCATCAGTACTTTCTTCTGGAGCTGGATCCGGCAGCCCCCAGGGAAGGGACTGGAGTGGATTGGCTATATCTATTACAGTGGGACTACCAACTACAACCCCTCCCTCAAGAGTCGAGTCACCATTTCAATTGACACGTCCGAGAACCAGTTCTCCCTGAGGTTGAAGTCTCTGACCGCTGCGGACACGGCCACATATTTCTGT
>11;360_92,371_92;0.1883268762
TCGGAGACCCTGTCCCTCACCTGCACTGTCTCTGGTGGCTCCATCAGTACTTACTACTGGAGCTGGATCCGGCAGCCCCCAGGGAAGGGACTGGAGTGGATTGGCTATATCTATTACAGTGGGACCACCAACTACAACCCCTCCCTCAAGAGTCGAGTCACCATATCAGTAGACACGTCCGAGAACCAGTTCTCCCTGAGGTTGAAGTCTCTGACCGCTGCGGACACGGCCACATATTTCTGT
>10;102_92,108_92,109_92,110_92,124_92,131_92,134_92,138_92,142_92,145_92,14_92,150_144,152_92,154_92,155_92,162_92,168_92,170_92,172_92,173_92,177_92,179_92,180_92,186_92,188_92,192_92,201_92,203_92,214_144,215_92,220_144,227_92,228_92,22_144,232_92,243_92,248_92,250_92,251_92,263_144,264_144,272_92,273_92,279_92,283_92,284_92,291_144,294_92,296_92,308_92,309_92,311_92,313_144,332_92,335_144,344_92,351_92,360_92,362_92,363_92,365_92,36_92,370_144,371_92,376_92,379_92,384_92,385_92,397_92,399_92,400_92,417_92,420_92,424_92,428_144,42_92,441_92,445_92,44_92,52_92,55_92,57_92,59_92,66_92,69_92,74_92,82_92,83_92,88_92,89_92,92_92,97_144;0.1766809863
TCGGAGACCCTGTCCCTCACCTGCACTGTCTCTGGTGGCTCCATCAGTAGTTACTACTGGAGCTGGATCCGGCAGCCCCCAGGGAAGGGACTGGAGTGGATTGGCTATATCTATTACAGTGGGACCACCAACTACAACCCCTCCCTCAAGAGTCGAGTCACCATATCAGTAGACACGTCCGAGAACCAGTTCTCCCTGAGGTTGAAGTCTCTGACCGCTGCGGACACGGCCACATATTTCTGT
>10;19_92;0.1677706209
TCGGAGACCCTGTCCCTCACCTGCAATGTCTCTGGTGGCTCCATCAGTAGTGACGACTGGAGCTGGATCCGGCAGCCCCCAGGGAAGGGACTGGAGTGGATTGGGCATATCTATTACAGTGGGACCACCAACTACAACCCCTCCCTCAAGAGTCGAGTCACCATATCAGTAGACACGTCCAAGAACCAGTTCTCCCTGAAGCTGACCTCTGTGACCGCTGCGGACACGGCCACATATTTCTGT
>9;102_92,108_92,109_92,110_92,124_92,131_92,134_92,138_92,142_92,145_92,14_92,150_144,152_92,154_92,155_92,162_92,168_92,170_92,172_92,173_92,177_92,179_92,180_92,186_92,188_92,192_92,19_92,201_92,203_92,214_144,215_92,220_144,227_92,228_92,22_144,232_92,243_92,248_92,250_92,251_92,263_144,264_144,272_92,273_92,279_92,283_92,284_92,291_144,294_92,296_92,308_92,309_92,311_92,313_144,332_92,335_144,344_92,351_92,360_92,362_92,363_92,365_92,36_92,370_144,371_92,376_92,379_92,384_92,385_92,397_92,399_92,400_92,417_92,420_92,424_92,428_144,42_92,441_92,445_92,44_92,52_92,55_92,57_92,59_92,66_92,69_92,74_92,82_92,83_92,88_92,89_92,92_92,97_144;0.1031577888
TCGGAGACCCTGTCCCTCACCTGCACTGTCTCTGGTGGCTCCATCAGTAGTTACTACTGGAGCTGGATCCGGCAGCCCCCAGGGAAGGGACTGGAGTGGATTGGCTATATCTATTACAGTGGGACCACCAACTACAACCCCTCCCTCAAGAGTCGAGTCACCATATCAGTAGACACGTCCAAGAACCAGTTCTCCCTGAAGCTGACCTCTGTGACCGCTGCGGACACGGCCACATATTTCTGT
>10;140_53;0.1987737983
TCGGAGACCCTGTCCCTCACCTGCACTGTCTCTGGTGACTCCTTCAGTAGTTACTACTGGAGCTGGATCCGACAGCCCCCAGGGAAGGGACTGGAGTGGATTGGCTATATCTATCACAGTGGGACCACCAACTACAACCCCTCCCTCATGAGTCGAGTCACCATATCACTAGACACGTCCAAGAAGCAGTTCTCCCTGAAACTGACCTCTGTGACCGCTGCGGACACGGCCATTTATTACTGT
>10;300_144;0.3159258597
TCGGAGACCCTGTCCCTCACCTGCACTGTCTCTGGTGCCTCCCTCAGTAGTCACTACTGGAGCTGGATCCGGCAGACCCCAGGGAAGGGACTGGACTGGATGGGATACATCTATTACAGTGGAACGACCAACTACAACCCCACCCTCAAGAGTCGAGTCACCATAACAATAGACACGTCCAAGAACCAGTTCTCCCTGAAACTGACCTCTGTGACCGCTGCGGACACGGCTGTTTATTACTGT
>9;140_53,300_144;0.117437439
TCGGAGACCCTGTCCCTCACCTGCACTGTCTCTGGTGGCTCCATCAGTAGTTACTACTGGAGCTGGATCCGGCAGCCCCCAGGGAAGGGACTGGAGTGGATTGGCTATATCTATTACAGTGGGACCACCAACTACAACCCCTCCCTCAAGAGTCGAGTCACCATATCAGTAGACACGTCCAAGAACCAGTTCTCCCTGAAACTGACCTCTGTGACCGCTGCGGACACGGCCATTTATTACTGT
>8;102_92,108_92,109_92,110_92,124_92,131_92,134_92,138_92,140_53,142_92,145_92,14_92,150_144,152_92,154_92,155_92,162_92,168_92,170_92,172_92,173_92,177_92,179_92,180_92,186_92,188_92,192_92,19_92,201_92,203_92,214_144,215_92,220_144,227_92,228_92,22_144,232_92,243_92,248_92,250_92,251_92,263_144,264_144,272_92,273_92,279_92,283_92,284_92,291_144,294_92,296_92,300_144,308_92,309_92,311_92,313_144,332_92,335_144,344_92,351_92,360_92,362_92,363_92,365_92,36_92,370_144,371_92,376_92,379_92,384_92,385_92,397_92,399_92,400_92,417_92,420_92,424_92,428_144,42_92,441_92,445_92,44_92,52_92,55_92,57_92,59_92,66_92,69_92,74_92,82_92,83_92,88_92,89_92,92_92,97_144;0.0769104657
TCGGAGACCCTGTCCCTCACCTGCACTGTCTCTGGTGGCTCCATCAGTAGTTACTACTGGAGCTGGATCCGGCAGCCCCCAGGGAAGGGACTGGAGTGGATTGGCTATATCTATTACAGTGGGACCACCAACTACAACCCCTCCCTCAAGAGTCGAGTCACCATATCAGTAGACACGTCCAAGAACCAGTTCTCCCTGAAGCTGACCTCTGTGACCGCTGCGGACACGGCCATATATTACTGT
>11;302_53;0.2762716364
TCGGAGACCCTGTCCCTCACCTGCACTGTCTCTGGGGACTCCATCAGTACTTACTACTGGACGTGGATCCGGCAGCTCCCAGGGAAGGGACTGGAGTACATTGGTTATATCTATTACGGTGGGAGTACCAACTACAACCCCTCCCTCCAGAGTCGAGTCACCATATCAATGGACACGTCCAAGAGCCAGTTCTCCCTGAAGTTGACCTCTGTGACCGCTGCGGACACGGCCATATATTACTGT
>11;289_53;0.1955137086
TCGGAGACCCTGTCCCTCACCTGCACTGTCTCTGGTGACTCCATCAGTACTTACTACTGGACGTGGATCCGGCAGCCCCCAGGGAAGGGACTGGAGTACATTGGTTATATCTATTACAGTGGGAGCACCAACTACAACCCCTCCCTCCAGAGTCGAGTCACCATATCAGTAGACACGTCCAAGAGCCAGTTCTCCCTGAAGCTGACCTCTGTGACCGCTGCGGACACGGCCTTATATTACTGT
>10;289_53,302_53;0.183943393
TCGGAGACCCTGTCCCTCACCTGCACTGTCTCTGGTGACTCCATCAGTACTTACTACTGGACGTGGATCCGGCAGCCCCCAGGGAAGGGACTGGAGTACATTGGTTATATCTATTACAGTGGGAGCACCAACTACAACCCCTCCCTCCAGAGTCGAGTCACCATATCAGTAGACACGTCCAAGAGCCAGTTCTCCCTGAAGCTGACCTCTGTGACCGCTGCGGACACGGCCATATATTACTGT
>10;388_53;0.2095730885
TCGGAGACCCTGTCCCTCACCTGCACTGTCTCTGGTGGCTCCATCAGTACTTACTACTGGAGCTGGATCCGGCAGCCCCCCGGGAGGGGACTGCAGTGGATTGGTCATATCTACTACAGTGGGAGCACCAACTACACCCCCTCCCTCAAGAGTCGAGTCACCATATCAGTAGACACGTCCAAGAAGCAGTTCTCCCTGAAGCTGACCTCTGTGACCGCTGCGGACACGGCCCTATATTATTGT
>9;289_53,302_53,388_53;0.0895867005
TCGGAGACCCTGTCCCTCACCTGCACTGTCTCTGGTGGCTCCATCAGTACTTACTACTGGAGCTGGATCCGGCAGCCCCCAGGGAAGGGACTGGAGTGGATTGGTTATATCTATTACAGTGGGAGCACCAACTACAACCCCTCCCTCAAGAGTCGAGTCACCATATCAGTAGACACGTCCAAGAACCAGTTCTCCCTGAAGCTGACCTCTGTGACCGCTGCGGACACGGCCATATATTACTGT
>10;64_53;0.1664693736
TCGGAGACCCTGTCCCTCACCTGCACTGTCTCTGGTGGCTCCATCAGTGGTTACTACTGGAACTGGATCCGGCAGCCCCCAGGGAAGGGACTGGAGTGGATTGCCGATATCTATAACAGTGGGAGCACCCACTACAACCCCTCCCTCAAGAGTCGAGTCACCATATCAGTAGACACGTCCAAGAACCAGTTCTCCCTGAAGTTGACCTCTGTGACCGCTGCGGACACGGCCATTTATTACTGT
>11;337_53;0.5279833871
TCGGAGACCCTGTCCCTCACCTGCCGTGTCTCTGGTGGCACCATCAGTAGTTACTACTGGAACTGGATTCGGCTGCCCCCAGGGAGGGGACTGGAGTGGGTTGGCTATGGTCACTTTACTGGGAGAACCACCTCCAACCCCTCCCTCAAGGGTCGAGTCGCCGTGTCAGTAGACAGATCCAAGAATGAGGTGTCCCTGAAGTTGCACTCTGTGACCGCTGCGGACACGGCCATTTATTACTGT
>11;164_53;0.5533592609
TCGGAGACCCTGTCCCTCACCTGCCGTGTCTCTGGTGGCACCATCAGTAGTTACTACTGGAACTGGATTCGGCTGCCCCCAGGGAGGGGACTGGAGTGGGTTGGCTATGGTCACTTTACTGGGAGAACCACCTCCAACCCCTCCCTCAAGGGTCGAGTCGCCGTGTCAGTAGACAGATCCAAGAATGAGGTGTCCCTGAAGTTGCACTCTGTGACCGCTGCGGACACGGCCGTGTATTACTGT
>10;164_53,337_53;0.5279822969
TCGGAGACCCTGTCCCTCACCTGCCGTGTCTCTGGTGGCACCATCAGTAGTTACTACTGGAACTGGATTCGGCTGCCCCCAGGGAGGGGACTGGAGTGGGTTGGCTATGGTCACTTTACTGGGAGAACCACCTCCAACCCCTCCCTCAAGGGTCGAGTCGCCGTGTCAGTAGACAGATCCAAGAATGAGGTGTCCCTGAAGTTGCACTCTGTGACCGCTGCGGACACGGCCATTTATTACTGT
>9;164_53,337_53,64_53;0.0963222667
TCGGAGACCCTGTCCCTCACCTGCACTGTCTCTGGTGGCTCCATCAGTAGTTACTACTGGAACTGGATCCGGCAGCCCCCAGGGAAGGGACTGGAGTGGATTGGCTATATCTATTACAGTGGGAGCACCAACTACAACCCCTCCCTCAAGAGTCGAGTCACCATATCAGTAGACACGTCCAAGAACCAGTTCTCCCTGAAGTTGACCTCTGTGACCGCTGCGGACACGGCCATTTATTACTGT
>8;164_53,289_53,302_53,337_53,388_53,64_53;0.0639632754
TCGGAGACCCTGTCCCTCACCTGCACTGTCTCTGGTGGCTCCATCAGTAGTTACTACTGGAGCTGGATCCGGCAGCCCCCAGGGAAGGGACTGGAGTGGATTGGCTATATCTATTACAGTGGGAGCACCAACTACAACCCCTCCCTCAAGAGTCGAGTCACCATATCAGTAGACACGTCCAAGAACCAGTTCTCCCTGAAGCTGACCTCTGTGACCGCTGCGGACACGGCCATATATTACTGT
>7;102_92,108_92,109_92,110_92,124_92,131_92,134_92,138_92,140_53,142_92,145_92,14_92,150_144,152_92,154_92,155_92,162_92,164_53,168_92,170_92,172_92,173_92,177_92,179_92,180_92,186_92,188_92,192_92,19_92,201_92,203_92,214_144,215_92,220_144,227_92,228_92,22_144,232_92,243_92,248_92,250_92,251_92,263_144,264_144,272_92,273_92,279_92,283_92,284_92,289_53,291_144,294_92,296_92,300_144,302_53,308_92,309_92,311_92,313_144,332_92,335_144,337_53,344_92,351_92,360_92,362_92,363_92,365_92,36_92,370_144,371_92,376_92,379_92,384_92,385_92,388_53,397_92,399_92,400_92,417_92,420_92,424_92,428_144,42_92,441_92,445_92,44_92,52_92,55_92,57_92,59_92,64_53,66_92,69_92,74_92,82_92,83_92,88_92,89_92,92_92,97_144;0.0639622527
TCGGAGACCCTGTCCCTCACCTGCACTGTCTCTGGTGGCTCCATCAGTAGTTACTACTGGAGCTGGATCCGGCAGCCCCCAGGGAAGGGACTGGAGTGGATTGGCTATATCTATTACAGTGGGAGCACCAACTACAACCCCTCCCTCAAGAGTCGAGTCACCATATCAGTAGACACGTCCAAGAACCAGTTCTCCCTGAAGCTGACCTCTGTGACCGCTGCGGACACGGCCATATATTACTGT
>6;102_92,108_92,109_92,110_92,124_92,131_92,134_92,138_92,140_53,142_92,145_92,14_92,150_144,152_92,154_92,155_92,162_92,164_53,168_92,169_53,170_92,172_92,173_92,177_92,179_92,180_92,186_92,188_92,192_92,19_92,201_92,203_92,214_144,215_92,220_144,227_92,228_92,22_144,232_92,243_92,248_92,250_92,251_92,263_144,264_144,272_92,273_92,279_92,283_92,284_92,289_53,291_144,294_92,296_92,300_144,302_53,308_92,309_92,311_92,313_144,332_92,335_144,337_53,344_92,351_92,360_92,362_92,363_92,365_92,36_92,370_144,371_92,376_92,379_92,384_92,385_92,388_53,397_92,399_92,400_92,417_92,420_92,424_92,428_144,42_92,441_92,445_92,44_92,52_92,55_92,57_92,59_92,64_53,66_92,69_92,74_92,82_92,83_92,88_92,89_92,92_92,97_144;0.0508176593
TCGGAGACCCTGTCCCTCACCTGCACTGTCTCTGGTGGCTCCATCAGTAGTTACTACTGGAGCTGGATCCGGCAGCCCCCAGGGAAGGGACTGGAGTGGATTGGCTATATCTATTACAGTGGGAGCACCAACTACAACCCCTCCCTCAAGAGTCGAGTCACCATATCAGTAGACACGTCCAAGAACCAGTTCTCCCTGAAGCTGACCTCTGTGACCGCTGCGGACACGGCCGTATATTACTGT
>5;102_92,108_92,109_92,110_92,124_92,131_92,134_92,138_92,140_53,142_92,145_92,14_92,150_144,152_92,154_92,155_92,162_92,164_53,168_92,169_53,170_92,172_92,173_92,177_92,179_92,180_92,186_92,188_92,192_92,19_92,201_92,203_92,214_144,215_92,220_144,227_92,228_92,22_144,232_92,243_92,248_92,250_92,251_92,263_144,264_144,272_92,273_92,279_92,283_92,284_92,289_53,291_144,294_92,296_92,300_144,302_53,308_92,309_92,311_92,313_144,332_92,335_144,337_53,344_92,351_92,360_92,362_92,363_92,365_92,36_92,370_144,371_92,376_92,379_92,384_92,385_92,388_53,397_92,399_92,400_92,413_92,417_92,420_92,424_92,428_144,42_92,441_92,445_92,44_92,52_92,55_92,57_92,59_92,64_53,66_92,69_92,74_92,82_92,83_92,88_92,89_92,92_92,97_144;0.0400500008
TCGGAGACCCTGTCCCTCACCTGCACTGTCTCTGGTGGCTCCATCAGTAGTTACTACTGGAGCTGGATCCGGCAGCCCCCAGGGAAGGGACTGGAGTGGATTGGCTATATCTATTACAGTGGGAGCACCAACTACAACCCCTCCCTCAAGAGTCGAGTCACCATATCAGTAGACACGTCCAAGAACCAGTTCTCCCTGAAGCTGACCTCTGTGACCGCTGCGGACACGGCCGTCTATTACTGT
>4;0_53,100_53,101_144,102_92,103_53,104_92,105_53,106_144,107_144,108_92,109_92,10_53,110_92,111_92,112_53,113_53,114_144,115_92,116_53,117_53,118_53,119_53,11_92,120_53,122_53,123_53,124_92,125_53,126_53,127_53,129_53,12_53,130_53,131_92,132_53,133_53,134_92,135_53,136_53,137_144,138_92,139_53,13_53,140_53,141_53,142_92,144_53,145_92,146_53,147_53,148_92,149_53,14_92,150_144,151_92,152_92,153_144,154_92,155_92,156_53,157_53,158_53,159_53,15_53,160_53,162_92,163_92,164_53,165_53,166_53,167_92,168_92,169_53,16_53,170_92,172_92,173_92,174_92,175_92,176_53,177_92,178_144,179_92,17_53,180_92,181_92,182_92,183_92,185_53,186_92,187_92,188_92,189_53,18_53,190_53,191_53,192_92,193_92,194_53,195_53,196_92,197_92,198_53,19_92,1_144,200_53,201_92,202_92,203_92,204_53,205_53,206_53,209_53,20_53,210_53,211_53,212_53,213_92,214_144,215_92,216_53,217_144,218_53,219_92,21_53,220_144,221_53,222_144,223_53,224_92,225_53,226_53,227_92,228_92,229_53,22_144,230_53,231_53,232_92,233_92,234_144,235_53,236_53,237_144,238_53,239_53,23_92,240_53,241_53,242_53,243_92,244_53,245_53,246_53,247_144,248_92,249_53,24_53,250_92,251_92,253_92,254_144,255_53,256_53,257_53,258_53,259_53,25_92,260_53,261_144,262_53,263_144,264_144,265_92,266_92,267_53,268_92,269_53,26_53,270_53,271_53,272_92,273_92,274_92,275_144,276_53,277_92,278_53,279_92,27_53,280_53,281_92,283_92,284_92,285_53,286_53,287_53,288_92,289_53,28_53,291_144,292_53,293_53,294_92,295_53,296_92,297_53,298_53,299_53,29_53,2_53,300_144,301_144,302_53,303_144,304_53,305_92,306_53,307_53,308_92,309_92,30_53,310_53,311_92,312_92,313_144,314_92,315_53,316_53,317_53,318_53,319_53,31_92,320_53,321_53,322_53,323_92,324_92,325_53,326_92,327_92,328_92,329_92,32_53,330_53,331_92,332_92,333_92,334_53,335_144,336_53,337_53,338_92,339_53,33_53,340_92,341_53,343_53,344_92,345_92,346_92,348_53,349_53,34_92,350_144,351_92,352_53,353_92,354_53,355_92,357_53,358_53,359_144,35_53,360_92,361_53,362_92,363_92,364_53,365_92,366_144,367_92,368_53,369_92,36_92,370_144,371_92,372_53,373_53,374_53,375_144,376_92,377_53,378_53,379_92,37_53,380_53,381_53,382_92,383_53,384_92,385_92,386_53,388_53,389_92,38_144,390_53,391_53,392_92,393_92,394_53,395_92,396_92,397_92,398_53,399_92,39_92,3_53,400_92,401_144,402_53,403_53,404_92,405_92,406_144,407_92,408_92,409_53,40_144,410_53,411_92,412_53,413_92,414_53,415_144,416_92,417_92,418_53,419_144,41_53,420_92,421_92,422_53,423_92,424_92,425_53,426_53,427_53,428_144,429_53,42_92,430_53,431_53,432_53,433_92,434_53,435_53,436_53,437_53,438_92,439_92,43_53,440_92,441_92,442_92,443_92,444_53,445_92,446_53,447_144,448_144,449_53,44_92,450_53,451_53,452_53,453_92,454_53,455_53,456_53,457_53,458_53,46_144,47_53,48_53,49_53,4_144,50_53,51_92,52_92,53_53,54_92,55_92,56_53,57_92,58_53,59_92,5_53,60_92,61_53,62_92,63_53,64_53,65_53,66_92,67_53,68_53,69_92,70_92,71_53,72_53,73_53,74_92,75_92,76_92,77_53,78_53,79_92,7_53,80_53,82_92,83_92,84_92,85_92,86_92,87_53,88_92,89_92,8_53,90_53,92_92,93_92,94_53,95_92,96_144,97_144,98_53,99_53,9_53;0.0126855351
TCGGAGACCCTGTCCCTCACCTGCACTGTCTCTGGTGGCTCCATCAGTAGTTACTACTGGAGCTGGATCCGGCAGCCCCCAGGGAAGGGACTGGAGTGGATTGGGTATATCTATTACAGTGGGAGCACCAACTACAACCCCTCCCTCAAGAGTCGAGTCACCATATCAGTAGACACGTCCAAGAACCAGTTCTCCCTGAAGCTGAGCTCTGTGACCGCTGCGGACACGGCCGTCTATTACTGT
>3;0_53,100_53,101_144,102_92,103_53,104_92,105_53,106_144,107_144,108_92,109_92,10_53,110_92,111_92,112_53,113_53,114_144,115_92,116_53,117_53,118_53,119_53,11_92,120_53,122_53,123_53,124_92,125_53,126_53,127_53,129_53,12_53,130_53,131_92,132_53,133_53,134_92,135_53,136_53,137_144,138_92,139_53,13_53,140_53,141_53,142_92,144_53,145_92,146_53,147_53,148_92,149_53,14_92,150_144,151_92,152_92,153_144,154_92,155_92,156_53,157_53,158_53,159_53,15_53,160_53,162_92,163_92,164_53,165_53,166_53,167_92,168_92,169_53,16_53,170_92,172_92,173_92,174_92,175_92,176_53,177_92,178_144,179_92,17_53,180_92,181_92,182_92,183_92,185_53,186_92,187_92,188_92,189_53,18_53,190_53,191_53,192_92,193_92,194_53,195_53,196_92,197_92,198_53,19_92,1_144,200_53,201_92,202_92,203_92,204_53,205_53,206_53,209_53,20_53,210_53,211_53,212_53,213_92,214_144,215_92,216_53,217_144,218_53,219_92,21_53,220_144,221_53,222_144,223_53,224_92,225_53,226_53,227_92,228_92,229_53,22_144,230_53,231_53,232_92,233_92,234_144,235_53,236_53,237_144,238_53,239_53,23_92,240_53,241_53,242_53,243_92,244_53,245_53,246_53,247_144,248_92,249_53,24_53,250_92,251_92,253_92,254_144,255_53,256_53,257_53,258_53,259_53,25_92,260_53,261_144,262_53,263_144,264_144,265_92,266_92,267_53,268_92,269_53,26_53,270_53,271_53,272_92,273_92,274_92,275_144,276_53,277_92,278_53,279_92,27_53,280_53,281_92,283_92,284_92,285_53,286_53,287_53,288_92,289_53,28_53,290_53,291_144,292_53,293_53,294_92,295_53,296_92,297_53,298_53,299_53,29_53,2_53,300_144,301_144,302_53,303_144,304_53,305_92,306_53,307_53,308_92,309_92,30_53,310_53,311_92,312_92,313_144,314_92,315_53,316_53,317_53,318_53,319_53,31_92,320_53,321_53,322_53,323_92,324_92,325_53,326_92,327_92,328_92,329_92,32_53,330_53,331_92,332_92,333_92,334_53,335_144,336_53,337_53,338_92,339_53,33_53,340_92,341_53,343_53,344_92,345_92,346_92,347_92,348_53,349_53,34_92,350_144,351_92,352_53,353_92,354_53,355_92,357_53,358_53,359_144,35_53,360_92,361_53,362_92,363_92,364_53,365_92,366_144,367_92,368_53,369_92,36_92,370_144,371_92,372_53,373_53,374_53,375_144,376_92,377_53,378_53,379_92,37_53,380_53,381_53,382_92,383_53,384_92,385_92,386_53,388_53,389_92,38_144,390_53,391_53,392_92,393_92,394_53,395_92,396_92,397_92,398_53,399_92,39_92,3_53,400_92,401_144,402_53,403_53,404_92,405_92,406_144,407_92,408_92,409_53,40_144,410_53,411_92,412_53,413_92,414_53,415_144,416_92,417_92,418_53,419_144,41_53,420_92,421_92,422_53,423_92,424_92,425_53,426_53,427_53,428_144,429_53,42_92,430_53,431_53,432_53,433_92,434_53,435_53,436_53,437_53,438_92,439_92,43_53,440_92,441_92,442_92,443_92,444_53,445_92,446_53,447_144,448_144,449_53,44_92,450_53,451_53,452_53,453_92,454_53,455_53,456_53,457_53,458_53,46_144,47_53,48_53,49_53,4_144,50_53,51_92,52_92,53_53,54_92,55_92,56_53,57_92,58_53,59_92,5_53,60_92,61_53,62_92,63_53,64_53,65_53,66_92,67_53,68_53,69_92,70_92,71_53,72_53,73_53,74_92,75_92,76_92,77_53,78_53,79_92,7_53,80_53,82_92,83_92,84_92,85_92,86_92,87_53,88_92,89_92,8_53,90_53,92_92,93_92,94_53,95_92,96_144,97_144,98_53,99_53,9_53;0.0126849775
TCGGAGACCCTGTCCCTCACCTGCACTGTCTCTGGTGGCTCCATCAGTAGTTACTACTGGAGCTGGATCCGGCAGCCCCCAGGGAAGGGACTGGAGTGGATTGGGTATATCTATTACAGTGGGAGCACCAACTACAACCCCTCCCTCAAGAGTCGAGTCACCATATCAGTAGACACGTCCAAGAACCAGTTCTCCCTGAAGCTGAGCTCTGTGACCGCTGCGGACACGGCCGTCTATTACTGT
>2;0_53,100_53,101_144,102_92,103_53,104_92,105_53,106_144,107_144,108_92,109_92,10_53,110_92,111_92,112_53,113_53,114_144,115_92,116_53,117_53,118_53,119_53,11_92,120_53,122_53,123_53,124_92,125_53,126_53,127_53,129_53,12_53,130_53,131_92,132_53,133_53,134_92,135_53,136_53,137_144,138_92,139_53,13_53,140_53,141_53,142_92,144_53,145_92,146_53,147_53,148_92,149_53,14_92,150_144,151_92,152_92,153_144,154_92,155_92,156_53,157_53,158_53,159_53,15_53,160_53,162_92,163_92,164_53,165_53,166_53,167_92,168_92,169_53,16_53,170_92,171_53,172_92,173_92,174_92,175_92,176_53,177_92,178_144,179_92,17_53,180_92,181_92,182_92,183_92,185_53,186_92,187_92,188_92,189_53,18_53,190_53,191_53,192_92,193_92,194_53,195_53,196_92,197_92,198_53,19_92,1_144,200_53,201_92,202_92,203_92,204_53,205_53,206_53,208_92,209_53,20_53,210_53,211_53,212_53,213_92,214_144,215_92,216_53,217_144,218_53,219_92,21_53,220_144,221_53,222_144,223_53,224_92,225_53,226_53,227_92,228_92,229_53,22_144,230_53,231_53,232_92,233_92,234_144,235_53,236_53,237_144,238_53,239_53,23_92,240_53,241_53,242_53,243_92,244_53,245_53,246_53,247_144,248_92,249_53,24_53,250_92,251_92,252_53,253_92,254_144,255_53,256_53,257_53,258_53,259_53,25_92,260_53,261_144,262_53,263_144,264_144,265_92,266_92,267_53,268_92,269_53,26_53,270_53,271_53,272_92,273_92,274_92,275_144,276_53,277_92,278_53,279_92,27_53,280_53,281_92,282_53,283_92,284_92,285_53,286_53,287_53,288_92,289_53,28_53,290_53,291_144,292_53,293_53,294_92,295_53,296_92,297_53,298_53,299_53,29_53,2_53,300_144,301_144,302_53,303_144,304_53,305_92,306_53,307_53,308_92,309_92,30_53,310_53,311_92,312_92,313_144,314_92,315_53,316_53,317_53,318_53,319_53,31_92,320_53,321_53,322_53,323_92,324_92,325_53,326_92,327_92,328_92,329_92,32_53,330_53,331_92,332_92,333_92,334_53,335_144,336_53,337_53,338_92,339_53,33_53,340_92,341_53,343_53,344_92,345_92,346_92,347_92,348_53,349_53,34_92,350_144,351_92,352_53,353_92,354_53,355_92,357_53,358_53,359_144,35_53,360_92,361_53,362_92,363_92,364_53,365_92,366_144,367_92,368_53,369_92,36_92,370_144,371_92,372_53,373_53,374_53,375_144,376_92,377_53,378_53,379_92,37_53,380_53,381_53,382_92,383_53,384_92,385_92,386_53,388_53,389_92,38_144,390_53,391_53,392_92,393_92,394_53,395_92,396_92,397_92,398_53,399_92,39_92,3_53,400_92,401_144,402_53,403_53,404_92,405_92,406_144,407_92,408_92,409_53,40_144,410_53,411_92,412_53,413_92,414_53,415_144,416_92,417_92,418_53,419_144,41_53,420_92,421_92,422_53,423_92,424_92,425_53,426_53,427_53,428_144,429_53,42_92,430_53,431_53,432_53,433_92,434_53,435_53,436_53,437_53,438_92,439_92,43_53,440_92,441_92,442_92,443_92,444_53,445_92,446_53,447_144,448_144,449_53,44_92,450_53,451_53,452_53,453_92,454_53,455_53,456_53,457_53,458_53,46_144,47_53,48_53,49_53,4_144,50_53,51_92,52_92,53_53,54_92,55_92,56_53,57_92,58_53,59_92,5_53,60_92,61_53,62_92,63_53,64_53,65_53,66_92,67_53,68_53,69_92,70_92,71_53,72_53,73_53,74_92,75_92,76_92,77_53,78_53,79_92,7_53,80_53,81_53,82_92,83_92,84_92,85_92,86_92,87_53,88_92,89_92,8_53,90_53,92_92,93_92,94_53,95_92,96_144,97_144,98_53,99_53,9_53;1.4538E-06
TCGGAGACCCTGTCCCTCACCTGCACTGTCTCTGGTGGCTCCATCAGTAGTTACTACTGGAGCTGGATCCGGCAGCCCCCAGGGAAGGGACTGGAGTGGATTGGGTATATCTATTACAGTGGGAGCACCAACTACAACCCCTCCCTCAAGAGTCGAGTCACCATATCAGTAGACACGTCCAAGAACCAGTTCTCCCTGAAGCTGAGCTCTGTGACCGCTGCGGACACGGCCGTGTATTACTGT
>1;0_53,100_53,101_144,102_92,103_53,104_92,105_53,106_144,107_144,108_92,109_92,10_53,110_92,111_92,112_53,113_53,114_144,115_92,116_53,117_53,118_53,119_53,11_92,120_53,122_53,123_53,124_92,125_53,126_53,127_53,129_53,12_53,130_53,131_92,132_53,133_53,134_92,135_53,136_53,137_144,138_92,139_53,13_53,140_53,141_53,142_92,144_53,145_92,146_53,147_53,148_92,149_53,14_92,150_144,151_92,152_92,153_144,154_92,155_92,156_53,157_53,158_53,159_53,15_53,160_53,162_92,163_92,164_53,165_53,166_53,167_92,168_92,169_53,16_53,170_92,171_53,172_92,173_92,174_92,175_92,176_53,177_92,178_144,179_92,17_53,180_92,181_92,182_92,183_92,185_53,186_92,187_92,188_92,189_53,18_53,190_53,191_53,192_92,193_92,194_53,195_53,196_92,197_92,198_53,199_53,19_92,1_144,200_53,201_92,202_92,203_92,204_53,205_53,206_53,208_92,209_53,20_53,210_53,211_53,212_53,213_92,214_144,215_92,216_53,217_144,218_53,219_92,21_53,220_144,221_53,222_144,223_53,224_92,225_53,226_53,227_92,228_92,229_53,22_144,230_53,231_53,232_92,233_92,234_144,235_53,236_53,237_144,238_53,239_53,23_92,240_53,241_53,242_53,243_92,244_53,245_53,246_53,247_144,248_92,249_53,24_53,250_92,251_92,252_53,253_92,254_144,255_53,256_53,257_53,258_53,259_53,25_92,260_53,261_144,262_53,263_144,264_144,265_92,266_92,267_53,268_92,269_53,26_53,270_53,271_53,272_92,273_92,274_92,275_144,276_53,277_92,278_53,279_92,27_53,280_53,281_92,282_53,283_92,284_92,285_53,286_53,287_53,288_92,289_53,28_53,290_53,291_144,292_53,293_53,294_92,295_53,296_92,297_53,298_53,299_53,29_53,2_53,300_144,301_144,302_53,303_144,304_53,305_92,306_53,307_53,308_92,309_92,30_53,310_53,311_92,312_92,313_144,314_92,315_53,316_53,317_53,318_53,319_53,31_92,320_53,321_53,322_53,323_92,324_92,325_53,326_92,327_92,328_92,329_92,32_53,330_53,331_92,332_92,333_92,334_53,335_144,336_53,337_53,338_92,339_53,33_53,340_92,341_53,343_53,344_92,345_92,346_92,347_92,348_53,349_53,34_92,350_144,351_92,352_53,353_92,354_53,355_92,356_53,357_53,358_53,359_144,35_53,360_92,361_53,362_92,363_92,364_53,365_92,366_144,367_92,368_53,369_92,36_92,370_144,371_92,372_53,373_53,374_53,375_144,376_92,377_53,378_53,379_92,37_53,380_53,381_53,382_92,383_53,384_92,385_92,386_53,388_53,389_92,38_144,390_53,391_53,392_92,393_92,394_53,395_92,396_92,397_92,398_53,399_92,39_92,3_53,400_92,401_144,402_53,403_53,404_92,405_92,406_144,407_92,408_92,409_53,40_144,410_53,411_92,412_53,413_92,414_53,415_144,416_92,417_92,418_53,419_144,41_53,420_92,421_92,422_53,423_92,424_92,425_53,426_53,427_53,428_144,429_53,42_92,430_53,431_53,432_53,433_92,434_53,435_53,436_53,437_53,438_92,439_92,43_53,440_92,441_92,442_92,443_92,444_53,445_92,446_53,447_144,448_144,449_53,44_92,450_53,451_53,452_53,453_92,454_53,455_53,456_53,457_53,458_53,46_144,47_53,48_53,49_53,4_144,50_53,51_92,52_92,53_53,54_92,55_92,56_53,57_92,58_53,59_92,5_53,60_92,61_53,62_92,63_53,64_53,65_53,66_92,67_53,68_53,69_92,70_92,71_53,72_53,73_53,74_92,75_92,76_92,77_53,78_53,79_92,7_53,80_53,81_53,82_92,83_92,84_92,85_92,86_92,87_53,88_92,89_92,8_53,90_53,92_92,93_92,94_53,95_92,96_144,97_144,98_53,99_53,9_53;5.65E-07
TCGGAGACCCTGTCCCTCACCTGCACTGTCTCTGGTGGCTCCATCAGTAGTTACTACTGGAGCTGGATCCGGCAGCCCCCAGGGAAGGGACTGGAGTGGATTGGGTATATCTATTACAGTGGGAGCACCAACTACAACCCCTCCCTCAAGAGTCGAGTCACCATATCAGTAGACACGTCCAAGAACCAGTTCTCCCTGAAGCTGAGCTCTGTGACCGCTGCGGACACGGCCGTGTATTACTGT
