# Supplementary material for: A Phylogenetic Codon Substitution Model for Antibody Lineages
Source: Genetics. 2017 Mar 16;206(1):417–27. doi: 10.1534/genetics.116.196303 (PMC5419485; doi:10.1534/genetics.116.196303)
Supplement: Supplementary file 2 [file 417FileS2.zip › Code/Ancestral_Reconstructions/results/CH103.000.norootfreq.MLaas.fa]

>1;V4-59;1E-22
SETLSLTCTVSGGSISSYYWSWIRQPPGKGLEWIGYIYYSGSTNYNPSLKSRVTISVDTSKNQFSLKLSSVTAADTAVYYC
>3;356_53;0.1173730326
SETLSLTCTVSGGSISTYYWNWVRQPPGKGLEWIGCLYYSGSTNYNPSLKSRVTISVDTSKNHLSLKLSSVTAADTAVYYC
>3;199_53;0.1032249261
SETLSLTCTVSGGSISSYYWSWIRQPPGKGLEWIGNIYYSGSTNYNPSLRSRVTILVDTSKNQLSLELSSVTAADTAVYYC
>2;199_53,356_53;0.0121491338
SETLSLTCTVSGGSISSYYWSWIRQPPGKGLEWIGYIYYSGSTNYNPSLKSRVTISVDTSKNQLSLKLSSVTAADTAVYYC
>4;171_53;0.2571720059
SETLSLTCTVSGGSLYNNYWTWIRQTPGKGLEWIGYIYYSGSTYYNPSLRGRVTISLDTSKNYFSLRLSAVTAADTAVYYC
>6;208_92;0.350852413
SETLSLTCTVSGGSVNKNYWSWIRQSPGKGLEWLGYIYYTGSTNYNPSFNSRVTMSVDTSKNQVSLKLRSVTAADTAVYFC
>7;282_53;0.2362836334
SETLSLTCTVSGGSIRSHYWSWIRQPPGRGLEWIGYIYYTGSTNYNPSFESRITISVDTSKNQVSLNLNSVTAADTAVYYC
>7;81_53;0.2995949278
SETLSLTCTVSGGSISSDYWTWIRQAPGKGPEWIGYIYYTGSTNYNPSFASRITISVDTSKKHFSLKLTSVTAADTAVYYC
>6;282_53,81_53;0.148654947
SETLSLTCTVSGGSISSHYWSWIRQPPGKGLEWIGYIYYTGSTNYNPSFESRITISVDTSKNQFSLKLSSVTAADTAVYYC
>5;208_92,282_53,81_53;0.1203788788
SETLSLTCTVSGGSISSHYWSWIRQPPGKGLEWIGYIYYTGSTNYNPSFKSRVTISVDTSKNQFSLKLSSVTAADTAVYYC
>5;252_53;0.3905881007
SETLSLTCTVSGGSFTTHYWTWIRQPPGKGLEWIGNIYYGGSTSYNASLRSRVTISMDTSKTQFSLTLISVTGADTAVYYC
>4;208_92,252_53,282_53,81_53;0.0459921647
SETLSLTCTVSGGSISSHYWSWIRQPPGKGLEWIGYIYYSGSTNYNPSLKSRVTISVDTSKNQFSLKLSSVTAADTAVYYC
>3;171_53,208_92,252_53,282_53,81_53;3.0239E-06
SETLSLTCTVSGGSISSYYWSWIRQPPGKGLEWIGYIYYSGSTNYNPSLKSRVTISVDTSKNQFSLKLSSVTAADTAVYYC
>5;347_92;0.3187074028
SETLSLTCTVSGGSISNYYWSWIRQTPGKGLEWIGYIQDRGSPNYMPSLKRRVSISVDTSKNQFSLSLSSVTAADTATYFC
>5;290_53;0.1031656184
SETLSLTCTVSGGSISSYYWSWIRQTPGKGLEWIGHIYYSGSTNYNPSLTSRVTISVDTSKNQFSLKLSSVTAADTAVYYC
>4;290_53,347_92;0.0243257164
SETLSLTCTVSGGSISSYYWSWIRQTPGKGLEWIGYIYYSGSTNYNPSLKSRVTISVDTSKNQFSLKLSSVTAADTAVYYC
>18;358_53;0.2463624656
SETLSLTCSVSGGSMGGYYWSWIRQPPGKGLEWIGYMYYAGSSNYNPSLKSRVTISVDTSEEKFSLKLRSVTTADTAVYYC
>18;372_53;0.2592443182
SETLSLTCSVSGGSMGGYYWSWIRQPPGKGLEWIGYMYYAGSSNYNPSLKSRVTISVDTSEEKFSLKLRSVTTADTAVYYC
>17;358_53,372_53;0.2463624556
SETLSLTCSVSGGSMGGYYWSWIRQPPGKGLEWIGYMYYAGSSNYNPSLKSRVTISVDTSEEKFSLKLRSVTTADTAVYYC
>19;61_53;0.3549733415
SETLSLTCSVSGGSMSAYYWSWIRQPPGKGLEWIGYMYYAGSSNYNSSLKSRVTISVDTSEQQFSLKLRSVTPADTAVYYC
>21;212_53;0.4059277945
SETLSLTCTVSGGSISPYYWSWIRQTPGKALEWIGYMYYAGSSNYNPSLKSRVSISVDTSEEQFSLKVRSVTAADTAVYYC
>21;377_53;0.355033407
SETLSLTCSVSGGSMSSYYWSWIRQPPGKGLEWIGYMYYAGSSNYNPSLKSRVSISVDTSEEQFSLKVRSVTAADTAVYYC
>20;212_53,377_53;0.3120469955
SETLSLTCSVSGGSMSSYYWSWIRQPPGKGLEWIGYMYYAGSSNYNPSLKSRVSISVDTSEEQFSLKVRSVTAADTAVYYC
>25;239_53;0.3405232958
SETLSLTCTVSGGSMGGYYWSWIRQPPGKGLEWIGYMYYAGSSNYNPSLQSRVTISVDTSADQFSLKLRSVTAADTAVYYC
>25;230_53;0.4733717294
SETLSLTCTVSGGSMSTFYWSWIRQLPGKGLQWIGYMYYAGSSNYNPSLQSRVTISVDTSADQFSLKLRSVTAADTAVYYC
>24;230_53,239_53;0.3405221482
SETLSLTCTVSGGSMGGYYWSWIRQPPGKGLEWIGYMYYAGSSNYNPSLQSRVTISVDTSADQFSLKLRSVTAADTAVYYC
>24;306_53;0.3275917868
SETLSLTCSVSGGSMGGYYWSWIRQPPGKGLEWIGYMYYAGSSNYNPSLQSRVTISVDTSADQFSLKLRSVTAADTAVYYC
>23;230_53,239_53,306_53;0.3275909487
SETLSLTCSVSGGSMGGYYWSWIRQPPGKGLEWIGYMYYAGSSNYNPSLQSRVTISVDTSADQFSLKLRSVTAADTAVYYC
>23;34_92;0.5181564334
SETLSLTCSVSGGSMGAFYWSWIRRPPGKGLEWIGYMYYAGSSNYNTSLQSRVTISVDTSANQFSLKLRSVTAADTAIYYC
>22;230_53,239_53,306_53,34_92;0.3145259004
SETLSLTCSVSGGSMGGYYWSWIRQPPGKGLEWIGYMYYAGSSNYNPSLQSRVTISVDTSADQFSLKLRSVTAADTAVYYC
>23;202_92;0.3830943824
SETLSLTCSVSGASMAAYYWSWIRQPPGKGLEWIGYMYYAGSSNYNPSLKGRLTISVDTSEEQFSLKLWSVTAADTAIYYC
>23;25_92;0.3700182069
SETLSLTCSVSGASMAAYYWSWIRQPPGKGLEWIGYMYYAGSSNYNPSLKGRLTISVDTSEEQFSLKLRSVTAADTAIYYC
>22;202_92,25_92;0.3700181969
SETLSLTCSVSGASMAAYYWSWIRQPPGKGLEWIGYMYYAGSSNYNPSLKGRLTISVDTSEEQFSLKLRSVTAADTAIYYC
>21;202_92,230_53,239_53,25_92,306_53,34_92;0.2595444905
SETLSLTCSVSGGSMGGYYWSWIRQPPGKGLEWIGYMYYAGSSNYNPSLKSRVTISVDTSEEQFSLKLRSVTAADTAVYYC
>21;422_53;0.3020393747
SETLSLTCSVSGGSMGGYYWSWIRQPPGKGMEWIGYMYYAGSSNYNPSLKSRVTISVDTSEEQFSLKLRSVTAADTAVYYC
>20;202_92,230_53,239_53,25_92,306_53,34_92,422_53;0.2486558117
SETLSLTCSVSGGSMGGYYWSWIRQPPGKGLEWIGYMYYAGSSNYNPSLKSRVTISVDTSEEQFSLKLRSVTAADTAVYYC
>19;202_92,212_53,230_53,239_53,25_92,306_53,34_92,377_53,422_53;0.2355661836
SETLSLTCSVSGGSMSGYYWSWIRQPPGKGLEWIGYMYYAGSSNYNPSLKSRVTISVDTSEEQFSLKLRSVTAADTAVYYC
>18;202_92,212_53,230_53,239_53,25_92,306_53,34_92,377_53,422_53,61_53;0.2214909043
SETLSLTCSVSGGSMSGYYWSWIRQPPGKGLEWIGYMYYAGSSNYNPSLKSRVTISVDTSEEQFSLKLRSVTAADTAVYYC
>22;393_92;0.5392275468
SETLSLTCTVSAGSIRSYFWSWIRQPPGKGLEWIGYMYYAGSSNYSPSLESRVTIEVDTSEEKFTLKVRSVTTADTALYYC
>22;95_92;0.5866725834
SGTLSLTCSVSGVSMADFYWSWMRQPPGKGLEWIGYMYYAGSSNYNPSLESRVTIEVDTSEEKFSLKVRSVTTADTALYYC
>21;393_92,95_92;0.4399404916
SETLSLTCTVSGGSMSSYYWSWIRQPPGKGLEWIGYMYYAGSSNYNPSLESRVTIEVDTSEEKFSLKVRSVTTADTALYYC
>21;382_92;0.3783269515
SETLSLTCTVSGGSISTYYWSWIRQSPGKGLEWIGYMYYAGSSNYNPSLKSRVTIEVDTSEEQFSLKLRSVTTADTALYYC
>20;382_92,393_92,95_92;0.3356990859
SETLSLTCTVSGGSMSSYYWSWIRQPPGKGLEWIGYMYYAGSSNYNPSLKSRVTIEVDTSEEQFSLKLRSVTTADTALYYC
>27;327_92;0.4606423374
SGTLSLTCSVSGVSMSGYYWSWIRQPPGKGLEWIGYMYYAGSSDYNPSLKSRVTIEVDTSEEQFSLKLRSVTTADTAVYYC
>27;346_92;0.4998472828
SGTLSLTCSVSGVSMSGYYWSWMRQPPGKGLEWIGYMYYAGSSDYNPSLKSRVTIEVDTSEEQFSLKLRSVTTADTAVYYC
>26;327_92,346_92;0.4606423274
SGTLSLTCSVSGVSMSGYYWSWIRQPPGKGLEWIGYMYYAGSSDYNPSLKSRVTIEVDTSEEQFSLKLRSVTTADTAVYYC
>26;60_92;0.500472123
SGTLSLTCGVSGVSMSAYYWSWIRQPPGKGLEWIGYMYYAGSSDYNPSLKSRVSIEVDTSEEQFSLKLRSVTTADTAVYFC
>25;327_92,346_92,60_92;0.4344522137
SGTLSLTCSVSGVSMSGYYWSWIRQPPGKGLEWIGYMYYAGSSDYNPSLKSRVTIEVDTSEEQFSLKLRSVTTADTAVYYC
>29;213_92;0.4477040896
SGTLSLTCSVSGVSMSGYYWSWIRQPPGKGLEWIGYMYYAGSSDYNPSLKSRVSIEVDTSEEQFSLKLRSVTTADTAVYYC
>30;395_92;0.460594911
SGTLSLTCSVSGVSMSGYYWSWIRQPPGKGLEWIGYMYYAGSSDYNPSLKSRVSIEVDTSEEQFSLKLRSVTTADTAVYYC
>30;79_92;0.4605959419
SGTLSLTCSVSGVSMSGYYWSWIRQPPGKGLEWIGYMYYAGSSDYNPSLKSRVSIEVDTSEEQFSLKLRSVTTADTAVYYC
>29;395_92,79_92;0.460594901
SGTLSLTCSVSGVSMSGYYWSWIRQPPGKGLEWIGYMYYAGSSDYNPSLKSRVSIEVDTSEEQFSLKLRSVTTADTAVYYC
>28;213_92,395_92,79_92;0.4477032474
SGTLSLTCSVSGVSMSGYYWSWIRQPPGKGLEWIGYMYYAGSSDYNPSLKSRVSIEVDTSEEQFSLKLRSVTTADTAVYYC
>28;76_92;0.473541183
SGTLSLTCSVSGVSMSGYYWSWIRQPPGKGLEWIGYMYYTGSSDYNPSLKSRVTIEVDTSEEQFSLKLRSVSTADAAVYYC
>27;213_92,395_92,76_92,79_92;0.4348556471
SGTLSLTCSVSGVSMSGYYWSWIRQPPGKGLEWIGYMYYAGSSDYNPSLKSRVTIEVDTSEEQFSLKLRSVTTADTAVYYC
>27;151_92;0.4736600519
SGTLSLTCSVSGVSMSGYYWSWIRQPPGKGLEWIGYMYYAGSSDYNASLKSRVTIEVDTSEDQFSLKLRSVTTADTAVYYC
>26;151_92,213_92,395_92,76_92,79_92;0.4348551362
SGTLSLTCSVSGVSMSGYYWSWIRQPPGKGLEWIGYMYYAGSSDYNPSLKSRVTIEVDTSEEQFSLKLRSVTTADTAVYYC
>26;51_92;0.460764376
SGTLSLTCSVSGVSMSGYYWSWIRQPPGKGLEWIGYMYYAGSSDYNPSLKSRVTIEVDTSEDQFSLRLRSVTTADTAVYYC
>25;151_92,213_92,395_92,51_92,76_92,79_92;0.4220591096
SGTLSLTCSVSGVSMSGYYWSWIRQPPGKGLEWIGYMYYAGSSDYNPSLKSRVTIEVDTSEEQFSLKLRSVTTADTAVYYC
>24;151_92,213_92,327_92,346_92,395_92,51_92,60_92,76_92,79_92;0.4220585761
SGTLSLTCSVSGVSMSGYYWSWIRQPPGKGLEWIGYMYYAGSSDYNPSLKSRVTIEVDTSEEQFSLKLRSVTTADTAVYYC
>26;355_92;0.4866924424
SGTLSLTCSVSGVSMSGYYWSWIRLPPGKGLEWIGYMYYAGSSNYNPSLKSRVTIEVDTSEEQFSLKLRSVTPADTAVYYC
>26;31_92;0.5357701357
WGTLSLTCSVSGVSMSGYYWSWIRQPPGKGLEWIGYMYYAGSSDYNPSLKSRVTIEVDTSEDQFSLKLRSMTTADTAVYYC
>25;31_92,355_92;0.4314504954
SGTLSLTCSVSGVSMSGYYWSWIRQPPGKGLEWIGYMYYAGSSNYNPSLKSRVTIEVDTSEEQFSLKLRSVTPADTAVYYC
>25;187_92;0.4223051167
SGTLSLTCSVSGVSMSGYYWSWIRQPPGKGLEWIGYMYYAGSSNYNPSLKSRVTIEVDTSEDQFSLKLRSVTPADTAVYYC
>24;187_92,31_92,355_92;0.4061984024
SGTLSLTCSVSGVSMSGYYWSWIRQPPGKGLEWIGYMYYAGSSNYNPSLKSRVTIEVDTSEEQFSLKLRSVTPADTAVYYC
>23;151_92,187_92,213_92,31_92,327_92,346_92,355_92,395_92,51_92,60_92,76_92,79_92;0.3821389243
SGTLSLTCSVSGVSMSGYYWSWIRQPPGKGLEWIGYMYYAGSSNYNPSLKSRVTIEVDTSEEQFSLKLRSVTTADTAVYYC
>26;323_92;0.4353845849
SGTLSLTCSVSGVSMSGYYWSWIRQPPGKGLEWIGYMYYAGSSNYNPSLKSRVTIEVDTTEEQFSLKLRSVTTADTAAYYC
>26;39_92;0.4353834573
SGTLSLTCSVSGVSMSGYYWSWIRQPPGKGLEWIGYMYYAGSSNYNPSLKSRVTIEVDTTEEQFSLKLRSVTTADTAAYYC
>25;323_92,39_92;0.4353834473
SGTLSLTCSVSGVSMSGYYWSWIRQPPGKGLEWIGYMYYAGSSNYNPSLKSRVTIEVDTTEEQFSLKLRSVTTADTAAYYC
>25;253_92;0.4225941701
SGTLSLTCSVSGVSMSGYYWSWIRQPPGKGLEWIGYMYYAGSSNYNPSLKSRVTIEVDTTEEQFSLKLRSVTTADTAAYYC
>24;253_92,323_92,39_92;0.4225941601
SGTLSLTCSVSGVSMSGYYWSWIRQPPGKGLEWIGYMYYAGSSNYNPSLKSRVTIEVDTTEEQFSLKLRSVTTADTAAYYC
>25;314_92;0.4354042039
SGTLSLTCSVSGVSMSGYYWSWIRQPPGKGLEWIGYMYYAGTSNYNPSLKSRVTIEVDTTEEQFSLKLRSVTTADTAAYYC
>25;174_92;0.4354036324
SGTLSLTCSVSGVSMSGYYWSWIRQPPGKGLEWIGYMYYAGTSNYNPSLKSRVTIEVDTTEEQFSLKLRSVTTADTAAYYC
>24;174_92,314_92;0.4354036224
SGTLSLTCSVSGVSMSGYYWSWIRQPPGKGLEWIGYMYYAGTSNYNPSLKSRVTIEVDTTEEQFSLKLRSVTTADTAAYYC
>23;174_92,253_92,314_92,323_92,39_92;0.4225931142
SGTLSLTCSVSGVSMSGYYWSWIRQPPGKGLEWIGYMYYAGSSNYNPSLKSRVTIEVDTTEEQFSLKLRSVTTADTAAYYC
>22;151_92,174_92,187_92,213_92,253_92,314_92,31_92,323_92,327_92,346_92,355_92,395_92,39_92,51_92,60_92,76_92,79_92;0.370116559
SGTLSLTCSVSGVSMSGYYWSWIRQPPGKGLEWIGYMYYAGSSNYNPSLKSRVTIEVDTSEEQFSLKLRSVTTADTAVYYC
>25;224_92;0.4463417078
SGTLSLTCSVSGVSMSGYYWSWIRQPPGKGLEWIGYMYYAGSSNYNPSLKSRASIEVDTSEEKFSLKLRSLITADTAVYYC
>26;440_92;0.4611019306
SGTLSLTCSVSGVSMGGYYWSWIRQPPGKGLEWIGYMYYAGSSNYNPSLKSRVSIEVDTSEEKFSLKLRPVTTADTAVYYC
>26;183_92;0.4611024682
SGTLSLTCSVSGVSMGGYYWSWIRQPPGKGLEWIGYMYYAGSSNYNPSLKSRVSIEVDTSEEKFSLKLRPVTTADTAVYYC
>25;183_92,440_92;0.4611019206
SGTLSLTCSVSGVSMGGYYWSWIRQPPGKGLEWIGYMYYAGSSNYNPSLKSRVSIEVDTSEEKFSLKLRPVTTADTAVYYC
>24;183_92,224_92,440_92;0.4018535615
SGTLSLTCSVSGVSMSGYYWSWIRQPPGKGLEWIGYMYYAGSSNYNPSLKSRVSIEVDTSEEKFSLKLRSVTTADTAVYYC
>26;75_92;0.4742556319
SGTLSLTCSVSGVSMAGYYWSWIRQPPGKGLEWIGYMYYAGSSNYNPSLKSRVSIEVDTSEEQFSLKLRSVTTTDTAVYYC
>28;84_92;0.5270775434
SGTLSLTCSVSGVSMAGYYWSWIRQPPGKGLEWIGYMYYAGGSDYNPSLKSRVTVEVDTSEEQFSLKLRSVTTADTAVYYC
>28;265_92;0.5270776268
SGTLSLTCSVSGVSMAGYYWSWIRQPPGKGLEWIGYMYYAGGSDYNPSLKSRVTVEVDTSEEQFSLKLRSVTTADTAVYYC
>27;265_92,84_92;0.5270770932
SGTLSLTCSVSGVSMAGYYWSWIRQPPGKGLEWIGYMYYAGGSDYNPSLKSRVTVEVDTSEEQFSLKLRSVTTADTAVYYC
>31;324_92;0.5790145317
SETLSLTCSVSGVSMAGYYWSWIRQSPGKGLEWVGYMYYAGSSNYNPSLKSRVTIEVDTSEEQFSLKLRSVTTSDTAVYYC
>31;115_92;0.5662019053
SETLSLTCSVSGVSMAGYYWSWIRQPPGKGLEWVGYMYYAGSSNYNPSLKSRVTIEVDTSEEQFSLKLRSVTTSDTAVYYC
>30;115_92,324_92;0.5662013837
SETLSLTCSVSGVSMAGYYWSWIRQPPGKGLEWVGYMYYAGSSNYNPSLKSRVTIEVDTSEEQFSLKLRSVTTSDTAVYYC
>33;274_92;0.5918484727
SGTLSLTCSVSGVSMAGYYWSWIRQSPGKGLEWVGYMYYAGSSNYNPSLKSRVSIEVDTSEEQFSLKLRSVTTSDTAVYYC
>34;62_92;0.6049092093
SGTLSLTCSVSGVSMAGYYWSWIRQSPGKGLEWVGYMYYAGSSNYNPSLKSRVSIEVDTSEEQFSLKLRSVTPSDTAVYYC
>34;266_92;0.604909698
SGTLSLTCSVSGVSMAGYYWSWIRQSPGKGLEWVGYMYYAGSSNYNPSLKSRVSIEVDTSEEQFSLKLRSVTPSDTAVYYC
>33;266_92,62_92;0.6049091993
SGTLSLTCSVSGVSMAGYYWSWIRQSPGKGLEWVGYMYYAGSSNYNPSLKSRVSIEVDTSEEQFSLKLRSVTPSDTAVYYC
>32;266_92,274_92,62_92;0.5791036905
SGTLSLTCSVSGVSMAGYYWSWIRQSPGKGLEWVGYMYYAGSSNYNPSLKSRVSIEVDTSEEQFSLKLRSVTTSDTAVYYC
>32;411_92;0.566186643
SGTLSLTCSVSGVSMAGYYWSWIRQSPGKGLEWVGYMYYAGSSNYNPSLKSRVTIEVDTSEEQFSLKLRSVTTSDTAVYYC
>31;266_92,274_92,411_92,62_92;0.5661857012
SGTLSLTCSVSGVSMAGYYWSWIRQSPGKGLEWVGYMYYAGSSNYNPSLKSRVTIEVDTSEEQFSLKLRSVTTSDTAVYYC
>31;167_92;0.5533996353
SGTLSLTCSVSGVSMAGYYWSWIRQPPGKGLEWVGYMYYAGSSNYNPSLKSRVTIEVDTSEEQFSLKLRSVTTSDTAVYYC
>30;167_92,266_92,274_92,411_92,62_92;0.5533991091
SGTLSLTCSVSGVSMAGYYWSWIRQPPGKGLEWVGYMYYAGSSNYNPSLKSRVTIEVDTSEEQFSLKLRSVTTSDTAVYYC
>29;115_92,167_92,266_92,274_92,324_92,411_92,62_92;0.5533985355
SGTLSLTCSVSGVSMAGYYWSWIRQPPGKGLEWVGYMYYAGSSNYNPSLKSRVTIEVDTSEEQFSLKLRSVTTSDTAVYYC
>29;193_92;0.6183724244
SGTLSLTCSVSGVSMAAFYWSWIRQPPGKGLEWVGYMYYAGSSNYNPSLKGRVTIEVDTSEEQFSLRLRSVTTSDTAVYYC
>28;115_92,167_92,193_92,266_92,274_92,324_92,411_92,62_92;0.5533974739
SGTLSLTCSVSGVSMAGYYWSWIRQPPGKGLEWVGYMYYAGSSNYNPSLKSRVTIEVDTSEEQFSLKLRSVTTSDTAVYYC
>29;181_92;0.6050990572
SGTLSLTCSVSGVSMAGYYWSWIRQSPGKGLEWVGYMYYAGSSNYNPSLKSRVTIEVDTSEEQFSLKLRSLTTSDTAVYYC
>29;453_92;0.6050984929
SGTLSLTCSVSGVSMAGYYWSWIRQSPGKGLEWVGYMYYAGSSNYNPSLKSRVTIEVDTSEEQFSLKLRSLTTSDTAVYYC
>28;181_92,453_92;0.6050984829
SGTLSLTCSVSGVSMAGYYWSWIRQSPGKGLEWVGYMYYAGSSNYNPSLKSRVTIEVDTSEEQFSLKLRSLTTSDTAVYYC
>27;115_92,167_92,181_92,193_92,266_92,274_92,324_92,411_92,453_92,62_92;0.553397013
SGTLSLTCSVSGVSMAGYYWSWIRQPPGKGLEWVGYMYYAGSSNYNPSLKSRVTIEVDTSEEQFSLKLRSVTTSDTAVYYC
>26;115_92,167_92,181_92,193_92,265_92,266_92,274_92,324_92,411_92,453_92,62_92,84_92;0.4681989668
SGTLSLTCSVSGVSMAGYYWSWIRQPPGKGLEWIGYMYYAGSSNYNPSLKSRVTIEVDTSEEQFSLKLRSVTTADTAVYYC
>25;115_92,167_92,181_92,193_92,265_92,266_92,274_92,324_92,411_92,453_92,62_92,75_92,84_92;0.4423111805
SGTLSLTCSVSGVSMAGYYWSWIRQPPGKGLEWIGYMYYAGSSNYNPSLKSRVSIEVDTSEEQFSLKLRSVTTADTAVYYC
>25;104_92;0.4621719919
SGTLSLTCSVSGVSMAGYYWSWIRQPPGKGLEWIGYMYYAGSSNYNPSLKSRVSIEVDTSEDQFSLKLRSLTTADTAVYYC
>24;104_92,115_92,167_92,181_92,193_92,265_92,266_92,274_92,324_92,411_92,453_92,62_92,75_92,84_92;0.3963104149
SGTLSLTCSVSGVSMAGYYWSWIRQPPGKGLEWIGYMYYAGSSNYNPSLKSRVSIEVDTSEEQFSLKLRSVTTADTAVYYC
>23;104_92,115_92,167_92,181_92,183_92,193_92,224_92,265_92,266_92,274_92,324_92,411_92,440_92,453_92,62_92,75_92,84_92;0.3760248549
SGTLSLTCSVSGVSMSGYYWSWIRQPPGKGLEWIGYMYYAGSSNYNPSLKSRVSIEVDTSEEQFSLKLRSVTTADTAVYYC
>27;175_92;0.4615805487
SGTLSLTCSVSGVSMAAYYWSWLRQSPGKGLEWIGYMYYAGSSNYNPSLKSRVTIEVDTSEEQFSLKLRSVTPADTALYYC
>27;326_92;0.4223233223
SGTLSLTCSVSGVSMAAYYWSWIRQSPGKGLEWIGYMYYAGSSNYNPSLKSRVTIEVDTSEEQFSLKLRSVTTADTALYYC
>26;175_92,326_92;0.4223227911
SGTLSLTCSVSGVSMAAYYWSWIRQSPGKGLEWIGYMYYAGSSNYNPSLKSRVTIEVDTSEEQFSLKLRSVTTADTALYYC
>26;70_92;0.4091106484
SGTLSLTCSVSGVSMSAYYWSWIRQSPGKGLEWIGYMYYAGSSNYNPSLKSRVTVEVDTSEEQFSLKLRSVTTADTAVYYC
>25;175_92,326_92,70_92;0.3833379569
SGTLSLTCSVSGVSMSAYYWSWIRQSPGKGLEWIGYMYYAGSSNYNPSLKSRVTIEVDTSEEQFSLKLRSVTTADTAVYYC
>30;367_92;0.4353055756
SGTLSLTCSVSGVSMSAYYWSWIRQPPGKGLEWIGYMYYAGSSNYSPSLKSRVTIEVDTSEEQFSLKLRSVTTADTAVYYC
>30;423_92;0.4353060849
SGTLSLTCSVSGVSMSAYYWSWIRQPPGKGLEWIGYMYYAGSSNYSPSLKSRVTIEVDTSEEQFSLKLRSVTTADTAVYYC
>29;367_92,423_92;0.4353055656
SGTLSLTCSVSGVSMSAYYWSWIRQPPGKGLEWIGYMYYAGSSNYSPSLKSRVTIEVDTSEEQFSLKLRSVTTADTAVYYC
>29;389_92;0.4219736241
SGTLSLTCSVSGVSMSAYYWSWIRQPPGKGLEWIGYMYYAGSSNYSPSLKSRVTIEVDTSEEQFSLKLRSVTTADTAVYYC
>28;367_92,389_92,423_92;0.4093268297
SGTLSLTCSVSGVSMSAYYWSWIRQPPGKGLEWIGYMYYAGSSNYSPSLKSRVTIEVDTSEEQFSLKLRSVTTADTAVYYC
>28;345_92;0.4491804199
SGTLSLTCRVSGVSMSAFYWSWIRQPPGKGLEWIGYMYYAGSSNYNPSLKSRVTIEVDTSEEQFSLKLRSVTTADTALYYC
>27;345_92,367_92,389_92,423_92;0.3833332555
SGTLSLTCSVSGVSMSAYYWSWIRQPPGKGLEWIGYMYYAGSSNYNPSLKSRVTIEVDTSEEQFSLKLRSVTTADTAVYYC
>27;268_92;0.4219103977
SGTLSLTCSVSGVSMSAYYWSWIRLPPGKGLEWIGYMYYAGSSNYNPSLKSRVTIEVDTSEEQFSLKLRSVTTADTAVYYC
>26;268_92,345_92,367_92,389_92,423_92;0.383332714
SGTLSLTCSVSGVSMSAYYWSWIRQPPGKGLEWIGYMYYAGSSNYNPSLKSRVTIEVDTSEEQFSLKLRSVTTADTAVYYC
>27;85_92;0.4218853326
SGTLSLTCSVSGVSMSAYYWSWIRQAPGKGLEWIGYMYYAGSSNYNPSLKSRVTIEVDTSEEQFSLKLRSVTTADTAVYFC
>27;406_144;0.5127595623
SGTLSLTCSVSGVSMGAYYWSWIRQAPGKGLEWIGYMYYAGSSNYNPSLKSRVTIEVDTSEEQFSLRLRSVTTSDTAVYFC
>26;406_144,85_92;0.4218843809
SGTLSLTCSVSGVSMSAYYWSWIRQAPGKGLEWIGYMYYAGSSNYNPSLKSRVTIEVDTSEEQFSLKLRSVTTADTAVYFC
>25;268_92,345_92,367_92,389_92,406_144,423_92,85_92;0.3833321922
SGTLSLTCSVSGVSMSAYYWSWIRQPPGKGLEWIGYMYYAGSSNYNPSLKSRVTIEVDTSEEQFSLKLRSVTTADTAVYYC
>24;175_92,268_92,326_92,345_92,367_92,389_92,406_144,423_92,70_92,85_92;0.3704919337
SGTLSLTCSVSGVSMSAYYWSWIRQPPGKGLEWIGYMYYAGSSNYNPSLKSRVTIEVDTSEEQFSLKLRSVTTADTAVYYC
>25;421_92;0.4886122051
SGTLSLTCSVSGVSMGAYYWSWIRLPPGKGLEWIGYMYYAGSSNYNPSLKSRVTVEVDTSEEQFSLKLRSVTSADTAVYYC
>25;148_92;0.5158498466
SGTLSLTCSVSGVSMSAYYWSWIRLPPGKGLEWIGYMYYAGSSNYNPSLMSRVTIEVDTSEEQFSLKLRSLTTADTAIYYC
>24;148_92,421_92;0.3960838585
SGTLSLTCSVSGVSMSAYYWSWIRLPPGKGLEWIGYMYYAGSSNYNPSLKSRVTIEVDTSEEQFSLKLRSVTTADTAVYYC
>23;148_92,175_92,268_92,326_92,345_92,367_92,389_92,406_144,421_92,423_92,70_92,85_92;0.3704909153
SGTLSLTCSVSGVSMSAYYWSWIRQPPGKGLEWIGYMYYAGSSNYNPSLKSRVTIEVDTSEEQFSLKLRSVTTADTAVYYC
>22;104_92,115_92,148_92,167_92,175_92,181_92,183_92,193_92,224_92,265_92,266_92,268_92,274_92,324_92,326_92,345_92,367_92,389_92,406_144,411_92,421_92,423_92,440_92,453_92,62_92,70_92,75_92,84_92,85_92;0.3576663453
SGTLSLTCSVSGVSMSGYYWSWIRQPPGKGLEWIGYMYYAGSSNYNPSLKSRVTIEVDTSEEQFSLKLRSVTTADTAVYYC
>21;104_92,115_92,148_92,151_92,167_92,174_92,175_92,181_92,183_92,187_92,193_92,213_92,224_92,253_92,265_92,266_92,268_92,274_92,314_92,31_92,323_92,324_92,326_92,327_92,345_92,346_92,355_92,367_92,389_92,395_92,39_92,406_144,411_92,421_92,423_92,440_92,453_92,51_92,60_92,62_92,70_92,75_92,76_92,79_92,84_92,85_92;0.3576655035
SGTLSLTCSVSGVSMSGYYWSWIRQPPGKGLEWIGYMYYAGSSNYNPSLKSRVTIEVDTSEEQFSLKLRSVTTADTAVYYC
>22;407_92;0.4164209392
SGTLSLTCSVSGVSMSGYYWSWIRQPPGKGLEWIGYMYYAGSSNYNPSLESRVTIEVDTSEEQFSLKLRSVTTADTAVYYC
>27;416_92;0.5022216175
SATLSLTCSVSGVSMGGYYWSWIRQPPGKGLEWVGYMYYAGSSNYNPSLESRVTIEVDTSEEQFSLKLRSVTTADTALYFC
>27;288_92;0.4893417391
SATLSLTCSVSGVSMGGYYWSWIRQPPGKGLEWVGYMYYAGSSNYNPSLESRVTIEVDTSEEQFSLKLRSVTTADTALYFC
>26;288_92,416_92;0.4893417291
SATLSLTCSVSGVSMGGYYWSWIRQPPGKGLEWVGYMYYAGSSNYNPSLESRVTIEVDTSEEQFSLKLRSVTTADTALYFC
>26;93_92;0.4635008716
SGTLSLTCSVSGVSMGGYYWSWIRQPPGKGLEWIGYMYYAGSSNYNPSLESRVTIEVDTSEEQFSLKLRSVTTADTALYFC
>25;288_92,416_92,93_92;0.4635008616
SGTLSLTCSVSGVSMGGYYWSWIRQPPGKGLEWIGYMYYAGSSNYNPSLESRVTIEVDTSEEQFSLKLRSVTTADTALYFC
>25;305_92;0.463500737
SGTLSLTCSVSGVSMGGYYWSWIRQPPGKGLEWIGYMYYAGSSNYNPSLESRVTIEVDTSEEQFSLKLRSVTTADTAVYFC
>24;288_92,305_92,416_92,93_92;0.4377197958
SGTLSLTCSVSGVSMGGYYWSWIRQPPGKGLEWIGYMYYAGSSNYNPSLESRVTIEVDTSEEQFSLKLRSVTTADTAVYFC
>24;23_92;0.4111338281
SGTLSLTCSVSGVSMSGYYWSWIRQPPGKGLEWIGYMYYAGSSNYNPSLKSRVTIEVDTSEEQFSLKVRSVTTADTAVYYC
>23;23_92,288_92,305_92,416_92,93_92;0.3853163855
SGTLSLTCSVSGVSMSGYYWSWIRQPPGKGLEWIGYMYYAGSSNYNPSLKSRVTIEVDTSEEQFSLKLRSVTTADTAVYYC
>24;369_92;0.4371759077
SGTLSLTCSVSGVSMSGYYWSWIRQPPGKGLEWIGYMYYAGSSNYNPSLNSRVTIEVDTSEEQFSLRLRSVTTADTAVYYC
>24;442_92;0.4628155777
SGTLSLTCSVSGVSLSGYYWSWIRQPPGKGLEWIGYMYYAGSSNYNPSLKSRVTIEVDTSEEQFSLKLRSVTTADTAVYYC
>23;369_92,442_92;0.4109579259
SGTLSLTCSVSGVSMSGYYWSWIRQPPGKGLEWIGYMYYAGSSNYNPSLKSRVTIEVDTSEEQFSLKLRSVTTADTAVYYC
>22;23_92,288_92,305_92,369_92,416_92,442_92,93_92;0.385315413
SGTLSLTCSVSGVSMSGYYWSWIRQPPGKGLEWIGYMYYAGSSNYNPSLKSRVTIEVDTSEEQFSLKLRSVTTADTAVYYC
>21;23_92,288_92,305_92,369_92,407_92,416_92,442_92,93_92;0.3797096563
SGTLSLTCSVSGVSMSGYYWSWIRQPPGKGLEWIGYMYYAGSSNYNPSLKSRVTIEVDTSEEQFSLKLRSVTTADTAVYYC
>20;104_92,115_92,148_92,151_92,167_92,174_92,175_92,181_92,183_92,187_92,193_92,213_92,224_92,23_92,253_92,265_92,266_92,268_92,274_92,288_92,305_92,314_92,31_92,323_92,324_92,326_92,327_92,345_92,346_92,355_92,367_92,369_92,389_92,395_92,39_92,406_144,407_92,411_92,416_92,421_92,423_92,440_92,442_92,453_92,51_92,60_92,62_92,70_92,75_92,76_92,79_92,84_92,85_92,93_92;0.3576649909
SGTLSLTCSVSGVSMSGYYWSWIRQPPGKGLEWIGYMYYAGSSNYNPSLKSRVTIEVDTSEEQFSLKLRSVTTADTAVYYC
>19;104_92,115_92,148_92,151_92,167_92,174_92,175_92,181_92,183_92,187_92,193_92,213_92,224_92,23_92,253_92,265_92,266_92,268_92,274_92,288_92,305_92,314_92,31_92,323_92,324_92,326_92,327_92,345_92,346_92,355_92,367_92,369_92,382_92,389_92,393_92,395_92,39_92,406_144,407_92,411_92,416_92,421_92,423_92,440_92,442_92,453_92,51_92,60_92,62_92,70_92,75_92,76_92,79_92,84_92,85_92,93_92,95_92;0.3024038046
SETLSLTCSVSGGSMSGYYWSWIRQPPGKGLEWIGYMYYAGSSNYNPSLKSRVTIEVDTSEEQFSLKLRSVTTADTAVYYC
>19;233_92;0.4796290579
SETLSLTCTVSGGSMNGYYWTWIRQSPGKGLEWIGYIFYSGSTNYNPSLKSRVTVEVDTSEEQFSLKLRSVTTADTAVYYC
>18;104_92,115_92,148_92,151_92,167_92,174_92,175_92,181_92,183_92,187_92,193_92,213_92,224_92,233_92,23_92,253_92,265_92,266_92,268_92,274_92,288_92,305_92,314_92,31_92,323_92,324_92,326_92,327_92,345_92,346_92,355_92,367_92,369_92,382_92,389_92,393_92,395_92,39_92,406_144,407_92,411_92,416_92,421_92,423_92,440_92,442_92,453_92,51_92,60_92,62_92,70_92,75_92,76_92,79_92,84_92,85_92,93_92,95_92;0.2779173713
SETLSLTCSVSGGSMSGYYWSWIRQPPGKGLEWIGYMYYAGSSNYNPSLKSRVTIEVDTSEEQFSLKLRSVTTADTAVYYC
>17;104_92,115_92,148_92,151_92,167_92,174_92,175_92,181_92,183_92,187_92,193_92,202_92,212_53,213_92,224_92,230_53,233_92,239_53,23_92,253_92,25_92,265_92,266_92,268_92,274_92,288_92,305_92,306_53,314_92,31_92,323_92,324_92,326_92,327_92,345_92,346_92,34_92,355_92,367_92,369_92,377_53,382_92,389_92,393_92,395_92,39_92,406_144,407_92,411_92,416_92,421_92,422_53,423_92,440_92,442_92,453_92,51_92,60_92,61_53,62_92,70_92,75_92,76_92,79_92,84_92,85_92,93_92,95_92;0.2214880838
SETLSLTCSVSGGSMSGYYWSWIRQPPGKGLEWIGYMYYAGSSNYNPSLKSRVTISVDTSEEQFSLKLRSVTAADTAVYYC
>16;104_92,115_92,148_92,151_92,167_92,174_92,175_92,181_92,183_92,187_92,193_92,202_92,212_53,213_92,224_92,230_53,233_92,239_53,23_92,253_92,25_92,265_92,266_92,268_92,274_92,288_92,305_92,306_53,314_92,31_92,323_92,324_92,326_92,327_92,345_92,346_92,34_92,355_92,358_53,367_92,369_92,372_53,377_53,382_92,389_92,393_92,395_92,39_92,406_144,407_92,411_92,416_92,421_92,422_53,423_92,440_92,442_92,453_92,51_92,60_92,61_53,62_92,70_92,75_92,76_92,79_92,84_92,85_92,93_92,95_92;0.2082704935
SETLSLTCSVSGGSMSGYYWSWIRQPPGKGLEWIGYMYYAGSSNYNPSLKSRVTISVDTSEEQFSLKLRSVTAADTAVYYC
>19;30_53;0.3123384718
SETLSLTCSVSGGSMSSYYWSWIRQPPGKGLEWIGYMYYAGSSNYNPSLMSRVTISVDTSKDQFSLKLRSVTAADTAVYYC
>19;165_53;0.3346800247
SETLSLTCSVSGASMGSYYWSWIRQPPGKGLEWIGYMYYAGSSNYNSSLKSRVTISVDTSADQFSLKLRSVTAADTAVYYC
>18;165_53,30_53;0.2498648329
SETLSLTCSVSGGSMSSYYWSWIRQPPGKGLEWIGYMYYAGSSNYNPSLKSRVTISVDTSEDQFSLKLRSVTAADTAVYYC
>19;87_53;0.2999403374
SETLSLTCSVSGGSMSSHYWSWIRQPPGKGLEWIGYMYYAGSSNYNASLKSRVTISVDTSEEEFSLKLRSVTAADTAVYYC
>19;32_53;0.2999407902
SETLSLTCSVSGGSMSSHYWSWIRQPPGKGLEWIGYMYYAGSSNYNASLKSRVTISVDTSEEEFSLKLRSVTAADTAVYYC
>18;32_53,87_53;0.2999403274
SETLSLTCSVSGGSMSSHYWSWIRQPPGKGLEWIGYMYYAGSSNYNASLKSRVTISVDTSEEEFSLKLRSVTAADTAVYYC
>17;165_53,30_53,32_53,87_53;0.2241440131
SETLSLTCSVSGGSMSSYYWSWIRQPPGKGLEWIGYMYYAGSSNYNPSLKSRVTISVDTSEEQFSLKLRSVTAADTAVYYC
>22;0_53;0.3260944058
SETLSLTCSVSGASMSGYYWSWIRQPPGKGLEYIGYMYYAGSSNYNPSLQSRVSISVDTSEEQFSLKVRSVTTADTAVYYC
>22;135_53;0.3390502397
SETLSLTCSVSGASMSGYYWSWIRQPPGKGLEYIGYMYYAGSSNYNPSLQSRVSISVDTSEEQLSLKVRSVTTADTAVYYC
>21;0_53,135_53;0.3260943958
SETLSLTCSVSGASMSGYYWSWIRQPPGKGLEYIGYMYYAGSSNYNPSLQSRVSISVDTSEEQFSLKVRSVTTADTAVYYC
>22;136_53;0.3656459504
SETLSLTCTVSGGSISPYYWNWVRQPPGKGLEYIGYMYYAGSSNYNPSLQSRVSISVDTSEEQFSLKVRSVTTADTAVYYC
>22;378_53;0.3528054506
SETLSLTCTVSGGSISSFYWSWIRQPAGKGLEYIGYMYYAGSSNYNPSLQSRVSISVDTSEEQFSLKVRSVTTADTAVYYC
>21;136_53,378_53;0.3134666298
SETLSLTCTVSGGSISSYYWSWIRQPPGKGLEYIGYMYYAGSSNYNPSLQSRVSISVDTSEEQFSLKVRSVTTADTAVYYC
>20;0_53,135_53,136_53,378_53;0.2871130785
SETLSLTCSVSGGSMSSYYWSWIRQPPGKGLEYIGYMYYAGSSNYNPSLQSRVSISVDTSEEQFSLKVRSVTTADTAVYYC
>21;412_53;0.3267657217
SETLSLTCSVSGGSMSSYYWSWIRQPPGKGLEYIGYMYYAGTSNYNPSLSSRVTISVDTSEEKFSLKLRSVTAADTAVYYC
>21;287_53;0.3525400611
SQTLSLTCSVSGGSMSSYYWSWIRQPPGKGLEYIGYMYYAGTSNYNPSLSSRVTISVDTSEEKFSLKLRSVTAADTAVYYC
>20;287_53,412_53;0.3267657117
SETLSLTCSVSGGSMSSYYWSWIRQPPGKGLEYIGYMYYAGTSNYNPSLSSRVTISVDTSEEKFSLKLRSVTAADTAVYYC
>19;0_53,135_53,136_53,287_53,378_53,412_53;0.2201037587
SETLSLTCSVSGGSMSSYYWSWIRQPPGKGLEYIGYMYYAGSSNYNPSLKSRVTISVDTSEEQFSLKLRSVTAADTAVYYC
>19;316_53;0.299775272
SGTLSLTCSVSGVSMSSYYWSWIRQPPGKGLEWIGYMYYAGSSNYNPTLKSRVTISVDTSQEEFSLKLRSVTAADTAVYYC
>18;0_53,135_53,136_53,287_53,316_53,378_53,412_53;0.1943659027
SETLSLTCSVSGGSMSSYYWSWIRQPPGKGLEWIGYMYYAGSSNYNPSLKSRVTISVDTSEEQFSLKLRSVTAADTAVYYC
>18;357_53;0.2741521866
SETLFLTCSVSGGSMSSYYWSWIRQPPGKGLEWIGYMYYAGSSNYNPSLQSRVTISVDTSEEQFSLKLRSVTAADTAIYYC
>17;0_53,135_53,136_53,287_53,316_53,357_53,378_53,412_53;0.1943649059
SETLSLTCSVSGGSMSSYYWSWIRQPPGKGLEWIGYMYYAGSSNYNPSLKSRVTISVDTSEEQFSLKLRSVTAADTAVYYC
>16;0_53,135_53,136_53,165_53,287_53,30_53,316_53,32_53,357_53,378_53,412_53,87_53;0.1943644061
SETLSLTCSVSGGSMSSYYWSWIRQPPGKGLEWIGYMYYAGSSNYNPSLKSRVTISVDTSEEQFSLKLRSVTAADTAVYYC
>15;0_53,104_92,115_92,135_53,136_53,148_92,151_92,165_53,167_92,174_92,175_92,181_92,183_92,187_92,193_92,202_92,212_53,213_92,224_92,230_53,233_92,239_53,23_92,253_92,25_92,265_92,266_92,268_92,274_92,287_53,288_92,305_92,306_53,30_53,314_92,316_53,31_92,323_92,324_92,326_92,327_92,32_53,345_92,346_92,34_92,355_92,357_53,358_53,367_92,369_92,372_53,377_53,378_53,382_92,389_92,393_92,395_92,39_92,406_144,407_92,411_92,412_53,416_92,421_92,422_53,423_92,440_92,442_92,453_92,51_92,60_92,61_53,62_92,70_92,75_92,76_92,79_92,84_92,85_92,87_53,93_92,95_92;0.1943638855
SETLSLTCSVSGGSMSSYYWSWIRQPPGKGLEWIGYMYYAGSSNYNPSLKSRVTISVDTSEEQFSLKLRSVTAADTAVYYC
>15;267_53;0.3726757194
SETLSLTCSVSADSMSRYYWSWIRQSPGKGMEYIGYMYYAGSTDYNPSLKSRVTISVDTSEEEFYLKLRSVTAADTAVYYC
>14;0_53,104_92,115_92,135_53,136_53,148_92,151_92,165_53,167_92,174_92,175_92,181_92,183_92,187_92,193_92,202_92,212_53,213_92,224_92,230_53,233_92,239_53,23_92,253_92,25_92,265_92,266_92,267_53,268_92,274_92,287_53,288_92,305_92,306_53,30_53,314_92,316_53,31_92,323_92,324_92,326_92,327_92,32_53,345_92,346_92,34_92,355_92,357_53,358_53,367_92,369_92,372_53,377_53,378_53,382_92,389_92,393_92,395_92,39_92,406_144,407_92,411_92,412_53,416_92,421_92,422_53,423_92,440_92,442_92,453_92,51_92,60_92,61_53,62_92,70_92,75_92,76_92,79_92,84_92,85_92,87_53,93_92,95_92;0.1680816302
SETLSLTCSVSGGSMSSYYWSWIRQPPGKGLEWIGYMYYAGSTNYNPSLKSRVTISVDTSEEQFSLKLRSVTAADTAVYYC
>21;318_53;0.4040107159
SETLSLTCSVSGVSMGGYYWSWIRQPPGKGLEYIGYMYYAGTTNYNPSLQSRATVSVDTSENQFFLRLRSVTVADTAVYYC
>22;245_53;0.3523448554
SETLSLTCSVSGVSMGGYYWSWIRQPPGKGLEYIGYMYYAGTTNYNPSLQSRATVSVDTSENQFFLRLRSVTVADTAVYYC
>22;3_53;0.3779836118
SETLSLTCSVSGVSMGDYYWSWIRQPPGKGLEYIGYMYYAGTTNYNPSLQSRATVSVDTSENQFFLRLRSVTVADTAVYYC
>21;245_53,3_53;0.3523439863
SETLSLTCSVSGVSMGGYYWSWIRQPPGKGLEYIGYMYYAGTTNYNPSLQSRATVSVDTSENQFFLRLRSVTVADTAVYYC
>20;245_53,318_53,3_53;0.3523434844
SETLSLTCSVSGVSMGGYYWSWIRQPPGKGLEYIGYMYYAGTTNYNPSLQSRATVSVDTSENQFFLRLRSVTVADTAVYYC
>21;418_53;0.3790347199
SETLSLTCSVSGGSMGAYYWSWIRQPPGKGLEYIGYMYYAGTTNYNPSLQSRVTISVDTSENLFSLRLRSVTAADTAVYYC
>21;430_53;0.3290088032
SETLSLTCSVSGGSMGGYYWSWIRQPPGKGLEYIGYMYYAGTTNYNPSLESRVTISVDTSENQFSLKLRSVTAADTAVYYC
>20;418_53,430_53;0.273881723
SETLSLTCSVSGGSMGGYYWSWIRQPPGKGLEYIGYMYYAGTTNYNPSLESRVTISVDTSENQFSLRLRSVTAADTAVYYC
>19;245_53,318_53,3_53,418_53,430_53;0.2353303227
SETLSLTCSVSGGSMGGYYWSWIRQPPGKGLEYIGYMYYAGTTNYNPSLESRVTISVDTSENQFSLRLRSVTAADTAVYYC
>20;246_53;0.3797646939
SETLSLTCSVSGGSMSSYYWSWIRQPPGQGLEYIGYMYYAGTTNYNPSLESRVTISVDTSQNQFSLKLRSVTAADTAVYYC
>21;317_53;0.2857486886
SETLSLTCSVSGGSMGSYYWSWIRQPPGKGLEYIGYMYYAGTTNYNPSLESRVTISVDTSQNQFSLRLRSVTAADTAAYYC
>21;286_53;0.2728093098
SETLSLTCSVSGGSMGSYYWSWIRQPPGKGLEYIGYMYYAGTTNYNPSLESRVTISVDTSQNQFSLRLRSVTAADTAVYYC
>20;286_53,317_53;0.2728083898
SETLSLTCSVSGGSMGSYYWSWIRQPPGKGLEYIGYMYYAGTTNYNPSLESRVTISVDTSQNQFSLRLRSVTAADTAVYYC
>19;246_53,286_53,317_53;0.2334514545
SETLSLTCSVSGGSMGSYYWSWIRQPPGKGLEYIGYMYYAGTTNYNPSLESRVTISVDTSQNQFSLRLRSVTAADTAVYYC
>18;245_53,246_53,286_53,317_53,318_53,3_53,418_53,430_53;0.2204704458
SETLSLTCSVSGGSMGSYYWSWIRQPPGKGLEYIGYMYYAGTTNYNPSLESRVTISVDTSENQFSLRLRSVTAADTAVYYC
>24;2_53;0.3252527644
SETLSLTCSVSGASMGSYYWSWIRQPPGKGLEYIGYMYYAGTTNYNPSLESRVTISVDTSENQFSLRLRSVTAADTAVYYC
>24;9_53;0.3252516227
SETLSLTCSVSGASMGSYYWSWIRQPPGKGLEYIGYMYYAGTTNYNPSLESRVTISVDTSENQFSLRLRSVTAADTAVYYC
>23;2_53,9_53;0.3252516127
SETLSLTCSVSGASMGSYYWSWIRQPPGKGLEYIGYMYYAGTTNYNPSLESRVTISVDTSENQFSLRLRSVTAADTAVYYC
>23;27_53;0.3252510503
SETLSLTCSVSGASMGSYYWSWIRQPPGKGLEYIGYMYYAGTTNYNPSLESRVTISVDTSENQFSLRLRSVTAADTAVYYC
>22;27_53,2_53,9_53;0.3252510403
SETLSLTCSVSGASMGSYYWSWIRQPPGKGLEYIGYMYYAGTTNYNPSLESRVTISVDTSENQFSLRLRSVTAADTAVYYC
>22;98_53;0.3252501529
SETLSLTCSVSGASMGSYYWSWIRQPPGKGLEYIGYMYYAGTTNYNPSLESRVTISVDTSENQFSLRLRSVTAADTAVYYC
>21;27_53,2_53,98_53,9_53;0.3252501429
SETLSLTCSVSGASMGSYYWSWIRQPPGKGLEYIGYMYYAGTTNYNPSLESRVTISVDTSENQFSLRLRSVTAADTAVYYC
>21;146_53;0.3381033186
SETLSLTCSVSGASMGSYYWSWIRQLPGKGLEYIGYMYYAGTTNYNPSLESRVTISVDTSENQFSLRLRSVTAADTAVYYC
>20;146_53,27_53,2_53,98_53,9_53;0.3252491694
SETLSLTCSVSGASMGSYYWSWIRQPPGKGLEYIGYMYYAGTTNYNPSLESRVTISVDTSENQFSLRLRSVTAADTAVYYC
>21;321_53;0.3123545135
SETLSLTCSVSGASMGSYYWSWIRQPPGKGLEYIGYMYYAGTTNYNPSLESRVTISVDTSENQFSLRLRSVTAADTAVYYC
>21;20_53;0.3251980711
SETLSLTCSVSGASMGSYYWSWIRQPPGKGLEYIGYMYYAGTTNYNPSLESRVTISVDTSENQFSLRLRSVTAADTAVYYC
>20;20_53,321_53;0.3123545035
SETLSLTCSVSGASMGSYYWSWIRQPPGKGLEYIGYMYYAGTTNYNPSLESRVTISVDTSENQFSLRLRSVTAADTAVYYC
>19;146_53,20_53,27_53,2_53,321_53,98_53,9_53;0.3123540495
SETLSLTCSVSGASMGSYYWSWIRQPPGKGLEYIGYMYYAGTTNYNPSLESRVTISVDTSENQFSLRLRSVTAADTAVYYC
>20;58_53;0.3788525924
SETLSLTCTVSGDSISTYYWTWIRQPPGKGLEYIGYMYYAGTTNYNPSLESRVTISVDTSENQFSLRLRSVTAADTAVYYC
>20;223_53;0.3378907914
WETLALTCSVSGGSMSSYYWSWIRQPPGKGLEYIGYMYYAGTTNYNPSLESRVTISVDTSENQFSLRLRSVTAADTAVYYC
>19;223_53,58_53;0.2989603796
SETLSLTCSVSGGSMSSYYWSWIRQPPGKGLEYIGYMYYAGTTNYNPSLESRVTISVDTSENQFSLRLRSVTAADTAVYYC
>18;146_53,20_53,223_53,27_53,2_53,321_53,58_53,98_53,9_53;0.245814404
SETLSLTCSVSGGSMGSYYWSWIRQPPGKGLEYIGYMYYAGTTNYNPSLESRVTISVDTSENQFSLRLRSVTAADTAVYYC
>17;146_53,20_53,223_53,245_53,246_53,27_53,286_53,2_53,317_53,318_53,321_53,3_53,418_53,430_53,58_53,98_53,9_53;0.2204699496
SETLSLTCSVSGGSMGSYYWSWIRQPPGKGLEYIGYMYYAGTTNYNPSLESRVTISVDTSENQFSLRLRSVTAADTAVYYC
>21;391_53;0.4488344237
SETLSLTCSVSGGSMGGYYWSWIRQPPGKGLEYIGYMYYAGTTDYNPSLKGRVTISVDTSAKQFSLRLRSVTAADTAVYYC
>21;189_53;0.4488333574
SETLSLTCSVSGGSMGGYYWSWIRQPPGKGLEYIGYMYYAGTTDYNPSLKGRVTISVDTSAKQFSLRLRSVTAADTAVYYC
>20;189_53,391_53;0.4488333474
SETLSLTCSVSGGSMGGYYWSWIRQPPGKGLEYIGYMYYAGTTDYNPSLKGRVTISVDTSAKQFSLRLRSVTAADTAVYYC
>20;450_53;0.3520826603
SETLSLTCSVSGDSMGGYYWSWIRQPPGKGLEYMGYMYYAGTTDYNPSLKSRVTISVDTSENKFSLRLRSVTAADTAVYYC
>19;189_53,391_53,450_53;0.2853237148
SETLSLTCSVSGGSMGGYYWSWIRQPPGKGLEYIGYMYYAGTTDYNPSLKSRVTISVDTSENQFSLRLRSVTAADTAVYYC
>22;176_53;0.4094368306
SETLSLTCSVSGASMGGYYWSWVRLPPGKGLEYIGYMYYAGTTNYNPSLKSRVTISVDTSENQFSLKLRSVTAADTALYFC
>22;366_144;0.6395422527
SETLTLSCSVSGLYMGNYYWSWIRQPPGRGLEYIGYMYYAGTTNYNPSLTGRVTISVDTSTNQFSLRLRSLTPADTAVYFC
>21;176_53,366_144;0.2937641646
SETLSLTCSVSGASMGSYYWSWIRQPPGKGLEYIGYMYYAGTTNYNPSLKSRVTISVDTSENQFSLKLRSVTAADTAVYFC
>22;354_53;0.2719943316
SETLSLTCSVSGGSMGSYYWSWIRQPPGKGLEYIGYMYYAGTTNYNPSLKSRVTISVDTSENQFSLKLRSVTAADTAIYYC
>24;402_53;0.4057971008
SETLSLTCTVSGGSISSHYWSWIRQPPGKGLQYIGYMYYAGTTDYNPSLKSRVTISVDTSKNQFSLNLRAVTAADTAIYYC
>24;262_53;0.3511956876
SETLSLTCSVSGGSMGSYYWSWIRQPPGKGLEYIGYMYYAGTTDYNPSLKSRVTISVDTSKNQFSLNLRAVTAADTAIYYC
>23;262_53,402_53;0.3125012574
SETLSLTCSVSGGSMGSYYWSWIRQPPGKGLEYIGYMYYAGTTDYNPSLKSRVTISVDTSKNQFSLNLRAVTAADTAIYYC
>25;125_53;0.3112924093
SETLSLTCSVSGASMGGYYWSWIRQSPGKGLEYIGYMYYAGSTNYNPSLKSRVTISVDTSANQFSLKLRSVTAADTAIYYC
>25;452_53;0.3112918765
SETLSLTCSVSGASMGGYYWSWIRQSPGKGLEYIGYMYYAGSTNYNPSLKSRVTISVDTSANQFSLKLRSVTAADTAIYYC
>24;125_53,452_53;0.3112918665
SETLSLTCSVSGASMGGYYWSWIRQSPGKGLEYIGYMYYAGSTNYNPSLKSRVTISVDTSANQFSLKLRSVTAADTAIYYC
>24;205_53;0.2984727429
SETLSLTCSVSGASMGSYYWSWIRQSPGKGLEYIGYMYYAGSTNYNPSLKSRVTISVDTSANQFSLKLRSVTAADTAIYYC
>23;125_53,205_53,452_53;0.2984721857
SETLSLTCSVSGASMGSYYWSWIRQSPGKGLEYIGYMYYAGSTNYNPSLKSRVTISVDTSANQFSLKLRSVTAADTAIYYC
>22;125_53,205_53,262_53,402_53,452_53;0.2333871197
SETLSLTCSVSGGSMGSYYWSWIRQPPGKGLEYIGYMYYAGTTNYNPSLKSRVTISVDTSENQFSLKLRSVTAADTAIYYC
>21;125_53,205_53,262_53,354_53,402_53,452_53;0.2333865718
SETLSLTCSVSGGSMGSYYWSWIRQPPGKGLEYIGYMYYAGTTNYNPSLKSRVTISVDTSENQFSLKLRSVTAADTAIYYC
>20;125_53,176_53,205_53,262_53,354_53,366_144,402_53,452_53;0.2201160615
SETLSLTCSVSGGSMGSYYWSWIRQPPGKGLEYIGYMYYAGTTNYNPSLKSRVTISVDTSENQFSLKLRSVTAADTAVYYC
>20;159_53;0.3395152485
SETLSLTCSVSGDSMGSYYWSWIRQPPGKGLEYIGYMYYAGTTNYNPSLKSRVTISVDTSANQFSLNLRSVTAADTAVYYC
>19;125_53,159_53,176_53,205_53,262_53,354_53,366_144,402_53,452_53;0.2201154591
SETLSLTCSVSGGSMGSYYWSWIRQPPGKGLEYIGYMYYAGTTNYNPSLKSRVTISVDTSENQFSLKLRSVTAADTAVYYC
>18;125_53,159_53,176_53,189_53,205_53,262_53,354_53,366_144,391_53,402_53,450_53,452_53;0.2201085797
SETLSLTCSVSGGSMGSYYWSWIRQPPGKGLEYIGYMYYAGTTNYNPSLKSRVTISVDTSENQFSLKLRSVTAADTAVYYC
>19;129_53;0.2999507824
SETLSLTCSVSGGSMGSYYWSWIRQPPGKGLEYIGYMYYAGSTNYNPSLKSRVTISVDTSENQFSLKLRSVTAADMAVYYC
>24;156_53;0.3765696223
SETLSLTCSVSGGSMSAYYWSWIRQPPGRGLEYIGYMYYAGTTNYNPSLKSRVTISVDTSANQFSLKLRSVTAADTAVYYC
>24;425_53;0.3509084624
SETLSLTCSVSGGSMSAYYWSWIRQPPGRGLEYIGYMYYAGTTNYNPSLKSRVTISVDTSANQFSLKLRSVTAADTAIYYC
>23;156_53,425_53;0.3509073763
SETLSLTCSVSGGSMSAYYWSWIRQPPGRGLEYIGYMYYAGTTNYNPSLKSRVTISVDTSANQFSLKLRSVTAADTAIYYC
>23;457_53;0.338151909
SETLSLTCSVSGGSMSAYYWSWIRQPPGRGLEYIGYMYYAGTTNYNPSLKSRVTISVDTSENQFSLKLRSVTAADTAIYYC
>22;156_53,425_53,457_53;0.3381508627
SETLSLTCSVSGGSMSAYYWSWIRQPPGRGLEYIGYMYYAGTTNYNPSLKSRVTISVDTSENQFSLKLRSVTAADTAIYYC
>25;119_53;0.3637998822
SETLSLTCSVSGGSMSAYYWSWIRQSPGRGLEYIGYMYYAGTTNYNPSLKSRVTISVDTSENQFSLKLRSVTAADTAIYYC
>25;322_53;0.3638007465
SETLSLTCSVSGGSMSAYYWSWIRQSPGRGLEYIGYMYYAGTTNYNPSLKSRVTISVDTSENQFSLKLRSVTAADTAIYYC
>24;119_53,322_53;0.3637998722
SETLSLTCSVSGGSMSAYYWSWIRQSPGRGLEYIGYMYYAGTTNYNPSLKSRVTISVDTSENQFSLKLRSVTAADTAIYYC
>24;373_53;0.3508402602
SETLSLTCSVSGGSMGAYYWSWIRLPPGRGLEYIGYMYYAGTTNYNPSLKSRVTISVDTSENQFSLKLRSVTAADTAIYYC
>23;119_53,322_53,373_53;0.3253817195
SETLSLTCSVSGGSMSAYYWSWIRQPPGRGLEYIGYMYYAGTTNYNPSLKSRVTISVDTSENQFSLKLRSVTAADTAIYYC
>23;200_53;0.3381348279
SETLSLTCSVSGGSMSAYYWSWIRQPPGRGLEYIGYMYYAGTTNYNPSLKSRVTISVDTSENQFSLNLRSVTAADTAIYYC
>22;119_53,200_53,322_53,373_53;0.3253807557
SETLSLTCSVSGGSMSAYYWSWIRQPPGRGLEYIGYMYYAGTTNYNPSLKSRVTISVDTSENQFSLKLRSVTAADTAIYYC
>21;119_53,156_53,200_53,322_53,373_53,425_53,457_53;0.3253797647
SETLSLTCSVSGGSMSAYYWSWIRQPPGRGLEYIGYMYYAGTTNYNPSLKSRVTISVDTSENQFSLKLRSVTAADTAIYYC
>21;298_53;0.3261159719
SETLSLTCTVSGGSISSYYWSWIRQPPGRGLEYIGYMYYAGTTNYNPSLKSRVTISVDTSENQFSLNLRSVTAADTAIYYC
>20;119_53,156_53,200_53,298_53,322_53,373_53,425_53,457_53;0.2736104169
SETLSLTCSVSGGSMSSYYWSWIRQPPGRGLEYIGYMYYAGTTNYNPSLKSRVTISVDTSENQFSLKLRSVTAADTAIYYC
>20;410_53;0.3117813399
SETLALTCSVSGGSMGSYYWSWIRQPPGKGLEYIGYMYYAGSTDYNPSLKSRVTISVDTSVNQFSLKLRSVTAADTAIYYC
>19;119_53,156_53,200_53,298_53,322_53,373_53,410_53,425_53,457_53;0.2342485918
SETLSLTCSVSGGSMGSYYWSWIRQPPGKGLEYIGYMYYAGTTNYNPSLKSRVTISVDTSENQFSLKLRSVTAADTAIYYC
>18;119_53,129_53,156_53,200_53,298_53,322_53,373_53,410_53,425_53,457_53;0.2080803586
SETLSLTCSVSGGSMGSYYWSWIRQPPGKGLEYIGYMYYAGTTNYNPSLKSRVTISVDTSENQFSLKLRSVTAADTAVYYC
>17;119_53,125_53,129_53,156_53,159_53,176_53,189_53,200_53,205_53,262_53,298_53,322_53,354_53,366_144,373_53,391_53,402_53,410_53,425_53,450_53,452_53,457_53;0.1948651395
SETLSLTCSVSGGSMGSYYWSWIRQPPGKGLEYIGYMYYAGTTNYNPSLKSRVTISVDTSENQFSLKLRSVTAADTAVYYC
>16;119_53,125_53,129_53,146_53,156_53,159_53,176_53,189_53,200_53,205_53,20_53,223_53,245_53,246_53,262_53,27_53,286_53,298_53,2_53,317_53,318_53,321_53,322_53,354_53,366_144,373_53,391_53,3_53,402_53,410_53,418_53,425_53,430_53,450_53,452_53,457_53,58_53,98_53,9_53;0.1948642885
SETLSLTCSVSGGSMGSYYWSWIRQPPGKGLEYIGYMYYAGTTNYNPSLKSRVTISVDTSENQFSLKLRSVTAADTAVYYC
>18;390_53;0.3652158308
SETLSLSCTVSGGSIRSYYWSWIRQPPGKGLEYIGYMYYAGTTNYNPSLNSRVTISVDTSEDQFSLKLRSVTAADTAVYYC
>19;380_53;0.3248927812
SETLSLTCSVSGGSMSSYYWSWIRQPPGKGLEYIGYMYYAGTTNYNPSLNSRVTISVDTSEDQFSLKLRSVTAADTAVYYC
>21;24_53;0.3248957616
SETLSLTCSVSGGSMSSYYWSWIRQPPGKGLEYIGYMYYAGTTNYNPSLNSRVTISVDTSEDQFSLKLRSVTAADTAVYYC
>21;105_53;0.3248948089
SETLSLTCSVSGGSMSSYYWSWIRQPPGKGLEYIGYMYYAGTTNYNPSLNSRVTISVDTSEDQFSLKLRSVTAADTAVYYC
>20;105_53,24_53;0.3248947989
SETLSLTCSVSGGSMSSYYWSWIRQPPGKGLEYIGYMYYAGTTNYNPSLNSRVTISVDTSEDQFSLKLRSVTAADTAVYYC
>20;444_53;0.3248938183
SETLSLTCSVSGGSMSSYYWSWIRQPPGKGLEYIGYMYYAGTTNYNPSLNSRVTISVDTSEDQFSLKLRSVTAADTAVYYC
>19;105_53,24_53,444_53;0.3248938083
SETLSLTCSVSGGSMSSYYWSWIRQPPGKGLEYIGYMYYAGTTNYNPSLNSRVTISVDTSEDQFSLKLRSVTAADTAVYYC
>18;105_53,24_53,380_53,444_53;0.3248927712
SETLSLTCSVSGGSMSSYYWSWIRQPPGKGLEYIGYMYYAGTTNYNPSLNSRVTISVDTSEDQFSLKLRSVTAADTAVYYC
>17;105_53,24_53,380_53,390_53,444_53;0.2995089611
SETLSLTCSVSGGSMSSYYWSWIRQPPGKGLEYIGYMYYAGTTNYNPSLNSRVTISVDTSEDQFSLKLRSVTAADTAVYYC
>17;72_53;0.2865933417
SETLSLTCSVSGGSMSSYYWSWIRQPPGKGLEYIGYMYYAGTTNYNPSLNSRVTISVDTSEDQFSLKLRSVTAADTAVYYC
>16;105_53,24_53,380_53,390_53,444_53,72_53;0.2865918755
SETLSLTCSVSGGSMSSYYWSWIRQPPGKGLEYIGYMYYAGTTNYNPSLNSRVTISVDTSEDQFSLKLRSVTAADTAVYYC
>15;105_53,119_53,125_53,129_53,146_53,156_53,159_53,176_53,189_53,200_53,205_53,20_53,223_53,245_53,246_53,24_53,262_53,27_53,286_53,298_53,2_53,317_53,318_53,321_53,322_53,354_53,366_144,373_53,380_53,390_53,391_53,3_53,402_53,410_53,418_53,425_53,430_53,444_53,450_53,452_53,457_53,58_53,72_53,98_53,9_53;0.1817790482
SETLSLTCSVSGGSMGSYYWSWIRQPPGKGLEYIGYMYYAGTTNYNPSLKSRVTISVDTSENQFSLKLRSVTAADTAVYYC
>16;73_53;0.2346561693
SETLSLTCSVSGGSMGSSYWSWIRQPPGKGLEWIGYMYYAGSSNYNPSLKSRLSISVDTSENQFSLKLRSVTAADTAVYYC
>17;139_53;0.3723284306
LETLSLTCSVSGGSMGTHYWSWIRQPPGKGLEWIGYMYYAGSTNYSPSLESRVTISVDTSENRFSLRLRSVTAADTAVYYC
>19;292_53;0.2403405013
SETLSLTCSVSGGSMGSYYWSWIRQPPGKGLEWIGYMYYAGSTNYNPSLESRVTISVDTSENQFSLKVRSVTPADTAIYYC
>19;221_53;0.2403410377
SETLSLTCSVSGGSMGSYYWSWIRQPPGKGLEWIGYMYYAGSTNYNPSLESRVTISVDTSENQFSLKVRSVTPADTAIYYC
>18;221_53,292_53;0.2403404913
SETLSLTCSVSGGSMGSYYWSWIRQPPGKGLEWIGYMYYAGSTNYNPSLESRVTISVDTSENQFSLKVRSVTPADTAIYYC
>20;328_92;0.3295674852
SETLSLTCSVSGGSMGAYYWSWIRQPPGKGLEWIGYMYYAGSSNYNPSLESRVTISVDTSESQFSLRLRSVTAADTGIYYC
>21;216_53;0.3703662532
SETLSLTCSVSGVSMGGYYWSWIRQPPGKGLEWIGYMYYAGSSDYNPSLKSRVTISVDTSVNQFSLKLRSVSAADTGLYYC
>21;65_53;0.4626758503
SETLSLTCTLSGVSLSTYYWSWIRQPPGKGLEWIGYMYYAGSSDYNPSLKSRVTISVDTSVNQFSLKLRSVSAADTGLYYC
>20;216_53,65_53;0.3703640961
SETLSLTCSVSGVSMGGYYWSWIRQPPGKGLEWIGYMYYAGSSDYNPSLKSRVTISVDTSVNQFSLKLRSVSAADTGLYYC
>19;216_53,328_92,65_53;0.2349257154
SETLSLTCSVSGGSMGGYYWSWIRQPPGKGLEWIGYMYYAGSSNYNPSLESRVTISVDTSENQFSLKLRSVTAADTGIYYC
>19;240_53;0.2771949339
WETLTLTCSVSAGSMGSYYWSWIRQPPGKGLEWIGYMYYAGSSNYNPSLESRVTISVDTSENQFSLKLRSVTAADTAIYYC
>18;216_53,240_53,328_92,65_53;0.196814331
SETLSLTCSVSGGSMGSYYWSWIRQPPGKGLEWIGYMYYAGSSNYNPSLESRVTISVDTSENQFSLKLRSVTAADTAIYYC
>17;216_53,221_53,240_53,292_53,328_92,65_53;0.1778182845
SETLSLTCSVSGGSMGSYYWSWIRQPPGKGLEWIGYMYYAGSTNYNPSLESRVTISVDTSENQFSLKLRSVTAADTAIYYC
>16;139_53,216_53,221_53,240_53,292_53,328_92,65_53;0.1544303671
SETLSLTCSVSGGSMGSYYWSWIRQPPGKGLEWIGYMYYAGSTNYNPSLESRVTISVDTSENQFSLKLRSVTAADTAVYYC
>15;139_53,216_53,221_53,240_53,292_53,328_92,65_53,73_53;0.1417175398
SETLSLTCSVSGGSMGSYYWSWIRQPPGKGLEWIGYMYYAGSTNYNPSLKSRVTISVDTSENQFSLKLRSVTAADTAVYYC
>14;105_53,119_53,125_53,129_53,139_53,146_53,156_53,159_53,176_53,189_53,200_53,205_53,20_53,216_53,221_53,223_53,240_53,245_53,246_53,24_53,262_53,27_53,286_53,292_53,298_53,2_53,317_53,318_53,321_53,322_53,328_92,354_53,366_144,373_53,380_53,390_53,391_53,3_53,402_53,410_53,418_53,425_53,430_53,444_53,450_53,452_53,457_53,58_53,65_53,72_53,73_53,98_53,9_53;0.1417164558
SETLSLTCSVSGGSMGSYYWSWIRQPPGKGLEWIGYMYYAGSTNYNPSLKSRVTISVDTSENQFSLKLRSVTAADTAVYYC
>13;0_53,104_92,105_53,115_92,119_53,125_53,129_53,135_53,136_53,139_53,146_53,148_92,151_92,156_53,159_53,165_53,167_92,174_92,175_92,176_53,181_92,183_92,187_92,189_53,193_92,200_53,202_92,205_53,20_53,212_53,213_92,216_53,221_53,223_53,224_92,230_53,233_92,239_53,23_92,240_53,245_53,246_53,24_53,253_92,25_92,262_53,265_92,266_92,267_53,268_92,274_92,27_53,286_53,287_53,288_92,292_53,298_53,2_53,305_92,306_53,30_53,314_92,316_53,317_53,318_53,31_92,321_53,322_53,323_92,324_92,326_92,327_92,328_92,32_53,345_92,346_92,34_92,354_53,355_92,357_53,358_53,366_144,367_92,369_92,372_53,373_53,377_53,378_53,380_53,382_92,389_92,390_53,391_53,393_92,395_92,39_92,3_53,402_53,406_144,407_92,410_53,411_92,412_53,416_92,418_53,421_92,422_53,423_92,425_53,430_53,440_92,442_92,444_53,450_53,452_53,453_92,457_53,51_92,58_53,60_92,61_53,62_92,65_53,70_92,72_53,73_53,75_92,76_92,79_92,84_92,85_92,87_53,93_92,95_92,98_53,9_53;0.1288236039
SETLSLTCSVSGGSMSSYYWSWIRQPPGKGLEWIGYMYYAGSTNYNPSLKSRVTISVDTSENQFSLKLRSVTAADTAVYYC
>17;103_53;0.3069377819
SETLSLTCSVSGGYMGNYYWSWIRLPPGKGLEYIGYMYYAGTTNYNPSLKSRVTISVDTSQNQFSLKLRSVTAADTAVYYC
>17;204_53;0.3060519265
SETLSLTCSVSGGSMGSYYWSWIRQSPGKGLEYIGYMYYAGTTDYNPSLRSRVTISVDTSENKFSLRLRSVTAADTAVYYC
>16;103_53,204_53;0.22072535
SETLSLTCSVSGGSMGSYYWSWIRQPPGKGLEYIGYMYYAGTTNYNPSLKSRVTISVDTSENQFSLKLRSVTAADTAVYYC
>18;90_53;0.2329918442
SETLSLTCSVSGGSMSSYYWSWIRQPPGKGLEFIGYMYYAGSTNYNPSLKSRVTISVDTSENQFSLKLRSVTAADTGVYYC
>18;341_53;0.1936693788
SETLSLTCSVSGGSMSSYYWSWIRQPPGKGLEWIGYMYYAGSTNYNPSLKSRVTISVDTSENQFSLKLRSVTAAETAVYYC
>17;341_53,90_53;0.1670425562
SETLSLTCSVSGGSMSSYYWSWIRQPPGKGLEWIGYMYYAGSTNYNPSLKSRVTISVDTSENQFSLKLRSVTAADTAVYYC
>17;12_53;0.1547010425
SETLSLTCSVSGGSMSSYYWSWIRQPPGKGLEWIGYMYYAGSTNYNPSLKSRVTISVDTSENQFSLKLRSVTAADTAVYYC
>16;12_53,341_53,90_53;0.1547004962
SETLSLTCSVSGGSMSSYYWSWIRQPPGKGLEWIGYMYYAGSTNYNPSLKSRVTISVDTSENQFSLKLRSVTAADTAVYYC
>15;103_53,12_53,204_53,341_53,90_53;0.1415006737
SETLSLTCSVSGGSMSSYYWSWIRQPPGKGLEWIGYMYYAGSTNYNPSLKSRVTISVDTSENQFSLKLRSVTAADTAVYYC
>16;41_53;0.2600492993
SETLSLTCSVSGGSMGNYYWNWIRQPPGKGLEWIGYMYYAGSTNYNPSLKSRVTISVDTSENKFSLRMRSVTAADTAVYYC
>16;126_53;0.2612405645
SETLSLTCSVSGGSMSNYYWSWIRQPPGKGLEWIGYMYYAGSSNYNPSLKSRVTISVDTSEDKFSLSLRSVTAADTAVYFC
>15;126_53,41_53;0.1809612693
SETLSLTCSVSGGSMSNYYWSWIRQPPGKGLEWIGYMYYAGSTNYNPSLKSRVTISVDTSENKFSLRLRSVTAADTAVYYC
>14;103_53,126_53,12_53,204_53,341_53,41_53,90_53;0.128969061
SETLSLTCSVSGGSMSSYYWSWIRQPPGKGLEWIGYMYYAGSTNYNPSLKSRVTISVDTSENQFSLKLRSVTAADTAVYYC
>18;28_53;0.2333143508
SETLSLTCSVSGASMSSYYWSWIRQPPGKGLEWIGYMYYAGDTNYNPSLKSRVTISVDTSEDQFSLRLRSVTAADTAVYYC
>18;330_53;0.2075009338
SETLSLTCSVSGASMSSYYWSWIRQPPGKGLEWIGYMYYAGDTNYNPSLKSRVTISVDTSEDQFSLRLRSVTAADTAVYYC
>17;28_53,330_53;0.2075000556
SETLSLTCSVSGASMSSYYWSWIRQPPGKGLEWIGYMYYAGDTNYNPSLKSRVTISVDTSEDQFSLRLRSVTAADTAVYYC
>22;255_53;0.3231929007
SETLSLTCSVSGGSMTTHYWSWIRQSPGKGLEWIGYMYYAGDTNYNPSLKSRVTISVDTSADRFSLRLRSVTAADTAVYYC
>22;386_53;0.3116182997
SETLSLTCSVSGGSMTNYYWSWIRQPPGKGLEWIGYMYYAGDTNYNPSLKSRLTISVDTSADQFSLRLRSVTAADTAVYYC
>21;255_53,386_53;0.2581087743
SETLSLTCSVSGGSMTTYYWSWIRQPPGKGLEWIGYMYYAGDTNYNPSLKSRVTISVDTSADQFSLRLRSVTAADTAVYYC
>22;191_53;0.3388942662
SETLSLTCSVSGGAMNTHYWSWIRQPPGKGLEWIGYIYYAGDTNYNPSLKSRVTISVDTSEDQFSLRLRSVSAADTAVYYC
>22;443_92;0.3829756144
SETLSLTCSVSGASMATSYWNWIRQPPGKGLEWVGYIYYTGETRYNPSLKSRVTISVDTSEDQFSLRLRSVTAADTAVYYC
>21;191_53,443_92;0.2189317031
SETLSLTCSVSGGSMTTYYWSWIRQPPGKGLEWIGYMYYAGDTNYNPSLKSRVTISVDTSEDQFSLRLRSVTAADTAVYYC
>20;191_53,255_53,386_53,443_92;0.218927338
SETLSLTCSVSGGSMTTYYWSWIRQPPGKGLEWIGYMYYAGDTNYNPSLKSRVTISVDTSEDQFSLRLRSVTAADTAVYYC
>21;455_53;0.3005479302
SETLSLTCSVSGASMNKHYWSWIRQPPGKGLEWIGYIYFAGDTHYNPSLKSRVTISVDTSEDQFSLRLRSVTAADTGVYYC
>25;144_53;0.3635843179
SETLSLTCAVSGGSMSSHYWSWIRQSPGKGLEWIGYIYYAGDTSYNPSLKSRVTISVDTSEDQFSLRLRSVTAADTAVYYC
>34;37_53;0.3508128151
SETLSLTCTVSGGSMSSHYWSWIRQSPGKGLEWIGYIYYAGDTSYNPSLKSRVTISVDTSEDQFSLRLRSVTAADTAVYYC
>35;426_53;0.3636147132
SETLSLTCTVSGGSMSSHYWSWIRQSPGKGLEWIGYIYYAGDTSYNPSLKSRVTISVDTSEDQFSVRLRSVTAADTAVYYC
>35;249_53;0.3764902517
SATLSLTCTVSGGSMSSHYWSWIRQSPGKGLEWIGYIYYAGDTSYNPSLKSRVTISVDTSEDQFSLRLRSVTAADTAVYYC
>34;249_53,426_53;0.350813744
SETLSLTCTVSGGSMSSHYWSWIRQSPGKGLEWIGYIYYAGDTSYNPSLKSRVTISVDTSEDQFSLRLRSVTAADTAVYYC
>33;249_53,37_53,426_53;0.3508128051
SETLSLTCTVSGGSMSSHYWSWIRQSPGKGLEWIGYIYYAGDTSYNPSLKSRVTISVDTSEDQFSLRLRSVTAADTAVYYC
>33;206_53;0.3508123152
SETLSLTCTVSGGSMSSHYWSWIRQSPGKGLEWIGYIYYAGDTSYNPSLKSRVTISVDTSEDQFSLRLRSVTAADTAVYYC
>32;206_53,249_53,37_53,426_53;0.3508123052
SETLSLTCTVSGGSMSSHYWSWIRQSPGKGLEWIGYIYYAGDTSYNPSLKSRVTISVDTSEDQFSLRLRSVTAADTAVYYC
>32;47_53;0.3508113704
SETLSLTCTVSGGSMSSHYWSWIRQSPGKGLEWIGYIYYAGDTSYNPSLKSRVTISVDTSEDQFSLRLRSVTAADTAVYYC
>31;206_53,249_53,37_53,426_53,47_53;0.3508113604
SETLSLTCTVSGGSMSSHYWSWIRQSPGKGLEWIGYIYYAGDTSYNPSLKSRVTISVDTSEDQFSLRLRSVTAADTAVYYC
>31;451_53;0.3508108312
SETLSLTCTVSGGSMSSHYWSWIRQSPGKGLEWIGYIYYAGDTSYNPSLKSRVTISVDTSEDQFSLRLRSVTAADTAVYYC
>30;206_53,249_53,37_53,426_53,451_53,47_53;0.3508108212
SETLSLTCTVSGGSMSSHYWSWIRQSPGKGLEWIGYIYYAGDTSYNPSLKSRVTISVDTSEDQFSLRLRSVTAADTAVYYC
>30;130_53;0.3636173559
SETLSLTCTVSGGSMSSHYWSWIRQSPGKGLEWIGYIYYAGDTSYNPSLKSRVTISVDTSEDQFSLRLRSVTAADTAAYYC
>29;130_53,206_53,249_53,37_53,426_53,451_53,47_53;0.3508102483
SETLSLTCTVSGGSMSSHYWSWIRQSPGKGLEWIGYIYYAGDTSYNPSLKSRVTISVDTSEDQFSLRLRSVTAADTAVYYC
>29;123_53;0.3635937046
SETLSLTCTVSGGSMSSHYWSWIRQSPGKGLEWIGYIYYAGDTSYNPSLKSRVTISVDTSEDQFSLRLRSVTAADTAVYYC
>28;123_53,130_53,206_53,249_53,37_53,426_53,451_53,47_53;0.3508097692
SETLSLTCTVSGGSMSSHYWSWIRQSPGKGLEWIGYIYYAGDTSYNPSLKSRVTISVDTSEDQFSLRLRSVTAADTAVYYC
>29;310_53;0.3636074281
SETLSLTCAVSGGSMSSHYWSWIRQSPGKGLEWIGYIYYAGDTSYNPSLKSRVTISVDTSEDQFSLRLRSVTAADTAVYYC
>29;17_53;0.3636083163
SETLSLTCAVSGGSMSSHYWSWIRQSPGKGLEWIGYIYYAGDTSYNPSLKSRVTISVDTSEDQFSLRLRSVTAADTAVYYC
>28;17_53,310_53;0.3636074181
SETLSLTCAVSGGSMSSHYWSWIRQSPGKGLEWIGYIYYAGDTSYNPSLKSRVTISVDTSEDQFSLRLRSVTAADTAVYYC
>27;123_53,130_53,17_53,206_53,249_53,310_53,37_53,426_53,451_53,47_53;0.3508088749
SETLSLTCTVSGGSMSSHYWSWIRQSPGKGLEWIGYIYYAGDTSYNPSLKSRVTISVDTSEDQFSLRLRSVTAADTAVYYC
>28;435_53;0.4023451252
SQTLSLTCTVSGGSMSSHYWSWIRQSPGKGLEWIGYIYYAGDTSYNPSLKSRVTISVDTSEDQFSLRLRSVTAADTAVYYC
>28;343_53;0.3636277363
SETLSLTCTVSGGSMSSHYWSWIRQSPGKGLEWIGYIYYAGDTSYNPSLKSRVTISVDTSEDQFSLRLRSVTAADTAVYYC
>27;343_53,435_53;0.3636269144
SETLSLTCTVSGGSMSSHYWSWIRQSPGKGLEWIGYIYYAGDTSYNPSLKSRVTISVDTSEDQFSLRLRSVTAADTAVYYC
>26;123_53,130_53,17_53,206_53,249_53,310_53,343_53,37_53,426_53,435_53,451_53,47_53;0.3508081168
SETLSLTCTVSGGSMSSHYWSWIRQSPGKGLEWIGYIYYAGDTSYNPSLKSRVTISVDTSEDQFSLRLRSVTAADTAVYYC
>26;122_53;0.3379892386
SETLSLTCTVSGGSMSSHYWSWIRQSPGKGLEWIGYIYYAGDTSYNPSLKSRVTISVDTSEDQFSLRLRSVTAADTAVYYC
>25;122_53,123_53,130_53,17_53,206_53,249_53,310_53,343_53,37_53,426_53,435_53,451_53,47_53;0.3379887327
SETLSLTCTVSGGSMSSHYWSWIRQSPGKGLEWIGYIYYAGDTSYNPSLKSRVTISVDTSEDQFSLRLRSVTAADTAVYYC
>24;122_53,123_53,130_53,144_53,17_53,206_53,249_53,310_53,343_53,37_53,426_53,435_53,451_53,47_53;0.3379881628
SETLSLTCTVSGGSMSSHYWSWIRQSPGKGLEWIGYIYYAGDTSYNPSLKSRVTISVDTSEDQFSLRLRSVTAADTAVYYC
>24;348_53;0.3766040073
SETLSLSCTVSGGSISSYYWSWIRQSPGKGLEWIGYIYYAGDTSYNPSLKSRVTISVDTSEDQFSLRLRSVTAADTAVYYC
>23;122_53,123_53,130_53,144_53,17_53,206_53,249_53,310_53,343_53,348_53,37_53,426_53,435_53,451_53,47_53;0.3379876956
SETLSLTCTVSGGSMSSHYWSWIRQSPGKGLEWIGYIYYAGDTSYNPSLKSRVTISVDTSEDQFSLRLRSVTAADTAVYYC
>23;429_53;0.3919769945
SETLSLTCTVSGGSMSSHYWSWIRQSPGKGLEWIGYIYYAGDTSYNPSLRSRVTISVDTSEDQFSLRLRSVTPADTAIYYC
>22;122_53,123_53,130_53,144_53,17_53,206_53,249_53,310_53,343_53,348_53,37_53,426_53,429_53,435_53,451_53,47_53;0.3257923501
SETLSLTCTVSGGSMSSHYWSWIRQSPGKGLEWIGYIYYAGDTSYNPSLKSRVTISVDTSEDQFSLRLRSVTAADTAVYYC
>24;166_53;0.2718545123
SETLSLTCTVSGGSMSNHYWSWIRQSPGRGLEWIGYMYYAGDTSYNPSLKSRVTISVDTSEDQFSLRLRSVTAADTAVYYC
>25;257_53;0.258971485
SETLSLTCSVSGGSMSNHYWSWIRQSPGRGLEWIGYMYYAGDTSYNPSLKSRVTISVDTSEDQFSLRLRSVTAADTAVYYC
>26;160_53;0.2718507093
SETLSLTCSVSGGSMSNHYWSWIRQSPGRGLEWIGYMYYAGDTSYNPSLKSRVTISVDTSEDQFSLRLRSMTAADTAVYYC
>26;13_53;0.271851162
SETLSLTCSVSGGSMSNHYWSWIRQSPGRGLEWIGYMYYAGDTSYNPSLKSRVTISVDTSEDQFSLRLRSMTAADTAVYYC
>25;13_53,160_53;0.2718506993
SETLSLTCSVSGGSMSNHYWSWIRQSPGRGLEWIGYMYYAGDTSYNPSLKSRVTISVDTSEDQFSLRLRSMTAADTAVYYC
>24;13_53,160_53,257_53;0.258971475
SETLSLTCSVSGGSMSNHYWSWIRQSPGRGLEWIGYMYYAGDTSYNPSLKSRVTISVDTSEDQFSLRLRSVTAADTAVYYC
>23;13_53,160_53,166_53,257_53;0.258970508
SETLSLTCSVSGGSMSNHYWSWIRQSPGRGLEWIGYMYYAGDTSYNPSLKSRVTISVDTSEDQFSLRLRSVTAADTAVYYC
>25;394_53;0.3111509127
SETLSLTCTVSGGSISSYYWSWIRQSPGKGLEWIGYMYYAGDTSYNPSLKSRVTISVDTSEDQFSLRLRSVTAADTAVYYC
>25;141_53;0.3890736699
SETLSLTCTVSGGSISSYYWSWIRQVAGKGLQWIGYMYYAGDTSYNPSLKSRVTISVDTSEDQFSLRLRSVTAADTAVYYC
>24;141_53,394_53;0.3111498916
SETLSLTCTVSGGSISSYYWSWIRQSPGKGLEWIGYMYYAGDTSYNPSLKSRVTISVDTSEDQFSLRLRSVTAADTAVYYC
>27;256_53;0.2848355699
SETLSLTCSVSGVSMNNHYWSWIRQSPGKGLEWIGYMYYAGDTSYNPSLKSRVTISVDTSEDQFSLRLRSVTAADTAVYYC
>27;33_53;0.2848360078
SETLSLTCSVSGVSMNNHYWSWIRQSPGKGLEWIGYMYYAGDTSYNPSLKSRVTISVDTSEDQFSLRLRSVTAADTAVYYC
>26;256_53,33_53;0.2848355599
SETLSLTCSVSGVSMNNHYWSWIRQSPGKGLEWIGYMYYAGDTSYNPSLKSRVTISVDTSEDQFSLRLRSVTAADTAVYYC
>26;381_53;0.2848350363
SETLSLTCSVSGVSMNNHYWSWIRQSPGKGLEWIGYMYYAGDTSYNPSLKSRVTISVDTSEDQFSLRLRSVTAADTAVYYC
>25;256_53,33_53,381_53;0.2848350263
SETLSLTCSVSGVSMNNHYWSWIRQSPGKGLEWIGYMYYAGDTSYNPSLKSRVTISVDTSEDQFSLRLRSVTAADTAVYYC
>25;334_53;0.2848345579
SETLSLTCSVSGVSMNNHYWSWIRQSPGKGLEWIGYMYYAGDTSYNPSLKSRVTISVDTSEDQFSLRLRSVTAADTAVYYC
>24;256_53,334_53,33_53,381_53;0.2848345479
SETLSLTCSVSGVSMNNHYWSWIRQSPGKGLEWIGYMYYAGDTSYNPSLKSRVTISVDTSEDQFSLRLRSVTAADTAVYYC
>23;141_53,256_53,334_53,33_53,381_53,394_53;0.2588520999
SETLSLTCSVSGGSMSNHYWSWIRQSPGKGLEWIGYMYYAGDTSYNPSLKSRVTISVDTSEDQFSLRLRSVTAADTAVYYC
>22;13_53,141_53,160_53,166_53,256_53,257_53,334_53,33_53,381_53,394_53;0.2331394935
SETLSLTCSVSGGSMSNHYWSWIRQSPGKGLEWIGYMYYAGDTSYNPSLKSRVTISVDTSEDQFSLRLRSVTAADTAVYYC
>21;122_53,123_53,130_53,13_53,141_53,144_53,160_53,166_53,17_53,206_53,249_53,256_53,257_53,310_53,334_53,33_53,343_53,348_53,37_53,381_53,394_53,426_53,429_53,435_53,451_53,47_53;0.2331367795
SETLSLTCSVSGGSMSNHYWSWIRQSPGKGLEWIGYMYYAGDTSYNPSLKSRVTISVDTSEDQFSLRLRSVTAADTAVYYC
>20;122_53,123_53,130_53,13_53,141_53,144_53,160_53,166_53,17_53,206_53,249_53,256_53,257_53,310_53,334_53,33_53,343_53,348_53,37_53,381_53,394_53,426_53,429_53,435_53,451_53,455_53,47_53;0.2071890326
SETLSLTCSVSGGSMSNHYWSWIRQPPGKGLEWIGYMYYAGDTNYNPSLKSRVTISVDTSEDQFSLRLRSVTAADTAVYYC
>19;122_53,123_53,130_53,13_53,141_53,144_53,160_53,166_53,17_53,191_53,206_53,249_53,255_53,256_53,257_53,310_53,334_53,33_53,343_53,348_53,37_53,381_53,386_53,394_53,426_53,429_53,435_53,443_92,451_53,455_53,47_53;0.1815088654
SETLSLTCSVSGGSMSNYYWSWIRQPPGKGLEWIGYMYYAGDTNYNPSLKSRVTISVDTSEDQFSLRLRSVTAADTAVYYC
>24;116_53;0.2727532633
SETLSLTCSVSGGSMNKYYWSWIRQPPGKGLEWIGYMYYAGDTNYNPSLKSRVTISVDTSEDQFSLRLRSVTAADTAIYYC
>24;361_53;0.2727524117
SETLSLTCSVSGGSMNKYYWSWIRQPPGKGLEWIGYMYYAGDTNYNPSLKSRVTISVDTSEDQFSLRLRSVTAADTAIYYC
>23;116_53,361_53;0.2727524017
SETLSLTCSVSGGSMNKYYWSWIRQPPGKGLEWIGYMYYAGDTNYNPSLKSRVTISVDTSEDQFSLRLRSVTAADTAIYYC
>23;320_53;0.3248137681
SQTLSLTCTVSGGSMNKYYWSWIRQPPGKGLEWIGYMYYAGDTNYNPSLKSRVTISVDTSEDQFSLRLRSVTAADTAIYYC
>22;116_53,320_53,361_53;0.2727518631
SETLSLTCSVSGGSMNKYYWSWIRQPPGKGLEWIGYMYYAGDTNYNPSLKSRVTISVDTSEDQFSLRLRSVTAADTAIYYC
>22;432_53;0.3124422506
SETLSLTCSVSGGSMNKYYWSWVRQPPGKGLEWIGYMYFAGDTNYNPSLKSRVTISVDTSEDQFSLRLRSVTAADTAVYYC
>21;116_53,320_53,361_53,432_53;0.260147039
SETLSLTCSVSGGSMNKYYWSWIRQPPGKGLEWIGYMYYAGDTNYNPSLKSRVTISVDTSEDQFSLRLRSVTAADTAVYYC
>21;276_53;0.2728748568
SETLSLTCTVSGGSMNKYYWSWIRQPPGKGLEWIGYMFYAGDTNYNPSLKSRVTISVDTSEDQFSLRLRSVTAADTAVYYC
>20;116_53,276_53,320_53,361_53,432_53;0.2068541255
SETLSLTCSVSGGSMNKYYWSWIRQPPGKGLEWIGYMYYAGDTNYNPSLKSRVTISVDTSEDQFSLRLRSVTAADTAVYYC
>22;297_53;0.2073942053
SETLSLTCSVSGGSMSKYYWSWIRQPPGKGLEWIGYIYYAGDTNYNPSLKSRVTISVDTSEDQFSLRLRSVTAADTAVYYC
>22;63_53;0.2202306095
SETLSLTCTVSGGSMSKYYWSWIRQPPGKGLEWIGYIYYAGDTNYNPSLKSRVTISVDTSEDQFSLRLRSVTAADTAVYYC
>21;297_53,63_53;0.2073931502
SETLSLTCSVSGGSMSKYYWSWIRQPPGKGLEWIGYIYYAGDTNYNPSLKSRVTISVDTSEDQFSLRLRSVTAADTAVYYC
>25;312_92;0.7486742531
SETLSLSCSVSSGSMGVYYWNWFRQTPGKGLEWIGYVFHTGETHYNPSLKSRLTISVDTSADKFSLRLRSVTPADTAVYYC
>25;340_92;0.8819585057
SETLSLSCSVSGGSMTSYYWNWMRLSPGKGLEWIGYIYYTGETHYNPSLQSRLTISVDAPASQFSLRLRTVTAADTAVYYC
>24;312_92,340_92;0.5008759738
SETLSLSCSVSGGSMSAYYWNWLRQSPGKGLEWIGYIYYTGETHYNPSLKSRLTISVDTSADQFSLRLRSVTAADTAVYYC
>24;219_92;0.5201065803
SETLSLTCSVSGGSMTAYYWTWLRQSPGKGLEWIAYIYYTGEAHYSPSLRNRVTISVDTSEDQFSLRLRSVTAADTAVYYC
>23;219_92,312_92,340_92;0.4191285064
SETLSLTCSVSGGSMSAYYWNWLRQSPGKGLEWIGYIYYTGETHYNPSLRSRVTISVDTSEDQFSLRLRSVTAADTAVYYC
>24;235_53;0.3256037601
SETLSLTCSVSGGSMSAYYWSWLRQPPGKGLEWIGYIYYAGDTNYNPSLRSRVTISVDTSEDQFSLRLRSVTAADTAVYYC
>24;112_53;0.3649900829
SGTLSLTCSVSGGSMSAYYWSWLRQPPGKGLEWIGYIYYAGDTNYNPSLRSRVTISVDTSEDQFSLSLRSVSAADTAVYYC
>23;112_53,235_53;0.3127536262
SETLSLTCSVSGGSMSAYYWSWLRQPPGKGLEWIGYIYYAGDTNYNPSLRSRVTISVDTSEDQFSLRLRSVTAADTAVYYC
>22;112_53,219_92,235_53,312_92,340_92;0.3127529745
SETLSLTCSVSGGSMSAYYWSWLRQPPGKGLEWIGYIYYAGDTNYNPSLRSRVTISVDTSEDQFSLRLRSVTAADTAVYYC
>25;7_53;0.3892437783
SETLSLSCSVSGGSMAKYYWSWIRQPPGKGLEWIGYIYYAGDTNYNPSLESRVTISVDTSEALFSLRLRSVTAADTAVYYC
>25;80_53;0.3505221153
SETLSLTCSVSGGSMAKYYWSWIRQPPGKGLEWIGYIYYAGDTNYNPALESRVTISVDTSEDHFSLRLRSVTAADTAVYYC
>24;7_53,80_53;0.3112594126
SETLSLTCSVSGGSMAKYYWSWIRQPPGKGLEWIGYIYYAGDTNYNPSLESRVTISVDTSEDHFSLRLRSVTAADTAVYYC
>25;229_53;0.3504312841
SETLSLTCSVSGGSMTKYYWSWIRQPPGKGLEWIGYVYYAGDTKYNPSLESRVTISVDTSEDHFSLRLRSVTAADTAVYYC
>26;99_53;0.3237726159
SETLSLTCSVSGGSMTKYYWSWIRQPPGKGLEWIGYIYYAGDTNYNPSLESRVTISVDTSEDHFSLRLRSVTAADTAVYYC
>26;434_53;0.3237730774
SETLSLTCSVSGGSMTKYYWSWIRQPPGKGLEWIGYIYYAGDTNYNPSLESRVTISVDTSEDHFSLRLRSVTAADTAVYYC
>25;434_53,99_53;0.3237726059
SETLSLTCSVSGGSMTKYYWSWIRQPPGKGLEWIGYIYYAGDTNYNPSLESRVTISVDTSEDHFSLRLRSVTAADTAVYYC
>24;229_53,434_53,99_53;0.2983911924
SETLSLTCSVSGGSMTKYYWSWIRQPPGKGLEWIGYIYYAGDTNYNPSLESRVTISVDTSEDHFSLRLRSVTAADTAVYYC
>23;229_53,434_53,7_53,80_53,99_53;0.298388377
SETLSLTCSVSGGSMTKYYWSWIRQPPGKGLEWIGYIYYAGDTNYNPSLESRVTISVDTSEDHFSLRLRSVTAADTAVYYC
>24;353_92;0.5301896793
SGTLSLTCSVSGGSMGGYYWTWIRQPRGKGLEWIGHVYHTGETNYNPSLASRVTISVDTSEGQFSLRLRSVTTADTAVYYC
>24;295_53;0.2716765932
SGTLSLTCSVSGGSMSKYYWSWIRQPPGKGLEWIGYIYYAGDTNYNPSLKSRVTISVDTSEDQFSLRLRSVTAADTAVYYC
>23;295_53,353_92;0.2716754961
SGTLSLTCSVSGGSMSKYYWSWIRQPPGKGLEWIGYIYYAGDTNYNPSLKSRVTISVDTSEDQFSLRLRSVTAADTAVYYC
>22;229_53,295_53,353_92,434_53,7_53,80_53,99_53;0.245496806
SETLSLTCSVSGGSMSKYYWSWIRQPPGKGLEWIGYIYYAGDTNYNPSLKSRVTISVDTSEDQFSLRLRSVTAADTAVYYC
>21;112_53,219_92,229_53,235_53,295_53,312_92,340_92,353_92,434_53,7_53,80_53,99_53;0.2330005039
SETLSLTCSVSGGSMSKYYWSWIRQPPGKGLEWIGYIYYAGDTNYNPSLKSRVTISVDTSEDQFSLRLRSVTAADTAVYYC
>20;112_53,219_92,229_53,235_53,295_53,297_53,312_92,340_92,353_92,434_53,63_53,7_53,80_53,99_53;0.2073915817
SETLSLTCSVSGGSMSKYYWSWIRQPPGKGLEWIGYIYYAGDTNYNPSLKSRVTISVDTSEDQFSLRLRSVTAADTAVYYC
>19;112_53,116_53,219_92,229_53,235_53,276_53,295_53,297_53,312_92,320_53,340_92,353_92,361_53,432_53,434_53,63_53,7_53,80_53,99_53;0.1944675956
SETLSLTCSVSGGSMSKYYWSWIRQPPGKGLEWIGYMYYAGDTNYNPSLKSRVTISVDTSEDQFSLRLRSVTAADTAVYYC
>18;112_53,116_53,122_53,123_53,130_53,13_53,141_53,144_53,160_53,166_53,17_53,191_53,206_53,219_92,229_53,235_53,249_53,255_53,256_53,257_53,276_53,295_53,297_53,310_53,312_92,320_53,334_53,33_53,340_92,343_53,348_53,353_92,361_53,37_53,381_53,386_53,394_53,426_53,429_53,432_53,434_53,435_53,443_92,451_53,455_53,47_53,63_53,7_53,80_53,99_53;0.1815068005
SETLSLTCSVSGGSMSNYYWSWIRQPPGKGLEWIGYMYYAGDTNYNPSLKSRVTISVDTSEDQFSLRLRSVTAADTAVYYC
>18;409_53;0.2466281639
SETLSLTCSVSGASMSNYYWSWIRQPPGKGLEWIGYMYYAGDTNYNPSLKSRVTISVDTSEDQFSLRLRSVTAADTAVYYC
>17;112_53,116_53,122_53,123_53,130_53,13_53,141_53,144_53,160_53,166_53,17_53,191_53,206_53,219_92,229_53,235_53,249_53,255_53,256_53,257_53,276_53,295_53,297_53,310_53,312_92,320_53,334_53,33_53,340_92,343_53,348_53,353_92,361_53,37_53,381_53,386_53,394_53,409_53,426_53,429_53,432_53,434_53,435_53,443_92,451_53,455_53,47_53,63_53,7_53,80_53,99_53;0.1815058693
SETLSLTCSVSGGSMSNYYWSWIRQPPGKGLEWIGYMYYAGDTNYNPSLKSRVTISVDTSEDQFSLRLRSVTAADTAVYYC
>16;112_53,116_53,122_53,123_53,130_53,13_53,141_53,144_53,160_53,166_53,17_53,191_53,206_53,219_92,229_53,235_53,249_53,255_53,256_53,257_53,276_53,28_53,295_53,297_53,310_53,312_92,320_53,330_53,334_53,33_53,340_92,343_53,348_53,353_92,361_53,37_53,381_53,386_53,394_53,409_53,426_53,429_53,432_53,434_53,435_53,443_92,451_53,455_53,47_53,63_53,7_53,80_53,99_53;0.168665899
SETLSLTCSVSGGSMSSYYWSWIRQPPGKGLEWIGYMYYAGDTNYNPSLKSRVTISVDTSEDQFSLRLRSVTAADTAVYYC
>18;436_53;0.3125047073
SETLSLTCSVSGGSMSAYYWSWIRQPPGRGLEWIGYMYYAGDTNYNSSLKSRVTISVDTSENQFSLRLRSVTAADTAIYYC
>18;364_53;0.2996660553
SETLSLTCSVSGGSMSAYYWSWIRQPPGRGLEWIGYMYYAGDTNYNSSLKSRVTISVDTSENQFSLRLRSVTAADTAIYYC
>17;364_53,436_53;0.2996655121
SETLSLTCSVSGGSMSAYYWSWIRQPPGRGLEWIGYMYYAGDTNYNSSLKSRVTISVDTSENQFSLRLRSVTAADTAIYYC
>17;49_53;0.2602520189
SETLSLTCSVSGGSMGGYYWSWIRQPPGKGLEWIGYMYYAGDTNYNPSLKSRVTISVDTTEDQFSLRLRSVTPADTAVYYC
>16;364_53,436_53,49_53;0.193885386
SETLSLTCSVSGGSMSGYYWSWIRQPPGKGLEWIGYMYYAGDTNYNPSLKSRVTISVDTSEDQFSLRLRSVTAADTAVYYC
>15;112_53,116_53,122_53,123_53,130_53,13_53,141_53,144_53,160_53,166_53,17_53,191_53,206_53,219_92,229_53,235_53,249_53,255_53,256_53,257_53,276_53,28_53,295_53,297_53,310_53,312_92,320_53,330_53,334_53,33_53,340_92,343_53,348_53,353_92,361_53,364_53,37_53,381_53,386_53,394_53,409_53,426_53,429_53,432_53,434_53,435_53,436_53,443_92,451_53,455_53,47_53,49_53,63_53,7_53,80_53,99_53;0.168664925
SETLSLTCSVSGGSMSSYYWSWIRQPPGKGLEWIGYMYYAGDTNYNPSLKSRVTISVDTSEDQFSLRLRSVTAADTAVYYC
>17;242_53;0.2790391908
SETLSLTCSVSGASMSSYYWSWIRQPPGKGMEWIGYMYYAGTTNYNPSLQNRVTISVDTSEDQFSLNLRSVTAADTAVYYC
>17;113_53;0.2661388526
SETLSLTCSVSGASMSSYYWSWIRQPPGKGMEWIGYMYYAGTTNYNPSLQNRVTISVDTSEDQFSLNLRSVTAADTAVYYC
>16;113_53,242_53;0.2661388426
SETLSLTCSVSGASMSSYYWSWIRQPPGKGMEWIGYMYYAGTTNYNPSLQNRVTISVDTSEDQFSLNLRSVTAADTAVYYC
>16;456_53;0.2254079817
SETLSLTCSVSGASMSSYYWSWIRQPPGKGLEWIGYMYYAGTTNYNPSLKSRVTISVDTSEDQFSLNLRSVTAADTAVYYC
>15;113_53,242_53,456_53;0.2000396992
SETLSLTCSVSGASMSSYYWSWIRQPPGKGLEWIGYMYYAGTTNYNPSLKSRVTISVDTSEDQFSLNLRSVTAADTAVYYC
>14;112_53,113_53,116_53,122_53,123_53,130_53,13_53,141_53,144_53,160_53,166_53,17_53,191_53,206_53,219_92,229_53,235_53,242_53,249_53,255_53,256_53,257_53,276_53,28_53,295_53,297_53,310_53,312_92,320_53,330_53,334_53,33_53,340_92,343_53,348_53,353_92,361_53,364_53,37_53,381_53,386_53,394_53,409_53,426_53,429_53,432_53,434_53,435_53,436_53,443_92,451_53,455_53,456_53,47_53,49_53,63_53,7_53,80_53,99_53;0.1342494493
SETLSLTCSVSGGSMSSYYWSWIRQPPGKGLEWIGYMYYAGSTNYNPSLKSRVTISVDTSEDQFSLKLRSVTAADTAVYYC
>13;103_53,112_53,113_53,116_53,122_53,123_53,126_53,12_53,130_53,13_53,141_53,144_53,160_53,166_53,17_53,191_53,204_53,206_53,219_92,229_53,235_53,242_53,249_53,255_53,256_53,257_53,276_53,28_53,295_53,297_53,310_53,312_92,320_53,330_53,334_53,33_53,340_92,341_53,343_53,348_53,353_92,361_53,364_53,37_53,381_53,386_53,394_53,409_53,41_53,426_53,429_53,432_53,434_53,435_53,436_53,443_92,451_53,455_53,456_53,47_53,49_53,63_53,7_53,80_53,90_53,99_53;0.1158879012
SETLSLTCSVSGGSMSSYYWSWIRQPPGKGLEWIGYMYYAGSTNYNPSLKSRVTISVDTSENQFSLKLRSVTAADTAVYYC
>12;0_53,103_53,104_92,105_53,112_53,113_53,115_92,116_53,119_53,122_53,123_53,125_53,126_53,129_53,12_53,130_53,135_53,136_53,139_53,13_53,141_53,144_53,146_53,148_92,151_92,156_53,159_53,160_53,165_53,166_53,167_92,174_92,175_92,176_53,17_53,181_92,183_92,187_92,189_53,191_53,193_92,200_53,202_92,204_53,205_53,206_53,20_53,212_53,213_92,216_53,219_92,221_53,223_53,224_92,229_53,230_53,233_92,235_53,239_53,23_92,240_53,242_53,245_53,246_53,249_53,24_53,253_92,255_53,256_53,257_53,25_92,262_53,265_92,266_92,267_53,268_92,274_92,276_53,27_53,286_53,287_53,288_92,28_53,292_53,295_53,297_53,298_53,2_53,305_92,306_53,30_53,310_53,312_92,314_92,316_53,317_53,318_53,31_92,320_53,321_53,322_53,323_92,324_92,326_92,327_92,328_92,32_53,330_53,334_53,33_53,340_92,341_53,343_53,345_92,346_92,348_53,34_92,353_92,354_53,355_92,357_53,358_53,361_53,364_53,366_144,367_92,369_92,372_53,373_53,377_53,378_53,37_53,380_53,381_53,382_92,386_53,389_92,390_53,391_53,393_92,394_53,395_92,39_92,3_53,402_53,406_144,407_92,409_53,410_53,411_92,412_53,416_92,418_53,41_53,421_92,422_53,423_92,425_53,426_53,429_53,430_53,432_53,434_53,435_53,436_53,440_92,442_92,443_92,444_53,450_53,451_53,452_53,453_92,455_53,456_53,457_53,47_53,49_53,51_92,58_53,60_92,61_53,62_92,63_53,65_53,70_92,72_53,73_53,75_92,76_92,79_92,7_53,80_53,84_92,85_92,87_53,90_53,93_92,95_92,98_53,99_53,9_53;0.1158867612
SETLSLTCSVSGGSMSSYYWSWIRQPPGKGLEWIGYMYYAGSTNYNPSLKSRVTISVDTSENQFSLKLRSVTAADTAVYYC
>16;197_92;0.5644190392
SGTLSLTCSVSVGSMADYYWSWVRQAPGKGLEYIGYMYYAGTTDYNPSLKSRVSISVDTSENQFSLRLRSVSAADTAVYYC
>16;458_53;0.3391365658
SETLSLTCTVSGGSMGSYYWSWIRQPPGKGLEYIGYMYYAGTTNYNPSLESRVTISVDTSQNQFSLKLRSVTGADTAVYYC
>15;197_92,458_53;0.2425988973
SETLSLTCTVSGGSMGSYYWSWIRQPPGKGLEYIGYMYYAGTTNYNPSLKSRVTISVDTSENQFSLKLRSVTAADTAVYYC
>15;68_53;0.3780146134
SETLSLTCTVSGGSMSSFYWSWIRQSPGKGLEYIGYMYYAGSTNFNPSLKSRVTISVDTSANEFSLKLRSVTAADTAVYYC
>14;197_92,458_53,68_53;0.2097699483
SETLSLTCTVSGGSMSSYYWSWIRQPPGKGLEYIGYMYYAGNTNYNPSLKSRVTISVDTSENQFSLKLRSVTAADTAVYYC
>18;281_92;0.4912522226
PETLSLTCTVSGGSMSHYYWSWIRHPPGKGLEWIGYIYYAGDTNYNSSLKSRLTISVDTRVNQFSLKLRSVTAADTAVYYC
>18;210_53;0.477568997
SETLSLTCSVSGGSMSHYYWTWIRQPPGKGLEFLGYIYYAGDTNYNPSLKSRLTISVDTSVNQFSLKLRSVTGADTAVYYC
>17;210_53,281_92;0.2983611886
SETLSLTCTVSGGSMSHYYWSWIRQPPGKGLEWIGYIYYAGDTNYNPSLKSRLTISVDTSVNQFSLKLRSVTAADTAVYYC
>19;158_53;0.3778556453
SETLSLTCTVSGGSISSYYWSWIRQPPGKGLEWIGYVYYAGDTNYNPSLESRLTISVDTSENQFSLKLRSVTAADTAVYYC
>19;299_53;0.3380998134
SETLSLTCTVSGGSMSGYYWSWIRQPPGKGLEWIGYIYYAGDTNYNPSLESRLTISVDTSENQFSLKLRSVTAADTAVYYC
>18;158_53,299_53;0.3124089271
SETLSLTCTVSGGSMSSYYWSWIRQPPGKGLEWIGYIYYAGDTNYNPSLESRLTISVDTSENQFSLKLRSVTAADTAVYYC
>19;383_53;0.3642622717
SQTLSLTCTVSGGSMSSYYWSWIRQTPGKGLEWIGYIYYAGDTNYNPSLESRLTISVDTSENQFSLKLRSVTAADTAVYYC
>19;35_53;0.338736393
SETLSLTCTVSGGSMSSYYWSWIRQTPGKGLEWIGYIYYAGDTNYNPSLESRLTISVDTSENQFSLKLRSVTAADTAVYYC
>18;35_53,383_53;0.338736383
SETLSLTCTVSGGSMSSYYWSWIRQTPGKGLEWIGYIYYAGDTNYNPSLESRLTISVDTSENQFSLKLRSVTAADTAVYYC
>17;158_53,299_53,35_53,383_53;0.2868460236
SETLSLTCTVSGGSMSSYYWSWIRQPPGKGLEWIGYIYYAGDTNYNPSLESRLTISVDTSENQFSLKLRSVTAADTAVYYC
>16;158_53,210_53,281_92,299_53,35_53,383_53;0.2474044188
SETLSLTCTVSGGSMSSYYWSWIRQPPGKGLEWIGYIYYAGDTNYNPSLKSRLTISVDTSENQFSLKLRSVTAADTAVYYC
>28;46_144;0.7131862619
SETLSLTCIVSGGSISVYYWSWIRQPPGKGLEWIGHVFHTGYAQYNPSLQSRLIISVDTSANQFSLRLRSVTAADTALYFC
>28;153_144;0.7180591474
SETLSLTCNVSGASITAYYWSWIRQPPGKGLEWIGHVFHTGYAQYNPSLQSRLIISVDTSANQFSLRLRSVTAADTALYFC
>27;153_144,46_144;0.6590578579
SETLSLTCIVSGGSISVYYWSWIRQPPGKGLEWIGHVFHTGYAQYNPSLQSRLIISVDTSANQFSLRLRSVTAADTALYFC
>29;275_144;0.6870967349
SETLSLTCSVSGGSMGGYYWTWIRQSPGKGLEWIGHVFHTGYAQYNPSLQSRFIISVDTSANQFSLRLRSVTAADTALYFC
>30;222_144;0.6739324065
SETLSLTCSVSGGSMGGYYWTWIRQSPGKGLEWIGHVFHTGYAQYNPSLQSRLIISVDTSANQFSLRLRSVTAADTALYFC
>31;137_144;0.700406036
SQTLSLTCSVSGGSMGGYYWTWIRQSPGKGLEWIGHVFHTGYAQYNPSLQSRLIISVDTSANQFSLRLRSVTAADTALYFC
>31;303_144;0.6739333148
SETLSLTCSVSGGSMGGYYWTWIRQSPGKGLEWIGHVFHTGYAQYNPSLQSRLIISVDTSANQFSLRLRSVTAADTALYFC
>30;137_144,303_144;0.6739333048
SETLSLTCSVSGGSMGGYYWTWIRQSPGKGLEWIGHVFHTGYAQYNPSLQSRLIISVDTSANQFSLRLRSVTAADTALYFC
>29;137_144,222_144,303_144;0.6739323965
SETLSLTCSVSGGSMGGYYWTWIRQSPGKGLEWIGHVFHTGYAQYNPSLQSRLIISVDTSANQFSLRLRSVTAADTALYFC
>28;137_144,222_144,275_144,303_144;0.6739318127
SETLSLTCSVSGGSMGGYYWTWIRQSPGKGLEWIGHVFHTGYAQYNPSLQSRLIISVDTSANQFSLRLRSVTAADTALYFC
>28;96_144;0.7406337299
SETLSLTCSVSGGSMGDTYWTWIRQPPGKGLEWIGHVFHTGYAQYNPSLQSRLIISVDTSANQFSMRLRSVTAADTALYFC
>27;137_144,222_144,275_144,303_144,96_144;0.653737948
SETLSLTCSVSGGSMGGYYWTWIRQSPGKGLEWIGHVFHTGYAQYNPSLQSRLIISVDTSANQFSLRLRSVTAADTALYFC
>26;137_144,153_144,222_144,275_144,303_144,46_144,96_144;0.5870073131
SETLSLTCTVSGGSMGGYYWSWIRQSPGKGLEWIGHVFHTGYAQYNPSLQSRLIISVDTSANQFSLRLRSVTAADTALYFC
>29;439_92;0.5682361082
SETLSLTCTVSGGSMGGYYWSWIRQSSEKGLEWIGYIYHTGETHYNPSLQSRVFISVDTFENQFSLRLRSVTAADTAVYFC
>29;333_92;0.5372616147
SETLSLTCTVSGGSMGGSYWSWIRQSSEKGLEWIGYIYHTGETHYNPSLQSRVTISVDTFENQFSLRLRSVTAADTAVYFC
>28;333_92,439_92;0.5185946955
SETLSLTCTVSGGSMGGYYWSWIRQSSEKGLEWIGYIYHTGETHYNPSLQSRVTISVDTFENQFSLRLRSVTAADTAVYFC
>30;331_92;0.6145030115
SETLSLTCSVSGGSMGGFYWSWLRQSSEKGLEWIGYIFHTGETRYNPSLQSRVSISVDTFENHFSLRLRSVTAADTAVYFC
>30;182_92;0.5755007256
SETLSLTCSVSGGSMGGYYWSWIRQSSEKGLEWIGYIFHTGETRYNPSLQSRVSISVDTFENHFSLRLRSVTAADTAVYFC
>29;182_92,331_92;0.5754998335
SETLSLTCSVSGGSMGGYYWSWIRQSSEKGLEWIGYIFHTGETRYNPSLQSRVSISVDTFENHFSLRLRSVTAADTAVYFC
>31;433_92;0.5923837794
SETLSLTCSVSGGSLGGYYWSWIRQSSEKGLEWIGYIFHTGETRYNPSLQSRVTISVDTFENHFSLRLRSVTAADTAVYFC
>31;408_92;0.6052612051
SETLSLTCSVSGGSLGGYYWSWIRQSSEKGLEWIGYIFHTGETRYNPSLQSRVTISADTFENHFSLRLRSVTAADTAVYFC
>30;408_92,433_92;0.5923837694
SETLSLTCSVSGGSLGGYYWSWIRQSSEKGLEWIGYIFHTGETRYNPSLQSRVTISVDTFENHFSLRLRSVTAADTAVYFC
>30;396_92;0.6181341654
PETLSLTCTVSGGSLGGYYWSWIRQSSEKGLEWIGYIFHTGETRYNPSLQSRVTISVDTFENHFSLRLRSVTAADTAVYFC
>29;396_92,408_92,433_92;0.5923833123
SETLSLTCSVSGGSLGGYYWSWIRQSSEKGLEWIGYIFHTGETRYNPSLQSRVTISVDTFENHFSLRLRSVTAADTAVYFC
>28;182_92,331_92,396_92,408_92,433_92;0.5577907616
SETLSLTCSVSGGSMGGYYWSWIRQSSEKGLEWIGYIFHTGETRYNPSLQSRVTISVDTFENHFSLRLRSVTAADTAVYFC
>27;182_92,331_92,333_92,396_92,408_92,433_92,439_92;0.4936735396
SETLSLTCTVSGGSMGGYYWSWIRQSSEKGLEWIGYIFHTGETHYNPSLQSRVTISVDTFENQFSLRLRSVTAADTAVYFC
>27;111_92;0.535473706
WETLSLTCTVSGGSMGGHYWSWIRQSSEKGLEWIGYVFHTGETHYNPSFQSRVTISVDTFENQFSLRLRSVTAADTAVYFC
>26;111_92,182_92,331_92,333_92,396_92,408_92,433_92,439_92;0.4812319411
SETLSLTCTVSGGSMGGYYWSWIRQSSEKGLEWIGYVFHTGETHYNPSLQSRVTISVDTFENQFSLRLRSVTAADTAVYFC
>25;111_92,137_144,153_144,182_92,222_144,275_144,303_144,331_92,333_92,396_92,408_92,433_92,439_92,46_144,96_144;0.4191059482
SETLSLTCTVSGGSMGGYYWSWIRQSPGKGLEWIGYVFHTGETHYNPSLQSRVTISVDTSENQFSLRLRSVTAADTAVYFC
>28;38_144;0.8005989848
SETLSLTCTVSGGSMGGFYWSWLRLSPGTGLEFIGYVFHTGETTYSSSLQSRVTISIDWTQNQFSLRLRSTSAADTAVYYC
>28;261_144;0.7830144749
SETLSLTCTVSGGSMGGFYWSWLRLSPGTGLEFIGYVFHTGETTYSPSLQSRVTISIDWTQNQFSLRLRSTSAADTAVYYC
>27;261_144,38_144;0.7722903957
SETLSLTCTVSGGSMGGFYWSWLRLSPGTGLEFIGYVFHTGETTYSPSLQSRVTISIDWTQNQFSLRLRSTSAADTAVYYC
>27;196_92;0.6621526173
SETLSLSCTVSGGSMGGFYWSWVRLSPVKGLEWIGYVFHTGEAHYNPSLASRVIVSVDTSKNQFSLRLRSVTAADTAVYYC
>26;196_92,261_144,38_144;0.4633731455
SETLSLTCTVSGGSMGGFYWSWIRLSPGKGLEWIGYVFHTGETHYNPSLQSRVTISVDTSENQFSLRLRSVTAADTAVYYC
>28;107_144;0.7004968326
SGTLSLTCTVSGASMGGYYWSWIRQSPVKGLEWIGYVFHTGHTNYSPSLQSRVTVSVDTSENTFSLRLRSVTPADTAVYYC
>29;359_144;0.7261368495
SGTLSLTCTVSGGSMGGYYWSWIRQSPVKGLEWIGYVFHTGYTNYSPSLQSRVTVSVDTSENTFSLRLRSVTPADTAVYYC
>29;415_144;0.7133151756
SGTLSLTCTVSGGSMGGYYWSWIRQSPVKGLEWIGYVFHTGYTNYSPSLQSRVTVSVDTSENTFSLRLRSVTPADTAVYYC
>28;359_144,415_144;0.7133141495
SGTLSLTCTVSGGSMGGYYWSWIRQSPVKGLEWIGYVFHTGYTNYSPSLQSRVTVSVDTSENTFSLRLRSVTPADTAVYYC
>27;107_144,359_144,415_144;0.6745876584
SGTLSLTCTVSGGSMGGYYWSWIRQSPVKGLEWIGYVFHTGHTNYSPSLQSRVTVSVDTSENTFSLRLRSVTPADTAVYYC
>27;237_144;0.6967752357
SGTLSLTCTVSGGSMGGYYWSWLRLSPVKGLEWIGYVFHTGHTNYSPSLQSRVTVSVDTSENTFSLRLRSLTPADTAVYYC
>26;107_144,237_144,359_144,415_144;0.6330775113
SGTLSLTCTVSGGSMGGYYWSWIRQSPVKGLEWIGYVFHTGHTNYSPSLQSRVTVSVDTSENTFSLRLRSVTPADTAVYYC
>25;107_144,196_92,237_144,261_144,359_144,38_144,415_144;0.417572339
SETLSLTCTVSGGSMGGYYWSWIRQSPGKGLEWIGYVFHTGETHYNPSLQSRVTISVDTSENQFSLRLRSVTAADTAVYYC
>24;107_144,111_92,137_144,153_144,182_92,196_92,222_144,237_144,261_144,275_144,303_144,331_92,333_92,359_144,38_144,396_92,408_92,415_144,433_92,439_92,46_144,96_144;0.3983990702
SETLSLTCTVSGGSMGGYYWSWIRQSPGKGLEWIGYVFHTGETHYNPSLQSRVTISVDTSENQFSLRLRSVTAADTAVYYC
>26;163_92;0.6163129257
SGTLSLTCTVSGGSMGGYYWSWIRQPPGKGLEWIGYVFHTGETNYNASLRSRLTISVDTSENKFSLRLRSVTAADTAIYYC
>26;392_92;0.5499904476
SGTLSLTCTVSGGSMGGYYWSWIRQTPDKGLEWLGYVFHTGEAHYNPSLKSRVTVSVDTTENQFSLKLRSVTAADTAVYYC
>25;163_92,392_92;0.4250581477
SGTLSLTCTVSGGSMGGYYWSWIRQPPGKGLEWIGYVFHTGETHYNPSLKSRVTISVDTSENQFSLRLRSVTAADTAVYYC
>25;329_92;0.7782152467
SETLSLSCTVSGGSMSRSYWSWIRQPPGKGLEWIGYVYHTGETHYNPSLTSRLTISVDTRDNQLSLRLRSMTAADTAVYYC
>24;163_92,329_92,392_92;0.3749898535
SETLSLTCTVSGGSMGGYYWSWIRQPPGKGLEWIGYVFHTGETHYNPSLKSRVTISVDTSENQFSLRLRSVTAADTAVYYC
>23;107_144,111_92,137_144,153_144,163_92,182_92,196_92,222_144,237_144,261_144,275_144,303_144,329_92,331_92,333_92,359_144,38_144,392_92,396_92,408_92,415_144,433_92,439_92,46_144,96_144;0.3749871803
SETLSLTCTVSGGSMGGYYWSWIRQPPGKGLEWIGYVFHTGETHYNPSLKSRVTISVDTSENQFSLRLRSVTAADTAVYYC
>28;339_53;0.5389764974
SETLSLTCTVSSGSLSSYYWSWIRQPPGKGLEYIGYIYHTGETNYSPSLKSRVTISVDTSENQFSLRLRSVTAADTAIYYC
>28;211_53;0.5263308383
SETLSLTCTVSSGSLSGYYWSWIRQPPGKGLEYIGYIYHTGETNYSPSLKSRVTISVDTSENQFSLRLRSVTAADTAIYYC
>27;211_53,339_53;0.5263298639
SETLSLTCTVSSGSLSGYYWSWIRQPPGKGLEYIGYIYHTGETNYSPSLKSRVTISVDTSENQFSLRLRSVTAADTAIYYC
>27;194_53;0.5107851274
SETLSLTCTVSGGSLSGYYWSWIRQPPGKGLEYIGYIYHTGETNYNPSLKSRVTISVDTSENQFSLRLRSVTAADTATYYC
>26;194_53,211_53,339_53;0.4797575329
SETLSLTCTVSGGSLSGYYWSWIRQPPGKGLEYIGYIYHTGETNYNPSLKSRVTISVDTSENQFSLRLRSVTAADTAIYYC
>26;260_53;0.5598717053
SETLSLTCTVSGGSMGGYYWSWIRQTPGKGLEYIGYIFHTGETHYNPSLQSRVTISVDTSESQFSLRLRSVTAADAGIYYC
>25;194_53,211_53,260_53,339_53;0.4417144984
SETLSLTCTVSGGSMGGYYWSWIRQPPGKGLEYIGYIFHTGETNYNPSLKSRVTISVDTSENQFSLRLRSVTAADTAIYYC
>25;48_53;0.5044067031
SETLSLTCTVSGGSMGGYYWSWIRQPPGKGLEYIGYIFHTGETNYSPSLKSRVTISVDTSENQFSLRLRSVTAADTAVYYC
>24;194_53,211_53,260_53,339_53,48_53;0.4147163444
SETLSLTCTVSGGSMGGYYWSWIRQPPGKGLEYIGYIFHTGETNYNPSLKSRVTISVDTSENQFSLRLRSVTAADTAVYYC
>25;352_53;0.4515755241
SQTLSVTCTVSGGSMGGYYWSWIRQSPGKGLEYIGYIFHTGETNYNPSLKSRVTISVDTSENQFSLRLRSVTAADTAVYYC
>25;53_53;0.426304226
SETLSVTCTVSGGSMGGYYWSWIRQSPGKGLEYIGYIFHTGETNYNPSLKSRVTISVDTSENQFSLRLRSVTAADTAVYYC
>24;352_53,53_53;0.426304216
SETLSVTCTVSGGSMGGYYWSWIRQSPGKGLEYIGYIFHTGETNYNPSLKSRVTISVDTSENQFSLRLRSVTAADTAVYYC
>23;194_53,211_53,260_53,339_53,352_53,48_53,53_53;0.4012426169
SETLSLTCTVSGGSMGGYYWSWIRQPPGKGLEYIGYIFHTGETNYNPSLKSRVTISVDTSENQFSLRLRSVTAADTAVYYC
>22;107_144,111_92,137_144,153_144,163_92,182_92,194_53,196_92,211_53,222_144,237_144,260_53,261_144,275_144,303_144,329_92,331_92,333_92,339_53,352_53,359_144,38_144,392_92,396_92,408_92,415_144,433_92,439_92,46_144,48_53,53_53,96_144;0.3508141229
SETLSLTCTVSGGSMGGYYWSWIRQPPGKGLEWIGYIFHTGETNYNPSLKSRVTISVDTSENQFSLRLRSVTAADTAVYYC
>24;277_92;0.623194341
SETLSLTCTISAGSMANYYWNWIRLPPGKGLEWIGYIFHTGEAHYNPSLKSRVTISVDTSANEFSLRVRSVTAADTAVYYC
>24;11_92;0.6104850299
SETLSLTCTISAGSMANYYWNWIRLPPGKGLEWIGYIFHTGEAHYNPSLKSRVTISVDTSANEFSLRVRSVTAADTAVYYC
>23;11_92,277_92;0.6104850199
SETLSLTCTISAGSMANYYWNWIRLPPGKGLEWIGYIFHTGEAHYNPSLKSRVTISVDTSANEFSLRVRSVTAADTAVYYC
>28;401_144;0.7578043209
SETLSLTCTVSGGSMGETYWSWLRLSPGKGLEWIGYIFHTGHTNYSPSLKGRVSISVDTSEGQFSLRLRSVTAADTAVYFC
>28;101_144;0.7318041953
SETLSLTCTVSGGSMGETYWSWLRLSPGKGLEWIGYIFHTGHTNYSPSLKGRVSISVDTSENQFSLRLRSVTAADTAVYFC
>27;101_144,401_144;0.7058604852
SETLSLTCTVSGGSMGETYWSWLRLSPGKGLEWIGYIFHTGHTNYSPSLKGRVSISVDTSEDQFSLRLRSVTAADTAVYFC
>28;350_144;0.7451543033
SETLSLTCTVSGGSMGGTYWSWLRLSPGKGLEWIGYIFHTGHTNYNPSLKGRVSISVDTSEDQFFLRLRSVTAADTAVYFC
>30;40_144;0.733919053
SETLSLTCTVSGGSMGGTYWSWLRLSPGKGLEWIGYIFHTGETNYSPSLKGRVSISVDTSEDQFSLRLRSVTAADTAVYFC
>30;178_144;0.7471674582
SQTLSLTCTVSGGSMGGTYWSWLRLSPGKGLEWIGYIFHTGETNYSPSLKGRVSISVDTSEDQFSLRLRSVTAADTAVYFC
>29;178_144,40_144;0.7212515371
SETLSLTCTVSGGSMGGTYWSWLRLSPGKGLEWIGYIFHTGETNYSPSLKGRVSISVDTSEDQFSLRLRSVTAADTAVYFC
>29;448_144;0.7354018555
SETLSLTCTVSGGSMGGTYWSWLRLSPGKGLEWIGYVFHTGYTNYSPSLKGRVSISVDTSEDQFSLRLRSVTAADTAVYFC
>28;178_144,40_144,448_144;0.6988195055
SETLSLTCTVSGGSMGGTYWSWLRLSPGKGLEWIGYIFHTGHTNYSPSLKGRVSISVDTSEDQFSLRLRSVTAADTAVYFC
>27;178_144,350_144,40_144,448_144;0.6800906968
SETLSLTCTVSGGSMGGTYWSWLRLSPGKGLEWIGYIFHTGHTNYSPSLKGRVSISVDTSEDQFSLRLRSVTAADTAVYFC
>26;101_144,178_144,350_144,401_144,40_144,448_144;0.6800893401
SETLSLTCTVSGGSMGGTYWSWLRLSPGKGLEWIGYIFHTGHTNYSPSLKGRVSISVDTSEDQFSLRLRSVTAADTAVYFC
>28;4_144;0.7451172893
SQTLSLTCTVSGASMGGTYWSWLRLSPGKGLEWIGYIFHTGHTNYSPSLKGRVSISVDTFEDQFSLRLRSVTAADTAVYFC
>28;217_144;0.7452165626
SETLSLTCKVSGASMGGTYWSWLRLSPGKGLEWIGYIFHTGHTNYSPSLKGRVSISVDTFEDQFSLRLRSVTAADTAVYFC
>27;217_144,4_144;0.7193107426
SETLSLTCTVSGASMGGTYWSWLRLSPGKGLEWIGYIFHTGHTNYSPSLKGRVSISVDTFEDQFSLRLRSVTAADTAVYFC
>27;301_144;0.8138922358
SETLSLTCTVSGGSMGGTYWSWLRLSPGKGLEWLGYIFHTGETNYSPSLKGRISISVDTSAYQFSLRLRSVTAADTAVYFC
>26;217_144,301_144,4_144;0.6790986016
SETLSLTCTVSGGSMGGTYWSWLRLSPGKGLEWIGYIFHTGHTNYSPSLKGRVSISVDTSEDQFSLRLRSVTAADTAVYFC
>25;101_144,178_144,217_144,301_144,350_144,401_144,40_144,448_144,4_144;0.6673904285
SETLSLTCTVSGGSMGGTYWSWLRLSPGKGLEWIGYIFHTGHTNYSPSLKGRVSISVDTSEDQFSLRLRSVTAADTAVYFC
>28;114_144;0.7928698669
SETLSLTCTVSGGSMGGTYWSWLRLSPGKGLEWIGYVFHTGETNYSPSLKGRVSISVDTVDDKFSLRLRSVTAADTAVYFC
>28;1_144;0.8055450812
SETLSLTCTVSGGSMGGTYWSWLRLSPGKGLEWIGYVFHTGETNYSPSLKGRVSISVDTVDDKFSLRLRSVTAADTAVYFC
>27;114_144,1_144;0.7928694036
SETLSLTCTVSGGSMGGTYWSWLRLSPGKGLEWIGYVFHTGETNYSPSLKGRVSISVDTVDDKFSLRLRSVTAADTAVYFC
>27;419_144;0.8248597951
SETLSLTCTVSGGSMGDTYWSWLRLSPGKGLEWIGYVFHTGHTNYSPSLTGRVSISVDTSDNHFSLRLRSVTAADTAVYFC
>26;114_144,1_144,419_144;0.7086544949
SETLSLTCTVSGGSMGGTYWSWLRLSPGKGLEWIGYVFHTGHTNYSPSLKGRVSISVDTSDDQFSLRLRSVTAADTAVYFC
>26;254_144;0.7323603719
SETLSLTCSVSGGSMGGTYWSWLRLSPGKGLEWIGYVFHTGHTNYSPSLQGRVSISVDTSEDQFSLRLRSVTAADTAVYFC
>25;114_144,1_144,254_144,419_144;0.6842868794
SETLSLTCTVSGGSMGGTYWSWLRLSPGKGLEWIGYVFHTGHTNYSPSLKGRVSISVDTSEDQFSLRLRSVTAADTAVYFC
>24;101_144,114_144,178_144,1_144,217_144,254_144,301_144,350_144,401_144,40_144,419_144,448_144,4_144;0.6673893964
SETLSLTCTVSGGSMGGTYWSWLRLSPGKGLEWIGYIFHTGHTNYSPSLKGRVSISVDTSEDQFSLRLRSVTAADTAVYFC
>24;405_92;0.640942911
SETLSLTCTVSGGSMGGTYWSWLRLSPGKGLEWIGYIFHTGETNYSPSLKGRVSISVDTSENQFSLRLRSVTAADTAVYFC
>23;101_144,114_144,178_144,1_144,217_144,254_144,301_144,350_144,401_144,405_92,40_144,419_144,448_144,4_144;0.5947362621
SETLSLTCTVSGGSMGGTYWSWLRLSPGKGLEWIGYIFHTGETNYSPSLKGRVSISVDTSENQFSLRLRSVTAADTAVYFC
>22;101_144,114_144,11_92,178_144,1_144,217_144,254_144,277_92,301_144,350_144,401_144,405_92,40_144,419_144,448_144,4_144;0.3843300186
SETLSLTCTVSGGSMGGYYWSWIRLPPGKGLEWIGYIFHTGETNYNPSLKSRVTISVDTSENQFSLRLRSVTAADTAVYYC
>21;101_144,107_144,111_92,114_144,11_92,137_144,153_144,163_92,178_144,182_92,194_53,196_92,1_144,211_53,217_144,222_144,237_144,254_144,260_53,261_144,275_144,277_92,301_144,303_144,329_92,331_92,333_92,339_53,350_144,352_53,359_144,38_144,392_92,396_92,401_144,405_92,408_92,40_144,415_144,419_144,433_92,439_92,448_144,46_144,48_53,4_144,53_53,96_144;0.3508116991
SETLSLTCTVSGGSMGGYYWSWIRQPPGKGLEWIGYIFHTGETNYNPSLKSRVTISVDTSENQFSLRLRSVTAADTAVYYC
>28;86_92;0.6938640696
SGTLSLTCTVSGGSMGGYYWSWLRQSPARGLEFIGYIYYAGDTSYNPSLRSRAFISVDTSQNQFSLKLRSATAADTAVYYC
>28;338_92;0.6810734191
SGTLSLTCTVSGGSMGGYYWSWLRQSPARGLEFIGYIYYAGDTSYNPSLRSRAFISVDTSQNQFSLKLRSATAADTAVYYC
>27;338_92,86_92;0.6810734091
SGTLSLTCTVSGGSMGGYYWSWLRQSPARGLEFIGYIYYAGDTSYNPSLRSRAFISVDTSQNQFSLKLRSATAADTAVYYC
>28;447_144;0.7735981074
SQTLSLTCTVSGGSMGGSYWSWLRHSPARGLEFIGYIYHAGDTSYNPSLRSRAFISVDTSQNQFSLKLRSATAADTAVYFC
>30;375_144;0.7216656765
SGTLSLTCTVSGGSMGGSYWSWLRHSPARGLEFIGYIYHAGDTSYNPSLRSRAFISVDTSQNQFSLKLRSATAADTAVYFC
>30;106_144;0.7089517497
SGTLSLTCTVSGGSMGGSYWSWLRHSPARGLEFIGYIYHAGDTSYNPSLRSRAFISVDTSQNQFSLKLRSATAADTAVYFC
>29;106_144,375_144;0.7089512698
SGTLSLTCTVSGGSMGGSYWSWLRHSPARGLEFIGYIYHAGDTSYNPSLRSRAFISVDTSQNQFSLKLRSATAADTAVYFC
>29;234_144;0.7474684781
SGTLSLTCTVSGGSMGASYWSWLRHSPARGLEFIAYIYHAGDTSYNPSLRSRAFISVDTSQNQFSLKLRSATAADTAVYFC
>28;106_144,234_144,375_144;0.7089503294
SGTLSLTCTVSGGSMGGSYWSWLRHSPARGLEFIGYIYHAGDTSYNPSLRSRAFISVDTSQNQFSLKLRSATAADTAVYFC
>27;106_144,234_144,375_144,447_144;0.7089493179
SGTLSLTCTVSGGSMGGSYWSWLRHSPARGLEFIGYIYHAGDTSYNPSLRSRAFISVDTSQNQFSLKLRSATAADTAVYFC
>26;106_144,234_144,338_92,375_144,447_144,86_92;0.6627632331
SGTLSLTCTVSGGSMGGYYWSWLRQSPARGLEFIGYIYHAGDTSYNPSLRSRAFISVDTSQNQFSLKLRSATAADTAVYYC
>26;247_144;0.7278882495
SGTLSLTCTVSGGSMGGYYWSWLRHSPARGLEFVGYIYHAGDTSYNPSLQSRAFISVDTSQNQFSLKLRSATAADTAVYYC
>25;106_144,234_144,247_144,338_92,375_144,447_144,86_92;0.6257381154
SGTLSLTCTVSGGSMGGYYWSWLRQSPARGLEFIGYIYHAGDTSYNPSLQSRAFISVDTSQNQFSLKLRSATAADTAVYYC
>25;404_92;0.5672681853
SATLSLTCTVSGVSMGGYYWTWIRQSPGKGLEFIGYMYHAGDTTYNPSLQSRVTISMDPSENQFSLKLRSVTAADTAVYYC
>24;106_144,234_144,247_144,338_92,375_144,404_92,447_144,86_92;0.3950584144
SETLSLTCTVSGGSMGGYYWSWIRQSPGKGLEFIGYIYHAGDTNYNPSLQSRVTISVDTSENQFSLKLRSVTAADTAVYYC
>29;50_53;0.4674402392
SETLSLTCTVSGGSMGGYYWSWIRQTPEKGLEWIGYIYHAGDTNYNPSLKSRVTISVDTSENQFSLKLRSVTAADTAVYYC
>29;15_53;0.4674396976
SETLSLTCTVSGGSMGGYYWSWIRQTPEKGLEWIGYIYHAGDTNYNPSLKSRVTISVDTSENQFSLKLRSVTAADTAVYYC
>28;15_53,50_53;0.4674396876
SETLSLTCTVSGGSMGGYYWSWIRQTPEKGLEWIGYIYHAGDTNYNPSLKSRVTISVDTSENQFSLKLRSVTAADTAVYYC
>28;118_53;0.4547611628
SETLSLTCTVSGGSMGGYYWSWIRQTPGKGLEWIGYIYHAGDTNYNPSLKSRVTISVDTSENQFSLKLRSVTAADTAVYYC
>27;118_53,15_53,50_53;0.4547611528
SETLSLTCTVSGGSMGGYYWSWIRQTPGKGLEWIGYIYHAGDTNYNPSLKSRVTISVDTSENQFSLKLRSVTAADTAVYYC
>27;315_53;0.4931496396
SETLSLTCSVSGGSMGGYYWSWIRQTPGKGMEWIGYIYHAGDTNYNPSLKSRVTISVDTSENQFSLKLRSVTAADTAVYYC
>26;118_53,15_53,315_53,50_53;0.4547603032
SETLSLTCTVSGGSMGGYYWSWIRQTPGKGLEWIGYIYHAGDTNYNPSLKSRVTISVDTSENQFSLKLRSVTAADTAVYYC
>26;5_53;0.4420964286
SETLSLTCTVSGGSMGGYYWSWIRQTPGKGLEWIGYIYHAGDTNYNPSLKSRVTISVDTSENQFSLKLRSVTAADTAVYYC
>25;118_53,15_53,315_53,50_53,5_53;0.442094823
SETLSLTCTVSGGSMGGYYWSWIRQTPGKGLEWIGYIYHAGDTNYNPSLKSRVTISVDTSENQFSLKLRSVTAADTAVYYC
>26;269_53;0.4023742654
SETLSLTCTVSGGSMGGYYWSWIRQSPGKGLEWIGYVYHAGDTNYNPSLKSRVTISVDTSENQFSLKLRSVTAADTAVYYC
>26;349_53;0.4023734294
SETLSLTCTVSGGSMGGYYWSWIRQSPGKGLEWIGYVYHAGDTNYNPSLKSRVTISVDTSENQFSLKLRSVTAADTAVYYC
>25;269_53,349_53;0.4023734194
SETLSLTCTVSGGSMGGYYWSWIRQSPGKGLEWIGYVYHAGDTNYNPSLKSRVTISVDTSENQFSLKLRSVTAADTAVYYC
>24;118_53,15_53,269_53,315_53,349_53,50_53,5_53;0.3666634975
SETLSLTCTVSGGSMGGYYWSWIRQSPGKGLEWIGYIYHAGDTNYNPSLKSRVTISVDTSENQFSLKLRSVTAADTAVYYC
>23;106_144,118_53,15_53,234_144,247_144,269_53,315_53,338_92,349_53,375_144,404_92,447_144,50_53,5_53,86_92;0.3400255977
SETLSLTCTVSGGSMGGYYWSWIRQSPGKGLEWIGYIYHAGDTNYNPSLKSRVTISVDTSENQFSLKLRSVTAADTAVYYC
>24;157_53;0.3870191911
SETLSLTCTVSGGSMGGYYWSWIRQSPGKGLEWIGYIYHAGDTNYNPSLKSRVSISVDTSENQFSLRLRSVTAADTAVYYC
>24;280_53;0.3873169091
SETLSLTCTVSGGSMGGYYWSWIRQSPGKGLEWIGYIYHAGDTNYNPSLKSRVSISVDTSENQFSLRLRSVTAADTAVYYC
>23;157_53,280_53;0.3744366722
SETLSLTCTVSGGSMGGYYWSWIRQSPGKGLEWIGYIYHAGDTNYNPSLKSRVSISVDTSENQFSLRLRSVTAADTAVYYC
>22;106_144,118_53,157_53,15_53,234_144,247_144,269_53,280_53,315_53,338_92,349_53,375_144,404_92,447_144,50_53,5_53,86_92;0.3226064525
SETLSLTCTVSGGSMGGYYWSWIRQSPGKGLEWIGYIYHAGDTNYNPSLKSRVTISVDTSENQFSLRLRSVTAADTAVYYC
>23;244_53;0.4273623129
SETLSLTCTVSGGSMGGYYWSWIRQSPGKGLEWIGYIYHAGDTNYNPSLKSRVTISLDPSENQFSLRLRSVTAADTAKYYC
>23;71_53;0.5217319116
SETLSLTCVVSGGTLSAYYWSWIRQSPGKGLEWIGYIYHAGDTNYNPSLKSRVTISLDPSENQFSLRLRSVTAADTAKYYC
>22;244_53,71_53;0.4153496047
SETLSLTCTVSGGSMGGYYWSWIRQSPGKGLEWIGYIYHAGDTNYNPSLKSRVTISLDPSENQFSLRLRSVTAADTAKYYC
>21;106_144,118_53,157_53,15_53,234_144,244_53,247_144,269_53,280_53,315_53,338_92,349_53,375_144,404_92,447_144,50_53,5_53,71_53,86_92;0.3226059472
SETLSLTCTVSGGSMGGYYWSWIRQSPGKGLEWIGYIYHAGDTNYNPSLKSRVTISVDTSENQFSLRLRSVTAADTAVYYC
>20;101_144,106_144,107_144,111_92,114_144,118_53,11_92,137_144,153_144,157_53,15_53,163_92,178_144,182_92,194_53,196_92,1_144,211_53,217_144,222_144,234_144,237_144,244_53,247_144,254_144,260_53,261_144,269_53,275_144,277_92,280_53,301_144,303_144,315_53,329_92,331_92,333_92,338_92,339_53,349_53,350_144,352_53,359_144,375_144,38_144,392_92,396_92,401_144,404_92,405_92,408_92,40_144,415_144,419_144,433_92,439_92,447_144,448_144,46_144,48_53,4_144,50_53,53_53,5_53,71_53,86_92,96_144;0.3116687702
SETLSLTCTVSGGSMGGYYWSWIRQPPGKGLEWIGYIYHAGDTNYNPSLKSRVTISVDTSENQFSLRLRSVTAADTAVYYC
>22;21_53;0.3610268762
SETLSLTCTVSGGSMGGYYWTWIRQPPGKGLEWIGYIYHAGDTNYNPSLKSRVTISVDTSENQFSLRLRSVTAADTAVYYC
>23;185_53;0.36099316
SETLSLTCTVSGGSMGGYYWNWIRQPPGKGLEWIGYIYHAGDTNYNPSLKSRVTISVDTSENQFSLRLRSVTAADTAVYYC
>23;231_53;0.3354983629
SETLSLTCTVSGGSMGGYYWNWIRQPPGKGLEWIGYIYHAGDTNYNPSLKSRVTISVDTSENQFSLRLRSVTAADTAVYYC
>22;185_53,231_53;0.3354978682
SETLSLTCTVSGGSMGGYYWNWIRQPPGKGLEWIGYIYHAGDTNYNPSLKSRVTISVDTSENQFSLRLRSVTAADTAVYYC
>21;185_53,21_53,231_53;0.3354950893
SETLSLTCTVSGGSMGGYYWNWIRQPPGKGLEWIGYIYHAGDTNYNPSLKSRVTISVDTSENQFSLRLRSVTAADTAVYYC
>22;225_53;0.4012320605
SETLSLTCTVSGGSMAGYYWSWIRQPPGKGLEWIGYIYHAGDTNYNPSLQSRVTISVDTSENQFSLRLRSVTAADTAVYYC
>22;56_53;0.3884049162
SETLSLTCTVSGGSMAGYYWSWIRQPPGKGLEWIGYIYHAGDTNYNPSLQSRVTISVDTSENQFSLRLRSVTAADTAVYYC
>21;225_53,56_53;0.3884049062
SETLSLTCTVSGGSMAGYYWSWIRQPPGKGLEWIGYIYHAGDTNYNPSLQSRVTISVDTSENQFSLRLRSVTAADTAVYYC
>20;185_53,21_53,225_53,231_53,56_53;0.2971282957
SETLSLTCTVSGGSMGGYYWSWIRQPPGKGLEWIGYIYHAGDTNYNPSLKSRVTISVDTSENQFSLRLRSVTAADTAVYYC
>19;101_144,106_144,107_144,111_92,114_144,118_53,11_92,137_144,153_144,157_53,15_53,163_92,178_144,182_92,185_53,194_53,196_92,1_144,211_53,217_144,21_53,222_144,225_53,231_53,234_144,237_144,244_53,247_144,254_144,260_53,261_144,269_53,275_144,277_92,280_53,301_144,303_144,315_53,329_92,331_92,333_92,338_92,339_53,349_53,350_144,352_53,359_144,375_144,38_144,392_92,396_92,401_144,404_92,405_92,408_92,40_144,415_144,419_144,433_92,439_92,447_144,448_144,46_144,48_53,4_144,50_53,53_53,56_53,5_53,71_53,86_92,96_144;0.2971273238
SETLSLTCTVSGGSMGGYYWSWIRQPPGKGLEWIGYIYHAGDTNYNPSLKSRVTISVDTSENQFSLRLRSVTAADTAVYYC
>24;149_53;0.3772363202
SETLSLTCTVSGGSMSAYYWSWIRQSPVKGLEWIGYIYYAGDTNYNPSLESRVTVSVDTSKNQFSLKLRSVTAADTAVYYC
>24;304_53;0.3772358261
SETLSLTCTVSGGSMSAYYWSWIRQSPVKGLEWIGYIYYAGDTNYNPSLESRVTVSVDTSKNQFSLKLRSVTAADTAVYYC
>23;149_53,304_53;0.3772358161
SETLSLTCTVSGGSMSAYYWSWIRQSPVKGLEWIGYIYYAGDTNYNPSLESRVTVSVDTSKNQFSLKLRSVTAADTAVYYC
>23;67_53;0.3644928507
SETLSLTCTVSGGSMSAYYWSWIRQSPVKGLEWIGYIYYAGDTNYNPSLESRVTVSVDTSKNQFSLKLRSVTAADTAVYYC
>22;149_53,304_53,67_53;0.3644919571
SETLSLTCTVSGGSMSAYYWSWIRQSPVKGLEWIGYIYYAGDTNYNPSLESRVTVSVDTSKNQFSLKLRSVTAADTAVYYC
>23;190_53;0.3821951237
SETLSLTCTVSGGSISNYFWSWIRQSPVKGLEWIGYIYYAGDTNYNPSLESRVTVSVDTSKNQFSLKLRSVTAADTAVYYC
>23;368_53;0.3696485956
SETLSLTCTVSGGSISSHYWSWIRQSPVKGLEWIGYIYYAGDTNYNPSLESRVTVSVDTSKNQFSLKLRSVTAADTAVYYC
>22;190_53,368_53;0.3497218306
SETLSLTCTVSGGSISSYYWSWIRQSPVKGLEWIGYIYYAGDTNYNPSLESRVTVSVDTSKNQFSLKLRSVTAADTAVYYC
>21;149_53,190_53,304_53,368_53,67_53;0.3322974835
SETLSLTCTVSGGSMSSYYWSWIRQSPVKGLEWIGYIYYAGDTNYNPSLESRVTVSVDTSKNQFSLKLRSVTAADTAVYYC
>21;147_53;0.4720549467
SETLLLTCTVSGGSISHYYWSWIRQSPRKGLEFIGYIYYAGDTNYNPSLMSRVTISVDTSKNQFSLKLRSVTAADTALYYC
>20;147_53,149_53,190_53,304_53,368_53,67_53;0.2935243398
SETLSLTCTVSGGSMSSYYWSWIRQSPGKGLEWIGYIYYAGDTNYNPSLKSRVTISVDTSKNQFSLKLRSVTAADTAVYYC
>21;226_53;0.3765619436
SETLSLTCTVSGGSMSSYYWTWIRQTPGKGLEYIGYIYYAGDTNYSPSLRSRVTISVDTSQNQFSLKLRSVTAADTAVYYC
>21;259_53;0.4155442036
SETLSLTCTVSGGSMSGYYWTWIRQTPAKGLEYIGYIYYAGDTNYNPSLRSRVTISVDTSENQFSLKLRSVTAADTAVYYC
>20;226_53,259_53;0.3512014931
SETLSLTCTVSGGSMSSYYWTWIRQTPGKGLEYIGYIYYAGDTNYNPSLRSRVTISVDTSENQFSLKLRSVTAADTAVYYC
>19;147_53,149_53,190_53,226_53,259_53,304_53,368_53,67_53;0.245740392
SETLSLTCTVSGGSMSSYYWSWIRQPPGKGLEWIGYIYYAGDTNYNPSLKSRVTISVDTSENQFSLKLRSVTAADTAVYYC
>18;101_144,106_144,107_144,111_92,114_144,118_53,11_92,137_144,147_53,149_53,153_144,157_53,15_53,163_92,178_144,182_92,185_53,190_53,194_53,196_92,1_144,211_53,217_144,21_53,222_144,225_53,226_53,231_53,234_144,237_144,244_53,247_144,254_144,259_53,260_53,261_144,269_53,275_144,277_92,280_53,301_144,303_144,304_53,315_53,329_92,331_92,333_92,338_92,339_53,349_53,350_144,352_53,359_144,368_53,375_144,38_144,392_92,396_92,401_144,404_92,405_92,408_92,40_144,415_144,419_144,433_92,439_92,447_144,448_144,46_144,48_53,4_144,50_53,53_53,56_53,5_53,67_53,71_53,86_92,96_144;0.2457389139
SETLSLTCTVSGGSMSSYYWSWIRQPPGKGLEWIGYIYYAGDTNYNPSLKSRVTISVDTSENQFSLKLRSVTAADTAVYYC
>19;307_53;0.336644812
SETLSLTCTVSGGSMSSNYWSWIRQPPGKGLEWIGYIYYTGETNYNPSLKSRVTISVDTSENQFSLQLRSVTAADTAIYYC
>21;336_53;0.3486957843
SETLSLTCTVSGGSMSSYYWSWIRQSPGKGLEWIGYIYYTGETHYNPSLKSRVTISVDTSENQFSLRLRSVTAADTAVYYC
>23;54_92;0.5910239402
SETLSLTCTVSGGSIRSNYWSWIRQPPGKGLEWIGYIYYTGEAHYNPSLESRVSISVDGPGNQFSLKLRSVSAADTALYYC
>24;271_53;0.4541469652
SETLSLTCTVSGLSMTSYYWSWIRQPPGKGLEWIGYIYYTGETHYNPSLQSRITISVDSPENQFSLKLRSVTAADTAVYYC
>24;133_53;0.4725412821
SETLSLTCTVSGGPISSHYWSWIRQPPGKGLEWIGYIYYTGETHYNPSLQSRITISVDSPENQFSLKLRSVTAADTAVYYC
>23;133_53,271_53;0.4105073227
SETLSLTCTVSGGSMSSYYWSWIRQPPGKGLEWIGYIYYTGETHYNPSLQSRITISVDSPENQFSLKLRSVTAADTAVYYC
>22;133_53,271_53,54_92;0.3338554878
SETLSLTCTVSGGSMSSYYWSWIRQPPGKGLEWIGYIYYTGETHYNPSLKSRVTISVDTPENQFSLKLRSVTAADTAVYYC
>24;446_53;0.3631505774
SETLSLTCTVSGGSMGGYYWSWIRQPPGKGLEWIGYIYYTGETHYNPSLKSRLTISVDTSENQFSLKLRSVTAADTAVYYC
>24;438_92;0.5661251202
SETLSLTCSVSGGSMGGYYWNWIRQSPAKGLEWIGYVYHTGETHYNPSLKSRLSISVDTSENQFSLKLRSVTAADTAIYYC
>23;438_92,446_53;0.3631496432
SETLSLTCTVSGGSMGGYYWSWIRQPPGKGLEWIGYIYYTGETHYNPSLKSRLTISVDTSENQFSLKLRSVTAADTAVYYC
>23;238_53;0.3631331924
SETLSLTCTVSGGSISSYYWSWIRQPPGKGLEWIGYIYYTGETHYNPSLKSRLTISVDTSENQFSLKLRSVTAADTAVYYC
>22;238_53,438_92,446_53;0.3370966459
SETLSLTCTVSGGSMSSYYWSWIRQPPGKGLEWIGYIYYTGETHYNPSLKSRLTISVDTSENQFSLKLRSVTAADTAVYYC
>21;133_53,238_53,271_53,438_92,446_53,54_92;0.2973800204
SETLSLTCTVSGGSMSSYYWSWIRQPPGKGLEWIGYIYYTGETHYNPSLKSRVTISVDTSENQFSLKLRSVTAADTAVYYC
>20;133_53,238_53,271_53,336_53,438_92,446_53,54_92;0.2973795498
SETLSLTCTVSGGSMSSYYWSWIRQPPGKGLEWIGYIYYTGETHYNPSLKSRVTISVDTSENQFSLKLRSVTAADTAVYYC
>20;100_53;0.4169330569
SETLSLTCTVSGGSMSSYYWSWIRQSPGKGMEWIGYIYYTGETNYNPSLKSRVIISVDASENQFSLKMRSVTAADTAVYYC
>19;100_53,133_53,238_53,271_53,336_53,438_92,446_53,54_92;0.2843603936
SETLSLTCTVSGGSMSSYYWSWIRQPPGKGLEWIGYIYYTGETNYNPSLKSRVTISVDTSENQFSLKLRSVTAADTAVYYC
>18;100_53,133_53,238_53,271_53,307_53,336_53,438_92,446_53,54_92;0.2843577821
SETLSLTCTVSGGSMSSYYWSWIRQPPGKGLEWIGYIYYTGETNYNPSLKSRVTISVDTSENQFSLKLRSVTAADTAVYYC
>17;100_53,101_144,106_144,107_144,111_92,114_144,118_53,11_92,133_53,137_144,147_53,149_53,153_144,157_53,15_53,163_92,178_144,182_92,185_53,190_53,194_53,196_92,1_144,211_53,217_144,21_53,222_144,225_53,226_53,231_53,234_144,237_144,238_53,244_53,247_144,254_144,259_53,260_53,261_144,269_53,271_53,275_144,277_92,280_53,301_144,303_144,304_53,307_53,315_53,329_92,331_92,333_92,336_53,338_92,339_53,349_53,350_144,352_53,359_144,368_53,375_144,38_144,392_92,396_92,401_144,404_92,405_92,408_92,40_144,415_144,419_144,433_92,438_92,439_92,446_53,447_144,448_144,46_144,48_53,4_144,50_53,53_53,54_92,56_53,5_53,67_53,71_53,86_92,96_144;0.245738363
SETLSLTCTVSGGSMSSYYWSWIRQPPGKGLEWIGYIYYAGDTNYNPSLKSRVTISVDTSENQFSLKLRSVTAADTAVYYC
>18;454_53;0.3632221748
SETLSLTCTVSGASISSYYWSWIRQPAGKGMEWIGYIYHAGDTNYNPSLKSRVTISVDTSENQFSLKLRSVTAADTAVYYC
>19;43_53;0.3494063527
SETLSLTCTVSGGSIRSYYWSWIRQPPGKGLEWIGYIYHAGDTNYNPSLKSRVTISVDTSENQFSLRLRSVTAADTAVYYC
>19;427_53;0.3624005535
SETLSLTCTVSGGSIGTYYWSWIRQPPGKGLEWIGYIYHAGDTNYNPSLKSRVTISVDTSENQFSLRLRSVTAADTAVYYC
>18;427_53,43_53;0.3236117958
SETLSLTCTVSGGSISSYYWSWIRQPPGKGLEWIGYIYHAGDTNYNPSLKSRVTISVDTSENQFSLRLRSVTAADTAVYYC
>17;427_53,43_53,454_53;0.2849496933
SETLSLTCTVSGGSISSYYWSWIRQPPGKGLEWIGYIYHAGDTNYNPSLKSRVTISVDTSENQFSLKLRSVTAADTAVYYC
>16;100_53,101_144,106_144,107_144,111_92,114_144,118_53,11_92,133_53,137_144,147_53,149_53,153_144,157_53,15_53,163_92,178_144,182_92,185_53,190_53,194_53,196_92,1_144,211_53,217_144,21_53,222_144,225_53,226_53,231_53,234_144,237_144,238_53,244_53,247_144,254_144,259_53,260_53,261_144,269_53,271_53,275_144,277_92,280_53,301_144,303_144,304_53,307_53,315_53,329_92,331_92,333_92,336_53,338_92,339_53,349_53,350_144,352_53,359_144,368_53,375_144,38_144,392_92,396_92,401_144,404_92,405_92,408_92,40_144,415_144,419_144,427_53,433_92,438_92,439_92,43_53,446_53,447_144,448_144,454_53,46_144,48_53,4_144,50_53,53_53,54_92,56_53,5_53,67_53,71_53,86_92,96_144;0.2457378211
SETLSLTCTVSGGSMSSYYWSWIRQPPGKGLEWIGYIYYAGDTNYNPSLKSRVTISVDTSENQFSLKLRSVTAADTAVYYC
>15;100_53,101_144,106_144,107_144,111_92,114_144,118_53,11_92,133_53,137_144,147_53,149_53,153_144,157_53,158_53,15_53,163_92,178_144,182_92,185_53,190_53,194_53,196_92,1_144,210_53,211_53,217_144,21_53,222_144,225_53,226_53,231_53,234_144,237_144,238_53,244_53,247_144,254_144,259_53,260_53,261_144,269_53,271_53,275_144,277_92,280_53,281_92,299_53,301_144,303_144,304_53,307_53,315_53,329_92,331_92,333_92,336_53,338_92,339_53,349_53,350_144,352_53,359_144,35_53,368_53,375_144,383_53,38_144,392_92,396_92,401_144,404_92,405_92,408_92,40_144,415_144,419_144,427_53,433_92,438_92,439_92,43_53,446_53,447_144,448_144,454_53,46_144,48_53,4_144,50_53,53_53,54_92,56_53,5_53,67_53,71_53,86_92,96_144;0.233576824
SETLSLTCTVSGGSMSSYYWSWIRQPPGKGLEWIGYIYYAGDTNYNPSLKSRVTISVDTSENQFSLKLRSVTAADTAVYYC
>16;198_53;0.2609590615
SETLSLTCTVSGGSMSSYYWSWIRQPPGKGLEWIGYIYYAGDTNYNPSLKSRVTISVDTSENQFSLKLRSLTAADTAVYYC
>19;278_53;0.3941196041
SETLSLTCTVAGGSLNSYYWSWIRQPPGKGLESLGYIYYAGSTNYNPSLKSRVTISVDTSENQFSLNLRSLTAADTAVYYC
>19;127_53;0.3669489487
SETLSLTCTVSGGSISSDYWSWIRQPPGKGLEWIGYIYYAGSTNYNPSLKSRVTISVDTSENQFSLNLRSLTAADTAVYYC
>18;127_53,278_53;0.3288959141
SETLSLTCTVSGGSISSYYWSWIRQPPGKGLEWIGYIYYAGSTNYNPSLKSRVTISVDTSENQFSLNLRSLTAADTAVYYC
>19;398_53;0.2768869392
SETLSLTCTVSGGSMSSYYWSWIRQPPGKGLEWIGYIYYAGSTNYNPSLKSRVTISVDTSENQFSLNLRSLTAADTAVYYC
>19;437_53;0.2768880359
SETLSLTCTVSGGSMSSYYWSWIRQPPGKGLEWIGYIYYAGSTNYNPSLKSRVTISVDTSENQFSLNLRSLTAADTAVYYC
>18;398_53,437_53;0.2768869292
SETLSLTCTVSGGSMSSYYWSWIRQPPGKGLEWIGYIYYAGSTNYNPSLKSRVTISVDTSENQFSLNLRSLTAADTAVYYC
>17;127_53,278_53,398_53,437_53;0.2768864185
SETLSLTCTVSGGSMSSYYWSWIRQPPGKGLEWIGYIYYAGSTNYNPSLKSRVTISVDTSENQFSLNLRSLTAADTAVYYC
>17;218_53;0.291793429
SQTLSLTCTVSGGSMSSYYWSWIRQPPGKGLEWIGYIYYAGDTNYNPSLRSRVTISVDTSENQFSLNLRSLTAADTAVYYC
>16;127_53,218_53,278_53,398_53,437_53;0.2327798261
SETLSLTCTVSGGSMSSYYWSWIRQPPGKGLEWIGYIYYAGDTNYNPSLKSRVTISVDTSENQFSLNLRSLTAADTAVYYC
>15;127_53,198_53,218_53,278_53,398_53,437_53;0.221311998
SETLSLTCTVSGGSMSSYYWSWIRQPPGKGLEWIGYIYYAGDTNYNPSLKSRVTISVDTSENQFSLKLRSLTAADTAVYYC
>14;100_53,101_144,106_144,107_144,111_92,114_144,118_53,11_92,127_53,133_53,137_144,147_53,149_53,153_144,157_53,158_53,15_53,163_92,178_144,182_92,185_53,190_53,194_53,196_92,198_53,1_144,210_53,211_53,217_144,218_53,21_53,222_144,225_53,226_53,231_53,234_144,237_144,238_53,244_53,247_144,254_144,259_53,260_53,261_144,269_53,271_53,275_144,277_92,278_53,280_53,281_92,299_53,301_144,303_144,304_53,307_53,315_53,329_92,331_92,333_92,336_53,338_92,339_53,349_53,350_144,352_53,359_144,35_53,368_53,375_144,383_53,38_144,392_92,396_92,398_53,401_144,404_92,405_92,408_92,40_144,415_144,419_144,427_53,433_92,437_53,438_92,439_92,43_53,446_53,447_144,448_144,454_53,46_144,48_53,4_144,50_53,53_53,54_92,56_53,5_53,67_53,71_53,86_92,96_144;0.195228583
SETLSLTCTVSGGSMSSYYWSWIRQPPGKGLEWIGYIYYAGDTNYNPSLKSRVTISVDTSENQFSLKLRSVTAADTAVYYC
>13;100_53,101_144,106_144,107_144,111_92,114_144,118_53,11_92,127_53,133_53,137_144,147_53,149_53,153_144,157_53,158_53,15_53,163_92,178_144,182_92,185_53,190_53,194_53,196_92,197_92,198_53,1_144,210_53,211_53,217_144,218_53,21_53,222_144,225_53,226_53,231_53,234_144,237_144,238_53,244_53,247_144,254_144,259_53,260_53,261_144,269_53,271_53,275_144,277_92,278_53,280_53,281_92,299_53,301_144,303_144,304_53,307_53,315_53,329_92,331_92,333_92,336_53,338_92,339_53,349_53,350_144,352_53,359_144,35_53,368_53,375_144,383_53,38_144,392_92,396_92,398_53,401_144,404_92,405_92,408_92,40_144,415_144,419_144,427_53,433_92,437_53,438_92,439_92,43_53,446_53,447_144,448_144,454_53,458_53,46_144,48_53,4_144,50_53,53_53,54_92,56_53,5_53,67_53,68_53,71_53,86_92,96_144;0.1723627134
SETLSLTCTVSGGSMSSYYWSWIRQPPGKGLEWIGYMYYAGNTNYNPSLKSRVTISVDTSENQFSLKLRSVTAADTAVYYC
>13;29_53;0.247932108
SETLSLTCTVSGGSMGSYYWSWIRQPPGKGLEWIGYMYYAGDTNYNPSLKSRVTISVDTSEDQFSLKLRSVTAADTAVYYC
>12;100_53,101_144,106_144,107_144,111_92,114_144,118_53,11_92,127_53,133_53,137_144,147_53,149_53,153_144,157_53,158_53,15_53,163_92,178_144,182_92,185_53,190_53,194_53,196_92,197_92,198_53,1_144,210_53,211_53,217_144,218_53,21_53,222_144,225_53,226_53,231_53,234_144,237_144,238_53,244_53,247_144,254_144,259_53,260_53,261_144,269_53,271_53,275_144,277_92,278_53,280_53,281_92,299_53,29_53,301_144,303_144,304_53,307_53,315_53,329_92,331_92,333_92,336_53,338_92,339_53,349_53,350_144,352_53,359_144,35_53,368_53,375_144,383_53,38_144,392_92,396_92,398_53,401_144,404_92,405_92,408_92,40_144,415_144,419_144,427_53,433_92,437_53,438_92,439_92,43_53,446_53,447_144,448_144,454_53,458_53,46_144,48_53,4_144,50_53,53_53,54_92,56_53,5_53,67_53,68_53,71_53,86_92,96_144;0.1461498319
SETLSLTCTVSGGSMSSYYWSWIRQPPGKGLEWIGYMYYAGNTNYNPSLKSRVTISVDTSENQFSLKLRSVTAADTAVYYC
>11;0_53,100_53,101_144,103_53,104_92,105_53,106_144,107_144,111_92,112_53,113_53,114_144,115_92,116_53,118_53,119_53,11_92,122_53,123_53,125_53,126_53,127_53,129_53,12_53,130_53,133_53,135_53,136_53,137_144,139_53,13_53,141_53,144_53,146_53,147_53,148_92,149_53,151_92,153_144,156_53,157_53,158_53,159_53,15_53,160_53,163_92,165_53,166_53,167_92,174_92,175_92,176_53,178_144,17_53,181_92,182_92,183_92,185_53,187_92,189_53,190_53,191_53,193_92,194_53,196_92,197_92,198_53,1_144,200_53,202_92,204_53,205_53,206_53,20_53,210_53,211_53,212_53,213_92,216_53,217_144,218_53,219_92,21_53,221_53,222_144,223_53,224_92,225_53,226_53,229_53,230_53,231_53,233_92,234_144,235_53,237_144,238_53,239_53,23_92,240_53,242_53,244_53,245_53,246_53,247_144,249_53,24_53,253_92,254_144,255_53,256_53,257_53,259_53,25_92,260_53,261_144,262_53,265_92,266_92,267_53,268_92,269_53,271_53,274_92,275_144,276_53,277_92,278_53,27_53,280_53,281_92,286_53,287_53,288_92,28_53,292_53,295_53,297_53,298_53,299_53,29_53,2_53,301_144,303_144,304_53,305_92,306_53,307_53,30_53,310_53,312_92,314_92,315_53,316_53,317_53,318_53,31_92,320_53,321_53,322_53,323_92,324_92,326_92,327_92,328_92,329_92,32_53,330_53,331_92,333_92,334_53,336_53,338_92,339_53,33_53,340_92,341_53,343_53,345_92,346_92,348_53,349_53,34_92,350_144,352_53,353_92,354_53,355_92,357_53,358_53,359_144,35_53,361_53,364_53,366_144,367_92,368_53,369_92,372_53,373_53,375_144,377_53,378_53,37_53,380_53,381_53,382_92,383_53,386_53,389_92,38_144,390_53,391_53,392_92,393_92,394_53,395_92,396_92,398_53,39_92,3_53,401_144,402_53,404_92,405_92,406_144,407_92,408_92,409_53,40_144,410_53,411_92,412_53,415_144,416_92,418_53,419_144,41_53,421_92,422_53,423_92,425_53,426_53,427_53,429_53,430_53,432_53,433_92,434_53,435_53,436_53,437_53,438_92,439_92,43_53,440_92,442_92,443_92,444_53,446_53,447_144,448_144,450_53,451_53,452_53,453_92,454_53,455_53,456_53,457_53,458_53,46_144,47_53,48_53,49_53,4_144,50_53,51_92,53_53,54_92,56_53,58_53,5_53,60_92,61_53,62_92,63_53,65_53,67_53,68_53,70_92,71_53,72_53,73_53,75_92,76_92,79_92,7_53,80_53,84_92,85_92,86_92,87_53,90_53,93_92,95_92,96_144,98_53,99_53,9_53;0.1029534923
SETLSLTCTVSGGSMSSYYWSWIRQPPGKGLEWIGYMYYAGSTNYNPSLKSRVTISVDTSENQFSLKLRSVTAADTAVYYC
>12;293_53;0.2600027569
SETLSLTCSVSGGSISTYYWNWIRQSPGMGLEWIGYIYNIGSTNYNPSLKSRVTISVDTSKNQFSLKLRSVTAADTAVYYC
>12;195_53;0.1416491632
SETLSLTCTVSGGSISTYYWNWIRQSPGMGLEWIGYMYYAGSTNYNPSLKSRVTISVDTSENQFSLKLRSVTAADTAVYYC
>11;195_53,293_53;0.1416486565
SETLSLTCTVSGGSISTYYWNWIRQSPGMGLEWIGYMYYAGSTNYNPSLKSRVTISVDTSENQFSLKLRSVTAADTAVYYC
>10;0_53,100_53,101_144,103_53,104_92,105_53,106_144,107_144,111_92,112_53,113_53,114_144,115_92,116_53,118_53,119_53,11_92,122_53,123_53,125_53,126_53,127_53,129_53,12_53,130_53,133_53,135_53,136_53,137_144,139_53,13_53,141_53,144_53,146_53,147_53,148_92,149_53,151_92,153_144,156_53,157_53,158_53,159_53,15_53,160_53,163_92,165_53,166_53,167_92,174_92,175_92,176_53,178_144,17_53,181_92,182_92,183_92,185_53,187_92,189_53,190_53,191_53,193_92,194_53,195_53,196_92,197_92,198_53,1_144,200_53,202_92,204_53,205_53,206_53,20_53,210_53,211_53,212_53,213_92,216_53,217_144,218_53,219_92,21_53,221_53,222_144,223_53,224_92,225_53,226_53,229_53,230_53,231_53,233_92,234_144,235_53,237_144,238_53,239_53,23_92,240_53,242_53,244_53,245_53,246_53,247_144,249_53,24_53,253_92,254_144,255_53,256_53,257_53,259_53,25_92,260_53,261_144,262_53,265_92,266_92,267_53,268_92,269_53,271_53,274_92,275_144,276_53,277_92,278_53,27_53,280_53,281_92,286_53,287_53,288_92,28_53,292_53,293_53,295_53,297_53,298_53,299_53,29_53,2_53,301_144,303_144,304_53,305_92,306_53,307_53,30_53,310_53,312_92,314_92,315_53,316_53,317_53,318_53,31_92,320_53,321_53,322_53,323_92,324_92,326_92,327_92,328_92,329_92,32_53,330_53,331_92,333_92,334_53,336_53,338_92,339_53,33_53,340_92,341_53,343_53,345_92,346_92,348_53,349_53,34_92,350_144,352_53,353_92,354_53,355_92,357_53,358_53,359_144,35_53,361_53,364_53,366_144,367_92,368_53,369_92,372_53,373_53,375_144,377_53,378_53,37_53,380_53,381_53,382_92,383_53,386_53,389_92,38_144,390_53,391_53,392_92,393_92,394_53,395_92,396_92,398_53,39_92,3_53,401_144,402_53,404_92,405_92,406_144,407_92,408_92,409_53,40_144,410_53,411_92,412_53,415_144,416_92,418_53,419_144,41_53,421_92,422_53,423_92,425_53,426_53,427_53,429_53,430_53,432_53,433_92,434_53,435_53,436_53,437_53,438_92,439_92,43_53,440_92,442_92,443_92,444_53,446_53,447_144,448_144,450_53,451_53,452_53,453_92,454_53,455_53,456_53,457_53,458_53,46_144,47_53,48_53,49_53,4_144,50_53,51_92,53_53,54_92,56_53,58_53,5_53,60_92,61_53,62_92,63_53,65_53,67_53,68_53,70_92,71_53,72_53,73_53,75_92,76_92,79_92,7_53,80_53,84_92,85_92,86_92,87_53,90_53,93_92,95_92,96_144,98_53,99_53,9_53;0.0900073838
SETLSLTCTVSGGSISSYYWSWIRQPPGKGLEWIGYMYYAGSTNYNPSLKSRVTISVDTSENQFSLKLRSVTAADTAVYYC
>10;132_53;0.1809266059
SETLSLICTVSGGSISNYYWSWIRQPPGKGLEWIGYMYYAGSTNYNPSLKSRVTISVDTSENQFSLKLRSVTAADTAVYYC
>9;0_53,100_53,101_144,103_53,104_92,105_53,106_144,107_144,111_92,112_53,113_53,114_144,115_92,116_53,118_53,119_53,11_92,122_53,123_53,125_53,126_53,127_53,129_53,12_53,130_53,132_53,133_53,135_53,136_53,137_144,139_53,13_53,141_53,144_53,146_53,147_53,148_92,149_53,151_92,153_144,156_53,157_53,158_53,159_53,15_53,160_53,163_92,165_53,166_53,167_92,174_92,175_92,176_53,178_144,17_53,181_92,182_92,183_92,185_53,187_92,189_53,190_53,191_53,193_92,194_53,195_53,196_92,197_92,198_53,1_144,200_53,202_92,204_53,205_53,206_53,20_53,210_53,211_53,212_53,213_92,216_53,217_144,218_53,219_92,21_53,221_53,222_144,223_53,224_92,225_53,226_53,229_53,230_53,231_53,233_92,234_144,235_53,237_144,238_53,239_53,23_92,240_53,242_53,244_53,245_53,246_53,247_144,249_53,24_53,253_92,254_144,255_53,256_53,257_53,259_53,25_92,260_53,261_144,262_53,265_92,266_92,267_53,268_92,269_53,271_53,274_92,275_144,276_53,277_92,278_53,27_53,280_53,281_92,286_53,287_53,288_92,28_53,292_53,293_53,295_53,297_53,298_53,299_53,29_53,2_53,301_144,303_144,304_53,305_92,306_53,307_53,30_53,310_53,312_92,314_92,315_53,316_53,317_53,318_53,31_92,320_53,321_53,322_53,323_92,324_92,326_92,327_92,328_92,329_92,32_53,330_53,331_92,333_92,334_53,336_53,338_92,339_53,33_53,340_92,341_53,343_53,345_92,346_92,348_53,349_53,34_92,350_144,352_53,353_92,354_53,355_92,357_53,358_53,359_144,35_53,361_53,364_53,366_144,367_92,368_53,369_92,372_53,373_53,375_144,377_53,378_53,37_53,380_53,381_53,382_92,383_53,386_53,389_92,38_144,390_53,391_53,392_92,393_92,394_53,395_92,396_92,398_53,39_92,3_53,401_144,402_53,404_92,405_92,406_144,407_92,408_92,409_53,40_144,410_53,411_92,412_53,415_144,416_92,418_53,419_144,41_53,421_92,422_53,423_92,425_53,426_53,427_53,429_53,430_53,432_53,433_92,434_53,435_53,436_53,437_53,438_92,439_92,43_53,440_92,442_92,443_92,444_53,446_53,447_144,448_144,450_53,451_53,452_53,453_92,454_53,455_53,456_53,457_53,458_53,46_144,47_53,48_53,49_53,4_144,50_53,51_92,53_53,54_92,56_53,58_53,5_53,60_92,61_53,62_92,63_53,65_53,67_53,68_53,70_92,71_53,72_53,73_53,75_92,76_92,79_92,7_53,80_53,84_92,85_92,86_92,87_53,90_53,93_92,95_92,96_144,98_53,99_53,9_53;0.0900067547
SETLSLTCTVSGGSISSYYWSWIRQPPGKGLEWIGYMYYAGSTNYNPSLKSRVTISVDTSENQFSLKLRSVTAADTAVYYC
>11;117_53;0.5461605458
SETLSLTCNVSGGSMTGYWWTWIRQPPGKGLQWIGYVYYNGNVYYNPSLKSRVTISIDTPSNQLALRLTSVTAADTAVYYC
>11;8_53;0.2327721622
SETLSLTCNVSGGSISDYYWSWIRQSPGKGLEWIGYINYSGNTKYNPSLKSRVTISVDTSENQFSLQLRSVTAADTAIYYC
>10;117_53,8_53;0.1402969274
SETLSLTCNVSGGSISGYYWSWIRQPPGKGLEWIGYIYYSGNTNYNPSLKSRVTISVDTSENQFSLKLRSVTAADTAVYYC
>10;270_53;0.1996094553
SETLSLTCTVSGGSVRSYYWSWIRQSPGKGLEWIGYLYYSGSTHYNPSLKSRATISVDTSENQFSLKLRSVTAADTAVYYC
>9;117_53,270_53,8_53;0.0825082159
SETLSLTCTVSGGSISSYYWSWIRQPPGKGLEWIGYMYYSGSTNYNPSLKSRVTISVDTSENQFSLKLRSVTAADTAVYYC
>8;0_53,100_53,101_144,103_53,104_92,105_53,106_144,107_144,111_92,112_53,113_53,114_144,115_92,116_53,117_53,118_53,119_53,11_92,122_53,123_53,125_53,126_53,127_53,129_53,12_53,130_53,132_53,133_53,135_53,136_53,137_144,139_53,13_53,141_53,144_53,146_53,147_53,148_92,149_53,151_92,153_144,156_53,157_53,158_53,159_53,15_53,160_53,163_92,165_53,166_53,167_92,174_92,175_92,176_53,178_144,17_53,181_92,182_92,183_92,185_53,187_92,189_53,190_53,191_53,193_92,194_53,195_53,196_92,197_92,198_53,1_144,200_53,202_92,204_53,205_53,206_53,20_53,210_53,211_53,212_53,213_92,216_53,217_144,218_53,219_92,21_53,221_53,222_144,223_53,224_92,225_53,226_53,229_53,230_53,231_53,233_92,234_144,235_53,237_144,238_53,239_53,23_92,240_53,242_53,244_53,245_53,246_53,247_144,249_53,24_53,253_92,254_144,255_53,256_53,257_53,259_53,25_92,260_53,261_144,262_53,265_92,266_92,267_53,268_92,269_53,270_53,271_53,274_92,275_144,276_53,277_92,278_53,27_53,280_53,281_92,286_53,287_53,288_92,28_53,292_53,293_53,295_53,297_53,298_53,299_53,29_53,2_53,301_144,303_144,304_53,305_92,306_53,307_53,30_53,310_53,312_92,314_92,315_53,316_53,317_53,318_53,31_92,320_53,321_53,322_53,323_92,324_92,326_92,327_92,328_92,329_92,32_53,330_53,331_92,333_92,334_53,336_53,338_92,339_53,33_53,340_92,341_53,343_53,345_92,346_92,348_53,349_53,34_92,350_144,352_53,353_92,354_53,355_92,357_53,358_53,359_144,35_53,361_53,364_53,366_144,367_92,368_53,369_92,372_53,373_53,375_144,377_53,378_53,37_53,380_53,381_53,382_92,383_53,386_53,389_92,38_144,390_53,391_53,392_92,393_92,394_53,395_92,396_92,398_53,39_92,3_53,401_144,402_53,404_92,405_92,406_144,407_92,408_92,409_53,40_144,410_53,411_92,412_53,415_144,416_92,418_53,419_144,41_53,421_92,422_53,423_92,425_53,426_53,427_53,429_53,430_53,432_53,433_92,434_53,435_53,436_53,437_53,438_92,439_92,43_53,440_92,442_92,443_92,444_53,446_53,447_144,448_144,450_53,451_53,452_53,453_92,454_53,455_53,456_53,457_53,458_53,46_144,47_53,48_53,49_53,4_144,50_53,51_92,53_53,54_92,56_53,58_53,5_53,60_92,61_53,62_92,63_53,65_53,67_53,68_53,70_92,71_53,72_53,73_53,75_92,76_92,79_92,7_53,80_53,84_92,85_92,86_92,87_53,8_53,90_53,93_92,95_92,96_144,98_53,99_53,9_53;0.0607091647
SETLSLTCTVSGGSISSYYWSWIRQPPGKGLEWIGYMYYSGSTNYNPSLKSRVTISVDTSENQFSLKLRSVTAADTAVYYC
>12;258_53;0.4226438235
SETLSLTCTVASDSIINYYWSWIRQPPGRGLEFIGYVHYSGSTNYNPSLKSRAFISLDVAENQFSLKLRSVTAADTAVYYC
>12;319_53;0.3756521253
SETLSLTCSVSSDSIINYYWSWIRQPPGRGLEWIGYVHYGGSTNYNPSLKSRVNILLDVSDNQFSLKLRSVTAADTAVYYC
>11;258_53,319_53;0.2492864753
SETLSLTCTVSSDSIINYYWSWIRQPPGRGLEWIGYVHYSGSTNYNPSLKSRVNILLDVSENQFSLKLRSVTAADTAVYYC
>13;120_53;0.3507727725
SETLSLTCSFSSDSIINYYWSWIRQAPGRGLEWIGYVHYSGSTNYNPSLKSRVYILLDASENKFSLKLRSVTTADTAVYYC
>13;10_53;0.3507718945
SETLSLTCSFSSDSIINYYWSWIRQAPGRGLEWIGYVHYSGSTNYNPSLKSRVYILLDASENKFSLKLRSVTTADTAVYYC
>12;10_53,120_53;0.3507718845
SETLSLTCSFSSDSIINYYWSWIRQAPGRGLEWIGYVHYSGSTNYNPSLKSRVYILLDASENKFSLKLRSVTTADTAVYYC
>13;77_53;0.3993847336
SETLSLTCTFSSDSIINYYWSWIRQSPGRGLEWIGYVHYSGTTSYNPSLKSRVHMLLDASENRFSLKLRSVTAADTAVYYC
>14;94_53;0.3626199715
SETLSLTCTFSSDSIINYYWSWIRQPPGRGLEWIGYVHYSGSTNYNPSLNSRVHIFLDAAENRFSLKLRSVTPADTAIYYC
>14;18_53;0.4973172559
SETLSLTCTFSSDSIISYYWSWIRQSPGRGLEWIGYVHYSGSTNYNPSLQSRVHILLDVAESRFSLKMRSATAADTAVYYC
>13;18_53,94_53;0.2829870105
SETLSLTCTFSSDSIINYYWSWIRQPPGRGLEWIGYVHYSGSTNYNPSLKSRVHILLDAAENRFSLKLRSVTAADTAVYYC
>12;18_53,77_53,94_53;0.2683577398
SETLSLTCTFSSDSIINYYWSWIRQPPGRGLEWIGYVHYSGSTNYNPSLKSRVHILLDASENRFSLKLRSVTAADTAVYYC
>11;10_53,120_53,18_53,77_53,94_53;0.2489236907
SETLSLTCTFSSDSIINYYWSWIRQPPGRGLEWIGYVHYSGSTNYNPSLKSRVHILLDASENQFSLKLRSVTAADTAVYYC
>10;10_53,120_53,18_53,258_53,319_53,77_53,94_53;0.2260575139
SETLSLTCTVSSDSIINYYWSWIRQPPGRGLEWIGYVHYSGSTNYNPSLKSRVNILLDASENQFSLKLRSVTAADTAVYYC
>12;431_53;0.3518159155
SETLSLTCTVSTDSIISYYWSWIRQPPGRGLEWIGYVHYSGSTNFNPSLKSRVHILLDASENQVSLKLRSVTAADTAIYYC
>13;403_53;0.3270771978
SETLSLTCTVSTDSIINYYWSWLRQPPGRGLEWIGYVHYSGSTNFNPSLKSRVTILLDASENRVSLKLRSVTAADTAIYYC
>13;285_53;0.3016090279
SETLSLTCTVSTDSIINYYWSWIRQPPGRGLEWIGYVHYSGSTNFNPSLKSRVTILLDASENQVSLKLRSVTAADTAIYYC
>12;285_53,403_53;0.3016090179
SETLSLTCTVSTDSIINYYWSWIRQPPGRGLEWIGYVHYSGSTNFNPSLKSRVTILLDASENQVSLKLRSVTAADTAIYYC
>11;285_53,403_53,431_53;0.2880113986
SETLSLTCTVSTDSIINYYWSWIRQPPGRGLEWIGYVHYSGSTNFNPSLKSRVTILLDASENQVSLKLRSVTAADTAIYYC
>11;241_53;0.3440567563
SETLSLTCTFSADSIINYYWSWIRQPPGRGLEWIGYIHYSGSTNFNPSLQSRVTILLDASENQFSLKLRSVTTADTAVYYC
>10;241_53,285_53,403_53,431_53;0.2291199374
SETLSLTCTVSTDSIINYYWSWIRQPPGRGLEWIGYVHYSGSTNFNPSLKSRVTILLDASENQFSLKLRSVTAADTAVYYC
>9;10_53,120_53,18_53,241_53,258_53,285_53,319_53,403_53,431_53,77_53,94_53;0.1886192786
SETLSLTCTVSSDSIINYYWSWIRQPPGRGLEWIGYVHYSGSTNYNPSLKSRVTILLDASENQFSLKLRSVTAADTAVYYC
>9;16_53;0.4371839569
LEILSLTCTVSNASVSSYYWSWIRLPAGKQLEWIGYVHYSGSTSYNPSLKSRVNIFLDVSKNQFSLKLRSVTAADTAIYYC
>8;10_53,120_53,16_53,18_53,241_53,258_53,285_53,319_53,403_53,431_53,77_53,94_53;0.143017854
SETLSLTCTVSSDSISSYYWSWIRQPPGKGLEWIGYVHYSGSTNYNPSLKSRVTILLDASENQFSLKLRSVTAADTAVYYC
>7;0_53,100_53,101_144,103_53,104_92,105_53,106_144,107_144,10_53,111_92,112_53,113_53,114_144,115_92,116_53,117_53,118_53,119_53,11_92,120_53,122_53,123_53,125_53,126_53,127_53,129_53,12_53,130_53,132_53,133_53,135_53,136_53,137_144,139_53,13_53,141_53,144_53,146_53,147_53,148_92,149_53,151_92,153_144,156_53,157_53,158_53,159_53,15_53,160_53,163_92,165_53,166_53,167_92,16_53,174_92,175_92,176_53,178_144,17_53,181_92,182_92,183_92,185_53,187_92,189_53,18_53,190_53,191_53,193_92,194_53,195_53,196_92,197_92,198_53,1_144,200_53,202_92,204_53,205_53,206_53,20_53,210_53,211_53,212_53,213_92,216_53,217_144,218_53,219_92,21_53,221_53,222_144,223_53,224_92,225_53,226_53,229_53,230_53,231_53,233_92,234_144,235_53,237_144,238_53,239_53,23_92,240_53,241_53,242_53,244_53,245_53,246_53,247_144,249_53,24_53,253_92,254_144,255_53,256_53,257_53,258_53,259_53,25_92,260_53,261_144,262_53,265_92,266_92,267_53,268_92,269_53,270_53,271_53,274_92,275_144,276_53,277_92,278_53,27_53,280_53,281_92,285_53,286_53,287_53,288_92,28_53,292_53,293_53,295_53,297_53,298_53,299_53,29_53,2_53,301_144,303_144,304_53,305_92,306_53,307_53,30_53,310_53,312_92,314_92,315_53,316_53,317_53,318_53,319_53,31_92,320_53,321_53,322_53,323_92,324_92,326_92,327_92,328_92,329_92,32_53,330_53,331_92,333_92,334_53,336_53,338_92,339_53,33_53,340_92,341_53,343_53,345_92,346_92,348_53,349_53,34_92,350_144,352_53,353_92,354_53,355_92,357_53,358_53,359_144,35_53,361_53,364_53,366_144,367_92,368_53,369_92,372_53,373_53,375_144,377_53,378_53,37_53,380_53,381_53,382_92,383_53,386_53,389_92,38_144,390_53,391_53,392_92,393_92,394_53,395_92,396_92,398_53,39_92,3_53,401_144,402_53,403_53,404_92,405_92,406_144,407_92,408_92,409_53,40_144,410_53,411_92,412_53,415_144,416_92,418_53,419_144,41_53,421_92,422_53,423_92,425_53,426_53,427_53,429_53,430_53,431_53,432_53,433_92,434_53,435_53,436_53,437_53,438_92,439_92,43_53,440_92,442_92,443_92,444_53,446_53,447_144,448_144,450_53,451_53,452_53,453_92,454_53,455_53,456_53,457_53,458_53,46_144,47_53,48_53,49_53,4_144,50_53,51_92,53_53,54_92,56_53,58_53,5_53,60_92,61_53,62_92,63_53,65_53,67_53,68_53,70_92,71_53,72_53,73_53,75_92,76_92,77_53,79_92,7_53,80_53,84_92,85_92,86_92,87_53,8_53,90_53,93_92,94_53,95_92,96_144,98_53,99_53,9_53;0.0345414796
SETLSLTCTVSGGSISSYYWSWIRQPPGKGLEWIGYIYYSGSTNYNPSLKSRVTISVDTSENQFSLKLRSVTAADTAVYYC
>10;374_53;0.4864816079
SETLSLTCSVSGGSIRSYSWGWIRKPPGMGLEWIGHMFLSGSVDYDPSVKGRVTISADTSKNQFSLRLTSVTAADTAVYYC
>10;325_53;0.3071892625
SETLSLTCSVSGGSISGYHWTWIRQPAGKGLEWIGRMQNSGNTNYNPSLKSRVTMSLDTSKNQFSLKLRSVTAADTAVYYC
>9;325_53,374_53;0.0971519556
SETLSLTCSVSGGSISSYYWSWIRQPPGKGLEWIGHMYHSGSTNYNPSLKSRVTISVDTSKNQFSLKLRSVTAADTAVYYC
>9;236_53;0.3046075319
SETLSLTCSVSGGSMISYYWSWIRQTPGKEPEWIGHIYHSGTTNYSPSLQSRVTMSVDTSKNQLSLKLRSVTAADTAIYYC
>8;236_53,325_53,374_53;0.0761164456
SETLSLTCSVSGGSISSYYWSWIRQPPGKGLEWIGHIYHSGSTNYNPSLKSRVTISVDTSKNQFSLKLRSVTAADTAVYYC
>9;78_53;0.1989113053
SETLSLNCSVSGGSFSIYYWNWIRQPPGKGLEWIGNVYYSGSTNYNPSLKSRVTISVDTSKNHFSLRLRSVTAADTAVYYC
>9;209_53;0.2405267211
SETLSLTCSVSGGSISTYYWSWLRQPPGKGLEWIGYIYVSGSTNYNPSLKSRVTMSLDTSKNQFSLKLRSVTAADTAVYYC
>8;209_53,78_53;0.0482460851
SETLSLTCSVSGGSISSYYWSWIRQPPGKGLEWIGYIYYSGSTNYNPSLKSRVTISVDTSKNQFSLKLRSVTAADTAVYYC
>7;209_53,236_53,325_53,374_53,78_53;0.0389899607
SETLSLTCSVSGGSISSYYWSWIRQPPGKGLEWIGYIYYSGSTNYNPSLKSRVTISVDTSKNQFSLKLRSVTAADTAVYYC
>6;0_53,100_53,101_144,103_53,104_92,105_53,106_144,107_144,10_53,111_92,112_53,113_53,114_144,115_92,116_53,117_53,118_53,119_53,11_92,120_53,122_53,123_53,125_53,126_53,127_53,129_53,12_53,130_53,132_53,133_53,135_53,136_53,137_144,139_53,13_53,141_53,144_53,146_53,147_53,148_92,149_53,151_92,153_144,156_53,157_53,158_53,159_53,15_53,160_53,163_92,165_53,166_53,167_92,16_53,174_92,175_92,176_53,178_144,17_53,181_92,182_92,183_92,185_53,187_92,189_53,18_53,190_53,191_53,193_92,194_53,195_53,196_92,197_92,198_53,1_144,200_53,202_92,204_53,205_53,206_53,209_53,20_53,210_53,211_53,212_53,213_92,216_53,217_144,218_53,219_92,21_53,221_53,222_144,223_53,224_92,225_53,226_53,229_53,230_53,231_53,233_92,234_144,235_53,236_53,237_144,238_53,239_53,23_92,240_53,241_53,242_53,244_53,245_53,246_53,247_144,249_53,24_53,253_92,254_144,255_53,256_53,257_53,258_53,259_53,25_92,260_53,261_144,262_53,265_92,266_92,267_53,268_92,269_53,270_53,271_53,274_92,275_144,276_53,277_92,278_53,27_53,280_53,281_92,285_53,286_53,287_53,288_92,28_53,292_53,293_53,295_53,297_53,298_53,299_53,29_53,2_53,301_144,303_144,304_53,305_92,306_53,307_53,30_53,310_53,312_92,314_92,315_53,316_53,317_53,318_53,319_53,31_92,320_53,321_53,322_53,323_92,324_92,325_53,326_92,327_92,328_92,329_92,32_53,330_53,331_92,333_92,334_53,336_53,338_92,339_53,33_53,340_92,341_53,343_53,345_92,346_92,348_53,349_53,34_92,350_144,352_53,353_92,354_53,355_92,357_53,358_53,359_144,35_53,361_53,364_53,366_144,367_92,368_53,369_92,372_53,373_53,374_53,375_144,377_53,378_53,37_53,380_53,381_53,382_92,383_53,386_53,389_92,38_144,390_53,391_53,392_92,393_92,394_53,395_92,396_92,398_53,39_92,3_53,401_144,402_53,403_53,404_92,405_92,406_144,407_92,408_92,409_53,40_144,410_53,411_92,412_53,415_144,416_92,418_53,419_144,41_53,421_92,422_53,423_92,425_53,426_53,427_53,429_53,430_53,431_53,432_53,433_92,434_53,435_53,436_53,437_53,438_92,439_92,43_53,440_92,442_92,443_92,444_53,446_53,447_144,448_144,450_53,451_53,452_53,453_92,454_53,455_53,456_53,457_53,458_53,46_144,47_53,48_53,49_53,4_144,50_53,51_92,53_53,54_92,56_53,58_53,5_53,60_92,61_53,62_92,63_53,65_53,67_53,68_53,70_92,71_53,72_53,73_53,75_92,76_92,77_53,78_53,79_92,7_53,80_53,84_92,85_92,86_92,87_53,8_53,90_53,93_92,94_53,95_92,96_144,98_53,99_53,9_53;0.0254127693
SETLSLTCTVSGGSISSYYWSWIRQPPGKGLEWIGYIYYSGSTNYNPSLKSRVTISVDTSKNQFSLKLRSVTAADTAVYYC
>8;449_53;0.1157933015
SETLSLTCTVSGGSISSYYWSWIRQPPGKGLEWIGYIDYSGNTNYNPSLKSRISMSVDTSKNQFSLKLRSVTAADTAVYYC
>8;26_53;0.1697593031
SETLSLTCTVSGGSISNYYWNWIRQPPGKGLEWVGYIYYSGSTNYNPSLKSRATMSVDTSKNQFSLKLRSVSAADTGLYYC
>7;26_53,449_53;0.0369948559
SETLSLTCTVSGGSISSYYWSWIRQPPGKGLEWIGYIYYSGSTNYNPSLKSRVTMSVDTSKNQFSLKLRSVTAADTAVYYC
>7;414_53;0.1698084395
SGTLSLTCTVSGGSISGFYWSWIRQSPGKGLEWIGYISYSGSTNYTSSLKSRLTISVDKSKNQFSLKLRSVTAADTAVYYC
>6;26_53,414_53,449_53;0.0254127662
SETLSLTCTVSGGSISSYYWSWIRQPPGKGLEWIGYIYYSGSTNYNPSLKSRVTISVDTSKNQFSLKLRSVTAADTAVYYC
>5;0_53,100_53,101_144,103_53,104_92,105_53,106_144,107_144,10_53,111_92,112_53,113_53,114_144,115_92,116_53,117_53,118_53,119_53,11_92,120_53,122_53,123_53,125_53,126_53,127_53,129_53,12_53,130_53,132_53,133_53,135_53,136_53,137_144,139_53,13_53,141_53,144_53,146_53,147_53,148_92,149_53,151_92,153_144,156_53,157_53,158_53,159_53,15_53,160_53,163_92,165_53,166_53,167_92,16_53,174_92,175_92,176_53,178_144,17_53,181_92,182_92,183_92,185_53,187_92,189_53,18_53,190_53,191_53,193_92,194_53,195_53,196_92,197_92,198_53,1_144,200_53,202_92,204_53,205_53,206_53,209_53,20_53,210_53,211_53,212_53,213_92,216_53,217_144,218_53,219_92,21_53,221_53,222_144,223_53,224_92,225_53,226_53,229_53,230_53,231_53,233_92,234_144,235_53,236_53,237_144,238_53,239_53,23_92,240_53,241_53,242_53,244_53,245_53,246_53,247_144,249_53,24_53,253_92,254_144,255_53,256_53,257_53,258_53,259_53,25_92,260_53,261_144,262_53,265_92,266_92,267_53,268_92,269_53,26_53,270_53,271_53,274_92,275_144,276_53,277_92,278_53,27_53,280_53,281_92,285_53,286_53,287_53,288_92,28_53,292_53,293_53,295_53,297_53,298_53,299_53,29_53,2_53,301_144,303_144,304_53,305_92,306_53,307_53,30_53,310_53,312_92,314_92,315_53,316_53,317_53,318_53,319_53,31_92,320_53,321_53,322_53,323_92,324_92,325_53,326_92,327_92,328_92,329_92,32_53,330_53,331_92,333_92,334_53,336_53,338_92,339_53,33_53,340_92,341_53,343_53,345_92,346_92,348_53,349_53,34_92,350_144,352_53,353_92,354_53,355_92,357_53,358_53,359_144,35_53,361_53,364_53,366_144,367_92,368_53,369_92,372_53,373_53,374_53,375_144,377_53,378_53,37_53,380_53,381_53,382_92,383_53,386_53,389_92,38_144,390_53,391_53,392_92,393_92,394_53,395_92,396_92,398_53,39_92,3_53,401_144,402_53,403_53,404_92,405_92,406_144,407_92,408_92,409_53,40_144,410_53,411_92,412_53,414_53,415_144,416_92,418_53,419_144,41_53,421_92,422_53,423_92,425_53,426_53,427_53,429_53,430_53,431_53,432_53,433_92,434_53,435_53,436_53,437_53,438_92,439_92,43_53,440_92,442_92,443_92,444_53,446_53,447_144,448_144,449_53,450_53,451_53,452_53,453_92,454_53,455_53,456_53,457_53,458_53,46_144,47_53,48_53,49_53,4_144,50_53,51_92,53_53,54_92,56_53,58_53,5_53,60_92,61_53,62_92,63_53,65_53,67_53,68_53,70_92,71_53,72_53,73_53,75_92,76_92,77_53,78_53,79_92,7_53,80_53,84_92,85_92,86_92,87_53,8_53,90_53,93_92,94_53,95_92,96_144,98_53,99_53,9_53;0.0254121955
SETLSLTCTVSGGSISSYYWSWIRQPPGKGLEWIGYIYYSGSTNYNPSLKSRVTISVDTSKNQFSLKLRSVTAADTAVYYC
>6;413_92;0.3723006309
SEALSLTCTVSGGSMSDYYWNWIRQSPGKGLEWIAYVSDSGSTNYNPSLESRVTISVDTSRNRFSLKVSSVTAADTAVYYC
>7;169_53;0.2674455624
SETLSLTCTVSGDSISRFYWNWIRQTPGKGLEWIGYIYYGGSTKYNPSLKSRATISVDTSNNHFSLRLTSVTAADTAVYYC
>13;232_92;0.3802679062
SETLSLTCTVSDGSIRSYYWSWIRQTPTRGLEWIGYIYYAGTTNYNPALKSRVTISVDTSENQFSLRLKSLTAADTATYFC
>20;313_144;0.6878687448
GGTLSLTCSVSGGSLASSYWNWIRQTPTGGLEWLGYVYHAGTTNYNPALKSRVTISVDTSEDQFSLRLKSLTAADTATYFC
>20;332_92;0.617124311
GGTLSLTCSVSGGSMASFYWNWVRQTPTGGREWIGYIYYAGTTNYNPALKSRVTISVDTSENQFSLRMKSLTAADTATYFC
>19;313_144,332_92;0.4831723241
GGTLSLTCSVSGGSMASSYWNWIRQTPTGGLEWIGYIYYAGTTNYNPALKSRVTISVDTSENQFSLRLKSLTAADTATYFC
>23;69_92;0.5734836898
GGTLSLTCTVSGGSMTSSYWNWIRQTPTRGREWIGYIYYTGSTNYNPALKSRVTISVDASENQFSLRLRSLTAADTATYFC
>23;227_92;0.5481168417
GGTLSLTCTVSGGSMTSSYWNWIRQTPTRGLEWIGYIYYTGSTNYNPALKSRVTISVDASENQFSLRLRSLTAADTATYFC
>22;227_92,69_92;0.5481168059
GGTLSLTCTVSGGSMTSSYWNWIRQTPTRGLEWIGYIYYTGSTNYNPALKSRVTISVDASENQFSLRLRSLTAADTATYFC
>24;109_92;0.5481321629
GGTLSLTCTVSGGSMTSSYWNWIRQTPTRGLEWIGYIYYTGSTNYNPALKSRVTISVDASENQFSLRLKSLTAADTATYFC
>24;296_92;0.5481183815
GGTLSLTCTVSGGSMTSSYWNWIRQTPTRGLEWIGYIYYTGSTNYNPALKSRVTISVDASENQFSLRLKSLTAADTATYFC
>23;109_92,296_92;0.5354964484
GGTLSLTCTVSGGSMTSSYWNWIRQTPTRGLEWIGYIYYTGSTNYNPALKSRVTISVDASENQFSLRLKSLTAADTATYFC
>23;379_92;0.5609044536
GGTLSLTCTVSGGSMTTSYWNWIRQTPTRGLEWIGYIYYTGSTNYNPALKSRVTISVDASENQFSLRLKSLSAADTATYFC
>22;109_92,296_92,379_92;0.5354959639
GGTLSLTCTVSGGSMTSSYWNWIRQTPTRGLEWIGYIYYTGSTNYNPALKSRVTISVDASENQFSLRLKSLTAADTATYFC
>21;109_92,227_92,296_92,379_92,69_92;0.5354954929
GGTLSLTCTVSGGSMTSSYWNWIRQTPTRGLEWIGYIYYTGSTNYNPALKSRVTISVDASENQFSLRLKSLTAADTATYFC
>21;83_92;0.5999294711
GGTLSLTCSVSGGSMTSSYWNWVRQSPTRGLEWIGYIYYSGSTNYNPALKSRVTISVDASENQFSLRLKSLTAADTATYFC
>20;109_92,227_92,296_92,379_92,69_92,83_92;0.5354935264
GGTLSLTCTVSGGSMTSSYWNWIRQTPTRGLEWIGYIYYTGSTNYNPALKSRVTISVDASENQFSLRLKSLTAADTATYFC
>20;55_92;0.5491545077
GGTLSLTCTVSGGSMATSYWNWIRQTPTGGLEWIGYIYYAGTTNYNPALKSRVTISVDASENQFSLRLKSLSAADTATYFC
>19;109_92,227_92,296_92,379_92,55_92,69_92,83_92;0.4972635842
GGTLSLTCTVSGGSMTSSYWNWIRQTPTRGLEWIGYIYYAGTTNYNPALKSRVTISVDASENQFSLRLKSLTAADTATYFC
>18;109_92,227_92,296_92,313_144,332_92,379_92,55_92,69_92,83_92;0.4459956824
GGTLSLTCTVSGGSMTSSYWNWIRQTPTRGLEWIGYIYYAGTTNYNPALKSRVTISVDTSENQFSLRLKSLTAADTATYFC
>22;110_92;0.5349662977
GGTLSLTCTVSGGSMGNSYWNWIRQTPTRGLEWIGYIYYAGTTNYNPALKSRVTISIDTSENQFSLRLKSLTAADTATYFC
>22;309_92;0.5349668367
GGTLSLTCTVSGGSMGNSYWNWIRQTPTRGLEWIGYIYYAGTTNYNPALKSRVTISIDTSENQFSLRLKSLTAADTATYFC
>21;110_92,309_92;0.5349662877
GGTLSLTCTVSGGSMGNSYWNWIRQTPTRGLEWIGYIYYAGTTNYNPALKSRVTISIDTSENQFSLRLKSLTAADTATYFC
>22;52_92;0.5223301683
GGTLSLTCTVSGGSMGNSYWNWIRQTPTRGLEWIGYIYYTGTTNYNPALKSRVTISIDTSENQFSLRLKSLTAADTATYFC
>23;384_92;0.5223534896
GGTLSLTCTVSGGSMGNSYWNWIRQTPTRGLEWIGYIYYAGTTNYNPALKSRVTISIDTSENQFSLRLKSLTAADTATYFC
>23;362_92;0.5097568882
GGTLSLTCTVSGGSMGNSYWNWIRQTPTRGLEWIGYIYYAGTTNYNPALKSRVTISIDTSENQFSLRLKSLTAADTATYFC
>22;362_92,384_92;0.5097568782
GGTLSLTCTVSGGSMGNSYWNWIRQTPTRGLEWIGYIYYAGTTNYNPALKSRVTISIDTSENQFSLRLKSLTAADTATYFC
>21;362_92,384_92,52_92;0.5097559967
GGTLSLTCTVSGGSMGNSYWNWIRQTPTRGLEWIGYIYYAGTTNYNPALKSRVTISIDTSENQFSLRLKSLTAADTATYFC
>20;110_92,309_92,362_92,384_92,52_92;0.5097554053
GGTLSLTCTVSGGSMGNSYWNWIRQTPTRGLEWIGYIYYAGTTNYNPALKSRVTISIDTSENQFSLRLKSLTAADTATYFC
>22;88_92;0.5094350399
GGTLSLTCSVSGGSMTNSYWNWIRQTPTRGLEWIGYIYYAGTTNYNPALKSRVTISVDTSENQFSLRLRSLTGADTATYFC
>22;335_144;0.7720337271
GGTLSLTCSVSGGFMGNSYWNWIRQTPTRGLEWIGYIYYAGTTSYNPALSSRVFISVDTSENQVSLKLRSLTAADTGTYFC
>21;335_144,88_92;0.4841547103
GGTLSLTCSVSGGSMTNSYWNWIRQTPTRGLEWIGYIYYAGTTNYNPALKSRVTISVDTSENQFSLRLRSLTAADTATYFC
>21;400_92;0.523449486
GGTLSLTCSVSGGSMTGSYWNWIRQTPTRGLEWIGYIYYAGTTNYNPALKSRVTISVDTSENQFSLRLKSLTAADTATYFC
>20;335_144,400_92,88_92;0.4586634711
GGTLSLTCSVSGGSMTSSYWNWIRQTPTRGLEWIGYIYYAGTTNYNPALKSRVTISVDTSENQFSLRLKSLTAADTATYFC
>19;110_92,309_92,335_144,362_92,384_92,400_92,52_92,88_92;0.4459956429
GGTLSLTCTVSGGSMTSSYWNWIRQTPTRGLEWIGYIYYAGTTNYNPALKSRVTISVDTSENQFSLRLKSLTAADTATYFC
>30;162_92;0.4892156276
GGTLSLTCTVSGGSMATSYWNWIRQTPTRGLEWIGYIYYAGTTNYNPALMSRVTISVDTSENQFSLRLKSLTAADTATYFC
>30;376_92;0.4891714198
GGTLSLTCTVSGDSMATSYWNWIRQTPTRGLEWIGYIYYAGTTNYNPALKSRVTISVDTSENQFSLRLKSLTAADTATYFC
>29;162_92,376_92;0.4765473703
GGTLSLTCTVSGGSMATSYWNWIRQTPTRGLEWIGYIYYAGTTNYNPALKSRVTISVDTSENQFSLRLKSLTAADTATYFC
>32;42_92;0.4765472931
GGTLSLTCTVSGGSMTTSYWNWIRQTPTRGLEWIGYIYYAGTTNYNPALKSRVTISVDTSENQFSLRLKSLTAADTATYFC
>32;311_92;0.4765477572
GGTLSLTCTVSGGSMTTSYWNWIRQTPTRGLEWIGYIYYAGTTNYNPALKSRVTISVDTSENQFSLRLKSLTAADTATYFC
>31;311_92,42_92;0.4765472831
GGTLSLTCTVSGGSMTTSYWNWIRQTPTRGLEWIGYIYYAGTTNYNPALKSRVTISVDTSENQFSLRLKSLTAADTATYFC
>31;283_92;0.5149268352
GGSLSLTCTVSGGSMTTSYWNWIRQTPTRGLEWIGYIYYAGTTNYNPALKSRVTISVDTSENQFSLRLKSLTAADTATYFC
>30;283_92,311_92,42_92;0.4765467283
GGTLSLTCTVSGGSMTTSYWNWIRQTPTRGLEWIGYIYYAGTTNYNPALKSRVTISVDTSENQFSLRLKSLTAADTATYFC
>30;44_92;0.4765287077
GGTLSLTCTVSGGSMTTSYWNWIRQTPTRGLEWIGYIYYAGTTNYNPALKSRVTISVDTSENQFSLRLKSLTAADTATYFC
>29;283_92,311_92,42_92,44_92;0.4639305322
GGTLSLTCTVSGGSMTTSYWNWIRQTPTRGLEWIGYIYYAGTTNYNPALKSRVTISVDTSENQFSLRLKSLTAADTATYFC
>28;162_92,283_92,311_92,376_92,42_92,44_92;0.4639299916
GGTLSLTCTVSGGSMTTSYWNWIRQTPTRGLEWIGYIYYAGTTNYNPALKSRVTISVDTSENQFSLRLKSLTAADTATYFC
>32;344_92;0.4604950713
GGTLSLTCTVSGGSMTNSYWNWIRQTPTRGLEWIGYIYYAGTTNYNPALKSRVTISVDTSENQFSLRLKSLTAADTATYFC
>34;251_92;0.5111798309
GGTLSLTCTVSGGSMTNSYWNWIRQTPTRGLEWIGYIYYAGTINYNPALKSRVTISIDTSVNQFSLKLKSLTAADTATYFC
>34;168_92;0.5371093918
GGTLSLTCTVSGGSMTNSYWNWIRQTPTRGLEWIGYIYYAGTTNYNAALNSRVTISIDTSENQFSLRLKSLTAADTARYFC
>33;168_92,251_92;0.4730022643
GGTLSLTCTVSGGSMTNSYWNWIRQTPTRGLEWIGYIYYAGTTNYNPALKSRVTISIDTSENQFSLRLKSLTAADTATYFC
>34;263_144;0.6342115313
GGTLSLTCTVSGGSMAESYWNWIRQTPTRGLEWIGYIYYAGTTNYNPALKSRVTISVDTSQNQFSLRLKSLTAADTATYFC
>34;74_92;0.5244619037
GGTLSLTCTVSGGSMTTSYWNWIRQTPTRGLEWIGYIYYAGTTNYNPALKSRVTISVDTSENQFSLRLKSLTAADTATYFC
>33;263_144,74_92;0.4733353681
GGTLSLTCTVSGGSMTNSYWNWIRQTPTRGLEWIGYIYYAGTTNYNPALKSRVTISVDTSENQFSLRLKSLTAADTATYFC
>32;168_92,251_92,263_144,74_92;0.4604957967
GGTLSLTCTVSGGSMTNSYWNWIRQTPTRGLEWIGYIYYAGTTNYNPALKSRVTISVDTSENQFSLRLKSLTAADTATYFC
>31;168_92,251_92,263_144,344_92,74_92;0.4604942044
GGTLSLTCTVSGGSMTNSYWNWIRQTPTRGLEWIGYIYYAGTTNYNPALKSRVTISVDTSENQFSLRLKSLTAADTATYFC
>33;192_92;0.4984805946
GGTLSLTCTVSGGSMTNSYWNWIRQTPTRGLEWIGYIYYTGTTNYSPALKSRVTISVDTSENQFSLRLKSLTAADTATYFC
>33;57_92;0.511053199
GGTLSLTCTISGGSMTNSYWNWIRQTPTRGLEWIGYIYYTGTTNYSPALKSRVTISVDTSENQFSLRLKSLTAADTATYFC
>32;192_92,57_92;0.4984805846
GGTLSLTCTVSGGSMTNSYWNWIRQTPTRGLEWIGYIYYTGTTNYSPALKSRVTISVDTSENQFSLRLKSLTAADTATYFC
>32;154_92;0.5626340911
SQTLSLTCTVSGGSMTNSYWNWIRQTPTRGLEWIGYIYYTGTTNYSPALKSRVTISVDTSENQFSLRLKSLTAADTATYFC
>31;154_92,192_92,57_92;0.4984800464
GGTLSLTCTVSGGSMTNSYWNWIRQTPTRGLEWIGYIYYTGTTNYSPALKSRVTISVDTSENQFSLRLKSLTAADTATYFC
>30;154_92,168_92,192_92,251_92,263_144,344_92,57_92,74_92;0.460493666
GGTLSLTCTVSGGSMTNSYWNWIRQTPTRGLEWIGYIYYAGTTNYNPALKSRVTISVDTSENQFSLRLKSLTAADTATYFC
>31;173_92;0.4730701462
GGTLSLTCTVSGGSMTNSYWNWIRQTPTRGLEWIGYIYYAGTTNYNPALKSRVTISVDTSENQFSLRLKSLTAADTATYFC
>31;108_92;0.4730709639
GGTLSLTCTVSGGSMTNSYWNWIRQTPTRGLEWIGYIYYAGTTNYNPALKSRVTISVDTSENQFSLRLKSLTAADTATYFC
>30;108_92,173_92;0.4730701362
GGTLSLTCTVSGGSMTNSYWNWIRQTPTRGLEWIGYIYYAGTTNYNPALKSRVTISVDTSENQFSLRLKSLTAADTATYFC
>29;108_92,154_92,168_92,173_92,192_92,251_92,263_144,344_92,57_92,74_92;0.4604931086
GGTLSLTCTVSGGSMTNSYWNWIRQTPTRGLEWIGYIYYAGTTNYNPALKSRVTISVDTSENQFSLRLKSLTAADTATYFC
>29;279_92;0.4986624725
GGTLSLTCSVSGGSMTHSYWNWIRQTPTRGLEWIGYIYYAGTTNYNPALKSRVTISVDTSENQFSLRLKSLTAADTATYFC
>28;108_92,154_92,168_92,173_92,192_92,251_92,263_144,279_92,344_92,57_92,74_92;0.4604926103
GGTLSLTCTVSGGSMTNSYWNWIRQTPTRGLEWIGYIYYAGTTNYNPALKSRVTISVDTSENQFSLRLKSLTAADTATYFC
>27;108_92,154_92,162_92,168_92,173_92,192_92,251_92,263_144,279_92,283_92,311_92,344_92,376_92,42_92,44_92,57_92,74_92;0.4532408764
GGTLSLTCTVSGGSMTSSYWNWIRQTPTRGLEWIGYIYYAGTTNYNPALKSRVTISVDTSENQFSLRLKSLTAADTATYFC
>29;36_92;0.4713608437
GGTLSLTCTVSGGSMTSSYWNWIRQTPTRGLEWIGYIYYAGTTNYNPALKSRVTISVDTSENQFSLRLKSLTAADTATYFC
>35;138_92;0.4712294181
GGTLSLTCTVSGGSMTTSYWNWIRQTPTRGLEWIGYIYYAGTTNYNPALKSRVTISVDTSENQFSLRLKSLTAADTATYFC
>35;273_92;0.4586062231
GGTLSLTCTVSGGSMTSSYWNWIRQTPTRGLEWIGYIYYAGTTNYNPALKSRVTISVDTSENQFSLRLKSLTAADTATYFC
>34;138_92,273_92;0.4586057097
GGTLSLTCTVSGGSMTSSYWNWIRQTPTRGLEWIGYIYYAGTTNYNPALKSRVTISVDTSENQFSLRLKSLTAADTATYFC
>39;145_92;0.4968054268
GGTLSLTCSVSGGSMTSSYWNWIRQTPTRGLEWIGYIYYAGTTSYNPALKSRVTISVDTSENQFSLRLKSLTAADTATYFC
>41;424_92;0.5485656102
GGTLSLTCSVSGGSMTSSYWNWIRQTPTRGLEWLGYSYYAGTTSYNPALKSRVTISVDTSENQFSLRLKSLTAADTATYFC
>41;243_92;0.5356867186
GGTLSLTCSVSGGSMTSSYWNWIRQTPTRGLEWLGYSYYAGTTSYNPALKSRVTISVDTSENQFSLRLKSLTAADTATYFC
>40;243_92,424_92;0.5356858307
GGTLSLTCSVSGGSMTSSYWNWIRQTPTRGLEWLGYSYYAGTTSYNPALKSRVTISVDTSENQFSLRLKSLTAADTATYFC
>40;420_92;0.4841373391
GGTLSLTCSVSGGSMTSSYWNWIRQTPTRGLEWIGYIYYAGTTSYNPALKSRVTISVDTSENQFSLRLKSLTAADTATYFC
>39;243_92,420_92,424_92;0.4841373291
GGTLSLTCSVSGGSMTSSYWNWIRQTPTRGLEWIGYIYYAGTTSYNPALKSRVTISVDTSENQFSLRLKSLTAADTATYFC
>38;145_92,243_92,420_92,424_92;0.4841367976
GGTLSLTCSVSGGSMTSSYWNWIRQTPTRGLEWIGYIYYAGTTSYNPALKSRVTISVDTSENQFSLRLKSLTAADTATYFC
>38;134_92;0.4968047829
GGTLSLTCSVSGGSMTSSYWNWIRQTPTRGLEWIGYIYYAGTTGYNPALKSRVTISVDTSENQFSLRLKSLTAADTATYFC
>37;134_92,145_92,243_92,420_92,424_92;0.4841359633
GGTLSLTCSVSGGSMTSSYWNWIRQTPTRGLEWIGYIYYAGTTSYNPALKSRVTISVDTSENQFSLRLKSLTAADTATYFC
>37;155_92;0.4713285966
GGTLSLTCTVSGGSMTSSYWNWIRQTPTRGLEWIGYIYYAGTTNYNPALKSRVTISVDTSENQLSLRLKSLTAADTATYFC
>36;134_92,145_92,155_92,243_92,420_92,424_92;0.4460091603
GGTLSLTCTVSGGSMTSSYWNWIRQTPTRGLEWIGYIYYAGTTNYNPALKSRVTISVDTSENQFSLRLKSLTAADTATYFC
>37;142_92;0.5097804778
GGTLSLTCTVSGVSMTSSYWNWVRQTPTRGLEWIGYVYYAGTTNYNPALKSRVTISVDTSENQFSLRLKSLTAADTATYFC
>37;170_92;0.4586255501
GGTLSLTCTVSGGSMTSSYWNWIRQTPTRGLEWIGYIYYAGTTNYNPALKSRVTISVDTSENQFSLRLKSLTAADTATYFC
>36;142_92,170_92;0.446008711
GGTLSLTCTVSGGSMTSSYWNWIRQTPTRGLEWIGYIYYAGTTNYNPALKSRVTISVDTSENQFSLRLKSLTAADTATYFC
>35;134_92,142_92,145_92,155_92,170_92,243_92,420_92,424_92;0.446006832
GGTLSLTCTVSGGSMTSSYWNWIRQTPTRGLEWIGYIYYAGTTNYNPALKSRVTISVDTSENQFSLRLKSLTAADTATYFC
>38;399_92;0.471299217
GGTLSLTCTVSGGSMTSSYWNWIRQTPTRGLEWIGYIYYAGTTNYNPALKSRVTISVDPSENQFSLRLKSLTAADTATYFC
>38;180_92;0.4712997031
GGTLSLTCTVSGGSMTSSYWNWIRQTPTRGLEWIGYIYYAGTTNYNPALKSRVTISVDPSENQFSLRLKSLTAADTATYFC
>37;180_92,399_92;0.471299207
GGTLSLTCTVSGGSMTSSYWNWIRQTPTRGLEWIGYIYYAGTTNYNPALKSRVTISVDPSENQFSLRLKSLTAADTATYFC
>38;272_92;0.4712987311
GGTLSLTCTVSGGSMTSSYWNWIRQTPTRGLEWIGYIYYAGTTNYNPALKSRVTISIDPSENQFSLRLKSLTAADTATYFC
>38;417_92;0.4840596574
GGTLSLTCTVSGGSMTSSYWNWIRQTPTRGLEWIGYIYYAGTTNYNPALKSRVTISVDPSENQFSLRLKSLTAADMATYFC
>37;272_92,417_92;0.4586416148
GGTLSLTCTVSGGSMTSSYWNWIRQTPTRGLEWIGYIYYAGTTNYNPALKSRVTISVDPSENQFSLRLKSLTAADTATYFC
>36;180_92,272_92,399_92,417_92;0.4586406091
GGTLSLTCTVSGGSMTSSYWNWIRQTPTRGLEWIGYIYYAGTTNYNPALKSRVTISVDPSENQFSLRLKSLTAADTATYFC
>36;92_92;0.496856593
GGTLSLTCTVSGGSMTSSYWNWIRQTPTRGLEWIGYIYYAGTTNYNPALKSRVTISIDTPENHFSLRLKSLTAADTATYFC
>35;180_92,272_92,399_92,417_92,92_92;0.4460073357
GGTLSLTCTVSGGSMTSSYWNWIRQTPTRGLEWIGYIYYAGTTNYNPALKSRVTISVDTSENQFSLRLKSLTAADTATYFC
>34;134_92,142_92,145_92,155_92,170_92,180_92,243_92,272_92,399_92,417_92,420_92,424_92,92_92;0.4460063632
GGTLSLTCTVSGGSMTSSYWNWIRQTPTRGLEWIGYIYYAGTTNYNPALKSRVTISVDTSENQFSLRLKSLTAADTATYFC
>33;134_92,138_92,142_92,145_92,155_92,170_92,180_92,243_92,272_92,273_92,399_92,417_92,420_92,424_92,92_92;0.4460058954
GGTLSLTCTVSGGSMTSSYWNWIRQTPTRGLEWIGYIYYAGTTNYNPALKSRVTISVDTSENQFSLRLKSLTAADTATYFC
>34;441_92;0.4715682649
GGTLSLTCTVSGGSMTSSYWNWIRQTPTRGLEWIGYIYYAGTTNYNPALKSRVTISVDTSENQFSLRLTSLTAADTATYFC
>35;89_92;0.47150567
GGTLSLTCTVSGGSMTSSYWNWIRQTPTRGLEWIGYIYYAGTTNYNPALKSRVTISVDTSENQFSLRLKSLTAADTATYFC
>35;215_92;0.4588927121
GGTLSLTCTVSGGSMTSSYWNWIRQTPTRGLEWIGYIYYAGTTNYNPALKSRVTISVDTSENQFSLRLKSLTAADTATYFC
>34;215_92,89_92;0.4588918783
GGTLSLTCTVSGGSMTSSYWNWIRQTPTRGLEWIGYIYYAGTTNYNPALKSRVTISVDTSENQFSLRLKSLTAADTATYFC
>33;215_92,441_92,89_92;0.4465296057
GGTLSLTCTVSGGSMTSSYWNWIRQTPTRGLEWIGYIYYAGTTNYNPALKSRVTISVDTSENQFSLRLKSLTAADTATYFC
>32;134_92,138_92,142_92,145_92,155_92,170_92,180_92,215_92,243_92,272_92,273_92,399_92,417_92,420_92,424_92,441_92,89_92,92_92;0.4460054091
GGTLSLTCTVSGGSMTSSYWNWIRQTPTRGLEWIGYIYYAGTTNYNPALKSRVTISVDTSENQFSLRLKSLTAADTATYFC
>32;365_92;0.4460048949
GGTLSLTCTVSGGSMTSSYWNWIRQTPTRGLEWIGYIYYAGTTNYNPALKSRVTISVDTSENQFSLRLKSLTAADTATYFC
>31;134_92,138_92,142_92,145_92,155_92,170_92,180_92,215_92,243_92,272_92,273_92,365_92,399_92,417_92,420_92,424_92,441_92,89_92,92_92;0.4460048849
GGTLSLTCTVSGGSMTSSYWNWIRQTPTRGLEWIGYIYYAGTTNYNPALKSRVTISVDTSENQFSLRLKSLTAADTATYFC
>31;188_92;0.4460043682
GGTLSLTCTVSGGSMTSSYWNWIRQTPTRGLEWIGYIYYAGTTNYNPALKSRVTISVDTSENQFSLRLKSLTAADTATYFC
>30;134_92,138_92,142_92,145_92,155_92,170_92,180_92,188_92,215_92,243_92,272_92,273_92,365_92,399_92,417_92,420_92,424_92,441_92,89_92,92_92;0.4460043582
GGTLSLTCTVSGGSMTSSYWNWIRQTPTRGLEWIGYIYYAGTTNYNPALKSRVTISVDTSENQFSLRLKSLTAADTATYFC
>30;445_92;0.4585915833
GGTLSLTCTVSGGSMTSSYWNWIRQTPTRGLEWIGYIYYAGTTNYNPALKSRVTISVDTSENQFSLRLKSLTAADTATYFC
>29;134_92,138_92,142_92,145_92,155_92,170_92,180_92,188_92,215_92,243_92,272_92,273_92,365_92,399_92,417_92,420_92,424_92,441_92,445_92,89_92,92_92;0.4460033047
GGTLSLTCTVSGGSMTSSYWNWIRQTPTRGLEWIGYIYYAGTTNYNPALKSRVTISVDTSENQFSLRLKSLTAADTATYFC
>28;134_92,138_92,142_92,145_92,155_92,170_92,180_92,188_92,215_92,243_92,272_92,273_92,365_92,36_92,399_92,417_92,420_92,424_92,441_92,445_92,89_92,92_92;0.4460024424
GGTLSLTCTVSGGSMTSSYWNWIRQTPTRGLEWIGYIYYAGTTNYNPALKSRVTISVDTSENQFSLRLKSLTAADTATYFC
>30;14_92;0.4841502275
GGTLSLTCTVSGGSMTSSYWNWIRQTPTRGLEWIGYIYYAGTTNYNPALKSRVTMSVDTSENQFSLRLKSLTAADTATYFC
>30;131_92;0.4586820233
GGTLSLTCTVSGGSMTSSYWNWIRQTPTRGLEWIGYIYYAGTTNYNPALKSRVTMSVDTSENQFSLRLKSLTAADTATYFC
>29;131_92,14_92;0.4586814575
GGTLSLTCTVSGGSMTSSYWNWIRQTPTRGLEWIGYIYYAGTTNYNPALKSRVTMSVDTSENQFSLRLKSLTAADTATYFC
>29;59_92;0.4969088572
GGTLSLTCTVSGGSMTSSYWNWIRQTPTRGLEWIGYIYYAGSTNYNPALKSRVTISVDTSENQFFLRLKSLTAADTATYFC
>28;131_92,14_92,59_92;0.446001937
GGTLSLTCTVSGGSMTSSYWNWIRQTPTRGLEWIGYIYYAGTTNYNPALKSRVTISVDTSENQFSLRLKSLTAADTATYFC
>27;131_92,134_92,138_92,142_92,145_92,14_92,155_92,170_92,180_92,188_92,215_92,243_92,272_92,273_92,365_92,36_92,399_92,417_92,420_92,424_92,441_92,445_92,59_92,89_92,92_92;0.4460014612
GGTLSLTCTVSGGSMTSSYWNWIRQTPTRGLEWIGYIYYAGTTNYNPALKSRVTISVDTSENQFSLRLKSLTAADTATYFC
>26;108_92,131_92,134_92,138_92,142_92,145_92,14_92,154_92,155_92,162_92,168_92,170_92,173_92,180_92,188_92,192_92,215_92,243_92,251_92,263_144,272_92,273_92,279_92,283_92,311_92,344_92,365_92,36_92,376_92,399_92,417_92,420_92,424_92,42_92,441_92,445_92,44_92,57_92,59_92,74_92,89_92,92_92;0.4460004628
GGTLSLTCTVSGGSMTSSYWNWIRQTPTRGLEWIGYIYYAGTTNYNPALKSRVTISVDTSENQFSLRLKSLTAADTATYFC
>28;152_92;0.4712110789
GGTLSLTCTVSGGSMASSYWNWIRQTPTRGLEWIGYIYYAGTTNYNPALKSRVTISVDTSENQFSLRLKSLTAADTATYFC
>28;385_92;0.4586025627
GGTLSLTCTVSGGSMASSYWNWIRQTPTRGLEWIGYIYYAGTTNYNPALKSRVTISVDTSENQFSLRLKSLTAADTATYFC
>27;152_92,385_92;0.4586025527
GGTLSLTCTVSGGSMASSYWNWIRQTPTRGLEWIGYIYYAGTTNYNPALKSRVTISVDTSENQFSLRLKSLTAADTATYFC
>27;284_92;0.5094202576
GGTLSLTCTVSGGSMGSSYWNWIRQTPTRGLEWIGYIYYAGTTNYNPALKSRVTISVDTSVNQFSLRLKSLTAADTATYFC
>26;152_92,284_92,385_92;0.4586020379
GGTLSLTCTVSGGSMASSYWNWIRQTPTRGLEWIGYIYYAGTTNYNPALKSRVTISVDTSENQFSLRLKSLTAADTATYFC
>25;108_92,131_92,134_92,138_92,142_92,145_92,14_92,152_92,154_92,155_92,162_92,168_92,170_92,173_92,180_92,188_92,192_92,215_92,243_92,251_92,263_144,272_92,273_92,279_92,283_92,284_92,311_92,344_92,365_92,36_92,376_92,385_92,399_92,417_92,420_92,424_92,42_92,441_92,445_92,44_92,57_92,59_92,74_92,89_92,92_92;0.4459995988
GGTLSLTCTVSGGSMTSSYWNWIRQTPTRGLEWIGYIYYAGTTNYNPALKSRVTISVDTSENQFSLRLKSLTAADTATYFC
>25;82_92;0.4586273443
GGTLSLTCTVSGGSMTSSYWNWIRQTPTRGLEWIGYIYYAGTTNYNPALKSRVTISVDTSENQFSLRLKSLTAADTATYFC
>24;108_92,131_92,134_92,138_92,142_92,145_92,14_92,152_92,154_92,155_92,162_92,168_92,170_92,173_92,180_92,188_92,192_92,215_92,243_92,251_92,263_144,272_92,273_92,279_92,283_92,284_92,311_92,344_92,365_92,36_92,376_92,385_92,399_92,417_92,420_92,424_92,42_92,441_92,445_92,44_92,57_92,59_92,74_92,82_92,89_92,92_92;0.4459987678
GGTLSLTCTVSGGSMTSSYWNWIRQTPTRGLEWIGYIYYAGTTNYNPALKSRVTISVDTSENQFSLRLKSLTAADTATYFC
>24;294_92;0.4712409459
GGTLSLTCTVSGGSMTSFYWNWIRQTPTRGLEWIGYIYYAGTTNYNPALKSRVTISVDTSENQFSLRLKSLTAADTATYFC
>23;108_92,131_92,134_92,138_92,142_92,145_92,14_92,152_92,154_92,155_92,162_92,168_92,170_92,173_92,180_92,188_92,192_92,215_92,243_92,251_92,263_144,272_92,273_92,279_92,283_92,284_92,294_92,311_92,344_92,365_92,36_92,376_92,385_92,399_92,417_92,420_92,424_92,42_92,441_92,445_92,44_92,57_92,59_92,74_92,82_92,89_92,92_92;0.4459977842
GGTLSLTCTVSGGSMTSSYWNWIRQTPTRGLEWIGYIYYAGTTNYNPALKSRVTISVDTSENQFSLRLKSLTAADTATYFC
>25;250_92;0.4711609917
GGTLSLTCTVSGGSMTSSYWNWIRQTPTRGLEWIGYIYYAGTTNYNPALKSRVTISVDTSENKFSLRLKSLTAADTATYFC
>25;248_92;0.4585989341
GGTLSLTCTVSGGSMTSSYWNWIRQTPTRGLEWIGYIYYAGTTNYNPALKSRVTISVDTSENQFSLRLKSLTAADTATYFC
>24;248_92,250_92;0.4585989241
GGTLSLTCTVSGGSMTSSYWNWIRQTPTRGLEWIGYIYYAGTTNYNPALKSRVTISVDTSENQFSLRLKSLTAADTATYFC
>24;351_92;0.4966378468
GGTLSLTCSVSGGSMTSSYWNWIRQTPTRGLEWIGYIYYAGTTNYNPALKSRVTISVDTSENQFSLRLKSLTAADTATYFC
>23;248_92,250_92,351_92;0.4585983541
GGTLSLTCTVSGGSMTSSYWNWIRQTPTRGLEWIGYIYYAGTTNYNPALKSRVTISVDTSENQFSLRLKSLTAADTATYFC
>22;108_92,131_92,134_92,138_92,142_92,145_92,14_92,152_92,154_92,155_92,162_92,168_92,170_92,173_92,180_92,188_92,192_92,215_92,243_92,248_92,250_92,251_92,263_144,272_92,273_92,279_92,283_92,284_92,294_92,311_92,344_92,351_92,365_92,36_92,376_92,385_92,399_92,417_92,420_92,424_92,42_92,441_92,445_92,44_92,57_92,59_92,74_92,82_92,89_92,92_92;0.4459973213
GGTLSLTCTVSGGSMTSSYWNWIRQTPTRGLEWIGYIYYAGTTNYNPALKSRVTISVDTSENQFSLRLKSLTAADTATYFC
>22;66_92;0.4712620295
GGTLSLTCTVSGGSMTSSYWNWIRQTPTRGLEWIGYIYYAGTTNYNPALKSRVTISVDTSENQFSLRLRSLTAADTATYFC
>21;108_92,131_92,134_92,138_92,142_92,145_92,14_92,152_92,154_92,155_92,162_92,168_92,170_92,173_92,180_92,188_92,192_92,215_92,243_92,248_92,250_92,251_92,263_144,272_92,273_92,279_92,283_92,284_92,294_92,311_92,344_92,351_92,365_92,36_92,376_92,385_92,399_92,417_92,420_92,424_92,42_92,441_92,445_92,44_92,57_92,59_92,66_92,74_92,82_92,89_92,92_92;0.445996418
GGTLSLTCTVSGGSMTSSYWNWIRQTPTRGLEWIGYIYYAGTTNYNPALKSRVTISVDTSENQFSLRLKSLTAADTATYFC
>22;308_92;0.4840554831
GGTLSLTCTVSGGSMTSSYWNWIRQTPTRGLEWIGYIYYAGTTNYNPALKSRVTISVDTSENQFSLRLKSLTAADTATYFC
>22;201_92;0.4840559849
GGTLSLTCTVSGGSMTSSYWNWIRQTPTRGLEWIGYIYYAGTTNYNPALKSRVTISVDTSENQFSLRLKSLTAADTATYFC
>21;201_92,308_92;0.4840554731
GGTLSLTCTVSGGSMTSSYWNWIRQTPTRGLEWIGYIYYAGTTNYNPALKSRVTISVDTSENQFSLRLKSLTAADTATYFC
>20;108_92,131_92,134_92,138_92,142_92,145_92,14_92,152_92,154_92,155_92,162_92,168_92,170_92,173_92,180_92,188_92,192_92,201_92,215_92,243_92,248_92,250_92,251_92,263_144,272_92,273_92,279_92,283_92,284_92,294_92,308_92,311_92,344_92,351_92,365_92,36_92,376_92,385_92,399_92,417_92,420_92,424_92,42_92,441_92,445_92,44_92,57_92,59_92,66_92,74_92,82_92,89_92,92_92;0.4459955052
GGTLSLTCTVSGGSMTSSYWNWIRQTPTRGLEWIGYIYYAGTTNYNPALKSRVTISVDTSENQFSLRLKSLTAADTATYFC
>20;363_92;0.51007984
GGTLSLTCTVSGGSMTTSYWNWIRQTPTRGLEWIGYIYYAGTTNYNPALKSRVTISVDTSENQFSLRLRSLTAADTATYFC
>19;108_92,131_92,134_92,138_92,142_92,145_92,14_92,152_92,154_92,155_92,162_92,168_92,170_92,173_92,180_92,188_92,192_92,201_92,215_92,243_92,248_92,250_92,251_92,263_144,272_92,273_92,279_92,283_92,284_92,294_92,308_92,311_92,344_92,351_92,363_92,365_92,36_92,376_92,385_92,399_92,417_92,420_92,424_92,42_92,441_92,445_92,44_92,57_92,59_92,66_92,74_92,82_92,89_92,92_92;0.4459949441
GGTLSLTCTVSGGSMTSSYWNWIRQTPTRGLEWIGYIYYAGTTNYNPALKSRVTISVDTSENQFSLRLKSLTAADTATYFC
>18;108_92,110_92,131_92,134_92,138_92,142_92,145_92,14_92,152_92,154_92,155_92,162_92,168_92,170_92,173_92,180_92,188_92,192_92,201_92,215_92,243_92,248_92,250_92,251_92,263_144,272_92,273_92,279_92,283_92,284_92,294_92,308_92,309_92,311_92,335_144,344_92,351_92,362_92,363_92,365_92,36_92,376_92,384_92,385_92,399_92,400_92,417_92,420_92,424_92,42_92,441_92,445_92,44_92,52_92,57_92,59_92,66_92,74_92,82_92,88_92,89_92,92_92;0.4459941371
GGTLSLTCTVSGGSMTSSYWNWIRQTPTRGLEWIGYIYYAGTTNYNPALKSRVTISVDTSENQFSLRLKSLTAADTATYFC
>17;108_92,109_92,110_92,131_92,134_92,138_92,142_92,145_92,14_92,152_92,154_92,155_92,162_92,168_92,170_92,173_92,180_92,188_92,192_92,201_92,215_92,227_92,243_92,248_92,250_92,251_92,263_144,272_92,273_92,279_92,283_92,284_92,294_92,296_92,308_92,309_92,311_92,313_144,332_92,335_144,344_92,351_92,362_92,363_92,365_92,36_92,376_92,379_92,384_92,385_92,399_92,400_92,417_92,420_92,424_92,42_92,441_92,445_92,44_92,52_92,55_92,57_92,59_92,66_92,69_92,74_92,82_92,83_92,88_92,89_92,92_92;0.4459932916
GGTLSLTCTVSGGSMTSSYWNWIRQTPTRGLEWIGYIYYAGTTNYNPALKSRVTISVDTSENQFSLRLKSLTAADTATYFC
>20;102_92;0.5360113336
GGTLSLTCSVSGGSMTAYYWSWIRQTPTRGLEWIGYIYYAGTTNYNPALKSRVTISVDTSENQFSLRLKSLTAADTATYFC
>20;172_92;0.5360121494
GGTLSLTCSVSGGSMTAYYWSWIRQTPTRGLEWIGYIYYAGTTNYNPALKSRVTISVDTSENQFSLRLKSLTAADTATYFC
>19;102_92,172_92;0.5360113236
GGTLSLTCSVSGGSMTAYYWSWIRQTPTRGLEWIGYIYYAGTTNYNPALKSRVTISVDTSENQFSLRLKSLTAADTATYFC
>20;186_92;0.5105726737
GGTLSLTCSVSGGSMTAYYWNWIRQTPTRGLEWIGYIYYAGTTNYNPALKSRVTISVDTSENQFSLRLKSLTAADTATYFC
>20;124_92;0.5105736921
GGTLSLTCSVSGGSMTAYYWNWIRQTPTRGLEWIGYIYYAGTTNYNPALKSRVTISVDTSENQFSLRLKSLTAADTATYFC
>19;124_92,186_92;0.5105726637
GGTLSLTCSVSGGSMTAYYWNWIRQTPTRGLEWIGYIYYAGTTNYNPALKSRVTISVDTSENQFSLRLKSLTAADTATYFC
>18;102_92,124_92,172_92,186_92;0.5105715408
GGTLSLTCSVSGGSMTAYYWNWIRQTPTRGLEWIGYIYYAGTTNYNPALKSRVTISVDTSENQFSLRLKSLTAADTATYFC
>18;179_92;0.5648414224
GGTLSLTCSVSGGSMTSFYWNWLRLTPTRGLEWIGYMYYAGTTNYNPALKSRVTISVDTSENQFSLRLRSLTAADTATYFC
>17;102_92,124_92,172_92,179_92,186_92;0.4463311332
GGTLSLTCSVSGGSMTSYYWNWIRQTPTRGLEWIGYIYYAGTTNYNPALKSRVTISVDTSENQFSLRLKSLTAADTATYFC
>16;102_92,108_92,109_92,110_92,124_92,131_92,134_92,138_92,142_92,145_92,14_92,152_92,154_92,155_92,162_92,168_92,170_92,172_92,173_92,179_92,180_92,186_92,188_92,192_92,201_92,215_92,227_92,243_92,248_92,250_92,251_92,263_144,272_92,273_92,279_92,283_92,284_92,294_92,296_92,308_92,309_92,311_92,313_144,332_92,335_144,344_92,351_92,362_92,363_92,365_92,36_92,376_92,379_92,384_92,385_92,399_92,400_92,417_92,420_92,424_92,42_92,441_92,445_92,44_92,52_92,55_92,57_92,59_92,66_92,69_92,74_92,82_92,83_92,88_92,89_92,92_92;0.4334758996
GGTLSLTCTVSGGSMTSYYWNWIRQTPTRGLEWIGYIYYAGTTNYNPALKSRVTISVDTSENQFSLRLKSLTAADTATYFC
>17;203_92;0.4207265994
GGTLSLTCTVSGGSMSSYYWNWIRQTPTRGLEWIGYIYYAGTTNYNPALKSRVTISVDTSENQFSLRLKSLTAADTATYFC
>17;177_92;0.4207275699
GGTLSLTCTVSGGSMSSYYWNWIRQTPTRGLEWIGYIYYAGTTNYNPALKSRVTISVDTSENQFSLRLKSLTAADTATYFC
>16;177_92,203_92;0.4207265894
GGTLSLTCTVSGGSMSSYYWNWIRQTPTRGLEWIGYIYYAGTTNYNPALKSRVTISVDTSENQFSLRLKSLTAADTATYFC
>15;102_92,108_92,109_92,110_92,124_92,131_92,134_92,138_92,142_92,145_92,14_92,152_92,154_92,155_92,162_92,168_92,170_92,172_92,173_92,177_92,179_92,180_92,186_92,188_92,192_92,201_92,203_92,215_92,227_92,243_92,248_92,250_92,251_92,263_144,272_92,273_92,279_92,283_92,284_92,294_92,296_92,308_92,309_92,311_92,313_144,332_92,335_144,344_92,351_92,362_92,363_92,365_92,36_92,376_92,379_92,384_92,385_92,399_92,400_92,417_92,420_92,424_92,42_92,441_92,445_92,44_92,52_92,55_92,57_92,59_92,66_92,69_92,74_92,82_92,83_92,88_92,89_92,92_92;0.420726025
GGTLSLTCTVSGGSMSSYYWNWIRQTPTRGLEWIGYIYYAGTTNYNPALKSRVTISVDTSENQFSLRLKSLTAADTATYFC
>15;228_92;0.4500117847
SETLSLTCTVSGGSMTGFYWNWIRQTPTRGLEWIGYIYYAGTTNYNPALKSRVTISVDTSENQFSLRLKSLTAADTATYFC
>14;102_92,108_92,109_92,110_92,124_92,131_92,134_92,138_92,142_92,145_92,14_92,152_92,154_92,155_92,162_92,168_92,170_92,172_92,173_92,177_92,179_92,180_92,186_92,188_92,192_92,201_92,203_92,215_92,227_92,228_92,243_92,248_92,250_92,251_92,263_144,272_92,273_92,279_92,283_92,284_92,294_92,296_92,308_92,309_92,311_92,313_144,332_92,335_144,344_92,351_92,362_92,363_92,365_92,36_92,376_92,379_92,384_92,385_92,399_92,400_92,417_92,420_92,424_92,42_92,441_92,445_92,44_92,52_92,55_92,57_92,59_92,66_92,69_92,74_92,82_92,83_92,88_92,89_92,92_92;0.3592888963
SETLSLTCTVSGGSMSSYYWNWIRQTPTRGLEWIGYIYYAGTTNYNPALKSRVTISVDTSENQFSLRLKSLTAADTATYFC
>14;397_92;0.4450887113
SETLSLNCTVSGGSIGSNYWNWIRQTPTRGLEWIGYIYYTGTTNYSPALKSRVTISVDTSENQFSLRLKSLTAADTATYFC
>13;102_92,108_92,109_92,110_92,124_92,131_92,134_92,138_92,142_92,145_92,14_92,152_92,154_92,155_92,162_92,168_92,170_92,172_92,173_92,177_92,179_92,180_92,186_92,188_92,192_92,201_92,203_92,215_92,227_92,228_92,243_92,248_92,250_92,251_92,263_144,272_92,273_92,279_92,283_92,284_92,294_92,296_92,308_92,309_92,311_92,313_144,332_92,335_144,344_92,351_92,362_92,363_92,365_92,36_92,376_92,379_92,384_92,385_92,397_92,399_92,400_92,417_92,420_92,424_92,42_92,441_92,445_92,44_92,52_92,55_92,57_92,59_92,66_92,69_92,74_92,82_92,83_92,88_92,89_92,92_92;0.3433857811
SETLSLTCTVSGGSISSYYWNWIRQTPTRGLEWIGYIYYAGTTNYNPALKSRVTISVDTSENQFSLRLKSLTAADTATYFC
>12;102_92,108_92,109_92,110_92,124_92,131_92,134_92,138_92,142_92,145_92,14_92,152_92,154_92,155_92,162_92,168_92,170_92,172_92,173_92,177_92,179_92,180_92,186_92,188_92,192_92,201_92,203_92,215_92,227_92,228_92,232_92,243_92,248_92,250_92,251_92,263_144,272_92,273_92,279_92,283_92,284_92,294_92,296_92,308_92,309_92,311_92,313_144,332_92,335_144,344_92,351_92,362_92,363_92,365_92,36_92,376_92,379_92,384_92,385_92,397_92,399_92,400_92,417_92,420_92,424_92,42_92,441_92,445_92,44_92,52_92,55_92,57_92,59_92,66_92,69_92,74_92,82_92,83_92,88_92,89_92,92_92;0.3288982966
SETLSLTCTVSGGSISSYYWSWIRQTPTRGLEWIGYIYYAGTTNYNPALKSRVTISVDTSENQFSLRLKSLTAADTATYFC
>17;97_144;0.7538821401
GGTLSLTCTVSGASMATSYWNWIRQTPTRGLEWIGYVYYAGTTNYNPALSNRVTISVDSSEDKFSLRLKSLTAADTATYFC
>17;150_144;0.7538830077
GGTLSLTCTVSGASMATSYWNWIRQTPTRGLEWIGYVYYAGTTNYNPALSNRVTISVDSSEDKFSLRLKSLTAADTATYFC
>16;150_144,97_144;0.7538821301
GGTLSLTCTVSGASMATSYWNWIRQTPTRGLEWIGYVYYAGTTNYNPALSNRVTISVDSSEDKFSLRLKSLTAADTATYFC
>16;220_144;0.7667057423
GGTLSLTCTVSGASMATSYWNWIRQTPTRGLEWIGYVYYAGTTNYNPALNNRVTISVDSSEDKFSLRLKSLTAADTATYFC
>15;150_144,220_144,97_144;0.753880419
GGTLSLTCTVSGASMATSYWNWIRQTPTRGLEWIGYVYYAGTTNYNPALSNRVTISVDSSEDKFSLRLKSLTAADTATYFC
>16;264_144;0.7596277452
GGTLSLTCTVSGGSMATSYWNWIRQTPTRGLEWIGYVYYAGTTNYNPALSNRVTISVDSSEDKFSLRLKSLTAADTATYFC
>16;428_144;0.7596272188
GGTLSLTCTVSGGSMATSYWNWIRQTPTRGLEWIGYVYYAGTTNYNPALSNRVTISVDSSEDKFSLRLKSLTAADTATYFC
>15;264_144,428_144;0.7596272088
GGTLSLTCTVSGGSMATSYWNWIRQTPTRGLEWIGYVYYAGTTNYNPALSNRVTISVDSSEDKFSLRLKSLTAADTATYFC
>14;150_144,220_144,264_144,428_144,97_144;0.7172899103
GGTLSLTCTVSGGSMATSYWNWIRQTPTRGLEWIGYVYYAGTTNYNPALSNRVTISVDSSEDKFSLRLKSLTAADTATYFC
>16;370_144;0.6746025894
GGTLSLTCTVSGVSMANSYWNWIRQTPTRGLEWIGYVYYAGTTNYNPALNNRVTISVDTSEDKFSLRLKSLTPADTATYFC
>16;291_144;0.6490920412
GGTLSLTCTVSGVSMATSYWNWIRQTPTRGLEWIGYVYYAGTTNYNPALNNRVTISVDTSEDKFSLRLKSLTAADTATYFC
>15;291_144,370_144;0.649091241
GGTLSLTCTVSGVSMATSYWNWIRQTPTRGLEWIGYVYYAGTTNYNPALNNRVTISVDTSEDKFSLRLKSLTAADTATYFC
>15;214_144;0.6618773687
GGTLSLTCTVSGVSMATSYWNWIRQTPTRGLEWIGYVYYAGTTNYNPALNNRVTISVDTSEDKFSLRLKSLTAADTATYFC
>14;214_144,291_144,370_144;0.6490907546
GGTLSLTCTVSGVSMATSYWNWIRQTPTRGLEWIGYVYYAGTTNYNPALNNRVTISVDTSEDKFSLRLKSLTAADTATYFC
>13;150_144,214_144,220_144,264_144,291_144,370_144,428_144,97_144;0.637528915
GGTLSLTCTVSGGSMATSYWNWIRQTPTRGLEWIGYVYYAGTTNYNPALNNRVTISVDTSEDKFSLRLKSLTAADTATYFC
>13;22_144;0.4768221674
SETLSLTCTVSGGSISSYYWSWIRQTPTRGLEWIGYVYYAGTTNYNPALNNRVTISVDTSEDKFSLRLKSLTAADTATYFC
>12;150_144,214_144,220_144,22_144,264_144,291_144,370_144,428_144,97_144;0.4768147309
SETLSLTCTVSGGSISSYYWSWIRQTPTRGLEWIGYVYYAGTTNYNPALNNRVTISVDTSEDKFSLRLKSLTAADTATYFC
>11;102_92,108_92,109_92,110_92,124_92,131_92,134_92,138_92,142_92,145_92,14_92,150_144,152_92,154_92,155_92,162_92,168_92,170_92,172_92,173_92,177_92,179_92,180_92,186_92,188_92,192_92,201_92,203_92,214_144,215_92,220_144,227_92,228_92,22_144,232_92,243_92,248_92,250_92,251_92,263_144,264_144,272_92,273_92,279_92,283_92,284_92,291_144,294_92,296_92,308_92,309_92,311_92,313_144,332_92,335_144,344_92,351_92,362_92,363_92,365_92,36_92,370_144,376_92,379_92,384_92,385_92,397_92,399_92,400_92,417_92,420_92,424_92,428_144,42_92,441_92,445_92,44_92,52_92,55_92,57_92,59_92,66_92,69_92,74_92,82_92,83_92,88_92,89_92,92_92,97_144;0.3244931015
SETLSLTCTVSGGSISSYYWSWIRQTPTRGLEWIGYIYYAGTTNYNPALKSRVTISVDTSENQFSLRLKSLTAADTATYFC
>12;371_92;0.3434013485
SETLSLTCTVSGGSISPYYWSWIRQPPGKGLEWIGFIYYRGSANYNPSFNSRVTISVDTSKNQFSLRLKSLTAADTATYFC
>12;360_92;0.2731225464
SETLSLTCTVSGGSISTFFWSWIRQPPGKGLEWIGYIYYSGTTNYNPSLKSRVTISIDTSENQFSLRLKSLTAADTATYFC
>11;360_92,371_92;0.1883268762
SETLSLTCTVSGGSISTYYWSWIRQPPGKGLEWIGYIYYSGTTNYNPSLKSRVTISVDTSENQFSLRLKSLTAADTATYFC
>10;102_92,108_92,109_92,110_92,124_92,131_92,134_92,138_92,142_92,145_92,14_92,150_144,152_92,154_92,155_92,162_92,168_92,170_92,172_92,173_92,177_92,179_92,180_92,186_92,188_92,192_92,201_92,203_92,214_144,215_92,220_144,227_92,228_92,22_144,232_92,243_92,248_92,250_92,251_92,263_144,264_144,272_92,273_92,279_92,283_92,284_92,291_144,294_92,296_92,308_92,309_92,311_92,313_144,332_92,335_144,344_92,351_92,360_92,362_92,363_92,365_92,36_92,370_144,371_92,376_92,379_92,384_92,385_92,397_92,399_92,400_92,417_92,420_92,424_92,428_144,42_92,441_92,445_92,44_92,52_92,55_92,57_92,59_92,66_92,69_92,74_92,82_92,83_92,88_92,89_92,92_92,97_144;0.1766809863
SETLSLTCTVSGGSISSYYWSWIRQPPGKGLEWIGYIYYSGTTNYNPSLKSRVTISVDTSENQFSLRLKSLTAADTATYFC
>10;19_92;0.1677706209
SETLSLTCNVSGGSISSDDWSWIRQPPGKGLEWIGHIYYSGTTNYNPSLKSRVTISVDTSKNQFSLKLTSVTAADTATYFC
>9;102_92,108_92,109_92,110_92,124_92,131_92,134_92,138_92,142_92,145_92,14_92,150_144,152_92,154_92,155_92,162_92,168_92,170_92,172_92,173_92,177_92,179_92,180_92,186_92,188_92,192_92,19_92,201_92,203_92,214_144,215_92,220_144,227_92,228_92,22_144,232_92,243_92,248_92,250_92,251_92,263_144,264_144,272_92,273_92,279_92,283_92,284_92,291_144,294_92,296_92,308_92,309_92,311_92,313_144,332_92,335_144,344_92,351_92,360_92,362_92,363_92,365_92,36_92,370_144,371_92,376_92,379_92,384_92,385_92,397_92,399_92,400_92,417_92,420_92,424_92,428_144,42_92,441_92,445_92,44_92,52_92,55_92,57_92,59_92,66_92,69_92,74_92,82_92,83_92,88_92,89_92,92_92,97_144;0.1031577888
SETLSLTCTVSGGSISSYYWSWIRQPPGKGLEWIGYIYYSGTTNYNPSLKSRVTISVDTSKNQFSLKLTSVTAADTATYFC
>10;140_53;0.1987737983
SETLSLTCTVSGDSFSSYYWSWIRQPPGKGLEWIGYIYHSGTTNYNPSLMSRVTISLDTSKKQFSLKLTSVTAADTAIYYC
>10;300_144;0.3159258597
SETLSLTCTVSGASLSSHYWSWIRQTPGKGLDWMGYIYYSGTTNYNPTLKSRVTITIDTSKNQFSLKLTSVTAADTAVYYC
>9;140_53,300_144;0.117437439
SETLSLTCTVSGGSISSYYWSWIRQPPGKGLEWIGYIYYSGTTNYNPSLKSRVTISVDTSKNQFSLKLTSVTAADTAIYYC
>8;102_92,108_92,109_92,110_92,124_92,131_92,134_92,138_92,140_53,142_92,145_92,14_92,150_144,152_92,154_92,155_92,162_92,168_92,170_92,172_92,173_92,177_92,179_92,180_92,186_92,188_92,192_92,19_92,201_92,203_92,214_144,215_92,220_144,227_92,228_92,22_144,232_92,243_92,248_92,250_92,251_92,263_144,264_144,272_92,273_92,279_92,283_92,284_92,291_144,294_92,296_92,300_144,308_92,309_92,311_92,313_144,332_92,335_144,344_92,351_92,360_92,362_92,363_92,365_92,36_92,370_144,371_92,376_92,379_92,384_92,385_92,397_92,399_92,400_92,417_92,420_92,424_92,428_144,42_92,441_92,445_92,44_92,52_92,55_92,57_92,59_92,66_92,69_92,74_92,82_92,83_92,88_92,89_92,92_92,97_144;0.0769104657
SETLSLTCTVSGGSISSYYWSWIRQPPGKGLEWIGYIYYSGTTNYNPSLKSRVTISVDTSKNQFSLKLTSVTAADTAIYYC
>11;302_53;0.2762716364
SETLSLTCTVSGDSISTYYWTWIRQLPGKGLEYIGYIYYGGSTNYNPSLQSRVTISMDTSKSQFSLKLTSVTAADTAIYYC
>11;289_53;0.1955137086
SETLSLTCTVSGDSISTYYWTWIRQPPGKGLEYIGYIYYSGSTNYNPSLQSRVTISVDTSKSQFSLKLTSVTAADTALYYC
>10;289_53,302_53;0.183943393
SETLSLTCTVSGDSISTYYWTWIRQPPGKGLEYIGYIYYSGSTNYNPSLQSRVTISVDTSKSQFSLKLTSVTAADTAIYYC
>10;388_53;0.2095730885
SETLSLTCTVSGGSISTYYWSWIRQPPGRGLQWIGHIYYSGSTNYTPSLKSRVTISVDTSKKQFSLKLTSVTAADTALYYC
>9;289_53,302_53,388_53;0.0895867005
SETLSLTCTVSGGSISTYYWSWIRQPPGKGLEWIGYIYYSGSTNYNPSLKSRVTISVDTSKNQFSLKLTSVTAADTAIYYC
>10;64_53;0.1664693736
SETLSLTCTVSGGSISGYYWNWIRQPPGKGLEWIADIYNSGSTHYNPSLKSRVTISVDTSKNQFSLKLTSVTAADTAIYYC
>11;337_53;0.5279833871
SETLSLTCRVSGGTISSYYWNWIRLPPGRGLEWVGYGHFTGRTTSNPSLKGRVAVSVDRSKNEVSLKLHSVTAADTAIYYC
>11;164_53;0.5533592609
SETLSLTCRVSGGTISSYYWNWIRLPPGRGLEWVGYGHFTGRTTSNPSLKGRVAVSVDRSKNEVSLKLHSVTAADTAVYYC
>10;164_53,337_53;0.5279822969
SETLSLTCRVSGGTISSYYWNWIRLPPGRGLEWVGYGHFTGRTTSNPSLKGRVAVSVDRSKNEVSLKLHSVTAADTAIYYC
>9;164_53,337_53,64_53;0.0963222667
SETLSLTCTVSGGSISSYYWNWIRQPPGKGLEWIGYIYYSGSTNYNPSLKSRVTISVDTSKNQFSLKLTSVTAADTAIYYC
>8;164_53,289_53,302_53,337_53,388_53,64_53;0.0639632754
SETLSLTCTVSGGSISSYYWSWIRQPPGKGLEWIGYIYYSGSTNYNPSLKSRVTISVDTSKNQFSLKLTSVTAADTAIYYC
>7;102_92,108_92,109_92,110_92,124_92,131_92,134_92,138_92,140_53,142_92,145_92,14_92,150_144,152_92,154_92,155_92,162_92,164_53,168_92,170_92,172_92,173_92,177_92,179_92,180_92,186_92,188_92,192_92,19_92,201_92,203_92,214_144,215_92,220_144,227_92,228_92,22_144,232_92,243_92,248_92,250_92,251_92,263_144,264_144,272_92,273_92,279_92,283_92,284_92,289_53,291_144,294_92,296_92,300_144,302_53,308_92,309_92,311_92,313_144,332_92,335_144,337_53,344_92,351_92,360_92,362_92,363_92,365_92,36_92,370_144,371_92,376_92,379_92,384_92,385_92,388_53,397_92,399_92,400_92,417_92,420_92,424_92,428_144,42_92,441_92,445_92,44_92,52_92,55_92,57_92,59_92,64_53,66_92,69_92,74_92,82_92,83_92,88_92,89_92,92_92,97_144;0.0639622527
SETLSLTCTVSGGSISSYYWSWIRQPPGKGLEWIGYIYYSGSTNYNPSLKSRVTISVDTSKNQFSLKLTSVTAADTAIYYC
>6;102_92,108_92,109_92,110_92,124_92,131_92,134_92,138_92,140_53,142_92,145_92,14_92,150_144,152_92,154_92,155_92,162_92,164_53,168_92,169_53,170_92,172_92,173_92,177_92,179_92,180_92,186_92,188_92,192_92,19_92,201_92,203_92,214_144,215_92,220_144,227_92,228_92,22_144,232_92,243_92,248_92,250_92,251_92,263_144,264_144,272_92,273_92,279_92,283_92,284_92,289_53,291_144,294_92,296_92,300_144,302_53,308_92,309_92,311_92,313_144,332_92,335_144,337_53,344_92,351_92,360_92,362_92,363_92,365_92,36_92,370_144,371_92,376_92,379_92,384_92,385_92,388_53,397_92,399_92,400_92,417_92,420_92,424_92,428_144,42_92,441_92,445_92,44_92,52_92,55_92,57_92,59_92,64_53,66_92,69_92,74_92,82_92,83_92,88_92,89_92,92_92,97_144;0.0508176593
SETLSLTCTVSGGSISSYYWSWIRQPPGKGLEWIGYIYYSGSTNYNPSLKSRVTISVDTSKNQFSLKLTSVTAADTAVYYC
>5;102_92,108_92,109_92,110_92,124_92,131_92,134_92,138_92,140_53,142_92,145_92,14_92,150_144,152_92,154_92,155_92,162_92,164_53,168_92,169_53,170_92,172_92,173_92,177_92,179_92,180_92,186_92,188_92,192_92,19_92,201_92,203_92,214_144,215_92,220_144,227_92,228_92,22_144,232_92,243_92,248_92,250_92,251_92,263_144,264_144,272_92,273_92,279_92,283_92,284_92,289_53,291_144,294_92,296_92,300_144,302_53,308_92,309_92,311_92,313_144,332_92,335_144,337_53,344_92,351_92,360_92,362_92,363_92,365_92,36_92,370_144,371_92,376_92,379_92,384_92,385_92,388_53,397_92,399_92,400_92,413_92,417_92,420_92,424_92,428_144,42_92,441_92,445_92,44_92,52_92,55_92,57_92,59_92,64_53,66_92,69_92,74_92,82_92,83_92,88_92,89_92,92_92,97_144;0.0400500008
SETLSLTCTVSGGSISSYYWSWIRQPPGKGLEWIGYIYYSGSTNYNPSLKSRVTISVDTSKNQFSLKLTSVTAADTAVYYC
>4;0_53,100_53,101_144,102_92,103_53,104_92,105_53,106_144,107_144,108_92,109_92,10_53,110_92,111_92,112_53,113_53,114_144,115_92,116_53,117_53,118_53,119_53,11_92,120_53,122_53,123_53,124_92,125_53,126_53,127_53,129_53,12_53,130_53,131_92,132_53,133_53,134_92,135_53,136_53,137_144,138_92,139_53,13_53,140_53,141_53,142_92,144_53,145_92,146_53,147_53,148_92,149_53,14_92,150_144,151_92,152_92,153_144,154_92,155_92,156_53,157_53,158_53,159_53,15_53,160_53,162_92,163_92,164_53,165_53,166_53,167_92,168_92,169_53,16_53,170_92,172_92,173_92,174_92,175_92,176_53,177_92,178_144,179_92,17_53,180_92,181_92,182_92,183_92,185_53,186_92,187_92,188_92,189_53,18_53,190_53,191_53,192_92,193_92,194_53,195_53,196_92,197_92,198_53,19_92,1_144,200_53,201_92,202_92,203_92,204_53,205_53,206_53,209_53,20_53,210_53,211_53,212_53,213_92,214_144,215_92,216_53,217_144,218_53,219_92,21_53,220_144,221_53,222_144,223_53,224_92,225_53,226_53,227_92,228_92,229_53,22_144,230_53,231_53,232_92,233_92,234_144,235_53,236_53,237_144,238_53,239_53,23_92,240_53,241_53,242_53,243_92,244_53,245_53,246_53,247_144,248_92,249_53,24_53,250_92,251_92,253_92,254_144,255_53,256_53,257_53,258_53,259_53,25_92,260_53,261_144,262_53,263_144,264_144,265_92,266_92,267_53,268_92,269_53,26_53,270_53,271_53,272_92,273_92,274_92,275_144,276_53,277_92,278_53,279_92,27_53,280_53,281_92,283_92,284_92,285_53,286_53,287_53,288_92,289_53,28_53,291_144,292_53,293_53,294_92,295_53,296_92,297_53,298_53,299_53,29_53,2_53,300_144,301_144,302_53,303_144,304_53,305_92,306_53,307_53,308_92,309_92,30_53,310_53,311_92,312_92,313_144,314_92,315_53,316_53,317_53,318_53,319_53,31_92,320_53,321_53,322_53,323_92,324_92,325_53,326_92,327_92,328_92,329_92,32_53,330_53,331_92,332_92,333_92,334_53,335_144,336_53,337_53,338_92,339_53,33_53,340_92,341_53,343_53,344_92,345_92,346_92,348_53,349_53,34_92,350_144,351_92,352_53,353_92,354_53,355_92,357_53,358_53,359_144,35_53,360_92,361_53,362_92,363_92,364_53,365_92,366_144,367_92,368_53,369_92,36_92,370_144,371_92,372_53,373_53,374_53,375_144,376_92,377_53,378_53,379_92,37_53,380_53,381_53,382_92,383_53,384_92,385_92,386_53,388_53,389_92,38_144,390_53,391_53,392_92,393_92,394_53,395_92,396_92,397_92,398_53,399_92,39_92,3_53,400_92,401_144,402_53,403_53,404_92,405_92,406_144,407_92,408_92,409_53,40_144,410_53,411_92,412_53,413_92,414_53,415_144,416_92,417_92,418_53,419_144,41_53,420_92,421_92,422_53,423_92,424_92,425_53,426_53,427_53,428_144,429_53,42_92,430_53,431_53,432_53,433_92,434_53,435_53,436_53,437_53,438_92,439_92,43_53,440_92,441_92,442_92,443_92,444_53,445_92,446_53,447_144,448_144,449_53,44_92,450_53,451_53,452_53,453_92,454_53,455_53,456_53,457_53,458_53,46_144,47_53,48_53,49_53,4_144,50_53,51_92,52_92,53_53,54_92,55_92,56_53,57_92,58_53,59_92,5_53,60_92,61_53,62_92,63_53,64_53,65_53,66_92,67_53,68_53,69_92,70_92,71_53,72_53,73_53,74_92,75_92,76_92,77_53,78_53,79_92,7_53,80_53,82_92,83_92,84_92,85_92,86_92,87_53,88_92,89_92,8_53,90_53,92_92,93_92,94_53,95_92,96_144,97_144,98_53,99_53,9_53;0.0126855351
SETLSLTCTVSGGSISSYYWSWIRQPPGKGLEWIGYIYYSGSTNYNPSLKSRVTISVDTSKNQFSLKLSSVTAADTAVYYC
>3;0_53,100_53,101_144,102_92,103_53,104_92,105_53,106_144,107_144,108_92,109_92,10_53,110_92,111_92,112_53,113_53,114_144,115_92,116_53,117_53,118_53,119_53,11_92,120_53,122_53,123_53,124_92,125_53,126_53,127_53,129_53,12_53,130_53,131_92,132_53,133_53,134_92,135_53,136_53,137_144,138_92,139_53,13_53,140_53,141_53,142_92,144_53,145_92,146_53,147_53,148_92,149_53,14_92,150_144,151_92,152_92,153_144,154_92,155_92,156_53,157_53,158_53,159_53,15_53,160_53,162_92,163_92,164_53,165_53,166_53,167_92,168_92,169_53,16_53,170_92,172_92,173_92,174_92,175_92,176_53,177_92,178_144,179_92,17_53,180_92,181_92,182_92,183_92,185_53,186_92,187_92,188_92,189_53,18_53,190_53,191_53,192_92,193_92,194_53,195_53,196_92,197_92,198_53,19_92,1_144,200_53,201_92,202_92,203_92,204_53,205_53,206_53,209_53,20_53,210_53,211_53,212_53,213_92,214_144,215_92,216_53,217_144,218_53,219_92,21_53,220_144,221_53,222_144,223_53,224_92,225_53,226_53,227_92,228_92,229_53,22_144,230_53,231_53,232_92,233_92,234_144,235_53,236_53,237_144,238_53,239_53,23_92,240_53,241_53,242_53,243_92,244_53,245_53,246_53,247_144,248_92,249_53,24_53,250_92,251_92,253_92,254_144,255_53,256_53,257_53,258_53,259_53,25_92,260_53,261_144,262_53,263_144,264_144,265_92,266_92,267_53,268_92,269_53,26_53,270_53,271_53,272_92,273_92,274_92,275_144,276_53,277_92,278_53,279_92,27_53,280_53,281_92,283_92,284_92,285_53,286_53,287_53,288_92,289_53,28_53,290_53,291_144,292_53,293_53,294_92,295_53,296_92,297_53,298_53,299_53,29_53,2_53,300_144,301_144,302_53,303_144,304_53,305_92,306_53,307_53,308_92,309_92,30_53,310_53,311_92,312_92,313_144,314_92,315_53,316_53,317_53,318_53,319_53,31_92,320_53,321_53,322_53,323_92,324_92,325_53,326_92,327_92,328_92,329_92,32_53,330_53,331_92,332_92,333_92,334_53,335_144,336_53,337_53,338_92,339_53,33_53,340_92,341_53,343_53,344_92,345_92,346_92,347_92,348_53,349_53,34_92,350_144,351_92,352_53,353_92,354_53,355_92,357_53,358_53,359_144,35_53,360_92,361_53,362_92,363_92,364_53,365_92,366_144,367_92,368_53,369_92,36_92,370_144,371_92,372_53,373_53,374_53,375_144,376_92,377_53,378_53,379_92,37_53,380_53,381_53,382_92,383_53,384_92,385_92,386_53,388_53,389_92,38_144,390_53,391_53,392_92,393_92,394_53,395_92,396_92,397_92,398_53,399_92,39_92,3_53,400_92,401_144,402_53,403_53,404_92,405_92,406_144,407_92,408_92,409_53,40_144,410_53,411_92,412_53,413_92,414_53,415_144,416_92,417_92,418_53,419_144,41_53,420_92,421_92,422_53,423_92,424_92,425_53,426_53,427_53,428_144,429_53,42_92,430_53,431_53,432_53,433_92,434_53,435_53,436_53,437_53,438_92,439_92,43_53,440_92,441_92,442_92,443_92,444_53,445_92,446_53,447_144,448_144,449_53,44_92,450_53,451_53,452_53,453_92,454_53,455_53,456_53,457_53,458_53,46_144,47_53,48_53,49_53,4_144,50_53,51_92,52_92,53_53,54_92,55_92,56_53,57_92,58_53,59_92,5_53,60_92,61_53,62_92,63_53,64_53,65_53,66_92,67_53,68_53,69_92,70_92,71_53,72_53,73_53,74_92,75_92,76_92,77_53,78_53,79_92,7_53,80_53,82_92,83_92,84_92,85_92,86_92,87_53,88_92,89_92,8_53,90_53,92_92,93_92,94_53,95_92,96_144,97_144,98_53,99_53,9_53;0.0126849775
SETLSLTCTVSGGSISSYYWSWIRQPPGKGLEWIGYIYYSGSTNYNPSLKSRVTISVDTSKNQFSLKLSSVTAADTAVYYC
>2;0_53,100_53,101_144,102_92,103_53,104_92,105_53,106_144,107_144,108_92,109_92,10_53,110_92,111_92,112_53,113_53,114_144,115_92,116_53,117_53,118_53,119_53,11_92,120_53,122_53,123_53,124_92,125_53,126_53,127_53,129_53,12_53,130_53,131_92,132_53,133_53,134_92,135_53,136_53,137_144,138_92,139_53,13_53,140_53,141_53,142_92,144_53,145_92,146_53,147_53,148_92,149_53,14_92,150_144,151_92,152_92,153_144,154_92,155_92,156_53,157_53,158_53,159_53,15_53,160_53,162_92,163_92,164_53,165_53,166_53,167_92,168_92,169_53,16_53,170_92,171_53,172_92,173_92,174_92,175_92,176_53,177_92,178_144,179_92,17_53,180_92,181_92,182_92,183_92,185_53,186_92,187_92,188_92,189_53,18_53,190_53,191_53,192_92,193_92,194_53,195_53,196_92,197_92,198_53,19_92,1_144,200_53,201_92,202_92,203_92,204_53,205_53,206_53,208_92,209_53,20_53,210_53,211_53,212_53,213_92,214_144,215_92,216_53,217_144,218_53,219_92,21_53,220_144,221_53,222_144,223_53,224_92,225_53,226_53,227_92,228_92,229_53,22_144,230_53,231_53,232_92,233_92,234_144,235_53,236_53,237_144,238_53,239_53,23_92,240_53,241_53,242_53,243_92,244_53,245_53,246_53,247_144,248_92,249_53,24_53,250_92,251_92,252_53,253_92,254_144,255_53,256_53,257_53,258_53,259_53,25_92,260_53,261_144,262_53,263_144,264_144,265_92,266_92,267_53,268_92,269_53,26_53,270_53,271_53,272_92,273_92,274_92,275_144,276_53,277_92,278_53,279_92,27_53,280_53,281_92,282_53,283_92,284_92,285_53,286_53,287_53,288_92,289_53,28_53,290_53,291_144,292_53,293_53,294_92,295_53,296_92,297_53,298_53,299_53,29_53,2_53,300_144,301_144,302_53,303_144,304_53,305_92,306_53,307_53,308_92,309_92,30_53,310_53,311_92,312_92,313_144,314_92,315_53,316_53,317_53,318_53,319_53,31_92,320_53,321_53,322_53,323_92,324_92,325_53,326_92,327_92,328_92,329_92,32_53,330_53,331_92,332_92,333_92,334_53,335_144,336_53,337_53,338_92,339_53,33_53,340_92,341_53,343_53,344_92,345_92,346_92,347_92,348_53,349_53,34_92,350_144,351_92,352_53,353_92,354_53,355_92,357_53,358_53,359_144,35_53,360_92,361_53,362_92,363_92,364_53,365_92,366_144,367_92,368_53,369_92,36_92,370_144,371_92,372_53,373_53,374_53,375_144,376_92,377_53,378_53,379_92,37_53,380_53,381_53,382_92,383_53,384_92,385_92,386_53,388_53,389_92,38_144,390_53,391_53,392_92,393_92,394_53,395_92,396_92,397_92,398_53,399_92,39_92,3_53,400_92,401_144,402_53,403_53,404_92,405_92,406_144,407_92,408_92,409_53,40_144,410_53,411_92,412_53,413_92,414_53,415_144,416_92,417_92,418_53,419_144,41_53,420_92,421_92,422_53,423_92,424_92,425_53,426_53,427_53,428_144,429_53,42_92,430_53,431_53,432_53,433_92,434_53,435_53,436_53,437_53,438_92,439_92,43_53,440_92,441_92,442_92,443_92,444_53,445_92,446_53,447_144,448_144,449_53,44_92,450_53,451_53,452_53,453_92,454_53,455_53,456_53,457_53,458_53,46_144,47_53,48_53,49_53,4_144,50_53,51_92,52_92,53_53,54_92,55_92,56_53,57_92,58_53,59_92,5_53,60_92,61_53,62_92,63_53,64_53,65_53,66_92,67_53,68_53,69_92,70_92,71_53,72_53,73_53,74_92,75_92,76_92,77_53,78_53,79_92,7_53,80_53,81_53,82_92,83_92,84_92,85_92,86_92,87_53,88_92,89_92,8_53,90_53,92_92,93_92,94_53,95_92,96_144,97_144,98_53,99_53,9_53;1.4538E-06
SETLSLTCTVSGGSISSYYWSWIRQPPGKGLEWIGYIYYSGSTNYNPSLKSRVTISVDTSKNQFSLKLSSVTAADTAVYYC
>1;0_53,100_53,101_144,102_92,103_53,104_92,105_53,106_144,107_144,108_92,109_92,10_53,110_92,111_92,112_53,113_53,114_144,115_92,116_53,117_53,118_53,119_53,11_92,120_53,122_53,123_53,124_92,125_53,126_53,127_53,129_53,12_53,130_53,131_92,132_53,133_53,134_92,135_53,136_53,137_144,138_92,139_53,13_53,140_53,141_53,142_92,144_53,145_92,146_53,147_53,148_92,149_53,14_92,150_144,151_92,152_92,153_144,154_92,155_92,156_53,157_53,158_53,159_53,15_53,160_53,162_92,163_92,164_53,165_53,166_53,167_92,168_92,169_53,16_53,170_92,171_53,172_92,173_92,174_92,175_92,176_53,177_92,178_144,179_92,17_53,180_92,181_92,182_92,183_92,185_53,186_92,187_92,188_92,189_53,18_53,190_53,191_53,192_92,193_92,194_53,195_53,196_92,197_92,198_53,199_53,19_92,1_144,200_53,201_92,202_92,203_92,204_53,205_53,206_53,208_92,209_53,20_53,210_53,211_53,212_53,213_92,214_144,215_92,216_53,217_144,218_53,219_92,21_53,220_144,221_53,222_144,223_53,224_92,225_53,226_53,227_92,228_92,229_53,22_144,230_53,231_53,232_92,233_92,234_144,235_53,236_53,237_144,238_53,239_53,23_92,240_53,241_53,242_53,243_92,244_53,245_53,246_53,247_144,248_92,249_53,24_53,250_92,251_92,252_53,253_92,254_144,255_53,256_53,257_53,258_53,259_53,25_92,260_53,261_144,262_53,263_144,264_144,265_92,266_92,267_53,268_92,269_53,26_53,270_53,271_53,272_92,273_92,274_92,275_144,276_53,277_92,278_53,279_92,27_53,280_53,281_92,282_53,283_92,284_92,285_53,286_53,287_53,288_92,289_53,28_53,290_53,291_144,292_53,293_53,294_92,295_53,296_92,297_53,298_53,299_53,29_53,2_53,300_144,301_144,302_53,303_144,304_53,305_92,306_53,307_53,308_92,309_92,30_53,310_53,311_92,312_92,313_144,314_92,315_53,316_53,317_53,318_53,319_53,31_92,320_53,321_53,322_53,323_92,324_92,325_53,326_92,327_92,328_92,329_92,32_53,330_53,331_92,332_92,333_92,334_53,335_144,336_53,337_53,338_92,339_53,33_53,340_92,341_53,343_53,344_92,345_92,346_92,347_92,348_53,349_53,34_92,350_144,351_92,352_53,353_92,354_53,355_92,356_53,357_53,358_53,359_144,35_53,360_92,361_53,362_92,363_92,364_53,365_92,366_144,367_92,368_53,369_92,36_92,370_144,371_92,372_53,373_53,374_53,375_144,376_92,377_53,378_53,379_92,37_53,380_53,381_53,382_92,383_53,384_92,385_92,386_53,388_53,389_92,38_144,390_53,391_53,392_92,393_92,394_53,395_92,396_92,397_92,398_53,399_92,39_92,3_53,400_92,401_144,402_53,403_53,404_92,405_92,406_144,407_92,408_92,409_53,40_144,410_53,411_92,412_53,413_92,414_53,415_144,416_92,417_92,418_53,419_144,41_53,420_92,421_92,422_53,423_92,424_92,425_53,426_53,427_53,428_144,429_53,42_92,430_53,431_53,432_53,433_92,434_53,435_53,436_53,437_53,438_92,439_92,43_53,440_92,441_92,442_92,443_92,444_53,445_92,446_53,447_144,448_144,449_53,44_92,450_53,451_53,452_53,453_92,454_53,455_53,456_53,457_53,458_53,46_144,47_53,48_53,49_53,4_144,50_53,51_92,52_92,53_53,54_92,55_92,56_53,57_92,58_53,59_92,5_53,60_92,61_53,62_92,63_53,64_53,65_53,66_92,67_53,68_53,69_92,70_92,71_53,72_53,73_53,74_92,75_92,76_92,77_53,78_53,79_92,7_53,80_53,81_53,82_92,83_92,84_92,85_92,86_92,87_53,88_92,89_92,8_53,90_53,92_92,93_92,94_53,95_92,96_144,97_144,98_53,99_53,9_53;5.65E-07
SETLSLTCTVSGGSISSYYWSWIRQPPGKGLEWIGYIYYSGSTNYNPSLKSRVTISVDTSKNQFSLKLSSVTAADTAVYYC
