# Supplementary material for: A Phylogenetic Codon Substitution Model for Antibody Lineages
Source: Genetics. 2017 Mar 16;206(1):417–27. doi: 10.1534/genetics.116.196303 (PMC5419485; doi:10.1534/genetics.116.196303)
Supplement: Supplementary file 2 [file 417FileS2.zip › Code/Ancestral_Reconstructions/configs/CAP256.e2e2e2.config.txt]

length	96
rooted	0
outdir results
seqfile	../Sequences_Trees/CAP256.FWR.CDR.fa
rootid	V3-30_18
igphyml	<PATH TO IGPHYML MAIN DIRECTORY>
stats ../Sequences_Trees/CAP256.FWR.CDR.fa.phy_igphyml_stats.txt_e2e2e2
tree ../Sequences_Trees/CAP256.FWR.CDR.fa.phy_igphyml_tree.txt_e2e2e2 
ambigfile ambigfiles/CAP256.000.ambig
ancstate	0
stem	CAP256.e2e2e2.norootfreq
